# Supplementary material for: Mapping small molecule binding data to structural domains
Source: BMC Bioinformatics. 2012 Dec 7;13(Suppl 17):S11. doi: 10.1186/1471-2105-13-S17-S11 (PMC3521243; doi:10.1186/1471-2105-13-S17-S11)
Supplement: Additional file 1 — Domain annotations for the ChEMBL target dictionary. Tab-delimited file. The column 'uniprot' provides the Uniprot identifier, the column 'pfam' the Pfam identifier, 'start' and 'end' the start and end positions of the respective domain in the Uniprot sequence. [file 1471-2105-13-S17-S11-S1.txt]

uniprot	pfam	start	end
O43451	Glyco_hydro_31	1215	1717
O43451	Glyco_hydro_31	349	821
O43451	Trefoil	89	133
O43451	Trefoil	957	999
O60706	ABC_membrane	994	1266
O60706	ABC_membrane	297	585
O60706	ABC_tran	712	840
O60706	ABC_tran	1353	1477
O76074	GAF	346	503
O76074	GAF	164	314
O76074	PDEase_I	612	850
O95180	Ion_trans	138	418
O95180	Ion_trans	1330	1554
O95180	Ion_trans	1651	1859
O95180	Ion_trans	827	1014
O96760	Neur_chan_LBD	2	169
O96760	Neur_chan_memb	176	398
P00374	DHFR_1	4	185
P0ABQ4	DHFR_1	1	158
P00519	F_actin_bind	953	1130
P00519	SH2	127	202
P00519	SH3_1	67	113
P00519	Pkinase_Tyr	242	493
P00533	Recep_L_domain	57	168
P00533	Recep_L_domain	361	481
P00533	Furin-like	177	338
P00533	Pkinase_Tyr	712	968
P0A8V2	RNA_pol_Rpb2_45	591	656
P0A8V2	RNA_pol_Rpb2_7	1266	1342
P0A8V2	RNA_pol_Rpb2_2	329	454
P0A8V2	RNA_pol_Rpb2_2	151	276
P0A8V2	RNA_pol_Rpb2_3	513	582
P0A8V2	RNA_pol_Rpb2_1	26	509
P0A8V2	RNA_pol_Rpb2_6	715	1264
P00734	Thrombin_light	315	363
P00734	Gla	48	89
P00734	Kringle	108	186
P00734	Kringle	213	291
P00734	Trypsin	364	613
P00747	PAN_1	23	99
P00747	Kringle	377	454
P00747	Kringle	275	352
P00747	Kringle	185	262
P00747	Kringle	481	560
P00747	Kringle	103	181
P00747	Trypsin	581	803
P62593	Beta-lactamase2	49	259
P00813	A_deaminase	8	346
P00918	Carb_anhydrase	5	259
P01008	Serpin	85	461
P63316	EF_hand_5	93	157
P63316	EF_hand_6	32	84
P63316	EF_hand_6	117	159
P02918	Transpeptidase	427	673
P02918	Transgly	54	230
P03372	ESR1_C	552	595
P03372	Oest_recep	42	181
P03372	Hormone_recep	325	543
P03372	zf-C4	183	252
P03468	Neur	1	450
P63231	Flu_M2	1	97
P03952	PAN_1	111	194
P03952	PAN_1	19	104
P03952	PAN_1	201	284
P03952	PAN_1	292	375
P03952	Trypsin	391	621
P04035	Sterol-sensing	85	234
P04035	HMG-CoA_red	489	871
P04150	GCR	26	401
P04150	Hormone_recep	542	753
P04150	zf-C4	419	488
P0AD68	PBP_dimer	66	222
P0AD68	Transpeptidase	260	555
P04293	DNAPolymera_Pol	1200	1235
P04293	DNA_pol_B_exo1	187	543
P04293	DNA_pol_B	616	1195
P04818	Thymidylat_synt	30	313
P05023	Cation_ATPase_C	799	1008
P05023	Cation_ATPase_N	43	111
P05023	E1-E2_ATPase	135	366
P05023	Hydrolase	370	729
P05091	Aldedh	45	508
P05106	Integrin_B_tail	634	718
P05106	Integrin_b_cyt	742	788
P05106	Integrin_beta	38	461
P05108	p450	52	511
P68371	Tubulin_C	261	383
P68371	Tubulin	3	224
P05556	Integrin_B_tail	640	728
P05556	EGF_2	599	630
P05556	Integrin_b_cyt	752	798
P05556	Integrin_beta	34	464
P06213	Recep_L_domain	359	473
P06213	Recep_L_domain	52	164
P06213	Furin-like	179	340
P06213	fn3	855	937
P06213	Pkinase_Tyr	1023	1290
P06401	Prog_receptor	1	564
P06401	Hormone_recep	698	909
P06401	zf-C4	565	634
P0AES6	DNA_gyraseB_C	729	793
P0AES6	DNA_gyraseB	221	391
P0AES6	Toprim	419	532
P0AES6	HATPase_c	31	174
P07099	EHN	49	161
P07099	Abhydrolase_1	178	396
P07101	TOH_N	2	26
P07101	TOH_N	37	61
P07101	TOH_N	62	80
P07101	Biopterin_H	195	526
P07202	An_peroxidase	151	709
P07202	EGF_CA	796	838
P07327	ADH_N	34	161
P07327	ADH_zinc_N	203	334
P07477	Trypsin	24	239
P07550	7tm_1	50	326
P07805	Orn_Arg_deC_N	42	280
P07805	Orn_DAP_Arg_deC	283	406
P07862	Dala_Dala_lig_C	103	303
P07862	Dala_Dala_lig_N	43	86
P07862	Dala_Dala_lig_N	3	54
P0AD65	PBP_dimer	63	240
P0AD65	Transpeptidase	271	609
P08172	7tm_1	40	440
P08235	Hormone_recep	748	960
P08235	zf-C4	601	670
P08514	Integrin_alpha2	481	921
P08514	FG-GAP	320	362
P08514	Integrin_alpha	1020	1034
P08588	7tm_1	75	377
P08908	7tm_1	53	400
P08913	7tm_1	50	426
P0AES4	DNA_gyraseA_C	692	739
P0AES4	DNA_gyraseA_C	793	840
P0AES4	DNA_gyraseA_C	743	790
P0AES4	DNA_gyraseA_C	538	585
P0AES4	DNA_gyraseA_C	588	638
P0AES4	DNA_gyraseA_C	645	689
P0AES4	DNA_topoisoIV	32	507
P09884	DNA_pol_alpha_N	33	97
P09884	zf-DNA_Pol	1263	1455
P09884	DNA_pol_B_exo1	369	711
P09884	DNA_pol_B	783	1246
P09917	PLAT	4	113
P09917	Lipoxygenase	150	666
P10275	Androgen_recep	72	447
P10275	Androgen_recep	6	75
P10275	Hormone_recep	687	894
P10275	zf-C4	557	626
P10276	Hormone_recep	207	406
P10276	zf-C4	86	155
P10613	p450	49	520
P10827	Hormone_recep	199	380
P10827	zf-C4	51	122
P10912	GHBP	316	623
P10912	EpoR_lig-bind	43	144
P10912	fn3	159	244
P11229	7tm_1	42	418
P11387	Topo_C_assoc	694	765
P11387	Topoisom_I	431	668
P11387	Topoisom_I_N	215	429
P11388	DTHCT	1435	1523
P11388	DNA_topoisoIV	713	1172
P11388	DNA_gyraseB	266	430
P11388	Toprim	456	572
P11388	HATPase_c	77	224
P11473	Hormone_recep	199	418
P11473	zf-C4	22	91
P11511	p450	46	488
P0C002	Pterin_bind	7	216
P12235	Mito_carr	5	102
P12235	Mito_carr	109	206
P12235	Mito_carr	206	298
P12268	CBS	175	232
P12268	CBS	111	168
P12268	IMPDH	28	504
P12821	Peptidase_M2	634	1228
P12821	Peptidase_M2	31	630
P13922	DHFR_1	90	228
P13922	Thymidylat_synt	325	608
P14324	polyprenyl_synt	110	382
P14416	7tm_1	51	426
P14679	Tyrosinase	170	403
P14867	Neur_chan_LBD	42	250
P14867	Neur_chan_memb	257	358
P14867	Neur_chan_memb	346	439
P69996	Amidohydro_1	127	438
P69996	Urease_alpha	2	121
P15538	p450	42	498
P16233	PLAT	357	462
P16233	Lipase	17	352
P16473	7tm_1	431	678
P16473	LRR_8	52	114
P18405	Steroid_dh	110	259
P62942	FKBP_C	13	105
P20138	V-set	20	139
P20138	ig	156	214
P20648	H-K_ATPase_N	2	43
P20648	Cation_ATPase_C	810	1020
P20648	Cation_ATPase_N	54	122
P20648	E1-E2_ATPase	146	377
P20648	Hydrolase	381	740
P20711	Pyridoxal_deC	35	414
P20839	CBS	111	168
P20839	CBS	175	232
P20839	IMPDH	28	504
P21148	Tubulin_C	262	385
P21148	Tubulin	3	224
P21397	Amino_oxidase	23	460
P21554	7tm_1	133	397
P21728	7tm_1	40	331
P21817	RIH_assoc	3870	4003
P21817	RR_TM4-6	4382	4671
P21817	Ins145_P3_rec	8	210
P21817	RyR	2734	2828
P21817	RyR	849	943
P21817	RyR	2854	2942
P21817	RyR	963	1057
P21817	MIR	211	390
P21817	EF_hand_6	4083	4134
P21817	RYDR_ITPR	439	643
P21817	RYDR_ITPR	2157	2365
P21817	Ion_trans	4767	4937
P21817	SPRY	1084	1207
P21817	SPRY	1429	1569
P21817	SPRY	658	796
P21917	7tm_1	51	448
P21964	Methyltransf_3	68	233
P22303	AChE_tetra	578	614
P22303	COesterase	15	563
P22680	p450	32	497
P22888	LRR_5	49	153
P22888	LRR_5	142	268
P22888	7tm_1	376	623
P23219	An_peroxidase	138	581
P23284	Pro_isomerase	47	204
P23921	Ribonuc_red_lgC	215	739
P23921	Ribonuc_red_lgN	141	213
P23921	ATP-cone	1	89
P23945	GnHR_trans	280	349
P23945	LRRNT	17	45
P23945	7tm_1	379	626
P23945	LRR_8	95	150
P23945	LRR_8	193	246
P23975	SNF	56	580
P24228	Peptidase_S13	19	469
P25021	7tm_1	35	288
P25100	7tm_1	113	402
P27338	Amino_oxidase	14	451
P28221	7tm_1	55	356
P28222	7tm_1	66	369
P28223	7tm_1	91	380
P28335	7tm_1	70	368
P0A749	EPSP_synthase	6	406
P0AEK4	adh_short_C2	13	252
P29218	Inositol_P	5	271
P30518	7tm_1	54	325
P30531	SNF	44	559
P30542	7tm_1	26	288
P30556	7tm_1	45	302
P30559	7tm_1	56	329
P30874	7tm_1	60	312
P30968	7tm_1	62	323
P30988	7tm_2	184	403
P30988	HRM	69	137
P31213	Steroid_dh	105	254
P31645	5HT_transporter	23	64
P31645	SNF	79	600
P32476	SE	201	473
P32754	Glyoxalase	180	335
P32754	Glyoxalase	18	139
P34998	7tm_2	168	388
P34998	HRM	41	105
P35348	7tm_1	43	326
P35354	An_peroxidase	126	569
P35367	7tm_1	44	468
P35368	7tm_1	62	348
P35372	7tm_1	87	338
P35462	7tm_1	46	383
P35498	Na_trans_assoc	1006	1228
P35498	DUF3451	484	719
P35498	Ion_trans	156	422
P35498	Ion_trans	1254	1482
P35498	Ion_trans	1575	1785
P35498	Ion_trans	802	991
P37088	ASC	62	573
P37231	PPARgamma_N	31	108
P37231	Hormone_recep	294	491
P37231	zf-C4	137	205
P37288	DUF1856	372	418
P37288	7tm_1	68	348
P38631	FKS1_dom1	299	411
P38631	Glucan_synthase	807	1632
P41143	7tm_1	66	318
P41145	7tm_1	76	330
P41146	7tm_1	68	319
P41972	zf-FPG_IleRS	883	912
P41972	Anticodon_1	678	831
P41972	tRNA-synt_1	26	634
P43088	7tm_1	43	304
P43098	Ketoacyl-synt_C	1504	1616
P43098	ACPS	1767	1881
P43098	ketoacyl-synt	1161	1392
P43098	adh_short_C2	685	931
P43116	7tm_1	56	315
P43119	7tm_1	30	292
P46098	Neur_chan_LBD	34	242
P46098	Neur_chan_memb	249	470
P0A5Y6	adh_short_C2	14	265
P47871	7tm_2	138	396
P47871	HRM	55	124
P47872	7tm_2	139	384
P47872	HRM	63	126
P47901	7tm_1	51	338
P47989	Ald_Xan_dh_C	588	694
P47989	Ald_Xan_dh_C2	702	1237
P47989	CO_deh_flav_C	419	523
P47989	Fer2_2	87	162
P47989	FAD_binding_5	232	412
P47989	Fer2	8	78
P54289	VWA_N	104	223
P54289	VGCC_alpha2	562	653
P54289	Cache_1	446	537
P54289	VWA	253	425
P55017	AA_permease_N	44	119
P55017	AA_permease	141	647
P0A560	Arabinose_trans	4	1093
P80404	Aminotran_3	76	446
Q01718	7tm_1	41	276
Q01959	SNF	60	583
Q02108	HNOB	72	237
Q02108	HNOBA	270	466
Q02108	Guanylate_cyc	472	658
Q02127	DHO_dh	77	377
Q02643	7tm_2	126	372
Q02643	HRM	52	115
Q02768	Cytochrom_B_C	248	353
Q02768	Cytochrom_B_N_2	83	243
Q03431	7tm_2	184	455
Q03431	HRM	105	173
Q05586	ANF_receptor	38	357
Q05586	CaM_bdg_C0	835	863
Q05586	Lig_chan	559	824
Q05586	SBP_bac_3	454	795
Q05940	MFS_1	22	422
Q07869	Hormone_recep	241	450
Q07869	zf-C4	100	168
Q09428	ABC_membrane	1012	1294
Q09428	ABC_membrane	301	590
Q09428	ABC_tran	720	857
Q09428	ABC_tran	1385	1509
Q12809	PAS_9	29	134
Q12809	Ion_trans	454	659
Q12809	cNMP_binding	760	847
Q12879	ANF_receptor	64	311
Q12879	NMDAR2_C	839	1464
Q12879	Lig_chan	554	828
Q12879	SBP_bac_3	448	798
Q13621	AA_permease_N	89	161
Q13621	AA_permease	182	686
Q13639	7tm_1	36	312
Q13936	Ca_chan_IQ	1658	1691
Q13936	Ion_trans	161	404
Q13936	Ion_trans	1322	1523
Q13936	Ion_trans	955	1185
Q13936	Ion_trans	558	752
Q13936	Ion_trans	1273	1325
Q14432	PDEase_I	801	1025
Q15822	Neur_chan_LBD	59	265
Q15822	Neur_chan_memb	272	520
Q16881	Pyr_redox_2	164	490
Q16881	Pyr_redox_dim	520	633
Q16881	Pyr_redox	342	422
Q16881	Glutaredoxin	68	130
Q25035	Neur_chan_LBD	36	247
Q25035	Neur_chan_memb	254	359
Q92731	ERbeta_N	12	124
Q92731	Hormone_recep	277	494
Q92731	zf-C4	147	216
Q99808	Nucleoside_tran	144	454
Q9H244	7tm_1	42	298
Q9TZR3	Neur_chan_LBD	26	247
Q9TZR3	Neur_chan_memb	254	366
Q9UUP5	DHFR_1	6	178
Q9Y271	7tm_1	40	295
P62937	Pro_isomerase	7	163
P11836	CD20	51	216
P01589	Sushi	125	184
P01589	Sushi	24	82
P31873	vMSA	30	395
Q04609	TFR_dimer	626	749
Q04609	Peptidase_M28	370	560
Q04609	PA	165	263
P01375	TNF	102	233
P04958	Toxin_R_bind_C	1105	1314
P04958	Toxin_trans	559	880
P04958	Toxin_R_bind_N	893	1096
P04958	Peptidase_M27	3	420
P15692	PDGF	52	130
P04626	Recep_L_domain	52	173
P04626	Recep_L_domain	366	486
P04626	Furin-like	183	343
P04626	Pkinase_Tyr	720	976
P13843	Fusion_gly	28	542
P20701	Integrin_alpha2	612	1016
P20701	FG-GAP	521	554
P20701	VWA	156	331
P20701	Integrin_alpha	1113	1127
Q72874	RVP	4	98
P03378	GP41	529	730
P03378	GP120	33	509
P00740	EGF	97	127
P00740	Gla	52	93
P00740	Trypsin	227	454
P00742	EGF	90	120
P00742	Gla	45	86
P00742	Trypsin	235	462
P01374	TNF	77	205
P06729	V-set	24	130
P06729	C2-set	135	205
P09619	I-set	327	413
P09619	ig	47	102
P09619	Ig_2	214	310
P09619	Pkinase_Tyr	600	958
P14778	Ig_3	225	316
P14778	I-set	49	110
P14778	TIR	387	537
P14778	Ig_2	125	213
P15260	Tissue_fac	1	113
P15260	IFNGR1	161	337
P17181	Tissue_fac	4	114
P17181	Interfer-bind	126	224
P17181	Interfer-bind	330	430
P19235	EpoR_lig-bind	37	140
P19235	fn3	146	232
P21579	C2	290	378
P21579	C2	159	245
P38484	Tissue_fac	3	126
P38484	Interfer-bind	138	238
P48551	Tissue_fac	8	121
P48551	Interfer-bind	132	231
Q99062	Lep_receptor_Ig	22	111
Q99062	fn3	528	612
Q9UNI1	Trypsin	19	251
Q70GM3	Neur_chan_LBD	41	246
O95163	IKI3	1	954
P00363	Succ_DH_flav_C	453	581
P00363	FAD_binding_2	7	397
P02919	Transpeptidase	472	744
P02919	Transgly	198	381
P06479	Herpes_TK	56	330
P08173	7tm_1	49	453
P08912	7tm_1	47	495
P18089	7tm_1	29	426
P18507	Neur_chan_LBD	66	272
P18507	Neur_chan_memb	279	409
P18825	7tm_1	68	437
P20309	7tm_1	85	544
P21918	7tm_1	57	359
P47870	Neur_chan_LBD	36	242
P47870	Neur_chan_memb	249	507
Q13224	ANF_receptor	66	319
Q13224	NMDAR2_C	840	1484
Q13224	Lig_chan	555	829
Q13224	SBP_bac_3	452	799
Q15413	RIH_assoc	3722	3855
Q15413	RR_TM4-6	4234	4504
Q15413	Ins145_P3_rec	10	213
Q15413	RyR	2597	2691
Q15413	RyR	848	942
Q15413	RyR	962	1056
Q15413	RyR	2715	2803
Q15413	MIR	216	398
Q15413	RYDR_ITPR	438	642
Q15413	RYDR_ITPR	2019	2229
Q15413	Ion_trans	4603	4769
Q15413	SPRY	1084	1207
Q15413	SPRY	657	795
Q15413	SPRY	1325	1465
Q9BQB6	VKOR	8	153
P38791	DS	45	377
P13945	7tm_1	54	346
P41595	7tm_1	71	380
Q72547	RVT_connect	317	419
Q72547	RVT_thumb	238	307
Q72547	RNase_H	435	557
Q72547	RVT_1	63	234
P01854	C1-set	331	417
P01854	C1-set	223	311
P01854	C1-set	126	206
P01854	C1-set	16	96
P0AEB2	PBP5_C	292	383
P0AEB2	Peptidase_S11	35	273
P0A7Y8	Ribonuclease_P	6	113
P06858	PLAT	343	463
P06858	Lipase	16	338
P07766	ITAM	185	205
P08069	Recep_L_domain	352	466
P08069	Recep_L_domain	51	161
P08069	Furin-like	175	333
P08069	fn3	833	917
P08069	Pkinase_Tyr	999	1266
P08246	Trypsin	30	242
P08473	Peptidase_M13_N	80	483
P08473	Peptidase_M13	543	749
P09960	Leuk-A4-hydro_C	464	608
P09960	Peptidase_M1	13	387
P10721	Ig_3	412	495
P10721	ig	226	292
P10721	Ig_2	35	111
P10721	Pkinase_Tyr	589	924
P12568	Fusion_gly	28	542
P13631	Hormone_recep	223	408
P13631	zf-C4	88	157
P14060	3Beta_HSD	7	288
P15121	Aldo_ket_red	15	294
P15144	DUF3358	619	945
P15144	Peptidase_M1	75	480
P16066	ANF_receptor	54	416
P16066	Guanylate_cyc	867	1053
P16066	Pkinase_Tyr	542	801
P16444	Peptidase_M19	25	352
P21731	7tm_1	41	308
P24530	7tm_1	118	387
P24557	p450	313	530
P24557	p450	44	308
P25101	7tm_1	97	370
P25103	7tm_1	49	305
P25105	7tm_1	32	293
P29274	7tm_1	23	288
P30572	Chitin_synth_1N	230	317
P30572	Chitin_synth_2	749	895
P30572	Chitin_synth_1	318	482
P32324	EFG_IV	604	721
P32324	GTP_EFTU_D2	393	470
P32324	EFG_C	723	811
P32324	GTP_EFTU	17	344
P32352	ERG2_Sigma1R	1	221
P32462	ERG4_ERG24	8	438
P33013	PBP5_C	282	373
P33013	Peptidase_S11	25	263
P0AFI5	Peptidase_S11	29	262
P34972	7tm_1	50	299
P34981	7tm_1	42	320
P34995	7tm_1	49	351
P35408	7tm_1	34	329
P38954	PAP2	216	486
P39051	Pyr_redox_2	6	332
P39051	Pyr_redox_dim	362	472
P39051	Pyr_redox	190	274
P40238	EpoR_lig-bind	25	128
P40238	fn3	391	475
P48443	Nuc_recep-AF1	24	134
P48443	Hormone_recep	248	443
P48443	zf-C4	137	206
P54219	MFS_1	77	433
P54219	MFS_1	422	493
Q92813	T4_deiodinase	4	262
P08506	PBP5_C	285	376
P08506	Peptidase_S11	28	266
P10826	Hormone_recep	222	406
P10826	zf-C4	86	155
P10828	Hormone_recep	257	445
P10828	zf-C4	105	176
P11926	Orn_Arg_deC_N	44	282
P11926	Orn_DAP_Arg_deC	285	408
P19793	Nuc_recep-AF1	16	127
P19793	Hormone_recep	251	442
P19793	zf-C4	133	202
P27815	PDEase_I	432	676
P28702	Hormone_recep	331	513
P28702	zf-C4	203	272
P29275	7tm_1	24	290
P30939	7tm_1	40	347
P33765	7tm_1	29	282
P41180	7tm_3	622	860
P41180	ANF_receptor	69	495
P41180	NCD3G	538	591
P51649	Aldedh	69	530
Q14654	IRK	36	368
Q16739	Glyco_transf_21	106	278
P13196	Preseq_ALAS	1	79
P13196	Preseq_ALAS	77	139
P13196	Aminotran_1_2	243	590
P0A7V0	Ribosomal_S2	9	225
P05227	Plasmodium_HRP	1	112
P05227	Plasmodium_HRP	95	204
P05227	Plasmodium_HRP	194	288
P55022	Tyrosinase	28	232
P60723	Ribosomal_L4	12	199
P0C0D5	Ribosomal_L4	17	205
P66065	Ribosomal_L13	15	142
Q99460	PC_rep	511	545
Q99460	PC_rep	441	474
Q99460	PC_rep	403	436
Q99460	HEAT_2	599	693
P0AFI2	DNA_gyraseA_C	641	685
P0AFI2	DNA_gyraseA_C	592	636
P0AFI2	DNA_topoisoIV	29	466
Q7LG56	Ribonuc_red_sm	32	313
Q92206	SE	192	473
Q92206	3HCDH_N	7	75
P24024	DNA_pol_viral_N	1	341
P24024	DNA_pol_viral_C	590	832
P24024	RVT_1	365	589
P26358	DNMT1-RFD	399	534
P26358	zf-CXXC	645	691
P26358	BAH	755	880
P26358	BAH	931	1100
P26358	DNA_methylase	1139	1594
P26358	DMAP_binding	16	105
Q9Y6K1	PWWP	289	362
Q9Y6K1	DNA_methylase	634	776
Q13748	Tubulin_C	263	393
Q13748	Tubulin	3	226
P68366	Tubulin_C	263	393
P68366	Tubulin	3	226
Q25704	HPPK	132	235
Q25704	Pterin_bind	394	613
P0A680	RNA_pol_Rpb2_45	516	582
P0A680	RNA_pol_Rpb2_7	1064	1140
P0A680	RNA_pol_Rpb2_2	181	379
P0A680	RNA_pol_Rpb2_3	438	507
P0A680	RNA_pol_Rpb2_1	52	434
P0A680	RNA_pol_Rpb2_6	588	1062
P95114	Dala_Dala_lig_C	158	363
P95114	Dala_Dala_lig_N	11	141
P0A4X2	Ala_racemase_N	18	240
P0A4X2	Ala_racemase_C	252	381
Q9UHC9	Sterol-sensing	661	815
Q9UHC9	Patched	1091	1294
O13383	Glucan_synthase	348	688
O60906	Exo_endo_phos	12	272
P70310	7tm_1	49	359
P07339	A1_Propeptide	21	49
P07339	Asp	78	409
P15169	CarboxypepD_reg	341	416
P15169	Peptidase_M14	31	330
P30285	Pkinase	6	295
P20248	Cyclin_C	309	427
P20248	Cyclin_N	181	307
P33534	7tm_1	76	330
O43613	7tm_1	63	358
P49653	P2X_receptor	14	380
O70344	Ion_trans	5	169
Q15077	7tm_1	43	301
P00592	Phospholip_A2_1	23	146
P21556	7tm_1	32	293
Q9NS75	7tm_1	55	305
Q9NP56	PDEase_I	172	410
Q95142	GMP_PDE_delta	7	150
P04972	PDE6_gamma	5	87
P20142	A1_Propeptide	18	46
P20142	Asp	72	387
Q15172	B56	55	463
Q02152	7tm_1	70	379
P32304	7tm_1	101	387
P12389	Neur_chan_LBD	36	242
P12389	Neur_chan_memb	249	502
P43144	Neur_chan_LBD	31	237
P43144	Neur_chan_memb	244	475
Q05901	Neur_chan_LBD	29	233
Q05901	Neur_chan_memb	240	446
P35351	7tm_1	61	318
P00811	Beta-lactamase	28	377
P05412	Jun	5	241
P05412	bZIP_1	250	313
P04114	DUF1081	958	1072
P04114	ApoB100_C	4494	4551
P04114	DUF1943	632	945
P04114	Vitellogenin_N	46	598
P13638	Na_K-ATPase	1	284
Q28044	7tm_1	50	326
Q92934	Bcl-2_BAD	1	168
P00807	Beta-lactamase	27	275
P30411	7tm_1	74	332
P43165	Carb_anhydrase	32	295
P24592	Thyroglobulin_1	163	234
P24592	IGFBP	29	84
P04351	IL2	7	165
P10145	IL8	27	93
P21761	7tm_1	42	320
P08703	DIOX_N	9	132
P08703	2OG-FeII_Oxy	181	288
P07478	Trypsin	24	239
P68400	Pkinase	39	324
P07607	Thymidylat_synt	24	307
P52961	ART	39	274
P15531	NDK	5	139
P22392	NDK	5	139
O43293	Pkinase	13	275
P79483	C1-set	132	225
P79483	MHC_II_beta	42	116
Q9H4Y5	GST_N_3	26	101
Q9BZX2	PRK	22	217
P78527	NUC194	1813	2210
P78527	FAT	3023	3470
P78527	FATC	4096	4128
P78527	PI3_PI4_kinase	3747	4015
Q9QZN9	7tm_1	50	299
P56450	7tm_1	61	302
P81721	MFS_1	41	402
O95045	PNP_UDP_1	60	310
Q7RTV2	GST_N	5	77
Q7RTV2	GST_C	79	192
P0AE18	Peptidase_M24	12	242
P20151	Trypsin	25	253
P49862	Trypsin	30	245
P07307	Lectin_N	7	167
P07307	Lectin_C	194	302
P07098	Abhydro_lipase	35	97
P07098	Abhydrolase_1	111	388
P23946	Trypsin	22	240
P22412	Peptidase_M19	25	352
P04276	VitD-bind_III	405	472
P04276	Serum_albumin	25	199
P04276	Serum_albumin	216	385
O08911	Pkinase	27	311
P35347	7tm_2	116	359
P35347	HRM	41	105
Q99943	Acyltransferase	83	211
P00766	Trypsin	16	238
P62136	Metallophos	57	252
P51946	Cyclin_N	42	159
P31785	IL6Ra-bind	56	151
P31785	fn3	156	230
P51436	7tm_1	48	368
P27707	dNK	96	253
P30648	dCMP_cyt_deam_1	48	162
Q9HBH1	Pep_deformylase	64	234
P0A6K3	Pep_deformylase	3	153
P28650	Adenylsucc_synt	33	455
Q14117	Amidohydro_1	58	407
P01112	Ras	5	165
P22906	DHFR_1	6	177
P00378	DHFR_1	3	184
P07807	DHFR_1	8	180
P08217	Trypsin	29	262
P06734	Lectin_C	180	284
P05230	FGF	25	148
P20292	MAPEG	5	136
P15328	Folate_rec	36	211
Q01558	Gp_dh_C	154	311
Q01558	Gp_dh_N	2	149
P22300	Neur_chan_LBD	66	272
P22300	Neur_chan_memb	279	428
O95749	polyprenyl_synt	12	265
P56221	Scytalone_dh	10	169
Q60631	SH2	60	135
Q60631	SH3_1	4	50
Q60631	SH3_1	162	207
P30680	7tm_1	60	312
P17988	Sulfotransfer_1	34	284
P47747	7tm_1	35	288
P49889	Sulfotransfer_1	38	288
P52655	TFIIA	12	376
P04326	Tat	1	65
Q15759	Pkinase	24	308
P35030	Trypsin	81	296
P09455	Lipocalin	6	134
P41440	Folate_carrier	23	434
Q06520	Sulfotransfer_1	34	278
P04183	TK	19	189
Q9UP65	PLA2_B	44	250
O94777	DPM2	2	83
P35219	Carb_anhydrase	29	289
P50120	Lipocalin	6	134
P42574	Peptidase_C14	45	275
P29762	Lipocalin	5	137
P11474	Hormone_recep	223	414
P11474	zf-C4	77	146
O96020	Cyclin_C	241	363
O96020	Cyclin_N	112	239
Q99645	LRRNT	118	142
Q99645	LRR_8	150	203
Q99645	LRR_8	211	254
Q13093	PAF-AH_p_II	48	416
P07451	Carb_anhydrase	5	259
P06239	SH2	127	209
P06239	SH3_1	67	113
P06239	Pkinase_Tyr	245	494
P00338	Ldh_1_C	163	331
P00338	Ldh_1_N	21	161
P32245	7tm_1	61	302
P50391	7tm_1	58	322
P13497	EGF_CA	547	587
P13497	EGF_CA	703	743
P13497	Astacin	128	321
P13497	CUB	435	544
P13497	CUB	747	856
P13497	CUB	591	700
P13497	CUB	322	431
P13497	CUB	860	973
Q9Y237	Rotamase_3	22	131
Q16678	p450	51	520
P12104	Lipocalin	4	132
P47205	LpxC	2	279
P00492	Pribosyltran	33	164
P15382	ISK_Channel	1	129
P00558	PGK	8	406
P60174	TIM	7	245
P27169	Arylesterase	168	253
P69905	Globin	7	107
P09488	GST_N	3	82
P09488	GST_C	104	192
P11766	ADH_N	32	160
P11766	ADH_zinc_N	202	336
P30837	Aldedh	45	508
P10632	p450	30	487
Q14832	7tm_3	586	826
Q14832	ANF_receptor	67	473
Q14832	NCD3G	505	555
P28161	GST_N	3	82
P28161	GST_C	104	192
P16083	Flavodoxin_2	4	212
P11177	Transket_pyr	31	209
P11177	Transketolase_C	226	350
P63098	EF_hand_3	23	47
P63098	EF_hand_5	91	157
P63098	EF_hand_5	19	79
P63098	efhand	91	119
P31408	ATP-synt_ab_N	50	116
P31408	ATP-synt_ab	172	399
P31408	ATP-synt_ab_C	416	510
Q15653	Ank_2	211	303
Q15653	Ank	93	124
Q15653	Ank	57	85
Q15653	Ank	126	152
Q15653	Ank_4	207	261
P54750	PDEase_I_N	73	133
P54750	PDEase_I	218	450
Q9Z351	KCNQ_channel	436	591
Q9Z351	KCNQ_channel	593	673
Q9Z351	Ion_trans	128	312
Q03405	UPAR_LY6	216	294
Q03405	UPAR_LY6	25	99
Q03405	UPAR_LY6	117	199
P31391	7tm_1	64	311
P21452	7tm_1	50	307
P55263	PfkB	42	360
P23280	Carb_anhydrase	23	278
P42575	CARD	37	121
P42575	Peptidase_C14	200	445
Q16539	Pkinase	24	308
P15090	Lipocalin	6	132
P47211	7tm_1	50	303
P54819	ADK_lid	142	177
P54819	ADK	20	206
P07306	Lectin_N	6	144
P07306	Lectin_C	171	279
P00915	Carb_anhydrase	6	261
P48052	Propep_M14	28	103
P48052	Peptidase_M14	129	406
P29373	Lipocalin	5	138
P49841	Pkinase	56	340
P22460	K_tetra	122	213
P22460	Ion_trans	326	515
P07195	Ldh_1_C	164	334
P07195	Ldh_1_N	22	162
P14174	MIF	2	115
Q13126	PNP_UDP_1	11	256
P56556	Complex1_LYR	56	118
O95139	NDUF_B6	1	128
Q93086	P2X_receptor	14	331
Q93086	P2X_receptor	327	367
P06746	DNA_pol_lambd_f	97	148
P22694	Pkinase	44	298
Q9UKR0	Trypsin	22	241
P34969	7tm_1	98	384
P00451	Cu-oxidase_2	1915	2039
P00451	Cu-oxidase_3	444	577
P00451	Cu-oxidase_3	88	202
P00451	F5_F8_type_C	2208	2342
P00451	F5_F8_type_C	2055	2185
P00451	Cu-oxidase	218	349
Q9Z329	RIH_assoc	1908	2027
Q9Z329	Ins145_P3_rec	4	229
Q9Z329	MIR	232	432
Q9Z329	RYDR_ITPR	471	677
Q9Z329	RYDR_ITPR	1181	1355
Q9Z329	Ion_trans	2313	2540
Q6RCS8	Tissue_fac	17	117
Q6RCS8	Interfer-bind	135	242
P00772	Trypsin	27	259
Q05513	C1_1	131	183
Q05513	Pkinase_C	538	584
Q05513	PB1	15	98
Q05513	Pkinase	252	518
P22072	3Beta_HSD	7	288
Q6UW60	P_proprotein	489	575
Q6UW60	Peptidase_S8	153	441
P06757	ADH_N	34	162
P06757	ADH_zinc_N	204	337
P27139	Carb_anhydrase	5	259
Q9NQW7	Creatinase_N	10	155
Q9NQW7	Peptidase_M24	328	544
P28329	Carn_acyltransf	130	720
Q9HCU8	DNA_pol_delta_4	1	103
Q9NRE1	Peptidase_M10	98	253
Q9UBS5	7tm_3	601	860
Q9UBS5	ANF_receptor	187	543
Q9UBS5	Sushi	109	157
Q9UBS5	Sushi	34	96
P78334	Neur_chan_LBD	71	277
P78334	Neur_chan_memb	284	500
O09175	Leuk-A4-hydro_C	500	645
O09175	Peptidase_M1	31	417
Q8WW43	Aph-1	2	245
P82980	Lipocalin	6	134
Q63447	7tm_1	58	322
Q712U5	Endosulfine	7	104
P52564	Pkinase	53	314
O60237	Ank	123	155
O60237	Ank	90	122
O60237	Ank	216	248
O60237	Ank	249	281
Q14790	DED	3	86
Q14790	DED	101	183
Q14790	Peptidase_C14	234	476
O05891	Thymidylate_kin	5	199
P08164	NAD_synthase	22	263
Q8WWL7	Cyclin_C	1259	1375
Q8WWL7	Cyclin_N	1132	1257
Q15746	I-set	1809	1899
Q15746	I-set	161	250
Q15746	I-set	623	712
Q15746	I-set	33	123
Q15746	I-set	414	504
Q15746	I-set	1098	1187
Q15746	I-set	514	600
Q15746	I-set	1238	1327
Q15746	I-set	721	811
Q15746	fn3	1332	1416
Q15746	Pkinase	1464	1719
Q9ERQ8	Carb_anhydrase	7	262
Q01579	GST_N	5	76
Q01579	GST_C	111	201
Q99MI5	Spermine_synth	19	262
Q925U2	MAPEG	8	132
P97521	Mito_carr	106	201
P97521	Mito_carr	6	104
P97521	Mito_carr	205	297
P68106	FKBP_C	13	105
P17706	Y_phosphatase	42	274
P03897	Oxidored_q4	12	113
Q8NER1	Ank	201	232
Q8NER1	Ank	248	283
Q9HCP0	CK1gamma_C	331	392
Q9HCP0	Pkinase	44	315
P62959	HIT	24	121
P21802	I-set	161	248
P21802	I-set	260	359
P21802	Ig_2	37	125
P21802	Pkinase_Tyr	481	757
Q9H2R5	Trypsin	22	249
P11362	I-set	160	247
P11362	I-set	259	358
P11362	I-set	38	118
P11362	Pkinase_Tyr	478	754
Q9ERN6	RIH_assoc	3826	3960
Q9ERN6	RR_TM4-6	4333	4599
Q9ERN6	Ins145_P3_rec	9	223
Q9ERN6	RyR	2700	2794
Q9ERN6	RyR	975	1069
Q9ERN6	RyR	2820	2908
Q9ERN6	RyR	861	955
Q9ERN6	MIR	226	406
Q9ERN6	RYDR_ITPR	451	655
Q9ERN6	RYDR_ITPR	2120	2332
Q9ERN6	Ion_trans	4706	4866
Q9ERN6	SPRY	1098	1221
Q9ERN6	SPRY	670	808
Q9ERN6	SPRY	1423	1562
Q96HH9	GRAM	110	177
Q9CPU0	Glyoxalase	31	174
Q8VDP6	CDP-OH_P_transf	7	104
P29089	7tm_1	45	302
P30969	7tm_1	56	322
P49654	P2X_receptor	8	374
Q9Y478	AMPKBI	149	270
Q13188	Mst1_SARAH	436	484
Q13188	Pkinase	27	278
Q04760	Glyoxalase	31	174
O95050	NNMT_PNMT_TEMT	1	259
Q9Y5N1	7tm_1	51	412
P18762	7tm_1	50	326
P28651	Carb_anhydrase	30	290
O35164	Trypsin	21	239
P16305	Neur_chan_LBD	32	240
P16305	Neur_chan_memb	247	387
P01590	Sushi	121	180
P01590	Sushi	24	77
P70180	ANF_receptor	66	419
P33611	Pol_alpha_B_N	15	248
P33611	DNA_pol_E_B	342	549
Q80X16	RIH_assoc	3874	4007
Q80X16	RR_TM4-6	4379	4668
Q80X16	Ins145_P3_rec	10	212
Q80X16	RyR	2735	2829
Q80X16	RyR	851	945
Q80X16	RyR	2855	2943
Q80X16	RyR	965	1059
Q80X16	MIR	213	392
Q80X16	EF_hand_6	4087	4138
Q80X16	RYDR_ITPR	441	645
Q80X16	RYDR_ITPR	2158	2366
Q80X16	Ion_trans	4762	4934
Q80X16	SPRY	1086	1209
Q80X16	SPRY	1431	1571
Q80X16	SPRY	660	798
Q64437	ADH_N	34	160
Q64437	ADH_zinc_N	202	337
P50637	TspO_MBR	9	157
P18761	Carb_anhydrase	21	277
P47936	7tm_1	50	299
P53798	SQS_PSY	47	320
P23336	Glyco_transf_6	62	392
P06240	SH2	127	209
P06240	SH3_1	67	113
P06240	Pkinase_Tyr	245	494
O55242	ERG2_Sigma1R	7	219
P68181	Pkinase	44	298
P22605	Hormone_recep	249	433
P22605	zf-C4	113	182
Q9QYY9	ADH_N	34	165
Q9QYY9	ADH_zinc_N	207	337
Q9BZJ3	Trypsin	38	241
P49810	Presenilin	76	323
P49810	Presenilin	308	439
P18901	7tm_1	39	331
P13221	Aminotran_1_2	31	405
P02767	Transthyretin	30	141
P10634	p450	37	497
Q02644	7tm_2	126	413
Q02644	HRM	52	115
Q01827	MFS_1	22	424
P43428	PAP2	56	200
Q62658	FKBP_C	13	105
P29411	ADK_lid	128	163
P29411	ADK	12	192
Q9UHG2	ProSAAS	1	190
Q9UDW1	UCR_UQCRX_QCR9	7	61
P32300	7tm_1	66	318
P53582	Peptidase_M24	137	365
Q96BI3	Aph-1	2	246
Q96IY4	Propep_M14	29	106
Q96IY4	Peptidase_M14	129	411
P50247	AdoHcyase	5	431
P50247	AdoHcyase_NAD	191	352
P00502	GST_N	5	77
P00502	GST_C	99	192
P16232	adh_short	31	198
P43115	7tm_1	65	346
Q13085	Carboxyl_trans	1669	2223
Q13085	ACC_central	819	1569
Q13085	CPSase_L_D2	272	473
Q13085	CPSase_L_chain	117	237
Q13085	Biotin_lipoyl	752	818
Q13085	Biotin_carb_C	507	614
P42785	Peptidase_S28	55	477
P30304	M-inducer_phosp	86	329
P30304	Rhodanese	369	476
Q68D91	Lactamase_B	26	244
Q6QHF9	NAD_binding_8	18	87
Q6QHF9	Amino_oxidase	170	635
P54619	CBS	263	324
P54619	CBS	120	178
P54619	CBS	187	252
Q6MGC4	Prefoldin_2	10	115
Q86VQ6	Pyr_redox_2	197	523
Q86VQ6	Pyr_redox_dim	553	666
Q86VQ6	Pyr_redox	375	456
Q86VQ6	Glutaredoxin	107	169
A8MPY1	Neur_chan_LBD	58	267
A8MPY1	Neur_chan_memb	274	431
P56389	dCMP_cyt_deam_1	12	118
O08858	7tm_1	54	303
P85973	PNP_UDP_1	26	280
B7X945	7tm_1	47	298
B1WBY8	Hist_deacetyl	76	379
P23097	Hemopexin	329	372
P23097	Hemopexin	285	327
P23097	Hemopexin	377	424
P23097	Hemopexin	426	465
P23097	Peptidase_M10	107	262
P23097	PG_binding_1	27	86
P21555	7tm_1	56	319
Q5R387	Phospholip_A2_1	19	142
P40220	Lipocalin	5	137
P51050	7tm_1	1	234
Q6GI75	adh_short_C2	13	253
Q920D2	DHFR_1	4	185
Q13477	Adhes-Ig_like	113	224
Q91ZY1	7tm_1	32	360
Q62795	MFS_1	24	412
Q15633	dsrm	160	224
Q15633	dsrm	31	95
P19328	7tm_1	34	429
P48730	Pkinase	9	280
Q8VHB5	Carb_anhydrase	113	369
Q8IWW8	Fe-ADH	52	456
Q13163	PB1	18	101
Q13163	Pkinase	166	419
P08263	GST_N	5	77
P08263	GST_C	99	192
P07288	Trypsin	25	253
O43708	GST_N_3	8	90
O43708	GST_C	104	196
Q03013	GST_N	3	82
Q03013	GST_C	104	192
P07858	Propeptide_C1	26	66
P07858	Peptidase_C1	80	329
P10633	p450	37	497
Q8CJF4	Trypsin	29	253
Q9P2X0	DPM3	1	92
Q9H2S1	Ion_trans_2	312	399
Q9H2S1	CaMBD	412	488
Q9H2S1	SK_channel	120	238
P83111	Beta-lactamase	111	253
P83111	Beta-lactamase	277	538
Q13554	CaMKII_AD	534	661
Q13554	Pkinase	14	272
O43526	KCNQC3-Ank-G_bd	767	869
O43526	KCNQ_channel	464	664
O43526	Ion_trans	128	312
D2K2A8	HCV_NS4a	1	54
P00803	Peptidase_S26	233	302
P00803	Peptidase_S24	86	170
P25023	7tm_1	79	337
P00735	Thrombin_light	318	366
P00735	Gla	49	90
P00735	Kringle	109	187
P00735	Kringle	214	292
P00735	Trypsin	367	616
P19858	Ldh_1_C	163	331
P19858	Ldh_1_N	21	161
Q95L14	MAPEG	17	147
Q29463	Trypsin	24	239
Q99571	P2X_receptor	13	388
Q8HXG6	Tim17	17	132
P08010	GST_N	3	82
P08010	GST_C	104	192
Q99572	P2X_receptor	11	403
A2AGL3	RIH_assoc	3715	3848
A2AGL3	RR_TM4-6	4227	4497
A2AGL3	Ins145_P3_rec	10	213
A2AGL3	RyR	2595	2689
A2AGL3	RyR	848	942
A2AGL3	RyR	962	1056
A2AGL3	RyR	2713	2801
A2AGL3	MIR	216	398
A2AGL3	RYDR_ITPR	438	642
A2AGL3	RYDR_ITPR	2018	2228
A2AGL3	Ion_trans	4596	4762
A2AGL3	SPRY	1084	1207
A2AGL3	SPRY	657	795
A2AGL3	SPRY	1325	1465
O75688	PP2C_C	289	369
O75688	PP2C	22	288
Q15257	PTPA	25	358
Q9QZA0	Carb_anhydrase	40	296
Q9R297	7tm_1	39	305
P27986	SH3_2	7	77
P27986	RhoGAP	129	282
P27986	SH2	624	698
P27986	SH2	333	408
P42263	ANF_receptor	46	389
P42263	Lig_chan-Glu_bd	434	499
P42263	Lig_chan	552	835
P04075	Glycolytic	15	364
P12931	SH2	151	233
P12931	SH3_1	90	137
P12931	Pkinase_Tyr	270	519
O77700	7tm_1	16	392
P00784	Inhibitor_I29	48	104
P00784	Peptidase_C1	134	343
P04058	COesterase	1	545
P12822	Peptidase_M2	638	1232
P12822	Peptidase_M2	36	634
P06199	7tm_1	40	440
P80298	Beta-lactamase	3	258
P08049	Peptidase_M13_N	80	483
P08049	Peptidase_M13	543	749
P30418	NMT	60	223
P30418	NMT_C	237	450
P00760	Trypsin	24	239
P00761	Trypsin	9	224
P28593	Pyr_redox_2	7	333
P28593	Pyr_redox_dim	362	472
P28593	Pyr_redox	191	275
P23791	Na_H_Exchanger	105	505
P50482	Na_H_Exchanger	84	485
P26432	Na_H_Exchanger	57	461
P68825	Pep_deformylase	4	174
P16753	Peptidase_S21	31	415
P03355	Gag_MA	2	131
P03355	Gag_p12	132	215
P03355	Gag_p30	226	436
P03355	rve	1444	1560
P03355	RNase_H	1175	1320
P03355	RVP	545	640
P03355	RVT_1	760	932
P25779	DUF3586	337	417
P25779	Inhibitor_I29	38	94
P25779	Peptidase_C1	123	335
P35406	7tm_1	41	329
P19821	Taq-exonuc	291	420
P19821	5_3_exonuc_N	12	172
P19821	5_3_exonuc	174	271
P19821	DNA_pol_A	451	830
P07382	DHFR_1	26	229
P07382	Thymidylat_synt	234	520
Q27713	DHFR_1	95	237
Q27713	Thymidylat_synt	304	587
Q07422	DHFR_1	73	212
Q07422	Thymidylat_synt	324	610
P00381	DHFR_1	1	161
P04174	DHFR_1	3	160
P16184	DHFR_1	6	204
P49880	Hormone_recep	461	667
P49880	zf-C4	289	358
P49881	Hormone_recep	377	576
P49881	zf-C4	205	274
P21236	RrnaAD	1	243
P08543	Ribonuc_red_lgC	579	1113
P08543	Ribonuc_red_lgN	490	577
P06474	Ribonuc_red_sm	28	314
O08786	CholecysA-Rec_N	1	47
O08786	7tm_1	58	378
P33247	Prenyltrans_2	245	419
P33247	Prenyltrans	514	565
P33247	Prenyltrans	59	102
P33247	Prenyltrans	466	508
P78600	HGTP_anticodon	439	535
P78600	tRNA-synt_2b	59	224
Q07652	Ca_chan_IQ	1812	1846
Q07652	Ion_trans	1464	1674
Q07652	Ion_trans	78	301
Q07652	Ion_trans	1140	1374
Q07652	Ion_trans	461	653
P32238	CholecysA-Rec_N	1	47
P32238	7tm_1	58	370
P61073	CXCR4_N	6	38
P61073	7tm_1	55	302
O60563	Cyclin_N	9	149
P25929	7tm_1	57	320
P01730	Tcell_CD4_Cterm	426	453
P01730	CD4-extracel	205	316
P01730	V-set	21	130
P01730	C2-set	125	203
P01730	C2-set	317	390
P49146	7tm_1	67	325
P46734	Pkinase	64	325
Q00534	Pkinase	13	300
O08608	ODC_AZ	82	181
Q9R109	ODC_AZ	90	186
P07872	Acyl-CoA_dh_M	135	195
P07872	ACOX	476	661
O88319	7tm_1	80	369
O95665	7tm_1	49	358
Q63384	7tm_1	49	358
P48442	7tm_3	622	860
P48442	ANF_receptor	69	495
P48442	NCD3G	538	591
P03886	NADHdh	1	309
P03892	NADH_dehy_S2_C	290	345
P03892	Oxidored_q1	23	270
P03891	NADH_dehy_S2_C	290	345
P03891	Oxidored_q1	23	270
Q9UBX1	Inhibitor_I29	187	244
Q9UBX1	Peptidase_C1	271	482
P08311	Trypsin	21	238
P43235	Inhibitor_I29	26	86
P43235	Peptidase_C1	115	328
O35186	Inhibitor_I29	26	86
O35186	Peptidase_C1	115	328
P25975	Inhibitor_I29	29	88
P25975	Peptidase_C1	114	333
P07711	Inhibitor_I29	29	88
P07711	Peptidase_C1	114	332
P43234	Peptidase_C1	108	320
P03910	Oxidored_q5_N	1	109
P03910	Oxidored_q1	112	385
P47746	7tm_1	134	398
P20272	7tm_1	134	398
P08185	Serpin	41	404
P03923	Oxidored_q3	2	171
P15085	Propep_M14	26	101
P15085	Peptidase_M14	128	406
P14384	CarboxypepD_reg	314	387
P14384	Peptidase_M14	28	303
O75306	Complex1_49kDa	193	463
O95299	dNK	131	290
O75419	CDC45	18	566
O00217	Fer4_7	110	164
Q00975	Ca_chan_IQ	1846	1880
Q00975	Ion_trans	133	355
Q00975	Ion_trans	1505	1707
Q00975	Ion_trans	1185	1415
Q00975	Ion_trans	516	708
P03901	Oxidored_q2	3	98
Q01815	Ca_chan_IQ	1610	1643
Q01815	Ion_trans	1253	1475
Q01815	Ion_trans	161	404
Q01815	Ion_trans	935	1165
Q01815	Ion_trans	558	752
P22002	Ca_chan_IQ	1639	1672
P22002	Ion_trans	1282	1504
P22002	Ion_trans	191	434
P22002	Ion_trans	965	1194
P22002	Ion_trans	588	782
P27732	Ca_chan_IQ	1642	1676
P27732	Ion_trans	1298	1507
P27732	Ion_trans	163	405
P27732	Ion_trans	980	1210
P27732	Ion_trans	616	810
P08559	E1_dh	66	362
P11597	LBP_BPI_CETP	36	216
P11597	LBP_BPI_CETP_C	243	480
P30277	Cyclin_C	290	408
P30277	Cyclin_N	163	288
P78396	Cyclin_C	342	459
P78396	Cyclin_N	214	340
P14635	Cyclin_C	300	418
P14635	Cyclin_N	173	298
O95067	Cyclin_C	264	382
O95067	Cyclin_N	137	262
P24385	Cyclin_C	155	283
P24385	Cyclin_N	26	153
P30279	Cyclin_C	154	281
P30279	Cyclin_N	25	152
P33533	7tm_1	66	318
P34975	7tm_1	76	330
P79350	7tm_1	88	339
P33535	7tm_1	85	336
P35377	7tm_1	65	316
O96017	FHA	113	192
O96017	Pkinase	220	486
P06276	AChE_tetra	565	602
P06276	COesterase	9	550
Q03311	AChE_tetra	566	603
Q03311	COesterase	10	551
P51575	P2X_receptor	14	383
P47824	P2X_receptor	14	382
Q9UBL9	P2X_receptor	26	390
P51578	P2X_receptor	14	389
P51579	P2X_receptor	15	379
Q64663	P2X_receptor	11	403
P51582	7tm_1	52	306
Q15722	7tm_1	35	285
O35811	7tm_1	48	302
P47900	7tm_1	68	324
P49651	7tm_1	68	324
P32246	7tm_1	51	301
P51677	7tm_1	51	301
P70536	7tm_1	56	328
P32871	PI3K_p85B	31	108
P32871	PI3Ka	519	704
P32871	PI3K_C2	350	485
P32871	PI3K_rbd	173	292
P32871	PI3_PI4_kinase	796	1015
P42337	PI3K_p85B	31	108
P42337	PI3Ka	519	704
P42337	PI3K_C2	350	485
P42337	PI3K_rbd	173	292
P42337	PI3_PI4_kinase	796	1015
P16389	K_tetra	35	126
P16389	Ion_trans	224	409
P22001	K_tetra	106	197
P22001	Ion_trans	297	479
P16390	K_tetra	59	150
P16390	Ion_trans	250	432
P63330	Metallophos	50	245
P62714	Metallophos	50	245
P62715	Metallophos	50	245
P04774	Na_trans_assoc	1006	1228
P04774	DUF3451	484	719
P04774	Ion_trans	156	422
P04774	Ion_trans	1254	1482
P04774	Ion_trans	1575	1785
P04774	Ion_trans	802	991
P04775	Na_trans_assoc	997	1218
P04775	DUF3451	488	710
P04775	Ion_trans	157	424
P04775	Ion_trans	1244	1472
P04775	Ion_trans	1565	1775
P04775	Ion_trans	793	982
P08104	Na_trans_assoc	949	1167
P08104	DUF3451	486	628
P08104	Ion_trans	156	423
P08104	Ion_trans	1193	1418
P08104	Ion_trans	1511	1721
P08104	Ion_trans	745	934
P46059	PTR2	81	475
P05503	COX1	12	461
P35813	PP2C_C	285	364
P35813	PP2C	22	284
P37289	7tm_1	21	304
P04073	A1_Propeptide	18	46
P04073	Asp	75	391
P11678	An_peroxidase	145	689
P05164	An_peroxidase	173	718
P11247	An_peroxidase	147	692
P49354	PPTA	150	179
P49354	PPTA	184	214
P49354	PPTA	115	145
P49354	PPTA	218	248
P49354	PPTA	258	288
Q61239	PPTA	150	180
Q61239	PPTA	184	213
Q61239	PPTA	115	145
Q61239	PPTA	218	248
Q61239	PPTA	258	288
P49355	Prenyltrans	124	164
P49355	Prenyltrans	220	263
P49355	Prenyltrans	172	215
P49355	Prenyltrans	330	374
P49355	Prenyltrans	268	312
P49356	Prenyltrans_2	127	241
P49356	Prenyltrans	268	312
P49356	Prenyltrans	330	374
Q02293	Prenyltrans_2	127	241
Q02293	Prenyltrans	268	312
Q02293	Prenyltrans	330	374
P05622	ig	46	101
P05622	Ig_2	211	309
P05622	Ig_2	415	523
P05622	Pkinase_Tyr	599	957
P22437	An_peroxidase	217	584
P22437	An_peroxidase	142	222
P19327	7tm_1	53	400
P28564	7tm_1	62	365
P28565	7tm_1	52	353
P51679	7tm_1	56	304
P51681	7tm_1	47	297
Q28017	PAF-AH_p_II	48	417
P47712	PLA2_B	190	675
P47712	C2	20	106
Q01064	PDEase_I_N	77	137
Q01064	PDEase_I	222	455
P14555	Phospholip_A2_1	21	140
Q9NZK7	Phospholip_A2_1	20	137
Q62035	7tm_1	32	292
P46002	7tm_1	32	292
P05121	Serpin	33	402
P20961	Serpin	33	402
Q01061	PDEase_I_N	76	135
Q01061	PDEase_I	220	453
Q63421	PDEase_I_N	142	202
Q63421	PDEase_I	287	520
P14099	GAF	389	528
P14099	GAF	220	351
P14099	PDEase_I	635	872
O00408	GAF	409	548
O00408	GAF	241	371
O00408	PDEase_I	655	892
Q01062	GAF	397	536
Q01062	GAF	215	359
Q01062	PDEase_I	643	880
Q62865	PDEase_I	812	1021
Q63085	PDEase_I	779	989
P54748	PDEase_I	418	662
Q07343	PDEase_I	405	649
P14646	PDEase_I	405	649
P14270	PDEase_I	456	700
Q28156	GAF	336	493
Q28156	GAF	154	304
Q28156	PDEase_I	602	840
P23439	GAF	252	429
P23439	GAF	71	213
P23439	PDEase_I	556	804
P16586	GAF	251	428
P16586	GAF	70	219
P16586	PDEase_I	556	804
O43924	GMP_PDE_delta	7	150
P18545	PDE6_gamma	5	87
P11497	Carboxyl_trans	1668	2222
P11497	ACC_central	818	1568
P11497	CPSase_L_D2	272	472
P11497	CPSase_L_chain	116	236
P11497	Biotin_lipoyl	751	817
P11497	Biotin_carb_C	506	613
O00763	Carboxyl_trans	1780	2334
O00763	ACC_central	962	1688
O00763	CPSase_L_D2	417	616
O00763	CPSase_L_chain	259	379
O00763	Biotin_lipoyl	895	961
O00763	Biotin_carb_C	650	757
Q63065	BCDHK_Adom3	55	219
Q63065	HATPase_c	266	390
Q64536	BCDHK_Adom3	29	193
Q64536	HATPase_c	240	363
O15530	Pkinase	82	341
P35375	7tm_1	51	354
Q62053	7tm_1	57	315
P32240	7tm_1	59	357
P00791	A1_Propeptide	16	44
P00791	Asp	72	384
P28566	7tm_1	39	344
P30940	7tm_1	40	347
P35363	7tm_1	91	380
P50129	7tm_1	91	379
P97288	7tm_1	36	312
Q62758	7tm_1	36	312
P47898	7tm_1	57	338
P30966	7tm_1	57	338
P35364	7tm_1	57	338
P50406	7tm_1	43	320
P31388	7tm_1	43	320
P23979	Neur_chan_LBD	38	246
P23979	Neur_chan_memb	253	478
P25109	Neur_chan_LBD	27	245
P25109	Neur_chan_memb	252	487
P50993	Cation_ATPase_C	796	1005
P50993	Cation_ATPase_N	41	109
P50993	E1-E2_ATPase	133	364
P50993	Hydrolase	368	726
P06686	Cation_ATPase_C	796	1005
P06686	Cation_ATPase_N	41	109
P06686	E1-E2_ATPase	133	364
P06686	Hydrolase	368	726
P43143	Neur_chan_LBD	34	240
P43143	Neur_chan_memb	247	482
P36544	Neur_chan_LBD	26	230
P36544	Neur_chan_memb	237	487
Q9UGM1	Neur_chan_LBD	31	237
Q9UGM1	Neur_chan_memb	244	475
P04756	Neur_chan_LBD	24	231
P04756	Neur_chan_memb	238	379
P04756	Neur_chan_memb	372	446
P25108	Neur_chan_LBD	24	231
P25108	Neur_chan_memb	238	379
P25108	Neur_chan_memb	372	446
Q04844	Neur_chan_LBD	24	240
Q04844	Neur_chan_memb	247	474
P09660	Neur_chan_LBD	24	240
P09660	Neur_chan_memb	247	475
P18916	Neur_chan_LBD	26	241
P18916	Neur_chan_memb	248	494
P17787	Neur_chan_LBD	29	234
P17787	Neur_chan_memb	241	478
P12390	Neur_chan_LBD	28	233
P12390	Neur_chan_memb	240	476
P12391	Neur_chan_LBD	35	239
P12391	Neur_chan_memb	246	370
P12391	Neur_chan_memb	363	452
P30926	Neur_chan_LBD	27	232
P30926	Neur_chan_memb	239	478
P97714	7tm_1	107	396
P08482	7tm_1	42	418
Q9ERZ4	7tm_1	40	440
Q9ERZ3	7tm_1	84	543
Q64541	Cation_ATPase_C	804	1013
Q64541	Cation_ATPase_N	48	116
Q64541	E1-E2_ATPase	141	372
Q64541	Hydrolase	376	734
P18130	7tm_1	43	326
P97717	7tm_1	61	347
P25116	7tm_1	119	371
Q28838	7tm_1	50	428
Q01338	7tm_1	50	426
P05067	APP_amyloid	714	766
P05067	APP_Cu_bd	132	189
P05067	APP_E2	363	549
P05067	APP_N	30	131
P05067	Beta-APP	675	713
P05067	Kunitz_BPTI	290	342
P49892	7tm_1	26	288
Q60613	7tm_1	20	283
P54646	Pkinase	16	268
O43741	AMPKBI	154	272
Q9UGJ0	CBS	428	484
Q9UGJ0	CBS	494	556
Q9UGJ0	CBS	353	410
P19801	Cu_amine_oxid	300	715
P19801	Cu_amine_oxidN2	39	125
P19801	Cu_amine_oxidN3	141	241
P36633	Cu_amine_oxid	295	710
P36633	Cu_amine_oxidN2	39	125
P36633	Cu_amine_oxidN3	141	241
P21836	AChE_tetra	578	614
P21836	COesterase	14	563
P37136	AChE_tetra	578	614
P37136	COesterase	14	563
P04757	Neur_chan_LBD	29	235
P04757	Neur_chan_memb	242	489
P43681	Neur_chan_LBD	37	243
P43681	Neur_chan_memb	250	618
P30532	Neur_chan_LBD	47	250
P30532	Neur_chan_memb	257	384
P30532	Neur_chan_memb	369	447
P46626	7tm_1	54	346
P00189	p450	52	510
Q9Y5Z0	Asp	91	431
P16278	Glyco_hydro_35	40	357
P06760	Glyco_hydro_2_C	325	627
P06760	Glyco_hydro_2_N	35	223
P06760	Glyco_hydro_2	225	323
P97583	7tm_1	53	322
Q9Y3R4	BNR_2	32	345
P32247	7tm_1	64	330
Q9EP86	7tm_1	60	331
Q9EQD2	7tm_1	62	332
Q92542	Nicastrin	274	499
P09871	Sushi	359	421
P09871	Sushi	290	354
P09871	Trypsin	438	675
P09871	CUB	175	287
P09871	CUB	16	127
P14600	7tm_1	49	305
P05363	7tm_1	50	307
P32211	7tm_1	48	453
P08911	7tm_1	46	494
Q9Z1K9	Peptidase_M84	221	451
Q9Z1K9	Pep_M12B_propep	25	167
Q9Z1K9	Disintegrin	484	561
P28332	ADH_N	34	161
P28332	ADH_zinc_N	203	337
P40394	ADH_N	46	172
P40394	ADH_zinc_N	214	349
P50052	7tm_1	61	318
P06280	Melibiase	33	149
P35869	PAS	113	227
P35869	HLH	35	80
P35869	PAS_3	297	383
P31751	PH	6	108
P31751	Pkinase_C	429	478
P31751	Pkinase	152	409
Q9Y243	PH	6	107
Q9Y243	Pkinase_C	425	477
Q9Y243	Pkinase	148	405
P02768	Serum_albumin	28	202
P02768	Serum_albumin	220	394
P02768	Serum_albumin	412	592
P02770	Serum_albumin	28	202
P02770	Serum_albumin	220	394
P02770	Serum_albumin	412	592
Q01662	Peptidase_M24	136	365
P50579	Peptidase_M24	167	466
Q9H4A4	Leuk-A4-hydro_C	500	645
Q9H4A4	Peptidase_M1	31	417
P19961	Alpha-amylase_C	421	510
P19961	Alpha-amylase	36	351
P04746	Alpha-amylase_C	421	510
P04746	Alpha-amylase	36	351
P04745	Alpha-amylase_C	421	510
P04745	Alpha-amylase	36	351
P46197	ANF_receptor	44	399
P46197	Guanylate_cyc	852	1038
P46197	Pkinase_Tyr	518	786
P20594	ANF_receptor	44	399
P20594	Guanylate_cyc	852	1038
P20594	Pkinase_Tyr	518	786
P21398	Amino_oxidase	23	460
Q9JHG3	7tm_1	43	307
P25098	PH	559	652
P25098	Pkinase	191	453
P25098	RGS	54	174
P15289	Sulfatase	21	440
P15848	Sulfatase	45	486
P11245	Acetyltransf_2	20	280
Q93084	Cation_ATPase_C	784	987
Q93084	Cation_ATPase_N	4	72
Q93084	E1-E2_ATPase	93	341
Q93084	Hydrolase	345	715
P48026	Acetyltransf_1	65	146
P18846	pKID	43	83
P18846	bZIP_1	211	271
P33704	Na_K-ATPase	1	285
P51164	Na_K-ATPase	1	286
P18598	Na_K-ATPase	1	289
P54709	Na_K-ATPase	1	274
Q63377	Na_K-ATPase	1	274
Q9R193	Na_K-ATPase	65	351
P17735	TAT_ubiq	1	40
P17735	Aminotran_1_2	71	434
P34971	7tm_1	75	366
P18090	7tm_1	75	366
P16519	P_proprotein	504	591
P16519	Peptidase_S8	162	454
P31939	MGS	16	130
P31939	AICARFT_IMPCHas	135	462
P04062	Glyco_hydro_30	40	533
Q14697	Glyco_hydro_31	364	810
Q14697	Gal_mutarotas_2	253	324
Q8TET4	Glyco_hydro_31	333	779
Q8TET4	Gal_mutarotas_2	222	293
P35436	ANF_receptor	61	303
P35436	NMDAR2_C	839	1464
P35436	Lig_chan	554	828
P35436	SBP_bac_3	448	798
P03474	Neur	1	466
P43153	Peptidase_M9_N	93	291
P43153	PPC	895	963
P43153	Peptidase_M9	296	601
P43153	PKD	776	848
P20817	p450	52	502
Q64654	p450	61	496
P53609	Prenyltrans	289	333
P53609	Prenyltrans	240	284
P53609	Prenyltrans	191	234
P53609	Prenyltrans	142	186
P78329	p450	52	515
P00439	ACT	35	100
P00439	Biopterin_H	119	450
P04176	ACT	35	102
P04176	Biopterin_H	119	450
Q64680	p450	37	497
P18292	Thrombin_light	311	359
P18292	Gla	49	90
P18292	Kringle	109	187
P18292	Kringle	215	292
P18292	Trypsin	360	609
O60779	Folate_carrier	28	458
P48032	TIMP	22	194
O15111	IKKbetaNEMObind	706	743
O15111	Pkinase	15	297
O14920	IKKbetaNEMObind	705	742
O14920	Pkinase	15	296
Q13231	CBM_14	420	466
Q13231	Glyco_hydro_18	22	363
Q05209	Y_phosphatase	58	292
P13267	DNA_pol3_alph_N	33	209
P13267	DNA_pol3_alpha	824	1248
P13267	PHP	335	727
P13267	RNase_T	422	578
P13267	tRNA_anti	238	322
P69520	Ribonuc_red_sm	25	311
P30099	p450	52	506
P32198	Carn_acyltransf	170	763
P23786	Carn_acyltransf	48	649
P22443	p450	46	488
P09811	Phosphorylase	112	830
P11216	Phosphorylase	112	830
P29401	Transket_pyr	313	478
P29401	Transketolase_C	490	612
P29401	Transketolase_N	14	304
P25025	7tm_1	65	314
P06804	TNF	105	235
Q9Y231	Glyco_transf_10	6	358
P13051	UDG	140	301
Q9UIK4	Pkinase	23	285
O14974	Ank	72	104
O14974	Ank	198	230
O14974	Ank	105	137
O14974	Ank	231	263
Q8NCC3	LACT	72	399
Q96GD4	Pkinase	77	327
O75676	Pkinase_C	321	365
O75676	Pkinase	33	301
O75676	Pkinase	413	674
Q9XZT6	dNK	80	240
Q16581	7tm_1	40	184
Q16581	7tm_1	302	435
P48372	DNA_gyraseA_C	736	783
P48372	DNA_gyraseA_C	837	884
P48372	DNA_gyraseA_C	786	834
P48372	DNA_gyraseA_C	589	639
P48372	DNA_gyraseA_C	688	733
P48372	DNA_gyraseA_C	539	586
P48372	DNA_topoisoIV	32	508
P06628	Response_reg	6	116
P07437	Tubulin_C	261	383
P07437	Tubulin	3	224
P0ADG7	CBS	90	142
P0ADG7	CBS	149	206
P0ADG7	IMPDH	7	473
P07650	PYNP_C	350	424
P07650	Glycos_trans_3N	3	68
P07650	Glycos_transf_3	78	333
P0A884	Thymidylat_synt	1	264
P16497	HisKA	395	458
P16497	PAS	267	377
P16497	PAS	143	252
P16497	HATPase_c	501	606
P13716	ALAD	2	327
P35353	7tm_2	116	359
P35353	HRM	41	105
Q13324	7tm_2	113	355
Q13324	HRM	37	101
Q00722	efhand_like	220	311
Q00722	PLC-beta_C	974	1156
Q00722	C2	684	767
Q00722	PI-PLC-Y	545	662
Q00722	PI-PLC-X	314	464
P51178	efhand_like	213	295
P51178	C2	631	720
P51178	PI-PLC-Y	491	609
P51178	PI-PLC-X	298	441
O95985	Toprim	4	155
O95985	Topoisom_bac	169	583
P15208	Recep_L_domain	359	473
P15208	Recep_L_domain	52	164
P15208	Furin-like	179	340
P15208	fn3	845	927
P15208	fn3	625	678
P15208	Pkinase_Tyr	1013	1280
P04439	MHC_I_C	336	364
P04439	C1-set	209	295
P04439	MHC_I	25	203
P08138	Death	345	421
P08138	TNFR_c6	149	188
P08138	TNFR_c6	109	146
P08138	TNFR_c6	67	107
P19438	Death	357	441
P19438	TNFR_c6	84	125
P19438	TNFR_c6	44	81
P19438	TNFR_c6	127	166
Q92633	7tm_1	66	311
O95977	7tm_1	63	307
Q13464	Rho_Binding	948	1014
Q13464	HR1	458	537
Q13464	PH	1119	1316
Q13464	Pkinase_C	358	402
Q13464	Pkinase	76	338
P00630	Phospholip_A2_2	35	135
Q9HBW0	7tm_1	49	295
P25054	Suppressor_APC	126	208
P25054	APC_crr	1256	1281
P25054	APC_crr	2006	2031
P25054	APC_crr	1636	1661
P25054	APC_crr	1840	1866
P25054	APC_crr	1369	1394
P25054	APC_crr	1948	1973
P25054	APC_crr	1485	1510
P25054	SAMP	1718	1738
P25054	SAMP	2034	2053
P25054	SAMP	1569	1589
P25054	EB1_binding	2670	2843
P25054	APC_basic	2223	2579
P25054	APC_15aa	1172	1187
P25054	APC_15aa	1020	1035
P25054	APC_15aa	1155	1170
P25054	APC_15aa	1136	1151
P25054	Arm	649	689
P25054	Arm	512	553
P25054	Arm	691	731
Q13698	Ca_chan_IQ	1515	1548
Q13698	Ion_trans	1152	1380
Q13698	Ion_trans	88	333
Q13698	Ion_trans	834	1064
Q13698	Ion_trans	466	660
P02708	Neur_chan_LBD	97	256
P02708	Neur_chan_LBD	24	79
P02708	Neur_chan_memb	263	406
P02708	Neur_chan_memb	403	471
P40146	DUF1053	614	709
P40146	Guanylate_cyc	970	1169
P40146	Guanylate_cyc	402	586
P15309	His_Phos_2	34	332
P09810	ACT	18	84
P09810	Biopterin_H	106	437
O43280	Trehalase	46	551
Q9TU34	RIH_assoc	1915	2034
Q9TU34	Ins145_P3_rec	4	229
Q9TU34	MIR	232	433
Q9TU34	RYDR_ITPR	472	677
Q9TU34	RYDR_ITPR	1175	1354
Q9TU34	Ion_trans	2292	2548
O60391	Lig_chan	574	842
O60391	SBP_bac_3	475	810
P04053	DNA_pol_lambd_f	249	301
P04053	NTP_transf_2	313	403
P04053	BRCT	27	111
P02452	Collagen	236	295
P02452	Collagen	779	838
P02452	Collagen	1076	1138
P02452	Collagen	296	355
P02452	Collagen	356	415
P02452	Collagen	835	898
P02452	Collagen	177	238
P02452	Collagen	1133	1195
P02452	Collagen	107	163
P02452	Collagen	1013	1080
P02452	Collagen	407	476
P02452	Collagen	458	535
P02452	Collagen	884	958
P02452	COLFI	1245	1463
P02452	VWC	40	95
Q16831	PNP_UDP_1	54	304
O60259	Trypsin	33	252
Q9UKQ9	Trypsin	23	244
Q9UBX7	Trypsin	54	275
P11309	Pkinase	129	381
P30535	TspO_MBR	9	157
P16257	TspO_MBR	9	157
Q16513	HR1	47	114
Q16513	HR1	136	207
Q16513	HR1	217	289
Q16513	Pkinase_C	936	983
Q16513	Pkinase	657	916
P41240	SH2	82	156
P41240	SH3_1	15	62
P41240	Pkinase_Tyr	195	440
Q13393	PLDc_2	766	945
Q13393	PLDc	459	486
Q13393	PX	80	209
Q13393	PH	221	328
P11881	RIH_assoc	1955	2074
P11881	Ins145_P3_rec	4	229
P11881	MIR	232	433
P11881	RYDR_ITPR	472	677
P11881	RYDR_ITPR	1175	1354
P11881	Ion_trans	2332	2588
Q14571	RIH_assoc	1908	2027
Q14571	Ins145_P3_rec	4	229
Q14571	MIR	232	432
Q14571	RYDR_ITPR	471	677
Q14571	RYDR_ITPR	1181	1355
Q14571	Ion_trans	2262	2540
P52333	Pkinase_Tyr	822	1095
P52333	Pkinase_Tyr	521	777
O75582	Pkinase_C	338	381
O75582	Pkinase	427	687
O75582	Pkinase	49	318
O95363	FDX-ACB	358	450
O95363	tRNA-synt_2d	220	343
O95363	tRNA-synt_2d	70	209
Q9UKR3	Trypsin	36	258
Q9P0G3	Trypsin	41	260
P11799	I-set	156	245
P11799	I-set	1794	1884
P11799	I-set	28	118
P11799	I-set	1084	1173
P11799	I-set	637	726
P11799	I-set	429	518
P11799	I-set	735	824
P11799	I-set	528	614
P11799	I-set	1225	1314
P11799	fn3	1319	1403
P11799	Pkinase	1453	1708
Q96KS0	2OG-FeII_Oxy_3	282	375
O60266	Guanylate_cyc	914	1121
O60266	Guanylate_cyc	310	494
P21932	Guanylate_cyc	914	1121
P21932	Guanylate_cyc	310	494
P26770	DUF1053	479	581
P26770	Guanylate_cyc	853	1053
P26770	Guanylate_cyc	264	446
Q04400	DUF1053	669	762
Q04400	Guanylate_cyc	1063	1257
Q04400	Guanylate_cyc	461	645
O43306	DUF1053	578	669
O43306	Guanylate_cyc	970	1164
O43306	Guanylate_cyc	370	554
P29995	RIH_assoc	1908	2027
P29995	Ins145_P3_rec	4	229
P29995	MIR	232	432
P29995	RYDR_ITPR	471	677
P29995	RYDR_ITPR	1181	1355
P29995	Ion_trans	2313	2540
Q63269	RIH_assoc	1858	1978
Q63269	Ins145_P3_rec	3	230
Q63269	MIR	233	432
Q63269	RYDR_ITPR	471	677
Q63269	RYDR_ITPR	1171	1345
Q63269	Ion_trans	2203	2515
P02787	Transferrin	25	347
P02787	Transferrin	361	683
Q9NPC1	7tm_1	68	319
Q9BY41	Hist_deacetyl	21	323
Q16772	GST_N	5	77
Q16772	GST_C	99	192
Q96G91	7tm_1	45	321
Q95N78	Hormone_recep	242	449
Q95N78	zf-C4	100	168
Q95334	DUF3358	606	923
Q95334	Peptidase_M1	82	472
P81425	DPPIV_N	107	478
P81425	Peptidase_S9	558	764
P28867	C1_1	231	283
P28867	C1_1	159	211
P28867	Pkinase_C	621	667
P28867	Pkinase	347	601
P09215	C1_1	231	283
P09215	C1_1	159	211
P09215	Pkinase_C	621	667
P09215	Pkinase	347	601
Q02156	C1_1	243	295
Q02156	C1_1	170	222
Q02156	C2	8	99
Q02156	Pkinase_C	688	734
Q02156	Pkinase	408	668
P09216	C1_1	243	295
P09216	C1_1	170	222
P09216	C2	8	99
P09216	Pkinase_C	688	734
P09216	Pkinase	408	668
P05129	C1_1	36	88
P05129	C1_1	101	153
P05129	C2	173	260
P05129	Pkinase_C	639	679
P05129	Pkinase	351	604
O88554	WGR	91	175
O88554	PARP_reg	207	339
O88554	PARP	341	553
P16068	HNOB	1	172
P16068	HNOBA	201	406
P16068	Guanylate_cyc	412	606
[truncated: 9,787 more rows]
