# Supplementary material for: Mapping small molecule binding data to structural domains
Source: BMC Bioinformatics. 2012 Dec 7;13(Suppl 17):S11. doi: 10.1186/1471-2105-13-S17-S11 (PMC3521243; doi:10.1186/1471-2105-13-S17-S11)
Supplement: Additional file 2 — Table of mapped interactions. Tab-delimited file. The column 'activity' provides the value of the ChEMBL field activity_id, 'domain' the mapped Pfam-A domain, 'molregno' the identifier for the small molecule, 'uniprot' provides the Uniprot identifier and 'maptype' indicates whether the protein target is a single- or multi-domain protein. [file 1471-2105-13-S17-S11-S2.txt]

activity	domain	molregno	uniprot	maptype
2600622	Vitellogenin_N	237121	P55157	single
2600628	Vitellogenin_N	237122	P55157	single
2600678	Vitellogenin_N	519587	P55157	single
2600681	Vitellogenin_N	519588	P55157	single
2600671	Vitellogenin_N	519585	P55157	single
2600629	Vitellogenin_N	519437	P55157	single
2600636	Vitellogenin_N	519438	P55157	single
2600610	Vitellogenin_N	237040	P55157	single
2600606	Vitellogenin_N	236531	P55157	single
1965407	Vitellogenin_N	396822	P55157	single
2600664	Vitellogenin_N	519583	P55157	single
2138165	Arginase	431203	Q2KJ64	single
2138167	Arginase	431204	Q2KJ64	single
6317077	Arginase	1167686	P78540	single
6317083	Arginase	1167686	Q8WPZ7	single
3283187	Arginase	627935	P05089	single
2338126	DAO	486273	P14920	single
2622963	DAO	478724	P14920	single
2338119	DAO	478724	P14920	single
6364889	DAO	478724	P14920	single
2622965	DAO	478724	O35078	single
2623007	DAO	478725	P14920	single
2623042	DAO	478725	O35078	single
2623029	DAO	478725	Q99489	single
2623008	DAO	244271	P14920	single
2623043	DAO	244271	O35078	single
2623030	DAO	244271	Q99489	single
6364887	DAO	398810	P14920	single
6364893	DAO	398810	P14920	single
2338134	DAO	30363	P14920	single
2622995	DAO	479020	P14920	single
2623035	DAO	479020	O35078	single
2622994	DAO	479021	P14920	single
2622993	DAO	479022	P14920	single
2622992	DAO	479023	P14920	single
2623034	DAO	479023	O35078	single
2622991	DAO	479024	P14920	single
2623033	DAO	479024	O35078	single
2622990	DAO	479025	P14920	single
2622989	DAO	479026	P14920	single
2622987	DAO	479028	P14920	single
2623011	DAO	479028	Q99489	single
2347267	DAO	508725	P00371	single
2347266	DAO	508726	P00371	single
2347265	DAO	508727	P00371	single
2347264	DAO	508728	P00371	single
2347268	DAO	508724	P00371	single
2338125	DAO	486341	P14920	single
2347270	DAO	508722	P00371	single
2347262	DAO	508791	P00371	single
2623006	DAO	478796	P14920	single
2623041	DAO	478796	O35078	single
2623028	DAO	478796	Q99489	single
2623005	DAO	478936	P14920	single
2623040	DAO	478936	O35078	single
2623004	DAO	478937	P14920	single
2623039	DAO	478937	O35078	single
2623003	DAO	478938	P14920	single
2623038	DAO	478938	O35078	single
2623002	DAO	478939	P14920	single
2623001	DAO	478940	P14920	single
2623000	DAO	478941	P14920	single
6364891	DAO	478941	P14920	single
2623037	DAO	478941	O35078	single
2622999	DAO	478942	P14920	single
2623021	DAO	478942	Q99489	single
2622998	DAO	478943	P14920	single
2623020	DAO	478943	Q99489	single
2622997	DAO	478944	P14920	single
2622996	DAO	478945	P14920	single
2623036	DAO	478945	O35078	single
2347256	DAO	508797	P00371	single
2622985	DAO	479088	P14920	single
2622984	DAO	479089	P14920	single
6364892	DAO	479089	P14920	single
2623032	DAO	479089	O35078	single
2622983	DAO	479090	P14920	single
2623031	DAO	479090	O35078	single
2623009	DAO	479090	Q99489	single
2338133	DAO	479091	P14920	single
6364888	DAO	479091	P14920	single
2347263	DAO	479091	P00371	single
2338135	DAO	486263	P14920	single
2347261	DAO	508792	P00371	single
2338132	DAO	486265	P14920	single
2347259	DAO	508794	P00371	single
2347258	DAO	508795	P00371	single
2338130	DAO	486268	P14920	single
6364890	DAO	486268	P14920	single
6364894	DAO	486268	P14920	single
2338129	DAO	486269	P14920	single
2338128	DAO	486270	P14920	single
2338127	DAO	486271	P14920	single
2147084	Transthyretin	29860	P02766	single
2074420	BNR_2	422954	Q99519	single
2074417	BNR_2	422958	Q99519	single
2074414	BNR_2	422961	Q99519	single
3260024	BNR_2	373806	Q9Y3R4	single
3539800	BNR_2	373806	Q9Y3R4	single
3539808	BNR_2	373806	Q9UQ49	single
2684024	BNR_2	153113	Q9Y3R4	single
3539814	BNR_2	153113	Q9Y3R4	single
6195722	BNR_2	153113	Q8WWR8	single
6195710	BNR_2	153113	Q9UQ49	single
2074409	BNR_2	192669	Q9Y3R4	single
2051584	AMPKBI	418190	Q9Y478	single
3254727	Pro_CA	497664	Q5AJ71	single
5306414	Pro_CA	598529	Q5AJ71	single
5306387	Pro_CA	598529	P64797	single
3254748	Pro_CA	478722	Q5AJ71	single
2622906	Pro_CA	478722	P64797	single
3254749	Pro_CA	478723	Q5AJ71	single
2622902	Pro_CA	478723	P64797	single
1692968	Pro_CA	1110	O24855	single
1708353	Pro_CA	1110	O24855	single
2684066	Pro_CA	1110	Q5AJ71	single
2494444	Pro_CA	1110	P53615	single
2508851	Pro_CA	1110	P64797	single
2943514	Pro_CA	1110	O53573	single
2585374	Pro_CA	280577	P53615	single
5306405	Pro_CA	85506	Q5AJ71	single
5306378	Pro_CA	85506	P64797	single
1692934	Pro_CA	341522	O24855	single
2622962	Pro_CA	479662	P64797	single
1692933	Pro_CA	341530	O24855	single
5121827	Pro_CA	1037855	P64797	single
2279564	Pro_CA	304390	Q5AJ71	single
5121832	Pro_CA	1057864	P64797	single
1692951	Pro_CA	297005	O24855	single
1708336	Pro_CA	297005	O24855	single
3254735	Pro_CA	479284	Q5AJ71	single
2622958	Pro_CA	479284	P64797	single
3254736	Pro_CA	479285	Q5AJ71	single
2622954	Pro_CA	479285	P64797	single
5121808	Pro_CA	1057846	P64797	single
5121811	Pro_CA	1057847	P64797	single
5121812	Pro_CA	1057848	P64797	single
5121814	Pro_CA	1057849	P64797	single
5121813	Pro_CA	761403	P64797	single
5121817	Pro_CA	1057852	P64797	single
1692947	Pro_CA	1085	O24855	single
1708332	Pro_CA	1085	O24855	single
2678739	Pro_CA	1085	Q5AJ71	single
2684048	Pro_CA	1085	Q5AJ71	single
2494463	Pro_CA	1085	P53615	single
2525185	Pro_CA	1085	P64797	single
2943533	Pro_CA	1085	O53573	single
5121820	Pro_CA	1057854	P64797	single
1692939	Pro_CA	341055	O24855	single
1692938	Pro_CA	341056	O24855	single
5121823	Pro_CA	1057857	P64797	single
5121824	Pro_CA	1057858	P64797	single
5121825	Pro_CA	1057859	P64797	single
5121826	Pro_CA	1057860	P64797	single
5121828	Pro_CA	1057861	P64797	single
5121829	Pro_CA	1057862	P64797	single
5121831	Pro_CA	1057863	P64797	single
1692948	Pro_CA	1096	O24855	single
1708333	Pro_CA	1096	O24855	single
2678740	Pro_CA	1096	Q5AJ71	single
2684049	Pro_CA	1096	Q5AJ71	single
3254751	Pro_CA	1096	Q5AJ71	single
2494462	Pro_CA	1096	P53615	single
2585370	Pro_CA	1096	P53615	single
2525181	Pro_CA	1096	P64797	single
2943532	Pro_CA	1096	O53573	single
3254728	Pro_CA	497742	Q5AJ71	single
3254729	Pro_CA	497743	Q5AJ71	single
3254730	Pro_CA	497744	Q5AJ71	single
3254731	Pro_CA	497745	Q5AJ71	single
3254732	Pro_CA	497746	Q5AJ71	single
3254733	Pro_CA	497747	Q5AJ71	single
1692966	Pro_CA	1109	O24855	single
1708351	Pro_CA	1109	O24855	single
2684065	Pro_CA	1109	Q5AJ71	single
2494446	Pro_CA	1109	P53615	single
2508859	Pro_CA	1109	P64797	single
2622898	Pro_CA	1109	P64797	single
2943516	Pro_CA	1109	O53573	single
2684070	Pro_CA	474710	Q5AJ71	single
2494440	Pro_CA	474710	P53615	single
2508835	Pro_CA	474710	P64797	single
2943510	Pro_CA	474710	O53573	single
1692932	Pro_CA	341602	O24855	single
1692949	Pro_CA	1124	O24855	single
1708334	Pro_CA	1124	O24855	single
2684050	Pro_CA	1124	Q5AJ71	single
2494461	Pro_CA	1124	P53615	single
2509913	Pro_CA	1124	P64797	single
3022655	Pro_CA	1124	P64797	single
2943531	Pro_CA	1124	O53573	single
1692950	Pro_CA	1125	O24855	single
1708335	Pro_CA	1125	O24855	single
2678738	Pro_CA	1125	Q5AJ71	single
2684027	Pro_CA	1125	Q5AJ71	single
3254750	Pro_CA	1125	Q5AJ71	single
5306428	Pro_CA	1125	Q5AJ71	single
2494460	Pro_CA	1125	P53615	single
2585369	Pro_CA	1125	P53615	single
2508915	Pro_CA	1125	P64797	single
2622890	Pro_CA	1125	P64797	single
3022652	Pro_CA	1125	P64797	single
5121833	Pro_CA	1125	P64797	single
5306401	Pro_CA	1125	P64797	single
6203426	Pro_CA	1125	P64797	single
6320726	Pro_CA	1125	P64797	single
2720885	Pro_CA	1125	Q6FTL6	single
2943530	Pro_CA	1125	O53573	single
5306420	Pro_CA	598460	Q5AJ71	single
5306393	Pro_CA	598460	P64797	single
1692964	Pro_CA	1130	O24855	single
1708349	Pro_CA	1130	O24855	single
2684062	Pro_CA	1130	Q5AJ71	single
2494448	Pro_CA	1130	P53615	single
2508867	Pro_CA	1130	P64797	single
2943518	Pro_CA	1130	O53573	single
1692930	Pro_CA	341611	O24855	single
1692929	Pro_CA	341618	O24855	single
5121815	Pro_CA	155252	P64797	single
1692970	Pro_CA	1148	O24855	single
1708355	Pro_CA	1148	O24855	single
2684068	Pro_CA	1148	Q5AJ71	single
2494442	Pro_CA	1148	P53615	single
2508843	Pro_CA	1148	P64797	single
3022663	Pro_CA	1148	P64797	single
2943512	Pro_CA	1148	O53573	single
1692931	Pro_CA	341610	O24855	single
2279556	Pro_CA	100479	Q5AJ71	single
3254738	Pro_CA	479360	Q5AJ71	single
2622946	Pro_CA	479360	P64797	single
3254739	Pro_CA	479361	Q5AJ71	single
2622942	Pro_CA	479361	P64797	single
3254740	Pro_CA	479362	Q5AJ71	single
2622938	Pro_CA	479362	P64797	single
1692972	Pro_CA	1158	O24855	single
1708357	Pro_CA	1158	O24855	single
1692973	Pro_CA	1159	O24855	single
1708358	Pro_CA	1159	O24855	single
2684071	Pro_CA	1159	Q5AJ71	single
5306427	Pro_CA	1159	Q5AJ71	single
2494439	Pro_CA	1159	P53615	single
2508831	Pro_CA	1159	P64797	single
5121805	Pro_CA	1159	P64797	single
5306400	Pro_CA	1159	P64797	single
2943509	Pro_CA	1159	O53573	single
2585384	Pro_CA	311435	P53615	single
5306431	Pro_CA	13456	Q5AJ71	single
5121810	Pro_CA	870034	P64797	single
3022625	Pro_CA	578196	P64797	single
1692943	Pro_CA	366279	O24855	single
1708328	Pro_CA	366279	O24855	single
2684044	Pro_CA	366279	Q5AJ71	single
5306429	Pro_CA	366279	Q5AJ71	single
2494467	Pro_CA	366279	P53615	single
2525201	Pro_CA	366279	P64797	single
5306402	Pro_CA	366279	P64797	single
2943537	Pro_CA	366279	O53573	single
3022628	Pro_CA	578221	P64797	single
3022631	Pro_CA	578222	P64797	single
3022634	Pro_CA	578223	P64797	single
3022649	Pro_CA	403633	P64797	single
1692940	Pro_CA	122043	O24855	single
1708325	Pro_CA	122043	O24855	single
2684042	Pro_CA	122043	Q5AJ71	single
2494469	Pro_CA	122043	P53615	single
2525209	Pro_CA	122043	P64797	single
2622894	Pro_CA	122043	P64797	single
2943539	Pro_CA	122043	O53573	single
1692928	Pro_CA	341697	O24855	single
1692946	Pro_CA	366274	O24855	single
1708331	Pro_CA	366274	O24855	single
2684047	Pro_CA	366274	Q5AJ71	single
2494464	Pro_CA	366274	P53615	single
2525189	Pro_CA	366274	P64797	single
3022658	Pro_CA	366274	P64797	single
2943534	Pro_CA	366274	O53573	single
2678731	Pro_CA	234179	Q5AJ71	single
2279560	Pro_CA	476869	Q5AJ71	single
1692945	Pro_CA	366278	O24855	single
1708330	Pro_CA	366278	O24855	single
2684046	Pro_CA	366278	Q5AJ71	single
2494465	Pro_CA	366278	P53615	single
2525193	Pro_CA	366278	P64797	single
3022661	Pro_CA	366278	P64797	single
2943535	Pro_CA	366278	O53573	single
2279563	Pro_CA	476871	Q5AJ71	single
3022637	Pro_CA	578255	P64797	single
3254741	Pro_CA	479440	Q5AJ71	single
2622934	Pro_CA	479440	P64797	single
3254742	Pro_CA	479441	Q5AJ71	single
2622930	Pro_CA	479441	P64797	single
3254743	Pro_CA	479442	Q5AJ71	single
2622926	Pro_CA	479442	P64797	single
3254744	Pro_CA	479443	Q5AJ71	single
2622922	Pro_CA	479443	P64797	single
1692944	Pro_CA	121564	O24855	single
1708329	Pro_CA	121564	O24855	single
2684045	Pro_CA	121564	Q5AJ71	single
2494466	Pro_CA	121564	P53615	single
2525197	Pro_CA	121564	P64797	single
2943536	Pro_CA	121564	O53573	single
3022646	Pro_CA	578278	P64797	single
3022643	Pro_CA	578257	P64797	single
2684038	Pro_CA	151273	Q5AJ71	single
2494473	Pro_CA	151273	P53615	single
2525225	Pro_CA	151273	P64797	single
2943550	Pro_CA	151273	O53573	single
2684037	Pro_CA	129777	Q5AJ71	single
2494474	Pro_CA	129777	P53615	single
2525229	Pro_CA	129777	P64797	single
2943543	Pro_CA	129777	O53573	single
2678728	Pro_CA	25338	Q5AJ71	single
1692967	Pro_CA	1151	O24855	single
1708352	Pro_CA	1151	O24855	single
2684064	Pro_CA	1151	Q5AJ71	single
2494445	Pro_CA	1151	P53615	single
2508855	Pro_CA	1151	P64797	single
2943515	Pro_CA	1151	O53573	single
2279553	Pro_CA	304382	Q5AJ71	single
2279554	Pro_CA	304383	Q5AJ71	single
3022616	Pro_CA	578154	P64797	single
2684040	Pro_CA	18694	Q5AJ71	single
2494471	Pro_CA	18694	P53615	single
2525217	Pro_CA	18694	P64797	single
2943541	Pro_CA	18694	O53573	single
2279558	Pro_CA	304393	Q5AJ71	single
2279565	Pro_CA	304398	Q5AJ71	single
3254745	Pro_CA	479506	Q5AJ71	single
2622918	Pro_CA	479506	P64797	single
3254746	Pro_CA	479507	Q5AJ71	single
2622914	Pro_CA	479507	P64797	single
3254747	Pro_CA	479508	Q5AJ71	single
2622910	Pro_CA	479508	P64797	single
2279559	Pro_CA	304415	Q5AJ71	single
1692969	Pro_CA	800	O24855	single
1708354	Pro_CA	800	O24855	single
2684067	Pro_CA	800	Q5AJ71	single
2494443	Pro_CA	800	P53615	single
2508847	Pro_CA	800	P64797	single
3022665	Pro_CA	800	P64797	single
2943513	Pro_CA	800	O53573	single
3022613	Pro_CA	19078	P64797	single
1692971	Pro_CA	16688	O24855	single
1708356	Pro_CA	16688	O24855	single
2684069	Pro_CA	16688	Q5AJ71	single
2494441	Pro_CA	16688	P53615	single
2508839	Pro_CA	16688	P64797	single
2943511	Pro_CA	16688	O53573	single
1692941	Pro_CA	1333	O24855	single
1708326	Pro_CA	1333	O24855	single
2684043	Pro_CA	1333	Q5AJ71	single
2494468	Pro_CA	1333	P53615	single
2525205	Pro_CA	1333	P64797	single
2943538	Pro_CA	1333	O53573	single
5121806	Pro_CA	30007	P64797	single
2678725	Pro_CA	234301	Q5AJ71	single
5306417	Pro_CA	473909	Q5AJ71	single
5306390	Pro_CA	473909	P64797	single
2678730	Pro_CA	515393	Q5AJ71	single
2678729	Pro_CA	515916	Q5AJ71	single
5306416	Pro_CA	385361	Q5AJ71	single
5306389	Pro_CA	385361	P64797	single
5306415	Pro_CA	598530	Q5AJ71	single
5306388	Pro_CA	598530	P64797	single
5306418	Pro_CA	385363	Q5AJ71	single
5306391	Pro_CA	385363	P64797	single
3254720	Pro_CA	428884	Q5AJ71	single
2678727	Pro_CA	25945	Q5AJ71	single
5121807	Pro_CA	1057845	P64797	single
3022619	Pro_CA	19088	P64797	single
5121816	Pro_CA	1057851	P64797	single
5306407	Pro_CA	465252	Q5AJ71	single
5306380	Pro_CA	465252	P64797	single
3254737	Pro_CA	479359	Q5AJ71	single
2622950	Pro_CA	479359	P64797	single
1692957	Pro_CA	876	O24855	single
1708342	Pro_CA	876	O24855	single
2684055	Pro_CA	876	Q5AJ71	single
2494455	Pro_CA	876	P53615	single
2508895	Pro_CA	876	P64797	single
2622886	Pro_CA	876	P64797	single
2943525	Pro_CA	876	O53573	single
5121819	Pro_CA	1057853	P64797	single
3254734	Pro_CA	620915	Q5AJ71	single
1692963	Pro_CA	884	O24855	single
1708348	Pro_CA	884	O24855	single
2684061	Pro_CA	884	Q5AJ71	single
2494449	Pro_CA	884	P53615	single
2508871	Pro_CA	884	P64797	single
2943519	Pro_CA	884	O53573	single
1692956	Pro_CA	885	O24855	single
1708341	Pro_CA	885	O24855	single
5121821	Pro_CA	1057855	P64797	single
5121822	Pro_CA	1057856	P64797	single
5121830	Pro_CA	1038226	P64797	single
5306406	Pro_CA	598423	Q5AJ71	single
5306379	Pro_CA	598423	P64797	single
5306408	Pro_CA	598424	Q5AJ71	single
5306381	Pro_CA	598424	P64797	single
2678734	Pro_CA	515993	Q5AJ71	single
1692958	Pro_CA	930	O24855	single
1708343	Pro_CA	930	O24855	single
2684056	Pro_CA	930	Q5AJ71	single
2494454	Pro_CA	930	P53615	single
2508891	Pro_CA	930	P64797	single
3022670	Pro_CA	930	P64797	single
2943524	Pro_CA	930	O53573	single
1692959	Pro_CA	931	O24855	single
1708344	Pro_CA	931	O24855	single
2684057	Pro_CA	931	Q5AJ71	single
2494453	Pro_CA	931	P53615	single
2508887	Pro_CA	931	P64797	single
3022669	Pro_CA	931	P64797	single
2943523	Pro_CA	931	O53573	single
1692960	Pro_CA	933	O24855	single
1708345	Pro_CA	933	O24855	single
2684058	Pro_CA	933	Q5AJ71	single
2494452	Pro_CA	933	P53615	single
2508883	Pro_CA	933	P64797	single
2943522	Pro_CA	933	O53573	single
1692955	Pro_CA	300967	O24855	single
1708340	Pro_CA	300967	O24855	single
2684054	Pro_CA	300967	Q5AJ71	single
2494456	Pro_CA	300967	P53615	single
2508899	Pro_CA	300967	P64797	single
2943526	Pro_CA	300967	O53573	single
2678726	Pro_CA	560042	Q5AJ71	single
1692952	Pro_CA	941	O24855	single
1708337	Pro_CA	941	O24855	single
2684051	Pro_CA	941	Q5AJ71	single
2494459	Pro_CA	941	P53615	single
2508911	Pro_CA	941	P64797	single
2943529	Pro_CA	941	O53573	single
1692953	Pro_CA	942	O24855	single
1708338	Pro_CA	942	O24855	single
2684052	Pro_CA	942	Q5AJ71	single
2494458	Pro_CA	942	P53615	single
2508907	Pro_CA	942	P64797	single
2943528	Pro_CA	942	O53573	single
1692942	Pro_CA	39857	O24855	single
1708327	Pro_CA	39857	O24855	single
2684041	Pro_CA	39857	Q5AJ71	single
5306430	Pro_CA	39857	Q5AJ71	single
2494470	Pro_CA	39857	P53615	single
2525213	Pro_CA	39857	P64797	single
2943540	Pro_CA	39857	O53573	single
3022610	Pro_CA	356789	P64797	single
1692954	Pro_CA	951	O24855	single
1708339	Pro_CA	951	O24855	single
2684053	Pro_CA	951	Q5AJ71	single
2494457	Pro_CA	951	P53615	single
2508903	Pro_CA	951	P64797	single
2943527	Pro_CA	951	O53573	single
5306409	Pro_CA	598457	Q5AJ71	single
5306382	Pro_CA	598457	P64797	single
5306419	Pro_CA	598459	Q5AJ71	single
5306392	Pro_CA	598459	P64797	single
3254721	Pro_CA	497596	Q5AJ71	single
5306421	Pro_CA	598461	Q5AJ71	single
5306394	Pro_CA	598461	P64797	single
5306422	Pro_CA	598462	Q5AJ71	single
5306395	Pro_CA	598462	P64797	single
5306423	Pro_CA	598463	Q5AJ71	single
5306396	Pro_CA	598463	P64797	single
2684039	Pro_CA	67010	Q5AJ71	single
2494472	Pro_CA	67010	P53615	single
2525221	Pro_CA	67010	P64797	single
2943542	Pro_CA	67010	O53573	single
3022622	Pro_CA	18888	P64797	single
1692821	Pro_CA	969	O24855	single
1708324	Pro_CA	969	O24855	single
2684072	Pro_CA	969	Q5AJ71	single
2494438	Pro_CA	969	P53615	single
2508830	Pro_CA	969	P64797	single
2943508	Pro_CA	969	O53573	single
1692961	Pro_CA	970	O24855	single
1708346	Pro_CA	970	O24855	single
2684059	Pro_CA	970	Q5AJ71	single
2494451	Pro_CA	970	P53615	single
2508879	Pro_CA	970	P64797	single
2943521	Pro_CA	970	O53573	single
1692962	Pro_CA	971	O24855	single
1708347	Pro_CA	971	O24855	single
2684060	Pro_CA	971	Q5AJ71	single
2494450	Pro_CA	971	P53615	single
2508875	Pro_CA	971	P64797	single
2943520	Pro_CA	971	O53573	single
1692965	Pro_CA	976	O24855	single
1708350	Pro_CA	976	O24855	single
2684063	Pro_CA	976	Q5AJ71	single
2494447	Pro_CA	976	P53615	single
2508863	Pro_CA	976	P64797	single
2943517	Pro_CA	976	O53573	single
5121818	Pro_CA	1038291	P64797	single
5121809	Pro_CA	1038292	P64797	single
5306424	Pro_CA	598499	Q5AJ71	single
5306397	Pro_CA	598499	P64797	single
5306425	Pro_CA	598500	Q5AJ71	single
5306398	Pro_CA	598500	P64797	single
5306426	Pro_CA	598501	Q5AJ71	single
5306399	Pro_CA	598501	P64797	single
5306412	Pro_CA	598502	Q5AJ71	single
5306385	Pro_CA	598502	P64797	single
5306413	Pro_CA	598503	Q5AJ71	single
5306386	Pro_CA	598503	P64797	single
1692937	Pro_CA	340476	O24855	single
5306410	Pro_CA	503274	Q5AJ71	single
5306383	Pro_CA	503274	P64797	single
5306411	Pro_CA	503275	Q5AJ71	single
5306384	Pro_CA	503275	P64797	single
1692936	Pro_CA	340477	O24855	single
1692935	Pro_CA	340478	O24855	single
3254722	Pro_CA	497659	Q5AJ71	single
3254723	Pro_CA	497660	Q5AJ71	single
3254724	Pro_CA	497661	Q5AJ71	single
3254725	Pro_CA	497662	Q5AJ71	single
3254726	Pro_CA	497663	Q5AJ71	single
5306360	Pro_CA	598529	P96878	multi
2622905	Pro_CA	478722	P96878	multi
2622901	Pro_CA	478723	P96878	multi
5306361	Pro_CA	598530	P96878	multi
5122580	Pro_CA	1037855	P96878	multi
2622957	Pro_CA	479284	P96878	multi
2622953	Pro_CA	479285	P96878	multi
5121837	Pro_CA	1057846	P96878	multi
5122564	Pro_CA	1057847	P96878	multi
5122565	Pro_CA	1057848	P96878	multi
5122567	Pro_CA	1057849	P96878	multi
5122569	Pro_CA	1057851	P96878	multi
5122570	Pro_CA	1057852	P96878	multi
5122572	Pro_CA	1057853	P96878	multi
5122573	Pro_CA	1057854	P96878	multi
5122574	Pro_CA	1057855	P96878	multi
5122575	Pro_CA	1057856	P96878	multi
5122576	Pro_CA	1057857	P96878	multi
5122577	Pro_CA	1057858	P96878	multi
5122578	Pro_CA	1057859	P96878	multi
5122579	Pro_CA	1057860	P96878	multi
5122581	Pro_CA	1057861	P96878	multi
5122582	Pro_CA	1057862	P96878	multi
5122584	Pro_CA	1057863	P96878	multi
5122585	Pro_CA	1057864	P96878	multi
2622897	Pro_CA	1109	P96878	multi
3022656	Pro_CA	1124	P96878	multi
2622889	Pro_CA	1125	P96878	multi
3022653	Pro_CA	1125	P96878	multi
5122586	Pro_CA	1125	P96878	multi
5306374	Pro_CA	1125	P96878	multi
6203427	Pro_CA	1125	P96878	multi
6320727	Pro_CA	1125	P96878	multi
3022617	Pro_CA	578154	P96878	multi
5122568	Pro_CA	155252	P96878	multi
3022664	Pro_CA	1148	P96878	multi
2622949	Pro_CA	479359	P96878	multi
2622945	Pro_CA	479360	P96878	multi
2622941	Pro_CA	479361	P96878	multi
2622937	Pro_CA	479362	P96878	multi
3022614	Pro_CA	19078	P96878	multi
5121834	Pro_CA	1159	P96878	multi
5306373	Pro_CA	1159	P96878	multi
3022620	Pro_CA	19088	P96878	multi
5122563	Pro_CA	870034	P96878	multi
3022626	Pro_CA	578196	P96878	multi
3022629	Pro_CA	578221	P96878	multi
3022632	Pro_CA	578222	P96878	multi
3022635	Pro_CA	578223	P96878	multi
3022650	Pro_CA	403633	P96878	multi
5306351	Pro_CA	85506	P96878	multi
2622893	Pro_CA	122043	P96878	multi
3022659	Pro_CA	366274	P96878	multi
3022662	Pro_CA	366278	P96878	multi
5306375	Pro_CA	366279	P96878	multi
3022638	Pro_CA	578255	P96878	multi
2622933	Pro_CA	479440	P96878	multi
2622929	Pro_CA	479441	P96878	multi
2622925	Pro_CA	479442	P96878	multi
2622921	Pro_CA	479443	P96878	multi
3022641	Pro_CA	578256	P96878	multi
3022647	Pro_CA	578278	P96878	multi
3022644	Pro_CA	578257	P96878	multi
2622917	Pro_CA	479506	P96878	multi
2622913	Pro_CA	479507	P96878	multi
2622909	Pro_CA	479508	P96878	multi
3022666	Pro_CA	800	P96878	multi
5306363	Pro_CA	473909	P96878	multi
5121835	Pro_CA	30007	P96878	multi
5121836	Pro_CA	1057845	P96878	multi
5306362	Pro_CA	385361	P96878	multi
5306364	Pro_CA	385363	P96878	multi
5122566	Pro_CA	761403	P96878	multi
5306353	Pro_CA	465252	P96878	multi
2622885	Pro_CA	876	P96878	multi
5122583	Pro_CA	1038226	P96878	multi
5306352	Pro_CA	598423	P96878	multi
5306354	Pro_CA	598424	P96878	multi
3022668	Pro_CA	930	P96878	multi
3022667	Pro_CA	931	P96878	multi
2622961	Pro_CA	479662	P96878	multi
5306376	Pro_CA	39857	P96878	multi
3022611	Pro_CA	356789	P96878	multi
5306355	Pro_CA	598457	P96878	multi
5306365	Pro_CA	598459	P96878	multi
5306366	Pro_CA	598460	P96878	multi
5306367	Pro_CA	598461	P96878	multi
5306368	Pro_CA	598462	P96878	multi
5306369	Pro_CA	598463	P96878	multi
3022623	Pro_CA	18888	P96878	multi
5122571	Pro_CA	1038291	P96878	multi
5122562	Pro_CA	1038292	P96878	multi
5306370	Pro_CA	598499	P96878	multi
5306371	Pro_CA	598500	P96878	multi
5306372	Pro_CA	598501	P96878	multi
5306358	Pro_CA	598502	P96878	multi
5306359	Pro_CA	598503	P96878	multi
5306356	Pro_CA	503274	P96878	multi
5306357	Pro_CA	503275	P96878	multi
568429	LpxC	173827	P47205	single
592037	LpxC	173956	P47205	single
561141	LpxC	173705	P47205	single
570983	LpxC	173962	P47205	single
560233	LpxC	173963	P47205	single
579599	LpxC	173454	P47205	single
561139	LpxC	173455	P47205	single
581878	LpxC	173584	P47205	single
590703	LpxC	174173	P47205	single
573459	LpxC	173955	P47205	single
563533	LpxC	174101	P47205	single
569661	LpxC	173590	P47205	single
579600	LpxC	173591	P47205	single
574586	LpxC	173473	P47205	single
558985	LpxC	173474	P47205	single
588075	LpxC	173608	P47205	single
583074	LpxC	173997	P47205	single
562375	LpxC	174126	P47205	single
570984	LpxC	173487	P47205	single
562376	LpxC	173488	P47205	single
578319	LpxC	174129	P47205	single
574582	LpxC	173626	P47205	single
589399	LpxC	173755	P47205	single
588074	LpxC	173500	P47205	single
572241	LpxC	173504	P47205	single
570986	LpxC	174145	P47205	single
560231	LpxC	174275	P47205	single
560234	LpxC	386500	P47205	single
564763	LpxC	174277	P47205	single
567043	LpxC	174413	P47205	single
563537	LpxC	173518	P47205	single
557703	LpxC	173138	P47205	single
581879	LpxC	173652	P47205	single
574581	LpxC	173911	P47205	single
561138	LpxC	174169	P47205	single
574583	LpxC	174170	P47205	single
585659	LpxC	173754	P47205	single
570985	LpxC	173919	P47205	single
556486	LpxC	173920	P47205	single
556485	LpxC	173921	P47205	single
568428	LpxC	174306	P47205	single
586860	LpxC	173539	P47205	single
563534	LpxC	173668	P47205	single
589398	LpxC	173527	P47205	single
575722	LpxC	173544	P47205	single
588073	LpxC	174061	P47205	single
589400	LpxC	174062	P47205	single
585658	LpxC	174184	P47205	single
590701	LpxC	174099	P47205	single
557704	LpxC	174072	P47205	single
590702	LpxC	174206	P47205	single
1837344	Thymidylate_kin	372864	O05891	single
5105954	Thymidylate_kin	403842	O05891	single
5105962	Thymidylate_kin	1054006	O05891	single
1992116	Thymidylate_kin	403974	O05891	single
1992121	Thymidylate_kin	403905	O05891	single
1992115	Thymidylate_kin	403977	O05891	single
1992114	Thymidylate_kin	403981	O05891	single
5105961	Thymidylate_kin	1054005	O05891	single
1992113	Thymidylate_kin	403983	O05891	single
1992086	Thymidylate_kin	403856	O05891	single
2339178	Thymidylate_kin	319762	O05891	single
2339170	Thymidylate_kin	320158	O05891	single
2339169	Thymidylate_kin	453654	O05891	single
1992112	Thymidylate_kin	403992	O05891	single
1992111	Thymidylate_kin	403994	O05891	single
1992093	Thymidylate_kin	403868	O05891	single
1992092	Thymidylate_kin	403869	O05891	single
1992091	Thymidylate_kin	403870	O05891	single
1992090	Thymidylate_kin	403871	O05891	single
1992089	Thymidylate_kin	403872	O05891	single
1992088	Thymidylate_kin	403873	O05891	single
2339173	Thymidylate_kin	509218	O05891	single
1992109	Thymidylate_kin	404005	O05891	single
174424	Thymidylate_kin	82982	O05891	single
79962	Thymidylate_kin	82982	O05891	single
1837345	Thymidylate_kin	82982	O05891	single
2339167	Thymidylate_kin	82982	O05891	single
2339182	Thymidylate_kin	509105	O05891	single
5105960	Thymidylate_kin	1054003	O05891	single
152653	Thymidylate_kin	27307	O05891	single
72281	Thymidylate_kin	27307	O05891	single
1992124	Thymidylate_kin	403885	O05891	single
2339186	Thymidylate_kin	509102	O05891	single
2339194	Thymidylate_kin	319919	O05891	single
94249	Thymidylate_kin	169776	O05891	single
95250	Thymidylate_kin	642353	O05891	single
5105959	Thymidylate_kin	1054002	O05891	single
2339174	Thymidylate_kin	509217	O05891	single
2339195	Thymidylate_kin	508852	O05891	single
1992110	Thymidylate_kin	403998	O05891	single
98414	Thymidylate_kin	169782	O05891	single
84305	Thymidylate_kin	169783	O05891	single
1992122	Thymidylate_kin	403899	O05891	single
1837351	Thymidylate_kin	372831	O05891	single
1992106	Thymidylate_kin	404028	O05891	single
1992105	Thymidylate_kin	404029	O05891	single
2339175	Thymidylate_kin	509216	O05891	single
152656	Thymidylate_kin	207040	O05891	single
1992107	Thymidylate_kin	404027	O05891	single
162418	Thymidylate_kin	207042	O05891	single
5105955	Thymidylate_kin	1055811	O05891	single
5105956	Thymidylate_kin	1055812	O05891	single
1992108	Thymidylate_kin	404022	O05891	single
1992125	Thymidylate_kin	403878	O05891	single
2339183	Thymidylate_kin	372552	O05891	single
1992123	Thymidylate_kin	403895	O05891	single
1992104	Thymidylate_kin	404044	O05891	single
1992102	Thymidylate_kin	404046	O05891	single
1992101	Thymidylate_kin	404047	O05891	single
1992100	Thymidylate_kin	404048	O05891	single
1992099	Thymidylate_kin	404049	O05891	single
2339181	Thymidylate_kin	509155	O05891	single
1837348	Thymidylate_kin	372820	O05891	single
101337	Thymidylate_kin	169301	O05891	single
1992119	Thymidylate_kin	403926	O05891	single
174427	Thymidylate_kin	642135	O05891	single
90222	Thymidylate_kin	642135	O05891	single
1992118	Thymidylate_kin	403928	O05891	single
2339180	Thymidylate_kin	509156	O05891	single
1992117	Thymidylate_kin	403930	O05891	single
1837350	Thymidylate_kin	372827	O05891	single
1837349	Thymidylate_kin	372828	O05891	single
6347173	Thymidylate_kin	1173597	O05891	single
104236	Thymidylate_kin	642142	O05891	single
1837342	Thymidylate_kin	642142	O05891	single
103360	Thymidylate_kin	642143	O05891	single
1837341	Thymidylate_kin	642143	O05891	single
175790	Thymidylate_kin	207075	O05891	single
150150	Thymidylate_kin	642532	O05891	single
158783	Thymidylate_kin	642533	O05891	single
2339177	Thymidylate_kin	509158	O05891	single
2339176	Thymidylate_kin	509159	O05891	single
5105958	Thymidylate_kin	1054004	O05891	single
2339189	Thymidylate_kin	319943	O05891	single
162415	Thymidylate_kin	642542	O05891	single
155017	Thymidylate_kin	642543	O05891	single
2339187	Thymidylate_kin	509101	O05891	single
2339188	Thymidylate_kin	509043	O05891	single
178299	Thymidylate_kin	433910	O05891	single
104235	Thymidylate_kin	433910	O05891	single
5105963	Thymidylate_kin	1054007	O05891	single
5105957	Thymidylate_kin	1055813	O05891	single
1992120	Thymidylate_kin	403925	O05891	single
2248921	MIF	252417	P14174	single
2248920	MIF	252418	P14174	single
3472552	MIF	703000	P14174	single
3472567	MIF	703000	P14174	single
3498333	MIF	706588	P14174	single
1746510	MIF	350245	P14174	single
2248927	MIF	252454	P14174	single
2248932	MIF	494662	P14174	single
6287920	MIF	494662	P14174	single
2248934	MIF	494664	P14174	single
1746534	MIF	350301	P14174	single
2722536	MIF	350301	P14174	single
2722456	MIF	566381	P14174	single
3498323	MIF	704957	P14174	single
3498327	MIF	705139	P14174	single
2722465	MIF	566389	P14174	single
2722490	MIF	566389	P14174	single
2722505	MIF	566389	P14174	single
1746531	MIF	350334	P14174	single
1746526	MIF	350335	P14174	single
2248925	MIF	494234	P14174	single
1670380	MIF	336029	P14174	single
1746524	MIF	350369	P14174	single
3472551	MIF	702833	P14174	single
3472556	MIF	702833	P14174	single
1670379	MIF	335987	P14174	single
6287933	MIF	738486	P14174	single
1670381	MIF	336073	P14174	single
3600846	MIF	716472	P14174	single
3498328	MIF	705218	P14174	single
3498329	MIF	705220	P14174	single
2722464	MIF	562888	P14174	single
2722489	MIF	562888	P14174	single
2722504	MIF	562888	P14174	single
2722467	MIF	562889	P14174	single
2722492	MIF	562889	P14174	single
2722507	MIF	562889	P14174	single
2722470	MIF	562896	P14174	single
2722495	MIF	562896	P14174	single
6287932	MIF	1082577	P14174	single
1746562	MIF	350424	P14174	single
1746560	MIF	350425	P14174	single
1746559	MIF	350426	P14174	single
1670382	MIF	336080	P14174	single
2248923	MIF	494318	P14174	single
6287929	MIF	1165551	P14174	single
6287926	MIF	1165552	P14174	single
6287927	MIF	1165553	P14174	single
6287924	MIF	1165554	P14174	single
6287925	MIF	1165555	P14174	single
6287922	MIF	1165556	P14174	single
6287923	MIF	1165557	P14174	single
1670383	MIF	336124	P14174	single
3600834	MIF	716039	P14174	single
3600835	MIF	716040	P14174	single
3498331	MIF	705291	P14174	single
3498332	MIF	705318	P14174	single
6287921	MIF	1086765	P14174	single
2248936	MIF	252208	P14174	single
2248933	MIF	252209	P14174	single
3472544	MIF	252209	P14174	single
6287930	MIF	1165620	P14174	single
6287931	MIF	1165621	P14174	single
6287934	MIF	1165622	P14174	single
6287935	MIF	1165623	P14174	single
6287936	MIF	1165624	P14174	single
6287937	MIF	1165625	P14174	single
6287938	MIF	1165626	P14174	single
6287939	MIF	1165627	P14174	single
6287940	MIF	1165628	P14174	single
1746504	MIF	350525	P14174	single
1746502	MIF	350526	P14174	single
2248935	MIF	350526	P14174	single
6287943	MIF	1165631	P14174	single
6287944	MIF	1165632	P14174	single
3498335	MIF	705356	P14174	single
2722468	MIF	555856	P14174	single
2722493	MIF	555856	P14174	single
2722471	MIF	555863	P14174	single
2722511	MIF	555863	P14174	single
1746500	MIF	350555	P14174	single
6287941	MIF	1165629	P14174	single
3498321	MIF	704881	P14174	single
3472550	MIF	702834	P14174	single
3472557	MIF	702834	P14174	single
3472549	MIF	702835	P14174	single
3472558	MIF	702835	P14174	single
3472548	MIF	702836	P14174	single
3472559	MIF	702836	P14174	single
6287942	MIF	1165630	P14174	single
1746495	MIF	350589	P14174	single
2722459	MIF	564614	P14174	single
2722484	MIF	564614	P14174	single
2722469	MIF	564626	P14174	single
2722494	MIF	564626	P14174	single
2722509	MIF	564626	P14174	single
6287928	MIF	1165550	P14174	single
2248930	MIF	494489	P14174	single
1746493	MIF	350618	P14174	single
1746505	MIF	350619	P14174	single
2248922	MIF	494490	P14174	single
3498320	MIF	494490	P14174	single
3472547	MIF	703905	P14174	single
2722455	MIF	568229	P14174	single
2722480	MIF	568229	P14174	single
2248926	MIF	126889	P14174	single
2722460	MIF	568239	P14174	single
1746521	MIF	350646	P14174	single
1746549	MIF	350137	P14174	single
3498322	MIF	704956	P14174	single
1746543	MIF	350141	P14174	single
1746541	MIF	350146	P14174	single
2248916	MIF	12227	P14174	single
1746555	MIF	350149	P14174	single
1746517	MIF	350162	P14174	single
2722466	MIF	561117	P14174	single
2722506	MIF	561117	P14174	single
3472546	MIF	702945	P14174	single
3472561	MIF	702945	P14174	single
3472545	MIF	702946	P14174	single
3472562	MIF	702946	P14174	single
1746514	MIF	350205	P14174	single
2721833	MIF	557555	P14174	single
2722497	MIF	557555	P14174	single
2722454	MIF	557565	P14174	single
5108670	TIM	1053219	P52270	single
5108674	TIM	1055692	P52270	single
5108673	TIM	433109	P52270	single
5108672	TIM	715003	P52270	single
5108671	TIM	1053223	P52270	single
569491	Ion_trans	203776	O70344	single
584183	Ion_trans	203777	O70344	single
2293437	Ion_trans	524268	O08703	single
581816	Ion_trans	203530	O70344	single
585567	Ion_trans	204178	O70344	single
5084016	Ion_trans	606995	Q8TD43	single
564653	Ion_trans	204443	O70344	single
5084462	Ion_trans	296735	Q8NEC5	single
2293453	Ion_trans	524320	O08703	single
2293438	Ion_trans	524321	O08703	single
2293436	Ion_trans	524322	O08703	single
562173	Ion_trans	203811	O70344	single
5084019	Ion_trans	29860	Q8TD43	single
2293432	Ion_trans	208679	O08703	single
3440669	Ion_trans	445611	Q7Z2W7	single
581815	Ion_trans	203564	O70344	single
2293448	Ion_trans	523566	O08703	single
555302	Ion_trans	204253	O70344	single
572137	Ion_trans	204253	O70344	single
2293442	Ion_trans	524210	O08703	single
2293452	Ion_trans	524211	O08703	single
2293455	Ion_trans	524212	O08703	single
2293431	Ion_trans	524213	O08703	single
2293424	Ion_trans	523447	O08703	single
2293463	Ion_trans	523448	O08703	single
573383	Ion_trans	203705	O70344	single
581814	Ion_trans	203705	O70344	single
578246	Ion_trans	203706	O70344	single
5084018	Ion_trans	14275	Q8TD43	single
5084017	Ion_trans	305519	Q8TD43	single
562281	Ion_trans	204240	O70344	single
565777	Ion_trans	204240	O70344	single
2293426	Ion_trans	524323	O08703	single
2293439	Ion_trans	523449	O08703	single
588011	Ion_trans	203736	O70344	single
5142586	Ion_trans	1062244	Q7Z2W7	single
579455	Ion_trans	204381	O70344	single
574530	Ion_trans	204254	O70344	single
575686	Ion_trans	204254	O70344	single
581697	Ion_trans	203748	O70344	single
2293450	Ion_trans	524266	O08703	single
572136	Ion_trans	203500	O70344	single
2293449	Ion_trans	523502	O08703	single
2293430	Ion_trans	523503	O08703	single
2293465	Ion_trans	523504	O08703	single
2293440	Ion_trans	523505	O08703	single
558896	Ion_trans	203731	O70344	single
573384	Ion_trans	204276	O70344	single
575685	Ion_trans	204276	O70344	single
560148	Ion_trans	204413	O70344	single
588012	Ion_trans	204414	O70344	single
5200601	Ion_trans	1056768	Q12809	multi
2633355	Ion_trans	499713	Q12809	multi
2633356	Ion_trans	499714	Q12809	multi
6212725	Ion_trans	1073157	Q12809	multi
5246193	Ion_trans	1073158	Q12809	multi
5251173	Ion_trans	1073158	Q12809	multi
6212722	Ion_trans	1073158	Q12809	multi
6212726	Ion_trans	1073159	Q12809	multi
6333867	Ion_trans	1171464	Q12809	multi
6333868	Ion_trans	1171465	Q12809	multi
6333869	Ion_trans	1171466	Q12809	multi
1899254	Ion_trans	385035	P22460	multi
1899253	Ion_trans	385038	P22460	multi
1899252	Ion_trans	385039	P22460	multi
1899251	Ion_trans	385040	P22460	multi
1899250	Ion_trans	385041	P22460	multi
1899249	Ion_trans	385042	P22460	multi
6333871	Ion_trans	1171478	Q12809	multi
6333872	Ion_trans	1171479	Q12809	multi
6333873	Ion_trans	1171480	Q12809	multi
6333874	Ion_trans	1171481	Q12809	multi
6333864	Ion_trans	1171461	Q12809	multi
6333865	Ion_trans	1171462	Q12809	multi
6333866	Ion_trans	1171463	Q12809	multi
2572164	Ion_trans	466990	Q12809	multi
2572163	Ion_trans	466991	Q12809	multi
2572162	Ion_trans	466992	Q12809	multi
1899247	Ion_trans	385077	P22460	multi
1899246	Ion_trans	385078	P22460	multi
1899245	Ion_trans	385079	P22460	multi
1899244	Ion_trans	385080	P22460	multi
1899243	Ion_trans	385081	P22460	multi
1899242	Ion_trans	385082	P22460	multi
1899240	Ion_trans	385084	P22460	multi
3601651	Ion_trans	716810	P22001	multi
1901323	Ion_trans	65605	Q12809	multi
1901338	Ion_trans	65605	Q12809	multi
2573355	Ion_trans	65605	Q12809	multi
2048940	Ion_trans	417087	Q15858	multi
6204937	Ion_trans	1148417	Q15858	multi
3601770	Ion_trans	716814	P22460	multi
3601763	Ion_trans	716814	P22001	multi
5139620	Ion_trans	1059490	Q12809	multi
5142629	Ion_trans	1062244	Q12809	multi
2162380	Ion_trans	430095	P22460	multi
2376474	Ion_trans	450662	Q12809	multi
2641433	Ion_trans	196713	Q99250	multi
3563045	Ion_trans	196713	Q99250	multi
1262769	Ion_trans	94659	Q12791	multi
2572161	Ion_trans	467056	Q12809	multi
2401149	Ion_trans	516209	Q12809	multi
2401150	Ion_trans	516210	Q12809	multi
6161957	Ion_trans	1138803	Q12809	multi
6263794	Ion_trans	1138803	Q12809	multi
6161958	Ion_trans	1138804	Q12809	multi
6161959	Ion_trans	1138805	Q12809	multi
6161960	Ion_trans	1138806	Q12809	multi
5124344	Ion_trans	1056887	Q12809	multi
5124345	Ion_trans	1056888	Q12809	multi
6161963	Ion_trans	1138809	Q12809	multi
6161964	Ion_trans	1138810	Q12809	multi
3369463	Ion_trans	649919	Q12809	multi
5124349	Ion_trans	1056892	Q12809	multi
5124350	Ion_trans	1056893	Q12809	multi
5124351	Ion_trans	1056894	Q12809	multi
6161968	Ion_trans	1138815	Q12809	multi
5124353	Ion_trans	1056896	Q12809	multi
3601260	Ion_trans	715456	Q12809	multi
6161971	Ion_trans	1138818	Q12809	multi
2400057	Ion_trans	516227	Q12809	multi
5124355	Ion_trans	1056900	Q12809	multi
5124358	Ion_trans	1056903	Q12809	multi
5124359	Ion_trans	1056904	Q12809	multi
5124360	Ion_trans	1056905	Q12809	multi
5124363	Ion_trans	1056908	Q12809	multi
5124364	Ion_trans	1056909	Q12809	multi
5124366	Ion_trans	1056910	Q12809	multi
5124367	Ion_trans	1056911	Q12809	multi
3558163	Ion_trans	712852	Q62968	multi
3558215	Ion_trans	712852	Q99250	multi
3558164	Ion_trans	712852	Q9Y5Y9	multi
3558198	Ion_trans	712852	Q6QIY3	multi
3558162	Ion_trans	712853	Q62968	multi
3558202	Ion_trans	712853	Q99250	multi
3558146	Ion_trans	712853	Q9Y5Y9	multi
3558185	Ion_trans	712853	Q6QIY3	multi
3416266	Ion_trans	690886	Q15858	multi
2707116	Ion_trans	557223	Q12809	multi
3247890	Ion_trans	622760	Q12809	multi
2014066	Ion_trans	549935	O43497	multi
3600749	Ion_trans	717151	Q12809	multi
3600751	Ion_trans	715465	Q12809	multi
2705779	Ion_trans	557240	Q12809	multi
2705784	Ion_trans	557247	Q12809	multi
3601643	Ion_trans	715467	P22001	multi
1857392	Ion_trans	376719	O43497	multi
2705788	Ion_trans	557255	Q12809	multi
3601666	Ion_trans	715468	P22001	multi
3601668	Ion_trans	715469	P22001	multi
2400120	Ion_trans	516304	Q12809	multi
3601689	Ion_trans	717152	P22001	multi
2400119	Ion_trans	516308	Q12809	multi
3601735	Ion_trans	715470	P22460	multi
3601710	Ion_trans	715470	P22001	multi
3422983	Ion_trans	688346	Q12809	multi
3601766	Ion_trans	715471	P22460	multi
3601754	Ion_trans	715471	P22001	multi
2710784	Ion_trans	557280	Q12809	multi
1872063	Ion_trans	379175	O43497	multi
3601764	Ion_trans	715473	P22460	multi
3601760	Ion_trans	715473	P22001	multi
2715768	Ion_trans	557288	Q12809	multi
3247888	Ion_trans	622829	Q12809	multi
3358150	Ion_trans	647410	Q12809	multi
3358340	Ion_trans	647410	Q12809	multi
6324166	Ion_trans	1171706	O43497	multi
6324165	Ion_trans	1171707	O43497	multi
6324164	Ion_trans	1171708	O43497	multi
6324163	Ion_trans	1171709	O43497	multi
6324167	Ion_trans	1171710	O43497	multi
1523470	Ion_trans	326357	Q15858	multi
6324169	Ion_trans	1171712	O43497	multi
2705235	Ion_trans	557313	Q12809	multi
6324171	Ion_trans	1171714	O43497	multi
6324172	Ion_trans	1171715	O43497	multi
6324173	Ion_trans	1171716	O43497	multi
6324174	Ion_trans	1171717	O43497	multi
6324175	Ion_trans	1171718	O43497	multi
6324176	Ion_trans	1171719	O43497	multi
6324177	Ion_trans	1171720	O43497	multi
6324178	Ion_trans	1171721	O43497	multi
6324179	Ion_trans	1171722	O43497	multi
6324180	Ion_trans	1171723	O43497	multi
1905920	Ion_trans	385292	Q12809	multi
6324182	Ion_trans	1171725	O43497	multi
6161974	Ion_trans	1138958	Q12809	multi
6161975	Ion_trans	1138959	Q12809	multi
6324185	Ion_trans	1171728	O43497	multi
6324186	Ion_trans	1171729	O43497	multi
6324187	Ion_trans	1171730	O43497	multi
2641434	Ion_trans	480643	Q99250	multi
6324189	Ion_trans	1171732	O43497	multi
2162381	Ion_trans	430126	P22460	multi
6324191	Ion_trans	1171734	O43497	multi
6324192	Ion_trans	1171735	O43497	multi
5124346	Ion_trans	581912	Q12809	multi
1905928	Ion_trans	385308	Q12809	multi
1905927	Ion_trans	385310	Q12809	multi
3563047	Ion_trans	480645	Q99250	multi
3008503	Ion_trans	581920	Q12809	multi
2528312	Ion_trans	519933	Q9EPK8	multi
1905924	Ion_trans	385316	Q12809	multi
2633362	Ion_trans	500006	Q12809	multi
2935478	Ion_trans	500006	Q12809	multi
1905923	Ion_trans	385319	Q12809	multi
6286103	Ion_trans	1073455	Q12809	multi
1791377	Ion_trans	363232	Q12809	multi
6345339	Ion_trans	557381	Q12809	multi
2023191	Ion_trans	644493	Q12809	multi
3008502	Ion_trans	581981	Q12809	multi
1791426	Ion_trans	363238	Q12809	multi
3004702	Ion_trans	580493	P22460	multi
3599844	Ion_trans	715495	Q12809	multi
3599845	Ion_trans	715496	Q12809	multi
2587115	Ion_trans	453353	Q12809	multi
5119741	Ion_trans	1053427	Q15858	multi
3084333	Ion_trans	590203	Q12809	multi
2681887	Ion_trans	565628	Q02294	multi
1791427	Ion_trans	363242	Q12809	multi
3084327	Ion_trans	590206	Q12809	multi
1791373	Ion_trans	363243	Q12809	multi
2681891	Ion_trans	565636	Q02294	multi
2026029	Ion_trans	409996	P22460	multi
3245082	Ion_trans	622379	P22460	multi
5236098	Ion_trans	1073551	Q12809	multi
5236072	Ion_trans	1073552	Q12809	multi
5236095	Ion_trans	1073553	Q12809	multi
2026027	Ion_trans	410005	P22460	multi
2026026	Ion_trans	410006	P22460	multi
2026025	Ion_trans	410007	P22460	multi
2638686	Ion_trans	410007	P22460	multi
2026024	Ion_trans	410008	P22460	multi
2026023	Ion_trans	410009	P22460	multi
6384193	Ion_trans	1180059	Q12809	multi
6345332	Ion_trans	570948	Q12809	multi
3430820	Ion_trans	701854	Q12809	multi
6345321	Ion_trans	570783	Q12809	multi
6384187	Ion_trans	1180095	Q12809	multi
6384189	Ion_trans	1180099	Q12809	multi
6210432	Ion_trans	1147332	Q12809	multi
6384190	Ion_trans	1180101	Q12809	multi
6210366	Ion_trans	1147334	Q12809	multi
3302036	Ion_trans	631240	Q12809	multi
3302037	Ion_trans	631241	Q12809	multi
3301146	Ion_trans	631249	O75762	multi
3301147	Ion_trans	631250	O75762	multi
3301148	Ion_trans	631251	O75762	multi
3301149	Ion_trans	631252	O75762	multi
2698448	Ion_trans	565742	Q12809	multi
2516659	Ion_trans	459253	Q12809	multi
2688935	Ion_trans	565750	Q12809	multi
2688880	Ion_trans	565761	Q12809	multi
3294020	Ion_trans	625410	Q12809	multi
2014082	Ion_trans	549947	O43497	multi
2688887	Ion_trans	565778	Q12809	multi
2716811	Ion_trans	557599	Q12809	multi
3423905	Ion_trans	688674	Q12809	multi
2295026	Ion_trans	148004	Q12809	multi
5240943	Ion_trans	1073704	Q12809	multi
6383110	Ion_trans	1180208	Q12809	multi
6383111	Ion_trans	1180209	Q12809	multi
6383112	Ion_trans	1180210	Q12809	multi
6383113	Ion_trans	1180211	Q12809	multi
2719660	Ion_trans	557620	Q12809	multi
3519168	Ion_trans	459318	Q12809	multi
6383115	Ion_trans	1180215	Q12809	multi
2572180	Ion_trans	467517	Q12809	multi
6383116	Ion_trans	1180223	Q12809	multi
2691115	Ion_trans	565824	Q12809	multi
6345308	Ion_trans	565824	Q12809	multi
6383118	Ion_trans	1180225	Q12809	multi
6383119	Ion_trans	1180226	Q12809	multi
6383120	Ion_trans	1180227	Q12809	multi
6383121	Ion_trans	1180228	Q12809	multi
6383122	Ion_trans	1180229	Q12809	multi
6383123	Ion_trans	1180230	Q12809	multi
3417415	Ion_trans	690139	Q15858	multi
2691128	Ion_trans	565834	Q12809	multi
6372991	Ion_trans	1181111	Q12809	multi
2037738	Ion_trans	414810	Q15858	multi
6210364	Ion_trans	1147471	Q12809	multi
6210365	Ion_trans	1147472	Q12809	multi
6210367	Ion_trans	1147473	Q12809	multi
6210368	Ion_trans	1147474	Q12809	multi
6210369	Ion_trans	1147475	Q12809	multi
6210370	Ion_trans	1147476	Q12809	multi
6210371	Ion_trans	1147477	Q12809	multi
6210372	Ion_trans	1147478	Q12809	multi
6210373	Ion_trans	1147479	Q12809	multi
2691491	Ion_trans	565848	Q12809	multi
6345295	Ion_trans	565848	Q12809	multi
6210375	Ion_trans	1147481	Q12809	multi
6210376	Ion_trans	1147482	Q12809	multi
6210378	Ion_trans	1147484	Q12809	multi
5129334	Ion_trans	1057377	Q12809	multi
5129335	Ion_trans	1057378	Q12809	multi
5129336	Ion_trans	1057379	Q12809	multi
2007666	Ion_trans	402026	Q12809	multi
3216602	Ion_trans	402026	Q12809	multi
5129337	Ion_trans	1057388	Q12809	multi
5129339	Ion_trans	1057390	Q12809	multi
5129340	Ion_trans	1057394	Q12809	multi
5129341	Ion_trans	1057395	Q12809	multi
2114937	Ion_trans	434808	Q12809	multi
3096114	Ion_trans	598663	Q12809	multi
3099084	Ion_trans	598663	Q12809	multi
2560996	Ion_trans	490263	Q12809	multi
1952485	Ion_trans	393874	Q12809	multi
6383124	Ion_trans	1180310	Q12809	multi
6383125	Ion_trans	1180311	Q12809	multi
6383126	Ion_trans	1180312	Q12809	multi
6383127	Ion_trans	1180313	Q12809	multi
6383128	Ion_trans	1180314	Q12809	multi
6383129	Ion_trans	1180315	Q12809	multi
6383130	Ion_trans	1180316	Q12809	multi
2453217	Ion_trans	467613	O43497	multi
6383131	Ion_trans	1180318	Q12809	multi
6383132	Ion_trans	1180319	Q12809	multi
2114938	Ion_trans	434848	Q12809	multi
6384026	Ion_trans	1180321	Q12809	multi
3416268	Ion_trans	690971	Q15858	multi
6384027	Ion_trans	1180324	Q12809	multi
6345463	Ion_trans	1172934	Q12809	multi
6384040	Ion_trans	1180326	Q12809	multi
1791370	Ion_trans	361128	Q12809	multi
2024839	Ion_trans	361128	Q12809	multi
2399638	Ion_trans	516777	Q12809	multi
6345462	Ion_trans	1172935	Q12809	multi
2401119	Ion_trans	516780	Q12809	multi
2609303	Ion_trans	557741	Q12809	multi
2295034	Ion_trans	557741	Q12809	multi
6345461	Ion_trans	1172936	Q12809	multi
6345460	Ion_trans	1172937	Q12809	multi
3013158	Ion_trans	582328	Q15858	multi
3013162	Ion_trans	582329	Q15858	multi
6345459	Ion_trans	1172938	Q12809	multi
3096110	Ion_trans	598718	Q12809	multi
3099086	Ion_trans	598718	Q12809	multi
3013046	Ion_trans	582339	Q12809	multi
3013176	Ion_trans	582342	Q15858	multi
3302563	Ion_trans	631496	Q12809	multi
6345399	Ion_trans	631496	Q12809	multi
3302564	Ion_trans	631497	Q12809	multi
6345398	Ion_trans	631497	Q12809	multi
3302565	Ion_trans	631498	Q12809	multi
6345397	Ion_trans	631498	Q12809	multi
3302566	Ion_trans	631499	Q12809	multi
6345396	Ion_trans	631499	Q12809	multi
3013177	Ion_trans	582348	Q15858	multi
3013047	Ion_trans	582350	Q12809	multi
3013159	Ion_trans	582352	Q15858	multi
3013048	Ion_trans	582353	Q12809	multi
3013160	Ion_trans	582354	Q15858	multi
3013169	Ion_trans	582355	Q15858	multi
2458879	Ion_trans	402132	Q12809	multi
3013042	Ion_trans	582359	Q12809	multi
3013049	Ion_trans	582360	Q12809	multi
3013054	Ion_trans	582361	Q12809	multi
3013163	Ion_trans	582362	Q15858	multi
3013170	Ion_trans	582363	Q15858	multi
3013181	Ion_trans	582364	Q15858	multi
3013043	Ion_trans	582367	Q12809	multi
3013164	Ion_trans	582368	Q15858	multi
5124348	Ion_trans	1056891	Q12809	multi
3013171	Ion_trans	582372	Q15858	multi
3013044	Ion_trans	582375	Q12809	multi
3013155	Ion_trans	582376	Q15858	multi
6161965	Ion_trans	1138812	Q12809	multi
3013161	Ion_trans	582379	Q15858	multi
3013172	Ion_trans	582380	Q15858	multi
3013173	Ion_trans	582381	Q15858	multi
2401120	Ion_trans	516847	Q12809	multi
2401121	Ion_trans	516848	Q12809	multi
2401122	Ion_trans	516849	Q12809	multi
3013050	Ion_trans	582386	Q12809	multi
6345333	Ion_trans	570835	Q12809	multi
6161967	Ion_trans	1138814	Q12809	multi
3013051	Ion_trans	582391	Q12809	multi
3013174	Ion_trans	582392	Q15858	multi
3013045	Ion_trans	582393	Q12809	multi
3013052	Ion_trans	582394	Q12809	multi
6318128	Ion_trans	1168080	Q15858	multi
6161969	Ion_trans	1138816	Q12809	multi
3013175	Ion_trans	582403	Q15858	multi
2121834	Ion_trans	434950	Q12809	multi
6161970	Ion_trans	1138817	Q12809	multi
3013204	Ion_trans	582411	Q12809	multi
3302567	Ion_trans	631568	Q12809	multi
6345395	Ion_trans	631568	Q12809	multi
3302568	Ion_trans	631569	Q12809	multi
6345394	Ion_trans	631569	Q12809	multi
3302569	Ion_trans	631570	Q12809	multi
6345393	Ion_trans	631570	Q12809	multi
3302570	Ion_trans	631571	Q12809	multi
6345392	Ion_trans	631571	Q12809	multi
3013206	Ion_trans	582424	Q12809	multi
6161973	Ion_trans	1138820	Q12809	multi
2704301	Ion_trans	566042	Q12809	multi
2705781	Ion_trans	566053	Q12809	multi
2504298	Ion_trans	475942	Q12809	multi
2504297	Ion_trans	475943	Q12809	multi
2504296	Ion_trans	475944	Q12809	multi
3012141	Ion_trans	582443	Q12809	multi
2504294	Ion_trans	475948	Q12809	multi
2504293	Ion_trans	475949	Q12809	multi
2705787	Ion_trans	566064	Q12809	multi
2024785	Ion_trans	361270	Q12809	multi
2710776	Ion_trans	566074	Q12809	multi
2401123	Ion_trans	516932	Q12809	multi
2401152	Ion_trans	516933	Q12809	multi
2401124	Ion_trans	516934	Q12809	multi
2380660	Ion_trans	516934	Q12809	multi
3558173	Ion_trans	714209	Q62968	multi
3558200	Ion_trans	714209	Q99250	multi
3558144	Ion_trans	714209	Q9Y5Y9	multi
3558176	Ion_trans	714209	Q6QIY3	multi
2458878	Ion_trans	467797	Q12809	multi
2710796	Ion_trans	566111	Q12809	multi
2710798	Ion_trans	566112	Q12809	multi
3302571	Ion_trans	631649	Q12809	multi
6345391	Ion_trans	631649	Q12809	multi
3302572	Ion_trans	631650	Q12809	multi
6345390	Ion_trans	631650	Q12809	multi
3302573	Ion_trans	631651	Q12809	multi
6345389	Ion_trans	631651	Q12809	multi
3302574	Ion_trans	631652	Q12809	multi
6345388	Ion_trans	631652	Q12809	multi
3302575	Ion_trans	631653	Q12809	multi
6345387	Ion_trans	631653	Q12809	multi
3358335	Ion_trans	648039	Q12809	multi
3558167	Ion_trans	713584	Q62968	multi
3558149	Ion_trans	713584	Q9Y5Y9	multi
3558201	Ion_trans	713584	Q6QIY3	multi
3558180	Ion_trans	713585	Q62968	multi
3558193	Ion_trans	713585	Q99250	multi
3558145	Ion_trans	713585	Q9Y5Y9	multi
3558212	Ion_trans	713585	Q6QIY3	multi
3558603	Ion_trans	713586	Q6QIY3	multi
1806985	Ion_trans	254848	Q12809	multi
5087670	Ion_trans	1054187	Q12809	multi
3497880	Ion_trans	707628	Q12809	multi
2401125	Ion_trans	517011	Q12809	multi
2401126	Ion_trans	517012	Q12809	multi
2924233	Ion_trans	570862	Q12809	multi
2401128	Ion_trans	517014	Q12809	multi
3233025	Ion_trans	921	P04775	multi
6341386	Ion_trans	1172380	Q12809	multi
6341379	Ion_trans	1172381	Q12809	multi
2516658	Ion_trans	459679	Q12809	multi
2516667	Ion_trans	459679	Q12809	multi
3515195	Ion_trans	459679	Q12809	multi
3516352	Ion_trans	697248	Q12809	multi
6345351	Ion_trans	566181	Q12809	multi
3099085	Ion_trans	598950	Q12809	multi
6345346	Ion_trans	566184	Q12809	multi
3013201	Ion_trans	582569	Q12809	multi
3013202	Ion_trans	582570	Q12809	multi
3358337	Ion_trans	648107	Q12809	multi
2014074	Ion_trans	549805	O43497	multi
2014070	Ion_trans	549806	O43497	multi
6345342	Ion_trans	566192	Q12809	multi
6204923	Ion_trans	1148403	Q15858	multi
3302576	Ion_trans	631732	Q12809	multi
6345386	Ion_trans	631732	Q12809	multi
3302578	Ion_trans	631733	Q12809	multi
6345384	Ion_trans	631733	Q12809	multi
3302579	Ion_trans	631734	Q12809	multi
6345383	Ion_trans	631734	Q12809	multi
3302580	Ion_trans	631735	Q12809	multi
6345382	Ion_trans	631735	Q12809	multi
3012136	Ion_trans	582585	Q12809	multi
3013203	Ion_trans	582588	Q12809	multi
2703803	Ion_trans	566207	Q12809	multi
3246115	Ion_trans	566207	Q12809	multi
2698998	Ion_trans	566208	Q12809	multi
2699001	Ion_trans	566216	Q12809	multi
6204927	Ion_trans	1148407	Q15858	multi
2014071	Ion_trans	549836	O43497	multi
2699008	Ion_trans	566221	Q12809	multi
3558601	Ion_trans	713678	Q6QIY3	multi
3558178	Ion_trans	713679	Q62968	multi
3558153	Ion_trans	713679	Q9Y5Y9	multi
3558211	Ion_trans	713679	Q6QIY3	multi
2699012	Ion_trans	566225	Q12809	multi
2699017	Ion_trans	566233	Q12809	multi
1607399	Ion_trans	328667	Q12809	multi
2699020	Ion_trans	566240	Q12809	multi
2699022	Ion_trans	566241	Q12809	multi
3245086	Ion_trans	622383	P22460	multi
2401129	Ion_trans	517094	Q12809	multi
2380652	Ion_trans	517094	Q12809	multi
2401130	Ion_trans	517095	Q12809	multi
2380659	Ion_trans	517095	Q12809	multi
2401131	Ion_trans	517096	Q12809	multi
2380658	Ion_trans	517096	Q12809	multi
2401132	Ion_trans	517097	Q12809	multi
2380657	Ion_trans	517097	Q12809	multi
2458876	Ion_trans	467950	Q12809	multi
2458840	Ion_trans	467951	Q12809	multi
3358338	Ion_trans	648182	Q12809	multi
3315678	Ion_trans	631799	Q12809	multi
3302581	Ion_trans	631805	Q12809	multi
6345381	Ion_trans	631805	Q12809	multi
3302582	Ion_trans	631806	Q12809	multi
6345380	Ion_trans	631806	Q12809	multi
3302583	Ion_trans	631807	Q12809	multi
6345379	Ion_trans	631807	Q12809	multi
3302584	Ion_trans	631808	Q12809	multi
6345378	Ion_trans	631808	Q12809	multi
3302585	Ion_trans	631809	Q12809	multi
6345377	Ion_trans	631809	Q12809	multi
3309670	Ion_trans	355158	Q12809	multi
3309690	Ion_trans	355158	Q12809	multi
3309691	Ion_trans	355158	Q12809	multi
6345330	Ion_trans	570881	Q12809	multi
3592164	Ion_trans	715607	Q12809	multi
3522114	Ion_trans	710146	Q62968	multi
3522150	Ion_trans	710146	Q9Y5Y9	multi
3522174	Ion_trans	710146	Q6QIY3	multi
2014079	Ion_trans	549904	O43497	multi
3309671	Ion_trans	355160	Q12809	multi
6345344	Ion_trans	562691	Q12809	multi
2014076	Ion_trans	549908	O43497	multi
2272184	Ion_trans	478041	Q12809	multi
2114939	Ion_trans	435237	Q12809	multi
2114941	Ion_trans	435241	Q12809	multi
6341380	Ion_trans	1172523	Q12809	multi
6341382	Ion_trans	1172524	Q12809	multi
6341387	Ion_trans	1172525	Q12809	multi
6341385	Ion_trans	1172527	Q12809	multi
2014086	Ion_trans	549936	O43497	multi
2014084	Ion_trans	549939	O43497	multi
2401133	Ion_trans	517173	Q12809	multi
2401134	Ion_trans	517174	Q12809	multi
2380656	Ion_trans	517174	Q12809	multi
2401135	Ion_trans	517175	Q12809	multi
2401136	Ion_trans	517176	Q12809	multi
2014081	Ion_trans	549945	O43497	multi
2014080	Ion_trans	549946	O43497	multi
2395356	Ion_trans	230459	Q12809	multi
2007679	Ion_trans	402492	Q12809	multi
2458874	Ion_trans	468029	Q12809	multi
2458873	Ion_trans	468030	Q12809	multi
3315680	Ion_trans	631878	Q12809	multi
3004709	Ion_trans	580449	P22460	multi
2716784	Ion_trans	566345	Q12809	multi
3016201	Ion_trans	582732	Q12809	multi
3302587	Ion_trans	631885	Q12809	multi
6345375	Ion_trans	631885	Q12809	multi
3358339	Ion_trans	647352	Q12809	multi
6157983	Ion_trans	1137507	Q12809	multi
2121843	Ion_trans	435287	Q12809	multi
2724585	Ion_trans	566360	Q12809	multi
3316984	Ion_trans	632336	Q12809	multi
6345441	Ion_trans	632336	Q12809	multi
5239417	Ion_trans	1074275	Q12809	multi
5239418	Ion_trans	1074277	Q12809	multi
2716785	Ion_trans	566374	Q12809	multi
6210962	Ion_trans	1148007	Q12809	multi
2231433	Ion_trans	451689	Q12809	multi
2688947	Ion_trans	451689	Q12809	multi
2717196	Ion_trans	451689	Q12809	multi
6210965	Ion_trans	1148010	Q12809	multi
5239419	Ion_trans	1074285	Q12809	multi
3601686	Ion_trans	715819	P22001	multi
5239467	Ion_trans	1074290	Q12809	multi
5239468	Ion_trans	1074291	Q12809	multi
5239469	Ion_trans	1074292	Q12809	multi
6210976	Ion_trans	1148021	Q12809	multi
2114943	Ion_trans	435319	Q12809	multi
6157986	Ion_trans	1137514	Q12809	multi
2458871	Ion_trans	468094	Q12809	multi
2458870	Ion_trans	468095	Q12809	multi
2121844	Ion_trans	435329	Q12809	multi
3558142	Ion_trans	713858	Q62968	multi
3558181	Ion_trans	713858	Q99250	multi
3558134	Ion_trans	713858	Q9Y5Y9	multi
3558156	Ion_trans	713858	Q6QIY3	multi
3016202	Ion_trans	582796	Q12809	multi
2674534	Ion_trans	558222	Q12809	multi
3601690	Ion_trans	715820	P22001	multi
3317002	Ion_trans	631953	Q12809	multi
6345423	Ion_trans	631953	Q12809	multi
3316998	Ion_trans	631954	Q12809	multi
6345426	Ion_trans	631954	Q12809	multi
5123975	Ion_trans	1057939	Q12809	multi
1954526	Ion_trans	394395	Q12809	multi
2620824	Ion_trans	480794	Q99250	multi
2719678	Ion_trans	566436	Q12809	multi
2719675	Ion_trans	566437	Q12809	multi
2719672	Ion_trans	566438	Q12809	multi
2719666	Ion_trans	566439	Q12809	multi
3084321	Ion_trans	566440	Q12809	multi
1954525	Ion_trans	394409	Q12809	multi
3190960	Ion_trans	615595	Q12809	multi
3516347	Ion_trans	615595	Q12809	multi
3190965	Ion_trans	615596	Q12809	multi
3516357	Ion_trans	615596	Q12809	multi
3190970	Ion_trans	615597	Q12809	multi
3516348	Ion_trans	615598	Q12809	multi
2231442	Ion_trans	451761	Q12809	multi
2295039	Ion_trans	410802	Q12809	multi
2401139	Ion_trans	517299	Q12809	multi
2380653	Ion_trans	517299	Q12809	multi
2401140	Ion_trans	517300	Q12809	multi
2719657	Ion_trans	566455	Q12809	multi
2719651	Ion_trans	566456	Q12809	multi
2081197	Ion_trans	424217	Q15858	multi
2719642	Ion_trans	566468	Q12809	multi
2720045	Ion_trans	566469	Q12809	multi
2719636	Ion_trans	566469	Q12809	multi
3279595	Ion_trans	566469	Q12809	multi
3315688	Ion_trans	632014	Q12809	multi
3317000	Ion_trans	632017	Q12809	multi
6345425	Ion_trans	632017	Q12809	multi
3015180	Ion_trans	582866	Q12809	multi
3316996	Ion_trans	632019	Q12809	multi
6345429	Ion_trans	632019	Q12809	multi
3316997	Ion_trans	632020	Q12809	multi
6345428	Ion_trans	632020	Q12809	multi
3558147	Ion_trans	713941	Q62968	multi
3558184	Ion_trans	713941	Q99250	multi
3558135	Ion_trans	713941	Q9Y5Y9	multi
3558166	Ion_trans	713941	Q6QIY3	multi
3307872	Ion_trans	632028	Q12809	multi
2417573	Ion_trans	521766	Q12809	multi
3015181	Ion_trans	582886	Q12809	multi
2081195	Ion_trans	424219	Q15858	multi
2401141	Ion_trans	517374	Q12809	multi
2114936	Ion_trans	435455	Q12809	multi
2401143	Ion_trans	517376	Q12809	multi
2401144	Ion_trans	517377	Q12809	multi
2380672	Ion_trans	517377	Q12809	multi
6345318	Ion_trans	570923	Q12809	multi
2653706	Ion_trans	566541	Q12809	multi
2653708	Ion_trans	566544	Q12809	multi
2653712	Ion_trans	566550	Q12809	multi
3302561	Ion_trans	632088	Q12809	multi
6345401	Ion_trans	632088	Q12809	multi
3302560	Ion_trans	632089	Q12809	multi
6345402	Ion_trans	632089	Q12809	multi
3302559	Ion_trans	632090	Q12809	multi
6345403	Ion_trans	632090	Q12809	multi
3302558	Ion_trans	632091	Q12809	multi
6345404	Ion_trans	632091	Q12809	multi
3302557	Ion_trans	632092	Q12809	multi
6345405	Ion_trans	632092	Q12809	multi
1857369	Ion_trans	359479	O43497	multi
6345466	Ion_trans	1172771	Q12809	multi
6345465	Ion_trans	1172772	Q12809	multi
6345464	Ion_trans	1172773	Q12809	multi
3558161	Ion_trans	714027	Q62968	multi
3558203	Ion_trans	714027	Q99250	multi
3558140	Ion_trans	714027	Q9Y5Y9	multi
3558183	Ion_trans	714027	Q6QIY3	multi
3558168	Ion_trans	714028	Q62968	multi
3558222	Ion_trans	714028	Q99250	multi
3558154	Ion_trans	714028	Q9Y5Y9	multi
3558190	Ion_trans	714028	Q6QIY3	multi
5133471	Ion_trans	1058093	Q12809	multi
5133470	Ion_trans	1058094	Q12809	multi
5133472	Ion_trans	1058095	Q12809	multi
5133473	Ion_trans	1058096	Q12809	multi
3601694	Ion_trans	705844	P22001	multi
2936181	Ion_trans	574781	Q12809	multi
1872064	Ion_trans	379174	O43497	multi
2936180	Ion_trans	574799	Q12809	multi
3309672	Ion_trans	632146	Q12809	multi
3309673	Ion_trans	632147	Q12809	multi
3309674	Ion_trans	632148	Q12809	multi
3309675	Ion_trans	632149	Q12809	multi
3309676	Ion_trans	632150	Q12809	multi
3309692	Ion_trans	632150	Q12809	multi
3309693	Ion_trans	632150	Q12809	multi
2401145	Ion_trans	517467	Q12809	multi
2401146	Ion_trans	517468	Q12809	multi
2401147	Ion_trans	517469	Q12809	multi
2401148	Ion_trans	517470	Q12809	multi
6377898	Ion_trans	1178677	Q12809	multi
2026133	Ion_trans	410984	Q12809	multi
3357560	Ion_trans	648558	Q12809	multi
6204936	Ion_trans	1148416	Q15858	multi
2366101	Ion_trans	469907	Q12809	multi
5123974	Ion_trans	1058164	Q12809	multi
2716807	Ion_trans	568212	Q12809	multi
2609499	Ion_trans	517503	Q12809	multi
2609504	Ion_trans	517504	Q12809	multi
3235425	Ion_trans	624002	Q12809	multi
3302556	Ion_trans	632195	Q12809	multi
6345406	Ion_trans	632195	Q12809	multi
3302554	Ion_trans	632196	Q12809	multi
6345408	Ion_trans	632196	Q12809	multi
3302553	Ion_trans	632197	Q12809	multi
6345409	Ion_trans	632197	Q12809	multi
3302552	Ion_trans	632198	Q12809	multi
3558182	Ion_trans	714122	Q62968	multi
3558196	Ion_trans	714122	Q99250	multi
3558171	Ion_trans	714122	Q9Y5Y9	multi
3558223	Ion_trans	714122	Q6QIY3	multi
511302	Ion_trans	42381	P22002	multi
2081191	Ion_trans	424224	Q15858	multi
1872087	Ion_trans	379120	O43497	multi
2191977	Ion_trans	34197	Q12809	multi
2295037	Ion_trans	34197	Q12809	multi
2248414	Ion_trans	34197	Q12809	multi
3367722	Ion_trans	34197	Q12809	multi
2681881	Ion_trans	558487	Q02294	multi
3600744	Ion_trans	716920	Q12809	multi
3309678	Ion_trans	632222	Q12809	multi
3309679	Ion_trans	632223	Q12809	multi
3309680	Ion_trans	632224	Q12809	multi
3309681	Ion_trans	632225	Q12809	multi
3309683	Ion_trans	632227	Q12809	multi
3309689	Ion_trans	632358	Q12809	multi
3309696	Ion_trans	632358	Q12809	multi
3309697	Ion_trans	632358	Q12809	multi
3235424	Ion_trans	624047	Q12809	multi
3235422	Ion_trans	624049	Q12809	multi
3235421	Ion_trans	624050	Q12809	multi
6372986	Ion_trans	1181108	Q12809	multi
6372988	Ion_trans	1181109	Q12809	multi
3600745	Ion_trans	716921	Q12809	multi
6372994	Ion_trans	1181112	Q12809	multi
3004705	Ion_trans	580530	P22460	multi
3316989	Ion_trans	632262	Q12809	multi
6345437	Ion_trans	632262	Q12809	multi
3316990	Ion_trans	632263	Q12809	multi
3316991	Ion_trans	632264	Q12809	multi
3316992	Ion_trans	632265	Q12809	multi
6345433	Ion_trans	632265	Q12809	multi
3316993	Ion_trans	632266	Q12809	multi
6345432	Ion_trans	632266	Q12809	multi
6345458	Ion_trans	1172939	Q12809	multi
6345457	Ion_trans	1172940	Q12809	multi
6345456	Ion_trans	1172941	Q12809	multi
6345455	Ion_trans	1172942	Q12809	multi
6345454	Ion_trans	1172943	Q12809	multi
6345453	Ion_trans	1172944	Q12809	multi
6345452	Ion_trans	1172945	Q12809	multi
6345451	Ion_trans	1172946	Q12809	multi
6345450	Ion_trans	1172947	Q12809	multi
6345436	Ion_trans	1172948	Q12809	multi
6345435	Ion_trans	1172949	Q12809	multi
6345420	Ion_trans	1172950	Q12809	multi
6345419	Ion_trans	1172951	Q12809	multi
6345412	Ion_trans	1172952	Q12809	multi
6345411	Ion_trans	1172953	Q12809	multi
6345410	Ion_trans	1172954	Q12809	multi
3558143	Ion_trans	714208	Q62968	multi
3558210	Ion_trans	714208	Q99250	multi
3558137	Ion_trans	714208	Q9Y5Y9	multi
3558158	Ion_trans	714208	Q6QIY3	multi
3309684	Ion_trans	632289	Q12809	multi
3309685	Ion_trans	632290	Q12809	multi
3309686	Ion_trans	632291	Q12809	multi
3309687	Ion_trans	632292	Q12809	multi
3309694	Ion_trans	632292	Q12809	multi
3309695	Ion_trans	632292	Q12809	multi
3309688	Ion_trans	632293	Q12809	multi
2164830	Ion_trans	427497	Q12809	multi
6204915	Ion_trans	1148397	Q15858	multi
6204916	Ion_trans	1148398	Q15858	multi
6204917	Ion_trans	1148399	Q15858	multi
6204921	Ion_trans	1148401	Q15858	multi
6204922	Ion_trans	1148402	Q15858	multi
1956492	Ion_trans	394835	Q00975	multi
6204924	Ion_trans	1148404	Q15858	multi
6338266	Ion_trans	1172981	Q12809	multi
6204926	Ion_trans	1148406	Q15858	multi
2080955	Ion_trans	91639	Q12809	multi
6204928	Ion_trans	1148408	Q15858	multi
6204929	Ion_trans	1148409	Q15858	multi
6204930	Ion_trans	1148410	Q15858	multi
6324168	Ion_trans	1171711	O43497	multi
6204933	Ion_trans	1148413	Q15858	multi
6204934	Ion_trans	1148414	Q15858	multi
6204935	Ion_trans	1148415	Q15858	multi
3416255	Ion_trans	690800	Q15858	multi
2080958	Ion_trans	91649	Q12809	multi
6204938	Ion_trans	1148418	Q15858	multi
6204939	Ion_trans	1148419	Q15858	multi
6204940	Ion_trans	1148420	Q15858	multi
6204941	Ion_trans	1148421	Q15858	multi
6324170	Ion_trans	1171713	O43497	multi
3417400	Ion_trans	691116	Q15858	multi
1956489	Ion_trans	394839	Q00975	multi
3316994	Ion_trans	632335	Q12809	multi
6345430	Ion_trans	632335	Q12809	multi
2080957	Ion_trans	91664	Q12809	multi
3316985	Ion_trans	632337	Q12809	multi
6345440	Ion_trans	632337	Q12809	multi
3316986	Ion_trans	632338	Q12809	multi
6345434	Ion_trans	632338	Q12809	multi
3316987	Ion_trans	632339	Q12809	multi
6345438	Ion_trans	632339	Q12809	multi
3303755	Ion_trans	632341	Q12809	multi
5084108	Ion_trans	1051567	Q8NET8	multi
3601758	Ion_trans	716379	P22460	multi
3601756	Ion_trans	716379	P22001	multi
2411531	Ion_trans	493093	Q12809	multi
3430612	Ion_trans	493093	Q12809	multi
2411532	Ion_trans	493094	Q12809	multi
3430620	Ion_trans	493094	Q12809	multi
3427542	Ion_trans	689704	Q12809	multi
3253048	Ion_trans	621490	Q12809	multi
2698447	Ion_trans	558639	Q12809	multi
2698452	Ion_trans	558645	Q12809	multi
2698453	Ion_trans	558646	Q12809	multi
3004716	Ion_trans	580532	P22460	multi
2698454	Ion_trans	558650	Q12809	multi
1956412	Ion_trans	394824	Q00975	multi
6324181	Ion_trans	1171724	O43497	multi
1956496	Ion_trans	394826	Q00975	multi
6155170	Ion_trans	185000	Q12809	multi
1956495	Ion_trans	394828	Q00975	multi
2688882	Ion_trans	558669	Q12809	multi
1956494	Ion_trans	394830	Q00975	multi
2080956	Ion_trans	91728	Q12809	multi
3316988	Ion_trans	632401	Q12809	multi
6345439	Ion_trans	632401	Q12809	multi
3316977	Ion_trans	632402	Q12809	multi
6345447	Ion_trans	632402	Q12809	multi
3316978	Ion_trans	632403	Q12809	multi
6345448	Ion_trans	632403	Q12809	multi
3316980	Ion_trans	632405	Q12809	multi
6345445	Ion_trans	632405	Q12809	multi
3601725	Ion_trans	715705	P22460	multi
3601705	Ion_trans	715705	P22001	multi
1956488	Ion_trans	394841	Q00975	multi
1956487	Ion_trans	394843	Q00975	multi
3497878	Ion_trans	707514	Q12809	multi
3500922	Ion_trans	706142	Q12809	multi
1956485	Ion_trans	394847	Q00975	multi
1956484	Ion_trans	394849	Q00975	multi
2688891	Ion_trans	558690	Q12809	multi
2688892	Ion_trans	558691	Q12809	multi
6204944	Ion_trans	1148516	Q15858	multi
6204945	Ion_trans	1148517	Q15858	multi
6204946	Ion_trans	1148518	Q15858	multi
1956482	Ion_trans	394855	Q00975	multi
6204948	Ion_trans	1148520	Q15858	multi
1956481	Ion_trans	394857	Q00975	multi
6204947	Ion_trans	1148519	Q15858	multi
6204952	Ion_trans	1148524	Q15858	multi
2014075	Ion_trans	553234	O43497	multi
1956480	Ion_trans	394862	Q00975	multi
6204955	Ion_trans	1148527	Q15858	multi
6204957	Ion_trans	1148529	Q15858	multi
6204958	Ion_trans	1148530	Q15858	multi
1956479	Ion_trans	394867	Q00975	multi
1956478	Ion_trans	394869	Q00975	multi
6204949	Ion_trans	1148521	Q15858	multi
1956477	Ion_trans	394874	Q00975	multi
1956476	Ion_trans	394875	Q00975	multi
3317001	Ion_trans	403068	Q12809	multi
6345424	Ion_trans	403068	Q12809	multi
1956475	Ion_trans	394877	Q00975	multi
6204970	Ion_trans	1148542	Q15858	multi
1956474	Ion_trans	394879	Q00975	multi
1956473	Ion_trans	394880	Q00975	multi
1956472	Ion_trans	394883	Q00975	multi
1956471	Ion_trans	394885	Q00975	multi
5123980	Ion_trans	50822	Q12809	multi
1956469	Ion_trans	394887	Q00975	multi
1956468	Ion_trans	394888	Q00975	multi
6345374	Ion_trans	1173129	Q12809	multi
6345373	Ion_trans	1173130	Q12809	multi
6345372	Ion_trans	1173131	Q12809	multi
6345371	Ion_trans	1173132	Q12809	multi
6345370	Ion_trans	1173133	Q12809	multi
6345369	Ion_trans	1173134	Q12809	multi
6345368	Ion_trans	1173135	Q12809	multi
6345367	Ion_trans	1173136	Q12809	multi
6345366	Ion_trans	1173137	Q12809	multi
6345352	Ion_trans	1173138	Q12809	multi
3316999	Ion_trans	403091	Q12809	multi
6345427	Ion_trans	403091	Q12809	multi
3316981	Ion_trans	632468	Q12809	multi
6345444	Ion_trans	632468	Q12809	multi
3302550	Ion_trans	632469	Q12809	multi
3302551	Ion_trans	632470	Q12809	multi
3302549	Ion_trans	632471	Q12809	multi
6345413	Ion_trans	632471	Q12809	multi
3302547	Ion_trans	632472	Q12809	multi
6345415	Ion_trans	632472	Q12809	multi
3302548	Ion_trans	403097	Q12809	multi
6345414	Ion_trans	403097	Q12809	multi
2691494	Ion_trans	558746	Q12809	multi
6345292	Ion_trans	558746	Q12809	multi
3302577	Ion_trans	403099	Q12809	multi
6345385	Ion_trans	403099	Q12809	multi
5135067	Ion_trans	1058462	Q12809	multi
6339163	Ion_trans	1173152	Q12809	multi
3225317	Ion_trans	611952	Q12809	multi
6339180	Ion_trans	1173154	Q12809	multi
2257564	Ion_trans	493222	Q12809	multi
2257565	Ion_trans	493224	Q12809	multi
2587118	Ion_trans	452266	Q12809	multi
2587119	Ion_trans	452267	Q12809	multi
2587120	Ion_trans	452268	Q12809	multi
2587121	Ion_trans	452269	Q12809	multi
2587122	Ion_trans	452270	Q12809	multi
2587123	Ion_trans	452271	Q12809	multi
2295029	Ion_trans	468656	Q12809	multi
3497888	Ion_trans	706225	Q12809	multi
1463143	Ion_trans	313010	Q12809	multi
2606478	Ion_trans	517811	Q12809	multi
1405496	Ion_trans	296631	Q12809	multi
5248508	Ion_trans	1074880	Q12809	multi
2707117	Ion_trans	558787	Q12809	multi
3092418	Ion_trans	599751	Q12809	multi
3092419	Ion_trans	599752	Q12809	multi
3092420	Ion_trans	599756	Q12809	multi
3302546	Ion_trans	632525	Q12809	multi
6345416	Ion_trans	632525	Q12809	multi
3302544	Ion_trans	632526	Q12809	multi
6345418	Ion_trans	632526	Q12809	multi
3302545	Ion_trans	632527	Q12809	multi
6345417	Ion_trans	632527	Q12809	multi
3302543	Ion_trans	632528	Q12809	multi
3317005	Ion_trans	632529	Q12809	multi
3303757	Ion_trans	632530	Q12809	multi
3500931	Ion_trans	706259	Q12809	multi
1404778	Ion_trans	296660	Q12809	multi
2162382	Ion_trans	430372	P22460	multi
6204966	Ion_trans	1148538	Q15858	multi
6204967	Ion_trans	1148539	Q15858	multi
1462982	Ion_trans	313061	Q12809	multi
6204968	Ion_trans	1148540	Q15858	multi
1405956	Ion_trans	296685	Q12809	multi
6204969	Ion_trans	1148541	Q15858	multi
6204971	Ion_trans	1148543	Q15858	multi
2606479	Ion_trans	517885	Q12809	multi
1403965	Ion_trans	296708	Q12809	multi
2589395	Ion_trans	419596	P22460	multi
282590	Ion_trans	419596	Q07652	multi
282590	Ion_trans	419596	P27732	multi
282590	Ion_trans	419596	O54898	multi
282590	Ion_trans	419596	P54282	multi
282590	Ion_trans	419596	Q02294	multi
282590	Ion_trans	419596	Q9EQ60	multi
282590	Ion_trans	419596	Q9Z0Y8	multi
2080946	Ion_trans	91918	Q12809	multi
6345303	Ion_trans	1173268	Q12809	multi
2528807	Ion_trans	460570	Q12809	multi
2079326	Ion_trans	423718	Q15858	multi
2079452	Ion_trans	423718	Q9Y5Y9	multi
5084226	Ion_trans	296735	Q9Y5S1	multi
5084391	Ion_trans	296735	O75762	multi
5083893	Ion_trans	296735	Q9H1D0	multi
5084225	Ion_trans	296735	Q9BX84	multi
5084103	Ion_trans	296735	Q9NQA5	multi
2942635	Ion_trans	575269	Q12809	multi
2942634	Ion_trans	575269	P22460	multi
2942631	Ion_trans	575270	Q12809	multi
2942630	Ion_trans	575270	P22460	multi
2257566	Ion_trans	493351	Q12809	multi
2257567	Ion_trans	493352	Q12809	multi
3317003	Ion_trans	632618	Q12809	multi
6345422	Ion_trans	632618	Q12809	multi
3317004	Ion_trans	632619	Q12809	multi
6345421	Ion_trans	632619	Q12809	multi
3316982	Ion_trans	632620	Q12809	multi
6345442	Ion_trans	632620	Q12809	multi
3316983	Ion_trans	632621	Q12809	multi
6345443	Ion_trans	632621	Q12809	multi
2942625	Ion_trans	575278	Q12809	multi
2942624	Ion_trans	575278	P22460	multi
2942627	Ion_trans	575279	Q12809	multi
2942626	Ion_trans	575279	P22460	multi
2014085	Ion_trans	553267	O43497	multi
2942629	Ion_trans	575287	Q12809	multi
2942628	Ion_trans	575287	P22460	multi
2942637	Ion_trans	575299	Q12809	multi
2942636	Ion_trans	575299	P22460	multi
2942633	Ion_trans	575308	Q12809	multi
2942632	Ion_trans	575308	P22460	multi
2942639	Ion_trans	575316	Q12809	multi
2942638	Ion_trans	575316	P22460	multi
2942641	Ion_trans	575317	Q12809	multi
2942640	Ion_trans	575317	P22460	multi
3071393	Ion_trans	591702	Q02294	multi
3071394	Ion_trans	591703	Q02294	multi
3071395	Ion_trans	591704	Q02294	multi
3071396	Ion_trans	591705	Q02294	multi
2716782	Ion_trans	562831	Q12809	multi
1404386	Ion_trans	296798	Q12809	multi
2023209	Ion_trans	296798	Q12809	multi
3304375	Ion_trans	296798	Q12809	multi
2704290	Ion_trans	558945	Q12809	multi
2453218	Ion_trans	467612	O43497	multi
2513805	Ion_trans	460645	Q12809	multi
2513806	Ion_trans	460646	Q12809	multi
2513807	Ion_trans	460647	Q12809	multi
2257568	Ion_trans	493416	Q12809	multi
2257569	Ion_trans	493418	Q12809	multi
2257570	Ion_trans	493419	Q12809	multi
5200603	Ion_trans	1066860	Q12809	multi
5200604	Ion_trans	1066861	Q12809	multi
2942611	Ion_trans	575342	Q12809	multi
2942610	Ion_trans	575342	P22460	multi
5200607	Ion_trans	1066864	Q12809	multi
2164039	Ion_trans	427891	Q12809	multi
6345337	Ion_trans	1173140	Q12809	multi
3302555	Ion_trans	403093	Q12809	multi
6345407	Ion_trans	403093	Q12809	multi
2079336	Ion_trans	423695	Q15858	multi
2942613	Ion_trans	575366	Q12809	multi
2942612	Ion_trans	575366	P22460	multi
2942615	Ion_trans	575367	Q12809	multi
2942614	Ion_trans	575367	P22460	multi
3302586	Ion_trans	403095	Q12809	multi
6345376	Ion_trans	403095	Q12809	multi
2589233	Ion_trans	453156	Q12809	multi
6345253	Ion_trans	453156	Q12809	multi
2942617	Ion_trans	575377	Q12809	multi
2942616	Ion_trans	575377	P22460	multi
2942619	Ion_trans	575378	Q12809	multi
2942618	Ion_trans	575378	P22460	multi
3311045	Ion_trans	632725	Q12809	multi
3311046	Ion_trans	632726	Q12809	multi
3417408	Ion_trans	690071	Q15858	multi
1405460	Ion_trans	296856	Q12809	multi
3311049	Ion_trans	632729	Q12809	multi
2942621	Ion_trans	575386	Q12809	multi
2942620	Ion_trans	575386	P22460	multi
2942623	Ion_trans	575387	Q12809	multi
2942622	Ion_trans	575387	P22460	multi
916651	Ion_trans	34719	P11716	multi
1404648	Ion_trans	296864	Q12809	multi
1956457	Ion_trans	394907	Q00975	multi
1956458	Ion_trans	394907	Q00975	multi
2366099	Ion_trans	468900	Q12809	multi
2705236	Ion_trans	559022	Q12809	multi
2705237	Ion_trans	559023	Q12809	multi
6345247	Ion_trans	1173429	Q12809	multi
2513809	Ion_trans	460726	Q12809	multi
2513810	Ion_trans	460727	Q12809	multi
2513811	Ion_trans	460728	Q12809	multi
3416258	Ion_trans	690803	Q15858	multi
2080959	Ion_trans	92101	Q12809	multi
2589403	Ion_trans	473344	P22460	multi
3008736	Ion_trans	580600	Q15858	multi
2369517	Ion_trans	468952	Q12809	multi
2369515	Ion_trans	468954	Q12809	multi
2369514	Ion_trans	468955	Q12809	multi
2369501	Ion_trans	468959	Q12809	multi
2369500	Ion_trans	468960	Q12809	multi
2369571	Ion_trans	468960	Q13936	multi
2369567	Ion_trans	468960	O43497	multi
2369568	Ion_trans	468960	O43497	multi
2369569	Ion_trans	468960	Q9P0X4	multi
2369570	Ion_trans	468960	Q9P0X4	multi
2369499	Ion_trans	468961	Q12809	multi
2716804	Ion_trans	562854	Q12809	multi
3311051	Ion_trans	632813	Q12809	multi
3311052	Ion_trans	632814	Q12809	multi
3311053	Ion_trans	632815	Q12809	multi
3311054	Ion_trans	632816	Q12809	multi
2171202	Ion_trans	428018	Q12809	multi
921501	Ion_trans	34803	P11716	multi
930938	Ion_trans	34804	P11716	multi
914238	Ion_trans	34805	P11716	multi
908768	Ion_trans	34806	P11716	multi
2513816	Ion_trans	460802	Q12809	multi
2258453	Ion_trans	493571	Q12809	multi
3369458	Ion_trans	493571	Q12809	multi
2513818	Ion_trans	460804	Q12809	multi
2699000	Ion_trans	559119	Q12809	multi
3522105	Ion_trans	710667	Q62968	multi
3522141	Ion_trans	710667	Q9Y5Y9	multi
3522165	Ion_trans	710667	Q6QIY3	multi
3497860	Ion_trans	706578	Q12809	multi
2369512	Ion_trans	469011	Q12809	multi
2369511	Ion_trans	469012	Q12809	multi
2369510	Ion_trans	469013	Q12809	multi
2523796	Ion_trans	480439	Q9UQD0	multi
2699024	Ion_trans	559135	Q12809	multi
3497887	Ion_trans	706224	Q12809	multi
1436611	Ion_trans	305191	O43497	multi
2453214	Ion_trans	305191	O43497	multi
2609496	Ion_trans	518184	Q12809	multi
945897	Ion_trans	34864	P11716	multi
3091624	Ion_trans	602919	P22460	multi
933728	Ion_trans	34866	P11716	multi
3600748	Ion_trans	717150	Q12809	multi
3430652	Ion_trans	700767	Q12809	multi
2367438	Ion_trans	469057	Q12809	multi
3305080	Ion_trans	632898	Q12809	multi
3305081	Ion_trans	632899	Q12809	multi
3558128	Ion_trans	713772	Q9Y5Y9	multi
3558216	Ion_trans	713772	Q6QIY3	multi
2513821	Ion_trans	460877	Q12809	multi
2116584	Ion_trans	436305	Q12809	multi
6377876	Ion_trans	1178764	Q12809	multi
2369519	Ion_trans	469076	Q12809	multi
2369507	Ion_trans	469078	Q12809	multi
2369506	Ion_trans	469079	Q12809	multi
2369505	Ion_trans	469080	Q12809	multi
2528810	Ion_trans	460889	Q12809	multi
2369503	Ion_trans	469082	Q12809	multi
6212743	Ion_trans	1149031	Q12809	multi
6212744	Ion_trans	1149031	Q12809	multi
6212740	Ion_trans	1149032	Q12809	multi
6212741	Ion_trans	1149032	Q12809	multi
3230506	Ion_trans	616553	Q12809	multi
3601786	Ion_trans	717159	P22460	multi
3601784	Ion_trans	717159	P22001	multi
[truncated: 195,643 more rows]
