# Supplementary material for: Mapping small molecule binding data to structural domains
Source: BMC Bioinformatics. 2012 Dec 7;13(Suppl 17):S11. doi: 10.1186/1471-2105-13-S17-S11 (PMC3521243; doi:10.1186/1471-2105-13-S17-S11)
Supplement: Additional file 3 — Renderings of small molecule binding at the interface of Pfam-A domains. This is a folder containing graphics in JPG format. [file 1471-2105-13-S17-S11-S3.zip]

Archive with 13 entries (12 files):
- additional_file_4/
- additional_file_4/AdoMetClose.jpg
- additional_file_4/alcDehydrogenaseClose.jpg
- additional_file_4/dnaTopoisomeraseIClose.jpg
- additional_file_4/dnaToposomeraseClose.jpg
- additional_file_4/hexokinaseClose.jpg
- additional_file_4/murLigaseClose.jpg
- additional_file_4/myrTransClose.jpg
- additional_file_4/OTCaceClose.jpg
- additional_file_4/peptidaseM4Close.jpg
- additional_file_4/peptidaseS9Close.jpg
- additional_file_4/pglandinSynthaseClose.jpg
- additional_file_4/tubulinClose.jpg
