# Supplementary material for: Mapping small molecule binding data to structural domains
Source: BMC Bioinformatics. 2012 Dec 7;13(Suppl 17):S11. doi: 10.1186/1471-2105-13-S17-S11 (PMC3521243; doi:10.1186/1471-2105-13-S17-S11)
Supplement: Additional file 4 — Session files of small molecule binding at the interface of Pfam-A domains. Zipped folder containing Qt-MG session files and required PDB files. [file 1471-2105-13-S17-S11-S4.zip]

Archive with 29 entries (26 files):
- additional_file_5/
- additional_file_5/.DS_Store
- __MACOSX/
- __MACOSX/additional_file_5/
- __MACOSX/additional_file_5/._.DS_Store
- additional_file_5/1ia0.pdb
- additional_file_5/1ia0.png.pkl
- additional_file_5/1iyk.pdb
- additional_file_5/1iyk.png.pkl
- additional_file_5/1k4t.pdb
- additional_file_5/1k4t.png.pkl
- additional_file_5/1o93.pdb
- additional_file_5/1o93.png.pkl
- additional_file_5/1oth.pdb
- additional_file_5/1oth.png.pkl
- additional_file_5/1u3u.pdb
- additional_file_5/1u3u.png.pkl
- additional_file_5/1zdp.pdb
- additional_file_5/1zdp.png.pkl
- additional_file_5/2am1.pdb
- additional_file_5/2am1.png.pkl
- additional_file_5/3d4l.pdb
- additional_file_5/3d4l.png.pkl
- additional_file_5/3ee2.pdb
- additional_file_5/3ee2.png.pkl
- additional_file_5/3goi.pdb
- additional_file_5/3goi.png.pkl
- additional_file_5/3qx3.pdb
- additional_file_5/3qx3.png.pkl
