# Supplementary material for: Mapping small molecule binding data to structural domains
Source: BMC Bioinformatics. 2012 Dec 7;13(Suppl 17):S11. doi: 10.1186/1471-2105-13-S17-S11 (PMC3521243; doi:10.1186/1471-2105-13-S17-S11)
Supplement: Additional file 4 — Session files of small molecule binding at the interface of Pfam-A domains. Zipped folder containing Qt-MG session files and required PDB files. [file 1471-2105-13-S17-S11-S4.zip › additional_file_5/1ia0.pdb]

HEADER    TRANSPORT PROTEIN                       22-MAR-01   1IA0              
TITLE     KIF1A HEAD-MICROTUBULE COMPLEX STRUCTURE IN ATP-FORM                  
COMPND    MOL_ID: 1;                                                            
COMPND   2 MOLECULE: TUBULIN ALPHA CHAIN;                                       
COMPND   3 CHAIN: A;                                                            
COMPND   4 MOL_ID: 2;                                                           
COMPND   5 MOLECULE: TUBULIN BETA CHAIN;                                        
COMPND   6 CHAIN: B;                                                            
COMPND   7 MOL_ID: 3;                                                           
COMPND   8 MOLECULE: KINESIN-LIKE PROTEIN KIF1A;                                
COMPND   9 CHAIN: K;                                                            
COMPND  10 FRAGMENT: MOTOR DOMAIN;                                              
COMPND  11 ENGINEERED: YES;                                                     
COMPND  12 MUTATION: YES                                                        
SOURCE    MOL_ID: 1;                                                            
SOURCE   2 ORGANISM_SCIENTIFIC: SUS SCROFA;                                     
SOURCE   3 ORGANISM_COMMON: PIG;                                                
SOURCE   4 ORGANISM_TAXID: 9823;                                                
SOURCE   5 MOL_ID: 2;                                                           
SOURCE   6 ORGANISM_SCIENTIFIC: SUS SCROFA;                                     
SOURCE   7 ORGANISM_COMMON: PIG;                                                
SOURCE   8 ORGANISM_TAXID: 9823;                                                
SOURCE   9 MOL_ID: 3;                                                           
SOURCE  10 ORGANISM_SCIENTIFIC: MUS MUSCULUS;                                   
SOURCE  11 ORGANISM_COMMON: HOUSE MOUSE;                                        
SOURCE  12 ORGANISM_TAXID: 10090;                                               
SOURCE  13 GENE: KIF1A;                                                         
SOURCE  14 EXPRESSION_SYSTEM: ESCHERICHIA COLI BL21(DE3);                       
SOURCE  15 EXPRESSION_SYSTEM_TAXID: 469008;                                     
SOURCE  16 EXPRESSION_SYSTEM_STRAIN: BL21(DE3);                                 
SOURCE  17 EXPRESSION_SYSTEM_VECTOR_TYPE: PLASMID;                              
SOURCE  18 EXPRESSION_SYSTEM_PLASMID: PET21B                                    
KEYWDS    TUBULIN, MICROTUBULE, KIF1A, CRYO-ELECTRON MICROSCOPY,                
KEYWDS   2 FITTING OF X-RAY STRUCTURES INTO CRYO-EM RECONSTRUCTIONS,            
KEYWDS   3 TRANSPORT PROTEIN                                                    
EXPDTA    ELECTRON MICROSCOPY                                                   
AUTHOR    M.KIKKAWA,E.P.SABLIN,Y.OKADA,H.YAJIMA,R.J.FLETTERICK,                 
AUTHOR   2 N.HIROKAWA                                                           
REVDAT   2   24-FEB-09 1IA0    1       VERSN                                    
REVDAT   1   22-MAR-02 1IA0    0                                                
JRNL        AUTH   M.KIKKAWA,E.P.SABLIN,Y.OKADA,H.YAJIMA,                       
JRNL        AUTH 2 R.J.FLETTERICK,N.HIROKAWA                                    
JRNL        TITL   SWITCH-BASED MECHANISM OF KINESIN MOTORS                     
JRNL        REF    NATURE                        V. 411   439 2001              
JRNL        REFN                   ISSN 0028-0836                               
JRNL        PMID   11373668                                                     
JRNL        DOI    10.1038/35078000                                             
REMARK   1                                                                      
REMARK   1 REFERENCE 1                                                          
REMARK   1  AUTH   M.KIKKAWA,Y.OKADA,N.HIROKAWA                                 
REMARK   1  TITL   15 ANGSTROM RESOLUTION MODEL OF THE MONOMERIC                
REMARK   1  TITL 2 KINESIN MOTOR, KIF1A                                         
REMARK   1  REF    CELL(CAMBRIDGE,MASS.)         V. 100   241 2000              
REMARK   1  REFN                   ISSN 0092-8674                               
REMARK   2                                                                      
REMARK   2 RESOLUTION.   15.00 ANGSTROMS.                                       
REMARK   3                                                                      
REMARK   3 REFINEMENT.                                                          
REMARK   3   SOFTWARE PACKAGES      : NULL                                      
REMARK   3   RECONSTRUCTION SCHEMA  : NULL                                      
REMARK   3                                                                      
REMARK   3 EM MAP-MODEL FITTING AND REFINEMENT                                  
REMARK   3   PDB ENTRY                    : 1TUB AND 1IA0                       
REMARK   3   REFINEMENT SPACE             : REAL                                
REMARK   3   REFINEMENT PROTOCOL          : RIGID BODY REFINEMENT               
REMARK   3   REFINEMENT TARGET            : MAXIMUM CORRELATION                 
REMARK   3   OVERALL ANISOTROPIC B VALUE  : NULL                                
REMARK   3                                                                      
REMARK   3 FITTING PROCEDURE : NULL                                             
REMARK   3                                                                      
REMARK   3 EM IMAGE RECONSTRUCTION STATISTICS                                   
REMARK   3   NOMINAL PIXEL SIZE (ANGSTROMS)    : 2.500                          
REMARK   3   ACTUAL PIXEL SIZE  (ANGSTROMS)    : NULL                           
REMARK   3   EFFECTIVE RESOLUTION (ANGSTROMS)  : 15.000                         
REMARK   3   NUMBER OF PARTICLES               : 37000                          
REMARK   3   CTF CORRECTION METHOD             : NULL                           
REMARK   3                                                                      
REMARK   3 EM RECONSTRUCTION MAGNIFICATION CALIBRATION: NULL                    
REMARK   3                                                                      
REMARK   3 OTHER DETAILS: THREE-DIMENSIONAL RECONSTRUCTION METHOD:              
REMARK   3  FOURIER-BESSEL-TRANSFORM (DEROSIER AND MOORE, 1970 J.MOL.BIOL.      
REMARK   3  52, 355-369; BEROUKHIM AND UNWIN, 1997 ULTRAMICROSCOPY 70, 57-      
REMARK   3  81). SOFTWARE USED: MRC PROGRAMS. EFFECTIVE RESOLUTION OF THE       
REMARK   3  RECONSTRUCTION: THE RESOLUTION OF THE FINAL RECONSTRUCTED           
REMARK   3  DENSITY WAS DETERMINED TO BE AT LEAST 15 ANGSTROMS, AS              
REMARK   3  MEASURED BY RANDOMLY SPLITTING THE PARTICLES INTO TWO SETS AND      
REMARK   3  CALCULATING THE FOURIER SHELL CORRELATIONS BETWEEN THE TWO          
REMARK   3  INDEPENDENT SET. (HEEL, 1987, ULTRAMICROSCOPY 21, 95-100)           
REMARK   4                                                                      
REMARK   4 1IA0 COMPLIES WITH FORMAT V. 3.15, 01-DEC-08                         
REMARK 100                                                                      
REMARK 100 THIS ENTRY HAS BEEN PROCESSED BY RCSB ON 06-APR-01.                  
REMARK 100 THE RCSB ID CODE IS RCSB013091.                                      
REMARK 245                                                                      
REMARK 245 EXPERIMENTAL DETAILS                                                 
REMARK 245   RECONSTRUCTION METHOD          : HELICAL                           
REMARK 245   SPECIMEN TYPE                  : VITREOUS ICE (CRYO EM)            
REMARK 245                                                                      
REMARK 245 ELECTRON MICROSCOPE SAMPLE                                           
REMARK 245   SAMPLE TYPE                    : FILAMENT                          
REMARK 245   PARTICLE TYPE                  : NULL                              
REMARK 245   NAME OF SAMPLE                 : KIF1A HEAD DECORATED              
REMARK 245                                    MICROTUBULE                       
REMARK 245   SAMPLE CONCENTRATION (MG ML-1) : 0.20                              
REMARK 245   SAMPLE SUPPORT DETAILS         : HOLEY CARBON                      
REMARK 245   SAMPLE VITRIFICATION DETAILS   : PLUNGED INTO ETHANE               
REMARK 245   SAMPLE BUFFER                  : BUF1                              
REMARK 245   PH                             : 7.40                              
REMARK 245   SAMPLE DETAILS                 : TUBULIN WAS POLYMERIZED IN        
REMARK 245  PEM BUFFER (PIPES 100 MM, PH 6.8, EGTA 1 MM, MGCL2, GTP 1MM,        
REMARK 245  PACLITAXEL 10 MICRO M, 5% DMSO ) FOR 2 HRS AT 37C. A DROP OF        
REMARK 245  THE POLYMERIZED MICROTUBULE WAS PLACED ON THE HOLEY CARBON          
REMARK 245  FILM ON THE EM-GRID AND LEFT FOR 10 S IN THE HUMID CHAMBER.         
REMARK 245  THE MICROTUBULE SOLUTION WAS THEN ABSORBED BY FILTER PAPER,         
REMARK 245  AND A DROP OF THE C351 SOLUTION (0.2 MG/ML) IN THE ASSAY            
REMARK 245  BUFFER (IMIDAZOLE 50 MM, MG-ACETATE 5 MM, EGTA 1 MM, K-ACETATE      
REMARK 245  50 MM, DTT 10 MM, PACLITAXEL 10 MICRO M) WAS PUT ON THE GRID.       
REMARK 245  IMMEDIATELY AFTER THE ABSORPTION OF THE DROP, THE GRID WAS          
REMARK 245  PLUNGED INTO LIQUID ETHANE (-185C). THE SAMPLE CONSISTS OF A        
REMARK 245  KIF1A-DECORATED MICROTUBULE. THE EXPERIMENT DESCRIBES A             
REMARK 245  MICROTUBULE-RELATED PROCESS.                                        
REMARK 245                                                                      
REMARK 245 DATA ACQUISITION                                                     
REMARK 245   DATE OF EXPERIMENT                : 01-JUL-98                      
REMARK 245   NUMBER OF MICROGRAPHS-IMAGES      : 130                            
REMARK 245   TEMPERATURE (KELVIN)              : 110.00                         
REMARK 245   MICROSCOPE MODEL                  : JEOL JEM-2010F                 
REMARK 245   DETECTOR TYPE                     : KODAK SO163 FILM               
REMARK 245   MINIMUM DEFOCUS (NM)              : 1700.00                        
REMARK 245   MAXIMUM DEFOCUS (NM)              : 3000.00                        
REMARK 245   MINIMUM TILT ANGLE (DEGREES)      : 0.00                           
REMARK 245   MAXIMUM TILT ANGLE (DEGREES)      : 2.00                           
REMARK 245   NOMINAL CS                        : 3.30                           
REMARK 245   IMAGING MODE                      : BRIGHT FIELD                   
REMARK 245   ELECTRON DOSE (ELECTRONS NM**-2)  : 1000.00                        
REMARK 245   ILLUMINATION MODE                 : FLOOD BEAM LOW DOSE            
REMARK 245   NOMINAL MAGNIFICATION             : 40000                          
REMARK 245   CALIBRATED MAGNIFICATION          : NULL                           
REMARK 245   SOURCE                            : FIELD EMISSION GUN             
REMARK 245   ACCELERATION VOLTAGE (KV)         : 200                            
REMARK 245   IMAGING DETAILS                   : NULL                           
REMARK 247                                                                      
REMARK 247 ELECTRON MICROSCOPY                                                  
REMARK 247  THE COORDINATES IN THIS ENTRY WERE GENERATED FROM ELECTRON          
REMARK 247  MICROSCOPY DATA. PROTEIN DATA BANK CONVENTIONS REQUIRE              
REMARK 247  THAT CRYST1 AND SCALE RECORDS BE INCLUDED, BUT THE VALUES           
REMARK 247  ON THESE RECORDS ARE MEANINGLESS EXCEPT FOR THE CALCULATION         
REMARK 247  OF THE STRUCTURE FACTORS.                                           
REMARK 290                                                                      
REMARK 290 CRYSTALLOGRAPHIC SYMMETRY                                            
REMARK 290 SYMMETRY OPERATORS FOR SPACE GROUP: P 1                              
REMARK 290                                                                      
REMARK 290      SYMOP   SYMMETRY                                                
REMARK 290     NNNMMM   OPERATOR                                                
REMARK 290       1555   X,Y,Z                                                   
REMARK 290                                                                      
REMARK 290     WHERE NNN -> OPERATOR NUMBER                                     
REMARK 290           MMM -> TRANSLATION VECTOR                                  
REMARK 290                                                                      
REMARK 290 CRYSTALLOGRAPHIC SYMMETRY TRANSFORMATIONS                            
REMARK 290 THE FOLLOWING TRANSFORMATIONS OPERATE ON THE ATOM/HETATM             
REMARK 290 RECORDS IN THIS ENTRY TO PRODUCE CRYSTALLOGRAPHICALLY                
REMARK 290 RELATED MOLECULES.                                                   
REMARK 290   SMTRY1   1  1.000000  0.000000  0.000000        0.00000            
REMARK 290   SMTRY2   1  0.000000  1.000000  0.000000        0.00000            
REMARK 290   SMTRY3   1  0.000000  0.000000  1.000000        0.00000            
REMARK 290                                                                      
REMARK 290 REMARK: NULL                                                         
REMARK 300                                                                      
REMARK 300 BIOMOLECULE: 1                                                       
REMARK 300 THIS ENTRY CONTAINS THE CRYSTALLOGRAPHIC ASYMMETRIC UNIT             
REMARK 300 WHICH CONSISTS OF 3 CHAIN(S). SEE REMARK 350 FOR                     
REMARK 300 INFORMATION ON GENERATING THE BIOLOGICAL MOLECULE(S).                
REMARK 300 THE COMPLEX PARTICLE HAS A HELICAL SYMMETRY WITH 15                  
REMARK 300 PROTOFILAMENTS.                                                      
REMARK 350                                                                      
REMARK 350 COORDINATES FOR A COMPLETE MULTIMER REPRESENTING THE KNOWN           
REMARK 350 BIOLOGICALLY SIGNIFICANT OLIGOMERIZATION STATE OF THE                
REMARK 350 MOLECULE CAN BE GENERATED BY APPLYING BIOMT TRANSFORMATIONS          
REMARK 350 GIVEN BELOW.  BOTH NON-CRYSTALLOGRAPHIC AND                          
REMARK 350 CRYSTALLOGRAPHIC OPERATIONS ARE GIVEN.                               
REMARK 350                                                                      
REMARK 350 BIOMOLECULE: 1                                                       
REMARK 350 AUTHOR DETERMINED BIOLOGICAL UNIT: TRIMERIC                          
REMARK 350 APPLY THE FOLLOWING TO CHAINS: A, B, K                               
REMARK 350   BIOMT1   1  1.000000  0.000000  0.000000        0.00000            
REMARK 350   BIOMT2   1  0.000000  1.000000  0.000000        0.00000            
REMARK 350   BIOMT3   1  0.000000  0.000000  1.000000        0.00000            
REMARK 465                                                                      
REMARK 465 MISSING RESIDUES                                                     
REMARK 465 THE FOLLOWING RESIDUES WERE NOT LOCATED IN THE                       
REMARK 465 EXPERIMENT. (M=MODEL NUMBER; RES=RESIDUE NAME; C=CHAIN               
REMARK 465 IDENTIFIER; SSSEQ=SEQUENCE NUMBER; I=INSERTION CODE.)                
REMARK 465                                                                      
REMARK 465   M RES C SSSEQI                                                     
REMARK 465     GLU A   441                                                      
REMARK 465     GLY A   442                                                      
REMARK 465     GLU A   443                                                      
REMARK 465     GLY A   444                                                      
REMARK 465     GLU A   445                                                      
REMARK 465     GLU A   446                                                      
REMARK 465     GLU A   447                                                      
REMARK 465     GLY A   448                                                      
REMARK 465     GLU A   449                                                      
REMARK 465     GLU A   450                                                      
REMARK 465     TYR A   451                                                      
REMARK 465     ALA B   438                                                      
REMARK 465     THR B   439                                                      
REMARK 465     ALA B   440                                                      
REMARK 465     ASP B   441                                                      
REMARK 465     GLU B   442                                                      
REMARK 465     GLN B   443                                                      
REMARK 465     GLY B   444                                                      
REMARK 465     GLU B   445                                                      
REMARK 465     PHE B   446                                                      
REMARK 465     GLU B   447                                                      
REMARK 465     GLU B   448                                                      
REMARK 465     GLU B   449                                                      
REMARK 465     GLY B   450                                                      
REMARK 465     GLU B   451                                                      
REMARK 465     GLU B   452                                                      
REMARK 465     ASP B   453                                                      
REMARK 465     GLU B   454                                                      
REMARK 465     ALA B   455                                                      
REMARK 465     MET K   -15                                                      
REMARK 465     ALA K   -14                                                      
REMARK 465     SER K   -13                                                      
REMARK 465     MET K   -12                                                      
REMARK 465     THR K   -11                                                      
REMARK 465     GLY K   -10                                                      
REMARK 465     GLY K    -9                                                      
REMARK 465     GLN K    -8                                                      
REMARK 465     GLN K    -7                                                      
REMARK 465     MET K    -6                                                      
REMARK 465     GLY K    -5                                                      
REMARK 465     ARG K    -4                                                      
REMARK 465     ASP K    -3                                                      
REMARK 465     PRO K    -2                                                      
REMARK 465     ILE K    -1                                                      
REMARK 465     ASN K     0                                                      
REMARK 465     MET K     1                                                      
REMARK 465     PRO K     2                                                      
REMARK 465     ARG K   254                                                      
REMARK 465     ALA K   255                                                      
REMARK 465     ASP K   256                                                      
REMARK 465     SER K   257                                                      
REMARK 465     THR K   258                                                      
REMARK 465     GLY K   259                                                      
REMARK 465     ALA K   260                                                      
REMARK 465     LYS K   261                                                      
REMARK 465     GLY K   262                                                      
REMARK 465     THR K   263                                                      
REMARK 465     ARG K   264                                                      
REMARK 465     LEU K   265                                                      
REMARK 465     LYS K   266                                                      
REMARK 465     GLU K   267                                                      
REMARK 465     GLY K   268                                                      
REMARK 465     SER K   290                                                      
REMARK 465     GLY K   291                                                      
REMARK 465     PRO K   292                                                      
REMARK 465     ASN K   293                                                      
REMARK 465     LYS K   294                                                      
REMARK 465     ASN K   295                                                      
REMARK 465     LYS K   296                                                      
REMARK 465     LYS K   297                                                      
REMARK 465     LYS K   298                                                      
REMARK 465     LYS K   299                                                      
REMARK 465     LYS K   300                                                      
REMARK 465     THR K   301                                                      
REMARK 465     ASP K   302                                                      
REMARK 465     SER K   359                                                      
REMARK 465     VAL K   360                                                      
REMARK 465     ASN K   361                                                      
REMARK 465     LEU K   362                                                      
REMARK 465     GLU K   363                                                      
REMARK 465     LEU K   364                                                      
REMARK 465     THR K   365                                                      
REMARK 465     ALA K   366                                                      
REMARK 465     GLU K   367                                                      
REMARK 465     GLU K   368                                                      
REMARK 465     TRP K   369                                                      
REMARK 465     LYS K   370                                                      
REMARK 465     LYS K   371                                                      
REMARK 465     LYS K   372                                                      
REMARK 465     HIS K   373                                                      
REMARK 465     HIS K   374                                                      
REMARK 465     HIS K   375                                                      
REMARK 465     HIS K   376                                                      
REMARK 465     HIS K   377                                                      
REMARK 465     HIS K   378                                                      
REMARK 470                                                                      
REMARK 470 MISSING ATOM                                                         
REMARK 470 THE FOLLOWING RESIDUES HAVE MISSING ATOMS(M=MODEL NUMBER;            
REMARK 470 RES=RESIDUE NAME; C=CHAIN IDENTIFIER; SSEQ=SEQUENCE NUMBER;          
REMARK 470 I=INSERTION CODE):                                                   
REMARK 470   M RES CSSEQI  ATOMS                                                
REMARK 470     ALA A 265    CB                                                  
REMARK 620                                                                      
REMARK 620 METAL COORDINATION                                                   
REMARK 620  (M=MODEL NUMBER; RES=RESIDUE NAME; C=CHAIN IDENTIFIER;              
REMARK 620  SSEQ=SEQUENCE NUMBER; I=INSERTION CODE):                            
REMARK 620                                                                      
REMARK 620 COORDINATION ANGLES FOR:  M RES CSSEQI METAL                         
REMARK 620                              MG K 501  MG                            
REMARK 620 N RES CSSEQI ATOM                                                    
REMARK 620 1 ACP K 503   O2G                                                    
REMARK 620 2 ACP K 503   O1B  92.2                                              
REMARK 620 3 SER K 104   OG  159.9 101.4                                        
REMARK 620 N                    1     2                                         
REMARK 800                                                                      
REMARK 800 SITE                                                                 
REMARK 800 SITE_IDENTIFIER: AC1                                                 
REMARK 800 EVIDENCE_CODE: SOFTWARE                                              
REMARK 800 SITE_DESCRIPTION: BINDING SITE FOR RESIDUE MG K 501                  
REMARK 800 SITE_IDENTIFIER: AC2                                                 
REMARK 800 EVIDENCE_CODE: SOFTWARE                                              
REMARK 800 SITE_DESCRIPTION: BINDING SITE FOR RESIDUE GTP A 500                 
REMARK 800 SITE_IDENTIFIER: AC3                                                 
REMARK 800 EVIDENCE_CODE: SOFTWARE                                              
REMARK 800 SITE_DESCRIPTION: BINDING SITE FOR RESIDUE GDP B 501                 
REMARK 800 SITE_IDENTIFIER: AC4                                                 
REMARK 800 EVIDENCE_CODE: SOFTWARE                                              
REMARK 800 SITE_DESCRIPTION: BINDING SITE FOR RESIDUE TXL B 502                 
REMARK 800 SITE_IDENTIFIER: AC5                                                 
REMARK 800 EVIDENCE_CODE: SOFTWARE                                              
REMARK 800 SITE_DESCRIPTION: BINDING SITE FOR RESIDUE ACP K 503                 
REMARK 900                                                                      
REMARK 900 RELATED ENTRIES                                                      
REMARK 900 RELATED ID: 1TUB   RELATED DB: PDB                                   
REMARK 900 1TUB IS TUBULIN ALPHA-BETA DIMER, ELECTRON DIFFRACTION               
REMARK 900 RELATED ID: 1I6I   RELATED DB: PDB                                   
REMARK 900 1I6I IS THE CRYSTAL STRUCTURE OF THE KIF1A MOTOR DOMAIN              
REMARK 900 COMPLEXED WITH MG-AMPPCP                                             
DBREF  1IA0 A    1   451  UNP    P02550   TBA_PIG          1    451             
DBREF  1IA0 B    1   455  UNP    P02554   TBB_PIG          1    445             
DBREF  1IA0 K    3   355  UNP    P33173   KIF1A_MOUSE      3    355             
SEQADV 1IA0 MET K  -15  UNP  P33173              SEE REMARK 999                 
SEQADV 1IA0 ALA K  -14  UNP  P33173              SEE REMARK 999                 
SEQADV 1IA0 SER K  -13  UNP  P33173              SEE REMARK 999                 
SEQADV 1IA0 MET K  -12  UNP  P33173              SEE REMARK 999                 
SEQADV 1IA0 THR K  -11  UNP  P33173              SEE REMARK 999                 
SEQADV 1IA0 GLY K  -10  UNP  P33173              SEE REMARK 999                 
SEQADV 1IA0 GLY K   -9  UNP  P33173              SEE REMARK 999                 
SEQADV 1IA0 GLN K   -8  UNP  P33173              SEE REMARK 999                 
SEQADV 1IA0 GLN K   -7  UNP  P33173              SEE REMARK 999                 
SEQADV 1IA0 MET K   -6  UNP  P33173              SEE REMARK 999                 
SEQADV 1IA0 GLY K   -5  UNP  P33173              SEE REMARK 999                 
SEQADV 1IA0 ARG K   -4  UNP  P33173              SEE REMARK 999                 
SEQADV 1IA0 ASP K   -3  UNP  P33173              SEE REMARK 999                 
SEQADV 1IA0 PRO K   -2  UNP  P33173              SEE REMARK 999                 
SEQADV 1IA0 ILE K   -1  UNP  P33173              SEE REMARK 999                 
SEQADV 1IA0 ASN K    0  UNP  P33173              SEE REMARK 999                 
SEQADV 1IA0 MET K    1  UNP  P33173              SEE REMARK 999                 
SEQADV 1IA0 PRO K    2  UNP  P33173              SEE REMARK 999                 
SEQADV 1IA0 ALA K  202  UNP  P33173    PRO   202 ENGINEERED                     
SEQADV 1IA0 ASN K  356  UNP  P33173              SEE REMARK 999                 
SEQADV 1IA0 THR K  357  UNP  P33173              SEE REMARK 999                 
SEQADV 1IA0 VAL K  358  UNP  P33173              SEE REMARK 999                 
SEQADV 1IA0 SER K  359  UNP  P33173              SEE REMARK 999                 
SEQADV 1IA0 VAL K  360  UNP  P33173              SEE REMARK 999                 
SEQADV 1IA0 ASN K  361  UNP  P33173              SEE REMARK 999                 
SEQADV 1IA0 LEU K  362  UNP  P33173              SEE REMARK 999                 
SEQADV 1IA0 GLU K  363  UNP  P33173              SEE REMARK 999                 
SEQADV 1IA0 LEU K  364  UNP  P33173              SEE REMARK 999                 
SEQADV 1IA0 THR K  365  UNP  P33173              SEE REMARK 999                 
SEQADV 1IA0 ALA K  366  UNP  P33173              SEE REMARK 999                 
SEQADV 1IA0 GLU K  367  UNP  P33173              SEE REMARK 999                 
SEQADV 1IA0 GLU K  368  UNP  P33173              SEE REMARK 999                 
SEQADV 1IA0 TRP K  369  UNP  P33173              SEE REMARK 999                 
SEQADV 1IA0 LYS K  370  UNP  P33173              SEE REMARK 999                 
SEQADV 1IA0 LYS K  371  UNP  P33173              SEE REMARK 999                 
SEQADV 1IA0 LYS K  372  UNP  P33173              SEE REMARK 999                 
SEQADV 1IA0 HIS K  373  UNP  P33173              SEE REMARK 999                 
SEQADV 1IA0 HIS K  374  UNP  P33173              SEE REMARK 999                 
SEQADV 1IA0 HIS K  375  UNP  P33173              SEE REMARK 999                 
SEQADV 1IA0 HIS K  376  UNP  P33173              SEE REMARK 999                 
SEQADV 1IA0 HIS K  377  UNP  P33173              SEE REMARK 999                 
SEQADV 1IA0 HIS K  378  UNP  P33173              SEE REMARK 999                 
SEQRES   1 A  451  MET ARG GLU CYS ILE SER ILE HIS VAL GLY GLN ALA GLY          
SEQRES   2 A  451  VAL GLN ILE GLY ASN ALA CYS TRP GLU LEU TYR CYS LEU          
SEQRES   3 A  451  GLU HIS GLY ILE GLN PRO ASP GLY GLN MET PRO SER ASP          
SEQRES   4 A  451  LYS THR ILE GLY GLY GLY ASP ASP SER PHE ASN THR PHE          
SEQRES   5 A  451  PHE SER GLU THR GLY ALA GLY LYS HIS VAL PRO ARG ALA          
SEQRES   6 A  451  VAL PHE VAL ASP LEU GLU PRO THR VAL ILE ASP GLU VAL          
SEQRES   7 A  451  ARG THR GLY THR TYR ARG GLN LEU PHE HIS PRO GLU GLN          
SEQRES   8 A  451  LEU ILE THR GLY LYS GLU ASP ALA ALA ASN ASN TYR ALA          
SEQRES   9 A  451  ARG GLY HIS TYR THR ILE GLY LYS GLU ILE ILE ASP LEU          
SEQRES  10 A  451  VAL LEU ASP ARG ILE ARG LYS LEU ALA ASP GLN CYS THR          
SEQRES  11 A  451  GLY LEU GLN GLY PHE SER VAL PHE HIS SER PHE GLY GLY          
SEQRES  12 A  451  GLY THR GLY SER GLY PHE THR SER LEU LEU MET GLU ARG          
SEQRES  13 A  451  LEU SER VAL ASP TYR GLY LYS LYS SER LYS LEU GLU PHE          
SEQRES  14 A  451  SER ILE TYR PRO ALA PRO GLN VAL SER THR ALA VAL VAL          
SEQRES  15 A  451  GLU PRO TYR ASN SER ILE LEU THR THR HIS THR THR LEU          
SEQRES  16 A  451  GLU HIS SER ASP CYS ALA PHE MET VAL ASP ASN GLU ALA          
SEQRES  17 A  451  ILE TYR ASP ILE CYS ARG ARG ASN LEU ASP ILE GLU ARG          
SEQRES  18 A  451  PRO THR TYR THR ASN LEU ASN ARG LEU ILE GLY GLN ILE          
SEQRES  19 A  451  VAL SER SER ILE THR ALA SER LEU ARG PHE ASP GLY ALA          
SEQRES  20 A  451  LEU ASN VAL ASP LEU THR GLU PHE GLN THR ASN LEU VAL          
SEQRES  21 A  451  PRO TYR PRO ARG ALA HIS PHE PRO LEU ALA THR TYR ALA          
SEQRES  22 A  451  PRO VAL ILE SER ALA GLU LYS ALA TYR HIS GLU GLN LEU          
SEQRES  23 A  451  SER VAL ALA GLU ILE THR ASN ALA CYS PHE GLU PRO ALA          
SEQRES  24 A  451  ASN GLN MET VAL LYS CYS ASP PRO ARG HIS GLY LYS TYR          
SEQRES  25 A  451  MET ALA CYS CYS LEU LEU TYR ARG GLY ASP VAL VAL PRO          
SEQRES  26 A  451  LYS ASP VAL ASN ALA ALA ILE ALA THR ILE LYS THR LYS          
SEQRES  27 A  451  ARG THR ILE GLN PHE VAL ASP TRP CYS PRO THR GLY PHE          
SEQRES  28 A  451  LYS VAL GLY ILE ASN TYR GLU PRO PRO THR VAL VAL PRO          
SEQRES  29 A  451  GLY GLY ASP LEU ALA LYS VAL GLN ARG ALA VAL CYS MET          
SEQRES  30 A  451  LEU SER ASN THR THR ALA ILE ALA GLU ALA TRP ALA ARG          
SEQRES  31 A  451  LEU ASP HIS LYS PHE ASP LEU MET TYR ALA LYS ARG ALA          
SEQRES  32 A  451  PHE VAL HIS TRP TYR VAL GLY GLU GLY MET GLU GLU GLY          
SEQRES  33 A  451  GLU PHE SER GLU ALA ARG GLU ASP MET ALA ALA LEU GLU          
SEQRES  34 A  451  LYS ASP TYR GLU GLU VAL GLY VAL ASP SER VAL GLU GLY          
SEQRES  35 A  451  GLU GLY GLU GLU GLU GLY GLU GLU TYR                          
SEQRES   1 B  445  MET ARG GLU ILE VAL HIS ILE GLN ALA GLY GLN CYS GLY          
SEQRES   2 B  445  ASN GLN ILE GLY ALA LYS PHE TRP GLU VAL ILE SER ASP          
SEQRES   3 B  445  GLU HIS GLY ILE ASP PRO THR GLY SER TYR HIS GLY ASP          
SEQRES   4 B  445  SER ASP LEU GLN LEU GLU ARG ILE ASN VAL TYR TYR ASN          
SEQRES   5 B  445  GLU ALA ALA GLY ASN LYS TYR VAL PRO ARG ALA ILE LEU          
SEQRES   6 B  445  VAL ASP LEU GLU PRO GLY THR MET ASP SER VAL ARG SER          
SEQRES   7 B  445  GLY PRO PHE GLY GLN ILE PHE ARG PRO ASP ASN PHE VAL          
SEQRES   8 B  445  PHE GLY GLN SER GLY ALA GLY ASN ASN TRP ALA LYS GLY          
SEQRES   9 B  445  HIS TYR THR GLU GLY ALA GLU LEU VAL ASP SER VAL LEU          
SEQRES  10 B  445  ASP VAL VAL ARG LYS GLU SER GLU SER CYS ASP CYS LEU          
SEQRES  11 B  445  GLN GLY PHE GLN LEU THR HIS SER LEU GLY GLY GLY THR          
SEQRES  12 B  445  GLY SER GLY MET GLY THR LEU LEU ILE SER LYS ILE ARG          
SEQRES  13 B  445  GLU GLU TYR PRO ASP ARG ILE MET ASN THR PHE SER VAL          
SEQRES  14 B  445  VAL PRO SER PRO LYS VAL SER ASP THR VAL VAL GLU PRO          
SEQRES  15 B  445  TYR ASN ALA THR LEU SER VAL HIS GLN LEU VAL GLU ASN          
SEQRES  16 B  445  THR ASP GLU THR TYR CYS ILE ASP ASN GLU ALA LEU TYR          
SEQRES  17 B  445  ASP ILE CYS PHE ARG THR LEU LYS LEU THR THR PRO THR          
SEQRES  18 B  445  TYR GLY ASP LEU ASN HIS LEU VAL SER ALA THR MET SER          
SEQRES  19 B  445  GLY VAL THR THR CYS LEU ARG PHE PRO GLY GLN LEU ASN          
SEQRES  20 B  445  ALA ASP LEU ARG LYS LEU ALA VAL ASN MET VAL PRO PHE          
SEQRES  21 B  445  PRO ARG LEU HIS PHE PHE MET PRO GLY PHE ALA PRO LEU          
SEQRES  22 B  445  THR SER ARG GLY SER GLN GLN TYR ARG ALA LEU THR VAL          
SEQRES  23 B  445  PRO GLU LEU THR GLN GLN MET PHE ASP ALA LYS ASN MET          
SEQRES  24 B  445  MET ALA ALA CYS ASP PRO ARG HIS GLY ARG TYR LEU THR          
SEQRES  25 B  445  VAL ALA ALA VAL PHE ARG GLY ARG MET SER MET LYS GLU          
SEQRES  26 B  445  VAL ASP GLU GLN MET LEU ASN VAL GLN ASN LYS ASN SER          
SEQRES  27 B  445  SER TYR PHE VAL GLU TRP ILE PRO ASN ASN VAL LYS THR          
SEQRES  28 B  445  ALA VAL CYS ASP ILE PRO PRO ARG GLY LEU LYS MET SER          
SEQRES  29 B  445  ALA THR PHE ILE GLY ASN SER THR ALA ILE GLN GLU LEU          
SEQRES  30 B  445  PHE LYS ARG ILE SER GLU GLN PHE THR ALA MET PHE ARG          
SEQRES  31 B  445  ARG LYS ALA PHE LEU HIS TRP TYR THR GLY GLU GLY MET          
SEQRES  32 B  445  ASP GLU MET GLU PHE THR GLU ALA GLU SER ASN MET ASN          
SEQRES  33 B  445  ASP LEU VAL SER GLU TYR GLN GLN TYR GLN ASP ALA THR          
SEQRES  34 B  445  ALA ASP GLU GLN GLY GLU PHE GLU GLU GLU GLY GLU GLU          
SEQRES  35 B  445  ASP GLU ALA                                                  
SEQRES   1 K  394  MET ALA SER MET THR GLY GLY GLN GLN MET GLY ARG ASP          
SEQRES   2 K  394  PRO ILE ASN MET PRO GLY ALA SER VAL LYS VAL ALA VAL          
SEQRES   3 K  394  ARG VAL ARG PRO PHE ASN SER ARG GLU MET SER ARG ASP          
SEQRES   4 K  394  SER LYS CYS ILE ILE GLN MET SER GLY SER THR THR THR          
SEQRES   5 K  394  ILE VAL ASN PRO LYS GLN PRO LYS GLU THR PRO LYS SER          
SEQRES   6 K  394  PHE SER PHE ASP TYR SER TYR TRP SER HIS THR SER PRO          
SEQRES   7 K  394  GLU ASP ILE ASN TYR ALA SER GLN LYS GLN VAL TYR ARG          
SEQRES   8 K  394  ASP ILE GLY GLU GLU MET LEU GLN HIS ALA PHE GLU GLY          
SEQRES   9 K  394  TYR ASN VAL CYS ILE PHE ALA TYR GLY GLN THR GLY ALA          
SEQRES  10 K  394  GLY LYS SER TYR THR MET MET GLY LYS GLN GLU LYS ASP          
SEQRES  11 K  394  GLN GLN GLY ILE ILE PRO GLN LEU CYS GLU ASP LEU PHE          
SEQRES  12 K  394  SER ARG ILE ASN ASP THR THR ASN ASP ASN MET SER TYR          
SEQRES  13 K  394  SER VAL GLU VAL SER TYR MET GLU ILE TYR CYS GLU ARG          
SEQRES  14 K  394  VAL ARG ASP LEU LEU ASN PRO LYS ASN LYS GLY ASN LEU          
SEQRES  15 K  394  ARG VAL ARG GLU HIS PRO LEU LEU GLY PRO TYR VAL GLU          
SEQRES  16 K  394  ASP LEU SER LYS LEU ALA VAL THR SER TYR ASN ASP ILE          
SEQRES  17 K  394  GLN ASP LEU MET ASP SER GLY ASN LYS ALA ARG THR VAL          
SEQRES  18 K  394  ALA ALA THR ASN MET ASN GLU THR SER SER ARG SER HIS          
SEQRES  19 K  394  ALA VAL PHE ASN ILE ILE PHE THR GLN LYS ARG HIS ASP          
SEQRES  20 K  394  ALA GLU THR ASN ILE THR THR GLU LYS VAL SER LYS ILE          
SEQRES  21 K  394  SER LEU VAL ASP LEU ALA GLY SER GLU ARG ALA ASP SER          
SEQRES  22 K  394  THR GLY ALA LYS GLY THR ARG LEU LYS GLU GLY ALA ASN          
SEQRES  23 K  394  ILE ASN LYS SER LEU THR THR LEU GLY LYS VAL ILE SER          
SEQRES  24 K  394  ALA LEU ALA GLU MET ASP SER GLY PRO ASN LYS ASN LYS          
SEQRES  25 K  394  LYS LYS LYS LYS THR ASP PHE ILE PRO TYR ARG ASP SER          
SEQRES  26 K  394  VAL LEU THR TRP LEU LEU ARG GLU ASN LEU GLY GLY ASN          
SEQRES  27 K  394  SER ARG THR ALA MET VAL ALA ALA LEU SER PRO ALA ASP          
SEQRES  28 K  394  ILE ASN TYR ASP GLU THR LEU SER THR LEU ARG TYR ALA          
SEQRES  29 K  394  ASP ARG ALA LYS GLN ILE ARG ASN THR VAL SER VAL ASN          
SEQRES  30 K  394  LEU GLU LEU THR ALA GLU GLU TRP LYS LYS LYS HIS HIS          
SEQRES  31 K  394  HIS HIS HIS HIS                                              
HET     MG  K 501       1                                                       
HET    GTP  A 500      32                                                       
HET    GDP  B 501      28                                                       
HET    TXL  B 502      58                                                       
HET    ACP  K 503      31                                                       
HETNAM      MG MAGNESIUM ION                                                    
HETNAM     GTP GUANOSINE-5'-TRIPHOSPHATE                                        
HETNAM     GDP GUANOSINE-5'-DIPHOSPHATE                                         
HETNAM     TXL TAXOTERE                                                         
HETNAM     ACP PHOSPHOMETHYLPHOSPHONIC ACID ADENYLATE ESTER                     
HETSYN     ACP ADENOSINE-5'-[BETA, GAMMA-METHYLENE]TRIPHOSPHATE                 
FORMUL   4   MG    MG 2+                                                        
FORMUL   5  GTP    C10 H16 N5 O14 P3                                            
FORMUL   6  GDP    C10 H15 N5 O11 P2                                            
FORMUL   7  TXL    C43 H53 N O14                                                
FORMUL   8  ACP    C11 H18 N5 O12 P3                                            
HELIX    1   1 GLY A   10  CYS A   25  1                                  16    
HELIX    2   2 GLU A   71  ARG A   79  1                                   9    
HELIX    3   3 THR A   80  TYR A   83  5                                   4    
HELIX    4   4 THR A  109  ILE A  114  1                                   6    
HELIX    5   5 ILE A  115  ALA A  126  1                                  12    
HELIX    6   6 GLY A  143  GLY A  146  5                                   4    
HELIX    7   7 SER A  147  MET A  154  1                                   8    
HELIX    8   8 MET A  154  TYR A  161  1                                   8    
HELIX    9   9 VAL A  182  HIS A  197  1                                  16    
HELIX   10  10 ASP A  205  ASN A  216  1                                  12    
HELIX   11  11 THR A  223  THR A  239  1                                  17    
HELIX   12  12 ASP A  251  VAL A  260  1                                  10    
HELIX   13  13 ALA A  289  GLU A  297  1                                   9    
HELIX   14  14 VAL A  324  LYS A  336  1                                  13    
HELIX   15  15 PRO A  364  LEU A  368  5                                   5    
HELIX   16  16 ALA A  383  TYR A  399  1                                  17    
HELIX   17  17 TRP A  407  GLY A  412  5                                   6    
HELIX   18  18 PHE A  418  VAL A  435  1                                  18    
HELIX   19  19 ALA B    9  TRP B   21  1                                  13    
HELIX   20  20 GLU B   22  ILE B   24  5                                   3    
HELIX   21  21 PRO B   72  ARG B   79  1                                   8    
HELIX   22  22 TRP B  103  TYR B  108  1                                   6    
HELIX   23  23 THR B  109  SER B  128  1                                  20    
HELIX   24  24 MET B  149  TYR B  161  1                                  13    
HELIX   25  25 GLU B  183  VAL B  195  1                                  13    
HELIX   26  26 ASP B  205  CYS B  213  1                                   9    
HELIX   27  27 THR B  223  THR B  240  1                                  18    
HELIX   28  28 ASP B  251  MET B  259  1                                   9    
HELIX   29  29 GLY B  279  TYR B  283  5                                   5    
HELIX   30  30 THR B  287  ASP B  297  1                                  11    
HELIX   31  31 ALA B  298  MET B  301  5                                   4    
HELIX   32  32 LYS B  326  ASN B  337  1                                  12    
HELIX   33  33 ASN B  339  TYR B  342  5                                   4    
HELIX   34  34 ILE B  384  ARG B  390  1                                   7    
HELIX   35  35 ARG B  390  MET B  398  1                                   9    
HELIX   36  36 LEU B  405  GLY B  410  1                                   6    
HELIX   37  37 PHE B  418  GLN B  434  1                                  17    
HELIX   38  38 ASN K   16  ARG K   22  1                                   7    
HELIX   39  39 SER K   69  GLY K   88  1                                  20    
HELIX   40  40 GLY K  102  MET K  108  1                                   7    
HELIX   41  41 GLY K  117  ASP K  132  1                                  16    
HELIX   42  42 SER K  188  ALA K  202  1                                  15    
HELIX   43  43 ALA K  206  MET K  210  5                                   5    
HELIX   44  44 ASN K  272  ASP K  289  1                                  18    
HELIX   45  45 PRO K  305  ASP K  308  5                                   4    
HELIX   46  46 SER K  309  LEU K  315  1                                   7    
HELIX   47  47 ARG K  316  LEU K  319  5                                   4    
HELIX   48  48 ASN K  337  LYS K  352  1                                  16    
SHEET    1   A 4 SER A   6  ILE A   7  0                                        
SHEET    2   A 4 PHE A 135  PHE A 138  1  O  SER A 136   N  ILE A   7           
SHEET    3   A 4 LYS A 166  SER A 170  1  N  LEU A 167   O  PHE A 135           
SHEET    4   A 4 ALA A 201  MET A 203  1  N  PHE A 202   O  GLU A 168           
SHEET    1   B 2 PHE A  67  ASP A  69  0                                        
SHEET    2   B 2 LEU A  92  THR A  94  1  N  ILE A  93   O  PHE A  67           
SHEET    1   C 3 LYS A 352  ASN A 356  0                                        
SHEET    2   C 3 TYR A 312  ARG A 320  1  O  CYS A 315   N  LYS A 352           
SHEET    3   C 3 MET A 377  THR A 381 -1  O  LEU A 378   N  CYS A 316           
SHEET    1   D 5 ILE B  66  LEU B  67  0                                        
SHEET    2   D 5 GLU B   3  GLN B   8  1  O  HIS B   6   N  ILE B  66           
SHEET    3   D 5 LEU B 132  THR B 138  1  N  GLN B 133   O  GLU B   3           
SHEET    4   D 5 MET B 166  THR B 168  1  N  ASN B 167   O  PHE B 135           
SHEET    5   D 5 THR B 198  THR B 201  1  N  ASP B 199   O  MET B 166           
SHEET    1   E 4 GLY B 271  PHE B 272  0                                        
SHEET    2   E 4 THR B 376  SER B 381 -1  N  PHE B 377   O  GLY B 271           
SHEET    3   E 4 TYR B 312  VAL B 318 -1  O  TYR B 312   N  SER B 381           
SHEET    4   E 4 LYS B 352  ALA B 354  1  N  LYS B 352   O  VAL B 315           
SHEET    1   F 2 ALA K   4  SER K   5  0                                        
SHEET    2   F 2 ARG K 355  ASN K 356 -1  N  ASN K 356   O  ALA K   4           
SHEET    1   G 8 TYR K  54  TRP K  57  0                                        
SHEET    2   G 8 LYS K   7  VAL K  12  1  O  VAL K   8   N  TYR K  54           
SHEET    3   G 8 ARG K 324  LEU K 331  1  O  THR K 325   N  LYS K   7           
SHEET    4   G 8 VAL K  91  GLY K  97  1  N  CYS K  92   O  ARG K 324           
SHEET    5   G 8 THR K 238  ASP K 248  1  O  LYS K 243   N  VAL K  91           
SHEET    6   G 8 SER K 217  ARG K 229 -1  O  ALA K 219   N  ASP K 248           
SHEET    7   G 8 MET K 138  TYR K 150 -1  O  SER K 139   N  LYS K 228           
SHEET    8   G 8 ARG K 153  ASP K 156 -1  O  ARG K 153   N  TYR K 150           
SHEET    1   H 8 TYR K  54  TRP K  57  0                                        
SHEET    2   H 8 LYS K   7  VAL K  12  1  O  VAL K   8   N  TYR K  54           
SHEET    3   H 8 ARG K 324  LEU K 331  1  O  THR K 325   N  LYS K   7           
SHEET    4   H 8 VAL K  91  GLY K  97  1  N  CYS K  92   O  ARG K 324           
SHEET    5   H 8 THR K 238  ASP K 248  1  O  LYS K 243   N  VAL K  91           
SHEET    6   H 8 SER K 217  ARG K 229 -1  O  ALA K 219   N  ASP K 248           
SHEET    7   H 8 MET K 138  TYR K 150 -1  O  SER K 139   N  LYS K 228           
SHEET    8   H 8 LEU K 184  ALA K 185 -1  N  LEU K 184   O  VAL K 144           
SHEET    1   I 3 ILE K  28  SER K  31  0                                        
SHEET    2   I 3 THR K  34  ILE K  37 -1  N  THR K  34   O  SER K  31           
SHEET    3   I 3 LYS K  48  SER K  51 -1  O  LYS K  48   N  ILE K  37           
SHEET    1   J 2 VAL K 168  HIS K 171  0                                        
SHEET    2   J 2 GLY K 175  VAL K 178 -1  O  GLY K 175   N  HIS K 171           
LINK         OH  TYR A 224                 O2' GTP A 500     1555   1555  1.65  
LINK         OE1 GLN B  15                 O6  GDP B 501     1555   1555  1.84  
LINK         C   GLY B 143                 O1B GDP B 501     1555   1555  1.78  
LINK         CA  GLY B 143                 O1B GDP B 501     1555   1555  1.31  
LINK         O   GLY B 143                 O3B GDP B 501     1555   1555  1.89  
LINK         CB  SER B 178                 O3' GDP B 501     1555   1555  2.03  
LINK         CD2 HIS B 229                 C37 TXL B 502     1555   1555  2.02  
LINK         CD2 HIS B 229                 C38 TXL B 502     1555   1555  1.86  
LINK         O   ARG B 369                 O9  TXL B 502     1555   1555  1.88  
LINK         O   ARG B 369                 O10 TXL B 502     1555   1555  1.93  
LINK        MG    MG K 501                 O2G ACP K 503     1555   1555  2.26  
LINK        MG    MG K 501                 O1B ACP K 503     1555   1555  2.08  
LINK        MG    MG K 501                 OG  SER K 104     1555   1555  2.02  
CISPEP   1 TYR A  357    GLU A  358          0        -0.39                     
CISPEP   2 LEU B  194    VAL B  195          0        -6.34                     
SITE     1 AC1  2 SER K 104  ACP K 503                                          
SITE     1 AC2 15 GLN A  11  ALA A  12  GLN A  15  GLU A  71                    
SITE     2 AC2 15 ALA A 100  ASN A 101  GLY A 143  GLY A 144                    
SITE     3 AC2 15 THR A 145  ILE A 171  SER A 178  ASN A 206                    
SITE     4 AC2 15 TYR A 224  LEU A 227  ASN A 228                               
SITE     1 AC3 15 LEU A 248  GLN B  11  CYS B  12  GLN B  15                    
SITE     2 AC3 15 ILE B  16  ASN B 101  SER B 140  GLY B 142                    
SITE     3 AC3 15 GLY B 143  GLY B 144  THR B 145  SER B 178                    
SITE     4 AC3 15 TYR B 185  ASN B 206  TYR B 224                               
SITE     1 AC4 16 VAL B  23  ASP B  26  LEU B 217  ASP B 226                    
SITE     2 AC4 16 HIS B 229  SER B 236  PHE B 272  PRO B 274                    
SITE     3 AC4 16 LEU B 275  THR B 276  ARG B 278  ARG B 320                    
SITE     4 AC4 16 PRO B 360  ARG B 369  GLY B 370  LEU B 371                    
SITE     1 AC5 14 ARG K  11  ARG K  13  PRO K  14  SER K  58                    
SITE     2 AC5 14 TYR K  67  THR K  99  GLY K 100  ALA K 101                    
SITE     3 AC5 14 GLY K 102  LYS K 103  SER K 104  TYR K 105                    
SITE     4 AC5 14 SER K 215   MG K 501                                          
CRYST1    1.000    1.000    1.000  90.00  90.00  90.00 P 1           1          
ORIGX1      1.000000  0.000000  0.000000        0.00000                         
ORIGX2      0.000000  1.000000  0.000000        0.00000                         
ORIGX3      0.000000  0.000000  1.000000        0.00000                         
SCALE1      1.000000  0.000000  0.000000        0.00000                         
SCALE2      0.000000  1.000000  0.000000        0.00000                         
SCALE3      0.000000  0.000000  1.000000        0.00000                         
ATOM      1  N   MET A   1     -29.918-117.652  82.818  1.00 20.00           N  
ATOM      2  CA  MET A   1     -30.708-116.453  82.596  1.00 20.00           C  
ATOM      3  C   MET A   1     -31.488-117.218  83.415  1.00 20.00           C  
ATOM      4  O   MET A   1     -32.666-116.773  83.558  1.00 20.00           O  
ATOM      5  CB  MET A   1     -30.552-115.960  81.178  1.00 20.00           C  
ATOM      6  CG  MET A   1     -29.187-115.526  80.865  1.00 20.00           C  
ATOM      7  SD  MET A   1     -29.051-114.845  79.253  1.00 20.00           S  
ATOM      8  CE  MET A   1     -29.406-116.080  78.059  1.00 20.00           C  
ATOM      9  N   ARG A   2     -30.232-117.962  83.550  1.00 20.00           N  
ATOM     10  CA  ARG A   2     -29.413-119.179  84.185  1.00 20.00           C  
ATOM     11  C   ARG A   2     -28.808-118.901  85.552  1.00 20.00           C  
ATOM     12  O   ARG A   2     -27.640-119.172  85.812  1.00 20.00           O  
ATOM     13  CB  ARG A   2     -28.040-119.432  83.427  1.00 20.00           C  
ATOM     14  CG  ARG A   2     -28.092-119.978  81.986  1.00 20.00           C  
ATOM     15  CD  ARG A   2     -26.739-120.254  81.325  1.00 20.00           C  
ATOM     16  NE  ARG A   2     -26.829-120.723  79.931  1.00 20.00           N  
ATOM     17  CZ  ARG A   2     -25.820-121.056  79.137  1.00 20.00           C  
ATOM     18  NH1 ARG A   2     -24.602-120.988  79.565  1.00 20.00           N  
ATOM     19  NH2 ARG A   2     -25.943-121.475  77.881  1.00 20.00           N  
ATOM     20  N   GLU A   3     -29.634-118.394  86.342  1.00 20.00           N  
ATOM     21  CA  GLU A   3     -29.335-117.993  87.652  1.00 20.00           C  
ATOM     22  C   GLU A   3     -28.890-119.145  88.495  1.00 20.00           C  
ATOM     23  O   GLU A   3     -29.186-120.305  88.248  1.00 20.00           O  
ATOM     24  CB  GLU A   3     -30.537-117.406  88.308  1.00 20.00           C  
ATOM     25  CG  GLU A   3     -31.166-116.282  87.513  1.00 20.00           C  
ATOM     26  CD  GLU A   3     -32.391-115.737  88.162  1.00 20.00           C  
ATOM     27  OE1 GLU A   3     -32.812-116.287  89.222  1.00 20.00           O  
ATOM     28  OE2 GLU A   3     -33.003-114.733  87.652  1.00 20.00           O  
ATOM     29  N   CYS A   4     -28.181-118.752  89.454  1.00 20.00           N  
ATOM     30  CA  CYS A   4     -27.791-119.620  90.499  1.00 20.00           C  
ATOM     31  C   CYS A   4     -28.709-119.267  91.615  1.00 20.00           C  
ATOM     32  O   CYS A   4     -29.373-118.223  91.589  1.00 20.00           O  
ATOM     33  CB  CYS A   4     -26.384-119.377  90.880  1.00 20.00           C  
ATOM     34  SG  CYS A   4     -25.211-120.060  89.652  1.00 20.00           S  
ATOM     35  N   ILE A   5     -28.792-120.157  92.508  1.00 20.00           N  
ATOM     36  CA  ILE A   5     -29.450-119.899  93.745  1.00 20.00           C  
ATOM     37  C   ILE A   5     -28.407-120.161  94.774  1.00 20.00           C  
ATOM     38  O   ILE A   5     -27.771-121.222  94.777  1.00 20.00           O  
ATOM     39  CB  ILE A   5     -30.596-120.792  93.943  1.00 20.00           C  
ATOM     40  CG1 ILE A   5     -31.741-120.418  93.053  1.00 20.00           C  
ATOM     41  CG2 ILE A   5     -31.116-120.750  95.356  1.00 20.00           C  
ATOM     42  CD1 ILE A   5     -32.824-121.417  93.123  1.00 20.00           C  
ATOM     43  N   SER A   6     -28.215-119.195  95.611  1.00 20.00           N  
ATOM     44  CA  SER A   6     -27.165-119.293  96.576  1.00 20.00           C  
ATOM     45  C   SER A   6     -27.640-119.551  97.969  1.00 20.00           C  
ATOM     46  O   SER A   6     -28.332-118.709  98.554  1.00 20.00           O  
ATOM     47  CB  SER A   6     -26.412-118.011  96.585  1.00 20.00           C  
ATOM     48  OG  SER A   6     -27.234-116.914  96.914  1.00 20.00           O  
ATOM     49  N   ILE A   7     -27.215-120.715  98.427  1.00 20.00           N  
ATOM     50  CA  ILE A   7     -27.489-121.191  99.756  1.00 20.00           C  
ATOM     51  C   ILE A   7     -26.245-121.342 100.553  1.00 20.00           C  
ATOM     52  O   ILE A   7     -25.247-121.824 100.046  1.00 20.00           O  
ATOM     53  CB  ILE A   7     -28.107-122.566  99.729  1.00 20.00           C  
ATOM     54  CG1 ILE A   7     -29.391-122.573  98.987  1.00 20.00           C  
ATOM     55  CG2 ILE A   7     -28.404-123.096 101.115  1.00 20.00           C  
ATOM     56  CD1 ILE A   7     -29.913-123.974  98.805  1.00 20.00           C  
ATOM     57  N   HIS A   8     -26.365-120.891 101.769  1.00 20.00           N  
ATOM     58  CA  HIS A   8     -25.353-121.061 102.764  1.00 20.00           C  
ATOM     59  C   HIS A   8     -25.785-122.190 103.633  1.00 20.00           C  
ATOM     60  O   HIS A   8     -26.884-122.631 103.534  1.00 20.00           O  
ATOM     61  CB  HIS A   8     -25.197-119.799 103.591  1.00 20.00           C  
ATOM     62  CG  HIS A   8     -24.742-118.599 102.805  1.00 20.00           C  
ATOM     63  ND1 HIS A   8     -23.507-118.542 102.271  1.00 20.00           N  
ATOM     64  CD2 HIS A   8     -25.353-117.436 102.480  1.00 20.00           C  
ATOM     65  CE1 HIS A   8     -23.411-117.384 101.658  1.00 20.00           C  
ATOM     66  NE2 HIS A   8     -24.506-116.715 101.774  1.00 20.00           N  
ATOM     67  N   VAL A   9     -24.958-122.669 104.482  1.00 20.00           N  
ATOM     68  CA  VAL A   9     -25.322-123.777 105.310  1.00 20.00           C  
ATOM     69  C   VAL A   9     -24.854-123.620 106.728  1.00 20.00           C  
ATOM     70  O   VAL A   9     -25.574-123.856 107.673  1.00 20.00           O  
ATOM     71  CB  VAL A   9     -24.767-125.081 104.743  1.00 20.00           C  
ATOM     72  CG1 VAL A   9     -24.992-126.279 105.636  1.00 20.00           C  
ATOM     73  CG2 VAL A   9     -25.356-125.436 103.404  1.00 20.00           C  
ATOM     74  N   GLY A  10     -23.655-123.226 106.875  1.00 20.00           N  
ATOM     75  CA  GLY A  10     -23.092-123.096 108.203  1.00 20.00           C  
ATOM     76  C   GLY A  10     -21.933-122.155 108.270  1.00 20.00           C  
ATOM     77  O   GLY A  10     -21.459-121.693 107.247  1.00 20.00           O  
ATOM     78  N   GLN A  11     -21.509-121.922 109.534  1.00 20.00           N  
ATOM     79  CA  GLN A  11     -20.466-121.044 109.877  1.00 20.00           C  
ATOM     80  C   GLN A  11     -19.491-120.967 108.758  1.00 20.00           C  
ATOM     81  O   GLN A  11     -19.127-119.896 108.317  1.00 20.00           O  
ATOM     82  CB  GLN A  11     -19.803-121.510 111.152  1.00 20.00           C  
ATOM     83  CG  GLN A  11     -18.856-120.528 111.711  1.00 20.00           C  
ATOM     84  CD  GLN A  11     -19.518-119.295 112.280  1.00 20.00           C  
ATOM     85  OE1 GLN A  11     -20.701-119.166 112.269  1.00 20.00           O  
ATOM     86  NE2 GLN A  11     -18.947-118.264 112.828  1.00 20.00           N  
ATOM     87  N   ALA A  12     -19.096-122.139 108.327  1.00 20.00           N  
ATOM     88  CA  ALA A  12     -18.264-122.265 107.182  1.00 20.00           C  
ATOM     89  C   ALA A  12     -18.943-121.536 106.017  1.00 20.00           C  
ATOM     90  O   ALA A  12     -18.340-120.818 105.265  1.00 20.00           O  
ATOM     91  CB  ALA A  12     -18.043-123.738 106.837  1.00 20.00           C  
ATOM     92  N   GLY A  13     -20.212-121.725 105.908  1.00 20.00           N  
ATOM     93  CA  GLY A  13     -21.035-121.163 104.812  1.00 20.00           C  
ATOM     94  C   GLY A  13     -21.412-119.659 104.999  1.00 20.00           C  
ATOM     95  O   GLY A  13     -21.255-118.872 104.104  1.00 20.00           O  
ATOM     96  N   VAL A  14     -21.868-119.165 106.076  1.00 20.00           N  
ATOM     97  CA  VAL A  14     -22.339-117.774 106.138  1.00 20.00           C  
ATOM     98  C   VAL A  14     -21.219-116.840 105.891  1.00 20.00           C  
ATOM     99  O   VAL A  14     -21.446-115.806 105.197  1.00 20.00           O  
ATOM    100  CB  VAL A  14     -22.939-117.492 107.494  1.00 20.00           C  
ATOM    101  CG1 VAL A  14     -23.462-116.062 107.640  1.00 20.00           C  
ATOM    102  CG2 VAL A  14     -24.068-118.385 107.809  1.00 20.00           C  
ATOM    103  N   GLN A  15     -19.986-117.303 106.283  1.00 20.00           N  
ATOM    104  CA  GLN A  15     -18.869-116.480 106.077  1.00 20.00           C  
ATOM    105  C   GLN A  15     -18.419-116.549 104.644  1.00 20.00           C  
ATOM    106  O   GLN A  15     -18.201-115.458 104.081  1.00 20.00           O  
ATOM    107  CB  GLN A  15     -17.772-116.904 107.008  1.00 20.00           C  
ATOM    108  CG  GLN A  15     -16.654-115.959 107.026  1.00 20.00           C  
ATOM    109  CD  GLN A  15     -16.994-114.648 107.697  1.00 20.00           C  
ATOM    110  OE1 GLN A  15     -18.075-114.438 108.165  1.00 20.00           O  
ATOM    111  NE2 GLN A  15     -16.222-113.627 107.858  1.00 20.00           N  
ATOM    112  N   ILE A  16     -18.274-117.802 104.310  1.00 20.00           N  
ATOM    113  CA  ILE A  16     -17.766-118.116 102.993  1.00 20.00           C  
ATOM    114  C   ILE A  16     -18.463-117.252 101.959  1.00 20.00           C  
ATOM    115  O   ILE A  16     -17.834-116.760 101.002  1.00 20.00           O  
ATOM    116  CB  ILE A  16     -17.983-119.583 102.678  1.00 20.00           C  
ATOM    117  CG1 ILE A  16     -17.475-120.002 101.317  1.00 20.00           C  
ATOM    118  CG2 ILE A  16     -19.408-119.936 102.682  1.00 20.00           C  
ATOM    119  CD1 ILE A  16     -17.687-121.471 101.009  1.00 20.00           C  
ATOM    120  N   GLY A  17     -19.686-116.975 102.179  1.00 20.00           N  
ATOM    121  CA  GLY A  17     -20.451-116.081 101.323  1.00 20.00           C  
ATOM    122  C   GLY A  17     -20.000-114.664 101.341  1.00 20.00           C  
ATOM    123  O   GLY A  17     -19.937-114.032 100.281  1.00 20.00           O  
ATOM    124  N   ASN A  18     -19.465-114.437 102.693  1.00 20.00           N  
ATOM    125  CA  ASN A  18     -19.002-113.071 102.792  1.00 20.00           C  
ATOM    126  C   ASN A  18     -17.856-112.895 101.863  1.00 20.00           C  
ATOM    127  O   ASN A  18     -17.996-111.883 101.200  1.00 20.00           O  
ATOM    128  CB  ASN A  18     -18.583-112.782 104.209  1.00 20.00           C  
ATOM    129  CG  ASN A  18     -19.675-112.911 105.208  1.00 20.00           C  
ATOM    130  OD1 ASN A  18     -20.650-112.196 105.109  1.00 20.00           O  
ATOM    131  ND2 ASN A  18     -19.569-113.786 106.176  1.00 20.00           N  
ATOM    132  N   ALA A  19     -17.154-114.089 101.694  1.00 20.00           N  
ATOM    133  CA  ALA A  19     -16.130-114.116 100.695  1.00 20.00           C  
ATOM    134  C   ALA A  19     -16.719-114.180  99.309  1.00 20.00           C  
ATOM    135  O   ALA A  19     -16.317-113.449  98.523  1.00 20.00           O  
ATOM    136  CB  ALA A  19     -15.237-115.333 100.909  1.00 20.00           C  
ATOM    137  N   CYS A  20     -17.674-114.903  99.067  1.00 20.00           N  
ATOM    138  CA  CYS A  20     -18.321-114.965  97.777  1.00 20.00           C  
ATOM    139  C   CYS A  20     -18.909-113.599  97.424  1.00 20.00           C  
ATOM    140  O   CYS A  20     -18.801-113.208  96.278  1.00 20.00           O  
ATOM    141  CB  CYS A  20     -19.392-115.980  97.822  1.00 20.00           C  
ATOM    142  SG  CYS A  20     -18.804-117.653  98.229  1.00 20.00           S  
ATOM    143  N   TRP A  21     -19.827-113.053  98.420  1.00 20.00           N  
ATOM    144  CA  TRP A  21     -20.644-111.852  98.206  1.00 20.00           C  
ATOM    145  C   TRP A  21     -19.818-110.626  98.150  1.00 20.00           C  
ATOM    146  O   TRP A  21     -20.230-109.378  97.604  1.00 20.00           O  
ATOM    147  CB  TRP A  21     -21.599-111.677  99.328  1.00 20.00           C  
ATOM    148  CG  TRP A  21     -22.328-112.887  98.865  1.00 20.00           C  
ATOM    149  CD1 TRP A  21     -22.197-114.140  99.314  1.00 20.00           C  
ATOM    150  CD2 TRP A  21     -23.273-112.865  97.867  1.00 20.00           C  
ATOM    151  NE1 TRP A  21     -23.084-114.925  98.586  1.00 20.00           N  
ATOM    152  CE2 TRP A  21     -23.707-114.154  97.741  1.00 20.00           C  
ATOM    153  CE3 TRP A  21     -23.797-111.861  97.063  1.00 20.00           C  
ATOM    154  CZ2 TRP A  21     -24.660-114.505  96.840  1.00 20.00           C  
ATOM    155  CZ3 TRP A  21     -24.756-112.223  96.157  1.00 20.00           C  
ATOM    156  CH2 TRP A  21     -25.166-113.484  96.051  1.00 20.00           C  
ATOM    157  N   GLU A  22     -18.721-110.442  98.804  1.00 20.00           N  
ATOM    158  CA  GLU A  22     -17.761-109.396  98.738  1.00 20.00           C  
ATOM    159  C   GLU A  22     -17.017-109.500  97.436  1.00 20.00           C  
ATOM    160  O   GLU A  22     -16.754-108.353  96.778  1.00 20.00           O  
ATOM    161  CB  GLU A  22     -16.815-109.543  99.890  1.00 20.00           C  
ATOM    162  CG  GLU A  22     -17.469-109.434 101.240  1.00 20.00           C  
ATOM    163  CD  GLU A  22     -16.523-109.588 102.391  1.00 20.00           C  
ATOM    164  OE1 GLU A  22     -15.311-109.786 102.163  1.00 20.00           O  
ATOM    165  OE2 GLU A  22     -16.936-109.517 103.591  1.00 20.00           O  
ATOM    166  N   LEU A  23     -16.648-110.779  97.122  1.00 20.00           N  
ATOM    167  CA  LEU A  23     -15.873-110.921  95.910  1.00 20.00           C  
ATOM    168  C   LEU A  23     -16.703-110.490  94.735  1.00 20.00           C  
ATOM    169  O   LEU A  23     -16.167-109.807  93.828  1.00 20.00           O  
ATOM    170  CB  LEU A  23     -15.417-112.370  95.731  1.00 20.00           C  
ATOM    171  CG  LEU A  23     -14.603-112.587  94.486  1.00 20.00           C  
ATOM    172  CD1 LEU A  23     -13.383-111.766  94.478  1.00 20.00           C  
ATOM    173  CD2 LEU A  23     -14.142-114.034  94.305  1.00 20.00           C  
ATOM    174  N   TYR A  24     -17.927-110.554  94.917  1.00 20.00           N  
ATOM    175  CA  TYR A  24     -18.819-110.073  93.884  1.00 20.00           C  
ATOM    176  C   TYR A  24     -18.767-108.557  93.772  1.00 20.00           C  
ATOM    177  O   TYR A  24     -18.855-107.884  92.635  1.00 20.00           O  
ATOM    178  CB  TYR A  24     -20.191-110.452  94.221  1.00 20.00           C  
ATOM    179  CG  TYR A  24     -20.409-111.934  94.029  1.00 20.00           C  
ATOM    180  CD1 TYR A  24     -20.763-112.417  92.789  1.00 20.00           C  
ATOM    181  CD2 TYR A  24     -20.251-112.806  95.095  1.00 20.00           C  
ATOM    182  CE1 TYR A  24     -20.955-113.777  92.615  1.00 20.00           C  
ATOM    183  CE2 TYR A  24     -20.443-114.166  94.923  1.00 20.00           C  
ATOM    184  CZ  TYR A  24     -20.796-114.652  93.681  1.00 20.00           C  
ATOM    185  OH  TYR A  24     -20.983-115.974  93.511  1.00 20.00           O  
ATOM    186  N   CYS A  25     -18.968-107.584  94.354  1.00 20.00           N  
ATOM    187  CA  CYS A  25     -18.467-106.264  94.575  1.00 20.00           C  
ATOM    188  C   CYS A  25     -17.875-105.720  93.315  1.00 20.00           C  
ATOM    189  O   CYS A  25     -17.003-104.882  93.411  1.00 20.00           O  
ATOM    190  CB  CYS A  25     -17.480-106.294  95.697  1.00 20.00           C  
ATOM    191  SG  CYS A  25     -16.819-104.695  96.087  1.00 20.00           S  
ATOM    192  N   LEU A  26     -18.377-106.129  92.184  1.00 20.00           N  
ATOM    193  CA  LEU A  26     -17.924-105.621  90.912  1.00 20.00           C  
ATOM    194  C   LEU A  26     -19.063-105.420  89.963  1.00 20.00           C  
ATOM    195  O   LEU A  26     -18.904-105.464  88.761  1.00 20.00           O  
ATOM    196  CB  LEU A  26     -16.946-106.607  90.304  1.00 20.00           C  
ATOM    197  CG  LEU A  26     -15.764-106.857  91.180  1.00 20.00           C  
ATOM    198  CD1 LEU A  26     -14.789-107.848  90.573  1.00 20.00           C  
ATOM    199  CD2 LEU A  26     -15.019-105.595  91.458  1.00 20.00           C  
ATOM    200  N   GLU A  27     -20.212-105.338  90.499  1.00 20.00           N  
ATOM    201  CA  GLU A  27     -21.448-105.150  89.808  1.00 20.00           C  
ATOM    202  C   GLU A  27     -21.957-106.499  89.378  1.00 20.00           C  
ATOM    203  O   GLU A  27     -22.996-106.507  88.698  1.00 20.00           O  
ATOM    204  CB  GLU A  27     -21.275-104.276  88.589  1.00 20.00           C  
ATOM    205  CG  GLU A  27     -20.784-102.895  88.925  1.00 20.00           C  
ATOM    206  CD  GLU A  27     -20.607-102.023  87.704  1.00 20.00           C  
ATOM    207  OE1 GLU A  27     -20.866-102.482  86.547  1.00 20.00           O  
ATOM    208  OE2 GLU A  27     -20.199-100.828  87.834  1.00 20.00           O  
ATOM    209  N   HIS A  28     -21.419-107.802  89.815  1.00 20.00           N  
ATOM    210  CA  HIS A  28     -22.048-108.997  89.321  1.00 20.00           C  
ATOM    211  C   HIS A  28     -22.930-109.508  90.399  1.00 20.00           C  
ATOM    212  O   HIS A  28     -23.027-109.028  91.529  1.00 20.00           O  
ATOM    213  CB  HIS A  28     -21.048-110.084  88.969  1.00 20.00           C  
ATOM    214  CG  HIS A  28     -21.665-111.349  88.450  1.00 20.00           C  
ATOM    215  ND1 HIS A  28     -22.004-112.377  89.290  1.00 20.00           N  
ATOM    216  CD2 HIS A  28     -21.996-111.741  87.212  1.00 20.00           C  
ATOM    217  CE1 HIS A  28     -22.511-113.326  88.569  1.00 20.00           C  
ATOM    218  NE2 HIS A  28     -22.513-112.963  87.328  1.00 20.00           N  
ATOM    219  N   GLY A  29     -23.599-110.559  90.058  1.00 20.00           N  
ATOM    220  CA  GLY A  29     -24.490-111.222  90.930  1.00 20.00           C  
ATOM    221  C   GLY A  29     -24.698-112.602  90.374  1.00 20.00           C  
ATOM    222  O   GLY A  29     -24.261-112.916  89.266  1.00 20.00           O  
ATOM    223  N   ILE A  30     -25.153-113.541  91.128  1.00 20.00           N  
ATOM    224  CA  ILE A  30     -25.768-114.750  90.647  1.00 20.00           C  
ATOM    225  C   ILE A  30     -26.963-114.368  89.826  1.00 20.00           C  
ATOM    226  O   ILE A  30     -27.591-113.269  90.040  1.00 20.00           O  
ATOM    227  CB  ILE A  30     -26.149-115.615  91.818  1.00 20.00           C  
ATOM    228  CG1 ILE A  30     -25.002-116.050  92.676  1.00 20.00           C  
ATOM    229  CG2 ILE A  30     -26.796-116.897  91.397  1.00 20.00           C  
ATOM    230  CD1 ILE A  30     -25.385-116.922  93.842  1.00 20.00           C  
ATOM    231  N   GLN A  31     -26.873-114.986  88.655  1.00 20.00           N  
ATOM    232  CA  GLN A  31     -27.017-115.009  87.215  1.00 20.00           C  
ATOM    233  C   GLN A  31     -27.627-113.940  86.201  1.00 20.00           C  
ATOM    234  O   GLN A  31     -27.950-114.217  85.056  1.00 20.00           O  
ATOM    235  CB  GLN A  31     -27.485-116.371  86.780  1.00 20.00           C  
ATOM    236  CG  GLN A  31     -26.558-117.516  87.159  1.00 20.00           C  
ATOM    237  CD  GLN A  31     -25.223-117.395  86.539  1.00 20.00           C  
ATOM    238  OE1 GLN A  31     -25.107-117.368  85.331  1.00 20.00           O  
ATOM    239  NE2 GLN A  31     -24.197-117.319  87.303  1.00 20.00           N  
ATOM    240  N   PRO A  32     -27.793-113.065  86.776  1.00 20.00           N  
ATOM    241  CA  PRO A  32     -28.311-111.784  86.376  1.00 20.00           C  
ATOM    242  C   PRO A  32     -27.475-110.496  86.241  1.00 20.00           C  
ATOM    243  O   PRO A  32     -28.079-109.341  86.180  1.00 20.00           O  
ATOM    244  CB  PRO A  32     -28.945-111.564  87.640  1.00 20.00           C  
ATOM    245  CG  PRO A  32     -28.404-112.687  88.570  1.00 20.00           C  
ATOM    246  CD  PRO A  32     -27.460-113.472  87.979  1.00 20.00           C  
ATOM    247  N   ASP A  33     -26.184-110.545  86.259  1.00 20.00           N  
ATOM    248  CA  ASP A  33     -25.430-109.308  86.120  1.00 20.00           C  
ATOM    249  C   ASP A  33     -25.854-108.746  84.921  1.00 20.00           C  
ATOM    250  O   ASP A  33     -25.186-108.342  84.019  1.00 20.00           O  
ATOM    251  CB  ASP A  33     -24.018-109.565  85.963  1.00 20.00           C  
ATOM    252  CG  ASP A  33     -23.705-110.243  84.655  1.00 20.00           C  
ATOM    253  OD1 ASP A  33     -24.616-110.492  83.829  1.00 20.00           O  
ATOM    254  OD2 ASP A  33     -22.537-110.599  84.400  1.00 20.00           O  
ATOM    255  N   GLY A  34     -26.957-108.791  84.762  1.00 20.00           N  
ATOM    256  CA  GLY A  34     -27.182-108.147  83.728  1.00 20.00           C  
ATOM    257  C   GLY A  34     -27.041-106.693  84.007  1.00 20.00           C  
ATOM    258  O   GLY A  34     -27.591-105.828  83.340  1.00 20.00           O  
ATOM    259  N   GLN A  35     -26.641-105.959  84.843  1.00 20.00           N  
ATOM    260  CA  GLN A  35     -25.749-104.875  84.993  1.00 20.00           C  
ATOM    261  C   GLN A  35     -26.189-103.913  86.076  1.00 20.00           C  
ATOM    262  O   GLN A  35     -27.370-103.933  86.339  1.00 20.00           O  
ATOM    263  CB  GLN A  35     -25.594-104.139  83.684  1.00 20.00           C  
ATOM    264  CG  GLN A  35     -25.064-105.006  82.570  1.00 20.00           C  
ATOM    265  CD  GLN A  35     -24.924-104.246  81.289  1.00 20.00           C  
ATOM    266  OE1 GLN A  35     -25.230-103.057  81.221  1.00 20.00           O  
ATOM    267  NE2 GLN A  35     -24.482-104.734  80.152  1.00 20.00           N  
ATOM    268  N   MET A  36     -25.296-103.183  86.582  1.00 20.00           N  
ATOM    269  CA  MET A  36     -25.735-102.206  87.556  1.00 20.00           C  
ATOM    270  C   MET A  36     -24.776-101.094  87.704  1.00 20.00           C  
ATOM    271  O   MET A  36     -23.692-101.318  87.199  1.00 20.00           O  
ATOM    272  CB  MET A  36     -25.965-102.876  88.888  1.00 20.00           C  
ATOM    273  CG  MET A  36     -26.983-103.934  88.852  1.00 20.00           C  
ATOM    274  SD  MET A  36     -27.413-104.506  90.476  1.00 20.00           S  
ATOM    275  CE  MET A  36     -25.976-105.422  90.934  1.00 20.00           C  
ATOM    276  N   PRO A  37     -24.986 -99.924  87.960  1.00 20.00           N  
ATOM    277  CA  PRO A  37     -24.331 -98.666  88.144  1.00 20.00           C  
ATOM    278  C   PRO A  37     -23.971 -98.414  89.593  1.00 20.00           C  
ATOM    279  O   PRO A  37     -23.485 -97.400  89.970  1.00 20.00           O  
ATOM    280  CB  PRO A  37     -25.361 -97.610  87.776  1.00 20.00           C  
ATOM    281  CG  PRO A  37     -26.595 -98.220  88.123  1.00 20.00           C  
ATOM    282  CD  PRO A  37     -26.377 -99.695  87.959  1.00 20.00           C  
ATOM    283  N   SER A  38     -24.528 -99.287  90.414  1.00 20.00           N  
ATOM    284  CA  SER A  38     -24.322 -99.178  91.834  1.00 20.00           C  
ATOM    285  C   SER A  38     -23.061 -99.871  92.246  1.00 20.00           C  
ATOM    286  O   SER A  38     -22.766-100.831  91.458  1.00 20.00           O  
ATOM    287  CB  SER A  38     -25.454 -99.753  92.589  1.00 20.00           C  
ATOM    288  OG  SER A  38     -25.557-101.134  92.338  1.00 20.00           O  
ATOM    289  N   ASP A  39     -22.625 -99.984  92.787  1.00 20.00           N  
ATOM    290  CA  ASP A  39     -21.423 -99.894  93.465  1.00 20.00           C  
ATOM    291  C   ASP A  39     -21.605 -99.848  94.948  1.00 20.00           C  
ATOM    292  O   ASP A  39     -22.640 -99.544  95.487  1.00 20.00           O  
ATOM    293  CB  ASP A  39     -20.776 -98.663  92.937  1.00 20.00           C  
ATOM    294  CG  ASP A  39     -20.540 -98.793  91.458  1.00 20.00           C  
ATOM    295  OD1 ASP A  39     -20.524 -99.935  90.963  1.00 20.00           O  
ATOM    296  OD2 ASP A  39     -20.383 -97.765  90.795  1.00 20.00           O  
ATOM    297  N   LYS A  40     -20.502-100.119  95.597  1.00 20.00           N  
ATOM    298  CA  LYS A  40     -20.425-100.025  97.026  1.00 20.00           C  
ATOM    299  C   LYS A  40     -21.414-100.901  97.675  1.00 20.00           C  
ATOM    300  O   LYS A  40     -21.546-102.060  97.294  1.00 20.00           O  
ATOM    301  CB  LYS A  40     -20.595 -98.578  97.464  1.00 20.00           C  
ATOM    302  CG  LYS A  40     -19.574 -97.667  96.927  1.00 20.00           C  
ATOM    303  CD  LYS A  40     -19.664 -96.301  97.567  1.00 20.00           C  
ATOM    304  CE  LYS A  40     -18.644 -95.390  97.024  1.00 20.00           C  
ATOM    305  NZ  LYS A  40     -18.714 -94.049  97.646  1.00 20.00           N  
ATOM    306  N   THR A  41     -22.109-100.350  98.647  1.00 20.00           N  
ATOM    307  CA  THR A  41     -23.039-101.101  99.395  1.00 20.00           C  
ATOM    308  C   THR A  41     -24.226-101.369  98.567  1.00 20.00           C  
ATOM    309  O   THR A  41     -25.013-102.157  99.061  1.00 20.00           O  
ATOM    310  CB  THR A  41     -23.465-100.374 100.654  1.00 20.00           C  
ATOM    311  OG1 THR A  41     -22.372-100.176 101.487  1.00 20.00           O  
ATOM    312  CG2 THR A  41     -24.462-101.172 101.388  1.00 20.00           C  
ATOM    313  N   ILE A  42     -24.057-100.682  97.574  1.00 20.00           N  
ATOM    314  CA  ILE A  42     -25.232-100.626  96.788  1.00 20.00           C  
ATOM    315  C   ILE A  42     -26.118 -99.475  97.261  1.00 20.00           C  
ATOM    316  O   ILE A  42     -27.276 -99.645  96.826  1.00 20.00           O  
ATOM    317  CB  ILE A  42     -25.944-101.943  96.821  1.00 20.00           C  
ATOM    318  CG1 ILE A  42     -25.090-103.069  96.258  1.00 20.00           C  
ATOM    319  CG2 ILE A  42     -27.203-101.811  96.056  1.00 20.00           C  
ATOM    320  CD1 ILE A  42     -25.626-104.440  96.451  1.00 20.00           C  
ATOM    321  N   GLY A  43     -25.970 -98.564  98.122  1.00 20.00           N  
ATOM    322  CA  GLY A  43     -26.871 -97.640  98.811  1.00 20.00           C  
ATOM    323  C   GLY A  43     -27.337 -96.519  97.746  1.00 20.00           C  
ATOM    324  O   GLY A  43     -28.318 -96.003  97.786  1.00 20.00           O  
ATOM    325  N   GLY A  44     -26.016 -96.187  97.111  1.00 20.00           N  
ATOM    326  CA  GLY A  44     -25.807 -95.161  96.116  1.00 20.00           C  
ATOM    327  C   GLY A  44     -26.411 -95.440  94.762  1.00 20.00           C  
ATOM    328  O   GLY A  44     -26.529 -94.536  93.947  1.00 20.00           O  
ATOM    329  N   GLY A  45     -26.770 -96.689  94.602  1.00 20.00           N  
ATOM    330  CA  GLY A  45     -27.445 -97.099  93.410  1.00 20.00           C  
ATOM    331  C   GLY A  45     -28.842 -96.556  93.395  1.00 20.00           C  
ATOM    332  O   GLY A  45     -29.465 -96.672  92.363  1.00 20.00           O  
ATOM    333  N   ASP A  46     -29.379 -96.018  94.471  1.00 20.00           N  
ATOM    334  CA  ASP A  46     -30.711 -95.628  94.409  1.00 20.00           C  
ATOM    335  C   ASP A  46     -31.506 -96.400  95.381  1.00 20.00           C  
ATOM    336  O   ASP A  46     -31.050 -97.434  95.890  1.00 20.00           O  
ATOM    337  CB  ASP A  46     -31.139 -95.823  92.986  1.00 20.00           C  
ATOM    338  CG  ASP A  46     -30.367 -94.963  92.058  1.00 20.00           C  
ATOM    339  OD1 ASP A  46     -29.814 -93.981  92.536  1.00 20.00           O  
ATOM    340  OD2 ASP A  46     -30.302 -95.269  90.866  1.00 20.00           O  
ATOM    341  N   ASP A  47     -32.789 -95.773  95.717  1.00 20.00           N  
ATOM    342  CA  ASP A  47     -33.917 -96.397  96.194  1.00 20.00           C  
ATOM    343  C   ASP A  47     -35.079 -96.069  95.339  1.00 20.00           C  
ATOM    344  O   ASP A  47     -35.467 -94.896  95.206  1.00 20.00           O  
ATOM    345  CB  ASP A  47     -34.100 -95.947  97.618  1.00 20.00           C  
ATOM    346  CG  ASP A  47     -32.941 -96.374  98.452  1.00 20.00           C  
ATOM    347  OD1 ASP A  47     -32.230 -97.307  98.036  1.00 20.00           O  
ATOM    348  OD2 ASP A  47     -32.735 -95.776  99.510  1.00 20.00           O  
ATOM    349  N   SER A  48     -35.573 -97.044  94.672  1.00 20.00           N  
ATOM    350  CA  SER A  48     -36.729 -96.852  93.869  1.00 20.00           C  
ATOM    351  C   SER A  48     -37.899 -97.424  94.550  1.00 20.00           C  
ATOM    352  O   SER A  48     -37.985 -98.664  94.567  1.00 20.00           O  
ATOM    353  CB  SER A  48     -36.537 -97.484  92.506  1.00 20.00           C  
ATOM    354  OG  SER A  48     -36.345 -98.881  92.604  1.00 20.00           O  
ATOM    355  N   PHE A  49     -38.590 -96.566  95.292  1.00 20.00           N  
ATOM    356  CA  PHE A  49     -39.632 -97.110  96.065  1.00 20.00           C  
ATOM    357  C   PHE A  49     -39.106 -98.061  97.114  1.00 20.00           C  
ATOM    358  O   PHE A  49     -38.327 -97.643  97.931  1.00 20.00           O  
ATOM    359  CB  PHE A  49     -40.581 -97.816  95.169  1.00 20.00           C  
ATOM    360  CG  PHE A  49     -41.209 -96.922  94.161  1.00 20.00           C  
ATOM    361  CD1 PHE A  49     -42.346 -96.236  94.451  1.00 20.00           C  
ATOM    362  CD2 PHE A  49     -40.660 -96.769  92.927  1.00 20.00           C  
ATOM    363  CE1 PHE A  49     -42.928 -95.409  93.523  1.00 20.00           C  
ATOM    364  CE2 PHE A  49     -41.237 -95.943  91.995  1.00 20.00           C  
ATOM    365  CZ  PHE A  49     -42.374 -95.263  92.294  1.00 20.00           C  
ATOM    366  N   ASN A  50     -39.717 -99.162  97.521  1.00 20.00           N  
ATOM    367  CA  ASN A  50     -39.588-100.558  97.857  1.00 20.00           C  
ATOM    368  C   ASN A  50     -39.562-100.742  99.342  1.00 20.00           C  
ATOM    369  O   ASN A  50     -39.656 -99.749 100.041  1.00 20.00           O  
ATOM    370  CB  ASN A  50     -38.420-101.183  97.161  1.00 20.00           C  
ATOM    371  CG  ASN A  50     -38.554-101.087  95.671  1.00 20.00           C  
ATOM    372  OD1 ASN A  50     -39.597-101.286  95.129  1.00 20.00           O  
ATOM    373  ND2 ASN A  50     -37.506-100.783  95.002  1.00 20.00           N  
ATOM    374  N   THR A  51     -38.902-101.475 100.091  1.00 20.00           N  
ATOM    375  CA  THR A  51     -39.178-102.312 101.222  1.00 20.00           C  
ATOM    376  C   THR A  51     -38.180-103.436 101.356  1.00 20.00           C  
ATOM    377  O   THR A  51     -37.245-103.457 100.577  1.00 20.00           O  
ATOM    378  CB  THR A  51     -40.511-102.915 101.124  1.00 20.00           C  
ATOM    379  OG1 THR A  51     -41.477-101.872 101.072  1.00 20.00           O  
ATOM    380  CG2 THR A  51     -40.752-103.809 102.305  1.00 20.00           C  
ATOM    381  N   PHE A  52     -38.356-104.303 102.317  1.00 20.00           N  
ATOM    382  CA  PHE A  52     -37.438-105.417 102.440  1.00 20.00           C  
ATOM    383  C   PHE A  52     -37.326-106.181 101.147  1.00 20.00           C  
ATOM    384  O   PHE A  52     -38.304-106.335 100.462  1.00 20.00           O  
ATOM    385  CB  PHE A  52     -37.834-106.342 103.556  1.00 20.00           C  
ATOM    386  CG  PHE A  52     -37.883-105.684 104.883  1.00 20.00           C  
ATOM    387  CD1 PHE A  52     -39.011-105.074 105.331  1.00 20.00           C  
ATOM    388  CD2 PHE A  52     -36.800-105.675 105.678  1.00 20.00           C  
ATOM    389  CE1 PHE A  52     -39.058-104.465 106.554  1.00 20.00           C  
ATOM    390  CE2 PHE A  52     -36.840-105.068 106.904  1.00 20.00           C  
ATOM    391  CZ  PHE A  52     -37.971-104.462 107.343  1.00 20.00           C  
ATOM    392  N   PHE A  53     -36.159-106.596 100.808  1.00 20.00           N  
ATOM    393  CA  PHE A  53     -35.998-107.359  99.597  1.00 20.00           C  
ATOM    394  C   PHE A  53     -36.282-106.530  98.367  1.00 20.00           C  
ATOM    395  O   PHE A  53     -36.418-105.317  98.377  1.00 20.00           O  
ATOM    396  CB  PHE A  53     -36.850-108.575  99.609  1.00 20.00           C  
ATOM    397  CG  PHE A  53     -36.576-109.519  98.493  1.00 20.00           C  
ATOM    398  CD1 PHE A  53     -37.204-109.365  97.296  1.00 20.00           C  
ATOM    399  CD2 PHE A  53     -35.685-110.558  98.640  1.00 20.00           C  
ATOM    400  CE1 PHE A  53     -36.951-110.232  96.263  1.00 20.00           C  
ATOM    401  CE2 PHE A  53     -35.428-111.430  97.612  1.00 20.00           C  
ATOM    402  CZ  PHE A  53     -36.062-111.266  96.422  1.00 20.00           C  
ATOM    403  N   SER A  54     -36.087-106.472  97.491  1.00 20.00           N  
ATOM    404  CA  SER A  54     -36.296-105.379  96.564  1.00 20.00           C  
ATOM    405  C   SER A  54     -36.968-105.849  95.314  1.00 20.00           C  
ATOM    406  O   SER A  54     -36.405-106.473  94.416  1.00 20.00           O  
ATOM    407  CB  SER A  54     -35.017-104.743  96.219  1.00 20.00           C  
ATOM    408  OG  SER A  54     -34.179-105.662  95.564  1.00 20.00           O  
ATOM    409  N   GLU A  55     -38.186-105.301  95.145  1.00 20.00           N  
ATOM    410  CA  GLU A  55     -38.857-105.392  93.885  1.00 20.00           C  
ATOM    411  C   GLU A  55     -38.312-104.432  92.878  1.00 20.00           C  
ATOM    412  O   GLU A  55     -38.193-104.707  91.726  1.00 20.00           O  
ATOM    413  CB  GLU A  55     -40.303-105.126  94.068  1.00 20.00           C  
ATOM    414  CG  GLU A  55     -40.942-106.098  94.992  1.00 20.00           C  
ATOM    415  CD  GLU A  55     -42.372-105.799  95.161  1.00 20.00           C  
ATOM    416  OE1 GLU A  55     -42.863-104.834  94.548  1.00 20.00           O  
ATOM    417  OE2 GLU A  55     -42.999-106.529  95.905  1.00 20.00           O  
ATOM    418  N   THR A  56     -37.881-103.281  93.391  1.00 20.00           N  
ATOM    419  CA  THR A  56     -37.379-102.242  92.558  1.00 20.00           C  
ATOM    420  C   THR A  56     -36.214-102.757  91.792  1.00 20.00           C  
ATOM    421  O   THR A  56     -36.015-102.384  90.618  1.00 20.00           O  
ATOM    422  CB  THR A  56     -37.020-101.020  93.365  1.00 20.00           C  
ATOM    423  OG1 THR A  56     -36.022-101.379  94.287  1.00 20.00           O  
ATOM    424  CG2 THR A  56     -38.188-100.462  94.103  1.00 20.00           C  
ATOM    425  N   GLY A  57     -35.577-103.713  92.582  1.00 20.00           N  
ATOM    426  CA  GLY A  57     -34.343-103.976  91.894  1.00 20.00           C  
ATOM    427  C   GLY A  57     -34.215-105.424  91.555  1.00 20.00           C  
ATOM    428  O   GLY A  57     -34.837-106.214  92.244  1.00 20.00           O  
ATOM    429  N   ALA A  58     -33.346-105.834  90.623  1.00 20.00           N  
ATOM    430  CA  ALA A  58     -33.071-107.240  90.391  1.00 20.00           C  
ATOM    431  C   ALA A  58     -31.985-107.760  91.278  1.00 20.00           C  
ATOM    432  O   ALA A  58     -31.442-107.075  92.064  1.00 20.00           O  
ATOM    433  CB  ALA A  58     -32.739-107.483  88.948  1.00 20.00           C  
ATOM    434  N   GLY A  59     -31.780-109.094  91.171  1.00 20.00           N  
ATOM    435  CA  GLY A  59     -30.776-109.757  91.971  1.00 20.00           C  
ATOM    436  C   GLY A  59     -29.523-108.982  91.839  1.00 20.00           C  
ATOM    437  O   GLY A  59     -28.755-108.929  92.787  1.00 20.00           O  
ATOM    438  N   LYS A  60     -29.389-108.398  90.649  1.00 20.00           N  
ATOM    439  CA  LYS A  60     -28.268-107.588  90.273  1.00 20.00           C  
ATOM    440  C   LYS A  60     -28.012-106.508  91.314  1.00 20.00           C  
ATOM    441  O   LYS A  60     -26.934-106.379  91.815  1.00 20.00           O  
ATOM    442  CB  LYS A  60     -28.459-106.746  88.958  1.00 20.00           C  
ATOM    443  CG  LYS A  60     -29.397-107.243  87.849  1.00 20.00           C  
ATOM    444  CD  LYS A  60     -29.138-106.566  86.462  1.00 20.00           C  
ATOM    445  CE  LYS A  60     -30.199-106.671  85.352  1.00 20.00           C  
ATOM    446  NZ  LYS A  60     -29.806-106.136  84.024  1.00 20.00           N  
ATOM    447  N   HIS A  61     -29.035-105.752  91.594  1.00 20.00           N  
ATOM    448  CA  HIS A  61     -28.998-104.590  92.479  1.00 20.00           C  
ATOM    449  C   HIS A  61     -28.833-105.127  93.879  1.00 20.00           C  
ATOM    450  O   HIS A  61     -28.164-104.549  94.701  1.00 20.00           O  
ATOM    451  CB  HIS A  61     -30.077-103.633  91.909  1.00 20.00           C  
ATOM    452  CG  HIS A  61     -31.301-103.135  92.666  1.00 20.00           C  
ATOM    453  ND1 HIS A  61     -31.923-103.808  93.685  1.00 20.00           N  
ATOM    454  CD2 HIS A  61     -32.010-101.985  92.464  1.00 20.00           C  
ATOM    455  CE1 HIS A  61     -32.962-103.066  94.043  1.00 20.00           C  
ATOM    456  NE2 HIS A  61     -33.020-101.983  93.317  1.00 20.00           N  
ATOM    457  N   VAL A  62     -29.405-106.226  94.037  1.00 20.00           N  
ATOM    458  CA  VAL A  62     -29.328-107.031  95.213  1.00 20.00           C  
ATOM    459  C   VAL A  62     -29.473-108.455  94.721  1.00 20.00           C  
ATOM    460  O   VAL A  62     -30.100-108.625  93.663  1.00 20.00           O  
ATOM    461  CB  VAL A  62     -30.416-106.650  96.164  1.00 20.00           C  
ATOM    462  CG1 VAL A  62     -30.547-107.655  97.289  1.00 20.00           C  
ATOM    463  CG2 VAL A  62     -30.233-105.299  96.819  1.00 20.00           C  
ATOM    464  N   PRO A  63     -28.902-109.285  95.504  1.00 20.00           N  
ATOM    465  CA  PRO A  63     -28.419-110.681  95.215  1.00 20.00           C  
ATOM    466  C   PRO A  63     -29.305-111.823  94.814  1.00 20.00           C  
ATOM    467  O   PRO A  63     -30.500-111.584  94.677  1.00 20.00           O  
ATOM    468  CB  PRO A  63     -27.857-111.117  96.514  1.00 20.00           C  
ATOM    469  CG  PRO A  63     -28.069-109.990  97.514  1.00 20.00           C  
ATOM    470  CD  PRO A  63     -28.724-108.851  96.866  1.00 20.00           C  
ATOM    471  N   ARG A  64     -28.590-113.022  94.663  1.00 20.00           N  
ATOM    472  CA  ARG A  64     -29.094-114.419  94.370  1.00 20.00           C  
ATOM    473  C   ARG A  64     -29.341-115.090  95.713  1.00 20.00           C  
ATOM    474  O   ARG A  64     -30.245-115.801  95.930  1.00 20.00           O  
ATOM    475  CB  ARG A  64     -28.145-115.246  93.535  1.00 20.00           C  
ATOM    476  CG  ARG A  64     -28.728-116.540  93.019  1.00 20.00           C  
ATOM    477  CD  ARG A  64     -29.940-116.317  92.163  1.00 20.00           C  
ATOM    478  NE  ARG A  64     -30.481-117.578  91.701  1.00 20.00           N  
ATOM    479  CZ  ARG A  64     -31.502-117.668  90.894  1.00 20.00           C  
ATOM    480  NH1 ARG A  64     -32.123-116.576  90.437  1.00 20.00           N  
ATOM    481  NH2 ARG A  64     -31.979-118.824  90.484  1.00 20.00           N  
ATOM    482  N   ALA A  65     -28.481-114.962  96.594  1.00 20.00           N  
ATOM    483  CA  ALA A  65     -28.919-114.924  97.950  1.00 20.00           C  
ATOM    484  C   ALA A  65     -29.667-115.949  98.835  1.00 20.00           C  
ATOM    485  O   ALA A  65     -30.827-115.958  98.806  1.00 20.00           O  
ATOM    486  CB  ALA A  65     -29.966-113.838  98.031  1.00 20.00           C  
ATOM    487  N   VAL A  66     -29.137-116.732  99.786  1.00 20.00           N  
ATOM    488  CA  VAL A  66     -29.994-117.335 100.943  1.00 20.00           C  
ATOM    489  C   VAL A  66     -29.035-117.857 101.989  1.00 20.00           C  
ATOM    490  O   VAL A  66     -28.382-118.833 101.703  1.00 20.00           O  
ATOM    491  CB  VAL A  66     -30.971-118.392 100.613  1.00 20.00           C  
ATOM    492  CG1 VAL A  66     -31.740-118.791 101.862  1.00 20.00           C  
ATOM    493  CG2 VAL A  66     -32.001-117.912  99.635  1.00 20.00           C  
ATOM    494  N   PHE A  67     -28.908-117.198 103.094  1.00 20.00           N  
ATOM    495  CA  PHE A  67     -28.092-117.565 104.231  1.00 20.00           C  
ATOM    496  C   PHE A  67     -28.876-118.323 105.253  1.00 20.00           C  
ATOM    497  O   PHE A  67     -29.934-117.806 105.584  1.00 20.00           O  
ATOM    498  CB  PHE A  67     -27.580-116.319 104.883  1.00 20.00           C  
ATOM    499  CG  PHE A  67     -26.290-116.307 104.175  1.00 20.00           C  
ATOM    500  CD1 PHE A  67     -25.482-117.439 104.186  1.00 20.00           C  
ATOM    501  CD2 PHE A  67     -25.927-115.159 103.509  1.00 20.00           C  
ATOM    502  CE1 PHE A  67     -24.306-117.427 103.515  1.00 20.00           C  
ATOM    503  CE2 PHE A  67     -24.753-115.144 102.843  1.00 20.00           C  
ATOM    504  CZ  PHE A  67     -23.942-116.280 102.843  1.00 20.00           C  
ATOM    505  N   VAL A  68     -28.358-119.548 105.668  1.00 20.00           N  
ATOM    506  CA  VAL A  68     -28.891-120.329 106.753  1.00 20.00           C  
ATOM    507  C   VAL A  68     -27.948-120.361 107.921  1.00 20.00           C  
ATOM    508  O   VAL A  68     -26.839-120.808 107.790  1.00 20.00           O  
ATOM    509  CB  VAL A  68     -29.137-121.748 106.275  1.00 20.00           C  
ATOM    510  CG1 VAL A  68     -29.704-122.630 107.346  1.00 20.00           C  
ATOM    511  CG2 VAL A  68     -30.075-121.796 105.112  1.00 20.00           C  
ATOM    512  N   ASP A  69     -28.418-119.881 109.038  1.00 20.00           N  
ATOM    513  CA  ASP A  69     -27.622-119.853 110.239  1.00 20.00           C  
ATOM    514  C   ASP A  69     -28.267-120.633 111.344  1.00 20.00           C  
ATOM    515  O   ASP A  69     -29.438-120.809 111.330  1.00 20.00           O  
ATOM    516  CB  ASP A  69     -27.456-118.415 110.689  1.00 20.00           C  
ATOM    517  CG  ASP A  69     -26.808-117.559 109.650  1.00 20.00           C  
ATOM    518  OD1 ASP A  69     -26.467-118.074 108.532  1.00 20.00           O  
ATOM    519  OD2 ASP A  69     -26.601-116.323 109.891  1.00 20.00           O  
ATOM    520  N   LEU A  70     -27.876-121.407 111.894  1.00 20.00           N  
ATOM    521  CA  LEU A  70     -28.539-122.109 112.957  1.00 20.00           C  
ATOM    522  C   LEU A  70     -28.095-121.594 114.303  1.00 20.00           C  
ATOM    523  O   LEU A  70     -28.290-122.196 115.362  1.00 20.00           O  
ATOM    524  CB  LEU A  70     -28.240-123.604 112.863  1.00 20.00           C  
ATOM    525  CG  LEU A  70     -28.664-124.208 111.551  1.00 20.00           C  
ATOM    526  CD1 LEU A  70     -28.359-125.703 111.459  1.00 20.00           C  
ATOM    527  CD2 LEU A  70     -30.113-124.044 111.307  1.00 20.00           C  
ATOM    528  N   GLU A  71     -27.440-120.510 114.255  1.00 20.00           N  
ATOM    529  CA  GLU A  71     -26.889-119.793 115.380  1.00 20.00           C  
ATOM    530  C   GLU A  71     -26.837-118.346 114.737  1.00 20.00           C  
ATOM    531  O   GLU A  71     -26.660-118.169 113.540  1.00 20.00           O  
ATOM    532  CB  GLU A  71     -25.534-120.347 115.682  1.00 20.00           C  
ATOM    533  CG  GLU A  71     -25.512-121.828 116.034  1.00 20.00           C  
ATOM    534  CD  GLU A  71     -24.155-122.382 116.331  1.00 20.00           C  
ATOM    535  OE1 GLU A  71     -23.183-121.613 116.268  1.00 20.00           O  
ATOM    536  OE2 GLU A  71     -23.985-123.618 116.645  1.00 20.00           O  
ATOM    537  N   PRO A  72     -27.008-117.290 115.452  1.00 20.00           N  
ATOM    538  CA  PRO A  72     -27.026-115.899 114.945  1.00 20.00           C  
ATOM    539  C   PRO A  72     -25.698-115.437 114.583  1.00 20.00           C  
ATOM    540  O   PRO A  72     -25.602-114.472 113.742  1.00 20.00           O  
ATOM    541  CB  PRO A  72     -27.333-115.116 116.172  1.00 20.00           C  
ATOM    542  CG  PRO A  72     -27.351-116.110 117.314  1.00 20.00           C  
ATOM    543  CD  PRO A  72     -27.177-117.467 116.826  1.00 20.00           C  
ATOM    544  N   THR A  73     -24.806-116.126 115.296  1.00 20.00           N  
ATOM    545  CA  THR A  73     -23.391-115.935 115.306  1.00 20.00           C  
ATOM    546  C   THR A  73     -22.981-115.335 113.986  1.00 20.00           C  
ATOM    547  O   THR A  73     -22.937-114.097 113.900  1.00 20.00           O  
ATOM    548  CB  THR A  73     -22.643-117.248 115.541  1.00 20.00           C  
ATOM    549  OG1 THR A  73     -22.901-118.164 114.517  1.00 20.00           O  
ATOM    550  CG2 THR A  73     -22.979-117.905 116.853  1.00 20.00           C  
ATOM    551  N   VAL A  74     -22.647-116.120 112.990  1.00 20.00           N  
ATOM    552  CA  VAL A  74     -22.178-115.646 111.721  1.00 20.00           C  
ATOM    553  C   VAL A  74     -23.205-114.769 111.037  1.00 20.00           C  
ATOM    554  O   VAL A  74     -22.907-113.688 110.517  1.00 20.00           O  
ATOM    555  CB  VAL A  74     -21.759-116.817 110.821  1.00 20.00           C  
ATOM    556  CG1 VAL A  74     -22.916-117.627 110.429  1.00 20.00           C  
ATOM    557  CG2 VAL A  74     -21.064-116.316 109.605  1.00 20.00           C  
ATOM    558  N   ILE A  75     -24.401-115.129 111.208  1.00 20.00           N  
ATOM    559  CA  ILE A  75     -25.485-114.368 110.628  1.00 20.00           C  
ATOM    560  C   ILE A  75     -25.605-112.999 111.286  1.00 20.00           C  
ATOM    561  O   ILE A  75     -26.291-112.100 110.719  1.00 20.00           O  
ATOM    562  CB  ILE A  75     -26.735-115.110 110.851  1.00 20.00           C  
ATOM    563  CG1 ILE A  75     -27.919-114.386 110.269  1.00 20.00           C  
ATOM    564  CG2 ILE A  75     -27.039-115.315 112.313  1.00 20.00           C  
ATOM    565  CD1 ILE A  75     -29.165-115.136 110.485  1.00 20.00           C  
ATOM    566  N   ASP A  76     -25.332-112.931 112.556  1.00 20.00           N  
ATOM    567  CA  ASP A  76     -25.345-111.590 113.141  1.00 20.00           C  
ATOM    568  C   ASP A  76     -24.268-110.804 112.519  1.00 20.00           C  
ATOM    569  O   ASP A  76     -24.388-109.577 112.452  1.00 20.00           O  
ATOM    570  CB  ASP A  76     -25.138-111.678 114.634  1.00 20.00           C  
ATOM    571  CG  ASP A  76     -25.140-110.313 115.306  1.00 20.00           C  
ATOM    572  OD1 ASP A  76     -25.303-109.246 114.609  1.00 20.00           O  
ATOM    573  OD2 ASP A  76     -24.979-110.228 116.566  1.00 20.00           O  
ATOM    574  N   GLU A  77     -23.234-111.449 112.051  1.00 20.00           N  
ATOM    575  CA  GLU A  77     -22.235-110.695 111.379  1.00 20.00           C  
ATOM    576  C   GLU A  77     -22.786-110.049 110.124  1.00 20.00           C  
ATOM    577  O   GLU A  77     -22.377-108.968 109.738  1.00 20.00           O  
ATOM    578  CB  GLU A  77     -21.101-111.625 111.009  1.00 20.00           C  
ATOM    579  CG  GLU A  77     -20.473-112.305 112.206  1.00 20.00           C  
ATOM    580  CD  GLU A  77     -19.343-113.238 111.835  1.00 20.00           C  
ATOM    581  OE1 GLU A  77     -19.016-113.381 110.614  1.00 20.00           O  
ATOM    582  OE2 GLU A  77     -18.718-113.882 112.743  1.00 20.00           O  
ATOM    583  N   VAL A  78     -23.053-111.127 109.174  1.00 20.00           N  
ATOM    584  CA  VAL A  78     -23.673-110.587 107.992  1.00 20.00           C  
ATOM    585  C   VAL A  78     -24.786-109.634 108.352  1.00 20.00           C  
ATOM    586  O   VAL A  78     -25.325-108.923 107.456  1.00 20.00           O  
ATOM    587  CB  VAL A  78     -24.155-111.701 107.086  1.00 20.00           C  
ATOM    588  CG1 VAL A  78     -24.899-111.114 105.920  1.00 20.00           C  
ATOM    589  CG2 VAL A  78     -23.031-112.580 106.614  1.00 20.00           C  
ATOM    590  N   ARG A  79     -25.483-109.741 109.327  1.00 20.00           N  
ATOM    591  CA  ARG A  79     -26.397-108.739 109.817  1.00 20.00           C  
ATOM    592  C   ARG A  79     -25.735-107.757 110.717  1.00 20.00           C  
ATOM    593  O   ARG A  79     -26.313-106.683 111.058  1.00 20.00           O  
ATOM    594  CB  ARG A  79     -27.511-109.388 110.532  1.00 20.00           C  
ATOM    595  CG  ARG A  79     -28.615-108.426 110.872  1.00 20.00           C  
ATOM    596  CD  ARG A  79     -29.342-107.973 109.640  1.00 20.00           C  
ATOM    597  NE  ARG A  79     -30.412-107.056 109.952  1.00 20.00           N  
ATOM    598  CZ  ARG A  79     -31.203-106.512 109.058  1.00 20.00           C  
ATOM    599  NH1 ARG A  79     -31.044-106.793 107.787  1.00 20.00           N  
ATOM    600  NH2 ARG A  79     -32.151-105.688 109.436  1.00 20.00           N  
ATOM    601  N   THR A  80     -24.578-108.105 111.160  1.00 20.00           N  
ATOM    602  CA  THR A  80     -23.815-107.402 112.129  1.00 20.00           C  
ATOM    603  C   THR A  80     -23.731-105.938 111.776  1.00 20.00           C  
ATOM    604  O   THR A  80     -23.496-105.561 110.631  1.00 20.00           O  
ATOM    605  CB  THR A  80     -22.448-107.995 112.244  1.00 20.00           C  
ATOM    606  OG1 THR A  80     -22.498-109.356 112.650  1.00 20.00           O  
ATOM    607  CG2 THR A  80     -21.670-107.211 113.237  1.00 20.00           C  
ATOM    608  N   GLY A  81     -23.927-105.159 112.676  1.00 20.00           N  
ATOM    609  CA  GLY A  81     -23.785-103.741 112.551  1.00 20.00           C  
ATOM    610  C   GLY A  81     -23.728-103.427 111.089  1.00 20.00           C  
ATOM    611  O   GLY A  81     -22.730-102.966 110.590  1.00 20.00           O  
ATOM    612  N   THR A  82     -24.827-103.694 110.436  1.00 20.00           N  
ATOM    613  CA  THR A  82     -24.930-103.462 109.014  1.00 20.00           C  
ATOM    614  C   THR A  82     -23.524-103.371 108.606  1.00 20.00           C  
ATOM    615  O   THR A  82     -23.090-102.293 108.246  1.00 20.00           O  
ATOM    616  CB  THR A  82     -25.776-102.213 108.756  1.00 20.00           C  
ATOM    617  OG1 THR A  82     -27.086-102.443 109.097  1.00 20.00           O  
ATOM    618  CG2 THR A  82     -25.771-101.773 107.309  1.00 20.00           C  
ATOM    619  N   TYR A  83     -22.954-104.534 108.771  1.00 20.00           N  
ATOM    620  CA  TYR A  83     -21.640-105.063 108.652  1.00 20.00           C  
ATOM    621  C   TYR A  83     -20.963-104.485 107.457  1.00 20.00           C  
ATOM    622  O   TYR A  83     -19.927-105.074 107.020  1.00 20.00           O  
ATOM    623  CB  TYR A  83     -21.630-106.582 108.571  1.00 20.00           C  
ATOM    624  CG  TYR A  83     -20.210-106.865 108.792  1.00 20.00           C  
ATOM    625  CD1 TYR A  83     -19.694-106.890 110.059  1.00 20.00           C  
ATOM    626  CD2 TYR A  83     -19.384-107.104 107.737  1.00 20.00           C  
ATOM    627  CE1 TYR A  83     -18.396-107.146 110.266  1.00 20.00           C  
ATOM    628  CE2 TYR A  83     -18.085-107.360 107.935  1.00 20.00           C  
ATOM    629  CZ  TYR A  83     -17.596-107.381 109.201  1.00 20.00           C  
ATOM    630  OH  TYR A  83     -16.302-107.637 109.401  1.00 20.00           O  
ATOM    631  N   ARG A  84     -21.395-103.395 106.892  1.00 20.00           N  
ATOM    632  CA  ARG A  84     -20.771-102.756 105.750  1.00 20.00           C  
ATOM    633  C   ARG A  84     -21.272-103.280 104.473  1.00 20.00           C  
ATOM    634  O   ARG A  84     -20.888-102.853 103.394  1.00 20.00           O  
ATOM    635  CB  ARG A  84     -19.333-103.097 105.714  1.00 20.00           C  
ATOM    636  CG  ARG A  84     -18.709-102.989 107.056  1.00 20.00           C  
ATOM    637  CD  ARG A  84     -17.256-103.183 106.999  1.00 20.00           C  
ATOM    638  NE  ARG A  84     -16.635-102.818 108.234  1.00 20.00           N  
ATOM    639  CZ  ARG A  84     -15.375-102.953 108.451  1.00 20.00           C  
ATOM    640  NH1 ARG A  84     -14.587-103.446 107.516  1.00 20.00           N  
ATOM    641  NH2 ARG A  84     -14.806-102.620 109.585  1.00 20.00           N  
ATOM    642  N   GLN A  85     -22.126-104.185 104.600  1.00 20.00           N  
ATOM    643  CA  GLN A  85     -22.576-104.800 103.435  1.00 20.00           C  
ATOM    644  C   GLN A  85     -23.983-105.041 103.386  1.00 20.00           C  
ATOM    645  O   GLN A  85     -24.453-106.061 103.079  1.00 20.00           O  
ATOM    646  CB  GLN A  85     -21.870-106.126 103.234  1.00 20.00           C  
ATOM    647  CG  GLN A  85     -20.433-105.951 103.025  1.00 20.00           C  
ATOM    648  CD  GLN A  85     -19.803-107.078 102.233  1.00 20.00           C  
ATOM    649  OE1 GLN A  85     -20.452-108.006 101.850  1.00 20.00           O  
ATOM    650  NE2 GLN A  85     -18.561-107.058 101.973  1.00 20.00           N  
ATOM    651  N   LEU A  86     -24.841-104.157 103.529  1.00 20.00           N  
ATOM    652  CA  LEU A  86     -26.119-104.714 103.536  1.00 20.00           C  
ATOM    653  C   LEU A  86     -26.587-105.364 102.264  1.00 20.00           C  
ATOM    654  O   LEU A  86     -26.802-104.626 101.301  1.00 20.00           O  
ATOM    655  CB  LEU A  86     -27.114-103.616 103.885  1.00 20.00           C  
ATOM    656  CG  LEU A  86     -28.386-104.140 104.418  1.00 20.00           C  
ATOM    657  CD1 LEU A  86     -28.248-104.839 105.756  1.00 20.00           C  
ATOM    658  CD2 LEU A  86     -29.409-103.030 104.616  1.00 20.00           C  
ATOM    659  N   PHE A  87     -26.572-106.702 102.247  1.00 20.00           N  
ATOM    660  CA  PHE A  87     -26.828-107.349 100.990  1.00 20.00           C  
ATOM    661  C   PHE A  87     -28.234-107.740 100.908  1.00 20.00           C  
ATOM    662  O   PHE A  87     -28.692-108.331  99.948  1.00 20.00           O  
ATOM    663  CB  PHE A  87     -25.961-108.594 100.798  1.00 20.00           C  
ATOM    664  CG  PHE A  87     -26.266-109.745 101.679  1.00 20.00           C  
ATOM    665  CD1 PHE A  87     -25.690-109.889 102.906  1.00 20.00           C  
ATOM    666  CD2 PHE A  87     -27.131-110.687 101.274  1.00 20.00           C  
ATOM    667  CE1 PHE A  87     -25.976-110.948 103.715  1.00 20.00           C  
ATOM    668  CE2 PHE A  87     -27.420-111.750 102.076  1.00 20.00           C  
ATOM    669  CZ  PHE A  87     -26.843-111.880 103.298  1.00 20.00           C  
ATOM    670  N   HIS A  88     -29.135-107.788 101.552  1.00 20.00           N  
ATOM    671  CA  HIS A  88     -30.521-107.607 101.736  1.00 20.00           C  
ATOM    672  C   HIS A  88     -31.001-108.065 103.070  1.00 20.00           C  
ATOM    673  O   HIS A  88     -30.378-109.043 103.606  1.00 20.00           O  
ATOM    674  CB  HIS A  88     -31.366-108.401 100.820  1.00 20.00           C  
ATOM    675  CG  HIS A  88     -32.788-107.906 100.993  1.00 20.00           C  
ATOM    676  ND1 HIS A  88     -33.260-106.769 100.373  1.00 20.00           N  
ATOM    677  CD2 HIS A  88     -33.792-108.386 101.679  1.00 20.00           C  
ATOM    678  CE1 HIS A  88     -34.486-106.575 100.669  1.00 20.00           C  
ATOM    679  NE2 HIS A  88     -34.834-107.541 101.460  1.00 20.00           N  
ATOM    680  N   PRO A  89     -32.066-107.589 103.494  1.00 20.00           N  
ATOM    681  CA  PRO A  89     -32.748-108.242 104.567  1.00 20.00           C  
ATOM    682  C   PRO A  89     -33.659-109.310 104.069  1.00 20.00           C  
ATOM    683  O   PRO A  89     -34.177-109.143 102.942  1.00 20.00           O  
ATOM    684  CB  PRO A  89     -33.599-107.122 105.153  1.00 20.00           C  
ATOM    685  CG  PRO A  89     -33.882-106.224 104.029  1.00 20.00           C  
ATOM    686  CD  PRO A  89     -32.742-106.356 103.122  1.00 20.00           C  
ATOM    687  N   GLU A  90     -33.857-110.300 104.837  1.00 20.00           N  
ATOM    688  CA  GLU A  90     -34.759-111.333 104.501  1.00 20.00           C  
ATOM    689  C   GLU A  90     -34.217-112.245 103.420  1.00 20.00           C  
ATOM    690  O   GLU A  90     -34.953-112.640 102.508  1.00 20.00           O  
ATOM    691  CB  GLU A  90     -36.055-110.713 104.077  1.00 20.00           C  
ATOM    692  CG  GLU A  90     -36.707-109.858 105.132  1.00 20.00           C  
ATOM    693  CD  GLU A  90     -37.983-109.250 104.673  1.00 20.00           C  
ATOM    694  OE1 GLU A  90     -38.360-109.504 103.531  1.00 20.00           O  
ATOM    695  OE2 GLU A  90     -38.605-108.520 105.455  1.00 20.00           O  
ATOM    696  N   GLN A  91     -33.150-112.441 103.101  1.00 20.00           N  
ATOM    697  CA  GLN A  91     -32.436-113.550 102.495  1.00 20.00           C  
ATOM    698  C   GLN A  91     -31.616-114.304 103.510  1.00 20.00           C  
ATOM    699  O   GLN A  91     -31.315-115.538 103.251  1.00 20.00           O  
ATOM    700  CB  GLN A  91     -31.595-113.053 101.368  1.00 20.00           C  
ATOM    701  CG  GLN A  91     -32.347-112.374 100.258  1.00 20.00           C  
ATOM    702  CD  GLN A  91     -31.485-111.896  99.158  1.00 20.00           C  
ATOM    703  OE1 GLN A  91     -30.308-112.064  99.222  1.00 20.00           O  
ATOM    704  NE2 GLN A  91     -31.864-111.276  98.061  1.00 20.00           N  
ATOM    705  N   LEU A  92     -31.485-113.645 104.824  1.00 20.00           N  
ATOM    706  CA  LEU A  92     -30.969-114.374 105.970  1.00 20.00           C  
ATOM    707  C   LEU A  92     -32.014-115.140 106.683  1.00 20.00           C  
ATOM    708  O   LEU A  92     -33.064-114.657 107.015  1.00 20.00           O  
ATOM    709  CB  LEU A  92     -30.329-113.421 106.939  1.00 20.00           C  
ATOM    710  CG  LEU A  92     -29.196-112.642 106.408  1.00 20.00           C  
ATOM    711  CD1 LEU A  92     -28.666-111.735 107.471  1.00 20.00           C  
ATOM    712  CD2 LEU A  92     -28.143-113.584 105.890  1.00 20.00           C  
ATOM    713  N   ILE A  93     -31.770-116.340 107.172  1.00 20.00           N  
ATOM    714  CA  ILE A  93     -32.293-117.136 108.234  1.00 20.00           C  
ATOM    715  C   ILE A  93     -31.353-117.189 109.406  1.00 20.00           C  
ATOM    716  O   ILE A  93     -30.183-117.359 109.171  1.00 20.00           O  
ATOM    717  CB  ILE A  93     -32.603-118.548 107.779  1.00 20.00           C  
ATOM    718  CG1 ILE A  93     -33.614-118.492 106.678  1.00 20.00           C  
ATOM    719  CG2 ILE A  93     -33.070-119.365 108.940  1.00 20.00           C  
ATOM    720  CD1 ILE A  93     -33.825-119.819 106.016  1.00 20.00           C  
ATOM    721  N   THR A  94     -31.896-116.958 110.498  1.00 20.00           N  
ATOM    722  CA  THR A  94     -31.207-116.982 111.738  1.00 20.00           C  
ATOM    723  C   THR A  94     -32.011-117.737 112.684  1.00 20.00           C  
ATOM    724  O   THR A  94     -32.996-117.226 113.166  1.00 20.00           O  
ATOM    725  CB  THR A  94     -31.063-115.577 112.270  1.00 20.00           C  
ATOM    726  OG1 THR A  94     -30.294-114.827 111.411  1.00 20.00           O  
ATOM    727  CG2 THR A  94     -30.438-115.554 113.640  1.00 20.00           C  
ATOM    728  N   GLY A  95     -31.604-118.935 112.916  1.00 20.00           N  
ATOM    729  CA  GLY A  95     -32.300-119.773 113.803  1.00 20.00           C  
ATOM    730  C   GLY A  95     -31.623-119.827 115.121  1.00 20.00           C  
ATOM    731  O   GLY A  95     -30.503-120.271 115.202  1.00 20.00           O  
ATOM    732  N   LYS A  96     -32.323-119.358 116.092  1.00 20.00           N  
ATOM    733  CA  LYS A  96     -31.899-119.437 117.456  1.00 20.00           C  
ATOM    734  C   LYS A  96     -32.467-120.687 118.052  1.00 20.00           C  
ATOM    735  O   LYS A  96     -33.227-120.625 118.985  1.00 20.00           O  
ATOM    736  CB  LYS A  96     -32.425-118.238 118.243  1.00 20.00           C  
ATOM    737  CG  LYS A  96     -32.079-116.889 117.662  1.00 20.00           C  
ATOM    738  CD  LYS A  96     -32.800-115.725 118.338  1.00 20.00           C  
ATOM    739  CE  LYS A  96     -32.181-114.380 118.111  1.00 20.00           C  
ATOM    740  NZ  LYS A  96     -32.835-113.281 118.829  1.00 20.00           N  
ATOM    741  N   GLU A  97     -32.109-121.803 117.472  1.00 20.00           N  
ATOM    742  CA  GLU A  97     -32.536-123.100 117.933  1.00 20.00           C  
ATOM    743  C   GLU A  97     -31.482-123.664 118.745  1.00 20.00           C  
ATOM    744  O   GLU A  97     -31.562-124.793 119.246  1.00 20.00           O  
ATOM    745  CB  GLU A  97     -32.752-124.001 116.753  1.00 20.00           C  
ATOM    746  CG  GLU A  97     -33.798-123.445 115.847  1.00 20.00           C  
ATOM    747  CD  GLU A  97     -35.064-123.200 116.574  1.00 20.00           C  
ATOM    748  OE1 GLU A  97     -35.153-123.516 117.803  1.00 20.00           O  
ATOM    749  OE2 GLU A  97     -36.037-122.688 115.956  1.00 20.00           O  
ATOM    750  N   ASP A  98     -30.581-122.802 118.802  1.00 20.00           N  
ATOM    751  CA  ASP A  98     -29.412-123.111 119.425  1.00 20.00           C  
ATOM    752  C   ASP A  98     -28.712-124.046 118.490  1.00 20.00           C  
ATOM    753  O   ASP A  98     -29.246-125.026 118.023  1.00 20.00           O  
ATOM    754  CB  ASP A  98     -29.717-123.776 120.712  1.00 20.00           C  
ATOM    755  CG  ASP A  98     -28.518-124.182 121.453  1.00 20.00           C  
ATOM    756  OD1 ASP A  98     -27.429-124.209 120.852  1.00 20.00           O  
ATOM    757  OD2 ASP A  98     -28.601-124.487 122.677  1.00 20.00           O  
ATOM    758  N   ALA A  99     -27.546-123.731 118.233  1.00 20.00           N  
ATOM    759  CA  ALA A  99     -26.762-124.475 117.293  1.00 20.00           C  
ATOM    760  C   ALA A  99     -26.449-125.883 117.737  1.00 20.00           C  
ATOM    761  O   ALA A  99     -26.390-126.174 118.928  1.00 20.00           O  
ATOM    762  CB  ALA A  99     -25.487-123.776 117.094  1.00 20.00           C  
ATOM    763  N   ALA A 100     -26.259-126.712 116.760  1.00 20.00           N  
ATOM    764  CA  ALA A 100     -25.958-128.109 116.978  1.00 20.00           C  
ATOM    765  C   ALA A 100     -24.935-128.633 116.013  1.00 20.00           C  
ATOM    766  O   ALA A 100     -25.089-128.508 114.802  1.00 20.00           O  
ATOM    767  CB  ALA A 100     -27.166-128.926 116.786  1.00 20.00           C  
ATOM    768  N   ASN A 101     -23.930-129.172 116.624  1.00 20.00           N  
ATOM    769  CA  ASN A 101     -22.877-129.912 115.961  1.00 20.00           C  
ATOM    770  C   ASN A 101     -23.257-131.365 116.030  1.00 20.00           C  
ATOM    771  O   ASN A 101     -23.316-131.946 117.106  1.00 20.00           O  
ATOM    772  CB  ASN A 101     -21.621-129.872 116.773  1.00 20.00           C  
ATOM    773  CG  ASN A 101     -20.615-128.790 116.504  1.00 20.00           C  
ATOM    774  OD1 ASN A 101     -19.827-128.535 117.392  1.00 20.00           O  
ATOM    775  ND2 ASN A 101     -20.555-128.150 115.376  1.00 20.00           N  
ATOM    776  N   ASN A 102     -23.524-131.936 114.934  1.00 20.00           N  
ATOM    777  CA  ASN A 102     -23.954-133.303 114.883  1.00 20.00           C  
ATOM    778  C   ASN A 102     -24.541-133.458 113.523  1.00 20.00           C  
ATOM    779  O   ASN A 102     -25.102-132.555 112.964  1.00 20.00           O  
ATOM    780  CB  ASN A 102     -24.920-133.518 115.991  1.00 20.00           C  
ATOM    781  CG  ASN A 102     -24.324-133.316 117.357  1.00 20.00           C  
ATOM    782  OD1 ASN A 102     -23.335-133.942 117.665  1.00 20.00           O  
ATOM    783  ND2 ASN A 102     -24.864-132.470 118.202  1.00 20.00           N  
ATOM    784  N   TYR A 103     -24.415-134.540 112.978  1.00 20.00           N  
ATOM    785  CA  TYR A 103     -25.008-134.598 111.725  1.00 20.00           C  
ATOM    786  C   TYR A 103     -26.417-134.789 111.958  1.00 20.00           C  
ATOM    787  O   TYR A 103     -27.230-134.416 111.134  1.00 20.00           O  
ATOM    788  CB  TYR A 103     -24.397-135.707 110.963  1.00 20.00           C  
ATOM    789  CG  TYR A 103     -25.033-135.831 109.648  1.00 20.00           C  
ATOM    790  CD1 TYR A 103     -26.105-136.618 109.540  1.00 20.00           C  
ATOM    791  CD2 TYR A 103     -24.548-135.146 108.572  1.00 20.00           C  
ATOM    792  CE1 TYR A 103     -26.704-136.739 108.315  1.00 20.00           C  
ATOM    793  CE2 TYR A 103     -25.145-135.264 107.348  1.00 20.00           C  
ATOM    794  CZ  TYR A 103     -26.223-136.062 107.218  1.00 20.00           C  
ATOM    795  OH  TYR A 103     -26.806-136.184 106.025  1.00 20.00           O  
ATOM    796  N   ALA A 104     -26.607-135.359 113.095  1.00 20.00           N  
ATOM    797  CA  ALA A 104     -27.863-135.683 113.563  1.00 20.00           C  
ATOM    798  C   ALA A 104     -28.639-134.409 113.944  1.00 20.00           C  
ATOM    799  O   ALA A 104     -29.779-134.239 113.596  1.00 20.00           O  
ATOM    800  CB  ALA A 104     -27.747-136.582 114.780  1.00 20.00           C  
ATOM    801  N   ARG A 105     -27.996-133.530 114.654  1.00 20.00           N  
ATOM    802  CA  ARG A 105     -28.596-132.274 115.127  1.00 20.00           C  
ATOM    803  C   ARG A 105     -28.562-131.220 114.067  1.00 20.00           C  
ATOM    804  O   ARG A 105     -27.598-131.095 113.346  1.00 20.00           O  
ATOM    805  CB  ARG A 105     -27.933-131.764 116.362  1.00 20.00           C  
ATOM    806  CG  ARG A 105     -28.872-131.087 117.332  1.00 20.00           C  
ATOM    807  CD  ARG A 105     -28.225-130.151 118.323  1.00 20.00           C  
ATOM    808  NE  ARG A 105     -29.222-129.238 118.797  1.00 20.00           N  
ATOM    809  CZ  ARG A 105     -29.155-128.175 119.571  1.00 20.00           C  
ATOM    810  NH1 ARG A 105     -28.066-127.777 120.107  1.00 20.00           N  
ATOM    811  NH2 ARG A 105     -30.210-127.415 119.841  1.00 20.00           N  
ATOM    812  N   GLY A 106     -29.616-130.541 114.074  1.00 20.00           N  
ATOM    813  CA  GLY A 106     -29.952-129.570 113.133  1.00 20.00           C  
ATOM    814  C   GLY A 106     -30.528-130.331 111.975  1.00 20.00           C  
ATOM    815  O   GLY A 106     -31.679-130.041 111.616  1.00 20.00           O  
ATOM    816  N   HIS A 107     -29.853-131.343 111.430  1.00 20.00           N  
ATOM    817  CA  HIS A 107     -30.272-132.156 110.310  1.00 20.00           C  
ATOM    818  C   HIS A 107     -31.457-132.912 110.728  1.00 20.00           C  
ATOM    819  O   HIS A 107     -32.628-132.984 110.084  1.00 20.00           O  
ATOM    820  CB  HIS A 107     -29.208-133.152 109.898  1.00 20.00           C  
ATOM    821  CG  HIS A 107     -29.841-134.224 109.060  1.00 20.00           C  
ATOM    822  ND1 HIS A 107     -30.530-135.243 109.632  1.00 20.00           N  
ATOM    823  CD2 HIS A 107     -29.890-134.430 107.735  1.00 20.00           C  
ATOM    824  CE1 HIS A 107     -30.960-136.008 108.676  1.00 20.00           C  
ATOM    825  NE2 HIS A 107     -30.587-135.537 107.539  1.00 20.00           N  
ATOM    826  N   TYR A 108     -31.516-133.760 111.686  1.00 20.00           N  
ATOM    827  CA  TYR A 108     -32.662-134.467 112.119  1.00 20.00           C  
ATOM    828  C   TYR A 108     -33.492-133.568 113.016  1.00 20.00           C  
ATOM    829  O   TYR A 108     -34.696-133.533 112.904  1.00 20.00           O  
ATOM    830  CB  TYR A 108     -32.257-135.719 112.883  1.00 20.00           C  
ATOM    831  CG  TYR A 108     -31.428-136.679 112.060  1.00 20.00           C  
ATOM    832  CD1 TYR A 108     -32.007-137.662 111.305  1.00 20.00           C  
ATOM    833  CD2 TYR A 108     -30.089-136.568 112.060  1.00 20.00           C  
ATOM    834  CE1 TYR A 108     -31.244-138.538 110.546  1.00 20.00           C  
ATOM    835  CE2 TYR A 108     -29.326-137.443 111.302  1.00 20.00           C  
ATOM    836  CZ  TYR A 108     -29.904-138.428 110.545  1.00 20.00           C  
ATOM    837  OH  TYR A 108     -29.162-139.278 109.807  1.00 20.00           O  
ATOM    838  N   THR A 109     -32.862-132.881 113.928  1.00 20.00           N  
ATOM    839  CA  THR A 109     -33.489-132.158 115.057  1.00 20.00           C  
ATOM    840  C   THR A 109     -33.966-130.724 114.814  1.00 20.00           C  
ATOM    841  O   THR A 109     -35.039-130.519 114.243  1.00 20.00           O  
ATOM    842  CB  THR A 109     -32.553-132.134 116.225  1.00 20.00           C  
ATOM    843  OG1 THR A 109     -31.474-131.362 115.907  1.00 20.00           O  
ATOM    844  CG2 THR A 109     -32.040-133.528 116.605  1.00 20.00           C  
ATOM    845  N   ILE A 110     -33.264-129.706 115.175  1.00 20.00           N  
ATOM    846  CA  ILE A 110     -33.649-128.296 115.030  1.00 20.00           C  
ATOM    847  C   ILE A 110     -33.763-127.944 113.562  1.00 20.00           C  
ATOM    848  O   ILE A 110     -34.644-127.136 113.186  1.00 20.00           O  
ATOM    849  CB  ILE A 110     -32.652-127.424 115.695  1.00 20.00           C  
ATOM    850  CG1 ILE A 110     -32.495-127.705 117.169  1.00 20.00           C  
ATOM    851  CG2 ILE A 110     -32.987-125.936 115.585  1.00 20.00           C  
ATOM    852  CD1 ILE A 110     -31.502-126.826 117.832  1.00 20.00           C  
ATOM    853  N   GLY A 111     -32.898-128.485 112.840  1.00 20.00           N  
ATOM    854  CA  GLY A 111     -33.053-128.228 111.387  1.00 20.00           C  
ATOM    855  C   GLY A 111     -34.291-128.738 110.864  1.00 20.00           C  
ATOM    856  O   GLY A 111     -34.701-127.969 109.951  1.00 20.00           O  
ATOM    857  N   LYS A 112     -34.852-129.772 111.057  1.00 20.00           N  
ATOM    858  CA  LYS A 112     -36.032-130.221 110.412  1.00 20.00           C  
ATOM    859  C   LYS A 112     -37.064-129.105 110.432  1.00 20.00           C  
ATOM    860  O   LYS A 112     -37.943-128.948 109.727  1.00 20.00           O  
ATOM    861  CB  LYS A 112     -36.544-131.434 111.135  1.00 20.00           C  
ATOM    862  CG  LYS A 112     -35.586-132.618 111.150  1.00 20.00           C  
ATOM    863  CD  LYS A 112     -36.095-133.830 111.876  1.00 20.00           C  
ATOM    864  CE  LYS A 112     -35.136-135.012 111.891  1.00 20.00           C  
ATOM    865  NZ  LYS A 112     -35.624-136.177 112.588  1.00 20.00           N  
ATOM    866  N   GLU A 113     -37.126-128.562 111.703  1.00 20.00           N  
ATOM    867  CA  GLU A 113     -38.146-127.579 112.043  1.00 20.00           C  
ATOM    868  C   GLU A 113     -37.984-126.307 111.234  1.00 20.00           C  
ATOM    869  O   GLU A 113     -38.795-125.416 110.814  1.00 20.00           O  
ATOM    870  CB  GLU A 113     -38.080-127.240 113.514  1.00 20.00           C  
ATOM    871  CG  GLU A 113     -38.249-128.450 114.404  1.00 20.00           C  
ATOM    872  CD  GLU A 113     -38.178-128.110 115.875  1.00 20.00           C  
ATOM    873  OE1 GLU A 113     -37.990-126.903 116.243  1.00 20.00           O  
ATOM    874  OE2 GLU A 113     -38.307-129.033 116.746  1.00 20.00           O  
ATOM    875  N   ILE A 114     -36.716-126.019 110.816  1.00 20.00           N  
ATOM    876  CA  ILE A 114     -36.511-124.780 110.086  1.00 20.00           C  
ATOM    877  C   ILE A 114     -35.702-125.078 108.851  1.00 20.00           C  
ATOM    878  O   ILE A 114     -34.742-124.435 108.562  1.00 20.00           O  
ATOM    879  CB  ILE A 114     -35.825-123.789 110.972  1.00 20.00           C  
ATOM    880  CG1 ILE A 114     -36.583-123.429 112.220  1.00 20.00           C  
ATOM    881  CG2 ILE A 114     -35.578-122.468 110.280  1.00 20.00           C  
ATOM    882  CD1 ILE A 114     -35.899-122.431 113.099  1.00 20.00           C  
ATOM    883  N   ILE A 115     -35.877-126.090 108.207  1.00 20.00           N  
ATOM    884  CA  ILE A 115     -35.476-126.373 106.846  1.00 20.00           C  
ATOM    885  C   ILE A 115     -36.608-126.108 105.906  1.00 20.00           C  
ATOM    886  O   ILE A 115     -36.420-125.891 104.698  1.00 20.00           O  
ATOM    887  CB  ILE A 115     -35.042-127.836 106.726  1.00 20.00           C  
ATOM    888  CG1 ILE A 115     -34.601-128.220 105.334  1.00 20.00           C  
ATOM    889  CG2 ILE A 115     -36.107-128.801 107.072  1.00 20.00           C  
ATOM    890  CD1 ILE A 115     -34.158-129.680 105.220  1.00 20.00           C  
ATOM    891  N   ASP A 116     -37.758-126.141 106.444  1.00 20.00           N  
ATOM    892  CA  ASP A 116     -38.959-125.897 105.704  1.00 20.00           C  
ATOM    893  C   ASP A 116     -39.068-124.425 105.321  1.00 20.00           C  
ATOM    894  O   ASP A 116     -38.913-124.068 104.159  1.00 20.00           O  
ATOM    895  CB  ASP A 116     -40.115-126.253 106.555  1.00 20.00           C  
ATOM    896  CG  ASP A 116     -40.083-127.712 106.991  1.00 20.00           C  
ATOM    897  OD1 ASP A 116     -39.147-128.497 106.628  1.00 20.00           O  
ATOM    898  OD2 ASP A 116     -40.994-128.156 107.720  1.00 20.00           O  
ATOM    899  N   LEU A 117     -39.329-123.622 106.328  1.00 20.00           N  
ATOM    900  CA  LEU A 117     -39.463-122.167 106.194  1.00 20.00           C  
ATOM    901  C   LEU A 117     -38.439-121.679 105.245  1.00 20.00           C  
ATOM    902  O   LEU A 117     -38.660-120.706 104.515  1.00 20.00           O  
ATOM    903  CB  LEU A 117     -39.300-121.500 107.538  1.00 20.00           C  
ATOM    904  CG  LEU A 117     -39.455-119.983 107.475  1.00 20.00           C  
ATOM    905  CD1 LEU A 117     -40.779-119.513 106.966  1.00 20.00           C  
ATOM    906  CD2 LEU A 117     -39.295-119.314 108.820  1.00 20.00           C  
ATOM    907  N   VAL A 118     -37.337-122.375 105.299  1.00 20.00           N  
ATOM    908  CA  VAL A 118     -36.263-122.114 104.408  1.00 20.00           C  
ATOM    909  C   VAL A 118     -36.626-122.599 103.028  1.00 20.00           C  
ATOM    910  O   VAL A 118     -36.450-121.909 102.039  1.00 20.00           O  
ATOM    911  CB  VAL A 118     -35.020-122.836 104.856  1.00 20.00           C  
ATOM    912  CG1 VAL A 118     -33.890-122.630 103.908  1.00 20.00           C  
ATOM    913  CG2 VAL A 118     -34.543-122.378 106.208  1.00 20.00           C  
ATOM    914  N   LEU A 119     -37.144-123.799 102.969  1.00 20.00           N  
ATOM    915  CA  LEU A 119     -37.562-124.345 101.693  1.00 20.00           C  
ATOM    916  C   LEU A 119     -38.472-123.321 101.034  1.00 20.00           C  
ATOM    917  O   LEU A 119     -38.404-123.073  99.842  1.00 20.00           O  
ATOM    918  CB  LEU A 119     -38.272-125.650 101.863  1.00 20.00           C  
ATOM    919  CG  LEU A 119     -37.410-126.810 102.351  1.00 20.00           C  
ATOM    920  CD1 LEU A 119     -38.100-128.140 102.379  1.00 20.00           C  
ATOM    921  CD2 LEU A 119     -36.205-127.062 101.508  1.00 20.00           C  
ATOM    922  N   ASP A 120     -39.311-122.731 101.838  1.00 20.00           N  
ATOM    923  CA  ASP A 120     -40.254-121.725 101.362  1.00 20.00           C  
ATOM    924  C   ASP A 120     -39.558-120.509 100.815  1.00 20.00           C  
ATOM    925  O   ASP A 120     -39.926-119.944  99.793  1.00 20.00           O  
ATOM    926  CB  ASP A 120     -41.159-121.287 102.475  1.00 20.00           C  
ATOM    927  CG  ASP A 120     -41.978-122.420 102.989  1.00 20.00           C  
ATOM    928  OD1 ASP A 120     -41.815-123.608 102.521  1.00 20.00           O  
ATOM    929  OD2 ASP A 120     -42.828-122.189 103.895  1.00 20.00           O  
ATOM    930  N   ARG A 121     -38.556-120.111 101.505  1.00 20.00           N  
ATOM    931  CA  ARG A 121     -37.795-118.963 101.089  1.00 20.00           C  
ATOM    932  C   ARG A 121     -37.162-119.253  99.748  1.00 20.00           C  
ATOM    933  O   ARG A 121     -37.213-118.427  98.839  1.00 20.00           O  
ATOM    934  CB  ARG A 121     -36.738-118.692 102.098  1.00 20.00           C  
ATOM    935  CG  ARG A 121     -37.271-118.305 103.455  1.00 20.00           C  
ATOM    936  CD  ARG A 121     -36.219-118.037 104.471  1.00 20.00           C  
ATOM    937  NE  ARG A 121     -36.741-117.700 105.780  1.00 20.00           N  
ATOM    938  CZ  ARG A 121     -36.016-117.420 106.835  1.00 20.00           C  
ATOM    939  NH1 ARG A 121     -34.729-117.430 106.753  1.00 20.00           N  
ATOM    940  NH2 ARG A 121     -36.496-117.113 108.027  1.00 20.00           N  
ATOM    941  N   ILE A 122     -36.584-120.437  99.664  1.00 20.00           N  
ATOM    942  CA  ILE A 122     -35.903-120.897  98.470  1.00 20.00           C  
ATOM    943  C   ILE A 122     -36.832-120.952  97.292  1.00 20.00           C  
ATOM    944  O   ILE A 122     -36.536-120.491  96.204  1.00 20.00           O  
ATOM    945  CB  ILE A 122     -35.292-122.279  98.699  1.00 20.00           C  
ATOM    946  CG1 ILE A 122     -34.544-122.806  97.499  1.00 20.00           C  
ATOM    947  CG2 ILE A 122     -36.276-123.331  99.022  1.00 20.00           C  
ATOM    948  CD1 ILE A 122     -33.911-124.178  97.734  1.00 20.00           C  
ATOM    949  N   ARG A 123     -37.941-121.516  97.539  1.00 20.00           N  
ATOM    950  CA  ARG A 123     -38.952-121.660  96.525  1.00 20.00           C  
ATOM    951  C   ARG A 123     -39.350-120.297  95.943  1.00 20.00           C  
ATOM    952  O   ARG A 123     -39.371-120.098  94.738  1.00 20.00           O  
ATOM    953  CB  ARG A 123     -40.137-122.288  97.128  1.00 20.00           C  
ATOM    954  CG  ARG A 123     -41.249-122.448  96.147  1.00 20.00           C  
ATOM    955  CD  ARG A 123     -42.418-123.076  96.789  1.00 20.00           C  
ATOM    956  NE  ARG A 123     -43.521-123.226  95.894  1.00 20.00           N  
ATOM    957  CZ  ARG A 123     -44.638-123.746  96.273  1.00 20.00           C  
ATOM    958  NH1 ARG A 123     -44.805-124.165  97.517  1.00 20.00           N  
ATOM    959  NH2 ARG A 123     -45.654-123.892  95.477  1.00 20.00           N  
ATOM    960  N   LYS A 124     -39.684-119.357  96.802  1.00 20.00           N  
ATOM    961  CA  LYS A 124     -40.074-118.009  96.362  1.00 20.00           C  
ATOM    962  C   LYS A 124     -38.955-117.398  95.623  1.00 20.00           C  
ATOM    963  O   LYS A 124     -39.151-116.776  94.573  1.00 20.00           O  
ATOM    964  CB  LYS A 124     -40.434-117.128  97.543  1.00 20.00           C  
ATOM    965  CG  LYS A 124     -41.553-117.655  98.347  1.00 20.00           C  
ATOM    966  CD  LYS A 124     -41.917-116.758  99.517  1.00 20.00           C  
ATOM    967  CE  LYS A 124     -43.004-117.308 100.356  1.00 20.00           C  
ATOM    968  NZ  LYS A 124     -43.351-116.447 101.481  1.00 20.00           N  
ATOM    969  N   LEU A 125     -37.826-117.622  96.230  1.00 20.00           N  
ATOM    970  CA  LEU A 125     -36.586-117.168  95.717  1.00 20.00           C  
ATOM    971  C   LEU A 125     -36.305-117.846  94.398  1.00 20.00           C  
ATOM    972  O   LEU A 125     -35.797-117.255  93.476  1.00 20.00           O  
ATOM    973  CB  LEU A 125     -35.471-117.528  96.669  1.00 20.00           C  
ATOM    974  CG  LEU A 125     -35.573-116.822  98.009  1.00 20.00           C  
ATOM    975  CD1 LEU A 125     -34.414-117.120  98.912  1.00 20.00           C  
ATOM    976  CD2 LEU A 125     -35.666-115.304  97.899  1.00 20.00           C  
ATOM    977  N   ALA A 126     -36.647-119.089  94.319  1.00 20.00           N  
ATOM    978  CA  ALA A 126     -36.418-119.863  93.120  1.00 20.00           C  
ATOM    979  C   ALA A 126     -37.352-119.431  92.027  1.00 20.00           C  
ATOM    980  O   ALA A 126     -37.247-119.877  90.895  1.00 20.00           O  
ATOM    981  CB  ALA A 126     -36.602-121.342  93.385  1.00 20.00           C  
ATOM    982  N   ASP A 127     -38.255-118.547  92.348  1.00 20.00           N  
ATOM    983  CA  ASP A 127     -39.254-118.184  91.382  1.00 20.00           C  
ATOM    984  C   ASP A 127     -39.119-116.795  90.768  1.00 20.00           C  
ATOM    985  O   ASP A 127     -39.415-116.584  89.604  1.00 20.00           O  
ATOM    986  CB  ASP A 127     -40.578-118.240  92.017  1.00 20.00           C  
ATOM    987  CG  ASP A 127     -40.866-119.617  92.578  1.00 20.00           C  
ATOM    988  OD1 ASP A 127     -40.001-120.563  92.534  1.00 20.00           O  
ATOM    989  OD2 ASP A 127     -41.973-119.832  93.100  1.00 20.00           O  
ATOM    990  N   GLN A 128     -38.672-115.814  91.500  1.00 20.00           N  
ATOM    991  CA  GLN A 128     -38.610-114.445  91.013  1.00 20.00           C  
ATOM    992  C   GLN A 128     -37.495-114.398  90.040  1.00 20.00           C  
ATOM    993  O   GLN A 128     -36.363-114.254  90.397  1.00 20.00           O  
ATOM    994  CB  GLN A 128     -38.390-113.499  92.171  1.00 20.00           C  
ATOM    995  CG  GLN A 128     -39.458-113.525  93.209  1.00 20.00           C  
ATOM    996  CD  GLN A 128     -40.781-113.121  92.649  1.00 20.00           C  
ATOM    997  OE1 GLN A 128     -40.957-112.013  92.157  1.00 20.00           O  
ATOM    998  NE2 GLN A 128     -41.734-113.963  92.694  1.00 20.00           N  
ATOM    999  N   CYS A 129     -37.813-114.427  88.769  1.00 20.00           N  
ATOM   1000  CA  CYS A 129     -36.839-114.414  87.724  1.00 20.00           C  
ATOM   1001  C   CYS A 129     -37.081-115.554  86.771  1.00 20.00           C  
ATOM   1002  O   CYS A 129     -38.123-116.119  86.762  1.00 20.00           O  
ATOM   1003  CB  CYS A 129     -35.496-114.631  88.339  1.00 20.00           C  
ATOM   1004  SG  CYS A 129     -35.154-113.445  89.697  1.00 20.00           S  
ATOM   1005  N   THR A 130     -36.106-115.865  85.991  1.00 20.00           N  
ATOM   1006  CA  THR A 130     -36.144-116.963  85.030  1.00 20.00           C  
ATOM   1007  C   THR A 130     -34.810-117.640  84.952  1.00 20.00           C  
ATOM   1008  O   THR A 130     -33.822-116.993  85.103  1.00 20.00           O  
ATOM   1009  CB  THR A 130     -36.541-116.436  83.668  1.00 20.00           C  
ATOM   1010  OG1 THR A 130     -35.647-115.494  83.224  1.00 20.00           O  
ATOM   1011  CG2 THR A 130     -37.875-115.752  83.660  1.00 20.00           C  
ATOM   1012  N   GLY A 131     -34.814-118.933  84.719  1.00 20.00           N  
ATOM   1013  CA  GLY A 131     -33.617-119.751  84.628  1.00 20.00           C  
ATOM   1014  C   GLY A 131     -32.816-119.566  85.887  1.00 20.00           C  
ATOM   1015  O   GLY A 131     -32.286-118.502  86.120  1.00 20.00           O  
ATOM   1016  N   LEU A 132     -32.750-120.622  86.674  1.00 20.00           N  
ATOM   1017  CA  LEU A 132     -32.052-120.622  87.948  1.00 20.00           C  
ATOM   1018  C   LEU A 132     -30.831-121.537  87.897  1.00 20.00           C  
ATOM   1019  O   LEU A 132     -30.027-121.539  88.799  1.00 20.00           O  
ATOM   1020  CB  LEU A 132     -32.942-121.071  89.052  1.00 20.00           C  
ATOM   1021  CG  LEU A 132     -34.126-120.141  89.221  1.00 20.00           C  
ATOM   1022  CD1 LEU A 132     -35.000-120.557  90.354  1.00 20.00           C  
ATOM   1023  CD2 LEU A 132     -33.782-118.699  89.514  1.00 20.00           C  
ATOM   1024  N   GLN A 133     -30.743-122.285  86.843  1.00 20.00           N  
ATOM   1025  CA  GLN A 133     -29.641-123.182  86.512  1.00 20.00           C  
ATOM   1026  C   GLN A 133     -28.533-123.140  87.519  1.00 20.00           C  
ATOM   1027  O   GLN A 133     -27.437-122.791  87.184  1.00 20.00           O  
ATOM   1028  CB  GLN A 133     -29.117-122.758  85.168  1.00 20.00           C  
ATOM   1029  CG  GLN A 133     -30.191-122.598  84.143  1.00 20.00           C  
ATOM   1030  CD  GLN A 133     -29.764-121.946  82.861  1.00 20.00           C  
ATOM   1031  OE1 GLN A 133     -28.673-121.513  82.766  1.00 20.00           O  
ATOM   1032  NE2 GLN A 133     -30.568-121.851  81.852  1.00 20.00           N  
ATOM   1033  N   GLY A 134     -28.835-123.503  88.736  1.00 20.00           N  
ATOM   1034  CA  GLY A 134     -27.846-123.643  89.765  1.00 20.00           C  
ATOM   1035  C   GLY A 134     -28.333-123.407  91.172  1.00 20.00           C  
ATOM   1036  O   GLY A 134     -29.185-122.555  91.413  1.00 20.00           O  
ATOM   1037  N   PHE A 135     -27.721-124.202  92.020  1.00 20.00           N  
ATOM   1038  CA  PHE A 135     -27.888-124.171  93.458  1.00 20.00           C  
ATOM   1039  C   PHE A 135     -26.563-124.339  94.087  1.00 20.00           C  
ATOM   1040  O   PHE A 135     -25.880-125.347  93.878  1.00 20.00           O  
ATOM   1041  CB  PHE A 135     -28.721-125.308  93.929  1.00 20.00           C  
ATOM   1042  CG  PHE A 135     -30.146-124.916  93.992  1.00 20.00           C  
ATOM   1043  CD1 PHE A 135     -30.552-123.775  94.687  1.00 20.00           C  
ATOM   1044  CD2 PHE A 135     -31.040-125.700  93.348  1.00 20.00           C  
ATOM   1045  CE1 PHE A 135     -31.861-123.409  94.717  1.00 20.00           C  
ATOM   1046  CE2 PHE A 135     -32.346-125.339  93.382  1.00 20.00           C  
ATOM   1047  CZ  PHE A 135     -32.758-124.192  94.062  1.00 20.00           C  
ATOM   1048  N   SER A 136     -26.217-123.340  94.824  1.00 20.00           N  
ATOM   1049  CA  SER A 136     -24.976-123.343  95.508  1.00 20.00           C  
ATOM   1050  C   SER A 136     -25.189-123.621  96.969  1.00 20.00           C  
ATOM   1051  O   SER A 136     -26.114-123.110  97.568  1.00 20.00           O  
ATOM   1052  CB  SER A 136     -24.347-121.993  95.344  1.00 20.00           C  
ATOM   1053  OG  SER A 136     -25.099-120.984  95.982  1.00 20.00           O  
ATOM   1054  N   VAL A 137     -24.337-124.435  97.506  1.00 20.00           N  
ATOM   1055  CA  VAL A 137     -24.393-124.807  98.907  1.00 20.00           C  
ATOM   1056  C   VAL A 137     -23.058-124.684  99.538  1.00 20.00           C  
ATOM   1057  O   VAL A 137     -22.095-125.174  98.993  1.00 20.00           O  
ATOM   1058  CB  VAL A 137     -24.851-126.239  99.033  1.00 20.00           C  
ATOM   1059  CG1 VAL A 137     -24.946-126.706 100.466  1.00 20.00           C  
ATOM   1060  CG2 VAL A 137     -26.183-126.438  98.429  1.00 20.00           C  
ATOM   1061  N   PHE A 138     -22.905-123.897 100.413  1.00 20.00           N  
ATOM   1062  CA  PHE A 138     -21.735-123.935 101.234  1.00 20.00           C  
ATOM   1063  C   PHE A 138     -21.917-124.990 102.327  1.00 20.00           C  
ATOM   1064  O   PHE A 138     -22.892-124.971 103.026  1.00 20.00           O  
ATOM   1065  CB  PHE A 138     -21.534-122.575 101.857  1.00 20.00           C  
ATOM   1066  CG  PHE A 138     -21.391-121.494 100.816  1.00 20.00           C  
ATOM   1067  CD1 PHE A 138     -20.169-121.203 100.335  1.00 20.00           C  
ATOM   1068  CD2 PHE A 138     -22.482-120.805 100.341  1.00 20.00           C  
ATOM   1069  CE1 PHE A 138     -20.040-120.221  99.370  1.00 20.00           C  
ATOM   1070  CE2 PHE A 138     -22.355-119.822  99.378  1.00 20.00           C  
ATOM   1071  CZ  PHE A 138     -21.133-119.530  98.892  1.00 20.00           C  
ATOM   1072  N   HIS A 139     -20.958-125.878 102.465  1.00 20.00           N  
ATOM   1073  CA  HIS A 139     -21.034-127.074 103.332  1.00 20.00           C  
ATOM   1074  C   HIS A 139     -19.713-127.295 103.989  1.00 20.00           C  
ATOM   1075  O   HIS A 139     -18.725-126.867 103.471  1.00 20.00           O  
ATOM   1076  CB  HIS A 139     -21.484-128.130 102.317  1.00 20.00           C  
ATOM   1077  CG  HIS A 139     -21.597-129.680 102.512  1.00 20.00           C  
ATOM   1078  ND1 HIS A 139     -20.749-130.529 103.225  1.00 20.00           N  
ATOM   1079  CD2 HIS A 139     -22.486-130.507 101.962  1.00 20.00           C  
ATOM   1080  CE1 HIS A 139     -21.135-131.793 103.058  1.00 20.00           C  
ATOM   1081  NE2 HIS A 139     -22.163-131.783 102.303  1.00 20.00           N  
ATOM   1082  N   SER A 140     -19.776-127.914 105.105  1.00 20.00           N  
ATOM   1083  CA  SER A 140     -18.665-128.387 105.867  1.00 20.00           C  
ATOM   1084  C   SER A 140     -18.814-129.777 106.017  1.00 20.00           C  
ATOM   1085  O   SER A 140     -19.807-130.309 105.607  1.00 20.00           O  
ATOM   1086  CB  SER A 140     -18.636-127.663 107.196  1.00 20.00           C  
ATOM   1087  OG  SER A 140     -19.761-127.939 107.930  1.00 20.00           O  
ATOM   1088  N   PHE A 141     -17.842-130.185 106.561  1.00 20.00           N  
ATOM   1089  CA  PHE A 141     -17.620-131.482 106.839  1.00 20.00           C  
ATOM   1090  C   PHE A 141     -17.460-131.520 108.326  1.00 20.00           C  
ATOM   1091  O   PHE A 141     -16.485-132.020 108.830  1.00 20.00           O  
ATOM   1092  CB  PHE A 141     -16.467-131.845 105.978  1.00 20.00           C  
ATOM   1093  CG  PHE A 141     -16.868-132.194 104.561  1.00 20.00           C  
ATOM   1094  CD1 PHE A 141     -17.377-131.228 103.661  1.00 20.00           C  
ATOM   1095  CD2 PHE A 141     -16.731-133.507 104.177  1.00 20.00           C  
ATOM   1096  CE1 PHE A 141     -17.745-131.630 102.375  1.00 20.00           C  
ATOM   1097  CE2 PHE A 141     -17.096-133.906 102.907  1.00 20.00           C  
ATOM   1098  CZ  PHE A 141     -17.604-132.973 102.005  1.00 20.00           C  
ATOM   1099  N   GLY A 142     -18.440-130.961 109.040  1.00 20.00           N  
ATOM   1100  CA  GLY A 142     -18.379-130.971 110.504  1.00 20.00           C  
ATOM   1101  C   GLY A 142     -19.494-130.271 111.225  1.00 20.00           C  
ATOM   1102  O   GLY A 142     -19.823-130.636 112.343  1.00 20.00           O  
ATOM   1103  N   GLY A 143     -20.062-129.276 110.577  1.00 20.00           N  
ATOM   1104  CA  GLY A 143     -20.979-128.364 111.242  1.00 20.00           C  
ATOM   1105  C   GLY A 143     -22.406-128.687 111.223  1.00 20.00           C  
ATOM   1106  O   GLY A 143     -23.094-128.399 110.259  1.00 20.00           O  
ATOM   1107  N   GLY A 144     -22.972-128.917 112.371  1.00 20.00           N  
ATOM   1108  CA  GLY A 144     -24.179-129.642 112.408  1.00 20.00           C  
ATOM   1109  C   GLY A 144     -25.066-129.145 111.299  1.00 20.00           C  
ATOM   1110  O   GLY A 144     -25.615-129.932 110.578  1.00 20.00           O  
ATOM   1111  N   THR A 145     -25.184-127.832 111.187  1.00 20.00           N  
ATOM   1112  CA  THR A 145     -26.018-127.229 110.165  1.00 20.00           C  
ATOM   1113  C   THR A 145     -25.521-127.628 108.793  1.00 20.00           C  
ATOM   1114  O   THR A 145     -26.180-127.449 107.796  1.00 20.00           O  
ATOM   1115  CB  THR A 145     -26.034-125.713 110.297  1.00 20.00           C  
ATOM   1116  OG1 THR A 145     -24.769-125.235 110.145  1.00 20.00           O  
ATOM   1117  CG2 THR A 145     -26.538-125.225 111.635  1.00 20.00           C  
ATOM   1118  N   GLY A 146     -24.334-128.157 108.777  1.00 20.00           N  
ATOM   1119  CA  GLY A 146     -23.737-128.587 107.527  1.00 20.00           C  
ATOM   1120  C   GLY A 146     -23.711-130.037 107.051  1.00 20.00           C  
ATOM   1121  O   GLY A 146     -23.328-130.329 105.938  1.00 20.00           O  
ATOM   1122  N   SER A 147     -24.003-130.772 107.939  1.00 20.00           N  
ATOM   1123  CA  SER A 147     -24.117-132.197 107.644  1.00 20.00           C  
ATOM   1124  C   SER A 147     -25.537-132.538 107.493  1.00 20.00           C  
ATOM   1125  O   SER A 147     -26.005-132.558 106.355  1.00 20.00           O  
ATOM   1126  CB  SER A 147     -23.524-133.030 108.765  1.00 20.00           C  
ATOM   1127  OG  SER A 147     -24.171-132.736 109.969  1.00 20.00           O  
ATOM   1128  N   GLY A 148     -26.223-132.843 108.539  1.00 20.00           N  
ATOM   1129  CA  GLY A 148     -27.563-133.258 108.491  1.00 20.00           C  
ATOM   1130  C   GLY A 148     -28.421-132.144 107.913  1.00 20.00           C  
ATOM   1131  O   GLY A 148     -29.256-132.404 107.056  1.00 20.00           O  
ATOM   1132  N   PHE A 149     -28.109-130.926 108.220  1.00 20.00           N  
ATOM   1133  CA  PHE A 149     -28.849-129.756 107.733  1.00 20.00           C  
ATOM   1134  C   PHE A 149     -28.655-129.658 106.245  1.00 20.00           C  
ATOM   1135  O   PHE A 149     -29.438-128.896 105.592  1.00 20.00           O  
ATOM   1136  CB  PHE A 149     -28.389-128.487 108.396  1.00 20.00           C  
ATOM   1137  CG  PHE A 149     -29.130-127.237 107.926  1.00 20.00           C  
ATOM   1138  CD1 PHE A 149     -28.695-126.528 106.829  1.00 20.00           C  
ATOM   1139  CD2 PHE A 149     -30.245-126.800 108.592  1.00 20.00           C  
ATOM   1140  CE1 PHE A 149     -29.374-125.387 106.400  1.00 20.00           C  
ATOM   1141  CE2 PHE A 149     -30.924-125.658 108.161  1.00 20.00           C  
ATOM   1142  CZ  PHE A 149     -30.488-124.951 107.065  1.00 20.00           C  
ATOM   1143  N   THR A 150     -27.590-129.949 105.795  1.00 20.00           N  
ATOM   1144  CA  THR A 150     -27.287-129.923 104.378  1.00 20.00           C  
ATOM   1145  C   THR A 150     -27.728-131.205 103.719  1.00 20.00           C  
ATOM   1146  O   THR A 150     -28.262-131.089 102.592  1.00 20.00           O  
ATOM   1147  CB  THR A 150     -25.836-129.793 104.183  1.00 20.00           C  
ATOM   1148  OG1 THR A 150     -25.166-130.890 104.773  1.00 20.00           O  
ATOM   1149  CG2 THR A 150     -25.315-128.525 104.796  1.00 20.00           C  
ATOM   1150  N   SER A 151     -27.505-132.325 104.356  1.00 20.00           N  
ATOM   1151  CA  SER A 151     -28.069-133.586 103.942  1.00 20.00           C  
ATOM   1152  C   SER A 151     -29.539-133.475 104.020  1.00 20.00           C  
ATOM   1153  O   SER A 151     -30.224-134.328 103.539  1.00 20.00           O  
ATOM   1154  CB  SER A 151     -27.590-134.717 104.841  1.00 20.00           C  
ATOM   1155  OG  SER A 151     -27.950-134.447 106.169  1.00 20.00           O  
ATOM   1156  N   LEU A 152     -30.034-132.546 104.789  1.00 20.00           N  
ATOM   1157  CA  LEU A 152     -31.406-132.144 104.801  1.00 20.00           C  
ATOM   1158  C   LEU A 152     -31.664-131.183 103.661  1.00 20.00           C  
ATOM   1159  O   LEU A 152     -32.709-131.302 102.992  1.00 20.00           O  
ATOM   1160  CB  LEU A 152     -31.754-131.461 106.108  1.00 20.00           C  
ATOM   1161  CG  LEU A 152     -33.174-131.019 106.187  1.00 20.00           C  
ATOM   1162  CD1 LEU A 152     -34.094-132.175 106.051  1.00 20.00           C  
ATOM   1163  CD2 LEU A 152     -33.523-130.338 107.494  1.00 20.00           C  
ATOM   1164  N   LEU A 153     -30.922-130.185 103.496  1.00 20.00           N  
ATOM   1165  CA  LEU A 153     -31.201-129.051 102.614  1.00 20.00           C  
ATOM   1166  C   LEU A 153     -30.790-129.437 101.216  1.00 20.00           C  
ATOM   1167  O   LEU A 153     -31.175-128.653 100.287  1.00 20.00           O  
ATOM   1168  CB  LEU A 153     -30.462-127.835 103.063  1.00 20.00           C  
ATOM   1169  CG  LEU A 153     -30.711-126.616 102.185  1.00 20.00           C  
ATOM   1170  CD1 LEU A 153     -32.131-126.169 102.144  1.00 20.00           C  
ATOM   1171  CD2 LEU A 153     -29.975-125.396 102.635  1.00 20.00           C  
ATOM   1172  N   MET A 154     -29.836-130.293 100.995  1.00 20.00           N  
ATOM   1173  CA  MET A 154     -29.480-130.848  99.698  1.00 20.00           C  
ATOM   1174  C   MET A 154     -30.409-131.941  99.310  1.00 20.00           C  
ATOM   1175  O   MET A 154     -30.865-131.974  98.163  1.00 20.00           O  
ATOM   1176  CB  MET A 154     -28.109-131.438  99.746  1.00 20.00           C  
ATOM   1177  CG  MET A 154     -27.118-130.405 100.110  1.00 20.00           C  
ATOM   1178  SD  MET A 154     -27.076-129.048  98.986  1.00 20.00           S  
ATOM   1179  CE  MET A 154     -26.683-129.645  97.375  1.00 20.00           C  
ATOM   1180  N   GLU A 155     -30.924-132.592 100.283  1.00 20.00           N  
ATOM   1181  CA  GLU A 155     -31.708-133.767 100.054  1.00 20.00           C  
ATOM   1182  C   GLU A 155     -33.047-133.333  99.555  1.00 20.00           C  
ATOM   1183  O   GLU A 155     -33.582-134.008  98.641  1.00 20.00           O  
ATOM   1184  CB  GLU A 155     -31.847-134.550 101.338  1.00 20.00           C  
ATOM   1185  CG  GLU A 155     -30.554-135.043 101.904  1.00 20.00           C  
ATOM   1186  CD  GLU A 155     -30.694-135.822 103.191  1.00 20.00           C  
ATOM   1187  OE1 GLU A 155     -31.820-135.999 103.682  1.00 20.00           O  
ATOM   1188  OE2 GLU A 155     -29.683-136.301 103.783  1.00 20.00           O  
ATOM   1189  N   ARG A 156     -33.711-132.425 100.227  1.00 20.00           N  
ATOM   1190  CA  ARG A 156     -34.965-131.830  99.846  1.00 20.00           C  
ATOM   1191  C   ARG A 156     -34.849-131.093  98.531  1.00 20.00           C  
ATOM   1192  O   ARG A 156     -35.782-131.075  97.732  1.00 20.00           O  
ATOM   1193  CB  ARG A 156     -35.433-130.845 100.904  1.00 20.00           C  
ATOM   1194  CG  ARG A 156     -35.591-131.495 102.256  1.00 20.00           C  
ATOM   1195  CD  ARG A 156     -36.058-130.517 103.319  1.00 20.00           C  
ATOM   1196  NE  ARG A 156     -36.206-131.149 104.615  1.00 20.00           N  
ATOM   1197  CZ  ARG A 156     -36.602-130.503 105.705  1.00 20.00           C  
ATOM   1198  NH1 ARG A 156     -36.898-129.197 105.673  1.00 20.00           N  
ATOM   1199  NH2 ARG A 156     -36.736-131.082 106.886  1.00 20.00           N  
ATOM   1200  N   LEU A 157     -33.786-130.475  98.283  1.00 20.00           N  
ATOM   1201  CA  LEU A 157     -33.590-129.684  97.081  1.00 20.00           C  
ATOM   1202  C   LEU A 157     -33.419-130.608  95.886  1.00 20.00           C  
ATOM   1203  O   LEU A 157     -33.845-130.243  94.775  1.00 20.00           O  
ATOM   1204  CB  LEU A 157     -32.394-128.844  97.235  1.00 20.00           C  
ATOM   1205  CG  LEU A 157     -32.486-127.879  98.401  1.00 20.00           C  
ATOM   1206  CD1 LEU A 157     -31.286-127.042  98.556  1.00 20.00           C  
ATOM   1207  CD2 LEU A 157     -33.619-126.882  98.285  1.00 20.00           C  
ATOM   1208  N   SER A 158     -32.704-131.715  96.057  1.00 20.00           N  
ATOM   1209  CA  SER A 158     -32.552-132.778  95.069  1.00 20.00           C  
ATOM   1210  C   SER A 158     -33.848-133.424  94.819  1.00 20.00           C  
ATOM   1211  O   SER A 158     -34.164-133.726  93.641  1.00 20.00           O  
ATOM   1212  CB  SER A 158     -31.584-133.841  95.561  1.00 20.00           C  
ATOM   1213  OG  SER A 158     -32.024-134.398  96.762  1.00 20.00           O  
ATOM   1214  N   VAL A 159     -34.560-133.726  95.833  1.00 20.00           N  
ATOM   1215  CA  VAL A 159     -35.796-134.389  95.687  1.00 20.00           C  
ATOM   1216  C   VAL A 159     -36.763-133.463  94.967  1.00 20.00           C  
ATOM   1217  O   VAL A 159     -37.390-133.867  94.011  1.00 20.00           O  
ATOM   1218  CB  VAL A 159     -36.315-134.757  97.052  1.00 20.00           C  
ATOM   1219  CG1 VAL A 159     -37.599-135.464  96.988  1.00 20.00           C  
ATOM   1220  CG2 VAL A 159     -35.401-135.685  97.827  1.00 20.00           C  
ATOM   1221  N   ASP A 160     -36.837-132.213  95.382  1.00 20.00           N  
ATOM   1222  CA  ASP A 160     -37.778-131.225  94.866  1.00 20.00           C  
ATOM   1223  C   ASP A 160     -37.384-130.705  93.469  1.00 20.00           C  
ATOM   1224  O   ASP A 160     -38.216-130.407  92.629  1.00 20.00           O  
ATOM   1225  CB  ASP A 160     -37.863-130.019  95.787  1.00 20.00           C  
ATOM   1226  CG  ASP A 160     -38.276-130.376  97.190  1.00 20.00           C  
ATOM   1227  OD1 ASP A 160     -38.510-131.594  97.484  1.00 20.00           O  
ATOM   1228  OD2 ASP A 160     -38.390-129.459  98.077  1.00 20.00           O  
ATOM   1229  N   TYR A 161     -36.111-130.625  93.237  1.00 20.00           N  
ATOM   1230  CA  TYR A 161     -35.555-130.004  92.018  1.00 20.00           C  
ATOM   1231  C   TYR A 161     -34.530-130.893  91.319  1.00 20.00           C  
ATOM   1232  O   TYR A 161     -33.415-130.512  91.151  1.00 20.00           O  
ATOM   1233  CB  TYR A 161     -34.840-128.756  92.434  1.00 20.00           C  
ATOM   1234  CG  TYR A 161     -35.727-127.566  92.769  1.00 20.00           C  
ATOM   1235  CD1 TYR A 161     -36.167-126.737  91.755  1.00 20.00           C  
ATOM   1236  CD2 TYR A 161     -36.088-127.302  94.083  1.00 20.00           C  
ATOM   1237  CE1 TYR A 161     -36.974-125.637  92.039  1.00 20.00           C  
ATOM   1238  CE2 TYR A 161     -36.897-126.199  94.369  1.00 20.00           C  
ATOM   1239  CZ  TYR A 161     -37.339-125.366  93.346  1.00 20.00           C  
ATOM   1240  OH  TYR A 161     -38.123-124.295  93.616  1.00 20.00           O  
ATOM   1241  N   GLY A 162     -34.932-132.036  90.891  1.00 20.00           N  
ATOM   1242  CA  GLY A 162     -34.066-133.071  90.324  1.00 20.00           C  
ATOM   1243  C   GLY A 162     -33.301-132.652  89.132  1.00 20.00           C  
ATOM   1244  O   GLY A 162     -32.278-133.184  88.779  1.00 20.00           O  
ATOM   1245  N   LYS A 163     -33.892-131.720  88.428  1.00 20.00           N  
ATOM   1246  CA  LYS A 163     -33.356-131.169  87.209  1.00 20.00           C  
ATOM   1247  C   LYS A 163     -32.341-130.144  87.544  1.00 20.00           C  
ATOM   1248  O   LYS A 163     -31.641-129.769  86.548  1.00 20.00           O  
ATOM   1249  CB  LYS A 163     -34.429-130.493  86.392  1.00 20.00           C  
ATOM   1250  CG  LYS A 163     -35.485-131.445  85.989  1.00 20.00           C  
ATOM   1251  CD  LYS A 163     -36.560-130.769  85.175  1.00 20.00           C  
ATOM   1252  CE  LYS A 163     -37.615-131.722  84.772  1.00 20.00           C  
ATOM   1253  NZ  LYS A 163     -38.648-131.073  83.991  1.00 20.00           N  
ATOM   1254  N   LYS A 164     -32.208-129.568  88.599  1.00 20.00           N  
ATOM   1255  CA  LYS A 164     -31.265-128.526  88.827  1.00 20.00           C  
ATOM   1256  C   LYS A 164     -30.183-129.058  89.726  1.00 20.00           C  
ATOM   1257  O   LYS A 164     -30.243-129.002  90.960  1.00 20.00           O  
ATOM   1258  CB  LYS A 164     -31.923-127.317  89.486  1.00 20.00           C  
ATOM   1259  CG  LYS A 164     -33.012-126.698  88.650  1.00 20.00           C  
ATOM   1260  CD  LYS A 164     -33.671-125.489  89.308  1.00 20.00           C  
ATOM   1261  CE  LYS A 164     -34.759-124.871  88.472  1.00 20.00           C  
ATOM   1262  NZ  LYS A 164     -35.394-123.712  89.104  1.00 20.00           N  
ATOM   1263  N   SER A 165     -29.069-129.379  89.131  1.00 20.00           N  
ATOM   1264  CA  SER A 165     -27.948-129.939  89.851  1.00 20.00           C  
ATOM   1265  C   SER A 165     -27.363-128.869  90.727  1.00 20.00           C  
ATOM   1266  O   SER A 165     -27.342-127.689  90.410  1.00 20.00           O  
ATOM   1267  CB  SER A 165     -26.930-130.451  88.873  1.00 20.00           C  
ATOM   1268  OG  SER A 165     -26.522-129.393  88.059  1.00 20.00           O  
ATOM   1269  N   LYS A 166     -26.957-129.376  91.826  1.00 20.00           N  
ATOM   1270  CA  LYS A 166     -26.681-128.508  92.955  1.00 20.00           C  
ATOM   1271  C   LYS A 166     -25.258-128.486  92.893  1.00 20.00           C  
ATOM   1272  O   LYS A 166     -24.618-129.448  92.463  1.00 20.00           O  
ATOM   1273  CB  LYS A 166     -27.017-129.207  94.248  1.00 20.00           C  
ATOM   1274  CG  LYS A 166     -28.437-129.562  94.334  1.00 20.00           C  
ATOM   1275  CD  LYS A 166     -28.772-130.263  95.625  1.00 20.00           C  
ATOM   1276  CE  LYS A 166     -30.192-130.618  95.712  1.00 20.00           C  
ATOM   1277  NZ  LYS A 166     -30.515-131.291  96.952  1.00 20.00           N  
ATOM   1278  N   LEU A 167     -24.778-127.438  93.250  1.00 20.00           N  
ATOM   1279  CA  LEU A 167     -23.423-127.365  93.379  1.00 20.00           C  
ATOM   1280  C   LEU A 167     -23.263-127.071  94.823  1.00 20.00           C  
ATOM   1281  O   LEU A 167     -24.045-126.353  95.409  1.00 20.00           O  
ATOM   1282  CB  LEU A 167     -22.943-126.258  92.494  1.00 20.00           C  
ATOM   1283  CG  LEU A 167     -23.189-126.459  91.015  1.00 20.00           C  
ATOM   1284  CD1 LEU A 167     -22.943-125.203  90.205  1.00 20.00           C  
ATOM   1285  CD2 LEU A 167     -22.320-127.551  90.413  1.00 20.00           C  
ATOM   1286  N   GLU A 168     -22.293-127.618  95.441  1.00 20.00           N  
ATOM   1287  CA  GLU A 168     -22.064-127.327  96.853  1.00 20.00           C  
ATOM   1288  C   GLU A 168     -20.618-127.245  97.039  1.00 20.00           C  
ATOM   1289  O   GLU A 168     -19.853-127.903  96.344  1.00 20.00           O  
ATOM   1290  CB  GLU A 168     -22.566-128.450  97.715  1.00 20.00           C  
ATOM   1291  CG  GLU A 168     -23.943-128.831  97.382  1.00 20.00           C  
ATOM   1292  CD  GLU A 168     -24.356-130.085  98.109  1.00 20.00           C  
ATOM   1293  OE1 GLU A 168     -23.512-130.811  98.732  1.00 20.00           O  
ATOM   1294  OE2 GLU A 168     -25.547-130.419  98.097  1.00 20.00           O  
ATOM   1295  N   PHE A 169     -20.287-126.451  97.980  1.00 20.00           N  
ATOM   1296  CA  PHE A 169     -18.956-126.229  98.319  1.00 20.00           C  
ATOM   1297  C   PHE A 169     -18.632-126.990  99.552  1.00 20.00           C  
ATOM   1298  O   PHE A 169     -19.478-127.391 100.291  1.00 20.00           O  
ATOM   1299  CB  PHE A 169     -18.789-124.759  98.576  1.00 20.00           C  
ATOM   1300  CG  PHE A 169     -18.577-123.977  97.318  1.00 20.00           C  
ATOM   1301  CD1 PHE A 169     -17.359-123.998  96.741  1.00 20.00           C  
ATOM   1302  CD2 PHE A 169     -19.598-123.244  96.748  1.00 20.00           C  
ATOM   1303  CE1 PHE A 169     -17.152-123.268  95.590  1.00 20.00           C  
ATOM   1304  CE2 PHE A 169     -19.393-122.517  95.594  1.00 20.00           C  
ATOM   1305  CZ  PHE A 169     -18.169-122.527  95.016  1.00 20.00           C  
ATOM   1306  N   SER A 170     -17.424-127.176  99.782  1.00 20.00           N  
ATOM   1307  CA  SER A 170     -17.026-127.920 100.927  1.00 20.00           C  
ATOM   1308  C   SER A 170     -15.805-127.361 101.535  1.00 20.00           C  
ATOM   1309  O   SER A 170     -15.025-126.757 100.845  1.00 20.00           O  
ATOM   1310  CB  SER A 170     -16.704-129.357 100.525  1.00 20.00           C  
ATOM   1311  OG  SER A 170     -15.780-129.379  99.491  1.00 20.00           O  
ATOM   1312  N   ILE A 171     -15.734-127.598 102.806  1.00 20.00           N  
ATOM   1313  CA  ILE A 171     -14.630-127.317 103.665  1.00 20.00           C  
ATOM   1314  C   ILE A 171     -14.510-128.547 104.571  1.00 20.00           C  
ATOM   1315  O   ILE A 171     -15.184-128.606 105.585  1.00 20.00           O  
ATOM   1316  CB  ILE A 171     -14.863-126.000 104.411  1.00 20.00           C  
ATOM   1317  CG1 ILE A 171     -14.985-124.788 103.493  1.00 20.00           C  
ATOM   1318  CG2 ILE A 171     -13.767-125.686 105.367  1.00 20.00           C  
ATOM   1319  CD1 ILE A 171     -15.153-123.470 104.241  1.00 20.00           C  
ATOM   1320  N   TYR A 172     -13.655-129.471 104.114  1.00 20.00           N  
ATOM   1321  CA  TYR A 172     -13.446-130.860 104.650  1.00 20.00           C  
ATOM   1322  C   TYR A 172     -12.287-130.919 105.594  1.00 20.00           C  
ATOM   1323  O   TYR A 172     -11.425-130.089 105.517  1.00 20.00           O  
ATOM   1324  CB  TYR A 172     -13.535-131.756 103.367  1.00 20.00           C  
ATOM   1325  CG  TYR A 172     -12.653-132.999 102.850  1.00 20.00           C  
ATOM   1326  CD1 TYR A 172     -11.432-133.504 103.313  1.00 20.00           C  
ATOM   1327  CD2 TYR A 172     -13.162-133.679 101.759  1.00 20.00           C  
ATOM   1328  CE1 TYR A 172     -10.792-134.591 102.688  1.00 20.00           C  
ATOM   1329  CE2 TYR A 172     -12.532-134.752 101.150  1.00 20.00           C  
ATOM   1330  CZ  TYR A 172     -11.346-135.210 101.603  1.00 20.00           C  
ATOM   1331  OH  TYR A 172     -10.741-136.254 100.980  1.00 20.00           O  
ATOM   1332  N   PRO A 173     -12.314-131.881 106.513  1.00 20.00           N  
ATOM   1333  CA  PRO A 173     -11.272-132.142 107.467  1.00 20.00           C  
ATOM   1334  C   PRO A 173     -10.097-132.727 106.763  1.00 20.00           C  
ATOM   1335  O   PRO A 173     -10.226-133.253 105.644  1.00 20.00           O  
ATOM   1336  CB  PRO A 173     -11.783-133.249 108.315  1.00 20.00           C  
ATOM   1337  CG  PRO A 173     -13.075-133.651 107.749  1.00 20.00           C  
ATOM   1338  CD  PRO A 173     -13.415-132.757 106.620  1.00 20.00           C  
ATOM   1339  N   ALA A 174      -8.942-132.697 107.361  1.00 20.00           N  
ATOM   1340  CA  ALA A 174      -7.783-133.359 106.729  1.00 20.00           C  
ATOM   1341  C   ALA A 174      -6.901-134.018 107.765  1.00 20.00           C  
ATOM   1342  O   ALA A 174      -7.341-134.837 108.535  1.00 20.00           O  
ATOM   1343  CB  ALA A 174      -7.006-132.362 105.941  1.00 20.00           C  
ATOM   1344  N   PRO A 175      -5.767-133.468 107.975  1.00 20.00           N  
ATOM   1345  CA  PRO A 175      -4.955-133.929 109.060  1.00 20.00           C  
ATOM   1346  C   PRO A 175      -5.271-133.146 110.287  1.00 20.00           C  
ATOM   1347  O   PRO A 175      -5.489-133.735 111.363  1.00 20.00           O  
ATOM   1348  CB  PRO A 175      -3.604-133.713 108.585  1.00 20.00           C  
ATOM   1349  CG  PRO A 175      -3.691-133.123 107.207  1.00 20.00           C  
ATOM   1350  CD  PRO A 175      -5.083-132.971 106.822  1.00 20.00           C  
ATOM   1351  N   GLN A 176      -5.421-131.842 110.165  1.00 20.00           N  
ATOM   1352  CA  GLN A 176      -5.900-131.030 111.279  1.00 20.00           C  
ATOM   1353  C   GLN A 176      -7.303-130.590 111.033  1.00 20.00           C  
ATOM   1354  O   GLN A 176      -7.858-130.896 109.998  1.00 20.00           O  
ATOM   1355  CB  GLN A 176      -5.081-129.799 111.438  1.00 20.00           C  
ATOM   1356  CG  GLN A 176      -3.660-130.141 111.704  1.00 20.00           C  
ATOM   1357  CD  GLN A 176      -2.840-128.908 111.853  1.00 20.00           C  
ATOM   1358  OE1 GLN A 176      -3.341-127.792 111.751  1.00 20.00           O  
ATOM   1359  NE2 GLN A 176      -1.594-129.045 112.093  1.00 20.00           N  
ATOM   1360  N   VAL A 177      -7.907-129.935 112.223  1.00 20.00           N  
ATOM   1361  CA  VAL A 177      -9.300-129.682 112.082  1.00 20.00           C  
ATOM   1362  C   VAL A 177      -9.871-129.227 113.410  1.00 20.00           C  
ATOM   1363  O   VAL A 177      -9.179-128.742 114.268  1.00 20.00           O  
ATOM   1364  CB  VAL A 177      -9.947-130.952 111.612  1.00 20.00           C  
ATOM   1365  CG1 VAL A 177     -11.402-130.772 111.431  1.00 20.00           C  
ATOM   1366  CG2 VAL A 177      -9.429-131.462 110.286  1.00 20.00           C  
ATOM   1367  N   SER A 178     -11.122-129.333 113.440  1.00 20.00           N  
ATOM   1368  CA  SER A 178     -11.894-128.946 114.604  1.00 20.00           C  
ATOM   1369  C   SER A 178     -12.747-130.095 114.994  1.00 20.00           C  
ATOM   1370  O   SER A 178     -12.987-130.992 114.196  1.00 20.00           O  
ATOM   1371  CB  SER A 178     -12.741-127.720 114.290  1.00 20.00           C  
ATOM   1372  OG  SER A 178     -11.960-126.640 113.925  1.00 20.00           O  
ATOM   1373  N   THR A 179     -13.200-130.053 116.203  1.00 20.00           N  
ATOM   1374  CA  THR A 179     -14.030-131.051 116.762  1.00 20.00           C  
ATOM   1375  C   THR A 179     -13.275-132.332 117.054  1.00 20.00           C  
ATOM   1376  O   THR A 179     -12.099-132.372 117.297  1.00 20.00           O  
ATOM   1377  CB  THR A 179     -15.147-131.370 115.840  1.00 20.00           C  
ATOM   1378  OG1 THR A 179     -15.918-130.191 115.608  1.00 20.00           O  
ATOM   1379  CG2 THR A 179     -15.971-132.442 116.441  1.00 20.00           C  
ATOM   1380  N   ALA A 180     -13.746-133.396 117.562  1.00 20.00           N  
ATOM   1381  CA  ALA A 180     -13.498-134.813 117.271  1.00 20.00           C  
ATOM   1382  C   ALA A 180     -14.605-135.358 116.449  1.00 20.00           C  
ATOM   1383  O   ALA A 180     -14.573-136.447 115.856  1.00 20.00           O  
ATOM   1384  CB  ALA A 180     -13.375-135.601 118.559  1.00 20.00           C  
ATOM   1385  N   VAL A 181     -15.630-134.621 116.383  1.00 20.00           N  
ATOM   1386  CA  VAL A 181     -16.827-135.119 115.813  1.00 20.00           C  
ATOM   1387  C   VAL A 181     -16.627-135.424 114.340  1.00 20.00           C  
ATOM   1388  O   VAL A 181     -17.148-136.503 113.795  1.00 20.00           O  
ATOM   1389  CB  VAL A 181     -17.917-134.077 115.992  1.00 20.00           C  
ATOM   1390  CG1 VAL A 181     -19.204-134.523 115.431  1.00 20.00           C  
ATOM   1391  CG2 VAL A 181     -18.175-133.726 117.440  1.00 20.00           C  
ATOM   1392  N   VAL A 182     -15.697-134.485 113.689  1.00 20.00           N  
ATOM   1393  CA  VAL A 182     -15.611-134.366 112.245  1.00 20.00           C  
ATOM   1394  C   VAL A 182     -14.905-135.598 111.674  1.00 20.00           C  
ATOM   1395  O   VAL A 182     -15.292-135.796 110.477  1.00 20.00           O  
ATOM   1396  CB  VAL A 182     -14.895-133.104 111.886  1.00 20.00           C  
ATOM   1397  CG1 VAL A 182     -14.769-132.898 110.397  1.00 20.00           C  
ATOM   1398  CG2 VAL A 182     -15.547-131.832 112.420  1.00 20.00           C  
ATOM   1399  N   GLU A 183     -14.159-136.442 112.247  1.00 20.00           N  
ATOM   1400  CA  GLU A 183     -13.732-137.617 111.494  1.00 20.00           C  
ATOM   1401  C   GLU A 183     -14.921-138.410 111.173  1.00 20.00           C  
ATOM   1402  O   GLU A 183     -15.597-138.116 110.331  1.00 20.00           O  
ATOM   1403  CB  GLU A 183     -12.778-138.452 112.321  1.00 20.00           C  
ATOM   1404  CG  GLU A 183     -11.576-137.700 112.713  1.00 20.00           C  
ATOM   1405  CD  GLU A 183     -10.814-137.221 111.521  1.00 20.00           C  
ATOM   1406  OE1 GLU A 183     -11.209-137.469 110.341  1.00 20.00           O  
ATOM   1407  OE2 GLU A 183      -9.775-136.568 111.696  1.00 20.00           O  
ATOM   1408  N   PRO A 184     -15.496-139.431 111.496  1.00 20.00           N  
ATOM   1409  CA  PRO A 184     -16.866-139.200 111.250  1.00 20.00           C  
ATOM   1410  C   PRO A 184     -17.650-138.314 112.030  1.00 20.00           C  
ATOM   1411  O   PRO A 184     -17.450-138.266 113.266  1.00 20.00           O  
ATOM   1412  CB  PRO A 184     -17.441-140.467 111.212  1.00 20.00           C  
ATOM   1413  CG  PRO A 184     -16.395-141.506 111.532  1.00 20.00           C  
ATOM   1414  CD  PRO A 184     -15.169-140.811 111.825  1.00 20.00           C  
ATOM   1415  N   TYR A 185     -18.414-137.845 111.111  1.00 20.00           N  
ATOM   1416  CA  TYR A 185     -19.450-136.899 111.188  1.00 20.00           C  
ATOM   1417  C   TYR A 185     -19.699-136.404 109.770  1.00 20.00           C  
ATOM   1418  O   TYR A 185     -20.766-136.478 109.249  1.00 20.00           O  
ATOM   1419  CB  TYR A 185     -19.105-135.762 112.087  1.00 20.00           C  
ATOM   1420  CG  TYR A 185     -20.033-134.570 111.930  1.00 20.00           C  
ATOM   1421  CD1 TYR A 185     -19.853-133.664 110.905  1.00 20.00           C  
ATOM   1422  CD2 TYR A 185     -21.059-134.389 112.810  1.00 20.00           C  
ATOM   1423  CE1 TYR A 185     -20.692-132.560 110.769  1.00 20.00           C  
ATOM   1424  CE2 TYR A 185     -21.902-133.288 112.672  1.00 20.00           C  
ATOM   1425  CZ  TYR A 185     -21.716-132.371 111.653  1.00 20.00           C  
ATOM   1426  OH  TYR A 185     -22.529-131.296 111.525  1.00 20.00           O  
ATOM   1427  N   ASN A 186     -18.690-135.918 109.144  1.00 20.00           N  
ATOM   1428  CA  ASN A 186     -18.802-135.373 107.789  1.00 20.00           C  
ATOM   1429  C   ASN A 186     -19.117-136.468 106.798  1.00 20.00           C  
ATOM   1430  O   ASN A 186     -19.692-136.203 105.717  1.00 20.00           O  
ATOM   1431  CB  ASN A 186     -17.551-134.724 107.378  1.00 20.00           C  
ATOM   1432  CG  ASN A 186     -17.206-133.549 108.261  1.00 20.00           C  
ATOM   1433  OD1 ASN A 186     -17.978-132.612 108.420  1.00 20.00           O  
ATOM   1434  ND2 ASN A 186     -16.076-133.546 108.857  1.00 20.00           N  
ATOM   1435  N   SER A 187     -18.868-137.644 107.234  1.00 20.00           N  
ATOM   1436  CA  SER A 187     -19.089-138.992 106.736  1.00 20.00           C  
ATOM   1437  C   SER A 187     -20.526-139.169 106.476  1.00 20.00           C  
ATOM   1438  O   SER A 187     -20.870-140.144 105.721  1.00 20.00           O  
ATOM   1439  CB  SER A 187     -18.623-140.026 107.749  1.00 20.00           C  
ATOM   1440  OG  SER A 187     -19.303-139.842 108.955  1.00 20.00           O  
ATOM   1441  N   ILE A 188     -21.188-138.709 107.791  1.00 20.00           N  
ATOM   1442  CA  ILE A 188     -22.602-138.682 107.714  1.00 20.00           C  
ATOM   1443  C   ILE A 188     -23.057-137.664 106.676  1.00 20.00           C  
ATOM   1444  O   ILE A 188     -23.864-137.952 105.849  1.00 20.00           O  
ATOM   1445  CB  ILE A 188     -23.173-138.317 109.062  1.00 20.00           C  
ATOM   1446  CG1 ILE A 188     -22.773-139.298 110.150  1.00 20.00           C  
ATOM   1447  CG2 ILE A 188     -24.646-138.270 109.062  1.00 20.00           C  
ATOM   1448  CD1 ILE A 188     -23.351-138.936 111.495  1.00 20.00           C  
ATOM   1449  N   LEU A 189     -22.508-136.492 106.754  1.00 20.00           N  
ATOM   1450  CA  LEU A 189     -22.866-135.426 105.817  1.00 20.00           C  
ATOM   1451  C   LEU A 189     -22.524-135.859 104.408  1.00 20.00           C  
ATOM   1452  O   LEU A 189     -22.938-135.244 103.442  1.00 20.00           O  
ATOM   1453  CB  LEU A 189     -22.146-134.162 106.160  1.00 20.00           C  
ATOM   1454  CG  LEU A 189     -22.440-133.648 107.551  1.00 20.00           C  
ATOM   1455  CD1 LEU A 189     -21.718-132.386 107.891  1.00 20.00           C  
ATOM   1456  CD2 LEU A 189     -23.868-133.296 107.760  1.00 20.00           C  
ATOM   1457  N   THR A 190     -21.552-136.765 104.233  1.00 20.00           N  
ATOM   1458  CA  THR A 190     -21.170-137.349 102.955  1.00 20.00           C  
ATOM   1459  C   THR A 190     -22.140-138.398 102.578  1.00 20.00           C  
ATOM   1460  O   THR A 190     -22.443-138.464 101.317  1.00 20.00           O  
ATOM   1461  CB  THR A 190     -19.824-137.995 103.057  1.00 20.00           C  
ATOM   1462  OG1 THR A 190     -18.915-137.024 103.409  1.00 20.00           O  
ATOM   1463  CG2 THR A 190     -19.367-138.636 101.763  1.00 20.00           C  
ATOM   1464  N   THR A 191     -22.728-139.112 103.123  1.00 20.00           N  
ATOM   1465  CA  THR A 191     -23.670-140.064 102.641  1.00 20.00           C  
ATOM   1466  C   THR A 191     -24.740-139.393 101.770  1.00 20.00           C  
ATOM   1467  O   THR A 191     -24.804-139.644 100.560  1.00 20.00           O  
ATOM   1468  CB  THR A 191     -24.292-140.765 103.810  1.00 20.00           C  
ATOM   1469  OG1 THR A 191     -24.931-139.816 104.635  1.00 20.00           O  
ATOM   1470  CG2 THR A 191     -23.315-141.538 104.667  1.00 20.00           C  
ATOM   1471  N   HIS A 192     -25.493-138.607 102.479  1.00 20.00           N  
ATOM   1472  CA  HIS A 192     -26.644-137.802 102.070  1.00 20.00           C  
ATOM   1473  C   HIS A 192     -26.510-137.097 100.702  1.00 20.00           C  
ATOM   1474  O   HIS A 192     -27.271-137.367  99.782  1.00 20.00           O  
ATOM   1475  CB  HIS A 192     -26.892-136.807 103.188  1.00 20.00           C  
ATOM   1476  CG  HIS A 192     -27.242-135.451 102.599  1.00 20.00           C  
ATOM   1477  ND1 HIS A 192     -26.409-134.764 101.784  1.00 20.00           N  
ATOM   1478  CD2 HIS A 192     -28.319-134.671 102.730  1.00 20.00           C  
ATOM   1479  CE1 HIS A 192     -26.987-133.623 101.455  1.00 20.00           C  
ATOM   1480  NE2 HIS A 192     -28.126-133.553 102.012  1.00 20.00           N  
ATOM   1481  N   THR A 193     -25.573-136.142 100.550  1.00 20.00           N  
ATOM   1482  CA  THR A 193     -25.378-135.471  99.212  1.00 20.00           C  
ATOM   1483  C   THR A 193     -25.374-136.656  98.260  1.00 20.00           C  
ATOM   1484  O   THR A 193     -26.156-136.661  97.282  1.00 20.00           O  
ATOM   1485  CB  THR A 193     -24.179-134.627  99.058  1.00 20.00           C  
ATOM   1486  OG1 THR A 193     -23.046-135.413  99.201  1.00 20.00           O  
ATOM   1487  CG2 THR A 193     -24.136-133.466 100.024  1.00 20.00           C  
ATOM   1488  N   THR A 194     -24.574-137.087  97.985  1.00 20.00           N  
ATOM   1489  CA  THR A 194     -24.580-138.424  97.393  1.00 20.00           C  
ATOM   1490  C   THR A 194     -25.871-138.605  96.706  1.00 20.00           C  
ATOM   1491  O   THR A 194     -26.346-137.786  95.930  1.00 20.00           O  
ATOM   1492  CB  THR A 194     -24.392-139.484  98.465  1.00 20.00           C  
ATOM   1493  OG1 THR A 194     -23.191-139.321  99.110  1.00 20.00           O  
ATOM   1494  CG2 THR A 194     -24.399-140.903  97.920  1.00 20.00           C  
ATOM   1495  N   LEU A 195     -26.464-139.640  96.991  1.00 20.00           N  
ATOM   1496  CA  LEU A 195     -27.578-140.112  96.245  1.00 20.00           C  
ATOM   1497  C   LEU A 195     -28.778-139.258  96.577  1.00 20.00           C  
ATOM   1498  O   LEU A 195     -29.749-139.597  95.834  1.00 20.00           O  
ATOM   1499  CB  LEU A 195     -27.822-141.564  96.590  1.00 20.00           C  
ATOM   1500  CG  LEU A 195     -26.676-142.496  96.277  1.00 20.00           C  
ATOM   1501  CD1 LEU A 195     -26.920-143.947  96.628  1.00 20.00           C  
ATOM   1502  CD2 LEU A 195     -26.314-142.498  94.813  1.00 20.00           C  
ATOM   1503  N   GLU A 196     -28.834-138.460  97.655  1.00 20.00           N  
ATOM   1504  CA  GLU A 196     -29.938-137.538  97.820  1.00 20.00           C  
ATOM   1505  C   GLU A 196     -29.993-136.639  96.610  1.00 20.00           C  
ATOM   1506  O   GLU A 196     -31.025-136.077  96.260  1.00 20.00           O  
ATOM   1507  CB  GLU A 196     -29.765-136.714  99.076  1.00 20.00           C  
ATOM   1508  CG  GLU A 196     -29.663-137.562 100.327  1.00 20.00           C  
ATOM   1509  CD  GLU A 196     -30.857-138.390 100.562  1.00 20.00           C  
ATOM   1510  OE1 GLU A 196     -31.809-138.320  99.742  1.00 20.00           O  
ATOM   1511  OE2 GLU A 196     -30.912-139.159 101.580  1.00 20.00           O  
ATOM   1512  N   HIS A 197     -28.944-136.500  96.033  1.00 20.00           N  
ATOM   1513  CA  HIS A 197     -28.718-135.379  95.148  1.00 20.00           C  
ATOM   1514  C   HIS A 197     -27.493-134.713  95.603  1.00 20.00           C  
ATOM   1515  O   HIS A 197     -26.892-134.995  96.606  1.00 20.00           O  
ATOM   1516  CB  HIS A 197     -29.861-134.386  95.212  1.00 20.00           C  
ATOM   1517  CG  HIS A 197     -30.087-133.811  96.596  1.00 20.00           C  
ATOM   1518  ND1 HIS A 197     -30.883-134.418  97.507  1.00 20.00           N  
ATOM   1519  CD2 HIS A 197     -29.631-132.712  97.204  1.00 20.00           C  
ATOM   1520  CE1 HIS A 197     -30.887-133.701  98.601  1.00 20.00           C  
ATOM   1521  NE2 HIS A 197     -30.146-132.681  98.436  1.00 20.00           N  
ATOM   1522  N   SER A 198     -27.331-133.689  94.622  1.00 20.00           N  
ATOM   1523  CA  SER A 198     -26.062-133.088  94.499  1.00 20.00           C  
ATOM   1524  C   SER A 198     -25.575-133.274  93.106  1.00 20.00           C  
ATOM   1525  O   SER A 198     -26.035-134.112  92.359  1.00 20.00           O  
ATOM   1526  CB  SER A 198     -25.121-133.723  95.493  1.00 20.00           C  
ATOM   1527  OG  SER A 198     -24.990-135.112  95.255  1.00 20.00           O  
ATOM   1528  N   ASP A 199     -24.693-132.448  92.812  1.00 20.00           N  
ATOM   1529  CA  ASP A 199     -23.982-132.510  91.587  1.00 20.00           C  
ATOM   1530  C   ASP A 199     -22.581-132.447  91.979  1.00 20.00           C  
ATOM   1531  O   ASP A 199     -22.185-132.970  93.021  1.00 20.00           O  
ATOM   1532  CB  ASP A 199     -24.368-131.354  90.681  1.00 20.00           C  
ATOM   1533  CG  ASP A 199     -25.751-131.422  90.168  1.00 20.00           C  
ATOM   1534  OD1 ASP A 199     -26.505-132.315  90.613  1.00 20.00           O  
ATOM   1535  OD2 ASP A 199     -26.164-130.578  89.295  1.00 20.00           O  
ATOM   1536  N   CYS A 200     -21.881-131.810  91.143  1.00 20.00           N  
ATOM   1537  CA  CYS A 200     -20.512-131.605  91.423  1.00 20.00           C  
ATOM   1538  C   CYS A 200     -20.375-130.675  92.610  1.00 20.00           C  
ATOM   1539  O   CYS A 200     -21.200-129.776  92.807  1.00 20.00           O  
ATOM   1540  CB  CYS A 200     -19.865-130.985  90.223  1.00 20.00           C  
ATOM   1541  SG  CYS A 200     -19.961-132.011  88.746  1.00 20.00           S  
ATOM   1542  N   ALA A 201     -19.415-130.984  93.277  1.00 20.00           N  
ATOM   1543  CA  ALA A 201     -19.040-130.306  94.500  1.00 20.00           C  
ATOM   1544  C   ALA A 201     -17.652-129.840  94.387  1.00 20.00           C  
ATOM   1545  O   ALA A 201     -16.963-130.283  93.467  1.00 20.00           O  
ATOM   1546  CB  ALA A 201     -19.140-131.255  95.672  1.00 20.00           C  
ATOM   1547  N   PHE A 202     -17.324-128.988  95.259  1.00 20.00           N  
ATOM   1548  CA  PHE A 202     -16.036-128.432  95.297  1.00 20.00           C  
ATOM   1549  C   PHE A 202     -15.599-128.297  96.736  1.00 20.00           C  
ATOM   1550  O   PHE A 202     -16.419-128.121  97.625  1.00 20.00           O  
ATOM   1551  CB  PHE A 202     -16.062-127.061  94.654  1.00 20.00           C  
ATOM   1552  CG  PHE A 202     -16.483-127.111  93.216  1.00 20.00           C  
ATOM   1553  CD1 PHE A 202     -15.561-127.289  92.225  1.00 20.00           C  
ATOM   1554  CD2 PHE A 202     -17.790-126.985  92.897  1.00 20.00           C  
ATOM   1555  CE1 PHE A 202     -15.948-127.348  90.904  1.00 20.00           C  
ATOM   1556  CE2 PHE A 202     -18.179-127.041  91.577  1.00 20.00           C  
ATOM   1557  CZ  PHE A 202     -17.258-127.225  90.580  1.00 20.00           C  
ATOM   1558  N   MET A 203     -14.363-128.233  96.889  1.00 20.00           N  
ATOM   1559  CA  MET A 203     -13.874-128.020  98.233  1.00 20.00           C  
ATOM   1560  C   MET A 203     -12.725-127.095  98.197  1.00 20.00           C  
ATOM   1561  O   MET A 203     -11.922-127.206  97.279  1.00 20.00           O  
ATOM   1562  CB  MET A 203     -13.446-129.349  98.846  1.00 20.00           C  
ATOM   1563  CG  MET A 203     -14.544-130.324  98.935  1.00 20.00           C  
ATOM   1564  SD  MET A 203     -15.867-129.725  99.901  1.00 20.00           S  
ATOM   1565  CE  MET A 203     -15.342-129.405 101.544  1.00 20.00           C  
ATOM   1566  N   VAL A 204     -12.675-126.505  99.428  1.00 20.00           N  
ATOM   1567  CA  VAL A 204     -11.468-125.962  99.928  1.00 20.00           C  
ATOM   1568  C   VAL A 204     -10.988-126.785 101.117  1.00 20.00           C  
ATOM   1569  O   VAL A 204     -11.643-126.878 102.117  1.00 20.00           O  
ATOM   1570  CB  VAL A 204     -11.692-124.504 100.331  1.00 20.00           C  
ATOM   1571  CG1 VAL A 204     -10.478-123.858 100.856  1.00 20.00           C  
ATOM   1572  CG2 VAL A 204     -12.169-123.621  99.192  1.00 20.00           C  
ATOM   1573  N   ASP A 205      -9.975-127.350 101.043  1.00 20.00           N  
ATOM   1574  CA  ASP A 205      -9.294-128.070 102.109  1.00 20.00           C  
ATOM   1575  C   ASP A 205      -8.607-127.063 102.964  1.00 20.00           C  
ATOM   1576  O   ASP A 205      -7.713-126.410 102.523  1.00 20.00           O  
ATOM   1577  CB  ASP A 205      -8.315-129.069 101.525  1.00 20.00           C  
ATOM   1578  CG  ASP A 205      -8.933-130.103 100.634  1.00 20.00           C  
ATOM   1579  OD1 ASP A 205     -10.162-130.065 100.444  1.00 20.00           O  
ATOM   1580  OD2 ASP A 205      -8.224-131.012 100.071  1.00 20.00           O  
ATOM   1581  N   ASN A 206      -9.030-126.960 104.183  1.00 20.00           N  
ATOM   1582  CA  ASN A 206      -8.543-125.950 105.078  1.00 20.00           C  
ATOM   1583  C   ASN A 206      -7.137-126.189 105.437  1.00 20.00           C  
ATOM   1584  O   ASN A 206      -6.474-125.255 105.824  1.00 20.00           O  
ATOM   1585  CB  ASN A 206      -9.376-125.836 106.292  1.00 20.00           C  
ATOM   1586  CG  ASN A 206     -10.124-124.534 106.194  1.00 20.00           C  
ATOM   1587  OD1 ASN A 206     -11.115-124.354 106.811  1.00 20.00           O  
ATOM   1588  ND2 ASN A 206      -9.683-123.604 105.400  1.00 20.00           N  
ATOM   1589  N   GLU A 207      -6.711-127.414 105.294  1.00 20.00           N  
ATOM   1590  CA  GLU A 207      -5.375-127.807 105.563  1.00 20.00           C  
ATOM   1591  C   GLU A 207      -4.548-127.692 104.328  1.00 20.00           C  
ATOM   1592  O   GLU A 207      -3.356-128.026 104.455  1.00 20.00           O  
ATOM   1593  CB  GLU A 207      -5.291-129.226 106.108  1.00 20.00           C  
ATOM   1594  CG  GLU A 207      -3.965-129.640 106.627  1.00 20.00           C  
ATOM   1595  CD  GLU A 207      -3.620-128.921 107.892  1.00 20.00           C  
ATOM   1596  OE1 GLU A 207      -4.425-128.112 108.370  1.00 20.00           O  
ATOM   1597  OE2 GLU A 207      -2.546-129.168 108.404  1.00 20.00           O  
ATOM   1598  N   ALA A 208      -5.088-127.487 103.188  1.00 20.00           N  
ATOM   1599  CA  ALA A 208      -4.514-127.220 101.891  1.00 20.00           C  
ATOM   1600  C   ALA A 208      -4.333-125.723 101.722  1.00 20.00           C  
ATOM   1601  O   ALA A 208      -3.305-125.313 101.168  1.00 20.00           O  
ATOM   1602  CB  ALA A 208      -5.391-127.719 100.793  1.00 20.00           C  
ATOM   1603  N   ILE A 209      -5.253-124.902 102.111  1.00 20.00           N  
ATOM   1604  CA  ILE A 209      -5.318-123.449 101.946  1.00 20.00           C  
ATOM   1605  C   ILE A 209      -4.231-122.817 102.735  1.00 20.00           C  
ATOM   1606  O   ILE A 209      -3.515-121.964 102.174  1.00 20.00           O  
ATOM   1607  CB  ILE A 209      -6.624-122.901 102.421  1.00 20.00           C  
ATOM   1608  CG1 ILE A 209      -7.759-123.475 101.667  1.00 20.00           C  
ATOM   1609  CG2 ILE A 209      -6.767-121.388 102.281  1.00 20.00           C  
ATOM   1610  CD1 ILE A 209      -9.063-122.918 102.140  1.00 20.00           C  
ATOM   1611  N   TYR A 210      -4.166-123.098 103.998  1.00 20.00           N  
ATOM   1612  CA  TYR A 210      -3.201-122.560 104.903  1.00 20.00           C  
ATOM   1613  C   TYR A 210      -1.859-123.098 104.547  1.00 20.00           C  
ATOM   1614  O   TYR A 210      -0.884-122.677 105.099  1.00 20.00           O  
ATOM   1615  CB  TYR A 210      -3.512-122.945 106.323  1.00 20.00           C  
ATOM   1616  CG  TYR A 210      -4.838-122.423 106.760  1.00 20.00           C  
ATOM   1617  CD1 TYR A 210      -4.968-121.169 107.353  1.00 20.00           C  
ATOM   1618  CD2 TYR A 210      -5.920-123.199 106.564  1.00 20.00           C  
ATOM   1619  CE1 TYR A 210      -6.184-120.690 107.748  1.00 20.00           C  
ATOM   1620  CE2 TYR A 210      -7.135-122.720 106.959  1.00 20.00           C  
ATOM   1621  CZ  TYR A 210      -7.269-121.465 107.551  1.00 20.00           C  
ATOM   1622  OH  TYR A 210      -8.451-120.999 107.936  1.00 20.00           O  
ATOM   1623  N   ASP A 211      -1.841-124.026 103.630  1.00 20.00           N  
ATOM   1624  CA  ASP A 211      -0.637-124.618 103.139  1.00 20.00           C  
ATOM   1625  C   ASP A 211      -0.205-123.853 101.950  1.00 20.00           C  
ATOM   1626  O   ASP A 211       0.907-123.447 101.879  1.00 20.00           O  
ATOM   1627  CB  ASP A 211      -0.808-126.071 102.851  1.00 20.00           C  
ATOM   1628  CG  ASP A 211      -0.605-126.785 104.132  1.00 20.00           C  
ATOM   1629  OD1 ASP A 211      -0.472-126.071 105.186  1.00 20.00           O  
ATOM   1630  OD2 ASP A 211      -0.558-128.048 104.177  1.00 20.00           O  
ATOM   1631  N   ILE A 212      -1.086-123.649 101.052  1.00 20.00           N  
ATOM   1632  CA  ILE A 212      -0.801-122.893  99.873  1.00 20.00           C  
ATOM   1633  C   ILE A 212      -0.464-121.471 100.247  1.00 20.00           C  
ATOM   1634  O   ILE A 212       0.093-120.741  99.467  1.00 20.00           O  
ATOM   1635  CB  ILE A 212      -1.959-122.802  98.936  1.00 20.00           C  
ATOM   1636  CG1 ILE A 212      -2.922-121.682  99.296  1.00 20.00           C  
ATOM   1637  CG2 ILE A 212      -2.736-124.067  98.894  1.00 20.00           C  
ATOM   1638  CD1 ILE A 212      -4.270-121.909  98.741  1.00 20.00           C  
ATOM   1639  N   CYS A 213      -0.805-121.083 101.442  1.00 20.00           N  
ATOM   1640  CA  CYS A 213      -0.578-119.723 101.902  1.00 20.00           C  
ATOM   1641  C   CYS A 213       0.777-119.616 102.451  1.00 20.00           C  
ATOM   1642  O   CYS A 213       1.266-118.515 102.620  1.00 20.00           O  
ATOM   1643  CB  CYS A 213      -1.538-119.332 102.988  1.00 20.00           C  
ATOM   1644  SG  CYS A 213      -3.242-119.359 102.425  1.00 20.00           S  
ATOM   1645  N   ARG A 214       1.342-120.769 102.696  1.00 20.00           N  
ATOM   1646  CA  ARG A 214       2.620-120.888 103.290  1.00 20.00           C  
ATOM   1647  C   ARG A 214       3.654-121.336 102.270  1.00 20.00           C  
ATOM   1648  O   ARG A 214       4.811-121.155 102.479  1.00 20.00           O  
ATOM   1649  CB  ARG A 214       2.562-121.871 104.416  1.00 20.00           C  
ATOM   1650  CG  ARG A 214       3.844-122.543 104.729  1.00 20.00           C  
ATOM   1651  CD  ARG A 214       3.767-123.293 106.013  1.00 20.00           C  
ATOM   1652  NE  ARG A 214       3.972-124.741 105.913  1.00 20.00           N  
ATOM   1653  CZ  ARG A 214       3.044-125.637 105.981  1.00 20.00           C  
ATOM   1654  NH1 ARG A 214       1.792-125.289 105.935  1.00 20.00           N  
ATOM   1655  NH2 ARG A 214       3.283-126.922 106.221  1.00 20.00           N  
ATOM   1656  N   ARG A 215       3.234-121.926 101.175  1.00 20.00           N  
ATOM   1657  CA  ARG A 215       4.121-122.387 100.088  1.00 20.00           C  
ATOM   1658  C   ARG A 215       3.938-121.469  98.891  1.00 20.00           C  
ATOM   1659  O   ARG A 215       4.917-121.400  98.104  1.00 20.00           O  
ATOM   1660  CB  ARG A 215       3.817-123.810  99.681  1.00 20.00           C  
ATOM   1661  CG  ARG A 215       4.017-124.811 100.803  1.00 20.00           C  
ATOM   1662  CD  ARG A 215       3.743-126.240 100.392  1.00 20.00           C  
ATOM   1663  NE  ARG A 215       3.905-127.192 101.485  1.00 20.00           N  
ATOM   1664  CZ  ARG A 215       3.722-128.502 101.372  1.00 20.00           C  
ATOM   1665  NH1 ARG A 215       3.369-129.036 100.220  1.00 20.00           N  
ATOM   1666  NH2 ARG A 215       3.871-129.367 102.370  1.00 20.00           N  
ATOM   1667  N   ASN A 216       2.868-120.780  98.674  1.00 20.00           N  
ATOM   1668  CA  ASN A 216       2.660-120.005  97.459  1.00 20.00           C  
ATOM   1669  C   ASN A 216       2.500-118.523  97.792  1.00 20.00           C  
ATOM   1670  O   ASN A 216       2.882-117.708  96.873  1.00 20.00           O  
ATOM   1671  CB  ASN A 216       1.450-120.468  96.750  1.00 20.00           C  
ATOM   1672  CG  ASN A 216       1.532-121.936  96.355  1.00 20.00           C  
ATOM   1673  OD1 ASN A 216       2.384-122.337  95.600  1.00 20.00           O  
ATOM   1674  ND2 ASN A 216       0.688-122.772  96.824  1.00 20.00           N  
ATOM   1675  N   LEU A 217       1.876-118.156  98.602  1.00 20.00           N  
ATOM   1676  CA  LEU A 217       1.810-116.747  99.001  1.00 20.00           C  
ATOM   1677  C   LEU A 217       2.706-116.560 100.177  1.00 20.00           C  
ATOM   1678  O   LEU A 217       3.704-117.280 100.242  1.00 20.00           O  
ATOM   1679  CB  LEU A 217       0.432-116.341  99.389  1.00 20.00           C  
ATOM   1680  CG  LEU A 217       0.296-114.882  99.811  1.00 20.00           C  
ATOM   1681  CD1 LEU A 217       0.680-113.910  98.727  1.00 20.00           C  
ATOM   1682  CD2 LEU A 217      -1.082-114.472 100.196  1.00 20.00           C  
ATOM   1683  N   ASP A 218       2.367-115.680 101.076  1.00 20.00           N  
ATOM   1684  CA  ASP A 218       3.170-115.460 102.250  1.00 20.00           C  
ATOM   1685  C   ASP A 218       2.210-115.333 103.414  1.00 20.00           C  
ATOM   1686  O   ASP A 218       1.135-114.815 103.244  1.00 20.00           O  
ATOM   1687  CB  ASP A 218       4.006-114.237 102.255  1.00 20.00           C  
ATOM   1688  CG  ASP A 218       4.838-114.257 101.043  1.00 20.00           C  
ATOM   1689  OD1 ASP A 218       4.918-115.291 100.289  1.00 20.00           O  
ATOM   1690  OD2 ASP A 218       5.557-113.254 100.825  1.00 20.00           O  
ATOM   1691  N   ILE A 219       2.066-115.483 104.232  1.00 20.00           N  
ATOM   1692  CA  ILE A 219       1.674-115.029 105.545  1.00 20.00           C  
ATOM   1693  C   ILE A 219       1.329-116.210 106.393  1.00 20.00           C  
ATOM   1694  O   ILE A 219       0.177-116.477 106.602  1.00 20.00           O  
ATOM   1695  CB  ILE A 219       0.596-113.915 105.438  1.00 20.00           C  
ATOM   1696  CG1 ILE A 219       0.987-112.948 105.458  1.00 20.00           C  
ATOM   1697  CG2 ILE A 219       0.468-113.992 107.559  1.00 20.00           C  
ATOM   1698  CD1 ILE A 219      -0.033-111.856 105.725  1.00 20.00           C  
ATOM   1699  N   GLU A 220       2.276-116.897 106.964  1.00 20.00           N  
ATOM   1700  CA  GLU A 220       1.991-118.051 107.791  1.00 20.00           C  
ATOM   1701  C   GLU A 220       1.083-117.697 108.929  1.00 20.00           C  
ATOM   1702  O   GLU A 220       0.252-118.518 109.274  1.00 20.00           O  
ATOM   1703  CB  GLU A 220       3.290-118.571 108.249  1.00 20.00           C  
ATOM   1704  CG  GLU A 220       4.502-118.419 106.954  1.00 20.00           C  
ATOM   1705  CD  GLU A 220       5.899-118.605 107.416  1.00 20.00           C  
ATOM   1706  OE1 GLU A 220       6.181-118.480 108.650  1.00 20.00           O  
ATOM   1707  OE2 GLU A 220       6.794-118.889 106.571  1.00 20.00           O  
ATOM   1708  N   ARG A 221       1.058-116.472 109.412  1.00 20.00           N  
ATOM   1709  CA  ARG A 221       0.254-116.038 110.534  1.00 20.00           C  
ATOM   1710  C   ARG A 221      -1.177-116.071 110.309  1.00 20.00           C  
ATOM   1711  O   ARG A 221      -1.914-116.127 111.311  1.00 20.00           O  
ATOM   1712  CB  ARG A 221       0.669-114.669 110.999  1.00 20.00           C  
ATOM   1713  CG  ARG A 221       1.820-114.272 111.089  1.00 20.00           C  
ATOM   1714  CD  ARG A 221       2.001-112.825 111.497  1.00 20.00           C  
ATOM   1715  NE  ARG A 221       3.344-112.542 111.827  1.00 20.00           N  
ATOM   1716  CZ  ARG A 221       3.746-111.349 112.213  1.00 20.00           C  
ATOM   1717  NH1 ARG A 221       2.921-110.308 112.324  1.00 20.00           N  
ATOM   1718  NH2 ARG A 221       4.972-111.094 112.514  1.00 20.00           N  
ATOM   1719  N   PRO A 222      -1.880-116.256 109.511  1.00 20.00           N  
ATOM   1720  CA  PRO A 222      -3.012-115.833 108.737  1.00 20.00           C  
ATOM   1721  C   PRO A 222      -4.228-116.292 109.454  1.00 20.00           C  
ATOM   1722  O   PRO A 222      -4.162-117.204 110.264  1.00 20.00           O  
ATOM   1723  CB  PRO A 222      -2.955-116.271 107.290  1.00 20.00           C  
ATOM   1724  CG  PRO A 222      -2.192-117.915 107.692  1.00 20.00           C  
ATOM   1725  CD  PRO A 222      -1.280-117.535 108.772  1.00 20.00           C  
ATOM   1726  N   THR A 223      -5.286-115.601 109.120  1.00 20.00           N  
ATOM   1727  CA  THR A 223      -6.533-115.863 109.730  1.00 20.00           C  
ATOM   1728  C   THR A 223      -7.417-116.514 108.711  1.00 20.00           C  
ATOM   1729  O   THR A 223      -7.235-116.363 107.510  1.00 20.00           O  
ATOM   1730  CB  THR A 223      -7.196-114.578 110.249  1.00 20.00           C  
ATOM   1731  OG1 THR A 223      -7.688-113.829 109.150  1.00 20.00           O  
ATOM   1732  CG2 THR A 223      -6.289-113.671 110.991  1.00 20.00           C  
ATOM   1733  N   TYR A 224      -8.342-117.242 109.230  1.00 20.00           N  
ATOM   1734  CA  TYR A 224      -9.329-117.897 108.415  1.00 20.00           C  
ATOM   1735  C   TYR A 224      -9.998-116.811 107.556  1.00 20.00           C  
ATOM   1736  O   TYR A 224     -10.418-117.064 106.440  1.00 20.00           O  
ATOM   1737  CB  TYR A 224     -10.405-118.464 109.299  1.00 20.00           C  
ATOM   1738  CG  TYR A 224     -10.504-120.005 109.575  1.00 20.00           C  
ATOM   1739  CD1 TYR A 224     -11.154-120.866 108.704  1.00 20.00           C  
ATOM   1740  CD2 TYR A 224     -10.008-120.554 110.755  1.00 20.00           C  
ATOM   1741  CE1 TYR A 224     -11.357-122.200 109.041  1.00 20.00           C  
ATOM   1742  CE2 TYR A 224     -10.196-121.896 111.080  1.00 20.00           C  
ATOM   1743  CZ  TYR A 224     -10.885-122.714 110.233  1.00 20.00           C  
ATOM   1744  OH  TYR A 224     -11.101-124.002 110.575  1.00 20.00           O  
ATOM   1745  N   THR A 225     -10.100-115.596 108.128  1.00 20.00           N  
ATOM   1746  CA  THR A 225     -10.722-114.443 107.443  1.00 20.00           C  
ATOM   1747  C   THR A 225     -10.024-114.212 106.141  1.00 20.00           C  
ATOM   1748  O   THR A 225     -10.472-113.451 105.295  1.00 20.00           O  
ATOM   1749  CB  THR A 225     -10.694-113.141 108.247  1.00 20.00           C  
ATOM   1750  OG1 THR A 225      -9.409-112.794 108.534  1.00 20.00           O  
ATOM   1751  CG2 THR A 225     -11.419-113.200 109.558  1.00 20.00           C  
ATOM   1752  N   ASN A 226      -8.916-114.870 106.003  1.00 20.00           N  
ATOM   1753  CA  ASN A 226      -8.133-114.732 104.805  1.00 20.00           C  
ATOM   1754  C   ASN A 226      -8.207-115.992 103.961  1.00 20.00           C  
ATOM   1755  O   ASN A 226      -8.101-115.942 102.743  1.00 20.00           O  
ATOM   1756  CB  ASN A 226      -6.728-114.506 105.181  1.00 20.00           C  
ATOM   1757  CG  ASN A 226      -6.557-113.250 106.006  1.00 20.00           C  
ATOM   1758  OD1 ASN A 226      -6.880-112.156 105.554  1.00 20.00           O  
ATOM   1759  ND2 ASN A 226      -6.060-113.340 107.204  1.00 20.00           N  
ATOM   1760  N   LEU A 227      -8.410-117.105 104.610  1.00 20.00           N  
ATOM   1761  CA  LEU A 227      -8.486-118.397 103.933  1.00 20.00           C  
ATOM   1762  C   LEU A 227      -9.758-118.431 103.180  1.00 20.00           C  
ATOM   1763  O   LEU A 227      -9.934-119.283 102.317  1.00 20.00           O  
ATOM   1764  CB  LEU A 227      -8.422-119.532 104.938  1.00 20.00           C  
ATOM   1765  CG  LEU A 227      -8.495-120.908 104.296  1.00 20.00           C  
ATOM   1766  CD1 LEU A 227      -7.402-121.196 103.318  1.00 20.00           C  
ATOM   1767  CD2 LEU A 227      -8.428-122.045 105.299  1.00 20.00           C  
ATOM   1768  N   ASN A 228     -10.678-117.607 103.562  1.00 20.00           N  
ATOM   1769  CA  ASN A 228     -11.930-117.557 102.894  1.00 20.00           C  
ATOM   1770  C   ASN A 228     -11.738-116.911 101.551  1.00 20.00           C  
ATOM   1771  O   ASN A 228     -12.512-117.092 100.633  1.00 20.00           O  
ATOM   1772  CB  ASN A 228     -12.897-116.738 103.721  1.00 20.00           C  
ATOM   1773  CG  ASN A 228     -13.102-117.309 105.103  1.00 20.00           C  
ATOM   1774  OD1 ASN A 228     -12.862-116.638 106.084  1.00 20.00           O  
ATOM   1775  ND2 ASN A 228     -13.540-118.522 105.241  1.00 20.00           N  
ATOM   1776  N   ARG A 229     -10.774-116.171 101.374  1.00 20.00           N  
ATOM   1777  CA  ARG A 229     -10.606-115.538 100.100  1.00 20.00           C  
ATOM   1778  C   ARG A 229     -10.043-116.454  99.103  1.00 20.00           C  
ATOM   1779  O   ARG A 229     -10.290-116.300  97.925  1.00 20.00           O  
ATOM   1780  CB  ARG A 229      -9.716-114.505 100.217  1.00 20.00           C  
ATOM   1781  CG  ARG A 229     -10.030-113.756 101.405  1.00 20.00           C  
ATOM   1782  CD  ARG A 229      -9.755-112.407 101.142  1.00 20.00           C  
ATOM   1783  NE  ARG A 229     -10.536-111.530 101.848  1.00 20.00           N  
ATOM   1784  CZ  ARG A 229     -10.026-110.465 102.160  1.00 20.00           C  
ATOM   1785  NH1 ARG A 229      -8.820-110.284 101.750  1.00 20.00           N  
ATOM   1786  NH2 ARG A 229     -10.587-109.553 102.885  1.00 20.00           N  
ATOM   1787  N   LEU A 230      -9.266-117.344  99.591  1.00 20.00           N  
ATOM   1788  CA  LEU A 230      -8.718-118.366  98.698  1.00 20.00           C  
ATOM   1789  C   LEU A 230      -9.802-119.241  98.222  1.00 20.00           C  
ATOM   1790  O   LEU A 230      -9.840-119.649  97.081  1.00 20.00           O  
ATOM   1791  CB  LEU A 230      -7.702-119.221  99.421  1.00 20.00           C  
ATOM   1792  CG  LEU A 230      -7.091-120.306  98.544  1.00 20.00           C  
ATOM   1793  CD1 LEU A 230      -6.415-119.749  97.329  1.00 20.00           C  
ATOM   1794  CD2 LEU A 230      -6.070-121.160  99.264  1.00 20.00           C  
ATOM   1795  N   ILE A 231     -10.715-119.541  99.059  1.00 20.00           N  
ATOM   1796  CA  ILE A 231     -11.823-120.361  98.723  1.00 20.00           C  
ATOM   1797  C   ILE A 231     -12.873-119.459  98.126  1.00 20.00           C  
ATOM   1798  O   ILE A 231     -13.666-119.920  97.084  1.00 20.00           O  
ATOM   1799  CB  ILE A 231     -12.346-121.026  99.964  1.00 20.00           C  
ATOM   1800  CG1 ILE A 231     -11.346-121.941 100.643  1.00 20.00           C  
ATOM   1801  CG2 ILE A 231     -13.503-121.893  99.680  1.00 20.00           C  
ATOM   1802  CD1 ILE A 231     -10.847-123.070  99.751  1.00 20.00           C  
ATOM   1803  N   GLY A 232     -12.999-118.223  98.580  1.00 20.00           N  
ATOM   1804  CA  GLY A 232     -13.960-117.287  98.009  1.00 20.00           C  
ATOM   1805  C   GLY A 232     -13.775-117.105  96.610  1.00 20.00           C  
ATOM   1806  O   GLY A 232     -14.789-117.003  95.823  1.00 20.00           O  
ATOM   1807  N   GLN A 233     -12.562-117.033  96.341  1.00 20.00           N  
ATOM   1808  CA  GLN A 233     -12.238-116.784  94.952  1.00 20.00           C  
ATOM   1809  C   GLN A 233     -12.553-118.001  94.110  1.00 20.00           C  
ATOM   1810  O   GLN A 233     -13.059-117.845  92.945  1.00 20.00           O  
ATOM   1811  CB  GLN A 233     -10.804-116.504  94.823  1.00 20.00           C  
ATOM   1812  CG  GLN A 233     -10.401-115.293  95.622  1.00 20.00           C  
ATOM   1813  CD  GLN A 233      -8.965-115.018  95.502  1.00 20.00           C  
ATOM   1814  OE1 GLN A 233      -8.267-115.749  94.819  1.00 20.00           O  
ATOM   1815  NE2 GLN A 233      -8.473-113.998  96.130  1.00 20.00           N  
ATOM   1816  N   ILE A 234     -12.550-119.089  94.503  1.00 20.00           N  
ATOM   1817  CA  ILE A 234     -12.790-120.272  93.691  1.00 20.00           C  
ATOM   1818  C   ILE A 234     -14.095-120.113  92.985  1.00 20.00           C  
ATOM   1819  O   ILE A 234     -14.219-120.437  91.813  1.00 20.00           O  
ATOM   1820  CB  ILE A 234     -12.796-121.521  94.555  1.00 20.00           C  
ATOM   1821  CG1 ILE A 234     -11.518-121.780  95.278  1.00 20.00           C  
ATOM   1822  CG2 ILE A 234     -13.044-122.790  93.769  1.00 20.00           C  
ATOM   1823  CD1 ILE A 234     -10.374-121.960  94.340  1.00 20.00           C  
ATOM   1824  N   VAL A 235     -15.036-119.601  93.722  1.00 20.00           N  
ATOM   1825  CA  VAL A 235     -16.369-119.412  93.233  1.00 20.00           C  
ATOM   1826  C   VAL A 235     -16.457-118.401  92.108  1.00 20.00           C  
ATOM   1827  O   VAL A 235     -17.021-118.676  91.063  1.00 20.00           O  
ATOM   1828  CB  VAL A 235     -17.257-118.904  94.332  1.00 20.00           C  
ATOM   1829  CG1 VAL A 235     -18.632-118.605  93.844  1.00 20.00           C  
ATOM   1830  CG2 VAL A 235     -17.375-119.898  95.462  1.00 20.00           C  
ATOM   1831  N   SER A 236     -15.908-117.255  92.368  1.00 20.00           N  
ATOM   1832  CA  SER A 236     -15.911-116.153  91.414  1.00 20.00           C  
ATOM   1833  C   SER A 236     -15.572-116.701  90.044  1.00 20.00           C  
ATOM   1834  O   SER A 236     -16.117-116.267  89.040  1.00 20.00           O  
ATOM   1835  CB  SER A 236     -14.958-115.089  91.831  1.00 20.00           C  
ATOM   1836  OG  SER A 236     -13.684-115.623  91.843  1.00 20.00           O  
ATOM   1837  N   SER A 237     -14.680-117.661  90.029  1.00 20.00           N  
ATOM   1838  CA  SER A 237     -14.266-118.307  88.796  1.00 20.00           C  
ATOM   1839  C   SER A 237     -15.334-119.203  88.272  1.00 20.00           C  
ATOM   1840  O   SER A 237     -15.644-119.193  87.092  1.00 20.00           O  
ATOM   1841  CB  SER A 237     -13.031-119.149  89.019  1.00 20.00           C  
ATOM   1842  OG  SER A 237     -13.247-120.160  89.962  1.00 20.00           O  
ATOM   1843  N   ILE A 238     -15.896-119.956  89.164  1.00 20.00           N  
ATOM   1844  CA  ILE A 238     -16.891-120.917  88.804  1.00 20.00           C  
ATOM   1845  C   ILE A 238     -18.165-120.231  88.324  1.00 20.00           C  
ATOM   1846  O   ILE A 238     -18.655-120.533  87.254  1.00 20.00           O  
ATOM   1847  CB  ILE A 238     -17.172-121.833  89.968  1.00 20.00           C  
ATOM   1848  CG1 ILE A 238     -15.997-122.704  90.353  1.00 20.00           C  
ATOM   1849  CG2 ILE A 238     -18.260-122.791  89.670  1.00 20.00           C  
ATOM   1850  CD1 ILE A 238     -16.172-123.457  91.648  1.00 20.00           C  
ATOM   1851  N   THR A 239     -18.724-119.308  89.102  1.00 20.00           N  
ATOM   1852  CA  THR A 239     -19.970-118.636  88.718  1.00 20.00           C  
ATOM   1853  C   THR A 239     -19.798-117.266  88.053  1.00 20.00           C  
ATOM   1854  O   THR A 239     -20.287-116.991  86.977  1.00 20.00           O  
ATOM   1855  CB  THR A 239     -20.867-118.400  89.901  1.00 20.00           C  
ATOM   1856  OG1 THR A 239     -21.273-119.639  90.412  1.00 20.00           O  
ATOM   1857  CG2 THR A 239     -22.092-117.589  89.537  1.00 20.00           C  
ATOM   1858  N   ALA A 240     -19.114-116.371  88.669  1.00 20.00           N  
ATOM   1859  CA  ALA A 240     -18.987-115.023  88.099  1.00 20.00           C  
ATOM   1860  C   ALA A 240     -18.444-115.080  86.681  1.00 20.00           C  
ATOM   1861  O   ALA A 240     -18.835-114.288  85.820  1.00 20.00           O  
ATOM   1862  CB  ALA A 240     -18.112-114.182  88.952  1.00 20.00           C  
ATOM   1863  N   SER A 241     -17.555-116.030  86.460  1.00 20.00           N  
ATOM   1864  CA  SER A 241     -16.887-116.184  85.174  1.00 20.00           C  
ATOM   1865  C   SER A 241     -17.728-116.840  84.134  1.00 20.00           C  
ATOM   1866  O   SER A 241     -18.011-116.269  83.089  1.00 20.00           O  
ATOM   1867  CB  SER A 241     -15.651-117.030  85.320  1.00 20.00           C  
ATOM   1868  OG  SER A 241     -15.939-118.358  85.656  1.00 20.00           O  
ATOM   1869  N   LEU A 242     -18.097-118.037  84.417  1.00 20.00           N  
ATOM   1870  CA  LEU A 242     -18.889-118.766  83.493  1.00 20.00           C  
ATOM   1871  C   LEU A 242     -20.221-118.056  83.342  1.00 20.00           C  
ATOM   1872  O   LEU A 242     -20.895-118.231  82.355  1.00 20.00           O  
ATOM   1873  CB  LEU A 242     -19.043-120.196  83.969  1.00 20.00           C  
ATOM   1874  CG  LEU A 242     -17.774-121.018  83.995  1.00 20.00           C  
ATOM   1875  CD1 LEU A 242     -17.966-122.474  84.374  1.00 20.00           C  
ATOM   1876  CD2 LEU A 242     -17.076-121.055  82.663  1.00 20.00           C  
ATOM   1877  N   ARG A 243     -20.601-117.214  84.321  1.00 20.00           N  
ATOM   1878  CA  ARG A 243     -21.840-116.514  84.362  1.00 20.00           C  
ATOM   1879  C   ARG A 243     -21.766-115.145  83.736  1.00 20.00           C  
ATOM   1880  O   ARG A 243     -22.738-114.346  83.715  1.00 20.00           O  
ATOM   1881  CB  ARG A 243     -22.331-116.412  85.779  1.00 20.00           C  
ATOM   1882  CG  ARG A 243     -22.531-117.753  86.430  1.00 20.00           C  
ATOM   1883  CD  ARG A 243     -23.682-118.442  85.833  1.00 20.00           C  
ATOM   1884  NE  ARG A 243     -23.893-119.737  86.437  1.00 20.00           N  
ATOM   1885  CZ  ARG A 243     -24.836-120.537  86.091  1.00 20.00           C  
ATOM   1886  NH1 ARG A 243     -25.654-120.173  85.142  1.00 20.00           N  
ATOM   1887  NH2 ARG A 243     -24.957-121.697  86.694  1.00 20.00           N  
ATOM   1888  N   PHE A 244     -20.657-114.813  83.211  1.00 20.00           N  
ATOM   1889  CA  PHE A 244     -20.431-113.507  82.587  1.00 20.00           C  
ATOM   1890  C   PHE A 244     -19.920-113.716  81.156  1.00 20.00           C  
ATOM   1891  O   PHE A 244     -19.307-114.737  80.848  1.00 20.00           O  
ATOM   1892  CB  PHE A 244     -19.510-112.737  83.452  1.00 20.00           C  
ATOM   1893  CG  PHE A 244     -19.448-111.292  83.048  1.00 20.00           C  
ATOM   1894  CD1 PHE A 244     -18.539-110.935  82.120  1.00 20.00           C  
ATOM   1895  CD2 PHE A 244     -20.299-110.340  83.596  1.00 20.00           C  
ATOM   1896  CE1 PHE A 244     -18.466-109.607  81.728  1.00 20.00           C  
ATOM   1897  CE2 PHE A 244     -20.228-109.010  83.204  1.00 20.00           C  
ATOM   1898  CZ  PHE A 244     -19.311-108.644  82.269  1.00 20.00           C  
ATOM   1899  N   ASP A 245     -20.181-112.714  80.322  1.00 20.00           N  
ATOM   1900  CA  ASP A 245     -19.943-112.745  78.857  1.00 20.00           C  
ATOM   1901  C   ASP A 245     -18.521-112.916  78.453  1.00 20.00           C  
ATOM   1902  O   ASP A 245     -17.702-112.125  78.804  1.00 20.00           O  
ATOM   1903  CB  ASP A 245     -20.497-111.452  78.272  1.00 20.00           C  
ATOM   1904  CG  ASP A 245     -21.882-111.212  78.728  1.00 20.00           C  
ATOM   1905  OD1 ASP A 245     -22.544-112.213  79.107  1.00 20.00           O  
ATOM   1906  OD2 ASP A 245     -22.385-110.032  78.737  1.00 20.00           O  
ATOM   1907  N   GLY A 246     -18.242-113.967  77.676  1.00 20.00           N  
ATOM   1908  CA  GLY A 246     -16.908-114.250  77.223  1.00 20.00           C  
ATOM   1909  C   GLY A 246     -16.823-115.382  76.197  1.00 20.00           C  
ATOM   1910  O   GLY A 246     -17.802-115.786  75.642  1.00 20.00           O  
ATOM   1911  N   ALA A 247     -15.621-115.843  75.996  1.00 20.00           N  
ATOM   1912  CA  ALA A 247     -15.268-116.928  75.058  1.00 20.00           C  
ATOM   1913  C   ALA A 247     -15.179-118.277  75.788  1.00 20.00           C  
ATOM   1914  O   ALA A 247     -14.617-118.373  76.873  1.00 20.00           O  
ATOM   1915  CB  ALA A 247     -13.976-116.649  74.408  1.00 20.00           C  
ATOM   1916  N   LEU A 248     -15.719-119.253  75.113  1.00 20.00           N  
ATOM   1917  CA  LEU A 248     -15.926-120.625  75.603  1.00 20.00           C  
ATOM   1918  C   LEU A 248     -16.451-120.518  77.000  1.00 20.00           C  
ATOM   1919  O   LEU A 248     -15.738-120.244  77.933  1.00 20.00           O  
ATOM   1920  CB  LEU A 248     -14.700-121.499  75.603  1.00 20.00           C  
ATOM   1921  CG  LEU A 248     -14.165-121.808  74.222  1.00 20.00           C  
ATOM   1922  CD1 LEU A 248     -13.226-123.012  74.204  1.00 20.00           C  
ATOM   1923  CD2 LEU A 248     -15.196-122.106  73.188  1.00 20.00           C  
ATOM   1924  N   ASN A 249     -17.687-120.727  77.126  1.00 20.00           N  
ATOM   1925  CA  ASN A 249     -18.322-120.553  78.401  1.00 20.00           C  
ATOM   1926  C   ASN A 249     -19.000-121.800  78.834  1.00 20.00           C  
ATOM   1927  O   ASN A 249     -19.749-122.368  78.083  1.00 20.00           O  
ATOM   1928  CB  ASN A 249     -19.287-119.389  78.305  1.00 20.00           C  
ATOM   1929  CG  ASN A 249     -18.641-118.105  77.894  1.00 20.00           C  
ATOM   1930  OD1 ASN A 249     -17.592-117.828  78.374  1.00 20.00           O  
ATOM   1931  ND2 ASN A 249     -19.202-117.301  77.026  1.00 20.00           N  
ATOM   1932  N   VAL A 250     -18.698-122.166  80.049  1.00 20.00           N  
ATOM   1933  CA  VAL A 250     -19.253-123.313  80.703  1.00 20.00           C  
ATOM   1934  C   VAL A 250     -20.235-122.826  81.716  1.00 20.00           C  
ATOM   1935  O   VAL A 250     -19.954-122.031  82.589  1.00 20.00           O  
ATOM   1936  CB  VAL A 250     -18.207-124.125  81.429  1.00 20.00           C  
ATOM   1937  CG1 VAL A 250     -18.747-125.297  82.198  1.00 20.00           C  
ATOM   1938  CG2 VAL A 250     -17.183-124.716  80.504  1.00 20.00           C  
ATOM   1939  N   ASP A 251     -21.384-123.296  81.594  1.00 20.00           N  
ATOM   1940  CA  ASP A 251     -22.404-122.917  82.519  1.00 20.00           C  
ATOM   1941  C   ASP A 251     -22.395-123.919  83.646  1.00 20.00           C  
ATOM   1942  O   ASP A 251     -21.578-124.834  83.713  1.00 20.00           O  
ATOM   1943  CB  ASP A 251     -23.677-122.871  81.787  1.00 20.00           C  
ATOM   1944  CG  ASP A 251     -23.670-121.857  80.671  1.00 20.00           C  
ATOM   1945  OD1 ASP A 251     -22.886-120.883  80.725  1.00 20.00           O  
ATOM   1946  OD2 ASP A 251     -24.438-121.974  79.684  1.00 20.00           O  
ATOM   1947  N   LEU A 252     -23.303-123.746  84.535  1.00 20.00           N  
ATOM   1948  CA  LEU A 252     -23.388-124.652  85.661  1.00 20.00           C  
ATOM   1949  C   LEU A 252     -23.707-126.061  85.183  1.00 20.00           C  
ATOM   1950  O   LEU A 252     -23.559-127.041  85.912  1.00 20.00           O  
ATOM   1951  CB  LEU A 252     -24.421-124.168  86.631  1.00 20.00           C  
ATOM   1952  CG  LEU A 252     -24.102-122.860  87.322  1.00 20.00           C  
ATOM   1953  CD1 LEU A 252     -25.088-122.462  88.385  1.00 20.00           C  
ATOM   1954  CD2 LEU A 252     -22.791-122.900  88.017  1.00 20.00           C  
ATOM   1955  N   THR A 253     -24.153-126.170  83.954  1.00 20.00           N  
ATOM   1956  CA  THR A 253     -24.472-127.486  83.403  1.00 20.00           C  
ATOM   1957  C   THR A 253     -23.357-128.047  82.582  1.00 20.00           C  
ATOM   1958  O   THR A 253     -23.425-129.146  82.032  1.00 20.00           O  
ATOM   1959  CB  THR A 253     -25.671-127.432  82.543  1.00 20.00           C  
ATOM   1960  OG1 THR A 253     -26.749-127.013  83.309  1.00 20.00           O  
ATOM   1961  CG2 THR A 253     -25.972-128.797  81.953  1.00 20.00           C  
ATOM   1962  N   GLU A 254     -22.403-127.240  82.487  1.00 20.00           N  
ATOM   1963  CA  GLU A 254     -21.170-127.686  81.932  1.00 20.00           C  
ATOM   1964  C   GLU A 254     -20.302-128.314  82.989  1.00 20.00           C  
ATOM   1965  O   GLU A 254     -19.588-129.252  82.788  1.00 20.00           O  
ATOM   1966  CB  GLU A 254     -20.500-126.527  81.266  1.00 20.00           C  
ATOM   1967  CG  GLU A 254     -19.317-126.942  80.467  1.00 20.00           C  
ATOM   1968  CD  GLU A 254     -19.653-127.699  79.223  1.00 20.00           C  
ATOM   1969  OE1 GLU A 254     -20.813-127.886  78.978  1.00 20.00           O  
ATOM   1970  OE2 GLU A 254     -18.757-128.106  78.495  1.00 20.00           O  
ATOM   1971  N   PHE A 255     -20.516-127.742  84.189  1.00 20.00           N  
ATOM   1972  CA  PHE A 255     -19.784-128.180  85.380  1.00 20.00           C  
ATOM   1973  C   PHE A 255     -20.125-129.613  85.807  1.00 20.00           C  
ATOM   1974  O   PHE A 255     -19.287-130.405  86.231  1.00 20.00           O  
ATOM   1975  CB  PHE A 255     -20.100-127.308  86.606  1.00 20.00           C  
ATOM   1976  CG  PHE A 255     -19.644-125.843  86.626  1.00 20.00           C  
ATOM   1977  CD1 PHE A 255     -18.370-125.526  86.970  1.00 20.00           C  
ATOM   1978  CD2 PHE A 255     -20.525-124.801  86.342  1.00 20.00           C  
ATOM   1979  CE1 PHE A 255     -18.004-124.195  87.049  1.00 20.00           C  
ATOM   1980  CE2 PHE A 255     -20.155-123.472  86.414  1.00 20.00           C  
ATOM   1981  CZ  PHE A 255     -18.896-123.169  86.774  1.00 20.00           C  
ATOM   1982  N   GLN A 256     -21.362-129.915  85.701  1.00 20.00           N  
ATOM   1983  CA  GLN A 256     -21.882-131.219  86.118  1.00 20.00           C  
ATOM   1984  C   GLN A 256     -21.289-132.381  85.325  1.00 20.00           C  
ATOM   1985  O   GLN A 256     -20.872-133.401  85.884  1.00 20.00           O  
ATOM   1986  CB  GLN A 256     -23.339-131.227  85.901  1.00 20.00           C  
ATOM   1987  CG  GLN A 256     -24.069-130.135  86.664  1.00 20.00           C  
ATOM   1988  CD  GLN A 256     -25.522-130.128  86.409  1.00 20.00           C  
ATOM   1989  OE1 GLN A 256     -25.976-130.933  85.634  1.00 20.00           O  
ATOM   1990  NE2 GLN A 256     -26.287-129.258  87.021  1.00 20.00           N  
ATOM   1991  N   THR A 257     -21.265-132.194  84.034  1.00 20.00           N  
ATOM   1992  CA  THR A 257     -20.831-133.238  83.105  1.00 20.00           C  
ATOM   1993  C   THR A 257     -19.384-133.314  82.914  1.00 20.00           C  
ATOM   1994  O   THR A 257     -18.824-134.363  82.588  1.00 20.00           O  
ATOM   1995  CB  THR A 257     -21.444-133.022  81.755  1.00 20.00           C  
ATOM   1996  OG1 THR A 257     -20.996-131.831  81.183  1.00 20.00           O  
ATOM   1997  CG2 THR A 257     -22.915-132.905  81.810  1.00 20.00           C  
ATOM   1998  N   ASN A 258     -18.747-132.230  83.091  1.00 20.00           N  
ATOM   1999  CA  ASN A 258     -17.353-132.293  82.928  1.00 20.00           C  
ATOM   2000  C   ASN A 258     -16.726-132.792  84.168  1.00 20.00           C  
ATOM   2001  O   ASN A 258     -15.621-133.228  84.225  1.00 20.00           O  
ATOM   2002  CB  ASN A 258     -16.823-130.960  82.600  1.00 20.00           C  
ATOM   2003  CG  ASN A 258     -17.212-130.524  81.218  1.00 20.00           C  
ATOM   2004  OD1 ASN A 258     -17.760-129.441  81.066  1.00 20.00           O  
ATOM   2005  ND2 ASN A 258     -16.972-131.309  80.198  1.00 20.00           N  
ATOM   2006  N   LEU A 259     -17.372-132.720  85.185  1.00 20.00           N  
ATOM   2007  CA  LEU A 259     -16.714-133.315  86.337  1.00 20.00           C  
ATOM   2008  C   LEU A 259     -17.218-134.709  86.594  1.00 20.00           C  
ATOM   2009  O   LEU A 259     -16.606-135.576  87.225  1.00 20.00           O  
ATOM   2010  CB  LEU A 259     -16.951-132.446  87.558  1.00 20.00           C  
ATOM   2011  CG  LEU A 259     -16.464-131.033  87.395  1.00 20.00           C  
ATOM   2012  CD1 LEU A 259     -16.707-130.164  88.614  1.00 20.00           C  
ATOM   2013  CD2 LEU A 259     -15.014-130.999  87.139  1.00 20.00           C  
ATOM   2014  N   VAL A 260     -18.329-134.809  86.236  1.00 20.00           N  
ATOM   2015  CA  VAL A 260     -18.962-136.029  86.650  1.00 20.00           C  
ATOM   2016  C   VAL A 260     -18.624-137.163  85.684  1.00 20.00           C  
ATOM   2017  O   VAL A 260     -18.894-137.020  84.484  1.00 20.00           O  
ATOM   2018  CB  VAL A 260     -20.424-135.781  86.691  1.00 20.00           C  
ATOM   2019  CG1 VAL A 260     -21.162-137.003  87.124  1.00 20.00           C  
ATOM   2020  CG2 VAL A 260     -20.836-134.665  87.641  1.00 20.00           C  
ATOM   2021  N   PRO A 261     -17.950-138.237  86.137  1.00 20.00           N  
ATOM   2022  CA  PRO A 261     -17.477-139.263  85.243  1.00 20.00           C  
ATOM   2023  C   PRO A 261     -18.261-140.511  85.369  1.00 20.00           C  
ATOM   2024  O   PRO A 261     -18.263-141.343  84.428  1.00 20.00           O  
ATOM   2025  CB  PRO A 261     -16.080-139.433  85.618  1.00 20.00           C  
ATOM   2026  CG  PRO A 261     -15.839-138.565  86.816  1.00 20.00           C  
ATOM   2027  CD  PRO A 261     -17.077-137.869  87.198  1.00 20.00           C  
ATOM   2028  N   TYR A 262     -18.860-140.622  86.500  1.00 20.00           N  
ATOM   2029  CA  TYR A 262     -19.834-141.627  86.802  1.00 20.00           C  
ATOM   2030  C   TYR A 262     -20.640-141.060  87.951  1.00 20.00           C  
ATOM   2031  O   TYR A 262     -20.403-139.991  88.468  1.00 20.00           O  
ATOM   2032  CB  TYR A 262     -19.364-143.028  87.283  1.00 20.00           C  
ATOM   2033  CG  TYR A 262     -18.460-143.972  86.440  1.00 20.00           C  
ATOM   2034  CD1 TYR A 262     -17.140-143.783  86.486  1.00 20.00           C  
ATOM   2035  CD2 TYR A 262     -18.921-145.075  85.699  1.00 20.00           C  
ATOM   2036  CE1 TYR A 262     -16.278-144.676  85.868  1.00 20.00           C  
ATOM   2037  CE2 TYR A 262     -18.050-145.980  85.097  1.00 20.00           C  
ATOM   2038  CZ  TYR A 262     -16.726-145.782  85.189  1.00 20.00           C  
ATOM   2039  OH  TYR A 262     -15.869-146.666  84.629  1.00 20.00           O  
ATOM   2040  N   PRO A 263     -21.599-141.722  88.506  1.00 20.00           N  
ATOM   2041  CA  PRO A 263     -22.663-141.109  89.224  1.00 20.00           C  
ATOM   2042  C   PRO A 263     -22.606-141.140  90.719  1.00 20.00           C  
ATOM   2043  O   PRO A 263     -23.595-140.816  91.383  1.00 20.00           O  
ATOM   2044  CB  PRO A 263     -23.807-141.871  88.763  1.00 20.00           C  
ATOM   2045  CG  PRO A 263     -23.318-142.992  87.874  1.00 20.00           C  
ATOM   2046  CD  PRO A 263     -21.881-142.942  87.791  1.00 20.00           C  
ATOM   2047  N   ARG A 264     -21.558-141.504  91.365  1.00 20.00           N  
ATOM   2048  CA  ARG A 264     -21.591-141.380  92.825  1.00 20.00           C  
ATOM   2049  C   ARG A 264     -20.913-140.086  93.176  1.00 20.00           C  
ATOM   2050  O   ARG A 264     -19.723-140.064  93.312  1.00 20.00           O  
ATOM   2051  CB  ARG A 264     -21.038-142.612  93.478  1.00 20.00           C  
ATOM   2052  CG  ARG A 264     -22.070-143.508  94.052  1.00 20.00           C  
ATOM   2053  CD  ARG A 264     -21.609-144.160  95.336  1.00 20.00           C  
ATOM   2054  NE  ARG A 264     -22.237-145.402  95.603  1.00 20.00           N  
ATOM   2055  CZ  ARG A 264     -22.716-145.807  96.763  1.00 20.00           C  
ATOM   2056  NH1 ARG A 264     -22.634-145.105  97.882  1.00 20.00           N  
ATOM   2057  NH2 ARG A 264     -23.338-146.954  96.879  1.00 20.00           N  
ATOM   2058  N   ALA A 265     -21.746-139.084  93.259  1.00 20.00           N  
ATOM   2059  CA  ALA A 265     -21.450-137.692  93.483  1.00 20.00           C  
ATOM   2060  C   ALA A 265     -20.061-137.467  93.432  1.00 20.00           C  
ATOM   2061  O   ALA A 265     -19.299-138.089  94.153  1.00 20.00           O  
ATOM   2062  N   HIS A 266     -19.713-136.559  92.600  1.00 20.00           N  
ATOM   2063  CA  HIS A 266     -18.374-136.380  92.523  1.00 20.00           C  
ATOM   2064  C   HIS A 266     -17.944-135.014  92.655  1.00 20.00           C  
ATOM   2065  O   HIS A 266     -18.631-134.073  92.185  1.00 20.00           O  
ATOM   2066  CB  HIS A 266     -17.798-137.046  91.367  1.00 20.00           C  
ATOM   2067  CG  HIS A 266     -17.601-138.492  91.734  1.00 20.00           C  
ATOM   2068  ND1 HIS A 266     -18.456-139.424  91.314  1.00 20.00           N  
ATOM   2069  CD2 HIS A 266     -16.692-139.142  92.477  1.00 20.00           C  
ATOM   2070  CE1 HIS A 266     -18.069-140.585  91.775  1.00 20.00           C  
ATOM   2071  NE2 HIS A 266     -17.015-140.440  92.469  1.00 20.00           N  
ATOM   2072  N   PHE A 267     -16.866-135.288  93.254  1.00 20.00           N  
ATOM   2073  CA  PHE A 267     -15.994-134.450  93.877  1.00 20.00           C  
ATOM   2074  C   PHE A 267     -14.929-133.868  93.027  1.00 20.00           C  
ATOM   2075  O   PHE A 267     -14.226-134.553  92.323  1.00 20.00           O  
ATOM   2076  CB  PHE A 267     -15.357-135.216  95.011  1.00 20.00           C  
ATOM   2077  CG  PHE A 267     -16.362-135.808  95.929  1.00 20.00           C  
ATOM   2078  CD1 PHE A 267     -16.866-135.047  96.976  1.00 20.00           C  
ATOM   2079  CD2 PHE A 267     -16.790-137.101  95.717  1.00 20.00           C  
ATOM   2080  CE1 PHE A 267     -17.796-135.578  97.810  1.00 20.00           C  
ATOM   2081  CE2 PHE A 267     -17.719-137.632  96.552  1.00 20.00           C  
ATOM   2082  CZ  PHE A 267     -18.222-136.869  97.599  1.00 20.00           C  
ATOM   2083  N   PRO A 268     -14.338-132.774  93.388  1.00 20.00           N  
ATOM   2084  CA  PRO A 268     -13.575-131.962  92.524  1.00 20.00           C  
ATOM   2085  C   PRO A 268     -12.626-131.229  93.334  1.00 20.00           C  
ATOM   2086  O   PRO A 268     -12.838-131.148  94.534  1.00 20.00           O  
ATOM   2087  CB  PRO A 268     -14.562-131.054  91.877  1.00 20.00           C  
ATOM   2088  CG  PRO A 268     -15.671-130.979  92.826  1.00 20.00           C  
ATOM   2089  CD  PRO A 268     -15.684-132.311  93.495  1.00 20.00           C  
ATOM   2090  N   LEU A 269     -11.664-130.769  92.708  1.00 20.00           N  
ATOM   2091  CA  LEU A 269     -10.656-129.955  93.295  1.00 20.00           C  
ATOM   2092  C   LEU A 269     -10.601-128.617  92.577  1.00 20.00           C  
ATOM   2093  O   LEU A 269     -10.932-128.505  91.423  1.00 20.00           O  
ATOM   2094  CB  LEU A 269      -9.348-130.682  93.186  1.00 20.00           C  
ATOM   2095  CG  LEU A 269      -9.309-132.027  93.889  1.00 20.00           C  
ATOM   2096  CD1 LEU A 269      -8.002-132.755  93.775  1.00 20.00           C  
ATOM   2097  CD2 LEU A 269      -9.584-131.914  95.369  1.00 20.00           C  
ATOM   2098  N   ALA A 270     -10.111-127.571  93.323  1.00 20.00           N  
ATOM   2099  CA  ALA A 270     -10.031-126.181  92.888  1.00 20.00           C  
ATOM   2100  C   ALA A 270      -8.642-125.720  93.008  1.00 20.00           C  
ATOM   2101  O   ALA A 270      -8.117-125.897  94.117  1.00 20.00           O  
ATOM   2102  CB  ALA A 270     -10.910-125.286  93.739  1.00 20.00           C  
ATOM   2103  N   THR A 271      -8.116-125.253  91.936  1.00 20.00           N  
ATOM   2104  CA  THR A 271      -6.815-124.716  91.910  1.00 20.00           C  
ATOM   2105  C   THR A 271      -6.920-123.272  91.394  1.00 20.00           C  
ATOM   2106  O   THR A 271      -7.566-122.972  90.409  1.00 20.00           O  
ATOM   2107  CB  THR A 271      -5.971-125.509  90.937  1.00 20.00           C  
ATOM   2108  OG1 THR A 271      -6.509-125.426  89.649  1.00 20.00           O  
ATOM   2109  CG2 THR A 271      -5.835-126.986  91.291  1.00 20.00           C  
ATOM   2110  N   TYR A 272      -6.313-122.364  92.061  1.00 20.00           N  
ATOM   2111  CA  TYR A 272      -6.260-120.977  91.590  1.00 20.00           C  
ATOM   2112  C   TYR A 272      -4.858-120.670  91.450  1.00 20.00           C  
ATOM   2113  O   TYR A 272      -4.165-120.509  92.418  1.00 20.00           O  
ATOM   2114  CB  TYR A 272      -6.895-120.006  92.563  1.00 20.00           C  
ATOM   2115  CG  TYR A 272      -6.839-118.556  92.099  1.00 20.00           C  
ATOM   2116  CD1 TYR A 272      -5.761-117.797  92.390  1.00 20.00           C  
ATOM   2117  CD2 TYR A 272      -7.866-117.988  91.379  1.00 20.00           C  
ATOM   2118  CE1 TYR A 272      -5.717-116.471  91.970  1.00 20.00           C  
ATOM   2119  CE2 TYR A 272      -7.820-116.663  90.959  1.00 20.00           C  
ATOM   2120  CZ  TYR A 272      -6.747-115.905  91.255  1.00 20.00           C  
ATOM   2121  OH  TYR A 272      -6.706-114.617  90.849  1.00 20.00           O  
ATOM   2122  N   ALA A 273      -4.432-120.599  90.264  1.00 20.00           N  
ATOM   2123  CA  ALA A 273      -3.074-120.434  90.031  1.00 20.00           C  
ATOM   2124  C   ALA A 273      -2.640-119.009  90.267  1.00 20.00           C  
ATOM   2125  O   ALA A 273      -1.545-118.857  90.786  1.00 20.00           O  
ATOM   2126  CB  ALA A 273      -2.758-120.790  88.596  1.00 20.00           C  
ATOM   2127  N   PRO A 274      -3.324-117.977  90.109  1.00 20.00           N  
ATOM   2128  CA  PRO A 274      -2.960-116.618  90.350  1.00 20.00           C  
ATOM   2129  C   PRO A 274      -3.029-116.346  91.797  1.00 20.00           C  
ATOM   2130  O   PRO A 274      -4.112-116.314  92.290  1.00 20.00           O  
ATOM   2131  CB  PRO A 274      -3.936-115.810  89.571  1.00 20.00           C  
ATOM   2132  CG  PRO A 274      -5.088-116.676  89.463  1.00 20.00           C  
ATOM   2133  CD  PRO A 274      -4.559-118.081  89.421  1.00 20.00           C  
ATOM   2134  N   VAL A 275      -2.187-116.017  92.530  1.00 20.00           N  
ATOM   2135  CA  VAL A 275      -1.967-116.213  93.952  1.00 20.00           C  
ATOM   2136  C   VAL A 275      -0.741-115.504  94.376  1.00 20.00           C  
ATOM   2137  O   VAL A 275      -0.252-115.776  95.494  1.00 20.00           O  
ATOM   2138  CB  VAL A 275      -1.835-117.705  94.254  1.00 20.00           C  
ATOM   2139  CG1 VAL A 275      -1.613-117.999  95.719  1.00 20.00           C  
ATOM   2140  CG2 VAL A 275      -3.027-118.478  93.863  1.00 20.00           C  
ATOM   2141  N   ILE A 276      -0.384-114.626  93.388  1.00 20.00           N  
ATOM   2142  CA  ILE A 276       0.827-113.908  93.619  1.00 20.00           C  
ATOM   2143  C   ILE A 276       0.808-113.010  94.842  1.00 20.00           C  
ATOM   2144  O   ILE A 276      -0.203-112.565  95.352  1.00 20.00           O  
ATOM   2145  CB  ILE A 276       0.954-112.982  92.432  1.00 20.00           C  
ATOM   2146  CG1 ILE A 276       0.993-113.774  91.143  1.00 20.00           C  
ATOM   2147  CG2 ILE A 276       2.222-112.241  92.488  1.00 20.00           C  
ATOM   2148  CD1 ILE A 276       1.215-112.903  89.931  1.00 20.00           C  
ATOM   2149  N   SER A 277       1.952-112.818  95.351  1.00 20.00           N  
ATOM   2150  CA  SER A 277       2.138-112.066  96.580  1.00 20.00           C  
ATOM   2151  C   SER A 277       1.816-110.589  96.351  1.00 20.00           C  
ATOM   2152  O   SER A 277       2.108-109.988  95.349  1.00 20.00           O  
ATOM   2153  CB  SER A 277       3.538-112.222  97.038  1.00 20.00           C  
ATOM   2154  OG  SER A 277       4.376-111.733  96.055  1.00 20.00           O  
ATOM   2155  N   ALA A 278       1.534-110.002  97.384  1.00 20.00           N  
ATOM   2156  CA  ALA A 278       1.791-108.577  97.515  1.00 20.00           C  
ATOM   2157  C   ALA A 278       3.245-108.368  97.577  1.00 20.00           C  
ATOM   2158  O   ALA A 278       3.686-107.255  97.322  1.00 20.00           O  
ATOM   2159  CB  ALA A 278       1.161-108.024  98.773  1.00 20.00           C  
ATOM   2160  N   GLU A 279       3.998-109.425  97.879  1.00 20.00           N  
ATOM   2161  CA  GLU A 279       5.401-109.318  98.016  1.00 20.00           C  
ATOM   2162  C   GLU A 279       6.081-109.999  96.847  1.00 20.00           C  
ATOM   2163  O   GLU A 279       7.274-110.309  96.928  1.00 20.00           O  
ATOM   2164  CB  GLU A 279       5.855-109.982  99.298  1.00 20.00           C  
ATOM   2165  CG  GLU A 279       5.239-109.355 100.529  1.00 20.00           C  
ATOM   2166  CD  GLU A 279       5.689-110.024 101.811  1.00 20.00           C  
ATOM   2167  OE1 GLU A 279       6.508-111.012 101.771  1.00 20.00           O  
ATOM   2168  OE2 GLU A 279       5.252-109.601 102.931  1.00 20.00           O  
ATOM   2169  N   LYS A 280       5.409-110.200  95.777  1.00 20.00           N  
ATOM   2170  CA  LYS A 280       5.972-110.868  94.607  1.00 20.00           C  
ATOM   2171  C   LYS A 280       6.429-109.812  93.650  1.00 20.00           C  
ATOM   2172  O   LYS A 280       6.458-108.620  93.948  1.00 20.00           O  
ATOM   2173  CB  LYS A 280       4.996-111.725  93.889  1.00 20.00           C  
ATOM   2174  CG  LYS A 280       4.467-112.821  94.781  1.00 20.00           C  
ATOM   2175  CD  LYS A 280       5.510-113.793  95.307  1.00 20.00           C  
ATOM   2176  CE  LYS A 280       4.970-114.884  96.190  1.00 20.00           C  
ATOM   2177  NZ  LYS A 280       5.970-115.812  96.702  1.00 20.00           N  
ATOM   2178  N   ALA A 281       6.508-109.818  92.533  1.00 20.00           N  
ATOM   2179  CA  ALA A 281       7.316-109.547  91.379  1.00 20.00           C  
ATOM   2180  C   ALA A 281       7.308-110.688  90.476  1.00 20.00           C  
ATOM   2181  O   ALA A 281       8.326-111.244  90.103  1.00 20.00           O  
ATOM   2182  CB  ALA A 281       8.670-109.188  91.827  1.00 20.00           C  
ATOM   2183  N   TYR A 282       6.150-111.021  90.172  1.00 20.00           N  
ATOM   2184  CA  TYR A 282       6.013-111.969  89.167  1.00 20.00           C  
ATOM   2185  C   TYR A 282       6.670-111.317  87.991  1.00 20.00           C  
ATOM   2186  O   TYR A 282       6.375-110.157  87.655  1.00 20.00           O  
ATOM   2187  CB  TYR A 282       4.592-112.306  88.935  1.00 20.00           C  
ATOM   2188  CG  TYR A 282       3.666-111.101  88.937  1.00 20.00           C  
ATOM   2189  CD1 TYR A 282       3.150-110.632  90.130  1.00 20.00           C  
ATOM   2190  CD2 TYR A 282       3.328-110.477  87.747  1.00 20.00           C  
ATOM   2191  CE1 TYR A 282       2.342-109.496  90.140  1.00 20.00           C  
ATOM   2192  CE2 TYR A 282       2.509-109.349  87.754  1.00 20.00           C  
ATOM   2193  CZ  TYR A 282       2.027-108.851  88.953  1.00 20.00           C  
ATOM   2194  OH  TYR A 282       1.259-107.733  88.965  1.00 20.00           O  
ATOM   2195  N   HIS A 283       7.570-112.062  87.512  1.00 20.00           N  
ATOM   2196  CA  HIS A 283       8.354-111.897  86.317  1.00 20.00           C  
ATOM   2197  C   HIS A 283       7.671-110.923  85.370  1.00 20.00           C  
ATOM   2198  O   HIS A 283       8.501-110.098  84.797  1.00 20.00           O  
ATOM   2199  CB  HIS A 283       8.565-113.239  85.635  1.00 20.00           C  
ATOM   2200  CG  HIS A 283       9.250-114.262  86.517  1.00 20.00           C  
ATOM   2201  ND1 HIS A 283       8.571-115.108  87.329  1.00 20.00           N  
ATOM   2202  CD2 HIS A 283      10.517-114.567  86.707  1.00 20.00           C  
ATOM   2203  CE1 HIS A 283       9.412-115.879  87.966  1.00 20.00           C  
ATOM   2204  NE2 HIS A 283      10.577-115.570  87.605  1.00 20.00           N  
ATOM   2205  N   GLU A 284       7.448-109.779  85.644  1.00 20.00           N  
ATOM   2206  CA  GLU A 284       6.627-108.566  85.741  1.00 20.00           C  
ATOM   2207  C   GLU A 284       5.222-108.965  85.747  1.00 20.00           C  
ATOM   2208  O   GLU A 284       4.408-108.310  86.474  1.00 20.00           O  
ATOM   2209  CB  GLU A 284       6.869-107.649  84.568  1.00 20.00           C  
ATOM   2210  CG  GLU A 284       6.043-106.364  84.612  1.00 20.00           C  
ATOM   2211  CD  GLU A 284       6.279-105.446  83.438  1.00 20.00           C  
ATOM   2212  OE1 GLU A 284       7.112-105.788  82.548  1.00 20.00           O  
ATOM   2213  OE2 GLU A 284       5.645-104.329  83.338  1.00 20.00           O  
ATOM   2214  N   GLN A 285       4.915-109.989  85.028  1.00 20.00           N  
ATOM   2215  CA  GLN A 285       3.621-110.541  84.949  1.00 20.00           C  
ATOM   2216  C   GLN A 285       3.876-112.024  84.938  1.00 20.00           C  
ATOM   2217  O   GLN A 285       4.920-112.523  84.586  1.00 20.00           O  
ATOM   2218  CB  GLN A 285       2.981-110.138  83.644  1.00 20.00           C  
ATOM   2219  CG  GLN A 285       2.834-108.629  83.474  1.00 20.00           C  
ATOM   2220  CD  GLN A 285       2.201-108.227  82.163  1.00 20.00           C  
ATOM   2221  OE1 GLN A 285       1.877-109.087  81.375  1.00 20.00           O  
ATOM   2222  NE2 GLN A 285       2.002-106.957  81.880  1.00 20.00           N  
ATOM   2223  N   LEU A 286       2.967-112.728  85.300  1.00 20.00           N  
ATOM   2224  CA  LEU A 286       3.200-114.176  85.386  1.00 20.00           C  
ATOM   2225  C   LEU A 286       2.711-114.815  84.121  1.00 20.00           C  
ATOM   2226  O   LEU A 286       1.826-114.312  83.493  1.00 20.00           O  
ATOM   2227  CB  LEU A 286       2.494-114.741  86.575  1.00 20.00           C  
ATOM   2228  CG  LEU A 286       2.699-116.248  86.722  1.00 20.00           C  
ATOM   2229  CD1 LEU A 286       4.116-116.667  86.900  1.00 20.00           C  
ATOM   2230  CD2 LEU A 286       1.995-116.815  87.913  1.00 20.00           C  
ATOM   2231  N   SER A 287       3.415-115.744  83.642  1.00 20.00           N  
ATOM   2232  CA  SER A 287       3.141-116.142  82.276  1.00 20.00           C  
ATOM   2233  C   SER A 287       1.800-116.730  82.191  1.00 20.00           C  
ATOM   2234  O   SER A 287       1.451-117.539  83.035  1.00 20.00           O  
ATOM   2235  CB  SER A 287       4.141-117.185  81.814  1.00 20.00           C  
ATOM   2236  OG  SER A 287       4.108-118.325  82.638  1.00 20.00           O  
ATOM   2237  N   VAL A 288       1.104-116.395  81.172  1.00 20.00           N  
ATOM   2238  CA  VAL A 288      -0.227-116.818  81.186  1.00 20.00           C  
ATOM   2239  C   VAL A 288      -0.289-118.327  81.309  1.00 20.00           C  
ATOM   2240  O   VAL A 288      -0.970-118.805  82.194  1.00 20.00           O  
ATOM   2241  CB  VAL A 288      -0.964-116.338  79.948  1.00 20.00           C  
ATOM   2242  CG1 VAL A 288      -2.312-116.891  79.927  1.00 20.00           C  
ATOM   2243  CG2 VAL A 288      -1.018-114.825  79.891  1.00 20.00           C  
ATOM   2244  N   ALA A 289       0.299-119.069  80.366  1.00 20.00           N  
ATOM   2245  CA  ALA A 289       0.144-120.502  80.323  1.00 20.00           C  
ATOM   2246  C   ALA A 289       0.869-121.193  81.446  1.00 20.00           C  
ATOM   2247  O   ALA A 289       0.521-122.366  81.716  1.00 20.00           O  
ATOM   2248  CB  ALA A 289       0.589-121.057  78.998  1.00 20.00           C  
ATOM   2249  N   GLU A 290       1.771-120.528  82.121  1.00 20.00           N  
ATOM   2250  CA  GLU A 290       2.357-121.193  83.259  1.00 20.00           C  
ATOM   2251  C   GLU A 290       1.371-121.395  84.350  1.00 20.00           C  
ATOM   2252  O   GLU A 290       1.572-122.149  85.326  1.00 20.00           O  
ATOM   2253  CB  GLU A 290       3.489-120.401  83.780  1.00 20.00           C  
ATOM   2254  CG  GLU A 290       4.298-121.131  84.817  1.00 20.00           C  
ATOM   2255  CD  GLU A 290       5.402-120.313  85.317  1.00 20.00           C  
ATOM   2256  OE1 GLU A 290       5.531-119.172  84.856  1.00 20.00           O  
ATOM   2257  OE2 GLU A 290       6.139-120.813  86.169  1.00 20.00           O  
ATOM   2258  N   ILE A 291       0.308-120.538  83.990  1.00 20.00           N  
ATOM   2259  CA  ILE A 291      -0.764-120.503  84.933  1.00 20.00           C  
ATOM   2260  C   ILE A 291      -1.399-121.861  84.966  1.00 20.00           C  
ATOM   2261  O   ILE A 291      -1.787-122.332  86.026  1.00 20.00           O  
ATOM   2262  CB  ILE A 291      -1.752-119.421  84.534  1.00 20.00           C  
ATOM   2263  CG1 ILE A 291      -1.194-118.031  84.494  1.00 20.00           C  
ATOM   2264  CG2 ILE A 291      -2.904-119.323  85.473  1.00 20.00           C  
ATOM   2265  CD1 ILE A 291      -2.186-116.951  84.102  1.00 20.00           C  
ATOM   2266  N   THR A 292      -1.521-122.445  83.812  1.00 20.00           N  
ATOM   2267  CA  THR A 292      -2.018-123.798  83.735  1.00 20.00           C  
ATOM   2268  C   THR A 292      -1.271-124.804  84.583  1.00 20.00           C  
ATOM   2269  O   THR A 292      -1.822-125.623  85.276  1.00 20.00           O  
ATOM   2270  CB  THR A 292      -2.048-124.259  82.296  1.00 20.00           C  
ATOM   2271  OG1 THR A 292      -0.786-124.262  81.757  1.00 20.00           O  
ATOM   2272  CG2 THR A 292      -2.903-123.367  81.419  1.00 20.00           C  
ATOM   2273  N   ASN A 293      -0.050-124.742  84.503  1.00 20.00           N  
ATOM   2274  CA  ASN A 293       0.806-125.620  85.289  1.00 20.00           C  
ATOM   2275  C   ASN A 293       0.585-125.361  86.761  1.00 20.00           C  
ATOM   2276  O   ASN A 293       0.576-126.310  87.558  1.00 20.00           O  
ATOM   2277  CB  ASN A 293       2.210-125.342  84.948  1.00 20.00           C  
ATOM   2278  CG  ASN A 293       3.182-126.218  85.711  1.00 20.00           C  
ATOM   2279  OD1 ASN A 293       4.343-126.099  85.526  1.00 20.00           O  
ATOM   2280  ND2 ASN A 293       2.774-127.103  86.566  1.00 20.00           N  
ATOM   2281  N   ALA A 294       0.437-124.043  87.085  1.00 20.00           N  
ATOM   2282  CA  ALA A 294       0.142-123.569  88.458  1.00 20.00           C  
ATOM   2283  C   ALA A 294      -0.918-124.481  88.937  1.00 20.00           C  
ATOM   2284  O   ALA A 294      -0.800-125.162  89.961  1.00 20.00           O  
ATOM   2285  CB  ALA A 294      -0.312-122.108  88.456  1.00 20.00           C  
ATOM   2286  N   CYS A 295      -1.929-124.606  88.082  1.00 20.00           N  
ATOM   2287  CA  CYS A 295      -2.870-125.598  88.475  1.00 20.00           C  
ATOM   2288  C   CYS A 295      -2.425-126.920  88.919  1.00 20.00           C  
ATOM   2289  O   CYS A 295      -2.688-127.341  90.017  1.00 20.00           O  
ATOM   2290  CB  CYS A 295      -3.804-125.844  87.336  1.00 20.00           C  
ATOM   2291  SG  CYS A 295      -4.714-124.316  86.815  1.00 20.00           S  
ATOM   2292  N   PHE A 296      -1.834-127.619  88.096  1.00 20.00           N  
ATOM   2293  CA  PHE A 296      -1.450-128.926  88.485  1.00 20.00           C  
ATOM   2294  C   PHE A 296      -0.548-128.913  89.666  1.00 20.00           C  
ATOM   2295  O   PHE A 296      -0.525-129.798  90.492  1.00 20.00           O  
ATOM   2296  CB  PHE A 296      -0.811-129.595  87.348  1.00 20.00           C  
ATOM   2297  CG  PHE A 296      -1.770-129.802  86.252  1.00 20.00           C  
ATOM   2298  CD1 PHE A 296      -1.977-128.811  85.306  1.00 20.00           C  
ATOM   2299  CD2 PHE A 296      -2.442-130.978  86.218  1.00 20.00           C  
ATOM   2300  CE1 PHE A 296      -2.861-129.012  84.291  1.00 20.00           C  
ATOM   2301  CE2 PHE A 296      -3.323-131.184  85.199  1.00 20.00           C  
ATOM   2302  CZ  PHE A 296      -3.532-130.201  84.235  1.00 20.00           C  
ATOM   2303  N   GLU A 297       0.246-127.931  89.758  1.00 20.00           N  
ATOM   2304  CA  GLU A 297       1.088-128.002  90.926  1.00 20.00           C  
ATOM   2305  C   GLU A 297       0.316-128.417  92.138  1.00 20.00           C  
ATOM   2306  O   GLU A 297      -0.824-127.956  92.297  1.00 20.00           O  
ATOM   2307  CB  GLU A 297       1.670-126.644  91.184  1.00 20.00           C  
ATOM   2308  CG  GLU A 297       2.476-126.152  90.031  1.00 20.00           C  
ATOM   2309  CD  GLU A 297       3.052-124.792  90.290  1.00 20.00           C  
ATOM   2310  OE1 GLU A 297       2.831-124.187  91.394  1.00 20.00           O  
ATOM   2311  OE2 GLU A 297       3.758-124.250  89.405  1.00 20.00           O  
ATOM   2312  N   PRO A 298       0.998-129.640  92.431  1.00 20.00           N  
ATOM   2313  CA  PRO A 298       0.315-130.000  93.617  1.00 20.00           C  
ATOM   2314  C   PRO A 298       0.141-128.798  94.469  1.00 20.00           C  
ATOM   2315  O   PRO A 298      -0.697-128.758  95.292  1.00 20.00           O  
ATOM   2316  CB  PRO A 298       1.181-131.053  94.233  1.00 20.00           C  
ATOM   2317  CG  PRO A 298       2.505-130.776  93.722  1.00 20.00           C  
ATOM   2318  CD  PRO A 298       2.306-130.217  92.360  1.00 20.00           C  
ATOM   2319  N   ALA A 299       0.887-127.701  94.513  1.00 20.00           N  
ATOM   2320  CA  ALA A 299       0.965-126.574  95.433  1.00 20.00           C  
ATOM   2321  C   ALA A 299      -0.286-125.735  95.385  1.00 20.00           C  
ATOM   2322  O   ALA A 299      -0.642-125.215  96.512  1.00 20.00           O  
ATOM   2323  CB  ALA A 299       2.095-125.706  95.059  1.00 20.00           C  
ATOM   2324  N   ASN A 300      -0.932-125.300  94.341  1.00 20.00           N  
ATOM   2325  CA  ASN A 300      -2.135-124.500  94.437  1.00 20.00           C  
ATOM   2326  C   ASN A 300      -3.203-125.234  95.052  1.00 20.00           C  
ATOM   2327  O   ASN A 300      -4.117-124.627  95.576  1.00 20.00           O  
ATOM   2328  CB  ASN A 300      -2.584-124.069  93.061  1.00 20.00           C  
ATOM   2329  CG  ASN A 300      -1.604-123.223  92.340  1.00 20.00           C  
ATOM   2330  OD1 ASN A 300      -1.279-122.157  92.816  1.00 20.00           O  
ATOM   2331  ND2 ASN A 300      -1.108-123.638  91.208  1.00 20.00           N  
ATOM   2332  N   GLN A 301      -3.036-126.490  94.963  1.00 20.00           N  
ATOM   2333  CA  GLN A 301      -3.991-127.399  95.389  1.00 20.00           C  
ATOM   2334  C   GLN A 301      -4.584-127.002  96.706  1.00 20.00           C  
ATOM   2335  O   GLN A 301      -3.908-126.804  97.687  1.00 20.00           O  
ATOM   2336  CB  GLN A 301      -3.394-128.769  95.501  1.00 20.00           C  
ATOM   2337  CG  GLN A 301      -4.408-129.816  95.543  1.00 20.00           C  
ATOM   2338  CD  GLN A 301      -3.829-131.214  95.547  1.00 20.00           C  
ATOM   2339  OE1 GLN A 301      -2.659-131.384  95.430  1.00 20.00           O  
ATOM   2340  NE2 GLN A 301      -4.584-132.236  95.679  1.00 20.00           N  
ATOM   2341  N   MET A 302      -5.849-126.929  96.684  1.00 20.00           N  
ATOM   2342  CA  MET A 302      -6.617-126.544  97.837  1.00 20.00           C  
ATOM   2343  C   MET A 302      -6.587-127.630  98.905  1.00 20.00           C  
ATOM   2344  O   MET A 302      -6.459-127.342 100.082  1.00 20.00           O  
ATOM   2345  CB  MET A 302      -8.022-126.297  97.440  1.00 20.00           C  
ATOM   2346  CG  MET A 302      -8.203-125.170  96.437  1.00 20.00           C  
ATOM   2347  SD  MET A 302      -7.633-123.621  97.017  1.00 20.00           S  
ATOM   2348  CE  MET A 302      -8.491-123.116  98.461  1.00 20.00           C  
ATOM   2349  N   VAL A 303      -6.707-128.863  98.480  1.00 20.00           N  
ATOM   2350  CA  VAL A 303      -6.788-129.999  99.398  1.00 20.00           C  
ATOM   2351  C   VAL A 303      -5.493-130.783  99.479  1.00 20.00           C  
ATOM   2352  O   VAL A 303      -4.588-130.547  98.728  1.00 20.00           O  
ATOM   2353  CB  VAL A 303      -7.871-130.899  98.922  1.00 20.00           C  
ATOM   2354  CG1 VAL A 303      -8.161-132.035  99.869  1.00 20.00           C  
ATOM   2355  CG2 VAL A 303      -9.163-130.138  98.731  1.00 20.00           C  
ATOM   2356  N   LYS A 304      -5.442-131.659 100.431  1.00 20.00           N  
ATOM   2357  CA  LYS A 304      -4.360-132.582 100.653  1.00 20.00           C  
ATOM   2358  C   LYS A 304      -4.549-133.888  99.924  1.00 20.00           C  
ATOM   2359  O   LYS A 304      -4.414-134.946 100.475  1.00 20.00           O  
ATOM   2360  CB  LYS A 304      -4.170-132.829 102.130  1.00 20.00           C  
ATOM   2361  CG  LYS A 304      -3.055-133.783 102.458  1.00 20.00           C  
ATOM   2362  CD  LYS A 304      -2.923-133.982 103.939  1.00 20.00           C  
ATOM   2363  CE  LYS A 304      -1.802-134.927 104.267  1.00 20.00           C  
ATOM   2364  NZ  LYS A 304      -1.648-135.116 105.717  1.00 20.00           N  
ATOM   2365  N   CYS A 305      -4.944-133.627  98.751  1.00 20.00           N  
ATOM   2366  CA  CYS A 305      -5.196-134.682  97.864  1.00 20.00           C  
ATOM   2367  C   CYS A 305      -4.015-134.879  97.007  1.00 20.00           C  
ATOM   2368  O   CYS A 305      -3.883-134.213  95.990  1.00 20.00           O  
ATOM   2369  CB  CYS A 305      -6.398-134.311  97.066  1.00 20.00           C  
ATOM   2370  SG  CYS A 305      -7.841-133.984  98.121  1.00 20.00           S  
ATOM   2371  N   ASP A 306      -3.188-135.787  97.469  1.00 20.00           N  
ATOM   2372  CA  ASP A 306      -1.979-136.145  96.795  1.00 20.00           C  
ATOM   2373  C   ASP A 306      -2.268-136.746  95.448  1.00 20.00           C  
ATOM   2374  O   ASP A 306      -2.573-137.936  95.349  1.00 20.00           O  
ATOM   2375  CB  ASP A 306      -1.185-137.147  97.608  1.00 20.00           C  
ATOM   2376  CG  ASP A 306       0.100-137.537  96.952  1.00 20.00           C  
ATOM   2377  OD1 ASP A 306       0.384-137.059  95.809  1.00 20.00           O  
ATOM   2378  OD2 ASP A 306       0.893-138.350  97.538  1.00 20.00           O  
ATOM   2379  N   PRO A 307      -2.173-135.936  94.415  1.00 20.00           N  
ATOM   2380  CA  PRO A 307      -2.421-136.361  93.079  1.00 20.00           C  
ATOM   2381  C   PRO A 307      -1.480-137.440  92.750  1.00 20.00           C  
ATOM   2382  O   PRO A 307      -1.708-138.211  91.786  1.00 20.00           O  
ATOM   2383  CB  PRO A 307      -2.218-135.130  92.264  1.00 20.00           C  
ATOM   2384  CG  PRO A 307      -1.823-134.030  93.198  1.00 20.00           C  
ATOM   2385  CD  PRO A 307      -1.785-134.563  94.569  1.00 20.00           C  
ATOM   2386  N   ARG A 308      -0.472-137.449  93.537  1.00 20.00           N  
ATOM   2387  CA  ARG A 308       0.547-138.451  93.426  1.00 20.00           C  
ATOM   2388  C   ARG A 308      -0.094-139.741  93.143  1.00 20.00           C  
ATOM   2389  O   ARG A 308       0.363-140.544  92.336  1.00 20.00           O  
ATOM   2390  CB  ARG A 308       1.307-138.528  94.712  1.00 20.00           C  
ATOM   2391  CG  ARG A 308       1.952-137.222  95.031  1.00 20.00           C  
ATOM   2392  CD  ARG A 308       2.890-137.340  96.184  1.00 20.00           C  
ATOM   2393  NE  ARG A 308       3.498-136.078  96.491  1.00 20.00           N  
ATOM   2394  CZ  ARG A 308       4.326-135.920  97.485  1.00 20.00           C  
ATOM   2395  NH1 ARG A 308       4.656-136.939  98.279  1.00 20.00           N  
ATOM   2396  NH2 ARG A 308       4.883-134.769  97.769  1.00 20.00           N  
ATOM   2397  N   HIS A 309      -1.156-139.879  93.817  1.00 20.00           N  
ATOM   2398  CA  HIS A 309      -1.933-141.035  93.653  1.00 20.00           C  
ATOM   2399  C   HIS A 309      -2.857-140.853  92.496  1.00 20.00           C  
ATOM   2400  O   HIS A 309      -3.618-139.876  92.454  1.00 20.00           O  
ATOM   2401  CB  HIS A 309      -2.777-141.284  94.860  1.00 20.00           C  
ATOM   2402  CG  HIS A 309      -2.029-141.694  96.102  1.00 20.00           C  
ATOM   2403  ND1 HIS A 309      -1.668-140.758  97.029  1.00 20.00           N  
ATOM   2404  CD2 HIS A 309      -1.592-142.897  96.565  1.00 20.00           C  
ATOM   2405  CE1 HIS A 309      -1.046-141.384  97.990  1.00 20.00           C  
ATOM   2406  NE2 HIS A 309      -0.991-142.660  97.728  1.00 20.00           N  
ATOM   2407  N   GLY A 310      -2.692-141.809  91.632  1.00 20.00           N  
ATOM   2408  CA  GLY A 310      -3.558-142.078  90.526  1.00 20.00           C  
ATOM   2409  C   GLY A 310      -3.576-141.109  89.385  1.00 20.00           C  
ATOM   2410  O   GLY A 310      -2.713-140.299  89.235  1.00 20.00           O  
ATOM   2411  N   LYS A 311      -4.604-141.298  88.642  1.00 20.00           N  
ATOM   2412  CA  LYS A 311      -4.903-140.573  87.435  1.00 20.00           C  
ATOM   2413  C   LYS A 311      -6.060-139.648  87.609  1.00 20.00           C  
ATOM   2414  O   LYS A 311      -7.112-140.060  87.996  1.00 20.00           O  
ATOM   2415  CB  LYS A 311      -5.269-141.546  86.335  1.00 20.00           C  
ATOM   2416  CG  LYS A 311      -4.287-142.688  86.157  1.00 20.00           C  
ATOM   2417  CD  LYS A 311      -4.671-143.683  85.091  1.00 20.00           C  
ATOM   2418  CE  LYS A 311      -3.613-144.734  84.813  1.00 20.00           C  
ATOM   2419  NZ  LYS A 311      -3.980-145.708  83.808  1.00 20.00           N  
ATOM   2420  N   TYR A 312      -5.859-138.394  87.331  1.00 20.00           N  
ATOM   2421  CA  TYR A 312      -6.942-137.474  87.347  1.00 20.00           C  
ATOM   2422  C   TYR A 312      -7.998-138.158  86.614  1.00 20.00           C  
ATOM   2423  O   TYR A 312      -7.814-139.292  86.146  1.00 20.00           O  
ATOM   2424  CB  TYR A 312      -6.717-136.202  86.553  1.00 20.00           C  
ATOM   2425  CG  TYR A 312      -5.706-135.274  87.102  1.00 20.00           C  
ATOM   2426  CD1 TYR A 312      -4.428-135.460  86.721  1.00 20.00           C  
ATOM   2427  CD2 TYR A 312      -6.066-134.230  87.956  1.00 20.00           C  
ATOM   2428  CE1 TYR A 312      -3.498-134.600  87.182  1.00 20.00           C  
ATOM   2429  CE2 TYR A 312      -5.133-133.365  88.415  1.00 20.00           C  
ATOM   2430  CZ  TYR A 312      -3.848-133.550  88.025  1.00 20.00           C  
ATOM   2431  OH  TYR A 312      -2.939-132.709  88.465  1.00 20.00           O  
ATOM   2432  N   MET A 313      -9.024-137.435  86.539  1.00 20.00           N  
ATOM   2433  CA  MET A 313     -10.148-137.819  85.823  1.00 20.00           C  
ATOM   2434  C   MET A 313     -10.556-136.613  85.032  1.00 20.00           C  
ATOM   2435  O   MET A 313      -9.905-136.239  84.083  1.00 20.00           O  
ATOM   2436  CB  MET A 313     -11.176-138.225  86.807  1.00 20.00           C  
ATOM   2437  CG  MET A 313     -10.681-139.280  87.785  1.00 20.00           C  
ATOM   2438  SD  MET A 313     -11.090-140.919  87.312  1.00 20.00           S  
ATOM   2439  CE  MET A 313     -12.662-140.893  86.610  1.00 20.00           C  
ATOM   2440  N   ALA A 314     -11.602-136.024  85.461  1.00 20.00           N  
ATOM   2441  CA  ALA A 314     -12.112-134.816  84.858  1.00 20.00           C  
ATOM   2442  C   ALA A 314     -11.411-133.609  85.312  1.00 20.00           C  
ATOM   2443  O   ALA A 314     -11.282-133.378  86.510  1.00 20.00           O  
ATOM   2444  CB  ALA A 314     -13.545-134.647  85.153  1.00 20.00           C  
ATOM   2445  N   CYS A 315     -11.009-132.903  84.300  1.00 20.00           N  
ATOM   2446  CA  CYS A 315     -10.282-131.698  84.459  1.00 20.00           C  
ATOM   2447  C   CYS A 315     -10.928-130.540  83.755  1.00 20.00           C  
ATOM   2448  O   CYS A 315     -10.920-130.467  82.524  1.00 20.00           O  
ATOM   2449  CB  CYS A 315      -8.931-131.898  83.910  1.00 20.00           C  
ATOM   2450  SG  CYS A 315      -7.879-132.904  85.031  1.00 20.00           S  
ATOM   2451  N   CYS A 316     -11.440-129.688  84.588  1.00 20.00           N  
ATOM   2452  CA  CYS A 316     -12.080-128.494  84.145  1.00 20.00           C  
ATOM   2453  C   CYS A 316     -11.396-127.253  84.588  1.00 20.00           C  
ATOM   2454  O   CYS A 316     -11.398-126.913  85.763  1.00 20.00           O  
ATOM   2455  CB  CYS A 316     -13.483-128.394  84.600  1.00 20.00           C  
ATOM   2456  SG  CYS A 316     -14.384-126.951  83.862  1.00 20.00           S  
ATOM   2457  N   LEU A 317     -10.847-126.609  83.597  1.00 20.00           N  
ATOM   2458  CA  LEU A 317     -10.108-125.399  83.804  1.00 20.00           C  
ATOM   2459  C   LEU A 317     -10.770-124.171  83.190  1.00 20.00           C  
ATOM   2460  O   LEU A 317     -11.141-124.187  82.014  1.00 20.00           O  
ATOM   2461  CB  LEU A 317      -8.770-125.545  83.203  1.00 20.00           C  
ATOM   2462  CG  LEU A 317      -8.173-126.941  83.365  1.00 20.00           C  
ATOM   2463  CD1 LEU A 317      -6.786-127.050  82.859  1.00 20.00           C  
ATOM   2464  CD2 LEU A 317      -8.118-127.413  84.801  1.00 20.00           C  
ATOM   2465  N   LEU A 318     -10.847-123.170  84.050  1.00 20.00           N  
ATOM   2466  CA  LEU A 318     -11.447-121.870  83.761  1.00 20.00           C  
ATOM   2467  C   LEU A 318     -10.484-120.743  83.895  1.00 20.00           C  
ATOM   2468  O   LEU A 318     -10.100-120.385  85.005  1.00 20.00           O  
ATOM   2469  CB  LEU A 318     -12.599-121.617  84.673  1.00 20.00           C  
ATOM   2470  CG  LEU A 318     -13.577-122.731  84.599  1.00 20.00           C  
ATOM   2471  CD1 LEU A 318     -14.843-122.387  85.305  1.00 20.00           C  
ATOM   2472  CD2 LEU A 318     -13.954-123.094  83.183  1.00 20.00           C  
ATOM   2473  N   TYR A 319     -10.142-120.228  82.729  1.00 20.00           N  
ATOM   2474  CA  TYR A 319      -9.216-119.142  82.590  1.00 20.00           C  
ATOM   2475  C   TYR A 319      -9.909-117.815  82.358  1.00 20.00           C  
ATOM   2476  O   TYR A 319     -10.812-117.707  81.564  1.00 20.00           O  
ATOM   2477  CB  TYR A 319      -8.282-119.387  81.435  1.00 20.00           C  
ATOM   2478  CG  TYR A 319      -7.440-120.651  81.586  1.00 20.00           C  
ATOM   2479  CD1 TYR A 319      -7.999-121.901  81.537  1.00 20.00           C  
ATOM   2480  CD2 TYR A 319      -6.108-120.558  81.767  1.00 20.00           C  
ATOM   2481  CE1 TYR A 319      -7.229-123.058  81.666  1.00 20.00           C  
ATOM   2482  CE2 TYR A 319      -5.336-121.716  81.894  1.00 20.00           C  
ATOM   2483  CZ  TYR A 319      -5.898-122.966  81.843  1.00 20.00           C  
ATOM   2484  OH  TYR A 319      -5.149-124.090  81.963  1.00 20.00           O  
ATOM   2485  N   ARG A 320      -9.453-116.819  83.050  1.00 20.00           N  
ATOM   2486  CA  ARG A 320     -10.058-115.494  82.980  1.00 20.00           C  
ATOM   2487  C   ARG A 320      -9.104-114.370  83.070  1.00 20.00           C  
ATOM   2488  O   ARG A 320      -8.315-114.325  83.999  1.00 20.00           O  
ATOM   2489  CB  ARG A 320     -10.977-115.294  84.129  1.00 20.00           C  
ATOM   2490  CG  ARG A 320     -10.305-115.503  85.450  1.00 20.00           C  
ATOM   2491  CD  ARG A 320     -11.219-115.898  86.546  1.00 20.00           C  
ATOM   2492  NE  ARG A 320     -11.509-114.813  87.476  1.00 20.00           N  
ATOM   2493  CZ  ARG A 320     -12.634-114.673  88.093  1.00 20.00           C  
ATOM   2494  NH1 ARG A 320     -13.566-115.549  87.894  1.00 20.00           N  
ATOM   2495  NH2 ARG A 320     -12.928-113.677  88.922  1.00 20.00           N  
ATOM   2496  N   GLY A 321      -9.273-113.530  82.079  1.00 20.00           N  
ATOM   2497  CA  GLY A 321      -8.599-112.283  81.928  1.00 20.00           C  
ATOM   2498  C   GLY A 321      -7.369-112.411  81.094  1.00 20.00           C  
ATOM   2499  O   GLY A 321      -6.459-113.140  81.451  1.00 20.00           O  
ATOM   2500  N   ASP A 322      -7.396-111.660  80.017  1.00 20.00           N  
ATOM   2501  CA  ASP A 322      -6.291-111.506  79.115  1.00 20.00           C  
ATOM   2502  C   ASP A 322      -5.662-112.833  78.696  1.00 20.00           C  
ATOM   2503  O   ASP A 322      -4.507-112.905  78.368  1.00 20.00           O  
ATOM   2504  CB  ASP A 322      -5.268-110.686  79.801  1.00 20.00           C  
ATOM   2505  CG  ASP A 322      -5.816-109.361  80.323  1.00 20.00           C  
ATOM   2506  OD1 ASP A 322      -6.988-108.997  80.050  1.00 20.00           O  
ATOM   2507  OD2 ASP A 322      -5.107-108.602  81.029  1.00 20.00           O  
ATOM   2508  N   VAL A 323      -6.422-113.860  78.708  1.00 20.00           N  
ATOM   2509  CA  VAL A 323      -5.959-115.177  78.277  1.00 20.00           C  
ATOM   2510  C   VAL A 323      -6.039-115.232  76.790  1.00 20.00           C  
ATOM   2511  O   VAL A 323      -6.854-114.552  76.175  1.00 20.00           O  
ATOM   2512  CB  VAL A 323      -6.751-116.280  78.869  1.00 20.00           C  
ATOM   2513  CG1 VAL A 323      -6.305-117.667  78.398  1.00 20.00           C  
ATOM   2514  CG2 VAL A 323      -6.674-116.321  80.375  1.00 20.00           C  
ATOM   2515  N   VAL A 324      -5.198-116.044  76.269  1.00 20.00           N  
ATOM   2516  CA  VAL A 324      -5.057-116.174  74.860  1.00 20.00           C  
ATOM   2517  C   VAL A 324      -5.462-117.549  74.419  1.00 20.00           C  
ATOM   2518  O   VAL A 324      -5.185-118.552  75.090  1.00 20.00           O  
ATOM   2519  CB  VAL A 324      -3.665-115.889  74.538  1.00 20.00           C  
ATOM   2520  CG1 VAL A 324      -3.395-115.860  73.064  1.00 20.00           C  
ATOM   2521  CG2 VAL A 324      -3.260-114.535  75.079  1.00 20.00           C  
ATOM   2522  N   PRO A 325      -6.108-117.619  73.281  1.00 20.00           N  
ATOM   2523  CA  PRO A 325      -6.588-118.858  72.774  1.00 20.00           C  
ATOM   2524  C   PRO A 325      -5.506-119.835  72.537  1.00 20.00           C  
ATOM   2525  O   PRO A 325      -5.669-121.056  72.790  1.00 20.00           O  
ATOM   2526  CB  PRO A 325      -7.234-118.473  71.493  1.00 20.00           C  
ATOM   2527  CG  PRO A 325      -7.086-116.986  71.304  1.00 20.00           C  
ATOM   2528  CD  PRO A 325      -6.372-116.449  72.459  1.00 20.00           C  
ATOM   2529  N   LYS A 326      -4.460-119.298  72.061  1.00 20.00           N  
ATOM   2530  CA  LYS A 326      -3.296-120.088  71.740  1.00 20.00           C  
ATOM   2531  C   LYS A 326      -2.535-120.419  72.991  1.00 20.00           C  
ATOM   2532  O   LYS A 326      -1.543-121.130  72.947  1.00 20.00           O  
ATOM   2533  CB  LYS A 326      -2.431-119.333  70.802  1.00 20.00           C  
ATOM   2534  CG  LYS A 326      -1.261-120.177  70.358  1.00 20.00           C  
ATOM   2535  CD  LYS A 326      -0.414-119.472  69.359  1.00 20.00           C  
ATOM   2536  CE  LYS A 326       0.788-120.297  68.977  1.00 20.00           C  
ATOM   2537  NZ  LYS A 326       1.612-119.616  68.030  1.00 20.00           N  
ATOM   2538  N   ASP A 327      -3.019-119.886  74.075  1.00 20.00           N  
ATOM   2539  CA  ASP A 327      -2.440-120.132  75.373  1.00 20.00           C  
ATOM   2540  C   ASP A 327      -3.015-121.390  75.959  1.00 20.00           C  
ATOM   2541  O   ASP A 327      -2.346-122.187  76.612  1.00 20.00           O  
ATOM   2542  CB  ASP A 327      -2.709-118.944  76.292  1.00 20.00           C  
ATOM   2543  CG  ASP A 327      -2.021-117.682  75.873  1.00 20.00           C  
ATOM   2544  OD1 ASP A 327      -1.426-117.647  74.756  1.00 20.00           O  
ATOM   2545  OD2 ASP A 327      -2.040-116.650  76.635  1.00 20.00           O  
ATOM   2546  N   VAL A 328      -4.256-121.539  75.692  1.00 20.00           N  
ATOM   2547  CA  VAL A 328      -4.991-122.674  76.189  1.00 20.00           C  
ATOM   2548  C   VAL A 328      -4.721-123.937  75.379  1.00 20.00           C  
ATOM   2549  O   VAL A 328      -4.262-124.958  75.897  1.00 20.00           O  
ATOM   2550  CB  VAL A 328      -6.444-122.384  76.119  1.00 20.00           C  
ATOM   2551  CG1 VAL A 328      -7.236-123.549  76.610  1.00 20.00           C  
ATOM   2552  CG2 VAL A 328      -6.875-121.186  76.955  1.00 20.00           C  
ATOM   2553  N   ASN A 329      -5.023-123.841  74.119  1.00 20.00           N  
ATOM   2554  CA  ASN A 329      -4.859-124.965  73.203  1.00 20.00           C  
ATOM   2555  C   ASN A 329      -3.451-125.451  73.162  1.00 20.00           C  
ATOM   2556  O   ASN A 329      -3.166-126.636  72.937  1.00 20.00           O  
ATOM   2557  CB  ASN A 329      -5.266-124.547  71.808  1.00 20.00           C  
ATOM   2558  CG  ASN A 329      -6.673-124.068  71.729  1.00 20.00           C  
ATOM   2559  OD1 ASN A 329      -7.533-124.801  72.091  1.00 20.00           O  
ATOM   2560  ND2 ASN A 329      -6.964-122.866  71.276  1.00 20.00           N  
ATOM   2561  N   ALA A 330      -2.610-124.515  73.394  1.00 20.00           N  
ATOM   2562  CA  ALA A 330      -1.213-124.771  73.328  1.00 20.00           C  
ATOM   2563  C   ALA A 330      -0.577-124.922  74.708  1.00 20.00           C  
ATOM   2564  O   ALA A 330       0.522-125.374  74.849  1.00 20.00           O  
ATOM   2565  CB  ALA A 330      -0.559-123.623  72.626  1.00 20.00           C  
ATOM   2566  N   ALA A 331      -1.199-124.549  75.780  1.00 20.00           N  
ATOM   2567  CA  ALA A 331      -0.582-124.787  77.083  1.00 20.00           C  
ATOM   2568  C   ALA A 331      -1.224-125.967  77.752  1.00 20.00           C  
ATOM   2569  O   ALA A 331      -0.651-126.671  78.580  1.00 20.00           O  
ATOM   2570  CB  ALA A 331      -0.705-123.562  77.962  1.00 20.00           C  
ATOM   2571  N   ILE A 332      -2.428-126.155  77.375  1.00 20.00           N  
ATOM   2572  CA  ILE A 332      -3.179-127.249  77.903  1.00 20.00           C  
ATOM   2573  C   ILE A 332      -2.680-128.556  77.300  1.00 20.00           C  
ATOM   2574  O   ILE A 332      -2.813-129.630  77.869  1.00 20.00           O  
ATOM   2575  CB  ILE A 332      -4.611-127.030  77.604  1.00 20.00           C  
ATOM   2576  CG1 ILE A 332      -5.170-125.756  78.232  1.00 20.00           C  
ATOM   2577  CG2 ILE A 332      -5.437-128.158  78.121  1.00 20.00           C  
ATOM   2578  CD1 ILE A 332      -6.611-125.545  77.971  1.00 20.00           C  
ATOM   2579  N   ALA A 333      -2.105-128.439  76.149  1.00 20.00           N  
ATOM   2580  CA  ALA A 333      -1.530-129.595  75.472  1.00 20.00           C  
ATOM   2581  C   ALA A 333      -0.362-130.114  76.274  1.00 20.00           C  
ATOM   2582  O   ALA A 333      -0.203-131.310  76.522  1.00 20.00           O  
ATOM   2583  CB  ALA A 333      -1.091-129.208  74.084  1.00 20.00           C  
ATOM   2584  N   THR A 334       0.411-129.179  76.680  1.00 20.00           N  
ATOM   2585  CA  THR A 334       1.628-129.445  77.404  1.00 20.00           C  
ATOM   2586  C   THR A 334       1.466-130.365  78.612  1.00 20.00           C  
ATOM   2587  O   THR A 334       2.291-131.246  78.877  1.00 20.00           O  
ATOM   2588  CB  THR A 334       2.166-128.131  77.882  1.00 20.00           C  
ATOM   2589  OG1 THR A 334       1.293-127.506  78.780  1.00 20.00           O  
ATOM   2590  CG2 THR A 334       2.386-127.148  76.755  1.00 20.00           C  
ATOM   2591  N   ILE A 335       0.416-130.136  79.329  1.00 20.00           N  
ATOM   2592  CA  ILE A 335       0.118-130.906  80.533  1.00 20.00           C  
ATOM   2593  C   ILE A 335      -0.069-132.342  80.164  1.00 20.00           C  
ATOM   2594  O   ILE A 335       0.401-133.260  80.843  1.00 20.00           O  
ATOM   2595  CB  ILE A 335      -1.099-130.337  81.178  1.00 20.00           C  
ATOM   2596  CG1 ILE A 335      -0.966-128.875  81.544  1.00 20.00           C  
ATOM   2597  CG2 ILE A 335      -1.451-131.062  82.451  1.00 20.00           C  
ATOM   2598  CD1 ILE A 335      -2.161-128.275  82.212  1.00 20.00           C  
ATOM   2599  N   LYS A 336      -0.791-132.436  79.143  1.00 20.00           N  
ATOM   2600  CA  LYS A 336      -0.946-133.747  78.521  1.00 20.00           C  
ATOM   2601  C   LYS A 336       0.225-134.110  77.659  1.00 20.00           C  
ATOM   2602  O   LYS A 336       0.098-134.449  76.539  1.00 20.00           O  
ATOM   2603  CB  LYS A 336      -2.159-133.754  77.665  1.00 20.00           C  
ATOM   2604  CG  LYS A 336      -2.352-135.102  76.996  1.00 20.00           C  
ATOM   2605  CD  LYS A 336      -3.557-135.124  76.126  1.00 20.00           C  
ATOM   2606  CE  LYS A 336      -3.742-136.469  75.454  1.00 20.00           C  
ATOM   2607  NZ  LYS A 336      -4.894-136.490  74.609  1.00 20.00           N  
ATOM   2608  N   THR A 337       1.276-133.841  78.349  1.00 20.00           N  
ATOM   2609  CA  THR A 337       2.552-134.035  77.783  1.00 20.00           C  
ATOM   2610  C   THR A 337       3.510-134.444  78.844  1.00 20.00           C  
ATOM   2611  O   THR A 337       4.549-134.991  78.578  1.00 20.00           O  
ATOM   2612  CB  THR A 337       2.980-132.762  77.142  1.00 20.00           C  
ATOM   2613  OG1 THR A 337       2.982-131.719  78.082  1.00 20.00           O  
ATOM   2614  CG2 THR A 337       2.099-132.326  76.004  1.00 20.00           C  
ATOM   2615  N   LYS A 338       3.198-134.159  80.048  1.00 20.00           N  
ATOM   2616  CA  LYS A 338       4.016-134.675  81.091  1.00 20.00           C  
ATOM   2617  C   LYS A 338       3.550-136.073  81.344  1.00 20.00           C  
ATOM   2618  O   LYS A 338       2.555-136.465  80.800  1.00 20.00           O  
ATOM   2619  CB  LYS A 338       3.904-133.800  82.304  1.00 20.00           C  
ATOM   2620  CG  LYS A 338       4.436-132.416  82.095  1.00 20.00           C  
ATOM   2621  CD  LYS A 338       4.378-131.571  83.346  1.00 20.00           C  
ATOM   2622  CE  LYS A 338       4.839-130.158  83.138  1.00 20.00           C  
ATOM   2623  NZ  LYS A 338       4.772-129.348  84.346  1.00 20.00           N  
ATOM   2624  N   ARG A 339       4.254-136.795  82.151  1.00 20.00           N  
ATOM   2625  CA  ARG A 339       3.925-138.163  82.492  1.00 20.00           C  
ATOM   2626  C   ARG A 339       2.854-138.079  83.373  1.00 20.00           C  
ATOM   2627  O   ARG A 339       1.961-138.861  83.269  1.00 20.00           O  
ATOM   2628  CB  ARG A 339       5.002-138.817  83.304  1.00 20.00           C  
ATOM   2629  CG  ARG A 339       6.288-138.856  82.571  1.00 20.00           C  
ATOM   2630  CD  ARG A 339       7.387-139.502  83.367  1.00 20.00           C  
ATOM   2631  NE  ARG A 339       8.609-139.554  82.639  1.00 20.00           N  
ATOM   2632  CZ  ARG A 339       9.711-140.071  83.124  1.00 20.00           C  
ATOM   2633  NH1 ARG A 339       9.765-140.587  84.342  1.00 20.00           N  
ATOM   2634  NH2 ARG A 339      10.825-140.116  82.459  1.00 20.00           N  
ATOM   2635  N   THR A 340       3.080-137.108  84.115  1.00 20.00           N  
ATOM   2636  CA  THR A 340       2.259-136.841  85.253  1.00 20.00           C  
ATOM   2637  C   THR A 340       1.216-135.803  84.927  1.00 20.00           C  
ATOM   2638  O   THR A 340       1.470-134.614  84.813  1.00 20.00           O  
ATOM   2639  CB  THR A 340       3.024-136.354  86.440  1.00 20.00           C  
ATOM   2640  OG1 THR A 340       3.968-137.348  86.815  1.00 20.00           O  
ATOM   2641  CG2 THR A 340       2.131-136.051  87.597  1.00 20.00           C  
ATOM   2642  N   ILE A 341       0.182-136.480  84.913  1.00 20.00           N  
ATOM   2643  CA  ILE A 341      -1.149-136.043  84.899  1.00 20.00           C  
ATOM   2644  C   ILE A 341      -1.865-137.326  84.799  1.00 20.00           C  
ATOM   2645  O   ILE A 341      -2.916-137.454  85.306  1.00 20.00           O  
ATOM   2646  CB  ILE A 341      -1.512-134.975  83.905  1.00 20.00           C  
ATOM   2647  CG1 ILE A 341      -0.868-133.664  84.231  1.00 20.00           C  
ATOM   2648  CG2 ILE A 341      -2.974-134.648  83.952  1.00 20.00           C  
ATOM   2649  CD1 ILE A 341      -0.696-133.441  85.723  1.00 20.00           C  
ATOM   2650  N   GLN A 342      -1.265-138.291  84.174  1.00 20.00           N  
ATOM   2651  CA  GLN A 342      -1.775-139.629  84.199  1.00 20.00           C  
ATOM   2652  C   GLN A 342      -3.240-139.661  84.125  1.00 20.00           C  
ATOM   2653  O   GLN A 342      -3.871-140.360  84.880  1.00 20.00           O  
ATOM   2654  CB  GLN A 342      -1.441-140.263  85.543  1.00 20.00           C  
ATOM   2655  CG  GLN A 342      -0.270-139.645  86.197  1.00 20.00           C  
ATOM   2656  CD  GLN A 342      -0.164-139.898  87.687  1.00 20.00           C  
ATOM   2657  OE1 GLN A 342      -1.136-140.094  88.343  1.00 20.00           O  
ATOM   2658  NE2 GLN A 342       0.977-139.903  88.267  1.00 20.00           N  
ATOM   2659  N   PHE A 343      -3.830-138.948  83.222  1.00 20.00           N  
ATOM   2660  CA  PHE A 343      -5.215-139.057  83.124  1.00 20.00           C  
ATOM   2661  C   PHE A 343      -5.535-140.504  82.915  1.00 20.00           C  
ATOM   2662  O   PHE A 343      -4.744-141.274  82.356  1.00 20.00           O  
ATOM   2663  CB  PHE A 343      -5.801-138.278  81.986  1.00 20.00           C  
ATOM   2664  CG  PHE A 343      -5.908-136.794  82.258  1.00 20.00           C  
ATOM   2665  CD1 PHE A 343      -7.006-136.232  82.872  1.00 20.00           C  
ATOM   2666  CD2 PHE A 343      -4.896-136.009  81.883  1.00 20.00           C  
ATOM   2667  CE1 PHE A 343      -7.081-134.859  83.083  1.00 20.00           C  
ATOM   2668  CE2 PHE A 343      -4.966-134.646  82.100  1.00 20.00           C  
ATOM   2669  CZ  PHE A 343      -6.059-134.067  82.695  1.00 20.00           C  
ATOM   2670  N   VAL A 344      -6.664-140.686  83.387  1.00 20.00           N  
ATOM   2671  CA  VAL A 344      -7.392-141.895  83.421  1.00 20.00           C  
ATOM   2672  C   VAL A 344      -7.382-142.625  82.080  1.00 20.00           C  
ATOM   2673  O   VAL A 344      -6.890-142.128  81.089  1.00 20.00           O  
ATOM   2674  CB  VAL A 344      -8.738-141.416  83.807  1.00 20.00           C  
ATOM   2675  CG1 VAL A 344      -9.592-142.517  84.271  1.00 20.00           C  
ATOM   2676  CG2 VAL A 344      -8.714-140.385  84.931  1.00 20.00           C  
ATOM   2677  N   ASP A 345      -7.956-143.796  82.116  1.00 20.00           N  
ATOM   2678  CA  ASP A 345      -8.031-144.721  80.976  1.00 20.00           C  
ATOM   2679  C   ASP A 345      -9.120-144.290  79.956  1.00 20.00           C  
ATOM   2680  O   ASP A 345      -9.079-144.695  78.788  1.00 20.00           O  
ATOM   2681  CB  ASP A 345      -8.274-146.143  81.494  1.00 20.00           C  
ATOM   2682  CG  ASP A 345      -7.167-146.739  82.357  1.00 20.00           C  
ATOM   2683  OD1 ASP A 345      -6.183-146.035  82.652  1.00 20.00           O  
ATOM   2684  OD2 ASP A 345      -7.213-147.951  82.788  1.00 20.00           O  
ATOM   2685  N   TRP A 346     -10.070-143.461  80.414  1.00 20.00           N  
ATOM   2686  CA  TRP A 346     -11.227-142.943  79.641  1.00 20.00           C  
ATOM   2687  C   TRP A 346     -11.448-141.476  79.856  1.00 20.00           C  
ATOM   2688  O   TRP A 346     -12.452-140.994  80.375  1.00 20.00           O  
ATOM   2689  CB  TRP A 346     -12.452-143.563  80.103  1.00 20.00           C  
ATOM   2690  CG  TRP A 346     -12.442-143.742  81.575  1.00 20.00           C  
ATOM   2691  CD1 TRP A 346     -11.827-144.712  82.230  1.00 20.00           C  
ATOM   2692  CD2 TRP A 346     -13.081-142.894  82.489  1.00 20.00           C  
ATOM   2693  NE1 TRP A 346     -12.085-144.497  83.593  1.00 20.00           N  
ATOM   2694  CE2 TRP A 346     -12.826-143.427  83.727  1.00 20.00           C  
ATOM   2695  CE3 TRP A 346     -13.856-141.737  82.385  1.00 20.00           C  
ATOM   2696  CZ2 TRP A 346     -13.312-142.872  84.893  1.00 20.00           C  
ATOM   2697  CZ3 TRP A 346     -14.342-141.182  83.567  1.00 20.00           C  
ATOM   2698  CH2 TRP A 346     -14.083-141.726  84.763  1.00 20.00           C  
ATOM   2699  N   CYS A 347     -10.506-140.916  79.456  1.00 20.00           N  
ATOM   2700  CA  CYS A 347     -10.508-139.453  79.476  1.00 20.00           C  
ATOM   2701  C   CYS A 347     -10.318-138.920  78.077  1.00 20.00           C  
ATOM   2702  O   CYS A 347      -9.231-138.928  77.613  1.00 20.00           O  
ATOM   2703  CB  CYS A 347      -9.419-138.972  80.359  1.00 20.00           C  
ATOM   2704  SG  CYS A 347      -9.547-139.542  82.058  1.00 20.00           S  
ATOM   2705  N   PRO A 348     -10.700-138.388  77.469  1.00 20.00           N  
ATOM   2706  CA  PRO A 348     -10.674-138.126  76.065  1.00 20.00           C  
ATOM   2707  C   PRO A 348     -10.414-136.690  75.849  1.00 20.00           C  
ATOM   2708  O   PRO A 348     -11.284-135.802  75.804  1.00 20.00           O  
ATOM   2709  CB  PRO A 348     -11.996-138.500  75.611  1.00 20.00           C  
ATOM   2710  CG  PRO A 348     -12.837-138.348  76.811  1.00 20.00           C  
ATOM   2711  CD  PRO A 348     -11.983-138.688  77.968  1.00 20.00           C  
ATOM   2712  N   THR A 349      -9.146-136.394  75.837  1.00 20.00           N  
ATOM   2713  CA  THR A 349      -8.676-135.034  75.723  1.00 20.00           C  
ATOM   2714  C   THR A 349      -9.135-134.199  76.905  1.00 20.00           C  
ATOM   2715  O   THR A 349      -9.460-133.008  76.742  1.00 20.00           O  
ATOM   2716  CB  THR A 349      -9.177-134.395  74.445  1.00 20.00           C  
ATOM   2717  OG1 THR A 349     -10.544-134.343  74.446  1.00 20.00           O  
ATOM   2718  CG2 THR A 349      -8.745-135.156  73.207  1.00 20.00           C  
ATOM   2719  N   GLY A 350      -9.216-134.908  78.049  1.00 20.00           N  
ATOM   2720  CA  GLY A 350      -9.713-134.317  79.260  1.00 20.00           C  
ATOM   2721  C   GLY A 350      -8.982-133.042  79.483  1.00 20.00           C  
ATOM   2722  O   GLY A 350      -7.744-133.181  79.493  1.00 20.00           O  
ATOM   2723  N   PHE A 351      -9.516-132.339  79.132  1.00 20.00           N  
ATOM   2724  CA  PHE A 351      -9.464-130.982  79.669  1.00 20.00           C  
ATOM   2725  C   PHE A 351     -10.551-130.109  79.082  1.00 20.00           C  
ATOM   2726  O   PHE A 351     -10.782-130.083  77.876  1.00 20.00           O  
ATOM   2727  CB  PHE A 351      -8.180-130.370  79.320  1.00 20.00           C  
ATOM   2728  CG  PHE A 351      -7.046-131.175  79.880  1.00 20.00           C  
ATOM   2729  CD1 PHE A 351      -6.493-132.212  79.134  1.00 20.00           C  
ATOM   2730  CD2 PHE A 351      -6.569-130.883  81.133  1.00 20.00           C  
ATOM   2731  CE1 PHE A 351      -5.461-132.967  79.647  1.00 20.00           C  
ATOM   2732  CE2 PHE A 351      -5.538-131.640  81.651  1.00 20.00           C  
ATOM   2733  CZ  PHE A 351      -4.986-132.684  80.908  1.00 20.00           C  
ATOM   2734  N   LYS A 352     -11.285-129.531  79.976  1.00 20.00           N  
ATOM   2735  CA  LYS A 352     -12.314-128.566  79.603  1.00 20.00           C  
ATOM   2736  C   LYS A 352     -11.916-127.144  79.922  1.00 20.00           C  
ATOM   2737  O   LYS A 352     -11.597-126.964  81.089  1.00 20.00           O  
ATOM   2738  CB  LYS A 352     -13.561-128.852  80.337  1.00 20.00           C  
ATOM   2739  CG  LYS A 352     -14.657-127.866  79.979  1.00 20.00           C  
ATOM   2740  CD  LYS A 352     -15.910-128.130  80.712  1.00 20.00           C  
ATOM   2741  CE  LYS A 352     -17.000-127.138  80.357  1.00 20.00           C  
ATOM   2742  NZ  LYS A 352     -18.203-127.384  81.069  1.00 20.00           N  
ATOM   2743  N   VAL A 353     -11.850-126.280  78.974  1.00 20.00           N  
ATOM   2744  CA  VAL A 353     -11.284-124.981  79.235  1.00 20.00           C  
ATOM   2745  C   VAL A 353     -12.232-123.849  78.858  1.00 20.00           C  
ATOM   2746  O   VAL A 353     -12.775-123.837  77.767  1.00 20.00           O  
ATOM   2747  CB  VAL A 353     -10.098-124.811  78.358  1.00 20.00           C  
ATOM   2748  CG1 VAL A 353      -9.443-123.484  78.578  1.00 20.00           C  
ATOM   2749  CG2 VAL A 353      -9.053-125.889  78.587  1.00 20.00           C  
ATOM   2750  N   GLY A 354     -12.390-122.928  79.773  1.00 20.00           N  
ATOM   2751  CA  GLY A 354     -13.223-121.734  79.595  1.00 20.00           C  
ATOM   2752  C   GLY A 354     -12.417-120.503  79.813  1.00 20.00           C  
ATOM   2753  O   GLY A 354     -11.534-120.499  80.629  1.00 20.00           O  
ATOM   2754  N   ILE A 355     -12.755-119.477  79.146  1.00 20.00           N  
ATOM   2755  CA  ILE A 355     -12.180-118.177  79.265  1.00 20.00           C  
ATOM   2756  C   ILE A 355     -13.175-117.159  79.811  1.00 20.00           C  
ATOM   2757  O   ILE A 355     -14.220-117.404  79.275  1.00 20.00           O  
ATOM   2758  CB  ILE A 355     -11.632-117.693  77.950  1.00 20.00           C  
ATOM   2759  CG1 ILE A 355     -10.576-118.660  77.462  1.00 20.00           C  
ATOM   2760  CG2 ILE A 355     -11.118-116.297  78.106  1.00 20.00           C  
ATOM   2761  CD1 ILE A 355     -10.128-118.384  76.070  1.00 20.00           C  
ATOM   2762  N   ASN A 356     -12.968-116.362  80.702  1.00 20.00           N  
ATOM   2763  CA  ASN A 356     -13.905-115.388  81.182  1.00 20.00           C  
ATOM   2764  C   ASN A 356     -13.301-114.045  81.354  1.00 20.00           C  
ATOM   2765  O   ASN A 356     -12.078-114.050  81.431  1.00 20.00           O  
ATOM   2766  CB  ASN A 356     -14.540-115.897  82.434  1.00 20.00           C  
ATOM   2767  CG  ASN A 356     -15.242-117.176  82.175  1.00 20.00           C  
ATOM   2768  OD1 ASN A 356     -15.876-117.317  81.156  1.00 20.00           O  
ATOM   2769  ND2 ASN A 356     -15.130-118.115  83.090  1.00 20.00           N  
ATOM   2770  N   TYR A 357     -14.107-112.985  81.338  1.00 20.00           N  
ATOM   2771  CA  TYR A 357     -13.678-111.632  81.547  1.00 20.00           C  
ATOM   2772  C   TYR A 357     -14.561-110.887  82.513  1.00 20.00           C  
ATOM   2773  O   TYR A 357     -15.694-111.277  82.636  1.00 20.00           O  
ATOM   2774  CB  TYR A 357     -13.603-110.888  80.233  1.00 20.00           C  
ATOM   2775  CG  TYR A 357     -12.669-111.520  79.257  1.00 20.00           C  
ATOM   2776  CD1 TYR A 357     -11.381-111.176  79.240  1.00 20.00           C  
ATOM   2777  CD2 TYR A 357     -13.073-112.459  78.351  1.00 20.00           C  
ATOM   2778  CE1 TYR A 357     -10.527-111.747  78.347  1.00 20.00           C  
ATOM   2779  CE2 TYR A 357     -12.225-113.037  77.457  1.00 20.00           C  
ATOM   2780  CZ  TYR A 357     -10.954-112.678  77.458  1.00 20.00           C  
ATOM   2781  OH  TYR A 357     -10.104-113.250  76.568  1.00 20.00           O  
ATOM   2782  N   GLU A 358     -14.146-109.862  83.180  1.00 20.00           N  
ATOM   2783  CA  GLU A 358     -12.885-109.262  83.167  1.00 20.00           C  
ATOM   2784  C   GLU A 358     -11.929-110.045  84.030  1.00 20.00           C  
ATOM   2785  O   GLU A 358     -12.348-110.997  84.669  1.00 20.00           O  
ATOM   2786  CB  GLU A 358     -12.988-107.809  83.615  1.00 20.00           C  
ATOM   2787  CG  GLU A 358     -13.857-106.934  82.752  1.00 20.00           C  
ATOM   2788  CD  GLU A 358     -13.947-105.506  83.231  1.00 20.00           C  
ATOM   2789  OE1 GLU A 358     -13.322-105.199  84.237  1.00 20.00           O  
ATOM   2790  OE2 GLU A 358     -14.640-104.693  82.604  1.00 20.00           O  
ATOM   2791  N   PRO A 359     -10.963-109.969  83.933  1.00 20.00           N  
ATOM   2792  CA  PRO A 359      -9.788-110.008  84.733  1.00 20.00           C  
ATOM   2793  C   PRO A 359      -9.951-110.769  86.034  1.00 20.00           C  
ATOM   2794  O   PRO A 359     -10.949-111.325  86.322  1.00 20.00           O  
ATOM   2795  CB  PRO A 359      -9.602-108.548  85.104  1.00 20.00           C  
ATOM   2796  CG  PRO A 359     -10.921-107.960  85.150  1.00 20.00           C  
ATOM   2797  CD  PRO A 359     -11.694-108.735  84.174  1.00 20.00           C  
ATOM   2798  N   PRO A 360      -8.890-110.794  86.772  1.00 20.00           N  
ATOM   2799  CA  PRO A 360      -8.963-111.349  88.105  1.00 20.00           C  
ATOM   2800  C   PRO A 360      -9.403-110.312  89.134  1.00 20.00           C  
ATOM   2801  O   PRO A 360      -8.711-109.344  89.309  1.00 20.00           O  
ATOM   2802  CB  PRO A 360      -7.560-111.727  88.432  1.00 20.00           C  
ATOM   2803  CG  PRO A 360      -6.794-110.762  87.686  1.00 20.00           C  
ATOM   2804  CD  PRO A 360      -7.579-110.404  86.484  1.00 20.00           C  
ATOM   2805  N   THR A 361     -10.670-110.481  89.692  1.00 20.00           N  
ATOM   2806  CA  THR A 361     -10.936-109.361  90.571  1.00 20.00           C  
ATOM   2807  C   THR A 361     -10.065-109.422  91.776  1.00 20.00           C  
ATOM   2808  O   THR A 361      -9.452-110.505  92.026  1.00 20.00           O  
ATOM   2809  CB  THR A 361     -12.336-109.315  91.036  1.00 20.00           C  
ATOM   2810  OG1 THR A 361     -13.178-109.179  89.921  1.00 20.00           O  
ATOM   2811  CG2 THR A 361     -12.569-108.155  91.979  1.00 20.00           C  
ATOM   2812  N   VAL A 362     -10.043-108.357  92.527  1.00 20.00           N  
ATOM   2813  CA  VAL A 362      -9.205-108.283  93.680  1.00 20.00           C  
ATOM   2814  C   VAL A 362      -9.596-107.104  94.554  1.00 20.00           C  
ATOM   2815  O   VAL A 362     -10.198-106.147  94.072  1.00 20.00           O  
ATOM   2816  CB  VAL A 362      -7.781-108.195  93.279  1.00 20.00           C  
ATOM   2817  CG1 VAL A 362      -6.938-108.000  94.490  1.00 20.00           C  
ATOM   2818  CG2 VAL A 362      -7.350-109.435  92.519  1.00 20.00           C  
ATOM   2819  N   VAL A 363      -9.208-107.200  95.773  1.00 20.00           N  
ATOM   2820  CA  VAL A 363      -9.444-106.157  96.752  1.00 20.00           C  
ATOM   2821  C   VAL A 363      -8.452-106.248  97.860  1.00 20.00           C  
ATOM   2822  O   VAL A 363      -7.935-107.359  98.100  1.00 20.00           O  
ATOM   2823  CB  VAL A 363     -10.814-106.216  97.325  1.00 20.00           C  
ATOM   2824  CG1 VAL A 363     -11.000-105.199  98.425  1.00 20.00           C  
ATOM   2825  CG2 VAL A 363     -11.813-105.993  96.240  1.00 20.00           C  
ATOM   2826  N   PRO A 364      -7.597-105.113  98.163  1.00 20.00           N  
ATOM   2827  CA  PRO A 364      -6.915-105.124  99.430  1.00 20.00           C  
ATOM   2828  C   PRO A 364      -5.655-105.956  99.389  1.00 20.00           C  
ATOM   2829  O   PRO A 364      -5.420-106.724  98.456  1.00 20.00           O  
ATOM   2830  CB  PRO A 364      -7.825-105.849 100.357  1.00 20.00           C  
ATOM   2831  CG  PRO A 364      -8.513-106.778  99.489  1.00 20.00           C  
ATOM   2832  CD  PRO A 364      -8.573-106.127  98.153  1.00 20.00           C  
ATOM   2833  N   GLY A 365      -4.838-105.837 100.429  1.00 20.00           N  
ATOM   2834  CA  GLY A 365      -3.574-106.492 100.459  1.00 20.00           C  
ATOM   2835  C   GLY A 365      -3.673-107.981 100.698  1.00 20.00           C  
ATOM   2836  O   GLY A 365      -2.813-108.764 100.252  1.00 20.00           O  
ATOM   2837  N   GLY A 366      -4.657-108.363 101.439  1.00 20.00           N  
ATOM   2838  CA  GLY A 366      -4.893-109.766 101.770  1.00 20.00           C  
ATOM   2839  C   GLY A 366      -5.230-110.472 100.490  1.00 20.00           C  
ATOM   2840  O   GLY A 366      -4.912-111.671 100.459  1.00 20.00           O  
ATOM   2841  N   ASP A 367      -5.703-109.668  99.388  1.00 20.00           N  
ATOM   2842  CA  ASP A 367      -6.148-110.271  98.201  1.00 20.00           C  
ATOM   2843  C   ASP A 367      -5.039-110.741  97.333  1.00 20.00           C  
ATOM   2844  O   ASP A 367      -5.309-111.734  96.602  1.00 20.00           O  
ATOM   2845  CB  ASP A 367      -7.024-109.247  97.519  1.00 20.00           C  
ATOM   2846  CG  ASP A 367      -8.165-108.871  98.397  1.00 20.00           C  
ATOM   2847  OD1 ASP A 367      -8.456-109.658  99.299  1.00 20.00           O  
ATOM   2848  OD2 ASP A 367      -8.760-107.795  98.195  1.00 20.00           O  
ATOM   2849  N   LEU A 368      -3.888-110.895  97.234  1.00 20.00           N  
ATOM   2850  CA  LEU A 368      -2.807-110.976  96.305  1.00 20.00           C  
ATOM   2851  C   LEU A 368      -3.229-110.614  94.899  1.00 20.00           C  
ATOM   2852  O   LEU A 368      -2.565-109.812  94.227  1.00 20.00           O  
ATOM   2853  CB  LEU A 368      -2.179-112.375  96.317  1.00 20.00           C  
ATOM   2854  CG  LEU A 368      -1.620-112.859  97.636  1.00 20.00           C  
ATOM   2855  CD1 LEU A 368      -1.037-114.257  97.502  1.00 20.00           C  
ATOM   2856  CD2 LEU A 368      -0.618-111.905  98.142  1.00 20.00           C  
ATOM   2857  N   ALA A 369      -2.239-110.510  93.996  1.00 20.00           N  
ATOM   2858  CA  ALA A 369      -1.892-109.697  92.871  1.00 20.00           C  
ATOM   2859  C   ALA A 369      -2.817-108.506  92.713  1.00 20.00           C  
ATOM   2860  O   ALA A 369      -2.368-107.348  92.513  1.00 20.00           O  
ATOM   2861  CB  ALA A 369      -1.860-110.528  91.616  1.00 20.00           C  
ATOM   2862  N   LYS A 370      -2.756-108.248  91.342  1.00 20.00           N  
ATOM   2863  CA  LYS A 370      -3.577-107.907  90.224  1.00 20.00           C  
ATOM   2864  C   LYS A 370      -3.142-108.667  88.994  1.00 20.00           C  
ATOM   2865  O   LYS A 370      -2.419-108.142  88.215  1.00 20.00           O  
ATOM   2866  CB  LYS A 370      -3.591-106.406  89.989  1.00 20.00           C  
ATOM   2867  CG  LYS A 370      -4.110-105.593  91.147  1.00 20.00           C  
ATOM   2868  CD  LYS A 370      -4.305-104.137  90.780  1.00 20.00           C  
ATOM   2869  CE  LYS A 370      -4.818-103.326  91.943  1.00 20.00           C  
ATOM   2870  NZ  LYS A 370      -5.020-101.896  91.597  1.00 20.00           N  
ATOM   2871  N   VAL A 371      -3.385-109.973  89.045  1.00 20.00           N  
ATOM   2872  CA  VAL A 371      -2.925-110.953  88.082  1.00 20.00           C  
ATOM   2873  C   VAL A 371      -3.900-111.108  86.969  1.00 20.00           C  
ATOM   2874  O   VAL A 371      -5.038-111.204  87.278  1.00 20.00           O  
ATOM   2875  CB  VAL A 371      -2.628-112.311  88.735  1.00 20.00           C  
ATOM   2876  CG1 VAL A 371      -2.262-113.347  87.697  1.00 20.00           C  
ATOM   2877  CG2 VAL A 371      -1.561-112.188  89.756  1.00 20.00           C  
ATOM   2878  N   GLN A 372      -3.416-111.172  86.069  1.00 20.00           N  
ATOM   2879  CA  GLN A 372      -4.220-110.835  84.929  1.00 20.00           C  
ATOM   2880  C   GLN A 372      -4.372-112.032  84.025  1.00 20.00           C  
ATOM   2881  O   GLN A 372      -4.574-111.887  82.828  1.00 20.00           O  
ATOM   2882  CB  GLN A 372      -3.656-109.671  84.168  1.00 20.00           C  
ATOM   2883  CG  GLN A 372      -3.562-108.401  84.973  1.00 20.00           C  
ATOM   2884  CD  GLN A 372      -3.001-107.270  84.189  1.00 20.00           C  
ATOM   2885  OE1 GLN A 372      -2.672-107.431  83.032  1.00 20.00           O  
ATOM   2886  NE2 GLN A 372      -2.808-106.043  84.623  1.00 20.00           N  
ATOM   2887  N   ARG A 373      -4.296-113.146  84.635  1.00 20.00           N  
ATOM   2888  CA  ARG A 373      -4.335-114.403  83.952  1.00 20.00           C  
ATOM   2889  C   ARG A 373      -4.665-115.427  85.077  1.00 20.00           C  
ATOM   2890  O   ARG A 373      -4.020-115.500  86.106  1.00 20.00           O  
ATOM   2891  CB  ARG A 373      -2.988-114.490  83.196  1.00 20.00           C  
ATOM   2892  CG  ARG A 373      -2.902-113.597  81.904  1.00 20.00           C  
ATOM   2893  CD  ARG A 373      -1.538-113.062  81.499  1.00 20.00           C  
ATOM   2894  NE  ARG A 373      -1.767-111.746  80.897  1.00 20.00           N  
ATOM   2895  CZ  ARG A 373      -0.982-110.783  80.490  1.00 20.00           C  
ATOM   2896  NH1 ARG A 373       0.291-110.903  80.480  1.00 20.00           N  
ATOM   2897  NH2 ARG A 373      -1.459-109.581  80.085  1.00 20.00           N  
ATOM   2898  N   ALA A 374      -5.708-116.205  84.904  1.00 20.00           N  
ATOM   2899  CA  ALA A 374      -6.182-117.157  85.957  1.00 20.00           C  
ATOM   2900  C   ALA A 374      -6.301-118.585  85.448  1.00 20.00           C  
ATOM   2901  O   ALA A 374      -6.675-118.948  84.361  1.00 20.00           O  
ATOM   2902  CB  ALA A 374      -7.509-116.686  86.452  1.00 20.00           C  
ATOM   2903  N   VAL A 375      -6.097-119.616  86.419  1.00 20.00           N  
ATOM   2904  CA  VAL A 375      -6.387-121.020  86.185  1.00 20.00           C  
ATOM   2905  C   VAL A 375      -7.177-121.551  87.341  1.00 20.00           C  
ATOM   2906  O   VAL A 375      -6.798-121.436  88.475  1.00 20.00           O  
ATOM   2907  CB  VAL A 375      -5.130-121.837  86.033  1.00 20.00           C  
ATOM   2908  CG1 VAL A 375      -5.346-123.314  85.777  1.00 20.00           C  
ATOM   2909  CG2 VAL A 375      -4.293-121.366  84.892  1.00 20.00           C  
ATOM   2910  N   CYS A 376      -8.266-122.107  86.966  1.00 20.00           N  
ATOM   2911  CA  CYS A 376      -9.036-122.767  87.976  1.00 20.00           C  
ATOM   2912  C   CYS A 376      -9.095-124.215  87.568  1.00 20.00           C  
ATOM   2913  O   CYS A 376      -9.545-124.544  86.491  1.00 20.00           O  
ATOM   2914  CB  CYS A 376     -10.414-122.188  87.973  1.00 20.00           C  
ATOM   2915  SG  CYS A 376     -10.494-120.369  88.313  1.00 20.00           S  
ATOM   2916  N   MET A 377      -8.623-125.069  88.398  1.00 20.00           N  
ATOM   2917  CA  MET A 377      -8.649-126.496  88.089  1.00 20.00           C  
ATOM   2918  C   MET A 377      -9.692-127.102  88.931  1.00 20.00           C  
ATOM   2919  O   MET A 377      -9.606-127.156  90.131  1.00 20.00           O  
ATOM   2920  CB  MET A 377      -7.344-127.168  88.403  1.00 20.00           C  
ATOM   2921  CG  MET A 377      -7.311-128.662  88.099  1.00 20.00           C  
ATOM   2922  SD  MET A 377      -5.798-129.454  88.467  1.00 20.00           S  
ATOM   2923  CE  MET A 377      -5.844-131.179  88.075  1.00 20.00           C  
ATOM   2924  N   LEU A 378     -10.638-127.465  88.298  1.00 20.00           N  
ATOM   2925  CA  LEU A 378     -11.590-128.290  88.960  1.00 20.00           C  
ATOM   2926  C   LEU A 378     -11.420-129.741  88.517  1.00 20.00           C  
ATOM   2927  O   LEU A 378     -11.415-129.940  87.296  1.00 20.00           O  
ATOM   2928  CB  LEU A 378     -12.953-127.787  88.617  1.00 20.00           C  
ATOM   2929  CG  LEU A 378     -13.215-126.344  89.037  1.00 20.00           C  
ATOM   2930  CD1 LEU A 378     -14.576-125.840  88.689  1.00 20.00           C  
ATOM   2931  CD2 LEU A 378     -13.072-126.131  90.527  1.00 20.00           C  
ATOM   2932  N   SER A 379     -10.964-130.722  89.306  1.00 20.00           N  
ATOM   2933  CA  SER A 379     -10.663-132.048  88.756  1.00 20.00           C  
ATOM   2934  C   SER A 379     -11.178-133.124  89.668  1.00 20.00           C  
ATOM   2935  O   SER A 379     -11.381-132.965  90.852  1.00 20.00           O  
ATOM   2936  CB  SER A 379      -9.206-132.250  88.615  1.00 20.00           C  
ATOM   2937  OG  SER A 379      -8.603-132.140  89.869  1.00 20.00           O  
ATOM   2938  N   ASN A 380     -11.340-134.034  88.988  1.00 20.00           N  
ATOM   2939  CA  ASN A 380     -11.684-135.274  89.654  1.00 20.00           C  
ATOM   2940  C   ASN A 380     -10.573-136.300  89.547  1.00 20.00           C  
ATOM   2941  O   ASN A 380     -10.317-136.831  88.472  1.00 20.00           O  
ATOM   2942  CB  ASN A 380     -12.890-135.838  89.020  1.00 20.00           C  
ATOM   2943  CG  ASN A 380     -14.061-134.887  89.103  1.00 20.00           C  
ATOM   2944  OD1 ASN A 380     -14.476-134.529  90.187  1.00 20.00           O  
ATOM   2945  ND2 ASN A 380     -14.626-134.453  88.012  1.00 20.00           N  
ATOM   2946  N   THR A 381      -9.777-136.348  90.442  1.00 20.00           N  
ATOM   2947  CA  THR A 381      -8.707-137.336  90.437  1.00 20.00           C  
ATOM   2948  C   THR A 381      -8.900-138.360  91.534  1.00 20.00           C  
ATOM   2949  O   THR A 381      -9.416-138.226  92.597  1.00 20.00           O  
ATOM   2950  CB  THR A 381      -7.431-136.642  90.656  1.00 20.00           C  
ATOM   2951  OG1 THR A 381      -7.449-135.971  91.889  1.00 20.00           O  
ATOM   2952  CG2 THR A 381      -7.151-135.613  89.590  1.00 20.00           C  
ATOM   2953  N   THR A 382      -8.242-139.558  91.272  1.00 20.00           N  
ATOM   2954  CA  THR A 382      -8.246-140.727  92.142  1.00 20.00           C  
ATOM   2955  C   THR A 382      -8.006-140.302  93.572  1.00 20.00           C  
ATOM   2956  O   THR A 382      -8.522-140.947  94.506  1.00 20.00           O  
ATOM   2957  CB  THR A 382      -7.194-141.731  91.715  1.00 20.00           C  
ATOM   2958  OG1 THR A 382      -5.969-141.143  91.790  1.00 20.00           O  
ATOM   2959  CG2 THR A 382      -7.370-142.226  90.299  1.00 20.00           C  
ATOM   2960  N   ALA A 383      -7.217-139.325  93.789  1.00 20.00           N  
ATOM   2961  CA  ALA A 383      -6.936-138.882  95.123  1.00 20.00           C  
ATOM   2962  C   ALA A 383      -8.147-138.812  95.967  1.00 20.00           C  
ATOM   2963  O   ALA A 383      -8.348-139.654  96.827  1.00 20.00           O  
ATOM   2964  CB  ALA A 383      -6.302-137.536  95.093  1.00 20.00           C  
ATOM   2965  N   ILE A 384      -8.979-138.054  95.573  1.00 20.00           N  
ATOM   2966  CA  ILE A 384     -10.056-137.872  96.496  1.00 20.00           C  
ATOM   2967  C   ILE A 384     -10.307-139.146  97.267  1.00 20.00           C  
ATOM   2968  O   ILE A 384     -10.265-139.255  98.373  1.00 20.00           O  
ATOM   2969  CB  ILE A 384     -11.313-137.440  95.781  1.00 20.00           C  
ATOM   2970  CG1 ILE A 384     -11.147-136.109  95.079  1.00 20.00           C  
ATOM   2971  CG2 ILE A 384     -12.430-137.353  96.752  1.00 20.00           C  
ATOM   2972  CD1 ILE A 384     -10.820-134.978  95.996  1.00 20.00           C  
ATOM   2973  N   ALA A 385      -9.888-140.151  96.353  1.00 20.00           N  
ATOM   2974  CA  ALA A 385     -10.157-141.520  96.700  1.00 20.00           C  
ATOM   2975  C   ALA A 385      -9.502-141.922  97.990  1.00 20.00           C  
ATOM   2976  O   ALA A 385      -9.830-142.919  98.616  1.00 20.00           O  
ATOM   2977  CB  ALA A 385      -9.738-142.457  95.593  1.00 20.00           C  
ATOM   2978  N   GLU A 386      -8.587-141.091  98.453  1.00 20.00           N  
ATOM   2979  CA  GLU A 386      -7.807-141.456  99.617  1.00 20.00           C  
ATOM   2980  C   GLU A 386      -8.218-140.597 100.801  1.00 20.00           C  
ATOM   2981  O   GLU A 386      -8.035-141.052 101.988  1.00 20.00           O  
ATOM   2982  CB  GLU A 386      -6.381-141.246  99.331  1.00 20.00           C  
ATOM   2983  CG  GLU A 386      -5.875-142.080  98.170  1.00 20.00           C  
ATOM   2984  CD  GLU A 386      -4.451-141.866  97.881  1.00 20.00           C  
ATOM   2985  OE1 GLU A 386      -3.811-141.045  98.589  1.00 20.00           O  
ATOM   2986  OE2 GLU A 386      -3.889-142.504  96.928  1.00 20.00           O  
ATOM   2987  N   ALA A 387      -8.667-139.277 100.562  1.00 20.00           N  
ATOM   2988  CA  ALA A 387      -9.067-138.453 101.697  1.00 20.00           C  
ATOM   2989  C   ALA A 387     -10.293-138.986 102.308  1.00 20.00           C  
ATOM   2990  O   ALA A 387     -10.536-138.836 103.490  1.00 20.00           O  
ATOM   2991  CB  ALA A 387      -9.309-137.013 101.256  1.00 20.00           C  
ATOM   2992  N   TRP A 388     -11.118-139.614 101.528  1.00 20.00           N  
ATOM   2993  CA  TRP A 388     -12.248-140.190 102.165  1.00 20.00           C  
ATOM   2994  C   TRP A 388     -11.818-141.403 102.991  1.00 20.00           C  
ATOM   2995  O   TRP A 388     -12.467-141.780 103.931  1.00 20.00           O  
ATOM   2996  CB  TRP A 388     -13.269-140.780 101.285  1.00 20.00           C  
ATOM   2997  CG  TRP A 388     -13.929-139.946 100.193  1.00 20.00           C  
ATOM   2998  CD1 TRP A 388     -14.266-140.454  99.043  1.00 20.00           C  
ATOM   2999  CD2 TRP A 388     -14.309-138.561 100.189  1.00 20.00           C  
ATOM   3000  NE1 TRP A 388     -14.866-139.430  98.295  1.00 20.00           N  
ATOM   3001  CE2 TRP A 388     -14.889-138.328  98.973  1.00 20.00           C  
ATOM   3002  CE3 TRP A 388     -14.220-137.491 101.078  1.00 20.00           C  
ATOM   3003  CZ2 TRP A 388     -15.405-137.097  98.573  1.00 20.00           C  
ATOM   3004  CZ3 TRP A 388     -14.737-136.239 100.663  1.00 20.00           C  
ATOM   3005  CH2 TRP A 388     -15.303-136.056  99.469  1.00 20.00           C  
ATOM   3006  N   ALA A 389     -10.735-142.026 102.593  1.00 20.00           N  
ATOM   3007  CA  ALA A 389     -10.154-143.162 103.338  1.00 20.00           C  
ATOM   3008  C   ALA A 389      -9.755-142.685 104.700  1.00 20.00           C  
ATOM   3009  O   ALA A 389     -10.032-143.299 105.706  1.00 20.00           O  
ATOM   3010  CB  ALA A 389      -8.989-143.744 102.593  1.00 20.00           C  
ATOM   3011  N   ARG A 390      -9.115-141.600 104.661  1.00 20.00           N  
ATOM   3012  CA  ARG A 390      -8.666-140.900 105.826  1.00 20.00           C  
ATOM   3013  C   ARG A 390      -9.761-140.732 106.871  1.00 20.00           C  
ATOM   3014  O   ARG A 390      -9.565-140.938 108.062  1.00 20.00           O  
ATOM   3015  CB  ARG A 390      -8.382-139.526 105.369  1.00 20.00           C  
ATOM   3016  CG  ARG A 390      -7.002-139.086 105.381  1.00 20.00           C  
ATOM   3017  CD  ARG A 390      -7.018-137.675 105.934  1.00 20.00           C  
ATOM   3018  NE  ARG A 390      -6.593-136.614 105.062  1.00 20.00           N  
ATOM   3019  CZ  ARG A 390      -6.756-135.302 105.327  1.00 20.00           C  
ATOM   3020  NH1 ARG A 390      -7.433-134.857 106.376  1.00 20.00           N  
ATOM   3021  NH2 ARG A 390      -6.230-134.349 104.599  1.00 20.00           N  
ATOM   3022  N   LEU A 391     -10.929-140.316 106.381  1.00 20.00           N  
ATOM   3023  CA  LEU A 391     -12.095-140.034 107.166  1.00 20.00           C  
ATOM   3024  C   LEU A 391     -12.699-141.340 107.588  1.00 20.00           C  
ATOM   3025  O   LEU A 391     -13.445-141.360 108.597  1.00 20.00           O  
ATOM   3026  CB  LEU A 391     -13.070-139.217 106.348  1.00 20.00           C  
ATOM   3027  CG  LEU A 391     -12.551-137.884 105.894  1.00 20.00           C  
ATOM   3028  CD1 LEU A 391     -13.526-137.070 105.072  1.00 20.00           C  
ATOM   3029  CD2 LEU A 391     -12.175-136.984 107.042  1.00 20.00           C  
ATOM   3030  N   ASP A 392     -12.600-142.322 106.846  1.00 20.00           N  
ATOM   3031  CA  ASP A 392     -12.949-143.721 107.019  1.00 20.00           C  
ATOM   3032  C   ASP A 392     -11.955-144.403 107.917  1.00 20.00           C  
ATOM   3033  O   ASP A 392     -12.593-144.767 108.836  1.00 20.00           O  
ATOM   3034  CB  ASP A 392     -12.968-144.431 105.682  1.00 20.00           C  
ATOM   3035  CG  ASP A 392     -13.325-145.895 105.793  1.00 20.00           C  
ATOM   3036  OD1 ASP A 392     -13.566-146.402 106.935  1.00 20.00           O  
ATOM   3037  OD2 ASP A 392     -13.386-146.623 104.745  1.00 20.00           O  
ATOM   3038  N   HIS A 393     -10.676-144.219 107.980  1.00 20.00           N  
ATOM   3039  CA  HIS A 393      -9.932-144.724 109.117  1.00 20.00           C  
ATOM   3040  C   HIS A 393     -10.407-144.088 110.404  1.00 20.00           C  
ATOM   3041  O   HIS A 393     -10.428-144.724 111.445  1.00 20.00           O  
ATOM   3042  CB  HIS A 393      -8.513-144.400 108.950  1.00 20.00           C  
ATOM   3043  CG  HIS A 393      -7.924-145.010 107.701  1.00 20.00           C  
ATOM   3044  ND1 HIS A 393      -7.932-144.330 106.505  1.00 20.00           N  
ATOM   3045  CD2 HIS A 393      -7.326-146.206 107.471  1.00 20.00           C  
ATOM   3046  CE1 HIS A 393      -7.359-145.102 105.614  1.00 20.00           C  
ATOM   3047  NE2 HIS A 393      -6.992-146.224 106.174  1.00 20.00           N  
ATOM   3048  N   LYS A 394     -10.794-142.832 110.332  1.00 20.00           N  
ATOM   3049  CA  LYS A 394     -11.217-142.105 111.523  1.00 20.00           C  
ATOM   3050  C   LYS A 394     -12.492-142.634 112.060  1.00 20.00           C  
ATOM   3051  O   LYS A 394     -12.626-142.831 113.256  1.00 20.00           O  
ATOM   3052  CB  LYS A 394     -11.397-140.627 111.242  1.00 20.00           C  
ATOM   3053  CG  LYS A 394     -10.141-139.961 110.859  1.00 20.00           C  
ATOM   3054  CD  LYS A 394     -10.343-138.490 110.469  1.00 20.00           C  
ATOM   3055  CE  LYS A 394      -9.084-137.701 110.367  1.00 20.00           C  
ATOM   3056  NZ  LYS A 394      -9.298-136.275 110.022  1.00 20.00           N  
ATOM   3057  N   PHE A 395     -13.396-142.865 111.153  1.00 20.00           N  
ATOM   3058  CA  PHE A 395     -14.713-143.309 111.394  1.00 20.00           C  
ATOM   3059  C   PHE A 395     -14.749-144.759 111.959  1.00 20.00           C  
ATOM   3060  O   PHE A 395     -15.397-145.008 112.955  1.00 20.00           O  
ATOM   3061  CB  PHE A 395     -15.493-143.293 110.111  1.00 20.00           C  
ATOM   3062  CG  PHE A 395     -16.876-143.744 110.306  1.00 20.00           C  
ATOM   3063  CD1 PHE A 395     -17.162-145.093 110.187  1.00 20.00           C  
ATOM   3064  CD2 PHE A 395     -17.857-142.808 110.606  1.00 20.00           C  
ATOM   3065  CE1 PHE A 395     -18.427-145.505 110.366  1.00 20.00           C  
ATOM   3066  CE2 PHE A 395     -19.122-143.221 110.785  1.00 20.00           C  
ATOM   3067  CZ  PHE A 395     -19.406-144.569 110.665  1.00 20.00           C  
ATOM   3068  N   ASP A 396     -14.075-145.690 111.285  1.00 20.00           N  
ATOM   3069  CA  ASP A 396     -13.959-147.138 111.665  1.00 20.00           C  
ATOM   3070  C   ASP A 396     -13.505-147.002 113.066  1.00 20.00           C  
ATOM   3071  O   ASP A 396     -13.786-147.810 113.917  1.00 20.00           O  
ATOM   3072  CB  ASP A 396     -12.947-147.828 110.745  1.00 20.00           C  
ATOM   3073  CG  ASP A 396     -13.302-149.183 110.180  1.00 20.00           C  
ATOM   3074  OD1 ASP A 396     -13.048-150.256 110.841  1.00 20.00           O  
ATOM   3075  OD2 ASP A 396     -13.830-149.257 109.028  1.00 20.00           O  
ATOM   3076  N   LEU A 397     -13.012-146.025 113.692  1.00 20.00           N  
ATOM   3077  CA  LEU A 397     -12.449-146.028 115.024  1.00 20.00           C  
ATOM   3078  C   LEU A 397     -13.071-144.908 115.853  1.00 20.00           C  
ATOM   3079  O   LEU A 397     -13.198-145.143 117.107  1.00 20.00           O  
ATOM   3080  CB  LEU A 397     -10.998-145.824 114.941  1.00 20.00           C  
ATOM   3081  CG  LEU A 397     -10.292-146.907 114.140  1.00 20.00           C  
ATOM   3082  CD1 LEU A 397      -8.841-146.701 114.053  1.00 20.00           C  
ATOM   3083  CD2 LEU A 397     -10.442-148.301 114.717  1.00 20.00           C  
ATOM   3084  N   MET A 398     -13.782-143.927 115.335  1.00 20.00           N  
ATOM   3085  CA  MET A 398     -14.095-142.751 116.144  1.00 20.00           C  
ATOM   3086  C   MET A 398     -15.528-142.774 116.515  1.00 20.00           C  
ATOM   3087  O   MET A 398     -15.916-142.326 117.589  1.00 20.00           O  
ATOM   3088  CB  MET A 398     -13.786-141.477 115.393  1.00 20.00           C  
ATOM   3089  CG  MET A 398     -14.093-140.213 116.191  1.00 20.00           C  
ATOM   3090  SD  MET A 398     -13.743-138.728 115.319  1.00 20.00           S  
ATOM   3091  CE  MET A 398     -14.120-137.314 116.321  1.00 20.00           C  
ATOM   3092  N   TYR A 399     -16.280-143.338 115.622  1.00 20.00           N  
ATOM   3093  CA  TYR A 399     -17.691-143.370 115.767  1.00 20.00           C  
ATOM   3094  C   TYR A 399     -18.208-144.753 115.917  1.00 20.00           C  
ATOM   3095  O   TYR A 399     -18.955-145.038 116.818  1.00 20.00           O  
ATOM   3096  CB  TYR A 399     -18.341-142.789 114.548  1.00 20.00           C  
ATOM   3097  CG  TYR A 399     -18.507-141.299 114.681  1.00 20.00           C  
ATOM   3098  CD1 TYR A 399     -19.406-140.781 115.576  1.00 20.00           C  
ATOM   3099  CD2 TYR A 399     -17.749-140.468 113.924  1.00 20.00           C  
ATOM   3100  CE1 TYR A 399     -19.544-139.404 115.724  1.00 20.00           C  
ATOM   3101  CE2 TYR A 399     -17.888-139.092 114.069  1.00 20.00           C  
ATOM   3102  CZ  TYR A 399     -18.784-138.559 114.972  1.00 20.00           C  
ATOM   3103  OH  TYR A 399     -18.916-137.220 115.120  1.00 20.00           O  
ATOM   3104  N   ALA A 400     -17.842-145.592 115.035  1.00 20.00           N  
ATOM   3105  CA  ALA A 400     -18.321-146.912 115.068  1.00 20.00           C  
ATOM   3106  C   ALA A 400     -17.463-147.817 115.935  1.00 20.00           C  
ATOM   3107  O   ALA A 400     -17.921-148.441 116.868  1.00 20.00           O  
ATOM   3108  CB  ALA A 400     -18.343-147.488 113.668  1.00 20.00           C  
ATOM   3109  N   LYS A 401     -16.239-147.869 115.654  1.00 20.00           N  
ATOM   3110  CA  LYS A 401     -15.270-148.712 116.341  1.00 20.00           C  
ATOM   3111  C   LYS A 401     -15.614-148.850 117.806  1.00 20.00           C  
ATOM   3112  O   LYS A 401     -15.679-150.001 118.314  1.00 20.00           O  
ATOM   3113  CB  LYS A 401     -13.932-148.123 116.230  1.00 20.00           C  
ATOM   3114  CG  LYS A 401     -12.896-148.970 116.937  1.00 20.00           C  
ATOM   3115  CD  LYS A 401     -11.552-148.390 116.845  1.00 20.00           C  
ATOM   3116  CE  LYS A 401     -10.522-149.235 117.560  1.00 20.00           C  
ATOM   3117  NZ  LYS A 401      -9.231-148.672 117.482  1.00 20.00           N  
ATOM   3118  N   ARG A 402     -15.716-147.770 118.513  1.00 20.00           N  
ATOM   3119  CA  ARG A 402     -15.999-147.791 119.934  1.00 20.00           C  
ATOM   3120  C   ARG A 402     -17.006-146.704 120.275  1.00 20.00           C  
ATOM   3121  O   ARG A 402     -17.016-146.152 121.360  1.00 20.00           O  
ATOM   3122  CB  ARG A 402     -14.773-147.547 120.726  1.00 20.00           C  
ATOM   3123  CG  ARG A 402     -13.710-148.593 120.461  1.00 20.00           C  
ATOM   3124  CD  ARG A 402     -12.481-148.355 121.248  1.00 20.00           C  
ATOM   3125  NE  ARG A 402     -11.462-149.364 120.985  1.00 20.00           N  
ATOM   3126  CZ  ARG A 402     -10.299-149.374 121.553  1.00 20.00           C  
ATOM   3127  NH1 ARG A 402      -9.982-148.433 122.423  1.00 20.00           N  
ATOM   3128  NH2 ARG A 402      -9.373-150.297 121.312  1.00 20.00           N  
ATOM   3129  N   ALA A 403     -18.012-146.294 120.306  1.00 20.00           N  
ATOM   3130  CA  ALA A 403     -18.746-145.351 119.468  1.00 20.00           C  
ATOM   3131  C   ALA A 403     -18.812-143.977 120.122  1.00 20.00           C  
ATOM   3132  O   ALA A 403     -19.005-143.903 121.311  1.00 20.00           O  
ATOM   3133  CB  ALA A 403     -20.113-145.842 119.260  1.00 20.00           C  
ATOM   3134  N   PHE A 404     -18.726-142.952 119.267  1.00 20.00           N  
ATOM   3135  CA  PHE A 404     -18.846-141.621 119.826  1.00 20.00           C  
ATOM   3136  C   PHE A 404     -20.217-141.050 119.746  1.00 20.00           C  
ATOM   3137  O   PHE A 404     -20.473-139.952 120.193  1.00 20.00           O  
ATOM   3138  CB  PHE A 404     -17.927-140.682 119.144  1.00 20.00           C  
ATOM   3139  CG  PHE A 404     -17.848-139.356 119.813  1.00 20.00           C  
ATOM   3140  CD1 PHE A 404     -16.935-139.147 120.783  1.00 20.00           C  
ATOM   3141  CD2 PHE A 404     -18.690-138.322 119.474  1.00 20.00           C  
ATOM   3142  CE1 PHE A 404     -16.863-137.927 121.405  1.00 20.00           C  
ATOM   3143  CE2 PHE A 404     -18.622-137.099 120.093  1.00 20.00           C  
ATOM   3144  CZ  PHE A 404     -17.707-136.901 121.058  1.00 20.00           C  
ATOM   3145  N   VAL A 405     -21.050-141.956 119.330  1.00 20.00           N  
ATOM   3146  CA  VAL A 405     -22.448-141.533 119.329  1.00 20.00           C  
ATOM   3147  C   VAL A 405     -23.141-141.807 120.608  1.00 20.00           C  
ATOM   3148  O   VAL A 405     -23.124-142.946 121.035  1.00 20.00           O  
ATOM   3149  CB  VAL A 405     -22.965-142.332 118.168  1.00 20.00           C  
ATOM   3150  CG1 VAL A 405     -22.513-143.245 117.313  1.00 20.00           C  
ATOM   3151  CG2 VAL A 405     -24.712-142.492 118.061  1.00 20.00           C  
ATOM   3152  N   HIS A 406     -23.498-141.213 121.366  1.00 20.00           N  
ATOM   3153  CA  HIS A 406     -24.353-140.811 122.445  1.00 20.00           C  
ATOM   3154  C   HIS A 406     -24.693-139.387 122.488  1.00 20.00           C  
ATOM   3155  O   HIS A 406     -25.634-138.959 123.113  1.00 20.00           O  
ATOM   3156  CB  HIS A 406     -23.815-141.292 123.788  1.00 20.00           C  
ATOM   3157  CG  HIS A 406     -23.630-142.811 123.891  1.00 20.00           C  
ATOM   3158  ND1 HIS A 406     -24.668-143.656 123.969  1.00 20.00           N  
ATOM   3159  CD2 HIS A 406     -22.552-143.612 123.933  1.00 20.00           C  
ATOM   3160  CE1 HIS A 406     -24.211-144.895 124.051  1.00 20.00           C  
ATOM   3161  NE2 HIS A 406     -22.951-144.885 124.031  1.00 20.00           N  
ATOM   3162  N   TRP A 407     -23.964-138.616 121.890  1.00 20.00           N  
ATOM   3163  CA  TRP A 407     -24.485-137.327 121.696  1.00 20.00           C  
ATOM   3164  C   TRP A 407     -25.509-137.501 120.617  1.00 20.00           C  
ATOM   3165  O   TRP A 407     -26.665-137.508 120.902  1.00 20.00           O  
ATOM   3166  CB  TRP A 407     -23.440-136.409 121.408  1.00 20.00           C  
ATOM   3167  CG  TRP A 407     -23.109-135.912 122.744  1.00 20.00           C  
ATOM   3168  CD1 TRP A 407     -22.411-136.561 123.649  1.00 20.00           C  
ATOM   3169  CD2 TRP A 407     -23.556-134.700 123.252  1.00 20.00           C  
ATOM   3170  NE1 TRP A 407     -22.432-135.744 124.793  1.00 20.00           N  
ATOM   3171  CE2 TRP A 407     -23.118-134.656 124.541  1.00 20.00           C  
ATOM   3172  CE3 TRP A 407     -24.287-133.633 122.743  1.00 20.00           C  
ATOM   3173  CZ2 TRP A 407     -23.391-133.595 125.385  1.00 20.00           C  
ATOM   3174  CZ3 TRP A 407     -24.541-132.554 123.595  1.00 20.00           C  
ATOM   3175  CH2 TRP A 407     -24.115-132.538 124.856  1.00 20.00           C  
ATOM   3176  N   TYR A 408     -25.015-137.712 119.446  1.00 20.00           N  
ATOM   3177  CA  TYR A 408     -25.747-137.875 118.197  1.00 20.00           C  
ATOM   3178  C   TYR A 408     -27.060-138.672 118.278  1.00 20.00           C  
ATOM   3179  O   TYR A 408     -28.068-138.233 117.776  1.00 20.00           O  
ATOM   3180  CB  TYR A 408     -24.890-138.621 117.189  1.00 20.00           C  
ATOM   3181  CG  TYR A 408     -23.925-137.772 116.391  1.00 20.00           C  
ATOM   3182  CD1 TYR A 408     -24.305-137.155 115.202  1.00 20.00           C  
ATOM   3183  CD2 TYR A 408     -22.644-137.638 116.827  1.00 20.00           C  
ATOM   3184  CE1 TYR A 408     -23.420-136.454 114.440  1.00 20.00           C  
ATOM   3185  CE2 TYR A 408     -21.760-136.926 116.066  1.00 20.00           C  
ATOM   3186  CZ  TYR A 408     -22.147-136.342 114.869  1.00 20.00           C  
ATOM   3187  OH  TYR A 408     -21.286-135.673 114.124  1.00 20.00           O  
ATOM   3188  N   VAL A 409     -27.108-139.887 118.868  1.00 20.00           N  
ATOM   3189  CA  VAL A 409     -28.336-140.717 118.889  1.00 20.00           C  
ATOM   3190  C   VAL A 409     -29.506-139.878 119.360  1.00 20.00           C  
ATOM   3191  O   VAL A 409     -30.590-139.928 118.706  1.00 20.00           O  
ATOM   3192  CB  VAL A 409     -28.135-141.920 119.798  1.00 20.00           C  
ATOM   3193  CG1 VAL A 409     -29.292-142.829 119.827  1.00 20.00           C  
ATOM   3194  CG2 VAL A 409     -26.985-142.813 119.391  1.00 20.00           C  
ATOM   3195  N   GLY A 410     -28.927-139.164 120.655  1.00 20.00           N  
ATOM   3196  CA  GLY A 410     -29.782-138.141 121.340  1.00 20.00           C  
ATOM   3197  C   GLY A 410     -30.658-137.389 120.365  1.00 20.00           C  
ATOM   3198  O   GLY A 410     -31.792-137.088 120.704  1.00 20.00           O  
ATOM   3199  N   GLU A 411     -30.170-137.067 119.157  1.00 20.00           N  
ATOM   3200  CA  GLU A 411     -30.839-136.174 118.224  1.00 20.00           C  
ATOM   3201  C   GLU A 411     -31.538-137.038 117.234  1.00 20.00           C  
ATOM   3202  O   GLU A 411     -32.317-136.343 116.437  1.00 20.00           O  
ATOM   3203  CB  GLU A 411     -29.861-135.311 117.523  1.00 20.00           C  
ATOM   3204  CG  GLU A 411     -29.095-134.445 118.467  1.00 20.00           C  
ATOM   3205  CD  GLU A 411     -29.954-133.481 119.267  1.00 20.00           C  
ATOM   3206  OE1 GLU A 411     -31.185-133.462 119.099  1.00 20.00           O  
ATOM   3207  OE2 GLU A 411     -29.444-132.685 120.107  1.00 20.00           O  
ATOM   3208  N   GLY A 412     -31.367-138.315 117.111  1.00 20.00           N  
ATOM   3209  CA  GLY A 412     -32.061-139.018 116.049  1.00 20.00           C  
ATOM   3210  C   GLY A 412     -31.369-140.346 115.752  1.00 20.00           C  
ATOM   3211  O   GLY A 412     -30.720-140.946 116.594  1.00 20.00           O  
ATOM   3212  N   MET A 413     -31.399-141.029 114.688  1.00 20.00           N  
ATOM   3213  CA  MET A 413     -31.416-142.444 114.323  1.00 20.00           C  
ATOM   3214  C   MET A 413     -30.091-143.105 114.580  1.00 20.00           C  
ATOM   3215  O   MET A 413     -29.144-142.402 114.472  1.00 20.00           O  
ATOM   3216  CB  MET A 413     -31.749-142.586 112.859  1.00 20.00           C  
ATOM   3217  CG  MET A 413     -33.066-141.966 112.522  1.00 20.00           C  
ATOM   3218  SD  MET A 413     -34.355-142.681 113.404  1.00 20.00           S  
ATOM   3219  CE  MET A 413     -34.418-144.412 113.039  1.00 20.00           C  
ATOM   3220  N   GLU A 414     -30.042-144.345 114.895  1.00 20.00           N  
ATOM   3221  CA  GLU A 414     -28.858-145.124 115.194  1.00 20.00           C  
ATOM   3222  C   GLU A 414     -28.742-146.326 114.267  1.00 20.00           C  
ATOM   3223  O   GLU A 414     -29.692-146.798 113.726  1.00 20.00           O  
ATOM   3224  CB  GLU A 414     -28.884-145.610 116.623  1.00 20.00           C  
ATOM   3225  CG  GLU A 414     -28.981-144.475 117.626  1.00 20.00           C  
ATOM   3226  CD  GLU A 414     -29.012-144.963 119.056  1.00 20.00           C  
ATOM   3227  OE1 GLU A 414     -28.959-146.222 119.305  1.00 20.00           O  
ATOM   3228  OE2 GLU A 414     -29.092-144.116 120.012  1.00 20.00           O  
ATOM   3229  N   GLU A 415     -27.544-146.821 114.122  1.00 20.00           N  
ATOM   3230  CA  GLU A 415     -27.249-148.101 113.471  1.00 20.00           C  
ATOM   3231  C   GLU A 415     -27.370-147.948 111.971  1.00 20.00           C  
ATOM   3232  O   GLU A 415     -27.554-149.042 111.367  1.00 20.00           O  
ATOM   3233  CB  GLU A 415     -28.183-149.150 113.943  1.00 20.00           C  
ATOM   3234  CG  GLU A 415     -28.118-149.386 115.434  1.00 20.00           C  
ATOM   3235  CD  GLU A 415     -29.056-150.431 115.904  1.00 20.00           C  
ATOM   3236  OE1 GLU A 415     -29.793-151.009 115.067  1.00 20.00           O  
ATOM   3237  OE2 GLU A 415     -29.110-150.737 117.141  1.00 20.00           O  
ATOM   3238  N   GLY A 416     -27.712-147.240 111.310  1.00 20.00           N  
ATOM   3239  CA  GLY A 416     -27.456-146.559 110.105  1.00 20.00           C  
ATOM   3240  C   GLY A 416     -27.564-145.119 110.338  1.00 20.00           C  
ATOM   3241  O   GLY A 416     -28.427-144.625 111.081  1.00 20.00           O  
ATOM   3242  N   GLU A 417     -27.068-144.446 109.897  1.00 20.00           N  
ATOM   3243  CA  GLU A 417     -26.836-143.013 109.787  1.00 20.00           C  
ATOM   3244  C   GLU A 417     -25.411-142.945 109.902  1.00 20.00           C  
ATOM   3245  O   GLU A 417     -24.838-141.975 109.453  1.00 20.00           O  
ATOM   3246  CB  GLU A 417     -27.512-142.253 110.907  1.00 20.00           C  
ATOM   3247  CG  GLU A 417     -27.310-140.752 110.850  1.00 20.00           C  
ATOM   3248  CD  GLU A 417     -27.984-139.988 111.970  1.00 20.00           C  
ATOM   3249  OE1 GLU A 417     -28.646-140.619 112.834  1.00 20.00           O  
ATOM   3250  OE2 GLU A 417     -27.891-138.713 112.052  1.00 20.00           O  
ATOM   3251  N   PHE A 418     -25.025-144.049 110.489  1.00 20.00           N  
ATOM   3252  CA  PHE A 418     -23.719-144.424 110.824  1.00 20.00           C  
ATOM   3253  C   PHE A 418     -23.273-145.627 110.008  1.00 20.00           C  
ATOM   3254  O   PHE A 418     -22.351-145.556 109.250  1.00 20.00           O  
ATOM   3255  CB  PHE A 418     -23.662-144.761 112.288  1.00 20.00           C  
ATOM   3256  CG  PHE A 418     -23.758-143.504 113.108  1.00 20.00           C  
ATOM   3257  CD1 PHE A 418     -22.669-142.742 113.259  1.00 20.00           C  
ATOM   3258  CD2 PHE A 418     -24.931-143.112 113.683  1.00 20.00           C  
ATOM   3259  CE1 PHE A 418     -22.750-141.559 113.984  1.00 20.00           C  
ATOM   3260  CE2 PHE A 418     -25.013-141.932 114.413  1.00 20.00           C  
ATOM   3261  CZ  PHE A 418     -23.924-141.153 114.560  1.00 20.00           C  
ATOM   3262  N   SER A 419     -23.941-146.720 110.165  1.00 20.00           N  
ATOM   3263  CA  SER A 419     -23.579-147.978 109.484  1.00 20.00           C  
ATOM   3264  C   SER A 419     -23.823-147.887 107.996  1.00 20.00           C  
ATOM   3265  O   SER A 419     -23.058-148.408 107.192  1.00 20.00           O  
ATOM   3266  CB  SER A 419     -24.319-149.137 110.066  1.00 20.00           C  
ATOM   3267  OG  SER A 419     -25.580-149.161 109.536  1.00 20.00           O  
ATOM   3268  N   GLU A 420     -24.888-147.251 107.674  1.00 20.00           N  
ATOM   3269  CA  GLU A 420     -25.219-147.016 106.293  1.00 20.00           C  
ATOM   3270  C   GLU A 420     -24.349-145.989 105.677  1.00 20.00           C  
ATOM   3271  O   GLU A 420     -24.205-146.013 104.459  1.00 20.00           O  
ATOM   3272  CB  GLU A 420     -26.634-146.571 106.161  1.00 20.00           C  
ATOM   3273  CG  GLU A 420     -27.579-147.581 106.665  1.00 20.00           C  
ATOM   3274  CD  GLU A 420     -27.477-148.894 105.929  1.00 20.00           C  
ATOM   3275  OE1 GLU A 420     -26.676-149.009 105.014  1.00 20.00           O  
ATOM   3276  OE2 GLU A 420     -28.200-149.807 106.267  1.00 20.00           O  
ATOM   3277  N   ALA A 421     -23.861-145.050 106.481  1.00 20.00           N  
ATOM   3278  CA  ALA A 421     -23.066-144.011 105.945  1.00 20.00           C  
ATOM   3279  C   ALA A 421     -21.658-144.451 105.769  1.00 20.00           C  
ATOM   3280  O   ALA A 421     -20.911-143.780 105.110  1.00 20.00           O  
ATOM   3281  CB  ALA A 421     -23.098-142.801 106.845  1.00 20.00           C  
ATOM   3282  N   ARG A 422     -21.286-145.560 106.360  1.00 20.00           N  
ATOM   3283  CA  ARG A 422     -19.956-146.071 106.228  1.00 20.00           C  
ATOM   3284  C   ARG A 422     -19.839-147.051 105.089  1.00 20.00           C  
ATOM   3285  O   ARG A 422     -18.852-147.132 104.407  1.00 20.00           O  
ATOM   3286  CB  ARG A 422     -19.510-146.819 107.453  1.00 20.00           C  
ATOM   3287  CG  ARG A 422     -18.048-146.827 107.591  1.00 20.00           C  
ATOM   3288  CD  ARG A 422     -17.442-148.196 107.839  1.00 20.00           C  
ATOM   3289  NE  ARG A 422     -16.400-148.510 106.890  1.00 20.00           N  
ATOM   3290  CZ  ARG A 422     -15.522-149.476 107.079  1.00 20.00           C  
ATOM   3291  NH1 ARG A 422     -15.559-150.214 108.174  1.00 20.00           N  
ATOM   3292  NH2 ARG A 422     -14.570-149.784 106.235  1.00 20.00           N  
ATOM   3293  N   GLU A 423     -20.852-147.775 104.924  1.00 20.00           N  
ATOM   3294  CA  GLU A 423     -20.896-148.801 103.917  1.00 20.00           C  
ATOM   3295  C   GLU A 423     -21.176-148.199 102.561  1.00 20.00           C  
ATOM   3296  O   GLU A 423     -20.558-148.540 101.554  1.00 20.00           O  
ATOM   3297  CB  GLU A 423     -21.927-149.794 104.260  1.00 20.00           C  
ATOM   3298  CG  GLU A 423     -21.629-150.546 105.541  1.00 20.00           C  
ATOM   3299  CD  GLU A 423     -22.635-151.573 105.864  1.00 20.00           C  
ATOM   3300  OE1 GLU A 423     -23.575-151.756 105.059  1.00 20.00           O  
ATOM   3301  OE2 GLU A 423     -22.542-152.251 106.940  1.00 20.00           O  
ATOM   3302  N   ASP A 424     -21.974-147.124 102.516  1.00 20.00           N  
ATOM   3303  CA  ASP A 424     -22.364-146.501 101.260  1.00 20.00           C  
ATOM   3304  C   ASP A 424     -21.330-145.549 100.799  1.00 20.00           C  
ATOM   3305  O   ASP A 424     -21.096-145.371  99.594  1.00 20.00           O  
ATOM   3306  CB  ASP A 424     -23.639-145.725 101.435  1.00 20.00           C  
ATOM   3307  CG  ASP A 424     -24.737-146.601 101.884  1.00 20.00           C  
ATOM   3308  OD1 ASP A 424     -24.527-147.856 102.076  1.00 20.00           O  
ATOM   3309  OD2 ASP A 424     -25.871-146.082 102.072  1.00 20.00           O  
ATOM   3310  N   MET A 425     -20.655-144.869 101.770  1.00 20.00           N  
ATOM   3311  CA  MET A 425     -19.563-143.907 101.521  1.00 20.00           C  
ATOM   3312  C   MET A 425     -18.282-144.682 101.400  1.00 20.00           C  
ATOM   3313  O   MET A 425     -17.328-144.179 100.889  1.00 20.00           O  
ATOM   3314  CB  MET A 425     -19.367-142.870 102.662  1.00 20.00           C  
ATOM   3315  CG  MET A 425     -18.229-141.910 102.437  1.00 20.00           C  
ATOM   3316  SD  MET A 425     -18.720-140.208 102.549  1.00 20.00           S  
ATOM   3317  CE  MET A 425     -17.377-139.172 102.329  1.00 20.00           C  
ATOM   3318  N   ALA A 426     -18.311-145.902 101.878  1.00 20.00           N  
ATOM   3319  CA  ALA A 426     -17.188-146.819 101.846  1.00 20.00           C  
ATOM   3320  C   ALA A 426     -16.914-147.252 100.430  1.00 20.00           C  
ATOM   3321  O   ALA A 426     -16.018-146.777  99.788  1.00 20.00           O  
ATOM   3322  CB  ALA A 426     -17.435-148.047 102.690  1.00 20.00           C  
ATOM   3323  N   ALA A 427     -17.764-148.096  99.954  1.00 20.00           N  
ATOM   3324  CA  ALA A 427     -17.718-148.607  98.611  1.00 20.00           C  
ATOM   3325  C   ALA A 427     -17.368-147.526  97.633  1.00 20.00           C  
ATOM   3326  O   ALA A 427     -16.741-147.794  96.604  1.00 20.00           O  
ATOM   3327  CB  ALA A 427     -18.999-149.202  98.239  1.00 20.00           C  
ATOM   3328  N   LEU A 428     -17.656-146.311  98.225  1.00 20.00           N  
ATOM   3329  CA  LEU A 428     -17.219-145.126  97.520  1.00 20.00           C  
ATOM   3330  C   LEU A 428     -15.767-145.267  97.310  1.00 20.00           C  
ATOM   3331  O   LEU A 428     -15.268-145.000  96.249  1.00 20.00           O  
ATOM   3332  CB  LEU A 428     -17.526-143.870  98.327  1.00 20.00           C  
ATOM   3333  CG  LEU A 428     -17.096-142.597  97.646  1.00 20.00           C  
ATOM   3334  CD1 LEU A 428     -17.734-142.372  96.297  1.00 20.00           C  
ATOM   3335  CD2 LEU A 428     -17.406-141.340  98.448  1.00 20.00           C  
ATOM   3336  N   GLU A 429     -15.108-145.742  98.342  1.00 20.00           N  
ATOM   3337  CA  GLU A 429     -13.712-145.924  98.299  1.00 20.00           C  
ATOM   3338  C   GLU A 429     -13.312-147.013  97.322  1.00 20.00           C  
ATOM   3339  O   GLU A 429     -12.378-146.864  96.559  1.00 20.00           O  
ATOM   3340  CB  GLU A 429     -13.182-146.242  99.675  1.00 20.00           C  
ATOM   3341  CG  GLU A 429     -13.462-145.163 100.695  1.00 20.00           C  
ATOM   3342  CD  GLU A 429     -12.932-145.518 102.050  1.00 20.00           C  
ATOM   3343  OE1 GLU A 429     -12.338-146.606 102.189  1.00 20.00           O  
ATOM   3344  OE2 GLU A 429     -13.110-144.707 102.971  1.00 20.00           O  
ATOM   3345  N   LYS A 430     -14.055-148.127  97.382  1.00 20.00           N  
ATOM   3346  CA  LYS A 430     -13.742-149.211  96.478  1.00 20.00           C  
ATOM   3347  C   LYS A 430     -14.189-148.869  95.084  1.00 20.00           C  
ATOM   3348  O   LYS A 430     -13.435-149.127  94.125  1.00 20.00           O  
ATOM   3349  CB  LYS A 430     -14.333-150.496  96.963  1.00 20.00           C  
ATOM   3350  CG  LYS A 430     -13.848-150.947  98.313  1.00 20.00           C  
ATOM   3351  CD  LYS A 430     -14.296-152.333  98.643  1.00 20.00           C  
ATOM   3352  CE  LYS A 430     -13.815-152.777  99.995  1.00 20.00           C  
ATOM   3353  NZ  LYS A 430     -14.242-154.137 100.331  1.00 20.00           N  
ATOM   3354  N   ASP A 431     -15.412-148.372  94.963  1.00 20.00           N  
ATOM   3355  CA  ASP A 431     -15.888-148.086  93.667  1.00 20.00           C  
ATOM   3356  C   ASP A 431     -15.088-147.019  92.977  1.00 20.00           C  
ATOM   3357  O   ASP A 431     -14.821-147.109  91.785  1.00 20.00           O  
ATOM   3358  CB  ASP A 431     -17.305-147.686  93.815  1.00 20.00           C  
ATOM   3359  CG  ASP A 431     -18.065-148.810  94.418  1.00 20.00           C  
ATOM   3360  OD1 ASP A 431     -17.608-150.015  94.358  1.00 20.00           O  
ATOM   3361  OD2 ASP A 431     -19.149-148.554  94.984  1.00 20.00           O  
ATOM   3362  N   TYR A 432     -14.716-146.032  93.736  1.00 20.00           N  
ATOM   3363  CA  TYR A 432     -13.922-144.930  93.250  1.00 20.00           C  
ATOM   3364  C   TYR A 432     -12.631-145.510  92.699  1.00 20.00           C  
ATOM   3365  O   TYR A 432     -12.263-145.256  91.570  1.00 20.00           O  
ATOM   3366  CB  TYR A 432     -13.649-143.984  94.411  1.00 20.00           C  
ATOM   3367  CG  TYR A 432     -13.772-142.462  94.146  1.00 20.00           C  
ATOM   3368  CD1 TYR A 432     -14.949-141.849  93.750  1.00 20.00           C  
ATOM   3369  CD2 TYR A 432     -12.695-141.663  94.336  1.00 20.00           C  
ATOM   3370  CE1 TYR A 432     -15.040-140.455  93.567  1.00 20.00           C  
ATOM   3371  CE2 TYR A 432     -12.789-140.277  94.160  1.00 20.00           C  
ATOM   3372  CZ  TYR A 432     -13.960-139.671  93.779  1.00 20.00           C  
ATOM   3373  OH  TYR A 432     -14.049-138.326  93.617  1.00 20.00           O  
ATOM   3374  N   GLU A 433     -11.951-146.307  93.513  1.00 20.00           N  
ATOM   3375  CA  GLU A 433     -10.686-146.905  93.182  1.00 20.00           C  
ATOM   3376  C   GLU A 433     -10.784-147.733  91.917  1.00 20.00           C  
ATOM   3377  O   GLU A 433      -9.878-147.800  91.091  1.00 20.00           O  
ATOM   3378  CB  GLU A 433     -10.209-147.803  94.309  1.00 20.00           C  
ATOM   3379  CG  GLU A 433     -10.064-147.058  95.615  1.00 20.00           C  
ATOM   3380  CD  GLU A 433      -9.591-147.958  96.743  1.00 20.00           C  
ATOM   3381  OE1 GLU A 433      -9.364-149.208  96.531  1.00 20.00           O  
ATOM   3382  OE2 GLU A 433      -9.422-147.466  97.906  1.00 20.00           O  
ATOM   3383  N   GLU A 434     -11.726-148.431  91.778  1.00 20.00           N  
ATOM   3384  CA  GLU A 434     -11.949-149.261  90.608  1.00 20.00           C  
ATOM   3385  C   GLU A 434     -12.310-148.380  89.424  1.00 20.00           C  
ATOM   3386  O   GLU A 434     -12.266-149.049  88.289  1.00 20.00           O  
ATOM   3387  CB  GLU A 434     -13.042-150.214  90.878  1.00 20.00           C  
ATOM   3388  CG  GLU A 434     -12.760-151.150  92.039  1.00 20.00           C  
ATOM   3389  CD  GLU A 434     -13.857-152.099  92.311  1.00 20.00           C  
ATOM   3390  OE1 GLU A 434     -14.881-152.049  91.589  1.00 20.00           O  
ATOM   3391  OE2 GLU A 434     -13.756-152.949  93.261  1.00 20.00           O  
ATOM   3392  N   VAL A 435     -12.631-147.155  89.575  1.00 20.00           N  
ATOM   3393  CA  VAL A 435     -12.923-146.245  88.474  1.00 20.00           C  
ATOM   3394  C   VAL A 435     -11.684-145.969  87.708  1.00 20.00           C  
ATOM   3395  O   VAL A 435     -11.749-145.476  86.579  1.00 20.00           O  
ATOM   3396  CB  VAL A 435     -13.519-144.941  89.008  1.00 20.00           C  
ATOM   3397  CG1 VAL A 435     -13.862-143.937  87.921  1.00 20.00           C  
ATOM   3398  CG2 VAL A 435     -14.763-145.139  89.782  1.00 20.00           C  
ATOM   3399  N   GLY A 436     -10.551-146.218  88.363  1.00 20.00           N  
ATOM   3400  CA  GLY A 436      -9.304-145.868  87.807  1.00 20.00           C  
ATOM   3401  C   GLY A 436      -8.211-146.768  88.393  1.00 20.00           C  
ATOM   3402  O   GLY A 436      -7.361-146.309  89.114  1.00 20.00           O  
ATOM   3403  N   VAL A 437      -8.309-148.016  88.023  1.00 20.00           N  
ATOM   3404  CA  VAL A 437      -7.265-148.923  88.473  1.00 20.00           C  
ATOM   3405  C   VAL A 437      -6.989-149.989  87.415  1.00 20.00           C  
ATOM   3406  O   VAL A 437      -6.115-150.809  87.744  1.00 20.00           O  
ATOM   3407  CB  VAL A 437      -7.650-149.580  89.775  1.00 20.00           C  
ATOM   3408  CG1 VAL A 437      -6.609-150.536  90.318  1.00 20.00           C  
ATOM   3409  CG2 VAL A 437      -7.935-148.577  90.879  1.00 20.00           C  
ATOM   3410  N   ASP A 438      -7.572-150.002  86.370  1.00 20.00           N  
ATOM   3411  CA  ASP A 438      -7.186-150.996  85.371  1.00 20.00           C  
ATOM   3412  C   ASP A 438      -7.550-150.490  83.990  1.00 20.00           C  
ATOM   3413  O   ASP A 438      -8.564-149.548  83.979  1.00 20.00           O  
ATOM   3414  CB  ASP A 438      -7.859-152.305  85.632  1.00 20.00           C  
ATOM   3415  CG  ASP A 438      -7.542-152.893  86.989  1.00 20.00           C  
ATOM   3416  OD1 ASP A 438      -6.776-152.286  87.775  1.00 20.00           O  
ATOM   3417  OD2 ASP A 438      -8.040-153.998  87.346  1.00 20.00           O  
ATOM   3418  N   SER A 439      -7.318-151.014  82.897  1.00 20.00           N  
ATOM   3419  CA  SER A 439      -7.735-150.598  81.569  1.00 20.00           C  
ATOM   3420  C   SER A 439      -9.169-150.864  81.383  1.00 20.00           C  
ATOM   3421  O   SER A 439      -9.802-149.983  80.744  1.00 20.00           O  
ATOM   3422  CB  SER A 439      -6.962-151.375  80.523  1.00 20.00           C  
ATOM   3423  OG  SER A 439      -7.156-152.760  80.668  1.00 20.00           O  
ATOM   3424  N   VAL A 440      -9.815-151.836  81.899  1.00 20.00           N  
ATOM   3425  CA  VAL A 440     -11.033-152.470  81.560  1.00 20.00           C  
ATOM   3426  C   VAL A 440     -12.009-151.414  81.055  1.00 20.00           C  
ATOM   3427  O   VAL A 440     -12.657-151.661  80.008  1.00 20.00           O  
ATOM   3428  CB  VAL A 440     -11.565-153.168  82.780  1.00 20.00           C  
ATOM   3429  CG1 VAL A 440     -12.832-153.863  82.512  1.00 20.00           C  
ATOM   3430  CG2 VAL A 440     -10.645-154.240  83.338  1.00 20.00           C  
TER    3431      VAL A 440                                                      
ATOM   3432  N   MET B   1     -31.718-117.793  42.898  1.00 20.00           N  
ATOM   3433  CA  MET B   1     -32.154-116.448  42.550  1.00 20.00           C  
ATOM   3434  C   MET B   1     -31.752-116.460  43.854  1.00 20.00           C  
ATOM   3435  O   MET B   1     -31.946-115.460  44.547  1.00 20.00           O  
ATOM   3436  CB  MET B   1     -33.390-116.483  41.731  1.00 20.00           C  
ATOM   3437  CG  MET B   1     -33.202-117.166  40.391  1.00 20.00           C  
ATOM   3438  SD  MET B   1     -34.618-117.107  39.400  1.00 20.00           S  
ATOM   3439  CE  MET B   1     -35.876-117.959  40.205  1.00 20.00           C  
ATOM   3440  N   ARG B   2     -31.265-117.780  43.553  1.00 20.00           N  
ATOM   3441  CA  ARG B   2     -30.574-118.890  44.248  1.00 20.00           C  
ATOM   3442  C   ARG B   2     -30.278-118.412  45.511  1.00 20.00           C  
ATOM   3443  O   ARG B   2     -29.139-118.318  45.857  1.00 20.00           O  
ATOM   3444  CB  ARG B   2     -29.342-119.286  43.548  1.00 20.00           C  
ATOM   3445  CG  ARG B   2     -28.413-118.167  43.620  1.00 20.00           C  
ATOM   3446  CD  ARG B   2     -28.154-117.632  42.267  1.00 20.00           C  
ATOM   3447  NE  ARG B   2     -27.355-116.490  42.261  1.00 20.00           N  
ATOM   3448  CZ  ARG B   2     -26.852-115.961  41.182  1.00 20.00           C  
ATOM   3449  NH1 ARG B   2     -27.094-116.426  39.969  1.00 20.00           N  
ATOM   3450  NH2 ARG B   2     -26.026-114.972  41.238  1.00 20.00           N  
ATOM   3451  N   GLU B   3     -31.344-118.145  46.020  1.00 20.00           N  
ATOM   3452  CA  GLU B   3     -31.470-117.487  47.198  1.00 20.00           C  
ATOM   3453  C   GLU B   3     -31.109-118.324  48.404  1.00 20.00           C  
ATOM   3454  O   GLU B   3     -30.715-119.492  48.301  1.00 20.00           O  
ATOM   3455  CB  GLU B   3     -32.864-117.008  47.377  1.00 20.00           C  
ATOM   3456  CG  GLU B   3     -33.022-115.932  48.432  1.00 20.00           C  
ATOM   3457  CD  GLU B   3     -34.407-115.400  48.541  1.00 20.00           C  
ATOM   3458  OE1 GLU B   3     -35.269-115.821  47.737  1.00 20.00           O  
ATOM   3459  OE2 GLU B   3     -34.709-114.534  49.432  1.00 20.00           O  
ATOM   3460  N   ILE B   4     -31.326-117.706  49.617  1.00 20.00           N  
ATOM   3461  CA  ILE B   4     -30.620-118.270  50.772  1.00 20.00           C  
ATOM   3462  C   ILE B   4     -31.131-118.144  52.224  1.00 20.00           C  
ATOM   3463  O   ILE B   4     -31.568-117.055  52.681  1.00 20.00           O  
ATOM   3464  CB  ILE B   4     -29.342-117.621  50.695  1.00 20.00           C  
ATOM   3465  CG1 ILE B   4     -28.739-117.928  49.348  1.00 20.00           C  
ATOM   3466  CG2 ILE B   4     -28.414-118.085  51.761  1.00 20.00           C  
ATOM   3467  CD1 ILE B   4     -27.629-117.045  49.002  1.00 20.00           C  
ATOM   3468  N   VAL B   5     -30.887-119.351  52.835  1.00 20.00           N  
ATOM   3469  CA  VAL B   5     -31.280-119.773  54.184  1.00 20.00           C  
ATOM   3470  C   VAL B   5     -30.273-119.838  55.190  1.00 20.00           C  
ATOM   3471  O   VAL B   5     -29.394-120.695  55.112  1.00 20.00           O  
ATOM   3472  CB  VAL B   5     -31.935-121.117  54.136  1.00 20.00           C  
ATOM   3473  CG1 VAL B   5     -32.293-121.631  55.506  1.00 20.00           C  
ATOM   3474  CG2 VAL B   5     -33.203-121.056  53.355  1.00 20.00           C  
ATOM   3475  N   HIS B   6     -30.389-118.917  56.052  1.00 20.00           N  
ATOM   3476  CA  HIS B   6     -29.421-118.827  57.011  1.00 20.00           C  
ATOM   3477  C   HIS B   6     -29.823-119.381  58.343  1.00 20.00           C  
ATOM   3478  O   HIS B   6     -30.741-118.899  58.950  1.00 20.00           O  
ATOM   3479  CB  HIS B   6     -29.001-117.388  57.217  1.00 20.00           C  
ATOM   3480  CG  HIS B   6     -28.467-116.740  55.964  1.00 20.00           C  
ATOM   3481  ND1 HIS B   6     -27.330-117.186  55.345  1.00 20.00           N  
ATOM   3482  CD2 HIS B   6     -28.917-115.695  55.234  1.00 20.00           C  
ATOM   3483  CE1 HIS B   6     -27.142-116.425  54.295  1.00 20.00           C  
ATOM   3484  NE2 HIS B   6     -28.081-115.533  54.217  1.00 20.00           N  
ATOM   3485  N   ILE B   7     -29.033-120.363  58.791  1.00 20.00           N  
ATOM   3486  CA  ILE B   7     -29.274-120.985  60.060  1.00 20.00           C  
ATOM   3487  C   ILE B   7     -28.040-121.023  60.897  1.00 20.00           C  
ATOM   3488  O   ILE B   7     -27.082-121.604  60.362  1.00 20.00           O  
ATOM   3489  CB  ILE B   7     -29.801-122.388  59.909  1.00 20.00           C  
ATOM   3490  CG1 ILE B   7     -31.082-122.331  59.159  1.00 20.00           C  
ATOM   3491  CG2 ILE B   7     -29.962-123.027  61.258  1.00 20.00           C  
ATOM   3492  CD1 ILE B   7     -31.566-123.682  58.772  1.00 20.00           C  
ATOM   3493  N   GLN B   8     -27.989-120.386  61.943  1.00 20.00           N  
ATOM   3494  CA  GLN B   8     -26.837-120.310  62.760  1.00 20.00           C  
ATOM   3495  C   GLN B   8     -27.059-120.897  64.125  1.00 20.00           C  
ATOM   3496  O   GLN B   8     -27.994-120.485  64.780  1.00 20.00           O  
ATOM   3497  CB  GLN B   8     -26.412-118.869  62.872  1.00 20.00           C  
ATOM   3498  CG  GLN B   8     -26.077-118.236  61.559  1.00 20.00           C  
ATOM   3499  CD  GLN B   8     -25.658-116.811  61.707  1.00 20.00           C  
ATOM   3500  OE1 GLN B   8     -25.624-116.278  62.801  1.00 20.00           O  
ATOM   3501  NE2 GLN B   8     -25.302-116.009  60.739  1.00 20.00           N  
ATOM   3502  N   ALA B   9     -26.309-121.870  64.521  1.00 20.00           N  
ATOM   3503  CA  ALA B   9     -26.581-122.533  65.781  1.00 20.00           C  
ATOM   3504  C   ALA B   9     -25.402-122.644  66.687  1.00 20.00           C  
ATOM   3505  O   ALA B   9     -24.298-122.632  66.231  1.00 20.00           O  
ATOM   3506  CB  ALA B   9     -27.041-123.943  65.519  1.00 20.00           C  
ATOM   3507  N   GLY B  10     -25.718-122.742  67.951  1.00 20.00           N  
ATOM   3508  CA  GLY B  10     -24.785-122.947  69.038  1.00 20.00           C  
ATOM   3509  C   GLY B  10     -23.877-121.767  69.235  1.00 20.00           C  
ATOM   3510  O   GLY B  10     -24.258-120.601  69.061  1.00 20.00           O  
ATOM   3511  N   GLN B  11     -22.661-122.119  69.626  1.00 20.00           N  
ATOM   3512  CA  GLN B  11     -21.651-121.175  69.885  1.00 20.00           C  
ATOM   3513  C   GLN B  11     -20.878-120.905  68.639  1.00 20.00           C  
ATOM   3514  O   GLN B  11     -20.796-119.764  68.174  1.00 20.00           O  
ATOM   3515  CB  GLN B  11     -20.762-121.684  70.988  1.00 20.00           C  
ATOM   3516  CG  GLN B  11     -19.818-120.665  71.484  1.00 20.00           C  
ATOM   3517  CD  GLN B  11     -20.472-119.553  72.265  1.00 20.00           C  
ATOM   3518  OE1 GLN B  11     -21.643-119.539  72.452  1.00 20.00           O  
ATOM   3519  NE2 GLN B  11     -19.903-118.520  72.813  1.00 20.00           N  
ATOM   3520  N   CYS B  12     -20.301-121.962  68.107  1.00 20.00           N  
ATOM   3521  CA  CYS B  12     -19.479-121.880  66.932  1.00 20.00           C  
ATOM   3522  C   CYS B  12     -20.251-121.359  65.730  1.00 20.00           C  
ATOM   3523  O   CYS B  12     -19.724-120.716  64.846  1.00 20.00           O  
ATOM   3524  CB  CYS B  12     -18.880-123.248  66.609  1.00 20.00           C  
ATOM   3525  SG  CYS B  12     -17.656-123.815  67.844  1.00 20.00           S  
ATOM   3526  N   GLY B  13     -21.489-121.637  65.735  1.00 20.00           N  
ATOM   3527  CA  GLY B  13     -22.377-121.271  64.643  1.00 20.00           C  
ATOM   3528  C   GLY B  13     -22.843-119.804  64.710  1.00 20.00           C  
ATOM   3529  O   GLY B  13     -22.958-119.117  63.697  1.00 20.00           O  
ATOM   3530  N   ASN B  14     -23.264-119.366  65.942  1.00 20.00           N  
ATOM   3531  CA  ASN B  14     -23.690-118.008  66.191  1.00 20.00           C  
ATOM   3532  C   ASN B  14     -22.561-117.085  66.179  1.00 20.00           C  
ATOM   3533  O   ASN B  14     -22.726-115.888  65.726  1.00 20.00           O  
ATOM   3534  CB  ASN B  14     -24.473-117.932  67.462  1.00 20.00           C  
ATOM   3535  CG  ASN B  14     -25.663-118.771  67.370  1.00 20.00           C  
ATOM   3536  OD1 ASN B  14     -26.309-118.790  66.347  1.00 20.00           O  
ATOM   3537  ND2 ASN B  14     -25.957-119.469  68.433  1.00 20.00           N  
ATOM   3538  N   GLN B  15     -21.484-117.463  66.748  1.00 20.00           N  
ATOM   3539  CA  GLN B  15     -20.358-116.630  66.748  1.00 20.00           C  
ATOM   3540  C   GLN B  15     -19.722-116.620  65.391  1.00 20.00           C  
ATOM   3541  O   GLN B  15     -19.374-115.615  64.866  1.00 20.00           O  
ATOM   3542  CB  GLN B  15     -19.391-117.100  67.800  1.00 20.00           C  
ATOM   3543  CG  GLN B  15     -18.293-116.158  68.025  1.00 20.00           C  
ATOM   3544  CD  GLN B  15     -17.347-116.664  69.062  1.00 20.00           C  
ATOM   3545  OE1 GLN B  15     -17.507-117.734  69.623  1.00 20.00           O  
ATOM   3546  NE2 GLN B  15     -16.295-116.061  69.468  1.00 20.00           N  
ATOM   3547  N   ILE B  16     -19.666-117.854  64.870  1.00 20.00           N  
ATOM   3548  CA  ILE B  16     -19.181-117.976  63.513  1.00 20.00           C  
ATOM   3549  C   ILE B  16     -20.013-117.165  62.544  1.00 20.00           C  
ATOM   3550  O   ILE B  16     -19.630-116.753  61.521  1.00 20.00           O  
ATOM   3551  CB  ILE B  16     -19.128-119.437  63.040  1.00 20.00           C  
ATOM   3552  CG1 ILE B  16     -18.221-120.275  63.918  1.00 20.00           C  
ATOM   3553  CG2 ILE B  16     -18.708-119.519  61.601  1.00 20.00           C  
ATOM   3554  CD1 ILE B  16     -16.847-119.815  63.922  1.00 20.00           C  
ATOM   3555  N   GLY B  17     -21.215-116.894  63.155  1.00 20.00           N  
ATOM   3556  CA  GLY B  17     -22.099-116.067  62.369  1.00 20.00           C  
ATOM   3557  C   GLY B  17     -21.682-114.667  62.274  1.00 20.00           C  
ATOM   3558  O   GLY B  17     -21.909-114.006  61.248  1.00 20.00           O  
ATOM   3559  N   ALA B  18     -21.132-114.317  63.353  1.00 20.00           N  
ATOM   3560  CA  ALA B  18     -20.591-113.045  63.539  1.00 20.00           C  
ATOM   3561  C   ALA B  18     -19.519-112.757  62.554  1.00 20.00           C  
ATOM   3562  O   ALA B  18     -19.409-111.638  62.075  1.00 20.00           O  
ATOM   3563  CB  ALA B  18     -20.006-112.956  64.920  1.00 20.00           C  
ATOM   3564  N   LYS B  19     -18.715-113.750  62.228  1.00 20.00           N  
ATOM   3565  CA  LYS B  19     -17.602-113.469  61.373  1.00 20.00           C  
ATOM   3566  C   LYS B  19     -17.803-113.814  59.900  1.00 20.00           C  
ATOM   3567  O   LYS B  19     -17.081-113.380  59.050  1.00 20.00           O  
ATOM   3568  CB  LYS B  19     -16.346-114.163  61.867  1.00 20.00           C  
ATOM   3569  CG  LYS B  19     -15.754-113.477  63.094  1.00 20.00           C  
ATOM   3570  CD  LYS B  19     -14.613-112.503  62.858  1.00 20.00           C  
ATOM   3571  CE  LYS B  19     -14.623-111.630  64.093  1.00 20.00           C  
ATOM   3572  NZ  LYS B  19     -13.681-110.587  64.466  1.00 20.00           N  
ATOM   3573  N   PHE B  20     -18.761-114.573  59.569  1.00 20.00           N  
ATOM   3574  CA  PHE B  20     -19.058-114.878  58.157  1.00 20.00           C  
ATOM   3575  C   PHE B  20     -19.774-113.673  57.624  1.00 20.00           C  
ATOM   3576  O   PHE B  20     -19.286-112.913  56.801  1.00 20.00           O  
ATOM   3577  CB  PHE B  20     -19.894-116.138  58.168  1.00 20.00           C  
ATOM   3578  CG  PHE B  20     -20.335-116.704  56.821  1.00 20.00           C  
ATOM   3579  CD1 PHE B  20     -21.487-116.239  56.228  1.00 20.00           C  
ATOM   3580  CD2 PHE B  20     -19.608-117.721  56.190  1.00 20.00           C  
ATOM   3581  CE1 PHE B  20     -21.914-116.790  55.037  1.00 20.00           C  
ATOM   3582  CE2 PHE B  20     -20.035-118.268  54.993  1.00 20.00           C  
ATOM   3583  CZ  PHE B  20     -21.190-117.804  54.421  1.00 20.00           C  
ATOM   3584  N   TRP B  21     -20.900-113.563  58.137  1.00 20.00           N  
ATOM   3585  CA  TRP B  21     -21.686-112.447  57.868  1.00 20.00           C  
ATOM   3586  C   TRP B  21     -20.872-111.248  58.168  1.00 20.00           C  
ATOM   3587  O   TRP B  21     -21.095-110.117  57.734  1.00 20.00           O  
ATOM   3588  CB  TRP B  21     -22.868-112.426  58.768  1.00 20.00           C  
ATOM   3589  CG  TRP B  21     -23.779-113.564  58.506  1.00 20.00           C  
ATOM   3590  CD1 TRP B  21     -23.777-114.749  59.107  1.00 20.00           C  
ATOM   3591  CD2 TRP B  21     -24.788-113.533  57.563  1.00 20.00           C  
ATOM   3592  NE1 TRP B  21     -24.802-115.482  58.542  1.00 20.00           N  
ATOM   3593  CE2 TRP B  21     -25.383-114.749  57.639  1.00 20.00           C  
ATOM   3594  CE3 TRP B  21     -25.247-112.581  56.657  1.00 20.00           C  
ATOM   3595  CZ2 TRP B  21     -26.434-115.081  56.850  1.00 20.00           C  
ATOM   3596  CZ3 TRP B  21     -26.304-112.924  55.865  1.00 20.00           C  
ATOM   3597  CH2 TRP B  21     -26.870-114.116  55.959  1.00 20.00           C  
ATOM   3598  N   GLU B  22     -19.825-110.941  58.805  1.00 20.00           N  
ATOM   3599  CA  GLU B  22     -19.748-109.510  58.606  1.00 20.00           C  
ATOM   3600  C   GLU B  22     -18.910-109.196  57.416  1.00 20.00           C  
ATOM   3601  O   GLU B  22     -18.602-108.063  57.030  1.00 20.00           O  
ATOM   3602  CB  GLU B  22     -19.232-108.841  59.849  1.00 20.00           C  
ATOM   3603  CG  GLU B  22     -20.060-109.027  61.067  1.00 20.00           C  
ATOM   3604  CD  GLU B  22     -19.516-108.361  62.281  1.00 20.00           C  
ATOM   3605  OE1 GLU B  22     -18.493-107.746  62.167  1.00 20.00           O  
ATOM   3606  OE2 GLU B  22     -20.111-108.453  63.347  1.00 20.00           O  
ATOM   3607  N   VAL B  23     -18.543-110.053  56.889  1.00 20.00           N  
ATOM   3608  CA  VAL B  23     -17.705-109.987  55.725  1.00 20.00           C  
ATOM   3609  C   VAL B  23     -18.529-109.791  54.476  1.00 20.00           C  
ATOM   3610  O   VAL B  23     -18.082-109.779  53.396  1.00 20.00           O  
ATOM   3611  CB  VAL B  23     -16.883-111.272  55.616  1.00 20.00           C  
ATOM   3612  CG1 VAL B  23     -15.973-111.283  54.429  1.00 20.00           C  
ATOM   3613  CG2 VAL B  23     -16.029-111.531  56.825  1.00 20.00           C  
ATOM   3614  N   ILE B  24     -19.719-109.548  54.864  1.00 20.00           N  
ATOM   3615  CA  ILE B  24     -20.730-109.425  53.851  1.00 20.00           C  
ATOM   3616  C   ILE B  24     -21.255-108.001  53.742  1.00 20.00           C  
ATOM   3617  O   ILE B  24     -21.409-107.404  52.709  1.00 20.00           O  
ATOM   3618  CB  ILE B  24     -21.860-110.294  54.219  1.00 20.00           C  
ATOM   3619  CG1 ILE B  24     -21.481-111.770  54.341  1.00 20.00           C  
ATOM   3620  CG2 ILE B  24     -22.956-110.223  53.208  1.00 20.00           C  
ATOM   3621  CD1 ILE B  24     -22.616-112.638  54.702  1.00 20.00           C  
ATOM   3622  N   SER B  25     -21.631-107.226  54.757  1.00 20.00           N  
ATOM   3623  CA  SER B  25     -22.091-106.004  54.117  1.00 20.00           C  
ATOM   3624  C   SER B  25     -20.971-105.697  53.070  1.00 20.00           C  
ATOM   3625  O   SER B  25     -20.919-104.589  52.515  1.00 20.00           O  
ATOM   3626  CB  SER B  25     -22.335-104.907  55.143  1.00 20.00           C  
ATOM   3627  OG  SER B  25     -21.162-104.588  55.776  1.00 20.00           O  
ATOM   3628  N   ASP B  26     -19.973-106.726  52.862  1.00 20.00           N  
ATOM   3629  CA  ASP B  26     -19.086-106.696  51.769  1.00 20.00           C  
ATOM   3630  C   ASP B  26     -19.795-106.723  50.459  1.00 20.00           C  
ATOM   3631  O   ASP B  26     -19.337-106.441  49.398  1.00 20.00           O  
ATOM   3632  CB  ASP B  26     -18.115-107.860  51.842  1.00 20.00           C  
ATOM   3633  CG  ASP B  26     -17.043-107.735  50.839  1.00 20.00           C  
ATOM   3634  OD1 ASP B  26     -17.232-106.990  49.868  1.00 20.00           O  
ATOM   3635  OD2 ASP B  26     -16.016-108.381  51.025  1.00 20.00           O  
ATOM   3636  N   GLU B  27     -21.093-107.198  50.709  1.00 20.00           N  
ATOM   3637  CA  GLU B  27     -22.337-107.033  50.055  1.00 20.00           C  
ATOM   3638  C   GLU B  27     -22.519-108.100  49.006  1.00 20.00           C  
ATOM   3639  O   GLU B  27     -22.324-107.912  47.819  1.00 20.00           O  
ATOM   3640  CB  GLU B  27     -22.477-105.644  49.445  1.00 20.00           C  
ATOM   3641  CG  GLU B  27     -22.394-104.515  50.437  1.00 20.00           C  
ATOM   3642  CD  GLU B  27     -22.525-103.155  49.799  1.00 20.00           C  
ATOM   3643  OE1 GLU B  27     -22.686-103.096  48.577  1.00 20.00           O  
ATOM   3644  OE2 GLU B  27     -22.465-102.149  50.517  1.00 20.00           O  
ATOM   3645  N   HIS B  28     -23.057-109.135  49.337  1.00 20.00           N  
ATOM   3646  CA  HIS B  28     -23.642-110.038  48.403  1.00 20.00           C  
ATOM   3647  C   HIS B  28     -24.531-111.086  48.909  1.00 20.00           C  
ATOM   3648  O   HIS B  28     -25.205-111.710  48.255  1.00 20.00           O  
ATOM   3649  CB  HIS B  28     -22.618-110.862  47.700  1.00 20.00           C  
ATOM   3650  CG  HIS B  28     -21.992-111.878  48.652  1.00 20.00           C  
ATOM   3651  ND1 HIS B  28     -21.049-111.538  49.535  1.00 20.00           N  
ATOM   3652  CD2 HIS B  28     -22.208-113.183  48.844  1.00 20.00           C  
ATOM   3653  CE1 HIS B  28     -20.704-112.593  50.234  1.00 20.00           C  
ATOM   3654  NE2 HIS B  28     -21.391-113.607  49.835  1.00 20.00           N  
ATOM   3655  N   GLY B  29     -24.378-111.065  50.178  1.00 20.00           N  
ATOM   3656  CA  GLY B  29     -24.983-111.943  51.084  1.00 20.00           C  
ATOM   3657  C   GLY B  29     -26.351-112.421  50.587  1.00 20.00           C  
ATOM   3658  O   GLY B  29     -27.324-111.648  50.570  1.00 20.00           O  
ATOM   3659  N   ILE B  30     -26.101-113.609  50.298  1.00 20.00           N  
ATOM   3660  CA  ILE B  30     -26.695-114.807  49.885  1.00 20.00           C  
ATOM   3661  C   ILE B  30     -27.622-114.668  48.654  1.00 20.00           C  
ATOM   3662  O   ILE B  30     -27.529-115.377  47.664  1.00 20.00           O  
ATOM   3663  CB  ILE B  30     -26.504-115.619  51.098  1.00 20.00           C  
ATOM   3664  CG1 ILE B  30     -25.751-114.861  52.148  1.00 20.00           C  
ATOM   3665  CG2 ILE B  30     -25.747-116.919  50.836  1.00 20.00           C  
ATOM   3666  CD1 ILE B  30     -25.190-115.750  53.238  1.00 20.00           C  
ATOM   3667  N   ASP B  31     -28.566-113.829  48.365  1.00 20.00           N  
ATOM   3668  CA  ASP B  31     -29.043-114.030  47.039  1.00 20.00           C  
ATOM   3669  C   ASP B  31     -29.735-112.845  46.530  1.00 20.00           C  
ATOM   3670  O   ASP B  31     -30.571-112.926  45.683  1.00 20.00           O  
ATOM   3671  CB  ASP B  31     -30.025-115.118  46.999  1.00 20.00           C  
ATOM   3672  CG  ASP B  31     -31.271-114.663  47.670  1.00 20.00           C  
ATOM   3673  OD1 ASP B  31     -31.255-113.691  48.501  1.00 20.00           O  
ATOM   3674  OD2 ASP B  31     -32.327-115.240  47.400  1.00 20.00           O  
ATOM   3675  N   PRO B  32     -29.536-111.638  46.930  1.00 20.00           N  
ATOM   3676  CA  PRO B  32     -30.260-110.624  46.286  1.00 20.00           C  
ATOM   3677  C   PRO B  32     -29.736-110.494  44.932  1.00 20.00           C  
ATOM   3678  O   PRO B  32     -30.324-111.014  43.965  1.00 20.00           O  
ATOM   3679  CB  PRO B  32     -29.900-109.375  46.966  1.00 20.00           C  
ATOM   3680  CG  PRO B  32     -28.852-109.729  47.953  1.00 20.00           C  
ATOM   3681  CD  PRO B  32     -28.633-111.223  47.950  1.00 20.00           C  
ATOM   3682  N   THR B  33     -28.689-109.804  45.044  1.00 20.00           N  
ATOM   3683  CA  THR B  33     -27.826-109.351  44.012  1.00 20.00           C  
ATOM   3684  C   THR B  33     -27.829-107.843  44.063  1.00 20.00           C  
ATOM   3685  O   THR B  33     -28.638-107.205  44.722  1.00 20.00           O  
ATOM   3686  CB  THR B  33     -28.210-109.799  42.637  1.00 20.00           C  
ATOM   3687  OG1 THR B  33     -28.217-111.207  42.576  1.00 20.00           O  
ATOM   3688  CG2 THR B  33     -27.263-109.327  41.583  1.00 20.00           C  
ATOM   3689  N   GLY B  34     -26.925-107.293  43.376  1.00 20.00           N  
ATOM   3690  CA  GLY B  34     -26.815-105.852  43.328  1.00 20.00           C  
ATOM   3691  C   GLY B  34     -26.137-105.367  44.561  1.00 20.00           C  
ATOM   3692  O   GLY B  34     -25.417-106.110  45.222  1.00 20.00           O  
ATOM   3693  N   SER B  35     -26.395-104.130  44.883  1.00 20.00           N  
ATOM   3694  CA  SER B  35     -25.709-103.536  45.959  1.00 20.00           C  
ATOM   3695  C   SER B  35     -24.299-103.653  45.551  1.00 20.00           C  
ATOM   3696  O   SER B  35     -23.931-103.258  44.478  1.00 20.00           O  
ATOM   3697  CB  SER B  35     -26.004-104.260  47.264  1.00 20.00           C  
ATOM   3698  OG  SER B  35     -25.703-105.638  47.159  1.00 20.00           O  
ATOM   3699  N   TYR B  36     -23.508-104.214  46.305  1.00 20.00           N  
ATOM   3700  CA  TYR B  36     -22.113-104.370  46.187  1.00 20.00           C  
ATOM   3701  C   TYR B  36     -21.639-103.792  44.892  1.00 20.00           C  
ATOM   3702  O   TYR B  36     -20.396-103.824  44.656  1.00 20.00           O  
ATOM   3703  CB  TYR B  36     -21.698-105.836  46.307  1.00 20.00           C  
ATOM   3704  CG  TYR B  36     -22.060-106.674  45.129  1.00 20.00           C  
ATOM   3705  CD1 TYR B  36     -21.230-106.838  44.064  1.00 20.00           C  
ATOM   3706  CD2 TYR B  36     -23.234-107.301  45.082  1.00 20.00           C  
ATOM   3707  CE1 TYR B  36     -21.556-107.603  42.986  1.00 20.00           C  
ATOM   3708  CE2 TYR B  36     -23.570-108.069  44.009  1.00 20.00           C  
ATOM   3709  CZ  TYR B  36     -22.729-108.216  42.965  1.00 20.00           C  
ATOM   3710  OH  TYR B  36     -23.062-108.981  41.895  1.00 20.00           O  
ATOM   3711  N   HIS B  37     -22.315-103.202  43.935  1.00 20.00           N  
ATOM   3712  CA  HIS B  37     -21.731-102.758  42.648  1.00 20.00           C  
ATOM   3713  C   HIS B  37     -21.047-101.385  42.701  1.00 20.00           C  
ATOM   3714  O   HIS B  37     -20.184-101.112  41.909  1.00 20.00           O  
ATOM   3715  CB  HIS B  37     -22.738-102.647  41.540  1.00 20.00           C  
ATOM   3716  CG  HIS B  37     -23.390-103.967  41.227  1.00 20.00           C  
ATOM   3717  ND1 HIS B  37     -22.741-105.040  40.620  1.00 20.00           N  
ATOM   3718  CD2 HIS B  37     -24.609-104.371  41.439  1.00 20.00           C  
ATOM   3719  CE1 HIS B  37     -23.558-106.023  40.494  1.00 20.00           C  
ATOM   3720  NE2 HIS B  37     -24.676-105.639  40.979  1.00 20.00           N  
ATOM   3721  N   GLY B  38     -21.404-100.486  43.613  1.00 20.00           N  
ATOM   3722  CA  GLY B  38     -20.801 -99.141  43.669  1.00 20.00           C  
ATOM   3723  C   GLY B  38     -20.807 -98.588  45.081  1.00 20.00           C  
ATOM   3724  O   GLY B  38     -21.349 -97.498  45.334  1.00 20.00           O  
ATOM   3725  N   ASP B  39     -20.192 -99.386  45.876  1.00 20.00           N  
ATOM   3726  CA  ASP B  39     -20.071 -99.251  47.296  1.00 20.00           C  
ATOM   3727  C   ASP B  39     -21.219 -98.680  47.981  1.00 20.00           C  
ATOM   3728  O   ASP B  39     -22.255 -98.422  47.473  1.00 20.00           O  
ATOM   3729  CB  ASP B  39     -18.972 -98.398  47.708  1.00 20.00           C  
ATOM   3730  CG  ASP B  39     -17.750 -99.231  47.636  1.00 20.00           C  
ATOM   3731  OD1 ASP B  39     -17.822-100.473  47.327  1.00 20.00           O  
ATOM   3732  OD2 ASP B  39     -16.669 -98.702  47.851  1.00 20.00           O  
ATOM   3733  N   SER B  40     -21.018 -98.567  49.184  1.00 20.00           N  
ATOM   3734  CA  SER B  40     -21.913 -97.892  49.919  1.00 20.00           C  
ATOM   3735  C   SER B  40     -22.680 -98.700  50.903  1.00 20.00           C  
ATOM   3736  O   SER B  40     -23.034 -99.852  50.637  1.00 20.00           O  
ATOM   3737  CB  SER B  40     -22.844 -97.070  49.047  1.00 20.00           C  
ATOM   3738  OG  SER B  40     -23.723 -97.889  48.400  1.00 20.00           O  
ATOM   3739  N   ASP B  41     -22.747 -98.084  51.980  1.00 20.00           N  
ATOM   3740  CA  ASP B  41     -23.718 -98.295  53.007  1.00 20.00           C  
ATOM   3741  C   ASP B  41     -23.057 -98.562  54.337  1.00 20.00           C  
ATOM   3742  O   ASP B  41     -22.202 -97.796  54.734  1.00 20.00           O  
ATOM   3743  CB  ASP B  41     -24.538 -99.483  52.644  1.00 20.00           C  
ATOM   3744  CG  ASP B  41     -25.247 -99.300  51.331  1.00 20.00           C  
ATOM   3745  OD1 ASP B  41     -25.116 -98.222  50.658  1.00 20.00           O  
ATOM   3746  OD2 ASP B  41     -25.978-100.221  50.897  1.00 20.00           O  
ATOM   3747  N   LEU B  42     -23.735 -99.443  54.947  1.00 20.00           N  
ATOM   3748  CA  LEU B  42     -23.084-100.339  55.898  1.00 20.00           C  
ATOM   3749  C   LEU B  42     -23.937-100.517  57.115  1.00 20.00           C  
ATOM   3750  O   LEU B  42     -24.722 -99.636  57.491  1.00 20.00           O  
ATOM   3751  CB  LEU B  42     -21.802 -99.760  56.324  1.00 20.00           C  
ATOM   3752  CG  LEU B  42     -20.880 -99.561  55.170  1.00 20.00           C  
ATOM   3753  CD1 LEU B  42     -19.598 -98.977  55.597  1.00 20.00           C  
ATOM   3754  CD2 LEU B  42     -20.530-100.857  54.445  1.00 20.00           C  
ATOM   3755  N   GLN B  43     -23.778-101.690  57.529  1.00 20.00           N  
ATOM   3756  CA  GLN B  43     -24.068-102.136  58.877  1.00 20.00           C  
ATOM   3757  C   GLN B  43     -24.957-103.326  58.830  1.00 20.00           C  
ATOM   3758  O   GLN B  43     -24.678-104.295  58.090  1.00 20.00           O  
ATOM   3759  CB  GLN B  43     -24.728-101.004  59.652  1.00 20.00           C  
ATOM   3760  CG  GLN B  43     -23.905 -99.771  59.767  1.00 20.00           C  
ATOM   3761  CD  GLN B  43     -24.570 -98.636  60.533  1.00 20.00           C  
ATOM   3762  OE1 GLN B  43     -25.659 -98.776  60.977  1.00 20.00           O  
ATOM   3763  NE2 GLN B  43     -23.974 -97.508  60.721  1.00 20.00           N  
ATOM   3764  N   LEU B  44     -25.947-103.083  59.527  1.00 20.00           N  
ATOM   3765  CA  LEU B  44     -26.942-104.077  59.743  1.00 20.00           C  
ATOM   3766  C   LEU B  44     -28.158-103.633  59.000  1.00 20.00           C  
ATOM   3767  O   LEU B  44     -29.203-103.675  59.531  1.00 20.00           O  
ATOM   3768  CB  LEU B  44     -27.239-104.198  61.215  1.00 20.00           C  
ATOM   3769  CG  LEU B  44     -28.268-105.219  61.508  1.00 20.00           C  
ATOM   3770  CD1 LEU B  44     -27.886-106.625  61.045  1.00 20.00           C  
ATOM   3771  CD2 LEU B  44     -28.564-105.344  62.982  1.00 20.00           C  
ATOM   3772  N   GLU B  47     -27.908-102.818  57.852  1.00 20.00           N  
ATOM   3773  CA  GLU B  47     -28.933-102.405  56.925  1.00 20.00           C  
ATOM   3774  C   GLU B  47     -28.645-101.041  56.341  1.00 20.00           C  
ATOM   3775  O   GLU B  47     -27.860-100.258  56.810  1.00 20.00           O  
ATOM   3776  CB  GLU B  47     -30.229-102.324  57.640  1.00 20.00           C  
ATOM   3777  CG  GLU B  47     -30.608-103.650  58.244  1.00 20.00           C  
ATOM   3778  CD  GLU B  47     -31.902-103.567  58.963  1.00 20.00           C  
ATOM   3779  OE1 GLU B  47     -32.546-102.453  59.011  1.00 20.00           O  
ATOM   3780  OE2 GLU B  47     -32.349-104.611  59.521  1.00 20.00           O  
ATOM   3781  N   ARG B  48     -29.538-100.372  55.573  1.00 20.00           N  
ATOM   3782  CA  ARG B  48     -29.853 -99.703  54.319  1.00 20.00           C  
ATOM   3783  C   ARG B  48     -31.223 -99.103  54.368  1.00 20.00           C  
ATOM   3784  O   ARG B  48     -31.620 -98.543  55.406  1.00 20.00           O  
ATOM   3785  CB  ARG B  48     -29.762-100.700  53.180  1.00 20.00           C  
ATOM   3786  CG  ARG B  48     -28.420-101.344  53.042  1.00 20.00           C  
ATOM   3787  CD  ARG B  48     -28.320-102.345  51.906  1.00 20.00           C  
ATOM   3788  NE  ARG B  48     -27.028-102.961  51.782  1.00 20.00           N  
ATOM   3789  CZ  ARG B  48     -26.698-103.866  50.864  1.00 20.00           C  
ATOM   3790  NH1 ARG B  48     -27.557-104.276  49.974  1.00 20.00           N  
ATOM   3791  NH2 ARG B  48     -25.518-104.427  50.755  1.00 20.00           N  
ATOM   3792  N   ILE B  49     -31.767 -99.059  53.200  1.00 20.00           N  
ATOM   3793  CA  ILE B  49     -32.965 -98.303  52.912  1.00 20.00           C  
ATOM   3794  C   ILE B  49     -33.923 -99.208  52.225  1.00 20.00           C  
ATOM   3795  O   ILE B  49     -33.636 -99.798  51.171  1.00 20.00           O  
ATOM   3796  CB  ILE B  49     -32.676 -97.115  52.029  1.00 20.00           C  
ATOM   3797  CG1 ILE B  49     -31.736 -96.155  52.656  1.00 20.00           C  
ATOM   3798  CG2 ILE B  49     -33.882 -96.274  51.685  1.00 20.00           C  
ATOM   3799  CD1 ILE B  49     -31.457 -94.963  51.774  1.00 20.00           C  
ATOM   3800  N   ASN B  50     -35.013 -99.738  52.682  1.00 20.00           N  
ATOM   3801  CA  ASN B  50     -36.236-100.339  52.311  1.00 20.00           C  
ATOM   3802  C   ASN B  50     -36.957-100.770  53.551  1.00 20.00           C  
ATOM   3803  O   ASN B  50     -37.238-100.177  54.572  1.00 20.00           O  
ATOM   3804  CB  ASN B  50     -35.980-101.551  51.427  1.00 20.00           C  
ATOM   3805  CG  ASN B  50     -35.283-101.209  50.148  1.00 20.00           C  
ATOM   3806  OD1 ASN B  50     -35.782-100.419  49.362  1.00 20.00           O  
ATOM   3807  ND2 ASN B  50     -34.144-101.765  49.886  1.00 20.00           N  
ATOM   3808  N   VAL B  51     -37.543-101.992  53.098  1.00 20.00           N  
ATOM   3809  CA  VAL B  51     -38.571-102.685  53.712  1.00 20.00           C  
ATOM   3810  C   VAL B  51     -38.033-103.897  54.296  1.00 20.00           C  
ATOM   3811  O   VAL B  51     -37.192-104.605  53.751  1.00 20.00           O  
ATOM   3812  CB  VAL B  51     -39.630-102.963  52.707  1.00 20.00           C  
ATOM   3813  CG1 VAL B  51     -40.865-103.452  53.346  1.00 20.00           C  
ATOM   3814  CG2 VAL B  51     -40.036-101.732  51.903  1.00 20.00           C  
ATOM   3815  N   TYR B  52     -38.482-104.101  55.398  1.00 20.00           N  
ATOM   3816  CA  TYR B  52     -38.093-105.222  56.037  1.00 20.00           C  
ATOM   3817  C   TYR B  52     -39.169-106.185  56.089  1.00 20.00           C  
ATOM   3818  O   TYR B  52     -40.310-105.753  55.826  1.00 20.00           O  
ATOM   3819  CB  TYR B  52     -37.589-104.908  57.380  1.00 20.00           C  
ATOM   3820  CG  TYR B  52     -38.453-103.896  58.008  1.00 20.00           C  
ATOM   3821  CD1 TYR B  52     -38.286-102.557  57.732  1.00 20.00           C  
ATOM   3822  CD2 TYR B  52     -39.419-104.332  58.821  1.00 20.00           C  
ATOM   3823  CE1 TYR B  52     -39.124-101.625  58.310  1.00 20.00           C  
ATOM   3824  CE2 TYR B  52     -40.251-103.408  59.395  1.00 20.00           C  
ATOM   3825  CZ  TYR B  52     -40.106-102.053  59.142  1.00 20.00           C  
ATOM   3826  OH  TYR B  52     -40.922-101.147  59.709  1.00 20.00           O  
ATOM   3827  N   TYR B  53     -38.405-107.063  56.373  1.00 20.00           N  
ATOM   3828  CA  TYR B  53     -38.264-108.396  56.589  1.00 20.00           C  
ATOM   3829  C   TYR B  53     -37.900-109.064  55.379  1.00 20.00           C  
ATOM   3830  O   TYR B  53     -38.295-108.624  54.279  1.00 20.00           O  
ATOM   3831  CB  TYR B  53     -39.212-109.240  57.296  1.00 20.00           C  
ATOM   3832  CG  TYR B  53     -39.532-108.848  58.736  1.00 20.00           C  
ATOM   3833  CD1 TYR B  53     -38.654-108.836  59.845  1.00 20.00           C  
ATOM   3834  CD2 TYR B  53     -40.786-108.497  58.929  1.00 20.00           C  
ATOM   3835  CE1 TYR B  53     -39.121-108.414  61.081  1.00 20.00           C  
ATOM   3836  CE2 TYR B  53     -41.234-108.097  60.138  1.00 20.00           C  
ATOM   3837  CZ  TYR B  53     -40.417-108.043  61.217  1.00 20.00           C  
ATOM   3838  OH  TYR B  53     -40.904-107.619  62.395  1.00 20.00           O  
ATOM   3839  N   ASN B  54     -37.265-109.858  55.958  1.00 20.00           N  
ATOM   3840  CA  ASN B  54     -36.535-110.848  55.606  1.00 20.00           C  
ATOM   3841  C   ASN B  54     -35.858-110.743  54.271  1.00 20.00           C  
ATOM   3842  O   ASN B  54     -34.710-111.187  54.161  1.00 20.00           O  
ATOM   3843  CB  ASN B  54     -37.240-112.155  55.666  1.00 20.00           C  
ATOM   3844  CG  ASN B  54     -37.770-112.441  57.051  1.00 20.00           C  
ATOM   3845  OD1 ASN B  54     -37.092-112.320  58.044  1.00 20.00           O  
ATOM   3846  ND2 ASN B  54     -38.974-112.805  57.175  1.00 20.00           N  
ATOM   3847  N   GLU B  55     -36.520-110.489  53.213  1.00 20.00           N  
ATOM   3848  CA  GLU B  55     -36.045-110.736  51.866  1.00 20.00           C  
ATOM   3849  C   GLU B  55     -34.891-109.863  51.583  1.00 20.00           C  
ATOM   3850  O   GLU B  55     -34.219-110.168  50.578  1.00 20.00           O  
ATOM   3851  CB  GLU B  55     -37.112-110.415  50.864  1.00 20.00           C  
ATOM   3852  CG  GLU B  55     -38.303-111.254  51.058  1.00 20.00           C  
ATOM   3853  CD  GLU B  55     -39.372-110.929  50.059  1.00 20.00           C  
ATOM   3854  OE1 GLU B  55     -39.208-110.025  49.176  1.00 20.00           O  
ATOM   3855  OE2 GLU B  55     -40.438-111.559  50.100  1.00 20.00           O  
ATOM   3856  N   ALA B  56     -34.651-108.801  52.288  1.00 20.00           N  
ATOM   3857  CA  ALA B  56     -33.512-108.040  51.941  1.00 20.00           C  
ATOM   3858  C   ALA B  56     -32.290-108.766  52.437  1.00 20.00           C  
ATOM   3859  O   ALA B  56     -31.195-108.465  52.052  1.00 20.00           O  
ATOM   3860  CB  ALA B  56     -33.607-106.655  52.567  1.00 20.00           C  
ATOM   3861  N   ALA B  57     -32.706-109.966  52.917  1.00 20.00           N  
ATOM   3862  CA  ALA B  57     -31.836-111.123  53.142  1.00 20.00           C  
ATOM   3863  C   ALA B  57     -30.469-110.657  53.414  1.00 20.00           C  
ATOM   3864  O   ALA B  57     -30.276-109.684  54.162  1.00 20.00           O  
ATOM   3865  CB  ALA B  57     -31.823-112.027  51.926  1.00 20.00           C  
ATOM   3866  N   GLY B  58     -29.617-111.199  52.668  1.00 20.00           N  
ATOM   3867  CA  GLY B  58     -28.263-110.852  52.764  1.00 20.00           C  
ATOM   3868  C   GLY B  58     -27.831-109.895  51.686  1.00 20.00           C  
ATOM   3869  O   GLY B  58     -26.663-109.662  51.516  1.00 20.00           O  
ATOM   3870  N   ASN B  59     -28.776-109.218  51.064  1.00 20.00           N  
ATOM   3871  CA  ASN B  59     -28.447-108.260  50.026  1.00 20.00           C  
ATOM   3872  C   ASN B  59     -29.385-107.063  50.475  1.00 20.00           C  
ATOM   3873  O   ASN B  59     -30.327-107.233  51.197  1.00 20.00           O  
ATOM   3874  CB  ASN B  59     -28.800-108.806  48.666  1.00 20.00           C  
ATOM   3875  CG  ASN B  59     -28.477-107.859  47.540  1.00 20.00           C  
ATOM   3876  OD1 ASN B  59     -27.992-106.783  47.783  1.00 20.00           O  
ATOM   3877  ND2 ASN B  59     -28.719-108.196  46.305  1.00 20.00           N  
ATOM   3878  N   LYS B  60     -29.231-105.865  50.155  1.00 20.00           N  
ATOM   3879  CA  LYS B  60     -29.813-104.533  50.376  1.00 20.00           C  
ATOM   3880  C   LYS B  60     -31.023-104.636  51.228  1.00 20.00           C  
ATOM   3881  O   LYS B  60     -31.978-105.316  51.130  1.00 20.00           O  
ATOM   3882  CB  LYS B  60     -30.181-103.893  49.052  1.00 20.00           C  
ATOM   3883  CG  LYS B  60     -29.026-103.728  48.134  1.00 20.00           C  
ATOM   3884  CD  LYS B  60     -29.395-103.089  46.809  1.00 20.00           C  
ATOM   3885  CE  LYS B  60     -28.239-102.925  45.891  1.00 20.00           C  
ATOM   3886  NZ  LYS B  60     -28.591-102.312  44.618  1.00 20.00           N  
ATOM   3887  N   TYR B  61     -31.456-103.941  51.965  1.00 20.00           N  
ATOM   3888  CA  TYR B  61     -31.883-103.167  53.124  1.00 20.00           C  
ATOM   3889  C   TYR B  61     -31.804-104.062  54.339  1.00 20.00           C  
ATOM   3890  O   TYR B  61     -31.929-103.482  55.459  1.00 20.00           O  
ATOM   3891  CB  TYR B  61     -33.271-102.656  52.939  1.00 20.00           C  
ATOM   3892  CG  TYR B  61     -33.769-101.842  54.118  1.00 20.00           C  
ATOM   3893  CD1 TYR B  61     -34.377-102.475  55.170  1.00 20.00           C  
ATOM   3894  CD2 TYR B  61     -33.615-100.462  54.148  1.00 20.00           C  
ATOM   3895  CE1 TYR B  61     -34.831-101.729  56.250  1.00 20.00           C  
ATOM   3896  CE2 TYR B  61     -34.071 -99.716  55.228  1.00 20.00           C  
ATOM   3897  CZ  TYR B  61     -34.677-100.349  56.279  1.00 20.00           C  
ATOM   3898  OH  TYR B  61     -35.119 -99.625  57.327  1.00 20.00           O  
ATOM   3899  N   VAL B  62     -31.731-105.382  54.211  1.00 20.00           N  
ATOM   3900  CA  VAL B  62     -31.866-106.285  55.340  1.00 20.00           C  
ATOM   3901  C   VAL B  62     -30.692-107.245  55.413  1.00 20.00           C  
ATOM   3902  O   VAL B  62     -30.012-107.563  54.491  1.00 20.00           O  
ATOM   3903  CB  VAL B  62     -33.105-107.066  55.192  1.00 20.00           C  
ATOM   3904  CG1 VAL B  62     -33.325-108.026  56.334  1.00 20.00           C  
ATOM   3905  CG2 VAL B  62     -34.318-106.172  55.118  1.00 20.00           C  
ATOM   3906  N   PRO B  63     -30.594-107.797  56.615  1.00 20.00           N  
ATOM   3907  CA  PRO B  63     -29.851-108.995  56.929  1.00 20.00           C  
ATOM   3908  C   PRO B  63     -30.733-110.140  56.982  1.00 20.00           C  
ATOM   3909  O   PRO B  63     -31.662-109.987  57.778  1.00 20.00           O  
ATOM   3910  CB  PRO B  63     -29.264-108.684  58.250  1.00 20.00           C  
ATOM   3911  CG  PRO B  63     -30.153-107.648  58.852  1.00 20.00           C  
ATOM   3912  CD  PRO B  63     -30.689-106.851  57.714  1.00 20.00           C  
ATOM   3913  N   ARG B  64     -30.712-111.131  56.046  1.00 20.00           N  
ATOM   3914  CA  ARG B  64     -31.555-112.277  56.186  1.00 20.00           C  
ATOM   3915  C   ARG B  64     -30.834-113.361  56.965  1.00 20.00           C  
ATOM   3916  O   ARG B  64     -29.759-113.655  56.539  1.00 20.00           O  
ATOM   3917  CB  ARG B  64     -31.937-112.802  54.830  1.00 20.00           C  
ATOM   3918  CG  ARG B  64     -32.809-114.009  54.890  1.00 20.00           C  
ATOM   3919  CD  ARG B  64     -33.160-114.504  53.513  1.00 20.00           C  
ATOM   3920  NE  ARG B  64     -33.989-115.667  53.502  1.00 20.00           N  
ATOM   3921  CZ  ARG B  64     -34.394-116.239  52.385  1.00 20.00           C  
ATOM   3922  NH1 ARG B  64     -34.054-115.760  51.202  1.00 20.00           N  
ATOM   3923  NH2 ARG B  64     -35.140-117.303  52.341  1.00 20.00           N  
ATOM   3924  N   ALA B  65     -31.175-113.758  57.946  1.00 20.00           N  
ATOM   3925  CA  ALA B  65     -30.610-114.991  58.506  1.00 20.00           C  
ATOM   3926  C   ALA B  65     -31.602-115.610  59.398  1.00 20.00           C  
ATOM   3927  O   ALA B  65     -32.531-114.938  59.833  1.00 20.00           O  
ATOM   3928  CB  ALA B  65     -29.491-114.664  59.423  1.00 20.00           C  
ATOM   3929  N   ILE B  66     -31.376-116.863  59.615  1.00 20.00           N  
ATOM   3930  CA  ILE B  66     -32.063-117.612  60.604  1.00 20.00           C  
ATOM   3931  C   ILE B  66     -31.080-117.779  61.693  1.00 20.00           C  
ATOM   3932  O   ILE B  66     -29.998-118.255  61.474  1.00 20.00           O  
ATOM   3933  CB  ILE B  66     -32.440-118.961  60.055  1.00 20.00           C  
ATOM   3934  CG1 ILE B  66     -33.105-119.818  61.084  1.00 20.00           C  
ATOM   3935  CG2 ILE B  66     -31.275-119.792  59.572  1.00 20.00           C  
ATOM   3936  CD1 ILE B  66     -33.466-121.182  60.552  1.00 20.00           C  
ATOM   3937  N   LEU B  67     -31.385-117.372  62.867  1.00 20.00           N  
ATOM   3938  CA  LEU B  67     -30.403-117.453  63.898  1.00 20.00           C  
ATOM   3939  C   LEU B  67     -30.805-118.355  64.987  1.00 20.00           C  
ATOM   3940  O   LEU B  67     -31.905-118.294  65.438  1.00 20.00           O  
ATOM   3941  CB  LEU B  67     -30.181-116.077  64.459  1.00 20.00           C  
ATOM   3942  CG  LEU B  67     -29.101-116.068  65.481  1.00 20.00           C  
ATOM   3943  CD1 LEU B  67     -27.805-116.565  64.930  1.00 20.00           C  
ATOM   3944  CD2 LEU B  67     -28.871-114.680  66.035  1.00 20.00           C  
ATOM   3945  N   VAL B  68     -29.909-119.173  65.412  1.00 20.00           N  
ATOM   3946  CA  VAL B  68     -30.212-120.110  66.436  1.00 20.00           C  
ATOM   3947  C   VAL B  68     -29.170-120.185  67.480  1.00 20.00           C  
ATOM   3948  O   VAL B  68     -28.095-120.678  67.246  1.00 20.00           O  
ATOM   3949  CB  VAL B  68     -30.393-121.476  65.826  1.00 20.00           C  
ATOM   3950  CG1 VAL B  68     -30.846-122.499  66.824  1.00 20.00           C  
ATOM   3951  CG2 VAL B  68     -31.395-121.460  64.714  1.00 20.00           C  
ATOM   3952  N   ASP B  69     -29.537-119.680  68.604  1.00 20.00           N  
ATOM   3953  CA  ASP B  69     -28.738-119.728  69.778  1.00 20.00           C  
ATOM   3954  C   ASP B  69     -29.488-120.520  70.767  1.00 20.00           C  
ATOM   3955  O   ASP B  69     -30.670-120.514  70.771  1.00 20.00           O  
ATOM   3956  CB  ASP B  69     -28.504-118.308  70.251  1.00 20.00           C  
ATOM   3957  CG  ASP B  69     -27.903-117.441  69.187  1.00 20.00           C  
ATOM   3958  OD1 ASP B  69     -27.582-117.953  68.060  1.00 20.00           O  
ATOM   3959  OD2 ASP B  69     -27.712-116.198  69.415  1.00 20.00           O  
ATOM   3960  N   LEU B  70     -28.858-121.245  71.614  1.00 20.00           N  
ATOM   3961  CA  LEU B  70     -29.618-122.019  72.542  1.00 20.00           C  
ATOM   3962  C   LEU B  70     -29.268-121.688  73.969  1.00 20.00           C  
ATOM   3963  O   LEU B  70     -29.638-122.344  74.899  1.00 20.00           O  
ATOM   3964  CB  LEU B  70     -29.403-123.509  72.278  1.00 20.00           C  
ATOM   3965  CG  LEU B  70     -30.289-124.449  73.009  1.00 20.00           C  
ATOM   3966  CD1 LEU B  70     -31.652-124.337  72.461  1.00 20.00           C  
ATOM   3967  CD2 LEU B  70     -29.774-125.878  72.920  1.00 20.00           C  
ATOM   3968  N   GLU B  71     -28.596-120.768  74.182  1.00 20.00           N  
ATOM   3969  CA  GLU B  71     -28.232-120.412  75.523  1.00 20.00           C  
ATOM   3970  C   GLU B  71     -27.824-118.967  75.602  1.00 20.00           C  
ATOM   3971  O   GLU B  71     -26.819-118.681  75.434  1.00 20.00           O  
ATOM   3972  CB  GLU B  71     -27.152-121.346  76.026  1.00 20.00           C  
ATOM   3973  CG  GLU B  71     -27.508-122.802  76.067  1.00 20.00           C  
ATOM   3974  CD  GLU B  71     -26.413-123.700  76.559  1.00 20.00           C  
ATOM   3975  OE1 GLU B  71     -25.377-123.181  76.873  1.00 20.00           O  
ATOM   3976  OE2 GLU B  71     -26.589-124.922  76.627  1.00 20.00           O  
ATOM   3977  N   PRO B  72     -28.399-118.140  75.925  1.00 20.00           N  
ATOM   3978  CA  PRO B  72     -28.370-116.801  75.359  1.00 20.00           C  
ATOM   3979  C   PRO B  72     -26.994-116.324  75.149  1.00 20.00           C  
ATOM   3980  O   PRO B  72     -26.777-115.041  75.251  1.00 20.00           O  
ATOM   3981  CB  PRO B  72     -28.969-115.916  76.440  1.00 20.00           C  
ATOM   3982  CG  PRO B  72     -28.636-116.607  77.688  1.00 20.00           C  
ATOM   3983  CD  PRO B  72     -28.544-118.063  77.354  1.00 20.00           C  
ATOM   3984  N   GLY B  73     -26.056-116.946  74.762  1.00 20.00           N  
ATOM   3985  CA  GLY B  73     -24.829-116.499  74.189  1.00 20.00           C  
ATOM   3986  C   GLY B  73     -25.010-116.012  72.763  1.00 20.00           C  
ATOM   3987  O   GLY B  73     -24.524-114.920  72.417  1.00 20.00           O  
ATOM   3988  N   THR B  74     -25.220-115.941  72.108  1.00 20.00           N  
ATOM   3989  CA  THR B  74     -25.275-115.275  70.833  1.00 20.00           C  
ATOM   3990  C   THR B  74     -26.212-114.088  70.866  1.00 20.00           C  
ATOM   3991  O   THR B  74     -26.099-113.139  70.059  1.00 20.00           O  
ATOM   3992  CB  THR B  74     -25.680-116.210  69.727  1.00 20.00           C  
ATOM   3993  OG1 THR B  74     -24.769-117.300  69.626  1.00 20.00           O  
ATOM   3994  CG2 THR B  74     -25.760-115.470  68.419  1.00 20.00           C  
ATOM   3995  N   MET B  75     -27.219-114.174  71.619  1.00 20.00           N  
ATOM   3996  CA  MET B  75     -27.933-112.932  71.868  1.00 20.00           C  
ATOM   3997  C   MET B  75     -27.024-111.791  72.114  1.00 20.00           C  
ATOM   3998  O   MET B  75     -26.596-111.157  71.177  1.00 20.00           O  
ATOM   3999  CB  MET B  75     -28.848-113.085  73.038  1.00 20.00           C  
ATOM   4000  CG  MET B  75     -29.795-111.920  73.220  1.00 20.00           C  
ATOM   4001  SD  MET B  75     -31.006-111.831  71.943  1.00 20.00           S  
ATOM   4002  CE  MET B  75     -30.062-111.322  70.560  1.00 20.00           C  
ATOM   4003  N   ASP B  76     -26.540-111.614  73.300  1.00 20.00           N  
ATOM   4004  CA  ASP B  76     -25.802-110.547  73.801  1.00 20.00           C  
ATOM   4005  C   ASP B  76     -24.521-110.458  73.102  1.00 20.00           C  
ATOM   4006  O   ASP B  76     -24.028-109.216  73.033  1.00 20.00           O  
ATOM   4007  CB  ASP B  76     -25.651-110.778  75.280  1.00 20.00           C  
ATOM   4008  CG  ASP B  76     -26.962-110.774  75.949  1.00 20.00           C  
ATOM   4009  OD1 ASP B  76     -27.895-110.224  75.362  1.00 20.00           O  
ATOM   4010  OD2 ASP B  76     -27.065-111.327  77.046  1.00 20.00           O  
ATOM   4011  N   SER B  77     -23.763-111.424  72.734  1.00 20.00           N  
ATOM   4012  CA  SER B  77     -22.466-111.343  72.195  1.00 20.00           C  
ATOM   4013  C   SER B  77     -22.467-110.543  70.917  1.00 20.00           C  
ATOM   4014  O   SER B  77     -21.525-109.825  70.641  1.00 20.00           O  
ATOM   4015  CB  SER B  77     -21.884-112.739  71.965  1.00 20.00           C  
ATOM   4016  OG  SER B  77     -22.593-113.438  71.005  1.00 20.00           O  
ATOM   4017  N   VAL B  78     -23.477-110.731  70.128  1.00 20.00           N  
ATOM   4018  CA  VAL B  78     -23.525-109.887  68.957  1.00 20.00           C  
ATOM   4019  C   VAL B  78     -24.716-108.968  68.975  1.00 20.00           C  
ATOM   4020  O   VAL B  78     -24.658-107.883  68.302  1.00 20.00           O  
ATOM   4021  CB  VAL B  78     -23.497-110.722  67.681  1.00 20.00           C  
ATOM   4022  CG1 VAL B  78     -23.663-109.830  66.477  1.00 20.00           C  
ATOM   4023  CG2 VAL B  78     -22.249-111.545  67.593  1.00 20.00           C  
ATOM   4024  N   ARG B  79     -25.817-109.312  69.509  1.00 20.00           N  
ATOM   4025  CA  ARG B  79     -26.984-108.492  69.378  1.00 20.00           C  
ATOM   4026  C   ARG B  79     -26.931-107.275  70.265  1.00 20.00           C  
ATOM   4027  O   ARG B  79     -27.114-107.322  71.470  1.00 20.00           O  
ATOM   4028  CB  ARG B  79     -28.173-109.295  69.690  1.00 20.00           C  
ATOM   4029  CG  ARG B  79     -29.441-108.572  69.369  1.00 20.00           C  
ATOM   4030  CD  ARG B  79     -30.579-109.313  69.916  1.00 20.00           C  
ATOM   4031  NE  ARG B  79     -31.805-108.636  69.615  1.00 20.00           N  
ATOM   4032  CZ  ARG B  79     -32.946-109.076  69.978  1.00 20.00           C  
ATOM   4033  NH1 ARG B  79     -33.019-110.199  70.657  1.00 20.00           N  
ATOM   4034  NH2 ARG B  79     -34.011-108.394  69.660  1.00 20.00           N  
ATOM   4035  N   SER B  80     -26.641-106.144  69.667  1.00 20.00           N  
ATOM   4036  CA  SER B  80     -26.408-105.001  70.513  1.00 20.00           C  
ATOM   4037  C   SER B  80     -25.127-104.432  70.022  1.00 20.00           C  
ATOM   4038  O   SER B  80     -24.626-104.822  68.977  1.00 20.00           O  
ATOM   4039  CB  SER B  80     -26.353-105.425  71.964  1.00 20.00           C  
ATOM   4040  OG  SER B  80     -25.297-106.326  72.172  1.00 20.00           O  
ATOM   4041  N   GLY B  81     -24.606-103.526  70.764  1.00 20.00           N  
ATOM   4042  CA  GLY B  81     -23.382-102.873  70.425  1.00 20.00           C  
ATOM   4043  C   GLY B  81     -22.747-103.417  69.125  1.00 20.00           C  
ATOM   4044  O   GLY B  81     -22.362-102.644  68.267  1.00 20.00           O  
ATOM   4045  N   PRO B  82     -22.580-104.748  68.929  1.00 20.00           N  
ATOM   4046  CA  PRO B  82     -21.934-105.341  67.731  1.00 20.00           C  
ATOM   4047  C   PRO B  82     -22.575-104.999  66.363  1.00 20.00           C  
ATOM   4048  O   PRO B  82     -23.642-104.356  66.335  1.00 20.00           O  
ATOM   4049  CB  PRO B  82     -21.958-106.823  67.990  1.00 20.00           C  
ATOM   4050  CG  PRO B  82     -22.612-107.043  69.320  1.00 20.00           C  
ATOM   4051  CD  PRO B  82     -23.009-105.725  69.901  1.00 20.00           C  
ATOM   4052  N   PHE B  83     -21.858-105.473  65.315  1.00 20.00           N  
ATOM   4053  CA  PHE B  83     -22.082-105.352  63.815  1.00 20.00           C  
ATOM   4054  C   PHE B  83     -23.521-105.397  63.339  1.00 20.00           C  
ATOM   4055  O   PHE B  83     -23.844-105.066  62.194  1.00 20.00           O  
ATOM   4056  CB  PHE B  83     -21.366-106.567  63.145  1.00 20.00           C  
ATOM   4057  CG  PHE B  83     -20.763-106.399  61.739  1.00 20.00           C  
ATOM   4058  CD1 PHE B  83     -19.693-105.589  61.519  1.00 20.00           C  
ATOM   4059  CD2 PHE B  83     -21.262-107.106  60.656  1.00 20.00           C  
ATOM   4060  CE1 PHE B  83     -19.143-105.497  60.245  1.00 20.00           C  
ATOM   4061  CE2 PHE B  83     -20.712-107.015  59.394  1.00 20.00           C  
ATOM   4062  CZ  PHE B  83     -19.653-106.214  59.186  1.00 20.00           C  
ATOM   4063  N   GLY B  84     -24.418-105.800  64.181  1.00 20.00           N  
ATOM   4064  CA  GLY B  84     -25.771-105.951  63.729  1.00 20.00           C  
ATOM   4065  C   GLY B  84     -26.824-105.263  64.605  1.00 20.00           C  
ATOM   4066  O   GLY B  84     -26.522-104.480  65.496  1.00 20.00           O  
ATOM   4067  N   GLN B  85     -27.949-105.585  64.143  1.00 20.00           N  
ATOM   4068  CA  GLN B  85     -29.249-105.394  64.663  1.00 20.00           C  
ATOM   4069  C   GLN B  85     -29.726-106.667  65.290  1.00 20.00           C  
ATOM   4070  O   GLN B  85     -30.177-106.546  66.405  1.00 20.00           O  
ATOM   4071  CB  GLN B  85     -30.169-104.917  63.571  1.00 20.00           C  
ATOM   4072  CG  GLN B  85     -29.819-103.597  62.956  1.00 20.00           C  
ATOM   4073  CD  GLN B  85     -30.751-103.155  61.880  1.00 20.00           C  
ATOM   4074  OE1 GLN B  85     -31.670-103.840  61.578  1.00 20.00           O  
ATOM   4075  NE2 GLN B  85     -30.697-102.044  61.172  1.00 20.00           N  
ATOM   4076  N   ILE B  86     -29.214-107.360  64.123  1.00 20.00           N  
ATOM   4077  CA  ILE B  86     -29.068-108.643  63.464  1.00 20.00           C  
ATOM   4078  C   ILE B  86     -29.854-108.641  62.178  1.00 20.00           C  
ATOM   4079  O   ILE B  86     -29.231-108.726  61.028  1.00 20.00           O  
ATOM   4080  CB  ILE B  86     -29.454-109.798  64.355  1.00 20.00           C  
ATOM   4081  CG1 ILE B  86     -28.604-109.856  65.589  1.00 20.00           C  
ATOM   4082  CG2 ILE B  86     -29.363-111.105  63.597  1.00 20.00           C  
ATOM   4083  CD1 ILE B  86     -29.051-110.821  66.626  1.00 20.00           C  
ATOM   4084  N   PHE B  87     -31.037-108.576  63.042  1.00 20.00           N  
ATOM   4085  CA  PHE B  87     -32.397-108.252  62.855  1.00 20.00           C  
ATOM   4086  C   PHE B  87     -33.213-108.661  64.027  1.00 20.00           C  
ATOM   4087  O   PHE B  87     -32.837-109.688  64.678  1.00 20.00           O  
ATOM   4088  CB  PHE B  87     -32.898-108.899  61.595  1.00 20.00           C  
ATOM   4089  CG  PHE B  87     -34.233-108.432  61.229  1.00 20.00           C  
ATOM   4090  CD1 PHE B  87     -35.294-109.071  61.716  1.00 20.00           C  
ATOM   4091  CD2 PHE B  87     -34.423-107.349  60.399  1.00 20.00           C  
ATOM   4092  CE1 PHE B  87     -36.527-108.639  61.381  1.00 20.00           C  
ATOM   4093  CE2 PHE B  87     -35.651-106.913  60.061  1.00 20.00           C  
ATOM   4094  CZ  PHE B  87     -36.705-107.559  60.553  1.00 20.00           C  
ATOM   4095  N   ARG B  88     -34.325-108.090  64.174  1.00 20.00           N  
ATOM   4096  CA  ARG B  88     -35.292-108.655  65.032  1.00 20.00           C  
ATOM   4097  C   ARG B  88     -36.134-109.619  64.285  1.00 20.00           C  
ATOM   4098  O   ARG B  88     -36.360-109.418  63.070  1.00 20.00           O  
ATOM   4099  CB  ARG B  88     -36.141-107.558  65.650  1.00 20.00           C  
ATOM   4100  CG  ARG B  88     -35.419-106.578  66.497  1.00 20.00           C  
ATOM   4101  CD  ARG B  88     -36.350-105.671  67.250  1.00 20.00           C  
ATOM   4102  NE  ARG B  88     -35.685-104.722  68.082  1.00 20.00           N  
ATOM   4103  CZ  ARG B  88     -36.281-103.816  68.835  1.00 20.00           C  
ATOM   4104  NH1 ARG B  88     -37.557-103.738  68.861  1.00 20.00           N  
ATOM   4105  NH2 ARG B  88     -35.601-102.992  69.563  1.00 20.00           N  
ATOM   4106  N   PRO B  89     -36.616-110.575  64.969  1.00 20.00           N  
ATOM   4107  CA  PRO B  89     -37.489-111.527  64.377  1.00 20.00           C  
ATOM   4108  C   PRO B  89     -36.796-112.506  63.435  1.00 20.00           C  
ATOM   4109  O   PRO B  89     -37.321-112.818  62.365  1.00 20.00           O  
ATOM   4110  CB  PRO B  89     -38.392-110.654  63.524  1.00 20.00           C  
ATOM   4111  CG  PRO B  89     -37.597-109.526  63.120  1.00 20.00           C  
ATOM   4112  CD  PRO B  89     -36.641-109.340  64.216  1.00 20.00           C  
ATOM   4113  N   ASP B  90     -36.030-113.356  63.617  1.00 20.00           N  
ATOM   4114  CA  ASP B  90     -34.884-113.938  63.061  1.00 20.00           C  
ATOM   4115  C   ASP B  90     -33.889-114.335  64.110  1.00 20.00           C  
ATOM   4116  O   ASP B  90     -32.833-114.844  63.804  1.00 20.00           O  
ATOM   4117  CB  ASP B  90     -34.357-112.922  62.101  1.00 20.00           C  
ATOM   4118  CG  ASP B  90     -35.323-112.602  61.005  1.00 20.00           C  
ATOM   4119  OD1 ASP B  90     -36.217-113.429  60.746  1.00 20.00           O  
ATOM   4120  OD2 ASP B  90     -35.245-111.514  60.350  1.00 20.00           O  
ATOM   4121  N   ASN B  91     -34.231-114.120  65.342  1.00 20.00           N  
ATOM   4122  CA  ASN B  91     -33.352-114.455  66.431  1.00 20.00           C  
ATOM   4123  C   ASN B  91     -33.994-115.362  67.420  1.00 20.00           C  
ATOM   4124  O   ASN B  91     -35.097-115.119  67.833  1.00 20.00           O  
ATOM   4125  CB  ASN B  91     -32.925-113.184  67.104  1.00 20.00           C  
ATOM   4126  CG  ASN B  91     -31.885-112.232  66.671  1.00 20.00           C  
ATOM   4127  OD1 ASN B  91     -31.061-112.606  65.868  1.00 20.00           O  
ATOM   4128  ND2 ASN B  91     -31.875-111.014  67.151  1.00 20.00           N  
ATOM   4129  N   PHE B  92     -33.274-116.396  67.760  1.00 20.00           N  
ATOM   4130  CA  PHE B  92     -33.694-117.370  68.716  1.00 20.00           C  
ATOM   4131  C   PHE B  92     -32.979-117.216  70.006  1.00 20.00           C  
ATOM   4132  O   PHE B  92     -31.808-117.219  70.076  1.00 20.00           O  
ATOM   4133  CB  PHE B  92     -33.323-118.803  68.291  1.00 20.00           C  
ATOM   4134  CG  PHE B  92     -34.569-119.011  67.531  1.00 20.00           C  
ATOM   4135  CD1 PHE B  92     -34.782-118.366  66.324  1.00 20.00           C  
ATOM   4136  CD2 PHE B  92     -35.489-119.859  68.039  1.00 20.00           C  
ATOM   4137  CE1 PHE B  92     -35.929-118.559  65.631  1.00 20.00           C  
ATOM   4138  CE2 PHE B  92     -36.637-120.047  67.350  1.00 20.00           C  
ATOM   4139  CZ  PHE B  92     -36.857-119.397  66.146  1.00 20.00           C  
ATOM   4140  N   VAL B  93     -33.612-116.998  71.011  1.00 20.00           N  
ATOM   4141  CA  VAL B  93     -33.008-117.193  72.299  1.00 20.00           C  
ATOM   4142  C   VAL B  93     -33.812-118.100  73.108  1.00 20.00           C  
ATOM   4143  O   VAL B  93     -34.967-117.828  73.322  1.00 20.00           O  
ATOM   4144  CB  VAL B  93     -32.830-115.859  73.017  1.00 20.00           C  
ATOM   4145  CG1 VAL B  93     -32.271-116.030  74.408  1.00 20.00           C  
ATOM   4146  CG2 VAL B  93     -31.920-114.938  72.292  1.00 20.00           C  
ATOM   4147  N   PHE B  94     -33.127-119.110  73.526  1.00 20.00           N  
ATOM   4148  CA  PHE B  94     -33.679-120.246  74.131  1.00 20.00           C  
ATOM   4149  C   PHE B  94     -34.303-120.066  75.492  1.00 20.00           C  
ATOM   4150  O   PHE B  94     -34.634-121.042  76.144  1.00 20.00           O  
ATOM   4151  CB  PHE B  94     -32.726-121.374  74.245  1.00 20.00           C  
ATOM   4152  CG  PHE B  94     -33.535-122.528  74.036  1.00 20.00           C  
ATOM   4153  CD1 PHE B  94     -34.550-122.664  74.900  1.00 20.00           C  
ATOM   4154  CD2 PHE B  94     -33.316-123.361  72.968  1.00 20.00           C  
ATOM   4155  CE1 PHE B  94     -35.399-123.689  74.688  1.00 20.00           C  
ATOM   4156  CE2 PHE B  94     -34.159-124.391  72.754  1.00 20.00           C  
ATOM   4157  CZ  PHE B  94     -35.206-124.554  73.612  1.00 20.00           C  
ATOM   4158  N   GLY B  95     -34.492-118.861  75.921  1.00 20.00           N  
ATOM   4159  CA  GLY B  95     -35.176-118.589  77.172  1.00 20.00           C  
ATOM   4160  C   GLY B  95     -34.564-119.311  78.364  1.00 20.00           C  
ATOM   4161  O   GLY B  95     -35.228-119.650  79.317  1.00 20.00           O  
ATOM   4162  N   GLN B  96     -33.311-119.544  78.298  1.00 20.00           N  
ATOM   4163  CA  GLN B  96     -32.582-120.131  79.415  1.00 20.00           C  
ATOM   4164  C   GLN B  96     -32.406-121.650  79.331  1.00 20.00           C  
ATOM   4165  O   GLN B  96     -31.694-122.267  80.112  1.00 20.00           O  
ATOM   4166  CB  GLN B  96     -33.298-119.841  80.708  1.00 20.00           C  
ATOM   4167  CG  GLN B  96     -33.434-118.354  81.010  1.00 20.00           C  
ATOM   4168  CD  GLN B  96     -32.134-117.692  81.133  1.00 20.00           C  
ATOM   4169  OE1 GLN B  96     -31.133-118.356  80.985  1.00 20.00           O  
ATOM   4170  NE2 GLN B  96     -32.085-116.408  81.395  1.00 20.00           N  
ATOM   4171  N   SER B  97     -33.040-122.266  78.402  1.00 20.00           N  
ATOM   4172  CA  SER B  97     -32.940-123.724  78.288  1.00 20.00           C  
ATOM   4173  C   SER B  97     -31.793-124.244  79.138  1.00 20.00           C  
ATOM   4174  O   SER B  97     -31.774-125.389  79.595  1.00 20.00           O  
ATOM   4175  CB  SER B  97     -32.780-124.143  76.843  1.00 20.00           C  
ATOM   4176  OG  SER B  97     -31.552-123.795  76.373  1.00 20.00           O  
ATOM   4177  N   GLY B  98     -30.864-123.367  79.326  1.00 20.00           N  
ATOM   4178  CA  GLY B  98     -29.693-123.633  80.150  1.00 20.00           C  
ATOM   4179  C   GLY B  98     -28.552-124.171  79.318  1.00 20.00           C  
ATOM   4180  O   GLY B  98     -27.564-124.657  79.838  1.00 20.00           O  
ATOM   4181  N   ALA B  99     -28.692-124.041  78.044  1.00 20.00           N  
ATOM   4182  CA  ALA B  99     -27.759-124.595  77.095  1.00 20.00           C  
ATOM   4183  C   ALA B  99     -27.292-125.952  77.588  1.00 20.00           C  
ATOM   4184  O   ALA B  99     -27.133-126.186  78.782  1.00 20.00           O  
ATOM   4185  CB  ALA B  99     -26.618-123.697  76.911  1.00 20.00           C  
ATOM   4186  N   GLY B 100     -27.078-126.823  76.667  1.00 20.00           N  
ATOM   4187  CA  GLY B 100     -26.684-128.150  77.010  1.00 20.00           C  
ATOM   4188  C   GLY B 100     -25.477-128.594  76.311  1.00 20.00           C  
ATOM   4189  O   GLY B 100     -25.274-128.339  75.139  1.00 20.00           O  
ATOM   4190  N   ASN B 101     -24.677-129.215  77.074  1.00 20.00           N  
ATOM   4191  CA  ASN B 101     -23.645-129.951  76.493  1.00 20.00           C  
ATOM   4192  C   ASN B 101     -24.246-131.300  76.339  1.00 20.00           C  
ATOM   4193  O   ASN B 101     -24.728-131.873  77.293  1.00 20.00           O  
ATOM   4194  CB  ASN B 101     -22.445-129.920  77.356  1.00 20.00           C  
ATOM   4195  CG  ASN B 101     -21.429-129.018  76.774  1.00 20.00           C  
ATOM   4196  OD1 ASN B 101     -20.437-128.805  77.389  1.00 20.00           O  
ATOM   4197  ND2 ASN B 101     -21.626-128.458  75.607  1.00 20.00           N  
ATOM   4198  N   ASN B 102     -24.301-131.786  75.145  1.00 20.00           N  
ATOM   4199  CA  ASN B 102     -24.838-133.101  74.919  1.00 20.00           C  
ATOM   4200  C   ASN B 102     -25.766-133.077  73.747  1.00 20.00           C  
ATOM   4201  O   ASN B 102     -26.744-132.344  73.740  1.00 20.00           O  
ATOM   4202  CB  ASN B 102     -25.503-133.566  76.179  1.00 20.00           C  
ATOM   4203  CG  ASN B 102     -24.525-133.908  77.271  1.00 20.00           C  
ATOM   4204  OD1 ASN B 102     -23.385-134.124  76.986  1.00 20.00           O  
ATOM   4205  ND2 ASN B 102     -24.895-133.970  78.513  1.00 20.00           N  
ATOM   4206  N   TRP B 103     -25.399-133.911  72.800  1.00 20.00           N  
ATOM   4207  CA  TRP B 103     -26.084-134.074  71.561  1.00 20.00           C  
ATOM   4208  C   TRP B 103     -27.517-134.253  71.782  1.00 20.00           C  
ATOM   4209  O   TRP B 103     -28.341-133.592  71.156  1.00 20.00           O  
ATOM   4210  CB  TRP B 103     -25.521-135.247  70.774  1.00 20.00           C  
ATOM   4211  CG  TRP B 103     -26.138-135.224  69.439  1.00 20.00           C  
ATOM   4212  CD1 TRP B 103     -25.889-134.373  68.428  1.00 20.00           C  
ATOM   4213  CD2 TRP B 103     -27.110-136.090  68.968  1.00 20.00           C  
ATOM   4214  NE1 TRP B 103     -26.645-134.655  67.355  1.00 20.00           N  
ATOM   4215  CE2 TRP B 103     -27.403-135.706  67.661  1.00 20.00           C  
ATOM   4216  CE3 TRP B 103     -27.759-137.153  69.522  1.00 20.00           C  
ATOM   4217  CZ2 TRP B 103     -28.317-136.348  66.901  1.00 20.00           C  
ATOM   4218  CZ3 TRP B 103     -28.667-137.789  68.765  1.00 20.00           C  
ATOM   4219  CH2 TRP B 103     -28.937-137.384  67.470  1.00 20.00           C  
ATOM   4220  N   ALA B 104     -27.829-135.148  72.677  1.00 20.00           N  
ATOM   4221  CA  ALA B 104     -29.177-135.496  72.967  1.00 20.00           C  
ATOM   4222  C   ALA B 104     -29.971-134.305  73.499  1.00 20.00           C  
ATOM   4223  O   ALA B 104     -31.170-134.289  73.446  1.00 20.00           O  
ATOM   4224  CB  ALA B 104     -29.200-136.593  74.017  1.00 20.00           C  
ATOM   4225  N   LYS B 105     -29.271-133.349  73.961  1.00 20.00           N  
ATOM   4226  CA  LYS B 105     -29.809-132.181  74.644  1.00 20.00           C  
ATOM   4227  C   LYS B 105     -30.184-131.028  73.736  1.00 20.00           C  
ATOM   4228  O   LYS B 105     -29.495-130.500  72.890  1.00 20.00           O  
ATOM   4229  CB  LYS B 105     -28.825-131.715  75.649  1.00 20.00           C  
ATOM   4230  CG  LYS B 105     -28.394-132.829  76.596  1.00 20.00           C  
ATOM   4231  CD  LYS B 105     -27.509-132.347  77.688  1.00 20.00           C  
ATOM   4232  CE  LYS B 105     -27.154-133.431  78.693  1.00 20.00           C  
ATOM   4233  NZ  LYS B 105     -26.300-132.959  79.743  1.00 20.00           N  
ATOM   4234  N   GLY B 106     -30.243-130.333  73.351  1.00 20.00           N  
ATOM   4235  CA  GLY B 106     -31.062-129.447  72.654  1.00 20.00           C  
ATOM   4236  C   GLY B 106     -31.637-130.208  71.496  1.00 20.00           C  
ATOM   4237  O   GLY B 106     -32.788-129.918  71.138  1.00 20.00           O  
ATOM   4238  N   HIS B 107     -30.962-131.220  70.952  1.00 20.00           N  
ATOM   4239  CA  HIS B 107     -31.382-132.033  69.831  1.00 20.00           C  
ATOM   4240  C   HIS B 107     -32.566-132.788  70.250  1.00 20.00           C  
ATOM   4241  O   HIS B 107     -33.738-132.861  69.605  1.00 20.00           O  
ATOM   4242  CB  HIS B 107     -30.317-133.028  69.419  1.00 20.00           C  
ATOM   4243  CG  HIS B 107     -30.716-133.897  68.253  1.00 20.00           C  
ATOM   4244  ND1 HIS B 107     -31.308-135.110  68.437  1.00 20.00           N  
ATOM   4245  CD2 HIS B 107     -30.612-133.735  66.924  1.00 20.00           C  
ATOM   4246  CE1 HIS B 107     -31.539-135.628  67.265  1.00 20.00           C  
ATOM   4247  NE2 HIS B 107     -31.130-134.821  66.352  1.00 20.00           N  
ATOM   4248  N   TYR B 108     -32.625-133.636  71.207  1.00 20.00           N  
ATOM   4249  CA  TYR B 108     -33.771-134.343  71.640  1.00 20.00           C  
ATOM   4250  C   TYR B 108     -34.601-133.445  72.537  1.00 20.00           C  
ATOM   4251  O   TYR B 108     -35.805-133.410  72.425  1.00 20.00           O  
ATOM   4252  CB  TYR B 108     -33.367-135.596  72.406  1.00 20.00           C  
ATOM   4253  CG  TYR B 108     -32.537-136.556  71.582  1.00 20.00           C  
ATOM   4254  CD1 TYR B 108     -33.117-137.539  70.826  1.00 20.00           C  
ATOM   4255  CD2 TYR B 108     -31.198-136.445  71.581  1.00 20.00           C  
ATOM   4256  CE1 TYR B 108     -32.354-138.415  70.068  1.00 20.00           C  
ATOM   4257  CE2 TYR B 108     -30.435-137.320  70.824  1.00 20.00           C  
ATOM   4258  CZ  TYR B 108     -31.013-138.305  70.066  1.00 20.00           C  
ATOM   4259  OH  TYR B 108     -30.272-139.155  69.328  1.00 20.00           O  
ATOM   4260  N   THR B 109     -33.971-132.758  73.449  1.00 20.00           N  
ATOM   4261  CA  THR B 109     -34.598-132.035  74.578  1.00 20.00           C  
ATOM   4262  C   THR B 109     -35.075-130.600  74.335  1.00 20.00           C  
ATOM   4263  O   THR B 109     -36.148-130.396  73.764  1.00 20.00           O  
ATOM   4264  CB  THR B 109     -33.662-132.011  75.746  1.00 20.00           C  
ATOM   4265  OG1 THR B 109     -32.583-131.239  75.430  1.00 20.00           O  
ATOM   4266  CG2 THR B 109     -33.149-133.405  76.126  1.00 20.00           C  
ATOM   4267  N   GLU B 110     -34.373-129.584  74.698  1.00 20.00           N  
ATOM   4268  CA  GLU B 110     -34.758-128.173  74.549  1.00 20.00           C  
ATOM   4269  C   GLU B 110     -34.873-127.819  73.083  1.00 20.00           C  
ATOM   4270  O   GLU B 110     -35.754-127.012  72.707  1.00 20.00           O  
ATOM   4271  CB  GLU B 110     -33.755-127.294  75.195  1.00 20.00           C  
ATOM   4272  CG  GLU B 110     -33.585-127.565  76.672  1.00 20.00           C  
ATOM   4273  CD  GLU B 110     -32.579-126.689  77.314  1.00 20.00           C  
ATOM   4274  OE1 GLU B 110     -31.978-125.834  76.613  1.00 20.00           O  
ATOM   4275  OE2 GLU B 110     -32.332-126.804  78.558  1.00 20.00           O  
ATOM   4276  N   GLY B 111     -34.007-128.362  72.362  1.00 20.00           N  
ATOM   4277  CA  GLY B 111     -34.162-128.105  70.909  1.00 20.00           C  
ATOM   4278  C   GLY B 111     -35.400-128.615  70.385  1.00 20.00           C  
ATOM   4279  O   GLY B 111     -35.810-127.846  69.472  1.00 20.00           O  
ATOM   4280  N   ALA B 112     -35.961-129.648  70.578  1.00 20.00           N  
ATOM   4281  CA  ALA B 112     -37.141-130.098  69.933  1.00 20.00           C  
ATOM   4282  C   ALA B 112     -38.173-128.981  69.954  1.00 20.00           C  
ATOM   4283  O   ALA B 112     -39.052-128.824  69.248  1.00 20.00           O  
ATOM   4284  CB  ALA B 112     -37.647-131.315  70.651  1.00 20.00           C  
ATOM   4285  N   GLU B 113     -38.235-128.439  71.224  1.00 20.00           N  
ATOM   4286  CA  GLU B 113     -39.255-127.456  71.564  1.00 20.00           C  
ATOM   4287  C   GLU B 113     -39.093-126.184  70.756  1.00 20.00           C  
ATOM   4288  O   GLU B 113     -39.904-125.293  70.335  1.00 20.00           O  
ATOM   4289  CB  GLU B 113     -39.189-127.117  73.035  1.00 20.00           C  
ATOM   4290  CG  GLU B 113     -39.358-128.327  73.926  1.00 20.00           C  
ATOM   4291  CD  GLU B 113     -39.287-127.987  75.396  1.00 20.00           C  
ATOM   4292  OE1 GLU B 113     -39.099-126.780  75.765  1.00 20.00           O  
ATOM   4293  OE2 GLU B 113     -39.417-128.910  76.268  1.00 20.00           O  
ATOM   4294  N   LEU B 114     -37.707-125.868  70.513  1.00 20.00           N  
ATOM   4295  CA  LEU B 114     -37.202-124.763  69.735  1.00 20.00           C  
ATOM   4296  C   LEU B 114     -36.985-125.242  68.320  1.00 20.00           C  
ATOM   4297  O   LEU B 114     -37.202-124.537  67.371  1.00 20.00           O  
ATOM   4298  CB  LEU B 114     -35.928-124.310  70.320  1.00 20.00           C  
ATOM   4299  CG  LEU B 114     -35.349-123.159  69.555  1.00 20.00           C  
ATOM   4300  CD1 LEU B 114     -36.234-121.918  69.513  1.00 20.00           C  
ATOM   4301  CD2 LEU B 114     -34.076-122.702  70.142  1.00 20.00           C  
ATOM   4302  N   VAL B 115     -36.579-126.519  68.270  1.00 20.00           N  
ATOM   4303  CA  VAL B 115     -36.375-127.139  66.970  1.00 20.00           C  
ATOM   4304  C   VAL B 115     -37.632-127.065  66.170  1.00 20.00           C  
ATOM   4305  O   VAL B 115     -37.665-127.318  64.997  1.00 20.00           O  
ATOM   4306  CB  VAL B 115     -35.925-128.593  67.145  1.00 20.00           C  
ATOM   4307  CG1 VAL B 115     -35.681-129.313  65.835  1.00 20.00           C  
ATOM   4308  CG2 VAL B 115     -34.671-128.746  67.931  1.00 20.00           C  
ATOM   4309  N   ASP B 116     -38.703-126.830  66.953  1.00 20.00           N  
ATOM   4310  CA  ASP B 116     -39.928-126.526  66.276  1.00 20.00           C  
ATOM   4311  C   ASP B 116     -40.034-125.040  65.948  1.00 20.00           C  
ATOM   4312  O   ASP B 116     -40.486-124.730  64.861  1.00 20.00           O  
ATOM   4313  CB  ASP B 116     -41.058-126.897  67.158  1.00 20.00           C  
ATOM   4314  CG  ASP B 116     -41.040-128.371  67.528  1.00 20.00           C  
ATOM   4315  OD1 ASP B 116     -40.131-129.156  67.099  1.00 20.00           O
[truncated: 441,856 more chars]
