# Supplementary material for: Mapping small molecule binding data to structural domains
Source: BMC Bioinformatics. 2012 Dec 7;13(Suppl 17):S11. doi: 10.1186/1471-2105-13-S17-S11 (PMC3521243; doi:10.1186/1471-2105-13-S17-S11)
Supplement: Additional file 4 — Session files of small molecule binding at the interface of Pfam-A domains. Zipped folder containing Qt-MG session files and required PDB files. [file 1471-2105-13-S17-S11-S4.zip › additional_file_5/1iyk.pdb]

HEADER    TRANSFERASE                             29-AUG-02   1IYK              
TITLE     CRYSTAL STRUCTURE OF CANDIDA ALBICANS N-MYRISTOYLTRANSFERASE WITH     
TITLE    2 MYRISTOYL-COA AND PEPTIDIC INHIBITOR                                 
CAVEAT     1IYK    THE LIGAND MYA HAS WRONG GEOMETRY.                           
COMPND    MOL_ID: 1;                                                            
COMPND   2 MOLECULE: MYRISTOYL-COA:PROTEIN N-MYRISTOYLTRANSFERASE;              
COMPND   3 CHAIN: A, B;                                                         
COMPND   4 FRAGMENT: RESIDUES 60-451;                                           
COMPND   5 SYNONYM: GLYCYLPEPTIDE N-TETRADECANOYLTRANSFERASE;                   
COMPND   6 EC: 2.3.1.97;                                                        
COMPND   7 ENGINEERED: YES                                                      
SOURCE    MOL_ID: 1;                                                            
SOURCE   2 ORGANISM_SCIENTIFIC: CANDIDA ALBICANS;                               
SOURCE   3 ORGANISM_TAXID: 5476;                                                
SOURCE   4 EXPRESSION_SYSTEM: ESCHERICHIA COLI;                                 
SOURCE   5 EXPRESSION_SYSTEM_TAXID: 562;                                        
SOURCE   6 EXPRESSION_SYSTEM_VECTOR_TYPE: PLASMID;                              
SOURCE   7 EXPRESSION_SYSTEM_PLASMID: PKF19                                     
KEYWDS    TRANSFERASE                                                           
EXPDTA    X-RAY DIFFRACTION                                                     
AUTHOR    S.SOGABE,T.A.FUKAMI,K.MORIKAMI,Y.SHIRATORI,Y.AOKI,A.D'ARCY,           
AUTHOR   2 F.K.WINKLER,D.W.BANNER,T.OHTSUKA                                     
REVDAT   4   09-NOV-11 1IYK    1       CAVEAT                                   
REVDAT   3   13-JUL-11 1IYK    1       VERSN                                    
REVDAT   2   24-FEB-09 1IYK    1       VERSN                                    
REVDAT   1   30-DEC-02 1IYK    0                                                
JRNL        AUTH   S.SOGABE,M.MASUBUCHI,K.SAKATA,T.A.FUKAMI,K.MORIKAMI,         
JRNL        AUTH 2 Y.SHIRATORI,H.EBIIKE,K.KAWASAKI,Y.AOKI,N.SHIMMA,A.D'ARCY,    
JRNL        AUTH 3 F.K.WINKLER,D.W.BANNER,T.OHTSUKA                             
JRNL        TITL   CRYSTAL STRUCTURES OF CANDIDA ALBICANS                       
JRNL        TITL 2 N-MYRISTOYLTRANSFERASE WITH TWO DISTINCT INHIBITORS          
JRNL        REF    CHEM.BIOL.                    V.   9  1119 2002              
JRNL        REFN                   ISSN 1074-5521                               
JRNL        PMID   12401496                                                     
JRNL        DOI    10.1016/S1074-5521(02)00240-5                                
REMARK   2                                                                      
REMARK   2 RESOLUTION.    2.30 ANGSTROMS.                                       
REMARK   3                                                                      
REMARK   3 REFINEMENT.                                                          
REMARK   3   PROGRAM     : CNX 2002                                             
REMARK   3   AUTHORS     : BRUNGER,ADAMS,CLORE,DELANO,GROS,GROSSE-              
REMARK   3               : KUNSTLEVE,JIANG,KUSZEWSKI,NILGES,PANNU,              
REMARK   3               : READ,RICE,SIMONSON,WARREN,ACCELRYS                   
REMARK   3               : SOFTWARE INC.(BADGER,BERARD,KUMAR,SZALMA,            
REMARK   3               : YIP,DZAKULA)                                         
REMARK   3                                                                      
REMARK   3  DATA USED IN REFINEMENT.                                            
REMARK   3   RESOLUTION RANGE HIGH (ANGSTROMS) : 2.30                           
REMARK   3   RESOLUTION RANGE LOW  (ANGSTROMS) : 40.00                          
REMARK   3   DATA CUTOFF            (SIGMA(F)) : 0.000                          
REMARK   3   DATA CUTOFF HIGH         (ABS(F)) : NULL                           
REMARK   3   DATA CUTOFF LOW          (ABS(F)) : NULL                           
REMARK   3   COMPLETENESS (WORKING+TEST)   (%) : 92.2                           
REMARK   3   NUMBER OF REFLECTIONS             : 41433                          
REMARK   3                                                                      
REMARK   3  FIT TO DATA USED IN REFINEMENT.                                     
REMARK   3   CROSS-VALIDATION METHOD          : THROUGHOUT                      
REMARK   3   FREE R VALUE TEST SET SELECTION  : RANDOM                          
REMARK   3   R VALUE     (WORKING + TEST SET) : 0.206                           
REMARK   3   R VALUE            (WORKING SET) : 0.192                           
REMARK   3   FREE R VALUE                     : 0.244                           
REMARK   3   FREE R VALUE TEST SET SIZE   (%) : 5.100                           
REMARK   3   FREE R VALUE TEST SET COUNT      : 2096                            
REMARK   3   ESTIMATED ERROR OF FREE R VALUE  : 0.005                           
REMARK   3                                                                      
REMARK   3  FIT/AGREEMENT OF MODEL WITH ALL DATA.                               
REMARK   3   R VALUE     (WORKING + TEST SET, NO CUTOFF) : NULL                 
REMARK   3   R VALUE            (WORKING SET, NO CUTOFF) : NULL                 
REMARK   3   FREE R VALUE                    (NO CUTOFF) : NULL                 
REMARK   3   FREE R VALUE TEST SET SIZE   (%, NO CUTOFF) : NULL                 
REMARK   3   FREE R VALUE TEST SET COUNT     (NO CUTOFF) : NULL                 
REMARK   3   ESTIMATED ERROR OF FREE R VALUE (NO CUTOFF) : NULL                 
REMARK   3   TOTAL NUMBER OF REFLECTIONS     (NO CUTOFF) : 41433                
REMARK   3                                                                      
REMARK   3  FIT IN THE HIGHEST RESOLUTION BIN.                                  
REMARK   3   TOTAL NUMBER OF BINS USED           : 6                            
REMARK   3   BIN RESOLUTION RANGE HIGH       (A) : 2.30                         
REMARK   3   BIN RESOLUTION RANGE LOW        (A) : 2.44                         
REMARK   3   BIN COMPLETENESS (WORKING+TEST) (%) : 72.30                        
REMARK   3   REFLECTIONS IN BIN    (WORKING SET) : 5087                         
REMARK   3   BIN R VALUE           (WORKING SET) : 0.2610                       
REMARK   3   BIN FREE R VALUE                    : 0.2870                       
REMARK   3   BIN FREE R VALUE TEST SET SIZE  (%) : 4.60                         
REMARK   3   BIN FREE R VALUE TEST SET COUNT     : 248                          
REMARK   3   ESTIMATED ERROR OF BIN FREE R VALUE : 0.018                        
REMARK   3                                                                      
REMARK   3  NUMBER OF NON-HYDROGEN ATOMS USED IN REFINEMENT.                    
REMARK   3   PROTEIN ATOMS            : 6420                                    
REMARK   3   NUCLEIC ACID ATOMS       : 0                                       
REMARK   3   HETEROGEN ATOMS          : 212                                     
REMARK   3   SOLVENT ATOMS            : 123                                     
REMARK   3                                                                      
REMARK   3  B VALUES.                                                           
REMARK   3   FROM WILSON PLOT           (A**2) : 32.70                          
REMARK   3   MEAN B VALUE      (OVERALL, A**2) : 35.20                          
REMARK   3   OVERALL ANISOTROPIC B VALUE.                                       
REMARK   3    B11 (A**2) : NULL                                                 
REMARK   3    B22 (A**2) : NULL                                                 
REMARK   3    B33 (A**2) : NULL                                                 
REMARK   3    B12 (A**2) : NULL                                                 
REMARK   3    B13 (A**2) : NULL                                                 
REMARK   3    B23 (A**2) : NULL                                                 
REMARK   3                                                                      
REMARK   3  ESTIMATED COORDINATE ERROR.                                         
REMARK   3   ESD FROM LUZZATI PLOT        (A) : 0.29                            
REMARK   3   ESD FROM SIGMAA              (A) : 0.28                            
REMARK   3   LOW RESOLUTION CUTOFF        (A) : 5.00                            
REMARK   3                                                                      
REMARK   3  CROSS-VALIDATED ESTIMATED COORDINATE ERROR.                         
REMARK   3   ESD FROM C-V LUZZATI PLOT    (A) : 0.33                            
REMARK   3   ESD FROM C-V SIGMAA          (A) : 0.31                            
REMARK   3                                                                      
REMARK   3  RMS DEVIATIONS FROM IDEAL VALUES.                                   
REMARK   3   BOND LENGTHS                 (A) : 0.007                           
REMARK   3   BOND ANGLES            (DEGREES) : 1.56                            
REMARK   3   DIHEDRAL ANGLES        (DEGREES) : 24.10                           
REMARK   3   IMPROPER ANGLES        (DEGREES) : 0.79                            
REMARK   3                                                                      
REMARK   3  ISOTROPIC THERMAL MODEL : ISOTROPIC                                 
REMARK   3                                                                      
REMARK   3  ISOTROPIC THERMAL FACTOR RESTRAINTS.    RMS    SIGMA                
REMARK   3   MAIN-CHAIN BOND              (A**2) : 1.390 ; 1.500                
REMARK   3   MAIN-CHAIN ANGLE             (A**2) : 2.280 ; 2.000                
REMARK   3   SIDE-CHAIN BOND              (A**2) : 2.050 ; 2.000                
REMARK   3   SIDE-CHAIN ANGLE             (A**2) : 3.090 ; 2.500                
REMARK   3                                                                      
REMARK   3  BULK SOLVENT MODELING.                                              
REMARK   3   METHOD USED : FLAT MODEL                                           
REMARK   3   KSOL        : 0.28                                                 
REMARK   3   BSOL        : 18.61                                                
REMARK   3                                                                      
REMARK   3  NCS MODEL : NULL                                                    
REMARK   3                                                                      
REMARK   3                                                                      
REMARK   3  OTHER REFINEMENT REMARKS: NULL                                      
REMARK   4                                                                      
REMARK   4 1IYK COMPLIES WITH FORMAT V. 3.15, 01-DEC-08                         
REMARK 100                                                                      
REMARK 100 THIS ENTRY HAS BEEN PROCESSED BY PDBJ ON 30-AUG-02.                  
REMARK 100 THE RCSB ID CODE IS RCSB005410.                                      
REMARK 200                                                                      
REMARK 200 EXPERIMENTAL DETAILS                                                 
REMARK 200  EXPERIMENT TYPE                : X-RAY DIFFRACTION                  
REMARK 200  DATE OF DATA COLLECTION        : 02-NOV-96                          
REMARK 200  TEMPERATURE           (KELVIN) : 288                                
REMARK 200  PH                             : 7.5                                
REMARK 200  NUMBER OF CRYSTALS USED        : 1                                  
REMARK 200                                                                      
REMARK 200  SYNCHROTRON              (Y/N) : Y                                  
REMARK 200  RADIATION SOURCE               : PHOTON FACTORY                     
REMARK 200  BEAMLINE                       : BL-6B                              
REMARK 200  X-RAY GENERATOR MODEL          : NULL                               
REMARK 200  MONOCHROMATIC OR LAUE    (M/L) : M                                  
REMARK 200  WAVELENGTH OR RANGE        (A) : 1.00                               
REMARK 200  MONOCHROMATOR                  : SI(111)                            
REMARK 200  OPTICS                         : NULL                               
REMARK 200                                                                      
REMARK 200  DETECTOR TYPE                  : IMAGE PLATE                        
REMARK 200  DETECTOR MANUFACTURER          : WEISSENBERG                        
REMARK 200  INTENSITY-INTEGRATION SOFTWARE : DENZO                              
REMARK 200  DATA SCALING SOFTWARE          : SCALEPACK                          
REMARK 200                                                                      
REMARK 200  NUMBER OF UNIQUE REFLECTIONS   : 41498                              
REMARK 200  RESOLUTION RANGE HIGH      (A) : 2.300                              
REMARK 200  RESOLUTION RANGE LOW       (A) : 50.000                             
REMARK 200  REJECTION CRITERIA  (SIGMA(I)) : 0.000                              
REMARK 200                                                                      
REMARK 200 OVERALL.                                                             
REMARK 200  COMPLETENESS FOR RANGE     (%) : 92.3                               
REMARK 200  DATA REDUNDANCY                : 4.800                              
REMARK 200  R MERGE                    (I) : 0.06500                            
REMARK 200  R SYM                      (I) : NULL                               
REMARK 200  <I/SIGMA(I)> FOR THE DATA SET  : 23.8000                            
REMARK 200                                                                      
REMARK 200 IN THE HIGHEST RESOLUTION SHELL.                                     
REMARK 200  HIGHEST RESOLUTION SHELL, RANGE HIGH (A) : 2.30                     
REMARK 200  HIGHEST RESOLUTION SHELL, RANGE LOW  (A) : 2.38                     
REMARK 200  COMPLETENESS FOR SHELL     (%) : 71.4                               
REMARK 200  DATA REDUNDANCY IN SHELL       : 2.80                               
REMARK 200  R MERGE FOR SHELL          (I) : 0.26800                            
REMARK 200  R SYM FOR SHELL            (I) : NULL                               
REMARK 200  <I/SIGMA(I)> FOR SHELL         : 3.200                              
REMARK 200                                                                      
REMARK 200 DIFFRACTION PROTOCOL: SINGLE WAVELENGTH                              
REMARK 200 METHOD USED TO DETERMINE THE STRUCTURE: MIR                          
REMARK 200 SOFTWARE USED: SHARP                                                 
REMARK 200 STARTING MODEL: NULL                                                 
REMARK 200                                                                      
REMARK 200 REMARK: NULL                                                         
REMARK 280                                                                      
REMARK 280 CRYSTAL                                                              
REMARK 280 SOLVENT CONTENT, VS   (%): 54.74                                     
REMARK 280 MATTHEWS COEFFICIENT, VM (ANGSTROMS**3/DA): 2.72                     
REMARK 280                                                                      
REMARK 280 CRYSTALLIZATION CONDITIONS: PEG3350, AMMONIUM ACETATE, HEPES, PH     
REMARK 280  7.5, VAPOR DIFFUSION, HANGING DROP, TEMPERATURE 277K                
REMARK 290                                                                      
REMARK 290 CRYSTALLOGRAPHIC SYMMETRY                                            
REMARK 290 SYMMETRY OPERATORS FOR SPACE GROUP: P 21 21 21                       
REMARK 290                                                                      
REMARK 290      SYMOP   SYMMETRY                                                
REMARK 290     NNNMMM   OPERATOR                                                
REMARK 290       1555   X,Y,Z                                                   
REMARK 290       2555   -X+1/2,-Y,Z+1/2                                         
REMARK 290       3555   -X,Y+1/2,-Z+1/2                                         
REMARK 290       4555   X+1/2,-Y+1/2,-Z                                         
REMARK 290                                                                      
REMARK 290     WHERE NNN -> OPERATOR NUMBER                                     
REMARK 290           MMM -> TRANSLATION VECTOR                                  
REMARK 290                                                                      
REMARK 290 CRYSTALLOGRAPHIC SYMMETRY TRANSFORMATIONS                            
REMARK 290 THE FOLLOWING TRANSFORMATIONS OPERATE ON THE ATOM/HETATM             
REMARK 290 RECORDS IN THIS ENTRY TO PRODUCE CRYSTALLOGRAPHICALLY                
REMARK 290 RELATED MOLECULES.                                                   
REMARK 290   SMTRY1   1  1.000000  0.000000  0.000000        0.00000            
REMARK 290   SMTRY2   1  0.000000  1.000000  0.000000        0.00000            
REMARK 290   SMTRY3   1  0.000000  0.000000  1.000000        0.00000            
REMARK 290   SMTRY1   2 -1.000000  0.000000  0.000000       29.34800            
REMARK 290   SMTRY2   2  0.000000 -1.000000  0.000000        0.00000            
REMARK 290   SMTRY3   2  0.000000  0.000000  1.000000       88.27450            
REMARK 290   SMTRY1   3 -1.000000  0.000000  0.000000        0.00000            
REMARK 290   SMTRY2   3  0.000000  1.000000  0.000000       47.66700            
REMARK 290   SMTRY3   3  0.000000  0.000000 -1.000000       88.27450            
REMARK 290   SMTRY1   4  1.000000  0.000000  0.000000       29.34800            
REMARK 290   SMTRY2   4  0.000000 -1.000000  0.000000       47.66700            
REMARK 290   SMTRY3   4  0.000000  0.000000 -1.000000        0.00000            
REMARK 290                                                                      
REMARK 290 REMARK: NULL                                                         
REMARK 300                                                                      
REMARK 300 BIOMOLECULE: 1, 2, 3                                                 
REMARK 300 SEE REMARK 350 FOR THE AUTHOR PROVIDED AND/OR PROGRAM                
REMARK 300 GENERATED ASSEMBLY INFORMATION FOR THE STRUCTURE IN                  
REMARK 300 THIS ENTRY. THE REMARK MAY ALSO PROVIDE INFORMATION ON               
REMARK 300 BURIED SURFACE AREA.                                                 
REMARK 350                                                                      
REMARK 350 COORDINATES FOR A COMPLETE MULTIMER REPRESENTING THE KNOWN           
REMARK 350 BIOLOGICALLY SIGNIFICANT OLIGOMERIZATION STATE OF THE                
REMARK 350 MOLECULE CAN BE GENERATED BY APPLYING BIOMT TRANSFORMATIONS          
REMARK 350 GIVEN BELOW.  BOTH NON-CRYSTALLOGRAPHIC AND                          
REMARK 350 CRYSTALLOGRAPHIC OPERATIONS ARE GIVEN.                               
REMARK 350                                                                      
REMARK 350 BIOMOLECULE: 1                                                       
REMARK 350 AUTHOR DETERMINED BIOLOGICAL UNIT: MONOMERIC                         
REMARK 350 APPLY THE FOLLOWING TO CHAINS: A                                     
REMARK 350   BIOMT1   1  1.000000  0.000000  0.000000        0.00000            
REMARK 350   BIOMT2   1  0.000000  1.000000  0.000000        0.00000            
REMARK 350   BIOMT3   1  0.000000  0.000000  1.000000        0.00000            
REMARK 350                                                                      
REMARK 350 BIOMOLECULE: 2                                                       
REMARK 350 AUTHOR DETERMINED BIOLOGICAL UNIT: MONOMERIC                         
REMARK 350 APPLY THE FOLLOWING TO CHAINS: B                                     
REMARK 350   BIOMT1   1  1.000000  0.000000  0.000000        0.00000            
REMARK 350   BIOMT2   1  0.000000  1.000000  0.000000        0.00000            
REMARK 350   BIOMT3   1  0.000000  0.000000  1.000000        0.00000            
REMARK 350                                                                      
REMARK 350 BIOMOLECULE: 3                                                       
REMARK 350 SOFTWARE DETERMINED QUATERNARY STRUCTURE: DIMERIC                    
REMARK 350 SOFTWARE USED: PISA,PQS                                              
REMARK 350 TOTAL BURIED SURFACE AREA: 10060 ANGSTROM**2                         
REMARK 350 SURFACE AREA OF THE COMPLEX: 35170 ANGSTROM**2                       
REMARK 350 CHANGE IN SOLVENT FREE ENERGY: -70.0 KCAL/MOL                        
REMARK 350 APPLY THE FOLLOWING TO CHAINS: A, B                                  
REMARK 350   BIOMT1   1  1.000000  0.000000  0.000000        0.00000            
REMARK 350   BIOMT2   1  0.000000  1.000000  0.000000        0.00000            
REMARK 350   BIOMT3   1  0.000000  0.000000  1.000000        0.00000            
REMARK 500                                                                      
REMARK 500 GEOMETRY AND STEREOCHEMISTRY                                         
REMARK 500 SUBTOPIC: TORSION ANGLES                                             
REMARK 500                                                                      
REMARK 500 TORSION ANGLES OUTSIDE THE EXPECTED RAMACHANDRAN REGIONS:            
REMARK 500 (M=MODEL NUMBER; RES=RESIDUE NAME; C=CHAIN IDENTIFIER;               
REMARK 500 SSEQ=SEQUENCE NUMBER; I=INSERTION CODE).                             
REMARK 500                                                                      
REMARK 500 STANDARD TABLE:                                                      
REMARK 500 FORMAT:(10X,I3,1X,A3,1X,A1,I4,A1,4X,F7.2,3X,F7.2)                    
REMARK 500                                                                      
REMARK 500 EXPECTED VALUES: GJ KLEYWEGT AND TA JONES (1996). PHI/PSI-           
REMARK 500 CHOLOGY: RAMACHANDRAN REVISITED. STRUCTURE 4, 1395 - 1400            
REMARK 500                                                                      
REMARK 500  M RES CSSEQI        PSI       PHI                                   
REMARK 500    SER A 171     -155.88   -135.19                                   
REMARK 500    ILE A 215       79.77    -66.16                                   
REMARK 500    LEU A 216      144.27    169.60                                   
REMARK 500    THR A 218       80.99     43.68                                   
REMARK 500    HIS A 307       89.17    -69.27                                   
REMARK 500    ASP A 308       67.72    -55.81                                   
REMARK 500    GLU A 309     -101.33    -72.05                                   
REMARK 500    SER A 311     -162.78     62.53                                   
REMARK 500    ASP A 312       66.38     63.93                                   
REMARK 500    PHE A 356     -118.21   -107.08                                   
REMARK 500    GLN A 397     -141.63     52.71                                   
REMARK 500    TYR A 422      116.77   -170.90                                   
REMARK 500    ASP B 136        0.91    -67.67                                   
REMARK 500    SER B 171     -150.55   -152.32                                   
REMARK 500    SER B 214       49.51    -80.34                                   
REMARK 500    ILE B 215      -61.37    -95.65                                   
REMARK 500    THR B 218       86.89     41.23                                   
REMARK 500    THR B 221      176.08    178.68                                   
REMARK 500    ASP B 323     -168.01    -75.42                                   
REMARK 500    PHE B 356     -113.24   -105.61                                   
REMARK 500    GLN B 397     -130.26     51.56                                   
REMARK 500                                                                      
REMARK 500 REMARK: NULL                                                         
REMARK 800                                                                      
REMARK 800 SITE                                                                 
REMARK 800 SITE_IDENTIFIER: AC1                                                 
REMARK 800 EVIDENCE_CODE: SOFTWARE                                              
REMARK 800 SITE_DESCRIPTION: BINDING SITE FOR RESIDUE MYA A 501                 
REMARK 800                                                                      
REMARK 800 SITE_IDENTIFIER: AC2                                                 
REMARK 800 EVIDENCE_CODE: SOFTWARE                                              
REMARK 800 SITE_DESCRIPTION: BINDING SITE FOR RESIDUE MIM A 502                 
REMARK 800                                                                      
REMARK 800 SITE_IDENTIFIER: AC3                                                 
REMARK 800 EVIDENCE_CODE: SOFTWARE                                              
REMARK 800 SITE_DESCRIPTION: BINDING SITE FOR RESIDUE MYA B 1501                
REMARK 800                                                                      
REMARK 800 SITE_IDENTIFIER: AC4                                                 
REMARK 800 EVIDENCE_CODE: SOFTWARE                                              
REMARK 800 SITE_DESCRIPTION: BINDING SITE FOR RESIDUE MIM B 1502                
REMARK 900                                                                      
REMARK 900 RELATED ENTRIES                                                      
REMARK 900 RELATED ID: 1IYL   RELATED DB: PDB                                   
REMARK 900 1IYL CONTAINS THE SAME PROTEIN WITH NON-PEPTIDIC INHIBITOR           
DBREF  1IYK A   60   451  UNP    P30418   NMT_CANAL       60    451             
DBREF  1IYK B   60   451  UNP    P30418   NMT_CANAL       60    451             
SEQRES   1 A  392  GLU GLY PRO ILE ASP LYS LEU LYS THR PRO GLU ASP VAL          
SEQRES   2 A  392  PRO ASN ASP PRO LEU PRO LEU ILE SER ASP PHE GLU TRP          
SEQRES   3 A  392  SER THR LEU ASP ILE ASP ASP ASN LEU GLN LEU ASP GLU          
SEQRES   4 A  392  LEU TYR LYS LEU LEU TYR ASP ASN TYR VAL GLU ASP ILE          
SEQRES   5 A  392  ASP ALA THR PHE ARG PHE LYS TYR SER HIS GLU PHE PHE          
SEQRES   6 A  392  GLN TRP ALA LEU LYS PRO PRO GLY TRP ARG LYS ASP TRP          
SEQRES   7 A  392  HIS VAL GLY VAL ARG VAL LYS SER THR GLY LYS LEU VAL          
SEQRES   8 A  392  ALA PHE ILE ALA ALA THR PRO VAL THR PHE LYS LEU ASN          
SEQRES   9 A  392  LYS SER ASN LYS VAL ILE ASP SER VAL GLU ILE ASN PHE          
SEQRES  10 A  392  LEU CYS ILE HIS LYS LYS LEU ARG ASN LYS ARG LEU ALA          
SEQRES  11 A  392  PRO VAL LEU ILE LYS GLU ILE THR ARG ARG VAL ASN LYS          
SEQRES  12 A  392  GLN ASN ILE TRP GLN ALA LEU TYR THR GLY GLY SER ILE          
SEQRES  13 A  392  LEU PRO THR PRO LEU THR THR CYS ARG TYR GLN HIS ARG          
SEQRES  14 A  392  PRO ILE ASN TRP SER LYS LEU HIS ASP VAL GLY PHE SER          
SEQRES  15 A  392  HIS LEU PRO PRO ASN GLN THR LYS SER SER MET VAL ALA          
SEQRES  16 A  392  SER TYR THR LEU PRO ASN ASN PRO LYS LEU LYS GLY LEU          
SEQRES  17 A  392  ARG PRO MET THR GLY LYS ASP VAL SER THR VAL LEU SER          
SEQRES  18 A  392  LEU LEU TYR LYS TYR GLN GLU ARG PHE ASP ILE VAL GLN          
SEQRES  19 A  392  LEU PHE THR GLU GLU GLU PHE LYS HIS TRP MET LEU GLY          
SEQRES  20 A  392  HIS ASP GLU ASN SER ASP SER ASN VAL VAL LYS SER TYR          
SEQRES  21 A  392  VAL VAL GLU ASP GLU ASN GLY ILE ILE THR ASP TYR PHE          
SEQRES  22 A  392  SER TYR TYR LEU LEU PRO PHE THR VAL LEU ASP ASN ALA          
SEQRES  23 A  392  GLN HIS ASP GLU LEU GLY ILE ALA TYR LEU PHE TYR TYR          
SEQRES  24 A  392  ALA SER ASP SER PHE GLU LYS PRO ASN TYR LYS LYS ARG          
SEQRES  25 A  392  LEU ASN GLU LEU ILE THR ASP ALA LEU ILE THR SER LYS          
SEQRES  26 A  392  LYS PHE GLY VAL ASP VAL PHE ASN CYS LEU THR CYS GLN          
SEQRES  27 A  392  ASP ASN THR TYR PHE LEU LYS ASP CYS LYS PHE GLY SER          
SEQRES  28 A  392  GLY ASP GLY PHE LEU ASN TYR TYR LEU PHE ASN TYR ARG          
SEQRES  29 A  392  THR PHE PRO MET ASP GLY GLY ILE ASP LYS LYS THR LYS          
SEQRES  30 A  392  GLU VAL VAL GLU ASP GLN THR SER GLY ILE GLY VAL VAL          
SEQRES  31 A  392  LEU LEU                                                      
SEQRES   1 B  392  GLU GLY PRO ILE ASP LYS LEU LYS THR PRO GLU ASP VAL          
SEQRES   2 B  392  PRO ASN ASP PRO LEU PRO LEU ILE SER ASP PHE GLU TRP          
SEQRES   3 B  392  SER THR LEU ASP ILE ASP ASP ASN LEU GLN LEU ASP GLU          
SEQRES   4 B  392  LEU TYR LYS LEU LEU TYR ASP ASN TYR VAL GLU ASP ILE          
SEQRES   5 B  392  ASP ALA THR PHE ARG PHE LYS TYR SER HIS GLU PHE PHE          
SEQRES   6 B  392  GLN TRP ALA LEU LYS PRO PRO GLY TRP ARG LYS ASP TRP          
SEQRES   7 B  392  HIS VAL GLY VAL ARG VAL LYS SER THR GLY LYS LEU VAL          
SEQRES   8 B  392  ALA PHE ILE ALA ALA THR PRO VAL THR PHE LYS LEU ASN          
SEQRES   9 B  392  LYS SER ASN LYS VAL ILE ASP SER VAL GLU ILE ASN PHE          
SEQRES  10 B  392  LEU CYS ILE HIS LYS LYS LEU ARG ASN LYS ARG LEU ALA          
SEQRES  11 B  392  PRO VAL LEU ILE LYS GLU ILE THR ARG ARG VAL ASN LYS          
SEQRES  12 B  392  GLN ASN ILE TRP GLN ALA LEU TYR THR GLY GLY SER ILE          
SEQRES  13 B  392  LEU PRO THR PRO LEU THR THR CYS ARG TYR GLN HIS ARG          
SEQRES  14 B  392  PRO ILE ASN TRP SER LYS LEU HIS ASP VAL GLY PHE SER          
SEQRES  15 B  392  HIS LEU PRO PRO ASN GLN THR LYS SER SER MET VAL ALA          
SEQRES  16 B  392  SER TYR THR LEU PRO ASN ASN PRO LYS LEU LYS GLY LEU          
SEQRES  17 B  392  ARG PRO MET THR GLY LYS ASP VAL SER THR VAL LEU SER          
SEQRES  18 B  392  LEU LEU TYR LYS TYR GLN GLU ARG PHE ASP ILE VAL GLN          
SEQRES  19 B  392  LEU PHE THR GLU GLU GLU PHE LYS HIS TRP MET LEU GLY          
SEQRES  20 B  392  HIS ASP GLU ASN SER ASP SER ASN VAL VAL LYS SER TYR          
SEQRES  21 B  392  VAL VAL GLU ASP GLU ASN GLY ILE ILE THR ASP TYR PHE          
SEQRES  22 B  392  SER TYR TYR LEU LEU PRO PHE THR VAL LEU ASP ASN ALA          
SEQRES  23 B  392  GLN HIS ASP GLU LEU GLY ILE ALA TYR LEU PHE TYR TYR          
SEQRES  24 B  392  ALA SER ASP SER PHE GLU LYS PRO ASN TYR LYS LYS ARG          
SEQRES  25 B  392  LEU ASN GLU LEU ILE THR ASP ALA LEU ILE THR SER LYS          
SEQRES  26 B  392  LYS PHE GLY VAL ASP VAL PHE ASN CYS LEU THR CYS GLN          
SEQRES  27 B  392  ASP ASN THR TYR PHE LEU LYS ASP CYS LYS PHE GLY SER          
SEQRES  28 B  392  GLY ASP GLY PHE LEU ASN TYR TYR LEU PHE ASN TYR ARG          
SEQRES  29 B  392  THR PHE PRO MET ASP GLY GLY ILE ASP LYS LYS THR LYS          
SEQRES  30 B  392  GLU VAL VAL GLU ASP GLN THR SER GLY ILE GLY VAL VAL          
SEQRES  31 B  392  LEU LEU                                                      
HET    MYA  A 501      63                                                       
HET    MIM  A 502      43                                                       
HET    MYA  B1501      63                                                       
HET    MIM  B1502      43                                                       
HETNAM     MYA TETRADECANOYL-COA                                                
HETNAM     MIM [CYCLOHEXYLETHYL]-[[[[4-[2-METHYL-1-IMIDAZOLYL-                  
HETNAM   2 MIM  BUTYL]PHENYL]ACETYL]-SERYL]-LYSINYL]-AMINE                      
HETSYN     MYA MYRISTOYL-COA                                                    
FORMUL   3  MYA    2(C35 H62 N7 O17 P3 S)                                       
FORMUL   4  MIM    2(C33 H52 N6 O4)                                             
FORMUL   7  HOH   *123(H2 O)                                                    
HELIX    1   1 THR A   68  VAL A   72  5                                   5    
HELIX    2   2 ASP A   92  TYR A  107  1                                  16    
HELIX    3   3 SER A  120  LYS A  129  1                                  10    
HELIX    4   4 ARG A  134  ASP A  136  5                                   3    
HELIX    5   5 LYS A  181  ARG A  184  5                                   4    
HELIX    6   6 LEU A  188  LYS A  202  1                                  15    
HELIX    7   7 ASN A  231  VAL A  238  1                                   8    
HELIX    8   8 THR A  248  THR A  257  1                                  10    
HELIX    9   9 THR A  271  LYS A  273  5                                   3    
HELIX   10  10 ASP A  274  GLU A  287  1                                  14    
HELIX   11  11 THR A  296  GLY A  306  1                                  11    
HELIX   12  12 ASN A  367  LYS A  384  1                                  18    
HELIX   13  13 LYS A  385  GLY A  387  5                                   3    
HELIX   14  14 ASP A  398  PHE A  402  5                                   5    
HELIX   15  15 THR B   68  VAL B   72  5                                   5    
HELIX   16  16 ASP B   92  TYR B  107  1                                  16    
HELIX   17  17 SER B  120  LEU B  128  1                                   9    
HELIX   18  18 ARG B  134  ASP B  136  5                                   3    
HELIX   19  19 LYS B  181  ARG B  184  5                                   4    
HELIX   20  20 LEU B  188  LYS B  202  1                                  15    
HELIX   21  21 ASN B  231  VAL B  238  1                                   8    
HELIX   22  22 THR B  248  THR B  257  1                                  10    
HELIX   23  23 ASP B  274  GLU B  287  1                                  14    
HELIX   24  24 THR B  296  GLY B  306  1                                  11    
HELIX   25  25 SER B  362  LYS B  365  5                                   4    
HELIX   26  26 ASN B  367  SER B  383  1                                  17    
HELIX   27  27 LYS B  384  GLY B  387  5                                   4    
HELIX   28  28 ASP B  398  PHE B  402  5                                   5    
SHEET    1   A 4 LYS A 167  ILE A 179  0                                        
SHEET    2   A 4 LEU A 149  LEU A 162 -1  N  VAL A 158   O  SER A 171           
SHEET    3   A 4 HIS A 138  VAL A 143 -1  N  VAL A 141   O  VAL A 150           
SHEET    4   A 4 PHE A  83  THR A  87 -1  N  GLU A  84   O  ARG A 142           
SHEET    1   B 4 LYS A 167  ILE A 179  0                                        
SHEET    2   B 4 LEU A 149  LEU A 162 -1  N  VAL A 158   O  SER A 171           
SHEET    3   B 4 ILE A 291  LEU A 294 -1  O  VAL A 292   N  LYS A 161           
SHEET    4   B 4 ILE A 446  GLY A 447  1  O  GLY A 447   N  ILE A 291           
SHEET    1   C 3 PHE A 115  PHE A 117  0                                        
SHEET    2   C 3 PHE A 339  VAL A 341 -1  O  THR A 340   N  ARG A 116           
SHEET    3   C 3 GLU A 349  LEU A 350 -1  O  LEU A 350   N  PHE A 339           
SHEET    1   D 8 ALA A 208  GLY A 212  0                                        
SHEET    2   D 8 GLY A 409  PHE A 420 -1  O  TYR A 418   N  TYR A 210           
SHEET    3   D 8 THR A 221  PRO A 229 -1  N  HIS A 227   O  GLY A 409           
SHEET    4   D 8 VAL A 390  LEU A 394 -1  O  CYS A 393   N  GLN A 226           
SHEET    5   D 8 ILE A 352  SER A 360  1  N  ALA A 353   O  ASN A 392           
SHEET    6   D 8 ILE A 328  LEU A 336 -1  N  TYR A 335   O  TYR A 354           
SHEET    7   D 8 VAL A 316  GLU A 322 -1  N  TYR A 319   O  PHE A 332           
SHEET    8   D 8 LEU A 267  PRO A 269 -1  N  ARG A 268   O  VAL A 320           
SHEET    1   E12 LEU B 267  PRO B 269  0                                        
SHEET    2   E12 VAL B 316  GLU B 322 -1  O  VAL B 320   N  ARG B 268           
SHEET    3   E12 ILE B 328  LEU B 336 -1  O  THR B 329   N  VAL B 321           
SHEET    4   E12 ILE B 352  SER B 360 -1  O  TYR B 354   N  TYR B 335           
SHEET    5   E12 VAL B 390  LEU B 394  1  O  ASN B 392   N  ALA B 353           
SHEET    6   E12 THR B 221  PRO B 229 -1  N  ARG B 228   O  PHE B 391           
SHEET    7   E12 GLY B 409  PHE B 420 -1  O  GLY B 409   N  HIS B 227           
SHEET    8   E12 ALA B 208  GLY B 212 -1  N  TYR B 210   O  TYR B 418           
SHEET    9   E12 LYS B 167  ILE B 179  1  N  VAL B 172   O  LEU B 209           
SHEET   10   E12 LEU B 149  LEU B 162 -1  N  VAL B 158   O  SER B 171           
SHEET   11   E12 HIS B 138  VAL B 143 -1  N  VAL B 141   O  VAL B 150           
SHEET   12   E12 PHE B  83  THR B  87 -1  N  GLU B  84   O  ARG B 142           
SHEET    1   F12 LEU B 267  PRO B 269  0                                        
SHEET    2   F12 VAL B 316  GLU B 322 -1  O  VAL B 320   N  ARG B 268           
SHEET    3   F12 ILE B 328  LEU B 336 -1  O  THR B 329   N  VAL B 321           
SHEET    4   F12 ILE B 352  SER B 360 -1  O  TYR B 354   N  TYR B 335           
SHEET    5   F12 VAL B 390  LEU B 394  1  O  ASN B 392   N  ALA B 353           
SHEET    6   F12 THR B 221  PRO B 229 -1  N  ARG B 228   O  PHE B 391           
SHEET    7   F12 GLY B 409  PHE B 420 -1  O  GLY B 409   N  HIS B 227           
SHEET    8   F12 ALA B 208  GLY B 212 -1  N  TYR B 210   O  TYR B 418           
SHEET    9   F12 LYS B 167  ILE B 179  1  N  VAL B 172   O  LEU B 209           
SHEET   10   F12 LEU B 149  LEU B 162 -1  N  VAL B 158   O  SER B 171           
SHEET   11   F12 ILE B 291  LEU B 294 -1  O  VAL B 292   N  LYS B 161           
SHEET   12   F12 ILE B 446  GLY B 447  1  O  GLY B 447   N  ILE B 291           
SHEET    1   G 3 PHE B 115  PHE B 117  0                                        
SHEET    2   G 3 PHE B 339  VAL B 341 -1  O  THR B 340   N  ARG B 116           
SHEET    3   G 3 GLU B 349  LEU B 350 -1  O  LEU B 350   N  PHE B 339           
SITE     1 AC1 21 TYR A 107  VAL A 108  PHE A 176  LEU A 177                    
SITE     2 AC1 21 CYS A 178  ILE A 179  ARG A 184  ASN A 185                    
SITE     3 AC1 21 LYS A 186  ARG A 187  LEU A 188  ALA A 189                    
SITE     4 AC1 21 PRO A 190  THR A 197  TRP A 206  GLN A 207                    
SITE     5 AC1 21 TYR A 210  THR A 211  LEU A 216  PHE A 420                    
SITE     6 AC1 21 HOH A 513                                                     
SITE     1 AC2 22 VAL A 108  GLU A 109  ASP A 110  ASP A 112                    
SITE     2 AC2 22 PHE A 117  TYR A 119  ASN A 175  THR A 211                    
SITE     3 AC2 22 TYR A 225  HIS A 227  PHE A 240  TYR A 256                    
SITE     4 AC2 22 GLY A 409  SER A 410  GLY A 411  ASP A 412                    
SITE     5 AC2 22 GLY A 413  LEU A 415  LEU A 451  HOH A 507                    
SITE     6 AC2 22 HOH A 517  HOH A 526                                          
SITE     1 AC3 24 TYR B 107  VAL B 108  ILE B 174  PHE B 176                    
SITE     2 AC3 24 LEU B 177  CYS B 178  ILE B 179  ARG B 184                    
SITE     3 AC3 24 ASN B 185  LYS B 186  ARG B 187  LEU B 188                    
SITE     4 AC3 24 ALA B 189  PRO B 190  THR B 197  ASN B 201                    
SITE     5 AC3 24 TRP B 206  ALA B 208  TYR B 210  THR B 211                    
SITE     6 AC3 24 ILE B 215  LEU B 216  PHE B 420  HOH B1509                    
SITE     1 AC4 23 VAL B 108  GLU B 109  ASP B 110  ILE B 111                    
SITE     2 AC4 23 ASP B 112  PHE B 115  PHE B 117  ASN B 175                    
SITE     3 AC4 23 THR B 211  TYR B 225  HIS B 227  PHE B 240                    
SITE     4 AC4 23 TYR B 256  PHE B 339  GLY B 409  SER B 410                    
SITE     5 AC4 23 GLY B 411  ASP B 412  GLY B 413  LEU B 415                    
SITE     6 AC4 23 LEU B 451  HOH B1525  HOH B1532                               
CRYST1   58.696   95.334  176.549  90.00  90.00  90.00 P 21 21 21    8          
ORIGX1      1.000000  0.000000  0.000000        0.00000                         
ORIGX2      0.000000  1.000000  0.000000        0.00000                         
ORIGX3      0.000000  0.000000  1.000000        0.00000                         
SCALE1      0.017037  0.000000  0.000000        0.00000                         
SCALE2      0.000000  0.010489  0.000000        0.00000                         
SCALE3      0.000000  0.000000  0.005664        0.00000                         
ATOM      1  N   GLU A  60     -31.372  28.594  -6.672  1.00 53.99           N  
ATOM      2  CA  GLU A  60     -32.015  29.872  -6.238  1.00 54.62           C  
ATOM      3  C   GLU A  60     -31.970  29.983  -4.704  1.00 53.84           C  
ATOM      4  O   GLU A  60     -32.700  29.278  -4.004  1.00 53.19           O  
ATOM      5  CB  GLU A  60     -33.471  29.905  -6.735  1.00 57.65           C  
ATOM      6  CG  GLU A  60     -33.989  31.273  -7.195  1.00 59.78           C  
ATOM      7  CD  GLU A  60     -34.157  32.262  -6.052  1.00 63.23           C  
ATOM      8  OE1 GLU A  60     -33.158  32.530  -5.349  1.00 65.89           O  
ATOM      9  OE2 GLU A  60     -35.281  32.776  -5.854  1.00 62.76           O  
ATOM     10  N   GLY A  61     -31.105  30.862  -4.191  1.00 52.54           N  
ATOM     11  CA  GLY A  61     -30.983  31.043  -2.749  1.00 50.46           C  
ATOM     12  C   GLY A  61     -29.570  31.376  -2.281  1.00 48.85           C  
ATOM     13  O   GLY A  61     -28.648  31.433  -3.096  1.00 48.29           O  
ATOM     14  N   PRO A  62     -29.362  31.591  -0.968  1.00 48.15           N  
ATOM     15  CA  PRO A  62     -28.033  31.920  -0.435  1.00 47.92           C  
ATOM     16  C   PRO A  62     -26.959  30.863  -0.696  1.00 48.45           C  
ATOM     17  O   PRO A  62     -27.255  29.669  -0.792  1.00 49.42           O  
ATOM     18  CB  PRO A  62     -28.301  32.144   1.057  1.00 47.05           C  
ATOM     19  CG  PRO A  62     -29.487  31.278   1.329  1.00 47.53           C  
ATOM     20  CD  PRO A  62     -30.356  31.514   0.118  1.00 47.30           C  
ATOM     21  N   ILE A  63     -25.712  31.314  -0.815  1.00 48.63           N  
ATOM     22  CA  ILE A  63     -24.584  30.423  -1.079  1.00 48.81           C  
ATOM     23  C   ILE A  63     -23.808  30.014   0.176  1.00 49.03           C  
ATOM     24  O   ILE A  63     -23.153  28.972   0.190  1.00 48.76           O  
ATOM     25  CB  ILE A  63     -23.589  31.067  -2.073  1.00 48.84           C  
ATOM     26  CG1 ILE A  63     -22.980  32.330  -1.460  1.00 50.03           C  
ATOM     27  CG2 ILE A  63     -24.304  31.415  -3.366  1.00 48.77           C  
ATOM     28  CD1 ILE A  63     -21.879  32.967  -2.307  1.00 52.94           C  
ATOM     29  N   ASP A  64     -23.873  30.831   1.224  1.00 49.65           N  
ATOM     30  CA  ASP A  64     -23.167  30.533   2.467  1.00 51.13           C  
ATOM     31  C   ASP A  64     -24.042  29.805   3.476  1.00 51.65           C  
ATOM     32  O   ASP A  64     -25.271  29.887   3.421  1.00 51.54           O  
ATOM     33  CB  ASP A  64     -22.638  31.822   3.093  1.00 52.89           C  
ATOM     34  CG  ASP A  64     -21.359  32.297   2.443  1.00 55.49           C  
ATOM     35  OD1 ASP A  64     -21.298  32.319   1.194  1.00 56.63           O  
ATOM     36  OD2 ASP A  64     -20.415  32.651   3.182  1.00 56.84           O  
ATOM     37  N   LYS A  65     -23.405  29.093   4.400  1.00 52.47           N  
ATOM     38  CA  LYS A  65     -24.141  28.355   5.418  1.00 54.49           C  
ATOM     39  C   LYS A  65     -24.703  29.330   6.448  1.00 53.94           C  
ATOM     40  O   LYS A  65     -24.115  30.383   6.700  1.00 54.86           O  
ATOM     41  CB  LYS A  65     -23.225  27.343   6.111  1.00 57.14           C  
ATOM     42  CG  LYS A  65     -22.171  27.967   7.012  1.00 60.53           C  
ATOM     43  CD  LYS A  65     -21.400  26.894   7.768  1.00 62.93           C  
ATOM     44  CE  LYS A  65     -20.546  27.507   8.872  1.00 64.71           C  
ATOM     45  NZ  LYS A  65     -21.377  28.202   9.904  1.00 64.45           N  
ATOM     46  N   LEU A  66     -25.835  28.975   7.047  1.00 52.79           N  
ATOM     47  CA  LEU A  66     -26.472  29.833   8.042  1.00 51.92           C  
ATOM     48  C   LEU A  66     -25.558  30.158   9.226  1.00 49.93           C  
ATOM     49  O   LEU A  66     -24.767  29.324   9.669  1.00 50.13           O  
ATOM     50  CB  LEU A  66     -27.756  29.171   8.550  1.00 53.58           C  
ATOM     51  CG  LEU A  66     -28.759  28.758   7.467  1.00 56.43           C  
ATOM     52  CD1 LEU A  66     -29.912  27.987   8.102  1.00 57.87           C  
ATOM     53  CD2 LEU A  66     -29.273  29.993   6.728  1.00 57.54           C  
ATOM     54  N   LYS A  67     -25.672  31.385   9.725  1.00 47.97           N  
ATOM     55  CA  LYS A  67     -24.893  31.852  10.872  1.00 45.90           C  
ATOM     56  C   LYS A  67     -25.783  32.848  11.611  1.00 43.01           C  
ATOM     57  O   LYS A  67     -26.852  33.210  11.116  1.00 44.69           O  
ATOM     58  CB  LYS A  67     -23.632  32.587  10.412  1.00 47.01           C  
ATOM     59  CG  LYS A  67     -22.804  31.886   9.352  1.00 50.09           C  
ATOM     60  CD  LYS A  67     -21.717  32.830   8.833  1.00 52.41           C  
ATOM     61  CE  LYS A  67     -20.876  32.201   7.731  1.00 54.71           C  
ATOM     62  NZ  LYS A  67     -20.038  31.065   8.221  1.00 55.88           N  
ATOM     63  N   THR A  68     -25.357  33.281  12.793  1.00 39.26           N  
ATOM     64  CA  THR A  68     -26.114  34.280  13.548  1.00 36.56           C  
ATOM     65  C   THR A  68     -25.072  35.271  14.048  1.00 36.58           C  
ATOM     66  O   THR A  68     -23.876  35.006  13.954  1.00 35.23           O  
ATOM     67  CB  THR A  68     -26.882  33.676  14.773  1.00 36.27           C  
ATOM     68  OG1 THR A  68     -25.946  33.206  15.756  1.00 36.08           O  
ATOM     69  CG2 THR A  68     -27.800  32.536  14.334  1.00 32.64           C  
ATOM     70  N   PRO A  69     -25.503  36.432  14.566  1.00 37.86           N  
ATOM     71  CA  PRO A  69     -24.556  37.434  15.070  1.00 39.41           C  
ATOM     72  C   PRO A  69     -23.450  36.901  15.985  1.00 41.28           C  
ATOM     73  O   PRO A  69     -22.343  37.441  16.001  1.00 41.58           O  
ATOM     74  CB  PRO A  69     -25.469  38.435  15.766  1.00 39.54           C  
ATOM     75  CG  PRO A  69     -26.635  38.465  14.837  1.00 39.32           C  
ATOM     76  CD  PRO A  69     -26.872  36.981  14.547  1.00 37.89           C  
ATOM     77  N   GLU A  70     -23.742  35.847  16.742  1.00 42.79           N  
ATOM     78  CA  GLU A  70     -22.743  35.264  17.633  1.00 44.56           C  
ATOM     79  C   GLU A  70     -21.567  34.666  16.865  1.00 44.53           C  
ATOM     80  O   GLU A  70     -20.454  34.600  17.382  1.00 45.77           O  
ATOM     81  CB  GLU A  70     -23.369  34.177  18.518  1.00 46.99           C  
ATOM     82  CG  GLU A  70     -23.914  34.682  19.852  1.00 50.28           C  
ATOM     83  CD  GLU A  70     -25.126  35.582  19.695  1.00 52.16           C  
ATOM     84  OE1 GLU A  70     -25.461  36.298  20.669  1.00 52.18           O  
ATOM     85  OE2 GLU A  70     -25.745  35.565  18.603  1.00 54.27           O  
ATOM     86  N   ASP A  71     -21.808  34.240  15.630  1.00 44.34           N  
ATOM     87  CA  ASP A  71     -20.754  33.634  14.817  1.00 44.76           C  
ATOM     88  C   ASP A  71     -19.769  34.616  14.181  1.00 44.48           C  
ATOM     89  O   ASP A  71     -18.761  34.193  13.614  1.00 45.37           O  
ATOM     90  CB  ASP A  71     -21.363  32.772  13.704  1.00 45.69           C  
ATOM     91  CG  ASP A  71     -22.291  31.697  14.237  1.00 47.71           C  
ATOM     92  OD1 ASP A  71     -21.924  31.044  15.235  1.00 47.98           O  
ATOM     93  OD2 ASP A  71     -23.382  31.502  13.650  1.00 48.79           O  
ATOM     94  N   VAL A  72     -20.051  35.914  14.256  1.00 42.90           N  
ATOM     95  CA  VAL A  72     -19.153  36.896  13.657  1.00 42.39           C  
ATOM     96  C   VAL A  72     -18.293  37.602  14.706  1.00 41.16           C  
ATOM     97  O   VAL A  72     -18.784  37.971  15.780  1.00 39.54           O  
ATOM     98  CB  VAL A  72     -19.936  37.959  12.829  1.00 42.41           C  
ATOM     99  CG1 VAL A  72     -20.700  37.282  11.701  1.00 42.89           C  
ATOM    100  CG2 VAL A  72     -20.894  38.710  13.716  1.00 42.83           C  
ATOM    101  N   PRO A  73     -16.990  37.791  14.405  1.00 40.55           N  
ATOM    102  CA  PRO A  73     -16.018  38.449  15.290  1.00 40.67           C  
ATOM    103  C   PRO A  73     -16.541  39.798  15.756  1.00 41.57           C  
ATOM    104  O   PRO A  73     -17.196  40.508  14.992  1.00 42.38           O  
ATOM    105  CB  PRO A  73     -14.785  38.597  14.402  1.00 39.90           C  
ATOM    106  CG  PRO A  73     -14.875  37.415  13.504  1.00 39.08           C  
ATOM    107  CD  PRO A  73     -16.346  37.375  13.146  1.00 39.38           C  
ATOM    108  N   ASN A  74     -16.249  40.159  17.001  1.00 41.45           N  
ATOM    109  CA  ASN A  74     -16.720  41.433  17.531  1.00 42.32           C  
ATOM    110  C   ASN A  74     -15.705  42.557  17.413  1.00 41.22           C  
ATOM    111  O   ASN A  74     -16.016  43.699  17.730  1.00 43.66           O  
ATOM    112  CB  ASN A  74     -17.146  41.286  18.994  1.00 44.20           C  
ATOM    113  CG  ASN A  74     -18.276  40.292  19.173  1.00 46.24           C  
ATOM    114  OD1 ASN A  74     -18.079  39.077  19.069  1.00 48.13           O  
ATOM    115  ND2 ASN A  74     -19.474  40.804  19.429  1.00 46.56           N  
ATOM    116  N   ASP A  75     -14.496  42.241  16.962  1.00 40.48           N  
ATOM    117  CA  ASP A  75     -13.454  43.257  16.802  1.00 39.67           C  
ATOM    118  C   ASP A  75     -13.156  43.497  15.321  1.00 36.49           C  
ATOM    119  O   ASP A  75     -13.182  42.566  14.516  1.00 34.21           O  
ATOM    120  CB  ASP A  75     -12.160  42.826  17.504  1.00 42.75           C  
ATOM    121  CG  ASP A  75     -12.348  42.592  18.989  1.00 45.41           C  
ATOM    122  OD1 ASP A  75     -12.790  43.524  19.696  1.00 47.35           O  
ATOM    123  OD2 ASP A  75     -12.048  41.472  19.448  1.00 47.36           O  
ATOM    124  N   PRO A  76     -12.865  44.753  14.948  1.00 34.30           N  
ATOM    125  CA  PRO A  76     -12.557  45.113  13.559  1.00 33.44           C  
ATOM    126  C   PRO A  76     -11.437  44.251  12.995  1.00 32.11           C  
ATOM    127  O   PRO A  76     -10.555  43.816  13.727  1.00 32.67           O  
ATOM    128  CB  PRO A  76     -12.138  46.582  13.665  1.00 32.33           C  
ATOM    129  CG  PRO A  76     -12.971  47.086  14.792  1.00 33.42           C  
ATOM    130  CD  PRO A  76     -12.896  45.954  15.808  1.00 34.90           C  
ATOM    131  N   LEU A  77     -11.464  44.006  11.693  1.00 32.95           N  
ATOM    132  CA  LEU A  77     -10.416  43.209  11.075  1.00 35.16           C  
ATOM    133  C   LEU A  77      -9.124  44.018  11.066  1.00 35.79           C  
ATOM    134  O   LEU A  77      -9.152  45.242  11.013  1.00 36.97           O  
ATOM    135  CB  LEU A  77     -10.791  42.844   9.645  1.00 35.00           C  
ATOM    136  CG  LEU A  77     -12.135  42.142   9.465  1.00 37.33           C  
ATOM    137  CD1 LEU A  77     -12.319  41.809   8.001  1.00 36.86           C  
ATOM    138  CD2 LEU A  77     -12.192  40.880  10.316  1.00 36.86           C  
ATOM    139  N   PRO A  78      -7.970  43.343  11.132  1.00 36.40           N  
ATOM    140  CA  PRO A  78      -6.715  44.098  11.120  1.00 35.72           C  
ATOM    141  C   PRO A  78      -6.399  44.730   9.763  1.00 34.79           C  
ATOM    142  O   PRO A  78      -6.665  44.154   8.711  1.00 33.02           O  
ATOM    143  CB  PRO A  78      -5.678  43.056  11.542  1.00 35.17           C  
ATOM    144  CG  PRO A  78      -6.266  41.771  11.040  1.00 37.66           C  
ATOM    145  CD  PRO A  78      -7.727  41.914  11.395  1.00 35.48           C  
ATOM    146  N   LEU A  79      -5.832  45.929   9.802  1.00 34.35           N  
ATOM    147  CA  LEU A  79      -5.469  46.634   8.586  1.00 34.77           C  
ATOM    148  C   LEU A  79      -4.084  46.198   8.132  1.00 35.38           C  
ATOM    149  O   LEU A  79      -3.366  45.532   8.874  1.00 36.38           O  
ATOM    150  CB  LEU A  79      -5.525  48.133   8.843  1.00 34.28           C  
ATOM    151  CG  LEU A  79      -6.978  48.609   8.906  1.00 33.71           C  
ATOM    152  CD1 LEU A  79      -7.128  49.805   9.827  1.00 33.70           C  
ATOM    153  CD2 LEU A  79      -7.429  48.928   7.492  1.00 32.37           C  
ATOM    154  N   ILE A  80      -3.708  46.569   6.914  1.00 35.82           N  
ATOM    155  CA  ILE A  80      -2.414  46.163   6.368  1.00 36.29           C  
ATOM    156  C   ILE A  80      -1.180  46.564   7.179  1.00 34.78           C  
ATOM    157  O   ILE A  80      -1.121  47.643   7.773  1.00 34.42           O  
ATOM    158  CB  ILE A  80      -2.229  46.681   4.924  1.00 37.18           C  
ATOM    159  CG1 ILE A  80      -2.334  48.204   4.894  1.00 38.48           C  
ATOM    160  CG2 ILE A  80      -3.264  46.046   4.013  1.00 38.98           C  
ATOM    161  CD1 ILE A  80      -2.017  48.808   3.540  1.00 39.70           C  
ATOM    162  N   SER A  81      -0.187  45.681   7.180  1.00 33.71           N  
ATOM    163  CA  SER A  81       1.050  45.921   7.903  1.00 32.92           C  
ATOM    164  C   SER A  81       2.248  45.696   6.993  1.00 32.42           C  
ATOM    165  O   SER A  81       2.201  44.856   6.088  1.00 31.53           O  
ATOM    166  CB  SER A  81       1.136  44.984   9.116  1.00 32.63           C  
ATOM    167  OG  SER A  81       2.341  45.190   9.834  1.00 31.56           O  
ATOM    168  N   ASP A  82       3.324  46.443   7.230  1.00 31.87           N  
ATOM    169  CA  ASP A  82       4.531  46.283   6.424  1.00 33.35           C  
ATOM    170  C   ASP A  82       5.406  45.177   6.994  1.00 32.37           C  
ATOM    171  O   ASP A  82       6.423  44.814   6.399  1.00 33.39           O  
ATOM    172  CB  ASP A  82       5.341  47.583   6.385  1.00 34.19           C  
ATOM    173  CG  ASP A  82       4.601  48.713   5.705  1.00 36.36           C  
ATOM    174  OD1 ASP A  82       4.101  48.508   4.578  1.00 38.49           O  
ATOM    175  OD2 ASP A  82       4.525  49.808   6.294  1.00 38.05           O  
ATOM    176  N   PHE A  83       4.998  44.635   8.138  1.00 31.34           N  
ATOM    177  CA  PHE A  83       5.765  43.591   8.820  1.00 33.22           C  
ATOM    178  C   PHE A  83       5.050  42.246   8.890  1.00 33.12           C  
ATOM    179  O   PHE A  83       3.831  42.164   8.737  1.00 33.09           O  
ATOM    180  CB  PHE A  83       6.091  44.052  10.243  1.00 31.52           C  
ATOM    181  CG  PHE A  83       6.554  45.474  10.323  1.00 32.10           C  
ATOM    182  CD1 PHE A  83       7.816  45.838   9.859  1.00 33.04           C  
ATOM    183  CD2 PHE A  83       5.711  46.462  10.827  1.00 32.72           C  
ATOM    184  CE1 PHE A  83       8.237  47.179   9.895  1.00 33.72           C  
ATOM    185  CE2 PHE A  83       6.117  47.802  10.866  1.00 34.19           C  
ATOM    186  CZ  PHE A  83       7.385  48.162  10.397  1.00 32.87           C  
ATOM    187  N   GLU A  84       5.823  41.194   9.133  1.00 33.61           N  
ATOM    188  CA  GLU A  84       5.271  39.852   9.246  1.00 34.89           C  
ATOM    189  C   GLU A  84       6.054  39.078  10.300  1.00 34.71           C  
ATOM    190  O   GLU A  84       7.231  39.356  10.538  1.00 35.83           O  
ATOM    191  CB  GLU A  84       5.345  39.124   7.896  1.00 35.52           C  
ATOM    192  CG  GLU A  84       6.749  38.747   7.452  1.00 40.82           C  
ATOM    193  CD  GLU A  84       6.810  38.311   5.991  1.00 43.97           C  
ATOM    194  OE1 GLU A  84       5.883  37.609   5.535  1.00 46.85           O  
ATOM    195  OE2 GLU A  84       7.794  38.661   5.301  1.00 45.27           O  
ATOM    196  N   TRP A  85       5.398  38.122  10.945  1.00 32.62           N  
ATOM    197  CA  TRP A  85       6.065  37.313  11.950  1.00 31.21           C  
ATOM    198  C   TRP A  85       7.070  36.411  11.264  1.00 32.85           C  
ATOM    199  O   TRP A  85       6.924  36.069  10.085  1.00 34.35           O  
ATOM    200  CB  TRP A  85       5.070  36.432  12.709  1.00 27.99           C  
ATOM    201  CG  TRP A  85       4.127  37.205  13.561  1.00 27.75           C  
ATOM    202  CD1 TRP A  85       2.798  37.403  13.337  1.00 24.71           C  
ATOM    203  CD2 TRP A  85       4.446  37.918  14.761  1.00 26.12           C  
ATOM    204  NE1 TRP A  85       2.266  38.193  14.326  1.00 26.64           N  
ATOM    205  CE2 TRP A  85       3.257  38.524  15.214  1.00 25.28           C  
ATOM    206  CE3 TRP A  85       5.624  38.105  15.496  1.00 24.98           C  
ATOM    207  CZ2 TRP A  85       3.209  39.305  16.375  1.00 25.33           C  
ATOM    208  CZ3 TRP A  85       5.579  38.884  16.647  1.00 25.56           C  
ATOM    209  CH2 TRP A  85       4.380  39.474  17.075  1.00 25.69           C  
ATOM    210  N   SER A  86       8.094  36.025  12.012  1.00 31.34           N  
ATOM    211  CA  SER A  86       9.100  35.136  11.485  1.00 29.67           C  
ATOM    212  C   SER A  86       9.746  34.374  12.629  1.00 30.42           C  
ATOM    213  O   SER A  86      10.399  34.964  13.494  1.00 30.71           O  
ATOM    214  CB  SER A  86      10.154  35.921  10.713  1.00 28.96           C  
ATOM    215  OG  SER A  86      11.033  35.035  10.041  1.00 30.13           O  
ATOM    216  N   THR A  87       9.530  33.064  12.646  1.00 28.85           N  
ATOM    217  CA  THR A  87      10.118  32.217  13.667  1.00 29.36           C  
ATOM    218  C   THR A  87      11.573  32.010  13.261  1.00 30.12           C  
ATOM    219  O   THR A  87      11.861  31.557  12.153  1.00 30.99           O  
ATOM    220  CB  THR A  87       9.421  30.848  13.735  1.00 28.93           C  
ATOM    221  OG1 THR A  87       8.056  31.024  14.119  1.00 30.09           O  
ATOM    222  CG2 THR A  87      10.103  29.953  14.748  1.00 30.29           C  
ATOM    223  N   LEU A  88      12.493  32.362  14.147  1.00 29.94           N  
ATOM    224  CA  LEU A  88      13.899  32.201  13.847  1.00 30.99           C  
ATOM    225  C   LEU A  88      14.350  30.783  14.116  1.00 31.96           C  
ATOM    226  O   LEU A  88      13.816  30.094  14.990  1.00 30.87           O  
ATOM    227  CB  LEU A  88      14.748  33.143  14.694  1.00 34.19           C  
ATOM    228  CG  LEU A  88      15.389  34.317  13.961  1.00 37.24           C  
ATOM    229  CD1 LEU A  88      14.337  35.375  13.673  1.00 37.86           C  
ATOM    230  CD2 LEU A  88      16.499  34.895  14.817  1.00 39.86           C  
ATOM    231  N   ASP A  89      15.334  30.349  13.343  1.00 31.07           N  
ATOM    232  CA  ASP A  89      15.916  29.033  13.512  1.00 31.48           C  
ATOM    233  C   ASP A  89      17.385  29.371  13.731  1.00 30.00           C  
ATOM    234  O   ASP A  89      18.105  29.649  12.771  1.00 28.46           O  
ATOM    235  CB  ASP A  89      15.725  28.208  12.235  1.00 34.43           C  
ATOM    236  CG  ASP A  89      16.354  26.827  12.325  1.00 36.79           C  
ATOM    237  OD1 ASP A  89      16.152  26.027  11.386  1.00 39.62           O  
ATOM    238  OD2 ASP A  89      17.050  26.540  13.324  1.00 39.17           O  
ATOM    239  N   ILE A  90      17.832  29.377  14.984  1.00 28.45           N  
ATOM    240  CA  ILE A  90      19.223  29.728  15.236  1.00 30.73           C  
ATOM    241  C   ILE A  90      20.242  28.674  14.814  1.00 32.07           C  
ATOM    242  O   ILE A  90      21.443  28.949  14.832  1.00 32.63           O  
ATOM    243  CB  ILE A  90      19.487  30.123  16.722  1.00 30.04           C  
ATOM    244  CG1 ILE A  90      19.178  28.965  17.661  1.00 31.33           C  
ATOM    245  CG2 ILE A  90      18.665  31.346  17.086  1.00 29.28           C  
ATOM    246  CD1 ILE A  90      19.509  29.289  19.101  1.00 31.25           C  
ATOM    247  N   ASP A  91      19.785  27.478  14.433  1.00 32.06           N  
ATOM    248  CA  ASP A  91      20.723  26.449  13.984  1.00 34.06           C  
ATOM    249  C   ASP A  91      21.167  26.785  12.569  1.00 35.01           C  
ATOM    250  O   ASP A  91      22.057  26.147  12.011  1.00 36.40           O  
ATOM    251  CB  ASP A  91      20.098  25.054  14.011  1.00 36.03           C  
ATOM    252  CG  ASP A  91      20.097  24.447  15.400  1.00 38.53           C  
ATOM    253  OD1 ASP A  91      21.022  24.764  16.182  1.00 38.74           O  
ATOM    254  OD2 ASP A  91      19.187  23.646  15.708  1.00 40.68           O  
ATOM    255  N   ASP A  92      20.522  27.793  11.996  1.00 34.42           N  
ATOM    256  CA  ASP A  92      20.842  28.269  10.660  1.00 34.07           C  
ATOM    257  C   ASP A  92      21.748  29.469  10.902  1.00 35.12           C  
ATOM    258  O   ASP A  92      21.293  30.528  11.340  1.00 33.49           O  
ATOM    259  CB  ASP A  92      19.556  28.679   9.941  1.00 33.26           C  
ATOM    260  CG  ASP A  92      19.813  29.304   8.595  1.00 34.08           C  
ATOM    261  OD1 ASP A  92      18.833  29.551   7.862  1.00 36.38           O  
ATOM    262  OD2 ASP A  92      20.987  29.560   8.268  1.00 36.05           O  
ATOM    263  N   ASN A  93      23.038  29.285  10.637  1.00 35.69           N  
ATOM    264  CA  ASN A  93      24.031  30.334  10.861  1.00 37.44           C  
ATOM    265  C   ASN A  93      23.649  31.716  10.328  1.00 36.71           C  
ATOM    266  O   ASN A  93      23.897  32.726  10.997  1.00 37.84           O  
ATOM    267  CB  ASN A  93      25.382  29.911  10.270  1.00 40.35           C  
ATOM    268  CG  ASN A  93      25.347  29.789   8.754  1.00 44.98           C  
ATOM    269  OD1 ASN A  93      24.593  28.985   8.196  1.00 46.17           O  
ATOM    270  ND2 ASN A  93      26.164  30.593   8.079  1.00 45.83           N  
ATOM    271  N   LEU A  94      23.057  31.770   9.134  1.00 33.48           N  
ATOM    272  CA  LEU A  94      22.671  33.051   8.544  1.00 32.41           C  
ATOM    273  C   LEU A  94      21.602  33.756   9.368  1.00 30.64           C  
ATOM    274  O   LEU A  94      21.573  34.981   9.438  1.00 30.49           O  
ATOM    275  CB  LEU A  94      22.184  32.860   7.106  1.00 34.00           C  
ATOM    276  CG  LEU A  94      23.263  32.460   6.089  1.00 37.95           C  
ATOM    277  CD1 LEU A  94      22.614  32.014   4.784  1.00 38.22           C  
ATOM    278  CD2 LEU A  94      24.206  33.631   5.848  1.00 36.92           C  
ATOM    279  N   GLN A  95      20.727  32.982   9.996  1.00 30.05           N  
ATOM    280  CA  GLN A  95      19.681  33.559  10.826  1.00 29.61           C  
ATOM    281  C   GLN A  95      20.272  33.979  12.170  1.00 29.29           C  
ATOM    282  O   GLN A  95      19.822  34.949  12.788  1.00 27.97           O  
ATOM    283  CB  GLN A  95      18.542  32.556  11.015  1.00 29.71           C  
ATOM    284  CG  GLN A  95      17.750  32.322   9.728  1.00 31.80           C  
ATOM    285  CD  GLN A  95      16.486  31.512   9.948  1.00 32.33           C  
ATOM    286  OE1 GLN A  95      15.640  31.863  10.777  1.00 31.69           O  
ATOM    287  NE2 GLN A  95      16.349  30.421   9.202  1.00 31.93           N  
ATOM    288  N   LEU A  96      21.290  33.251  12.616  1.00 27.28           N  
ATOM    289  CA  LEU A  96      21.951  33.588  13.858  1.00 25.43           C  
ATOM    290  C   LEU A  96      22.691  34.912  13.639  1.00 25.21           C  
ATOM    291  O   LEU A  96      22.738  35.760  14.537  1.00 24.64           O  
ATOM    292  CB  LEU A  96      22.919  32.473  14.267  1.00 26.01           C  
ATOM    293  CG  LEU A  96      23.645  32.693  15.601  1.00 27.92           C  
ATOM    294  CD1 LEU A  96      22.642  33.126  16.674  1.00 26.19           C  
ATOM    295  CD2 LEU A  96      24.375  31.415  16.013  1.00 25.47           C  
ATOM    296  N   ASP A  97      23.251  35.092  12.441  1.00 24.46           N  
ATOM    297  CA  ASP A  97      23.953  36.336  12.089  1.00 26.73           C  
ATOM    298  C   ASP A  97      23.003  37.528  12.132  1.00 25.34           C  
ATOM    299  O   ASP A  97      23.380  38.618  12.557  1.00 26.07           O  
ATOM    300  CB  ASP A  97      24.553  36.277  10.677  1.00 28.32           C  
ATOM    301  CG  ASP A  97      25.753  35.357  10.578  1.00 32.49           C  
ATOM    302  OD1 ASP A  97      26.412  35.109  11.607  1.00 34.28           O  
ATOM    303  OD2 ASP A  97      26.053  34.894   9.456  1.00 36.04           O  
ATOM    304  N   GLU A  98      21.775  37.320  11.673  1.00 25.05           N  
ATOM    305  CA  GLU A  98      20.780  38.387  11.667  1.00 25.96           C  
ATOM    306  C   GLU A  98      20.443  38.827  13.097  1.00 26.22           C  
ATOM    307  O   GLU A  98      20.409  40.021  13.396  1.00 26.83           O  
ATOM    308  CB  GLU A  98      19.510  37.925  10.944  1.00 25.54           C  
ATOM    309  CG  GLU A  98      19.738  37.555   9.483  1.00 29.17           C  
ATOM    310  CD  GLU A  98      18.441  37.413   8.693  1.00 30.96           C  
ATOM    311  OE1 GLU A  98      17.859  38.443   8.289  1.00 30.27           O  
ATOM    312  OE2 GLU A  98      17.998  36.265   8.481  1.00 35.29           O  
ATOM    313  N   LEU A  99      20.198  37.854  13.970  1.00 24.94           N  
ATOM    314  CA  LEU A  99      19.880  38.120  15.367  1.00 25.12           C  
ATOM    315  C   LEU A  99      21.057  38.836  16.030  1.00 26.39           C  
ATOM    316  O   LEU A  99      20.879  39.816  16.757  1.00 23.22           O  
ATOM    317  CB  LEU A  99      19.603  36.802  16.093  1.00 25.34           C  
ATOM    318  CG  LEU A  99      19.337  36.870  17.597  1.00 26.14           C  
ATOM    319  CD1 LEU A  99      18.070  37.674  17.850  1.00 26.76           C  
ATOM    320  CD2 LEU A  99      19.197  35.457  18.166  1.00 25.81           C  
ATOM    321  N   TYR A 100      22.261  38.332  15.773  1.00 26.60           N  
ATOM    322  CA  TYR A 100      23.468  38.922  16.333  1.00 26.49           C  
ATOM    323  C   TYR A 100      23.571  40.390  15.938  1.00 27.00           C  
ATOM    324  O   TYR A 100      23.854  41.253  16.771  1.00 24.51           O  
ATOM    325  CB  TYR A 100      24.705  38.169  15.838  1.00 26.78           C  
ATOM    326  CG  TYR A 100      26.002  38.831  16.236  1.00 28.75           C  
ATOM    327  CD1 TYR A 100      26.692  39.652  15.346  1.00 28.42           C  
ATOM    328  CD2 TYR A 100      26.513  38.678  17.527  1.00 28.42           C  
ATOM    329  CE1 TYR A 100      27.864  40.308  15.736  1.00 30.65           C  
ATOM    330  CE2 TYR A 100      27.674  39.324  17.929  1.00 27.59           C  
ATOM    331  CZ  TYR A 100      28.348  40.137  17.035  1.00 29.64           C  
ATOM    332  OH  TYR A 100      29.501  40.782  17.439  1.00 27.54           O  
ATOM    333  N   LYS A 101      23.331  40.663  14.660  1.00 27.75           N  
ATOM    334  CA  LYS A 101      23.393  42.025  14.139  1.00 28.68           C  
ATOM    335  C   LYS A 101      22.349  42.922  14.801  1.00 27.25           C  
ATOM    336  O   LYS A 101      22.667  44.026  15.241  1.00 26.79           O  
ATOM    337  CB  LYS A 101      23.178  42.016  12.625  1.00 32.61           C  
ATOM    338  CG  LYS A 101      23.314  43.381  11.940  1.00 40.21           C  
ATOM    339  CD  LYS A 101      24.745  43.913  11.992  1.00 43.89           C  
ATOM    340  CE  LYS A 101      25.026  44.854  10.814  1.00 48.35           C  
ATOM    341  NZ  LYS A 101      24.005  45.939  10.691  1.00 48.62           N  
ATOM    342  N   LEU A 102      21.109  42.442  14.886  1.00 24.09           N  
ATOM    343  CA  LEU A 102      20.048  43.231  15.490  1.00 24.28           C  
ATOM    344  C   LEU A 102      20.393  43.703  16.910  1.00 24.58           C  
ATOM    345  O   LEU A 102      20.259  44.886  17.221  1.00 25.67           O  
ATOM    346  CB  LEU A 102      18.743  42.437  15.509  1.00 24.47           C  
ATOM    347  CG  LEU A 102      17.547  43.095  16.204  1.00 24.57           C  
ATOM    348  CD1 LEU A 102      17.092  44.323  15.436  1.00 24.60           C  
ATOM    349  CD2 LEU A 102      16.422  42.086  16.301  1.00 26.02           C  
ATOM    350  N   LEU A 103      20.844  42.790  17.766  1.00 23.79           N  
ATOM    351  CA  LEU A 103      21.182  43.159  19.129  1.00 23.36           C  
ATOM    352  C   LEU A 103      22.482  43.938  19.261  1.00 23.46           C  
ATOM    353  O   LEU A 103      22.602  44.800  20.135  1.00 21.48           O  
ATOM    354  CB  LEU A 103      21.215  41.926  20.035  1.00 23.58           C  
ATOM    355  CG  LEU A 103      19.832  41.553  20.577  1.00 25.17           C  
ATOM    356  CD1 LEU A 103      18.972  41.017  19.445  1.00 24.70           C  
ATOM    357  CD2 LEU A 103      19.971  40.520  21.680  1.00 27.04           C  
ATOM    358  N   TYR A 104      23.454  43.646  18.404  1.00 23.19           N  
ATOM    359  CA  TYR A 104      24.718  44.368  18.460  1.00 24.79           C  
ATOM    360  C   TYR A 104      24.473  45.861  18.242  1.00 25.60           C  
ATOM    361  O   TYR A 104      25.019  46.697  18.967  1.00 24.90           O  
ATOM    362  CB  TYR A 104      25.698  43.834  17.408  1.00 26.03           C  
ATOM    363  CG  TYR A 104      27.036  44.544  17.399  1.00 30.81           C  
ATOM    364  CD1 TYR A 104      27.251  45.666  16.593  1.00 33.07           C  
ATOM    365  CD2 TYR A 104      28.080  44.115  18.219  1.00 32.41           C  
ATOM    366  CE1 TYR A 104      28.471  46.342  16.605  1.00 35.24           C  
ATOM    367  CE2 TYR A 104      29.303  44.782  18.239  1.00 33.86           C  
ATOM    368  CZ  TYR A 104      29.493  45.895  17.431  1.00 36.35           C  
ATOM    369  OH  TYR A 104      30.708  46.558  17.444  1.00 39.50           O  
ATOM    370  N   ASP A 105      23.626  46.197  17.269  1.00 25.45           N  
ATOM    371  CA  ASP A 105      23.348  47.603  16.984  1.00 26.96           C  
ATOM    372  C   ASP A 105      22.200  48.221  17.778  1.00 27.40           C  
ATOM    373  O   ASP A 105      22.142  49.442  17.918  1.00 28.95           O  
ATOM    374  CB  ASP A 105      23.018  47.823  15.500  1.00 28.64           C  
ATOM    375  CG  ASP A 105      24.096  47.322  14.564  1.00 31.67           C  
ATOM    376  OD1 ASP A 105      25.296  47.524  14.843  1.00 35.50           O  
ATOM    377  OD2 ASP A 105      23.734  46.735  13.526  1.00 34.62           O  
ATOM    378  N   ASN A 106      21.304  47.401  18.318  1.00 25.47           N  
ATOM    379  CA  ASN A 106      20.127  47.947  18.986  1.00 23.26           C  
ATOM    380  C   ASN A 106      19.794  47.537  20.413  1.00 22.74           C  
ATOM    381  O   ASN A 106      18.784  47.983  20.952  1.00 21.68           O  
ATOM    382  CB  ASN A 106      18.913  47.644  18.105  1.00 24.47           C  
ATOM    383  CG  ASN A 106      19.092  48.136  16.673  1.00 24.68           C  
ATOM    384  OD1 ASN A 106      18.913  49.315  16.388  1.00 25.35           O  
ATOM    385  ND2 ASN A 106      19.456  47.228  15.772  1.00 24.63           N  
ATOM    386  N   TYR A 107      20.612  46.706  21.041  1.00 21.97           N  
ATOM    387  CA  TYR A 107      20.263  46.271  22.378  1.00 21.83           C  
ATOM    388  C   TYR A 107      20.571  47.255  23.504  1.00 23.50           C  
ATOM    389  O   TYR A 107      20.962  48.405  23.264  1.00 21.09           O  
ATOM    390  CB  TYR A 107      20.884  44.899  22.676  1.00 21.33           C  
ATOM    391  CG  TYR A 107      20.062  44.061  23.638  1.00 21.86           C  
ATOM    392  CD1 TYR A 107      20.673  43.353  24.663  1.00 22.97           C  
ATOM    393  CD2 TYR A 107      18.672  43.994  23.534  1.00 22.33           C  
ATOM    394  CE1 TYR A 107      19.934  42.602  25.563  1.00 23.67           C  
ATOM    395  CE2 TYR A 107      17.920  43.244  24.435  1.00 22.01           C  
ATOM    396  CZ  TYR A 107      18.562  42.549  25.452  1.00 22.42           C  
ATOM    397  OH  TYR A 107      17.841  41.815  26.376  1.00 22.76           O  
ATOM    398  N   VAL A 108      20.366  46.774  24.730  1.00 24.33           N  
ATOM    399  CA  VAL A 108      20.534  47.537  25.966  1.00 25.25           C  
ATOM    400  C   VAL A 108      21.834  48.321  26.114  1.00 25.39           C  
ATOM    401  O   VAL A 108      22.933  47.802  25.906  1.00 26.00           O  
ATOM    402  CB  VAL A 108      20.365  46.614  27.201  1.00 25.11           C  
ATOM    403  CG1 VAL A 108      20.476  47.420  28.474  1.00 28.42           C  
ATOM    404  CG2 VAL A 108      19.020  45.912  27.147  1.00 25.03           C  
ATOM    405  N   GLU A 109      21.673  49.584  26.482  1.00 24.89           N  
ATOM    406  CA  GLU A 109      22.770  50.518  26.689  1.00 25.75           C  
ATOM    407  C   GLU A 109      22.668  51.050  28.107  1.00 25.03           C  
ATOM    408  O   GLU A 109      21.622  50.911  28.746  1.00 24.05           O  
ATOM    409  CB  GLU A 109      22.650  51.693  25.703  1.00 25.36           C  
ATOM    410  CG  GLU A 109      23.038  51.352  24.267  1.00 28.21           C  
ATOM    411  CD  GLU A 109      22.592  52.408  23.268  1.00 28.89           C  
ATOM    412  OE1 GLU A 109      22.440  53.587  23.662  1.00 28.39           O  
ATOM    413  OE2 GLU A 109      22.405  52.056  22.084  1.00 29.30           O  
ATOM    414  N   ASP A 110      23.746  51.652  28.601  1.00 25.49           N  
ATOM    415  CA  ASP A 110      23.724  52.244  29.937  1.00 28.37           C  
ATOM    416  C   ASP A 110      22.983  53.582  29.803  1.00 29.73           C  
ATOM    417  O   ASP A 110      22.752  54.059  28.689  1.00 29.55           O  
ATOM    418  CB  ASP A 110      25.144  52.499  30.441  1.00 28.79           C  
ATOM    419  CG  ASP A 110      25.849  53.581  29.651  1.00 31.01           C  
ATOM    420  OD1 ASP A 110      26.211  54.615  30.255  1.00 32.75           O  
ATOM    421  OD2 ASP A 110      26.031  53.400  28.425  1.00 30.10           O  
ATOM    422  N   ILE A 111      22.637  54.188  30.933  1.00 32.07           N  
ATOM    423  CA  ILE A 111      21.913  55.460  30.955  1.00 33.36           C  
ATOM    424  C   ILE A 111      22.520  56.581  30.110  1.00 33.53           C  
ATOM    425  O   ILE A 111      21.792  57.425  29.600  1.00 34.97           O  
ATOM    426  CB  ILE A 111      21.787  55.986  32.388  1.00 36.43           C  
ATOM    427  CG1 ILE A 111      21.241  54.883  33.297  1.00 39.06           C  
ATOM    428  CG2 ILE A 111      20.871  57.204  32.406  1.00 38.30           C  
ATOM    429  CD1 ILE A 111      21.297  55.219  34.783  1.00 42.89           C  
ATOM    430  N   ASP A 112      23.843  56.592  29.960  1.00 32.80           N  
ATOM    431  CA  ASP A 112      24.517  57.641  29.190  1.00 32.37           C  
ATOM    432  C   ASP A 112      24.878  57.286  27.749  1.00 33.05           C  
ATOM    433  O   ASP A 112      25.581  58.049  27.089  1.00 32.75           O  
ATOM    434  CB  ASP A 112      25.785  58.080  29.923  1.00 33.69           C  
ATOM    435  CG  ASP A 112      25.487  58.814  31.219  1.00 35.20           C  
ATOM    436  OD1 ASP A 112      26.341  58.782  32.121  1.00 38.49           O  
ATOM    437  OD2 ASP A 112      24.407  59.428  31.335  1.00 35.43           O  
ATOM    438  N   ALA A 113      24.409  56.139  27.261  1.00 32.26           N  
ATOM    439  CA  ALA A 113      24.696  55.711  25.890  1.00 30.94           C  
ATOM    440  C   ALA A 113      26.195  55.662  25.619  1.00 30.73           C  
ATOM    441  O   ALA A 113      26.666  56.112  24.574  1.00 31.45           O  
ATOM    442  CB  ALA A 113      24.016  56.651  24.889  1.00 30.10           C  
ATOM    443  N   THR A 114      26.942  55.106  26.562  1.00 30.59           N  
ATOM    444  CA  THR A 114      28.391  54.992  26.430  1.00 30.40           C  
ATOM    445  C   THR A 114      28.779  53.556  26.068  1.00 29.26           C  
ATOM    446  O   THR A 114      29.753  53.321  25.342  1.00 29.10           O  
ATOM    447  CB  THR A 114      29.078  55.358  27.757  1.00 30.56           C  
ATOM    448  OG1 THR A 114      28.419  56.493  28.324  1.00 35.23           O  
ATOM    449  CG2 THR A 114      30.550  55.684  27.539  1.00 28.27           C  
ATOM    450  N   PHE A 115      27.996  52.606  26.578  1.00 28.56           N  
ATOM    451  CA  PHE A 115      28.233  51.178  26.364  1.00 25.52           C  
ATOM    452  C   PHE A 115      26.968  50.420  25.967  1.00 26.14           C  
ATOM    453  O   PHE A 115      25.854  50.837  26.276  1.00 23.56           O  
ATOM    454  CB  PHE A 115      28.765  50.552  27.651  1.00 23.55           C  
ATOM    455  CG  PHE A 115      29.925  51.290  28.259  1.00 23.62           C  
ATOM    456  CD1 PHE A 115      31.205  51.182  27.713  1.00 23.51           C  
ATOM    457  CD2 PHE A 115      29.739  52.085  29.391  1.00 22.60           C  
ATOM    458  CE1 PHE A 115      32.292  51.856  28.291  1.00 25.75           C  
ATOM    459  CE2 PHE A 115      30.820  52.767  29.980  1.00 24.40           C  
ATOM    460  CZ  PHE A 115      32.096  52.651  29.430  1.00 23.51           C  
ATOM    461  N   ARG A 116      27.150  49.288  25.295  1.00 25.93           N  
ATOM    462  CA  ARG A 116      26.022  48.459  24.904  1.00 26.56           C  
ATOM    463  C   ARG A 116      26.389  46.992  25.083  1.00 24.92           C  
ATOM    464  O   ARG A 116      27.510  46.585  24.762  1.00 23.76           O  
ATOM    465  CB  ARG A 116      25.623  48.723  23.447  1.00 26.65           C  
ATOM    466  CG  ARG A 116      24.292  48.080  23.071  1.00 30.44           C  
ATOM    467  CD  ARG A 116      23.616  48.834  21.936  1.00 33.90           C  
ATOM    468  NE  ARG A 116      24.449  48.827  20.748  1.00 37.69           N  
ATOM    469  CZ  ARG A 116      24.774  49.903  20.041  1.00 37.62           C  
ATOM    470  NH1 ARG A 116      25.548  49.764  18.976  1.00 37.25           N  
ATOM    471  NH2 ARG A 116      24.334  51.104  20.389  1.00 34.59           N  
ATOM    472  N   PHE A 117      25.453  46.212  25.619  1.00 23.70           N  
ATOM    473  CA  PHE A 117      25.669  44.779  25.814  1.00 24.29           C  
ATOM    474  C   PHE A 117      26.061  44.167  24.467  1.00 23.28           C  
ATOM    475  O   PHE A 117      25.558  44.581  23.417  1.00 23.62           O  
ATOM    476  CB  PHE A 117      24.382  44.105  26.332  1.00 22.21           C  
ATOM    477  CG  PHE A 117      24.172  44.243  27.816  1.00 23.17           C  
ATOM    478  CD1 PHE A 117      24.723  43.315  28.700  1.00 24.03           C  
ATOM    479  CD2 PHE A 117      23.428  45.300  28.338  1.00 23.45           C  
ATOM    480  CE1 PHE A 117      24.533  43.438  30.088  1.00 23.44           C  
ATOM    481  CE2 PHE A 117      23.231  45.433  29.727  1.00 24.02           C  
ATOM    482  CZ  PHE A 117      23.785  44.499  30.598  1.00 22.36           C  
ATOM    483  N   LYS A 118      26.968  43.198  24.503  1.00 23.38           N  
ATOM    484  CA  LYS A 118      27.416  42.529  23.293  1.00 23.41           C  
ATOM    485  C   LYS A 118      27.374  41.011  23.488  1.00 22.93           C  
ATOM    486  O   LYS A 118      28.298  40.407  24.036  1.00 19.42           O  
ATOM    487  CB  LYS A 118      28.832  42.983  22.930  1.00 24.65           C  
ATOM    488  CG  LYS A 118      29.181  42.747  21.476  1.00 31.08           C  
ATOM    489  CD  LYS A 118      29.669  41.344  21.219  1.00 35.86           C  
ATOM    490  CE  LYS A 118      31.173  41.262  21.452  1.00 40.12           C  
ATOM    491  NZ  LYS A 118      31.882  42.280  20.608  1.00 38.71           N  
ATOM    492  N   TYR A 119      26.271  40.414  23.054  1.00 23.38           N  
ATOM    493  CA  TYR A 119      26.066  38.975  23.142  1.00 21.98           C  
ATOM    494  C   TYR A 119      26.661  38.353  21.887  1.00 21.50           C  
ATOM    495  O   TYR A 119      26.327  38.757  20.782  1.00 23.01           O  
ATOM    496  CB  TYR A 119      24.567  38.672  23.227  1.00 21.14           C  
ATOM    497  CG  TYR A 119      23.943  38.989  24.572  1.00 22.44           C  
ATOM    498  CD1 TYR A 119      23.923  38.039  25.590  1.00 23.66           C  
ATOM    499  CD2 TYR A 119      23.373  40.239  24.830  1.00 23.89           C  
ATOM    500  CE1 TYR A 119      23.347  38.313  26.835  1.00 21.83           C  
ATOM    501  CE2 TYR A 119      22.795  40.530  26.075  1.00 23.38           C  
ATOM    502  CZ  TYR A 119      22.783  39.556  27.073  1.00 24.70           C  
ATOM    503  OH  TYR A 119      22.181  39.807  28.294  1.00 18.81           O  
ATOM    504  N   SER A 120      27.533  37.365  22.058  1.00 21.31           N  
ATOM    505  CA  SER A 120      28.188  36.705  20.935  1.00 21.42           C  
ATOM    506  C   SER A 120      27.369  35.539  20.391  1.00 21.85           C  
ATOM    507  O   SER A 120      26.345  35.161  20.968  1.00 25.25           O  
ATOM    508  CB  SER A 120      29.543  36.165  21.371  1.00 19.48           C  
ATOM    509  OG  SER A 120      29.369  35.109  22.299  1.00 23.33           O  
ATOM    510  N   HIS A 121      27.832  34.965  19.286  1.00 19.82           N  
ATOM    511  CA  HIS A 121      27.158  33.820  18.682  1.00 21.37           C  
ATOM    512  C   HIS A 121      27.148  32.665  19.672  1.00 21.00           C  
ATOM    513  O   HIS A 121      26.111  32.051  19.922  1.00 20.46           O  
ATOM    514  CB  HIS A 121      27.890  33.357  17.421  1.00 20.61           C  
ATOM    515  CG  HIS A 121      27.725  34.270  16.248  1.00 23.45           C  
ATOM    516  ND1 HIS A 121      28.220  35.556  16.226  1.00 22.50           N  
ATOM    517  CD2 HIS A 121      27.143  34.069  15.041  1.00 24.48           C  
ATOM    518  CE1 HIS A 121      27.954  36.107  15.055  1.00 24.74           C  
ATOM    519  NE2 HIS A 121      27.300  35.225  14.317  1.00 23.42           N  
ATOM    520  N   GLU A 122      28.314  32.370  20.233  1.00 22.21           N  
ATOM    521  CA  GLU A 122      28.423  31.279  21.182  1.00 24.73           C  
ATOM    522  C   GLU A 122      27.495  31.505  22.380  1.00 23.65           C  
ATOM    523  O   GLU A 122      26.892  30.561  22.877  1.00 23.75           O  
ATOM    524  CB  GLU A 122      29.873  31.118  21.657  1.00 27.71           C  
ATOM    525  CG  GLU A 122      30.156  29.725  22.230  1.00 36.00           C  
ATOM    526  CD  GLU A 122      31.489  29.616  22.956  1.00 39.18           C  
ATOM    527  OE1 GLU A 122      32.507  30.109  22.424  1.00 42.33           O  
ATOM    528  OE2 GLU A 122      31.520  29.018  24.055  1.00 40.81           O  
ATOM    529  N   PHE A 123      27.371  32.752  22.831  1.00 23.08           N  
ATOM    530  CA  PHE A 123      26.513  33.069  23.975  1.00 22.52           C  
ATOM    531  C   PHE A 123      25.041  32.787  23.655  1.00 22.60           C  
ATOM    532  O   PHE A 123      24.315  32.242  24.492  1.00 23.89           O  
ATOM    533  CB  PHE A 123      26.710  34.533  24.398  1.00 20.29           C  
ATOM    534  CG  PHE A 123      26.249  34.829  25.797  1.00 20.98           C  
ATOM    535  CD1 PHE A 123      24.893  34.775  26.132  1.00 22.09           C  
ATOM    536  CD2 PHE A 123      27.168  35.155  26.786  1.00 19.91           C  
ATOM    537  CE1 PHE A 123      24.462  35.044  27.441  1.00 22.22           C  
ATOM    538  CE2 PHE A 123      26.752  35.427  28.096  1.00 18.96           C  
ATOM    539  CZ  PHE A 123      25.397  35.373  28.426  1.00 20.19           C  
ATOM    540  N   PHE A 124      24.601  33.154  22.452  1.00 21.48           N  
ATOM    541  CA  PHE A 124      23.223  32.883  22.033  1.00 22.22           C  
ATOM    542  C   PHE A 124      22.933  31.381  22.000  1.00 22.96           C  
ATOM    543  O   PHE A 124      21.898  30.936  22.500  1.00 22.36           O  
ATOM    544  CB  PHE A 124      22.944  33.465  20.640  1.00 21.66           C  
ATOM    545  CG  PHE A 124      22.702  34.944  20.640  1.00 21.20           C  
ATOM    546  CD1 PHE A 124      21.709  35.495  21.438  1.00 19.86           C  
ATOM    547  CD2 PHE A 124      23.457  35.787  19.831  1.00 21.20           C  
ATOM    548  CE1 PHE A 124      21.471  36.882  21.431  1.00 22.55           C  
ATOM    549  CE2 PHE A 124      23.229  37.160  19.815  1.00 19.31           C  
ATOM    550  CZ  PHE A 124      22.236  37.711  20.614  1.00 19.39           C  
ATOM    551  N   GLN A 125      23.839  30.608  21.401  1.00 22.91           N  
ATOM    552  CA  GLN A 125      23.663  29.159  21.314  1.00 26.25           C  
ATOM    553  C   GLN A 125      23.534  28.524  22.701  1.00 25.86           C  
ATOM    554  O   GLN A 125      22.743  27.600  22.887  1.00 28.83           O  
ATOM    555  CB  GLN A 125      24.829  28.521  20.555  1.00 27.49           C  
ATOM    556  CG  GLN A 125      24.925  28.981  19.105  1.00 34.07           C  
ATOM    557  CD  GLN A 125      26.233  28.586  18.437  1.00 38.23           C  
ATOM    558  OE1 GLN A 125      27.323  28.928  18.913  1.00 40.43           O  
ATOM    559  NE2 GLN A 125      26.131  27.869  17.325  1.00 39.83           N  
ATOM    560  N   TRP A 126      24.299  29.030  23.668  1.00 23.99           N  
ATOM    561  CA  TRP A 126      24.265  28.523  25.039  1.00 21.81           C  
ATOM    562  C   TRP A 126      22.976  28.917  25.751  1.00 22.19           C  
ATOM    563  O   TRP A 126      22.279  28.075  26.305  1.00 23.73           O  
ATOM    564  CB  TRP A 126      25.466  29.073  25.817  1.00 21.11           C  
ATOM    565  CG  TRP A 126      25.513  28.706  27.292  1.00 19.25           C  
ATOM    566  CD1 TRP A 126      25.551  27.444  27.830  1.00 18.00           C  
ATOM    567  CD2 TRP A 126      25.586  29.612  28.398  1.00 17.99           C  
ATOM    568  NE1 TRP A 126      25.649  27.515  29.204  1.00 16.27           N  
ATOM    569  CE2 TRP A 126      25.673  28.834  29.577  1.00 19.26           C  
ATOM    570  CE3 TRP A 126      25.587  31.012  28.511  1.00 20.37           C  
ATOM    571  CZ2 TRP A 126      25.763  29.414  30.857  1.00 21.30           C  
ATOM    572  CZ3 TRP A 126      25.676  31.589  29.785  1.00 19.82           C  
ATOM    573  CH2 TRP A 126      25.762  30.789  30.937  1.00 21.31           C  
ATOM    574  N   ALA A 127      22.662  30.206  25.713  1.00 23.62           N  
ATOM    575  CA  ALA A 127      21.484  30.759  26.377  1.00 23.30           C  
ATOM    576  C   ALA A 127      20.129  30.362  25.813  1.00 23.83           C  
ATOM    577  O   ALA A 127      19.161  30.215  26.556  1.00 23.50           O  
ATOM    578  CB  ALA A 127      21.586  32.272  26.390  1.00 24.53           C  
ATOM    579  N   LEU A 128      20.046  30.198  24.501  1.00 24.05           N  
ATOM    580  CA  LEU A 128      18.771  29.867  23.893  1.00 23.93           C  
ATOM    581  C   LEU A 128      18.536  28.381  23.653  1.00 24.35           C  
ATOM    582  O   LEU A 128      17.423  27.975  23.331  1.00 25.03           O  
ATOM    583  CB  LEU A 128      18.624  30.636  22.573  1.00 23.19           C  
ATOM    584  CG  LEU A 128      18.676  32.172  22.653  1.00 22.72           C  
ATOM    585  CD1 LEU A 128      18.553  32.758  21.269  1.00 19.99           C  
ATOM    586  CD2 LEU A 128      17.544  32.694  23.517  1.00 20.66           C  
ATOM    587  N   LYS A 129      19.562  27.558  23.836  1.00 25.54           N  
ATOM    588  CA  LYS A 129      19.397  26.132  23.576  1.00 26.71           C  
ATOM    589  C   LYS A 129      19.572  25.185  24.761  1.00 26.83           C  
ATOM    590  O   LYS A 129      20.294  24.194  24.670  1.00 27.07           O  
ATOM    591  CB  LYS A 129      20.335  25.709  22.441  1.00 26.08           C  
ATOM    592  CG  LYS A 129      20.077  26.432  21.122  1.00 29.15           C  
ATOM    593  CD  LYS A 129      21.102  26.060  20.042  1.00 32.02           C  
ATOM    594  CE  LYS A 129      21.016  24.590  19.638  1.00 33.49           C  
ATOM    595  NZ  LYS A 129      22.059  24.196  18.629  1.00 34.74           N  
ATOM    596  N   PRO A 130      18.933  25.485  25.900  1.00 26.28           N  
ATOM    597  CA  PRO A 130      19.105  24.554  27.017  1.00 26.55           C  
ATOM    598  C   PRO A 130      18.190  23.378  26.701  1.00 26.89           C  
ATOM    599  O   PRO A 130      17.285  23.503  25.884  1.00 26.90           O  
ATOM    600  CB  PRO A 130      18.633  25.368  28.215  1.00 23.05           C  
ATOM    601  CG  PRO A 130      17.530  26.193  27.626  1.00 25.97           C  
ATOM    602  CD  PRO A 130      18.128  26.652  26.304  1.00 24.76           C  
ATOM    603  N   PRO A 131      18.405  22.221  27.338  1.00 29.86           N  
ATOM    604  CA  PRO A 131      17.518  21.102  27.014  1.00 30.17           C  
ATOM    605  C   PRO A 131      16.045  21.447  27.190  1.00 30.26           C  
ATOM    606  O   PRO A 131      15.650  22.025  28.199  1.00 31.12           O  
ATOM    607  CB  PRO A 131      17.997  19.999  27.957  1.00 32.04           C  
ATOM    608  CG  PRO A 131      18.529  20.751  29.125  1.00 31.40           C  
ATOM    609  CD  PRO A 131      19.290  21.880  28.466  1.00 30.73           C  
ATOM    610  N   GLY A 132      15.241  21.099  26.189  1.00 30.62           N  
ATOM    611  CA  GLY A 132      13.819  21.382  26.243  1.00 28.32           C  
ATOM    612  C   GLY A 132      13.446  22.655  25.504  1.00 28.97           C  
ATOM    613  O   GLY A 132      12.269  23.014  25.445  1.00 28.77           O  
ATOM    614  N   TRP A 133      14.438  23.334  24.930  1.00 28.94           N  
ATOM    615  CA  TRP A 133      14.191  24.582  24.209  1.00 29.26           C  
ATOM    616  C   TRP A 133      13.274  24.377  23.010  1.00 31.08           C  
ATOM    617  O   TRP A 133      13.251  23.296  22.423  1.00 30.54           O  
ATOM    618  CB  TRP A 133      15.508  25.201  23.742  1.00 26.15           C  
ATOM    619  CG  TRP A 133      16.180  24.483  22.614  1.00 27.55           C  
ATOM    620  CD1 TRP A 133      16.860  23.297  22.678  1.00 27.69           C  
ATOM    621  CD2 TRP A 133      16.278  24.926  21.253  1.00 29.06           C  
ATOM    622  NE1 TRP A 133      17.379  22.983  21.444  1.00 26.31           N  
ATOM    623  CE2 TRP A 133      17.036  23.968  20.552  1.00 28.08           C  
ATOM    624  CE3 TRP A 133      15.799  26.049  20.558  1.00 30.34           C  
ATOM    625  CZ2 TRP A 133      17.331  24.098  19.187  1.00 30.28           C  
ATOM    626  CZ3 TRP A 133      16.095  26.177  19.201  1.00 30.59           C  
ATOM    627  CH2 TRP A 133      16.854  25.208  18.533  1.00 29.55           C  
ATOM    628  N   ARG A 134      12.525  25.423  22.656  1.00 32.02           N  
ATOM    629  CA  ARG A 134      11.590  25.373  21.531  1.00 32.85           C  
ATOM    630  C   ARG A 134      11.851  26.470  20.500  1.00 32.08           C  
ATOM    631  O   ARG A 134      11.913  27.654  20.838  1.00 29.70           O  
ATOM    632  CB  ARG A 134      10.153  25.504  22.035  1.00 34.89           C  
ATOM    633  CG  ARG A 134       9.716  24.396  22.965  1.00 40.10           C  
ATOM    634  CD  ARG A 134       8.312  24.631  23.486  1.00 44.71           C  
ATOM    635  NE  ARG A 134       7.369  23.639  22.976  1.00 52.92           N  
ATOM    636  CZ  ARG A 134       6.876  23.630  21.739  1.00 54.71           C  
ATOM    637  NH1 ARG A 134       6.026  22.680  21.374  1.00 55.19           N  
ATOM    638  NH2 ARG A 134       7.221  24.575  20.873  1.00 55.15           N  
ATOM    639  N   LYS A 135      11.982  26.061  19.241  1.00 32.67           N  
ATOM    640  CA  LYS A 135      12.228  26.977  18.130  1.00 35.08           C  
ATOM    641  C   LYS A 135      11.153  28.043  17.960  1.00 33.37           C  
ATOM    642  O   LYS A 135      11.465  29.194  17.674  1.00 32.78           O  
ATOM    643  CB  LYS A 135      12.356  26.204  16.810  1.00 38.91           C  
ATOM    644  CG  LYS A 135      13.758  25.704  16.481  1.00 43.60           C  
ATOM    645  CD  LYS A 135      13.755  24.955  15.144  1.00 47.52           C  
ATOM    646  CE  LYS A 135      15.167  24.592  14.660  1.00 49.14           C  
ATOM    647  NZ  LYS A 135      15.851  23.567  15.500  1.00 48.85           N  
ATOM    648  N   ASP A 136       9.889  27.666  18.131  1.00 33.54           N  
ATOM    649  CA  ASP A 136       8.816  28.633  17.967  1.00 35.17           C  
ATOM    650  C   ASP A 136       8.772  29.662  19.091  1.00 31.97           C  
ATOM    651  O   ASP A 136       7.939  30.563  19.073  1.00 29.40           O  
ATOM    652  CB  ASP A 136       7.451  27.939  17.826  1.00 40.73           C  
ATOM    653  CG  ASP A 136       6.964  27.325  19.119  1.00 47.07           C  
ATOM    654  OD1 ASP A 136       5.742  27.070  19.228  1.00 49.41           O  
ATOM    655  OD2 ASP A 136       7.796  27.092  20.023  1.00 52.24           O  
ATOM    656  N   TRP A 137       9.674  29.531  20.064  1.00 29.64           N  
ATOM    657  CA  TRP A 137       9.734  30.492  21.157  1.00 26.66           C  
ATOM    658  C   TRP A 137      10.804  31.542  20.882  1.00 25.51           C  
ATOM    659  O   TRP A 137      11.131  32.355  21.741  1.00 24.77           O  
ATOM    660  CB  TRP A 137      10.003  29.796  22.491  1.00 27.82           C  
ATOM    661  CG  TRP A 137       8.782  29.163  23.110  1.00 27.83           C  
ATOM    662  CD1 TRP A 137       7.499  29.198  22.627  1.00 29.17           C  
ATOM    663  CD2 TRP A 137       8.733  28.405  24.323  1.00 27.49           C  
ATOM    664  NE1 TRP A 137       6.660  28.507  23.466  1.00 26.65           N  
ATOM    665  CE2 TRP A 137       7.391  28.009  24.515  1.00 26.89           C  
ATOM    666  CE3 TRP A 137       9.697  28.020  25.272  1.00 28.40           C  
ATOM    667  CZ2 TRP A 137       6.983  27.243  25.622  1.00 24.84           C  
ATOM    668  CZ3 TRP A 137       9.291  27.260  26.375  1.00 29.07           C  
ATOM    669  CH2 TRP A 137       7.943  26.881  26.537  1.00 27.16           C  
ATOM    670  N   HIS A 138      11.356  31.503  19.677  1.00 23.75           N  
ATOM    671  CA  HIS A 138      12.347  32.488  19.239  1.00 24.71           C  
ATOM    672  C   HIS A 138      11.588  33.271  18.162  1.00 24.51           C  
ATOM    673  O   HIS A 138      11.603  32.924  16.971  1.00 23.55           O  
ATOM    674  CB  HIS A 138      13.588  31.789  18.674  1.00 21.93           C  
ATOM    675  CG  HIS A 138      14.318  30.962  19.689  1.00 23.19           C  
ATOM    676  ND1 HIS A 138      15.336  30.094  19.357  1.00 22.15           N  
ATOM    677  CD2 HIS A 138      14.158  30.856  21.031  1.00 21.98           C  
ATOM    678  CE1 HIS A 138      15.769  29.487  20.448  1.00 21.96           C  
ATOM    679  NE2 HIS A 138      15.071  29.933  21.477  1.00 19.65           N  
ATOM    680  N   VAL A 139      10.915  34.326  18.617  1.00 24.16           N  
ATOM    681  CA  VAL A 139      10.058  35.154  17.778  1.00 23.36           C  
ATOM    682  C   VAL A 139      10.657  36.440  17.218  1.00 23.60           C  
ATOM    683  O   VAL A 139      11.018  37.353  17.962  1.00 24.94           O  
ATOM    684  CB  VAL A 139       8.773  35.513  18.556  1.00 23.96           C  
ATOM    685  CG1 VAL A 139       7.778  36.210  17.640  1.00 25.33           C  
ATOM    686  CG2 VAL A 139       8.163  34.250  19.166  1.00 21.05           C  
ATOM    687  N   GLY A 140      10.748  36.499  15.894  1.00 23.32           N  
ATOM    688  CA  GLY A 140      11.279  37.671  15.225  1.00 25.10           C  
ATOM    689  C   GLY A 140      10.189  38.363  14.417  1.00 25.63           C  
ATOM    690  O   GLY A 140       9.090  37.831  14.253  1.00 26.45           O  
ATOM    691  N   VAL A 141      10.487  39.561  13.935  1.00 25.40           N  
ATOM    692  CA  VAL A 141       9.551  40.324  13.125  1.00 26.18           C  
ATOM    693  C   VAL A 141      10.352  40.850  11.948  1.00 25.95           C  
ATOM    694  O   VAL A 141      11.457  41.350  12.122  1.00 24.79           O  
ATOM    695  CB  VAL A 141       8.943  41.501  13.908  1.00 26.41           C  
ATOM    696  CG1 VAL A 141       8.161  42.411  12.962  1.00 27.41           C  
ATOM    697  CG2 VAL A 141       8.021  40.976  14.982  1.00 25.25           C  
ATOM    698  N   ARG A 142       9.803  40.714  10.748  1.00 27.80           N  
ATOM    699  CA  ARG A 142      10.495  41.160   9.547  1.00 29.31           C  
ATOM    700  C   ARG A 142       9.726  42.135   8.671  1.00 29.24           C  
ATOM    701  O   ARG A 142       8.487  42.140   8.657  1.00 28.78           O  
ATOM    702  CB  ARG A 142      10.884  39.948   8.697  1.00 29.40           C  
ATOM    703  CG  ARG A 142      11.858  39.047   9.392  1.00 32.64           C  
ATOM    704  CD  ARG A 142      12.369  37.913   8.525  1.00 34.18           C  
ATOM    705  NE  ARG A 142      13.696  37.540   9.003  1.00 36.37           N  
ATOM    706  CZ  ARG A 142      14.249  36.349   8.842  1.00 39.35           C  
ATOM    707  NH1 ARG A 142      15.465  36.116   9.322  1.00 37.99           N  
ATOM    708  NH2 ARG A 142      13.586  35.392   8.204  1.00 43.54           N  
ATOM    709  N   VAL A 143      10.486  42.960   7.948  1.00 29.46           N  
ATOM    710  CA  VAL A 143       9.935  43.922   6.997  1.00 30.11           C  
ATOM    711  C   VAL A 143       9.647  43.091   5.737  1.00 31.09           C  
ATOM    712  O   VAL A 143      10.551  42.474   5.174  1.00 28.35           O  
ATOM    713  CB  VAL A 143      10.960  45.018   6.631  1.00 30.20           C  
ATOM    714  CG1 VAL A 143      10.291  46.095   5.773  1.00 33.04           C  
ATOM    715  CG2 VAL A 143      11.537  45.631   7.878  1.00 30.37           C  
ATOM    716  N   LYS A 144       8.390  43.065   5.306  1.00 33.57           N  
ATOM    717  CA  LYS A 144       7.998  42.282   4.137  1.00 34.30           C  
ATOM    718  C   LYS A 144       8.762  42.602   2.853  1.00 34.87           C  
ATOM    719  O   LYS A 144       9.189  41.697   2.140  1.00 36.95           O  
ATOM    720  CB  LYS A 144       6.503  42.448   3.870  1.00 35.50           C  
ATOM    721  CG  LYS A 144       5.585  41.936   4.956  1.00 36.01           C  
ATOM    722  CD  LYS A 144       4.142  42.189   4.560  1.00 39.31           C  
ATOM    723  CE  LYS A 144       3.171  41.761   5.645  1.00 40.78           C  
ATOM    724  NZ  LYS A 144       1.767  42.102   5.287  1.00 40.51           N  
ATOM    725  N   SER A 145       8.935  43.883   2.554  1.00 35.31           N  
ATOM    726  CA  SER A 145       9.627  44.280   1.329  1.00 35.94           C  
ATOM    727  C   SER A 145      11.071  43.795   1.215  1.00 36.46           C  
ATOM    728  O   SER A 145      11.483  43.348   0.151  1.00 37.20           O  
ATOM    729  CB  SER A 145       9.608  45.801   1.180  1.00 37.20           C  
ATOM    730  OG  SER A 145      10.404  46.417   2.177  1.00 41.20           O  
ATOM    731  N   THR A 146      11.841  43.879   2.299  1.00 35.30           N  
ATOM    732  CA  THR A 146      13.239  43.456   2.254  1.00 33.76           C  
ATOM    733  C   THR A 146      13.571  42.177   3.034  1.00 34.52           C  
ATOM    734  O   THR A 146      14.623  41.569   2.815  1.00 34.19           O  
ATOM    735  CB  THR A 146      14.166  44.578   2.759  1.00 33.19           C  
ATOM    736  OG1 THR A 146      13.913  44.814   4.147  1.00 31.93           O  
ATOM    737  CG2 THR A 146      13.925  45.870   1.976  1.00 29.60           C  
ATOM    738  N   GLY A 147      12.676  41.765   3.929  1.00 33.77           N  
ATOM    739  CA  GLY A 147      12.917  40.570   4.722  1.00 32.17           C  
ATOM    740  C   GLY A 147      13.862  40.841   5.885  1.00 31.57           C  
ATOM    741  O   GLY A 147      14.346  39.918   6.530  1.00 32.05           O  
ATOM    742  N   LYS A 148      14.124  42.113   6.158  1.00 30.68           N  
ATOM    743  CA  LYS A 148      15.032  42.481   7.236  1.00 31.43           C  
ATOM    744  C   LYS A 148      14.424  42.261   8.621  1.00 30.30           C  
ATOM    745  O   LYS A 148      13.267  42.608   8.865  1.00 29.01           O  
ATOM    746  CB  LYS A 148      15.452  43.945   7.093  1.00 33.02           C  
ATOM    747  CG  LYS A 148      16.545  44.353   8.059  1.00 36.66           C  
ATOM    748  CD  LYS A 148      16.692  45.863   8.154  1.00 40.12           C  
ATOM    749  CE  LYS A 148      17.843  46.220   9.081  1.00 42.08           C  
ATOM    750  NZ  LYS A 148      17.976  47.686   9.250  1.00 45.05           N  
ATOM    751  N   LEU A 149      15.221  41.675   9.515  1.00 28.64           N  
ATOM    752  CA  LEU A 149      14.815  41.390  10.892  1.00 25.80           C  
ATOM    753  C   LEU A 149      14.887  42.699  11.668  1.00 25.40           C  
ATOM    754  O   LEU A 149      15.935  43.331  11.721  1.00 25.62           O  
ATOM    755  CB  LEU A 149      15.768  40.364  11.506  1.00 26.32           C  
ATOM    756  CG  LEU A 149      15.480  39.840  12.914  1.00 24.53           C  
ATOM    757  CD1 LEU A 149      14.136  39.140  12.946  1.00 22.32           C  
ATOM    758  CD2 LEU A 149      16.597  38.881  13.322  1.00 23.51           C  
ATOM    759  N   VAL A 150      13.775  43.109  12.267  1.00 23.90           N  
ATOM    760  CA  VAL A 150      13.749  44.371  12.990  1.00 25.42           C  
ATOM    761  C   VAL A 150      13.298  44.269  14.435  1.00 24.62           C  
ATOM    762  O   VAL A 150      13.311  45.264  15.157  1.00 26.58           O  
ATOM    763  CB  VAL A 150      12.850  45.403  12.262  1.00 25.76           C  
ATOM    764  CG1 VAL A 150      13.453  45.747  10.903  1.00 24.55           C  
ATOM    765  CG2 VAL A 150      11.444  44.840  12.088  1.00 23.92           C  
ATOM    766  N   ALA A 151      12.893  43.084  14.863  1.00 22.73           N  
ATOM    767  CA  ALA A 151      12.467  42.916  16.247  1.00 24.04           C  
ATOM    768  C   ALA A 151      12.626  41.468  16.687  1.00 23.77           C  
ATOM    769  O   ALA A 151      12.654  40.558  15.855  1.00 22.10           O  
ATOM    770  CB  ALA A 151      11.024  43.371  16.416  1.00 23.16           C  
ATOM    771  N   PHE A 152      12.723  41.256  17.997  1.00 23.59           N  
ATOM    772  CA  PHE A 152      12.894  39.906  18.522  1.00 23.34           C  
ATOM    773  C   PHE A 152      12.535  39.805  20.003  1.00 22.91           C  
ATOM    774  O   PHE A 152      12.569  40.800  20.728  1.00 23.02           O  
ATOM    775  CB  PHE A 152      14.353  39.461  18.285  1.00 23.49           C  
ATOM    776  CG  PHE A 152      14.681  38.099  18.830  1.00 22.93           C  
ATOM    777  CD1 PHE A 152      15.261  37.957  20.091  1.00 20.66           C  
ATOM    778  CD2 PHE A 152      14.412  36.952  18.079  1.00 24.16           C  
ATOM    779  CE1 PHE A 152      15.573  36.691  20.599  1.00 20.34           C  
ATOM    780  CE2 PHE A 152      14.719  35.676  18.577  1.00 23.73           C  
ATOM    781  CZ  PHE A 152      15.302  35.546  19.841  1.00 22.76           C  
ATOM    782  N   ILE A 153      12.160  38.598  20.425  1.00 21.93           N  
ATOM    783  CA  ILE A 153      11.838  38.294  21.821  1.00 22.19           C  
ATOM    784  C   ILE A 153      11.924  36.776  21.990  1.00 20.69           C  
ATOM    785  O   ILE A 153      11.599  36.028  21.074  1.00 20.36           O  
ATOM    786  CB  ILE A 153      10.429  38.799  22.243  1.00 24.88           C  
ATOM    787  CG1 ILE A 153      10.301  38.716  23.767  1.00 23.99           C  
ATOM    788  CG2 ILE A 153       9.330  37.966  21.591  1.00 21.33           C  
ATOM    789  CD1 ILE A 153       9.074  39.419  24.315  1.00 26.30           C  
ATOM    790  N   ALA A 154      12.377  36.319  23.150  1.00 22.03           N  
ATOM    791  CA  ALA A 154      12.527  34.883  23.364  1.00 22.03           C  
ATOM    792  C   ALA A 154      12.072  34.361  24.717  1.00 24.05           C  
ATOM    793  O   ALA A 154      12.153  35.050  25.744  1.00 25.90           O  
ATOM    794  CB  ALA A 154      13.983  34.483  23.138  1.00 20.25           C  
ATOM    795  N   ALA A 155      11.602  33.122  24.698  1.00 23.47           N  
ATOM    796  CA  ALA A 155      11.164  32.427  25.894  1.00 23.36           C  
ATOM    797  C   ALA A 155      12.033  31.179  25.982  1.00 23.25           C  
ATOM    798  O   ALA A 155      12.278  30.514  24.977  1.00 19.53           O  
ATOM    799  CB  ALA A 155       9.705  32.042  25.778  1.00 23.64           C  
ATOM    800  N   THR A 156      12.514  30.887  27.184  1.00 24.89           N  
ATOM    801  CA  THR A 156      13.363  29.724  27.433  1.00 25.72           C  
ATOM    802  C   THR A 156      12.807  29.034  28.672  1.00 24.99           C  
ATOM    803  O   THR A 156      12.455  29.703  29.645  1.00 24.31           O  
ATOM    804  CB  THR A 156      14.815  30.156  27.694  1.00 26.59           C  
ATOM    805  OG1 THR A 156      15.341  30.773  26.518  1.00 30.56           O  
ATOM    806  CG2 THR A 156      15.675  28.965  28.047  1.00 31.46           C  
ATOM    807  N   PRO A 157      12.714  27.692  28.653  1.00 23.70           N  
ATOM    808  CA  PRO A 157      12.182  26.969  29.809  1.00 24.48           C  
ATOM    809  C   PRO A 157      13.041  27.119  31.051  1.00 24.70           C  
ATOM    810  O   PRO A 157      14.267  27.253  30.971  1.00 26.00           O  
ATOM    811  CB  PRO A 157      12.111  25.524  29.311  1.00 24.54           C  
ATOM    812  CG  PRO A 157      13.277  25.439  28.405  1.00 24.02           C  
ATOM    813  CD  PRO A 157      13.192  26.746  27.629  1.00 23.85           C  
ATOM    814  N   VAL A 158      12.381  27.103  32.200  1.00 24.67           N  
ATOM    815  CA  VAL A 158      13.054  27.240  33.478  1.00 26.06           C  
ATOM    816  C   VAL A 158      12.110  26.722  34.543  1.00 26.43           C  
ATOM    817  O   VAL A 158      10.898  26.838  34.409  1.00 28.80           O  
ATOM    818  CB  VAL A 158      13.367  28.726  33.781  1.00 26.88           C  
ATOM    819  CG1 VAL A 158      12.074  29.489  33.981  1.00 25.79           C  
ATOM    820  CG2 VAL A 158      14.235  28.845  35.019  1.00 27.75           C  
ATOM    821  N   THR A 159      12.665  26.140  35.596  1.00 27.85           N  
ATOM    822  CA  THR A 159      11.862  25.627  36.698  1.00 27.59           C  
ATOM    823  C   THR A 159      12.332  26.379  37.937  1.00 27.44           C  
ATOM    824  O   THR A 159      13.529  26.431  38.202  1.00 28.65           O  
ATOM    825  CB  THR A 159      12.095  24.105  36.906  1.00 29.26           C  
ATOM    826  OG1 THR A 159      11.654  23.389  35.743  1.00 32.14           O  
ATOM    827  CG2 THR A 159      11.323  23.601  38.117  1.00 27.39           C  
ATOM    828  N   PHE A 160      11.419  26.995  38.679  1.00 28.39           N  
ATOM    829  CA  PHE A 160      11.842  27.699  39.878  1.00 30.44           C  
ATOM    830  C   PHE A 160      11.005  27.301  41.075  1.00 31.36           C  
ATOM    831  O   PHE A 160       9.903  26.775  40.936  1.00 32.58           O  
ATOM    832  CB  PHE A 160      11.825  29.226  39.689  1.00 32.43           C  
ATOM    833  CG  PHE A 160      10.459  29.810  39.460  1.00 37.73           C  
ATOM    834  CD1 PHE A 160       9.946  29.938  38.171  1.00 37.72           C  
ATOM    835  CD2 PHE A 160       9.685  30.244  40.540  1.00 38.74           C  
ATOM    836  CE1 PHE A 160       8.681  30.491  37.961  1.00 39.46           C  
ATOM    837  CE2 PHE A 160       8.417  30.799  40.342  1.00 38.72           C  
ATOM    838  CZ  PHE A 160       7.914  30.923  39.050  1.00 39.26           C  
ATOM    839  N   LYS A 161      11.548  27.538  42.259  1.00 30.53           N  
ATOM    840  CA  LYS A 161      10.863  27.184  43.480  1.00 31.19           C  
ATOM    841  C   LYS A 161      10.845  28.357  44.437  1.00 31.69           C  
ATOM    842  O   LYS A 161      11.827  29.084  44.554  1.00 32.29           O  
ATOM    843  CB  LYS A 161      11.564  25.991  44.134  1.00 32.44           C  
ATOM    844  CG  LYS A 161      11.075  25.633  45.535  1.00 34.44           C  
ATOM    845  CD  LYS A 161      11.768  24.371  46.038  1.00 36.83           C  
ATOM    846  CE  LYS A 161      11.428  24.075  47.489  1.00 37.90           C  
ATOM    847  NZ  LYS A 161      12.075  22.809  47.936  1.00 42.16           N  
ATOM    848  N   LEU A 162       9.704  28.549  45.088  1.00 32.26           N  
ATOM    849  CA  LEU A 162       9.527  29.596  46.085  1.00 32.49           C  
ATOM    850  C   LEU A 162       9.649  28.817  47.391  1.00 32.85           C  
ATOM    851  O   LEU A 162       8.704  28.150  47.804  1.00 32.27           O  
ATOM    852  CB  LEU A 162       8.131  30.218  45.964  1.00 32.93           C  
ATOM    853  CG  LEU A 162       7.840  31.034  44.699  1.00 36.21           C  
ATOM    854  CD1 LEU A 162       6.360  31.389  44.639  1.00 35.91           C  
ATOM    855  CD2 LEU A 162       8.687  32.302  44.707  1.00 34.03           C  
ATOM    856  N   ASN A 163      10.812  28.891  48.030  1.00 33.63           N  
ATOM    857  CA  ASN A 163      11.055  28.144  49.260  1.00 36.20           C  
ATOM    858  C   ASN A 163      10.130  28.388  50.455  1.00 38.92           C  
ATOM    859  O   ASN A 163       9.869  27.461  51.223  1.00 39.78           O  
ATOM    860  CB  ASN A 163      12.508  28.330  49.717  1.00 33.90           C  
ATOM    861  CG  ASN A 163      13.503  27.736  48.744  1.00 32.88           C  
ATOM    862  OD1 ASN A 163      13.236  26.711  48.117  1.00 32.01           O  
ATOM    863  ND2 ASN A 163      14.667  28.369  48.622  1.00 32.62           N  
ATOM    864  N   LYS A 164       9.634  29.609  50.627  1.00 41.10           N  
ATOM    865  CA  LYS A 164       8.775  29.893  51.772  1.00 44.63           C  
ATOM    866  C   LYS A 164       7.417  29.199  51.733  1.00 45.25           C  
ATOM    867  O   LYS A 164       6.812  28.959  52.775  1.00 46.41           O  
ATOM    868  CB  LYS A 164       8.603  31.405  51.951  1.00 45.53           C  
ATOM    869  CG  LYS A 164       9.835  32.065  52.559  1.00 49.31           C  
ATOM    870  CD  LYS A 164       9.684  33.576  52.699  1.00 52.24           C  
ATOM    871  CE  LYS A 164      10.891  34.174  53.434  1.00 54.67           C  
ATOM    872  NZ  LYS A 164      10.786  35.652  53.661  1.00 56.64           N  
ATOM    873  N   SER A 165       6.943  28.864  50.540  1.00 45.75           N  
ATOM    874  CA  SER A 165       5.663  28.184  50.404  1.00 45.38           C  
ATOM    875  C   SER A 165       5.900  26.827  49.764  1.00 44.81           C  
ATOM    876  O   SER A 165       4.959  26.126  49.405  1.00 44.48           O  
ATOM    877  CB  SER A 165       4.707  29.007  49.538  1.00 46.51           C  
ATOM    878  OG  SER A 165       5.181  29.113  48.206  1.00 47.44           O  
ATOM    879  N   ASN A 166       7.172  26.465  49.631  1.00 45.35           N  
ATOM    880  CA  ASN A 166       7.558  25.195  49.024  1.00 47.13           C  
ATOM    881  C   ASN A 166       6.693  24.903  47.802  1.00 47.15           C  
ATOM    882  O   ASN A 166       5.985  23.896  47.752  1.00 47.83           O  
ATOM    883  CB  ASN A 166       7.439  24.062  50.050  1.00 48.58           C  
ATOM    884  CG  ASN A 166       8.014  22.757  49.541  1.00 51.32           C  
ATOM    885  OD1 ASN A 166       7.296  21.917  48.996  1.00 52.92           O  
ATOM    886  ND2 ASN A 166       9.326  22.585  49.700  1.00 52.36           N  
ATOM    887  N   LYS A 167       6.765  25.797  46.820  1.00 46.65           N  
ATOM    888  CA  LYS A 167       5.990  25.686  45.585  1.00 46.76           C  
ATOM    889  C   LYS A 167       6.934  25.644  44.373  1.00 45.04           C  
ATOM    890  O   LYS A 167       7.806  26.506  44.226  1.00 44.84           O  
ATOM    891  CB  LYS A 167       5.044  26.892  45.481  1.00 49.64           C  
ATOM    892  CG  LYS A 167       3.951  26.784  44.432  1.00 53.34           C  
ATOM    893  CD  LYS A 167       2.917  25.727  44.806  1.00 55.76           C  
ATOM    894  CE  LYS A 167       1.687  25.810  43.898  1.00 57.74           C  
ATOM    895  NZ  LYS A 167       2.033  25.660  42.451  1.00 56.90           N  
ATOM    896  N   VAL A 168       6.753  24.643  43.514  1.00 42.06           N  
ATOM    897  CA  VAL A 168       7.581  24.463  42.323  1.00 39.46           C  
ATOM    898  C   VAL A 168       6.797  24.803  41.057  1.00 39.37           C  
ATOM    899  O   VAL A 168       5.717  24.266  40.829  1.00 38.82           O  
ATOM    900  CB  VAL A 168       8.076  23.006  42.219  1.00 39.60           C  
ATOM    901  CG1 VAL A 168       8.987  22.841  41.004  1.00 37.57           C  
ATOM    902  CG2 VAL A 168       8.793  22.612  43.509  1.00 38.01           C  
ATOM    903  N   ILE A 169       7.350  25.678  40.222  1.00 37.68           N  
ATOM    904  CA  ILE A 169       6.662  26.084  39.005  1.00 36.06           C  
ATOM    905  C   ILE A 169       7.485  25.927  37.739  1.00 35.44           C  
ATOM    906  O   ILE A 169       8.575  26.483  37.632  1.00 35.72           O  
ATOM    907  CB  ILE A 169       6.204  27.556  39.114  1.00 37.93           C  
ATOM    908  CG1 ILE A 169       5.132  27.677  40.197  1.00 39.30           C  
ATOM    909  CG2 ILE A 169       5.677  28.055  37.774  1.00 36.71           C  
ATOM    910  CD1 ILE A 169       4.674  29.093  40.447  1.00 42.27           C  
ATOM    911  N   ASP A 170       6.965  25.148  36.792  1.00 35.15           N  
ATOM    912  CA  ASP A 170       7.620  24.952  35.502  1.00 36.69           C  
ATOM    913  C   ASP A 170       7.208  26.195  34.737  1.00 34.57           C  
ATOM    914  O   ASP A 170       6.026  26.411  34.465  1.00 33.23           O  
ATOM    915  CB  ASP A 170       7.107  23.684  34.820  1.00 41.35           C  
ATOM    916  CG  ASP A 170       7.753  22.425  35.377  1.00 46.83           C  
ATOM    917  OD1 ASP A 170       7.048  21.398  35.501  1.00 49.56           O  
ATOM    918  OD2 ASP A 170       8.972  22.462  35.682  1.00 47.79           O  
ATOM    919  N   SER A 171       8.194  27.014  34.398  1.00 30.54           N  
ATOM    920  CA  SER A 171       7.927  28.284  33.755  1.00 28.40           C  
ATOM    921  C   SER A 171       8.851  28.556  32.579  1.00 26.86           C  
ATOM    922  O   SER A 171       9.382  27.637  31.951  1.00 26.27           O  
ATOM    923  CB  SER A 171       8.093  29.372  34.822  1.00 27.66           C  
ATOM    924  OG  SER A 171       7.747  30.652  34.347  1.00 33.22           O  
ATOM    925  N   VAL A 172       9.013  29.838  32.273  1.00 25.02           N  
ATOM    926  CA  VAL A 172       9.901  30.275  31.213  1.00 23.54           C  
ATOM    927  C   VAL A 172      10.582  31.550  31.687  1.00 23.39           C  
ATOM    928  O   VAL A 172      10.209  32.136  32.709  1.00 24.15           O  
ATOM    929  CB  VAL A 172       9.140  30.585  29.881  1.00 25.56           C  
ATOM    930  CG1 VAL A 172       8.439  29.338  29.353  1.00 23.28           C  
ATOM    931  CG2 VAL A 172       8.143  31.709  30.095  1.00 24.52           C  
ATOM    932  N   GLU A 173      11.611  31.949  30.959  1.00 24.22           N  
ATOM    933  CA  GLU A 173      12.325  33.184  31.231  1.00 23.85           C  
ATOM    934  C   GLU A 173      12.188  33.948  29.931  1.00 23.32           C  
ATOM    935  O   GLU A 173      12.403  33.384  28.857  1.00 24.33           O  
ATOM    936  CB  GLU A 173      13.801  32.926  31.525  1.00 23.82           C  
ATOM    937  CG  GLU A 173      14.102  32.718  32.998  1.00 29.27           C  
ATOM    938  CD  GLU A 173      15.573  32.438  33.269  1.00 27.75           C  
ATOM    939  OE1 GLU A 173      16.415  32.811  32.430  1.00 29.62           O  
ATOM    940  OE2 GLU A 173      15.885  31.859  34.331  1.00 30.54           O  
ATOM    941  N   ILE A 174      11.798  35.214  30.024  1.00 23.47           N  
ATOM    942  CA  ILE A 174      11.635  36.052  28.843  1.00 22.42           C  
ATOM    943  C   ILE A 174      12.876  36.928  28.797  1.00 23.05           C  
ATOM    944  O   ILE A 174      13.260  37.526  29.802  1.00 23.07           O  
ATOM    945  CB  ILE A 174      10.356  36.929  28.949  1.00 23.06           C  
ATOM    946  CG1 ILE A 174       9.128  36.032  29.175  1.00 18.93           C  
ATOM    947  CG2 ILE A 174      10.199  37.784  27.703  1.00 17.11           C  
ATOM    948  CD1 ILE A 174       8.956  34.942  28.121  1.00 19.94           C  
ATOM    949  N   ASN A 175      13.506  37.002  27.632  1.00 21.87           N  
ATOM    950  CA  ASN A 175      14.727  37.774  27.503  1.00 22.60           C  
ATOM    951  C   ASN A 175      14.917  38.216  26.048  1.00 22.30           C  
ATOM    952  O   ASN A 175      14.159  37.814  25.168  1.00 22.42           O  
ATOM    953  CB  ASN A 175      15.889  36.884  27.970  1.00 22.01           C  
ATOM    954  CG  ASN A 175      17.178  37.650  28.218  1.00 25.16           C  
ATOM    955  OD1 ASN A 175      17.209  38.884  28.228  1.00 23.30           O  
ATOM    956  ND2 ASN A 175      18.258  36.906  28.436  1.00 28.13           N  
ATOM    957  N   PHE A 176      15.925  39.049  25.814  1.00 20.85           N  
ATOM    958  CA  PHE A 176      16.254  39.542  24.480  1.00 21.39           C  
ATOM    959  C   PHE A 176      15.152  40.313  23.737  1.00 21.64           C  
ATOM    960  O   PHE A 176      15.099  40.308  22.503  1.00 22.17           O  
ATOM    961  CB  PHE A 176      16.765  38.378  23.614  1.00 22.73           C  
ATOM    962  CG  PHE A 176      17.963  37.667  24.204  1.00 21.35           C  
ATOM    963  CD1 PHE A 176      19.160  38.350  24.421  1.00 21.76           C  
ATOM    964  CD2 PHE A 176      17.888  36.324  24.555  1.00 23.34           C  
ATOM    965  CE1 PHE A 176      20.264  37.708  24.976  1.00 23.37           C  
ATOM    966  CE2 PHE A 176      18.989  35.666  25.114  1.00 24.59           C  
ATOM    967  CZ  PHE A 176      20.180  36.360  25.323  1.00 23.67           C  
ATOM    968  N   LEU A 177      14.261  40.962  24.479  1.00 21.22           N  
ATOM    969  CA  LEU A 177      13.226  41.772  23.841  1.00 22.94           C  
ATOM    970  C   LEU A 177      13.986  42.932  23.181  1.00 23.35           C  
ATOM    971  O   LEU A 177      14.707  43.666  23.858  1.00 22.60           O  
ATOM    972  CB  LEU A 177      12.249  42.318  24.883  1.00 22.61           C  
ATOM    973  CG  LEU A 177      11.311  43.447  24.432  1.00 23.90           C  
ATOM    974  CD1 LEU A 177      10.459  42.998  23.252  1.00 22.45           C  
ATOM    975  CD2 LEU A 177      10.425  43.868  25.606  1.00 22.59           C  
ATOM    976  N   CYS A 178      13.841  43.093  21.870  1.00 23.38           N  
ATOM    977  CA  CYS A 178      14.554  44.159  21.175  1.00 22.36           C  
ATOM    978  C   CYS A 178      13.867  44.600  19.894  1.00 23.15           C  
ATOM    979  O   CYS A 178      13.422  43.777  19.095  1.00 23.54           O  
ATOM    980  CB  CYS A 178      15.974  43.695  20.844  1.00 22.45           C  
ATOM    981  SG  CYS A 178      17.018  44.890  19.952  1.00 25.07           S  
ATOM    982  N   ILE A 179      13.806  45.914  19.706  1.00 24.71           N  
ATOM    983  CA  ILE A 179      13.206  46.525  18.522  1.00 23.79           C  
ATOM    984  C   ILE A 179      14.224  47.495  17.937  1.00 23.88           C  
ATOM    985  O   ILE A 179      14.852  48.268  18.669  1.00 22.66           O  
ATOM    986  CB  ILE A 179      11.904  47.291  18.871  1.00 23.27           C  
ATOM    987  CG1 ILE A 179      10.810  46.292  19.266  1.00 23.42           C  
ATOM    988  CG2 ILE A 179      11.447  48.143  17.674  1.00 23.14           C  
ATOM    989  CD1 ILE A 179       9.497  46.931  19.715  1.00 24.96           C  
ATOM    990  N   HIS A 180      14.401  47.421  16.620  1.00 24.37           N  
ATOM    991  CA  HIS A 180      15.337  48.280  15.895  1.00 25.86           C  
ATOM    992  C   HIS A 180      15.142  49.724  16.348  1.00 26.62           C  
ATOM    993  O   HIS A 180      14.011  50.159  16.516  1.00 26.50           O  
ATOM    994  CB  HIS A 180      15.069  48.179  14.396  1.00 25.90           C  
ATOM    995  CG  HIS A 180      16.103  48.850  13.550  1.00 26.46           C  
ATOM    996  ND1 HIS A 180      17.080  48.149  12.873  1.00 27.00           N  
ATOM    997  CD2 HIS A 180      16.320  50.158  13.279  1.00 25.59           C  
ATOM    998  CE1 HIS A 180      17.853  48.998  12.220  1.00 27.06           C  
ATOM    999  NE2 HIS A 180      17.414  50.223  12.449  1.00 28.37           N  
ATOM   1000  N   LYS A 181      16.236  50.465  16.524  1.00 28.91           N  
ATOM   1001  CA  LYS A 181      16.159  51.856  16.986  1.00 31.55           C  
ATOM   1002  C   LYS A 181      15.244  52.747  16.172  1.00 32.21           C  
ATOM   1003  O   LYS A 181      14.615  53.650  16.717  1.00 33.61           O  
ATOM   1004  CB  LYS A 181      17.541  52.503  17.019  1.00 33.48           C  
ATOM   1005  CG  LYS A 181      18.379  52.155  18.237  1.00 35.87           C  
ATOM   1006  CD  LYS A 181      19.771  52.743  18.100  1.00 37.63           C  
ATOM   1007  CE  LYS A 181      20.686  52.307  19.240  1.00 40.35           C  
ATOM   1008  NZ  LYS A 181      20.276  52.864  20.555  1.00 40.19           N  
ATOM   1009  N   LYS A 182      15.164  52.497  14.874  1.00 32.33           N  
ATOM   1010  CA  LYS A 182      14.323  53.318  14.019  1.00 35.52           C  
ATOM   1011  C   LYS A 182      12.850  52.939  14.018  1.00 34.71           C  
ATOM   1012  O   LYS A 182      12.059  53.582  13.333  1.00 35.95           O  
ATOM   1013  CB  LYS A 182      14.854  53.307  12.578  1.00 36.66           C  
ATOM   1014  CG  LYS A 182      16.108  54.149  12.374  1.00 39.14           C  
ATOM   1015  CD  LYS A 182      15.839  55.611  12.704  1.00 43.05           C  
ATOM   1016  CE  LYS A 182      17.084  56.462  12.518  1.00 46.25           C  
ATOM   1017  NZ  LYS A 182      18.205  55.983  13.377  1.00 49.58           N  
ATOM   1018  N   LEU A 183      12.470  51.911  14.773  1.00 33.06           N  
ATOM   1019  CA  LEU A 183      11.066  51.501  14.809  1.00 32.19           C  
ATOM   1020  C   LEU A 183      10.440  51.605  16.186  1.00 31.28           C  
ATOM   1021  O   LEU A 183       9.414  50.984  16.458  1.00 31.38           O  
ATOM   1022  CB  LEU A 183      10.908  50.068  14.298  1.00 33.24           C  
ATOM   1023  CG  LEU A 183      11.257  49.808  12.829  1.00 35.67           C  
ATOM   1024  CD1 LEU A 183      11.055  48.331  12.523  1.00 38.15           C  
ATOM   1025  CD2 LEU A 183      10.379  50.657  11.917  1.00 36.38           C  
ATOM   1026  N   ARG A 184      11.041  52.400  17.055  1.00 30.69           N  
ATOM   1027  CA  ARG A 184      10.513  52.537  18.400  1.00 34.55           C  
ATOM   1028  C   ARG A 184       9.370  53.528  18.532  1.00 35.26           C  
ATOM   1029  O   ARG A 184       9.145  54.355  17.653  1.00 36.92           O  
ATOM   1030  CB  ARG A 184      11.652  52.888  19.356  1.00 34.53           C  
ATOM   1031  CG  ARG A 184      12.704  51.807  19.313  1.00 35.65           C  
ATOM   1032  CD  ARG A 184      13.745  51.896  20.393  1.00 33.39           C  
ATOM   1033  NE  ARG A 184      14.685  50.795  20.215  1.00 30.45           N  
ATOM   1034  CZ  ARG A 184      15.879  50.732  20.784  1.00 27.88           C  
ATOM   1035  NH1 ARG A 184      16.291  51.707  21.585  1.00 28.59           N  
ATOM   1036  NH2 ARG A 184      16.673  49.711  20.523  1.00 27.05           N  
ATOM   1037  N   ASN A 185       8.635  53.414  19.631  1.00 36.50           N  
ATOM   1038  CA  ASN A 185       7.506  54.289  19.905  1.00 38.15           C  
ATOM   1039  C   ASN A 185       6.358  54.095  18.910  1.00 37.86           C  
ATOM   1040  O   ASN A 185       5.570  55.012  18.667  1.00 39.23           O  
ATOM   1041  CB  ASN A 185       7.975  55.747  19.914  1.00 39.64           C  
ATOM   1042  CG  ASN A 185       9.108  55.989  20.906  1.00 42.94           C  
ATOM   1043  OD1 ASN A 185       8.951  55.772  22.110  1.00 45.89           O  
ATOM   1044  ND2 ASN A 185      10.256  56.436  20.402  1.00 40.95           N  
ATOM   1045  N   LYS A 186       6.274  52.903  18.326  1.00 36.81           N  
ATOM   1046  CA  LYS A 186       5.200  52.580  17.392  1.00 36.67           C  
ATOM   1047  C   LYS A 186       4.335  51.520  18.069  1.00 36.96           C  
ATOM   1048  O   LYS A 186       3.446  50.928  17.452  1.00 36.32           O  
ATOM   1049  CB  LYS A 186       5.763  52.037  16.077  1.00 38.06           C  
ATOM   1050  CG  LYS A 186       6.533  53.070  15.251  1.00 41.79           C  
ATOM   1051  CD  LYS A 186       7.020  52.478  13.933  1.00 43.39           C  
ATOM   1052  CE  LYS A 186       6.118  52.846  12.747  1.00 46.03           C  
ATOM   1053  NZ  LYS A 186       6.330  54.253  12.266  1.00 43.97           N  
ATOM   1054  N   ARG A 187       4.617  51.309  19.354  1.00 35.54           N  
ATOM   1055  CA  ARG A 187       3.934  50.337  20.199  1.00 35.73           C  
ATOM   1056  C   ARG A 187       3.957  48.915  19.661  1.00 34.30           C  
ATOM   1057  O   ARG A 187       2.958  48.195  19.711  1.00 33.07           O  
ATOM   1058  CB  ARG A 187       2.495  50.776  20.489  1.00 38.71           C  
ATOM   1059  CG  ARG A 187       2.419  52.043  21.344  1.00 43.59           C  
ATOM   1060  CD  ARG A 187       1.074  52.192  22.042  1.00 46.11           C  
ATOM   1061  NE  ARG A 187       0.964  51.361  23.241  1.00 49.27           N  
ATOM   1062  CZ  ARG A 187       1.636  51.576  24.374  1.00 51.54           C  
ATOM   1063  NH1 ARG A 187       2.477  52.600  24.473  1.00 51.25           N  
ATOM   1064  NH2 ARG A 187       1.462  50.770  25.417  1.00 51.20           N  
ATOM   1065  N   LEU A 188       5.113  48.510  19.150  1.00 31.75           N  
ATOM   1066  CA  LEU A 188       5.269  47.157  18.642  1.00 30.02           C  
ATOM   1067  C   LEU A 188       5.578  46.221  19.813  1.00 28.93           C  
ATOM   1068  O   LEU A 188       5.193  45.063  19.805  1.00 30.44           O  
ATOM   1069  CB  LEU A 188       6.411  47.088  17.628  1.00 27.49           C  
ATOM   1070  CG  LEU A 188       6.721  45.692  17.084  1.00 28.92           C  
ATOM   1071  CD1 LEU A 188       5.470  45.082  16.465  1.00 29.08           C  
ATOM   1072  CD2 LEU A 188       7.838  45.778  16.062  1.00 27.02           C  
ATOM   1073  N   ALA A 189       6.269  46.740  20.823  1.00 27.84           N  
ATOM   1074  CA  ALA A 189       6.642  45.937  21.979  1.00 27.03           C  
ATOM   1075  C   ALA A 189       5.463  45.195  22.620  1.00 28.36           C  
ATOM   1076  O   ALA A 189       5.533  43.981  22.844  1.00 27.05           O  
ATOM   1077  CB  ALA A 189       7.345  46.812  23.012  1.00 24.63           C  
ATOM   1078  N   PRO A 190       4.362  45.906  22.922  1.00 27.65           N  
ATOM   1079  CA  PRO A 190       3.224  45.217  23.536  1.00 27.63           C  
ATOM   1080  C   PRO A 190       2.746  44.017  22.728  1.00 26.50           C  
ATOM   1081  O   PRO A 190       2.261  43.035  23.287  1.00 26.99           O  
ATOM   1082  CB  PRO A 190       2.167  46.316  23.625  1.00 26.67           C  
ATOM   1083  CG  PRO A 190       2.993  47.536  23.832  1.00 29.20           C  
ATOM   1084  CD  PRO A 190       4.086  47.348  22.804  1.00 27.94           C  
ATOM   1085  N   VAL A 191       2.884  44.102  21.411  1.00 26.12           N  
ATOM   1086  CA  VAL A 191       2.446  43.022  20.536  1.00 27.36           C  
ATOM   1087  C   VAL A 191       3.371  41.818  20.658  1.00 28.07           C  
ATOM   1088  O   VAL A 191       2.905  40.681  20.715  1.00 29.04           O  
ATOM   1089  CB  VAL A 191       2.387  43.488  19.057  1.00 26.50           C  
ATOM   1090  CG1 VAL A 191       1.793  42.397  18.195  1.00 24.95           C  
ATOM   1091  CG2 VAL A 191       1.547  44.752  18.946  1.00 26.44           C  
ATOM   1092  N   LEU A 192       4.678  42.072  20.704  1.00 27.43           N  
ATOM   1093  CA  LEU A 192       5.657  40.996  20.841  1.00 26.38           C  
ATOM   1094  C   LEU A 192       5.410  40.253  22.147  1.00 24.63           C  
ATOM   1095  O   LEU A 192       5.445  39.025  22.204  1.00 25.27           O  
ATOM   1096  CB  LEU A 192       7.075  41.571  20.856  1.00 27.56           C  
ATOM   1097  CG  LEU A 192       7.625  42.166  19.558  1.00 31.78           C  
ATOM   1098  CD1 LEU A 192       8.856  42.983  19.868  1.00 30.80           C  
ATOM   1099  CD2 LEU A 192       7.946  41.052  18.564  1.00 31.70           C  
ATOM   1100  N   ILE A 193       5.165  41.017  23.201  1.00 23.10           N  
ATOM   1101  CA  ILE A 193       4.927  40.449  24.510  1.00 23.90           C  
ATOM   1102  C   ILE A 193       3.667  39.594  24.523  1.00 26.11           C  
ATOM   1103  O   ILE A 193       3.669  38.496  25.084  1.00 25.70           O  
ATOM   1104  CB  ILE A 193       4.838  41.574  25.556  1.00 24.68           C  
ATOM   1105  CG1 ILE A 193       6.215  42.227  25.696  1.00 20.22           C  
ATOM   1106  CG2 ILE A 193       4.328  41.037  26.887  1.00 24.16           C  
ATOM   1107  CD1 ILE A 193       6.205  43.514  26.483  1.00 25.24           C  
ATOM   1108  N   LYS A 194       2.598  40.082  23.896  1.00 26.52           N  
ATOM   1109  CA  LYS A 194       1.354  39.326  23.854  1.00 28.05           C  
ATOM   1110  C   LYS A 194       1.502  38.078  22.991  1.00 26.50           C  
ATOM   1111  O   LYS A 194       0.906  37.043  23.286  1.00 26.08           O  
ATOM   1112  CB  LYS A 194       0.201  40.190  23.322  1.00 32.41           C  
ATOM   1113  CG  LYS A 194      -0.365  41.184  24.330  1.00 37.82           C  
ATOM   1114  CD  LYS A 194      -1.481  42.021  23.711  1.00 42.96           C  
ATOM   1115  CE  LYS A 194      -2.209  42.875  24.758  1.00 47.12           C  
ATOM   1116  NZ  LYS A 194      -1.371  43.955  25.371  1.00 47.85           N  
ATOM   1117  N   GLU A 195       2.301  38.162  21.932  1.00 24.11           N  
ATOM   1118  CA  GLU A 195       2.490  37.007  21.057  1.00 24.31           C  
ATOM   1119  C   GLU A 195       3.314  35.898  21.717  1.00 25.97           C  
ATOM   1120  O   GLU A 195       3.007  34.715  21.560  1.00 26.69           O  
ATOM   1121  CB  GLU A 195       3.152  37.439  19.747  1.00 23.56           C  
ATOM   1122  CG  GLU A 195       3.578  36.283  18.845  1.00 24.37           C  
ATOM   1123  CD  GLU A 195       2.415  35.457  18.298  1.00 26.02           C  
ATOM   1124  OE1 GLU A 195       2.687  34.463  17.584  1.00 23.90           O  
ATOM   1125  OE2 GLU A 195       1.237  35.797  18.568  1.00 27.84           O  
ATOM   1126  N   ILE A 196       4.365  36.266  22.448  1.00 26.68           N  
ATOM   1127  CA  ILE A 196       5.169  35.247  23.109  1.00 26.29           C  
ATOM   1128  C   ILE A 196       4.317  34.643  24.227  1.00 25.62           C  
ATOM   1129  O   ILE A 196       4.432  33.457  24.531  1.00 26.69           O  
ATOM   1130  CB  ILE A 196       6.517  35.822  23.670  1.00 25.69           C  
ATOM   1131  CG1 ILE A 196       7.410  34.679  24.153  1.00 24.87           C  
ATOM   1132  CG2 ILE A 196       6.274  36.791  24.812  1.00 22.97           C  
ATOM   1133  CD1 ILE A 196       8.038  33.874  23.040  1.00 25.92           C  
ATOM   1134  N   THR A 197       3.446  35.455  24.823  1.00 25.99           N  
ATOM   1135  CA  THR A 197       2.560  34.970  25.883  1.00 24.74           C  
ATOM   1136  C   THR A 197       1.631  33.922  25.291  1.00 25.29           C  
ATOM   1137  O   THR A 197       1.401  32.869  25.886  1.00 26.57           O  
ATOM   1138  CB  THR A 197       1.696  36.100  26.468  1.00 26.23           C  
ATOM   1139  OG1 THR A 197       2.540  37.087  27.075  1.00 27.08           O  
ATOM   1140  CG2 THR A 197       0.739  35.551  27.511  1.00 23.59           C  
ATOM   1141  N   ARG A 198       1.100  34.221  24.109  1.00 26.04           N  
ATOM   1142  CA  ARG A 198       0.206  33.301  23.413  1.00 24.41           C  
ATOM   1143  C   ARG A 198       0.917  31.977  23.170  1.00 23.46           C  
ATOM   1144  O   ARG A 198       0.409  30.920  23.536  1.00 23.55           O  
ATOM   1145  CB  ARG A 198      -0.227  33.893  22.070  1.00 26.39           C  
ATOM   1146  CG  ARG A 198      -1.191  33.009  21.289  1.00 25.82           C  
ATOM   1147  CD  ARG A 198      -1.495  33.587  19.928  1.00 24.53           C  
ATOM   1148  NE  ARG A 198      -0.405  33.411  18.972  1.00 24.74           N  
ATOM   1149  CZ  ARG A 198      -0.130  32.264  18.361  1.00 27.27           C  
ATOM   1150  NH1 ARG A 198       0.878  32.186  17.501  1.00 26.71           N  
ATOM   1151  NH2 ARG A 198      -0.865  31.190  18.610  1.00 28.71           N  
ATOM   1152  N   ARG A 199       2.099  32.044  22.558  1.00 24.42           N  
ATOM   1153  CA  ARG A 199       2.886  30.850  22.253  1.00 22.41           C  
ATOM   1154  C   ARG A 199       3.297  30.037  23.487  1.00 24.47           C  
ATOM   1155  O   ARG A 199       3.432  28.815  23.407  1.00 23.10           O  
ATOM   1156  CB  ARG A 199       4.135  31.220  21.452  1.00 24.18           C  
ATOM   1157  CG  ARG A 199       3.847  31.909  20.131  1.00 24.88           C  
ATOM   1158  CD  ARG A 199       5.047  31.888  19.180  1.00 25.28           C  
ATOM   1159  NE  ARG A 199       4.739  32.594  17.935  1.00 28.22           N  
ATOM   1160  CZ  ARG A 199       5.474  32.558  16.825  1.00 29.94           C  
ATOM   1161  NH1 ARG A 199       5.086  33.247  15.762  1.00 29.61           N  
ATOM   1162  NH2 ARG A 199       6.591  31.839  16.766  1.00 28.07           N  
ATOM   1163  N   VAL A 200       3.505  30.696  24.625  1.00 25.06           N  
ATOM   1164  CA  VAL A 200       3.890  29.961  25.822  1.00 25.02           C  
ATOM   1165  C   VAL A 200       2.629  29.336  26.424  1.00 26.73           C  
ATOM   1166  O   VAL A 200       2.623  28.151  26.758  1.00 26.74           O  
ATOM   1167  CB  VAL A 200       4.623  30.882  26.847  1.00 26.39           C  
ATOM   1168  CG1 VAL A 200       4.832  30.155  28.167  1.00 22.38           C  
ATOM   1169  CG2 VAL A 200       5.978  31.312  26.275  1.00 24.96           C  
ATOM   1170  N   ASN A 201       1.554  30.117  26.535  1.00 26.84           N  
ATOM   1171  CA  ASN A 201       0.296  29.589  27.066  1.00 27.72           C  
ATOM   1172  C   ASN A 201      -0.151  28.357  26.269  1.00 28.04           C  
ATOM   1173  O   ASN A 201      -0.792  27.459  26.811  1.00 29.86           O  
ATOM   1174  CB  ASN A 201      -0.813  30.651  27.012  1.00 28.11           C  
ATOM   1175  CG  ASN A 201      -0.630  31.749  28.047  1.00 28.84           C  
ATOM   1176  OD1 ASN A 201       0.159  31.617  28.983  1.00 30.70           O  
ATOM   1177  ND2 ASN A 201      -1.378  32.831  27.893  1.00 26.78           N  
ATOM   1178  N   LYS A 202       0.180  28.318  24.982  1.00 28.36           N  
ATOM   1179  CA  LYS A 202      -0.192  27.186  24.140  1.00 28.50           C  
ATOM   1180  C   LYS A 202       0.466  25.899  24.600  1.00 28.02           C  
ATOM   1181  O   LYS A 202      -0.014  24.820  24.279  1.00 29.36           O  
ATOM   1182  CB  LYS A 202       0.169  27.454  22.675  1.00 29.91           C  
ATOM   1183  CG  LYS A 202      -1.033  27.810  21.806  1.00 34.48           C  
ATOM   1184  CD  LYS A 202      -1.907  26.591  21.566  1.00 37.22           C  
ATOM   1185  CE  LYS A 202      -3.359  26.973  21.311  1.00 40.73           C  
ATOM   1186  NZ  LYS A 202      -3.494  27.910  20.174  1.00 42.73           N  
ATOM   1187  N   GLN A 203       1.563  26.015  25.347  1.00 28.49           N  
ATOM   1188  CA  GLN A 203       2.272  24.845  25.870  1.00 28.52           C  
ATOM   1189  C   GLN A 203       1.899  24.598  27.332  1.00 30.24           C  
ATOM   1190  O   GLN A 203       2.614  23.910  28.064  1.00 29.12           O  
ATOM   1191  CB  GLN A 203       3.789  25.025  25.754  1.00 28.56           C  
ATOM   1192  CG  GLN A 203       4.297  25.042  24.326  1.00 31.38           C  
ATOM   1193  CD  GLN A 203       3.766  23.872  23.529  1.00 33.02           C  
ATOM   1194  OE1 GLN A 203       3.809  22.732  23.986  1.00 34.37           O  
ATOM   1195  NE2 GLN A 203       3.258  24.148  22.336  1.00 31.77           N  
ATOM   1196  N   ASN A 204       0.780  25.188  27.748  1.00 30.27           N  
ATOM   1197  CA  ASN A 204       0.260  25.027  29.102  1.00 30.74           C  
ATOM   1198  C   ASN A 204       1.156  25.571  30.225  1.00 29.89           C  
ATOM   1199  O   ASN A 204       1.279  24.961  31.290  1.00 30.50           O  
ATOM   1200  CB  ASN A 204      -0.065  23.546  29.343  1.00 31.72           C  
ATOM   1201  CG  ASN A 204      -1.082  23.345  30.457  1.00 34.66           C  
ATOM   1202  OD1 ASN A 204      -1.952  24.187  30.682  1.00 36.03           O  
ATOM   1203  ND2 ASN A 204      -0.988  22.216  31.145  1.00 36.17           N  
ATOM   1204  N   ILE A 205       1.783  26.716  29.972  1.00 27.18           N  
ATOM   1205  CA  ILE A 205       2.637  27.379  30.952  1.00 25.82           C  
ATOM   1206  C   ILE A 205       1.998  28.751  31.159  1.00 25.29           C  
ATOM   1207  O   ILE A 205       1.718  29.462  30.197  1.00 26.08           O  
ATOM   1208  CB  ILE A 205       4.076  27.500  30.427  1.00 28.08           C  
ATOM   1209  CG1 ILE A 205       4.665  26.090  30.273  1.00 28.99           C  
ATOM   1210  CG2 ILE A 205       4.922  28.336  31.379  1.00 26.28           C  
ATOM   1211  CD1 ILE A 205       6.075  26.051  29.721  1.00 29.31           C  
ATOM   1212  N   TRP A 206       1.760  29.120  32.410  1.00 22.88           N  
ATOM   1213  CA  TRP A 206       1.072  30.369  32.699  1.00 24.17           C  
ATOM   1214  C   TRP A 206       1.811  31.393  33.550  1.00 24.53           C  
ATOM   1215  O   TRP A 206       1.273  32.461  33.841  1.00 23.36           O  
ATOM   1216  CB  TRP A 206      -0.287  30.043  33.335  1.00 24.21           C  
ATOM   1217  CG  TRP A 206      -1.023  28.996  32.555  1.00 24.30           C  
ATOM   1218  CD1 TRP A 206      -0.955  27.638  32.731  1.00 23.22           C  
ATOM   1219  CD2 TRP A 206      -1.842  29.208  31.399  1.00 23.74           C  
ATOM   1220  NE1 TRP A 206      -1.675  26.998  31.753  1.00 20.95           N  
ATOM   1221  CE2 TRP A 206      -2.230  27.937  30.922  1.00 23.63           C  
ATOM   1222  CE3 TRP A 206      -2.282  30.352  30.715  1.00 24.74           C  
ATOM   1223  CZ2 TRP A 206      -3.040  27.777  29.788  1.00 21.55           C  
ATOM   1224  CZ3 TRP A 206      -3.085  30.194  29.588  1.00 24.25           C  
ATOM   1225  CH2 TRP A 206      -3.455  28.914  29.138  1.00 24.77           C  
ATOM   1226  N   GLN A 207       3.028  31.063  33.967  1.00 25.47           N  
ATOM   1227  CA  GLN A 207       3.840  31.989  34.747  1.00 26.22           C  
ATOM   1228  C   GLN A 207       5.118  32.237  33.961  1.00 26.75           C  
ATOM   1229  O   GLN A 207       5.486  31.442  33.096  1.00 26.14           O  
ATOM   1230  CB  GLN A 207       4.211  31.404  36.113  1.00 26.98           C  
ATOM   1231  CG  GLN A 207       3.125  31.468  37.179  1.00 27.69           C  
ATOM   1232  CD  GLN A 207       1.924  30.608  36.851  1.00 29.75           C  
ATOM   1233  OE1 GLN A 207       2.065  29.451  36.459  1.00 28.75           O  
ATOM   1234  NE2 GLN A 207       0.730  31.167  37.024  1.00 29.68           N  
ATOM   1235  N   ALA A 208       5.787  33.344  34.256  1.00 26.96           N  
ATOM   1236  CA  ALA A 208       7.046  33.670  33.596  1.00 25.81           C  
ATOM   1237  C   ALA A 208       7.905  34.464  34.562  1.00 25.70           C  
ATOM   1238  O   ALA A 208       7.395  35.097  35.481  1.00 26.95           O  
ATOM   1239  CB  ALA A 208       6.802  34.476  32.334  1.00 23.56           C  
ATOM   1240  N   LEU A 209       9.210  34.409  34.350  1.00 26.49           N  
ATOM   1241  CA  LEU A 209      10.168  35.123  35.174  1.00 26.97           C  
ATOM   1242  C   LEU A 209      11.002  35.987  34.232  1.00 27.68           C  
ATOM   1243  O   LEU A 209      11.445  35.518  33.183  1.00 26.23           O  
ATOM   1244  CB  LEU A 209      11.073  34.133  35.906  1.00 29.55           C  
ATOM   1245  CG  LEU A 209      12.219  34.709  36.740  1.00 32.29           C  
ATOM   1246  CD1 LEU A 209      11.660  35.521  37.898  1.00 30.59           C  
ATOM   1247  CD2 LEU A 209      13.093  33.569  37.247  1.00 31.99           C  
ATOM   1248  N   TYR A 210      11.192  37.252  34.593  1.00 26.85           N  
ATOM   1249  CA  TYR A 210      11.977  38.154  33.773  1.00 29.43           C  
ATOM   1250  C   TYR A 210      12.470  39.342  34.575  1.00 31.36           C  
ATOM   1251  O   TYR A 210      11.970  39.626  35.663  1.00 30.63           O  
ATOM   1252  CB  TYR A 210      11.165  38.649  32.572  1.00 28.86           C  
ATOM   1253  CG  TYR A 210       9.927  39.439  32.920  1.00 28.66           C  
ATOM   1254  CD1 TYR A 210       8.744  38.799  33.283  1.00 30.31           C  
ATOM   1255  CD2 TYR A 210       9.936  40.830  32.879  1.00 31.74           C  
ATOM   1256  CE1 TYR A 210       7.594  39.523  33.596  1.00 31.76           C  
ATOM   1257  CE2 TYR A 210       8.792  41.568  33.189  1.00 33.27           C  
ATOM   1258  CZ  TYR A 210       7.625  40.907  33.544  1.00 33.92           C  
ATOM   1259  OH  TYR A 210       6.487  41.629  33.838  1.00 35.69           O  
ATOM   1260  N   THR A 211      13.466  40.030  34.029  1.00 33.45           N  
ATOM   1261  CA  THR A 211      14.034  41.194  34.680  1.00 35.53           C  
ATOM   1262  C   THR A 211      13.863  42.375  33.745  1.00 37.57           C  
ATOM   1263  O   THR A 211      13.558  42.195  32.567  1.00 38.62           O  
ATOM   1264  CB  THR A 211      15.532  40.995  34.972  1.00 36.21           C  
ATOM   1265  OG1 THR A 211      16.240  40.810  33.741  1.00 37.57           O  
ATOM   1266  CG2 THR A 211      15.747  39.773  35.865  1.00 35.01           C  
ATOM   1267  N   GLY A 212      14.050  43.579  34.274  1.00 38.61           N  
ATOM   1268  CA  GLY A 212      13.912  44.771  33.464  1.00 40.52           C  
ATOM   1269  C   GLY A 212      14.177  46.041  34.251  1.00 42.19           C  
ATOM   1270  O   GLY A 212      14.611  45.996  35.403  1.00 40.05           O  
ATOM   1271  N   GLY A 213      13.923  47.178  33.612  1.00 45.12           N  
ATOM   1272  CA  GLY A 213      14.121  48.459  34.259  1.00 49.00           C  
ATOM   1273  C   GLY A 213      12.910  48.793  35.102  1.00 52.31           C  
ATOM   1274  O   GLY A 213      11.958  48.017  35.166  1.00 53.09           O  
ATOM   1275  N   SER A 214      12.937  49.953  35.746  1.00 55.65           N  
ATOM   1276  CA  SER A 214      11.837  50.376  36.603  1.00 58.08           C  
ATOM   1277  C   SER A 214      10.518  50.460  35.846  1.00 59.42           C  
ATOM   1278  O   SER A 214       9.446  50.382  36.444  1.00 60.47           O  
ATOM   1279  CB  SER A 214      12.155  51.740  37.227  1.00 58.96           C  
ATOM   1280  OG  SER A 214      13.381  51.709  37.946  1.00 60.35           O  
ATOM   1281  N   ILE A 215      10.602  50.615  34.531  1.00 61.29           N  
ATOM   1282  CA  ILE A 215       9.411  50.735  33.696  1.00 63.12           C  
ATOM   1283  C   ILE A 215       8.579  49.447  33.672  1.00 63.65           C  
ATOM   1284  O   ILE A 215       8.649  48.666  32.718  1.00 64.62           O  
ATOM   1285  CB  ILE A 215       9.808  51.136  32.249  1.00 64.05           C  
ATOM   1286  CG1 ILE A 215      10.797  52.309  32.291  1.00 65.35           C  
ATOM   1287  CG2 ILE A 215       8.572  51.535  31.449  1.00 64.33           C  
ATOM   1288  CD1 ILE A 215      10.269  53.559  32.993  1.00 65.79           C  
ATOM   1289  N   LEU A 216       7.789  49.248  34.727  1.00 63.88           N  
ATOM   1290  CA  LEU A 216       6.932  48.070  34.885  1.00 63.42           C  
ATOM   1291  C   LEU A 216       6.384  48.066  36.318  1.00 63.48           C  
ATOM   1292  O   LEU A 216       7.082  48.455  37.255  1.00 64.74           O  
ATOM   1293  CB  LEU A 216       7.737  46.794  34.620  1.00 63.64           C  
ATOM   1294  CG  LEU A 216       7.353  45.969  33.387  1.00 64.23           C  
ATOM   1295  CD1 LEU A 216       8.526  45.093  32.956  1.00 64.45           C  
ATOM   1296  CD2 LEU A 216       6.120  45.123  33.704  1.00 64.45           C  
ATOM   1297  N   PRO A 217       5.131  47.620  36.510  1.00 63.32           N  
ATOM   1298  CA  PRO A 217       4.534  47.596  37.854  1.00 61.49           C  
ATOM   1299  C   PRO A 217       4.770  46.368  38.747  1.00 59.90           C  
ATOM   1300  O   PRO A 217       4.883  45.236  38.268  1.00 60.57           O  
ATOM   1301  CB  PRO A 217       3.054  47.795  37.558  1.00 62.37           C  
ATOM   1302  CG  PRO A 217       2.885  46.957  36.323  1.00 63.25           C  
ATOM   1303  CD  PRO A 217       4.110  47.340  35.483  1.00 63.05           C  
ATOM   1304  N   THR A 218       4.816  46.633  40.054  1.00 56.91           N  
ATOM   1305  CA  THR A 218       5.005  45.639  41.115  1.00 52.79           C  
ATOM   1306  C   THR A 218       6.060  44.545  40.943  1.00 49.14           C  
ATOM   1307  O   THR A 218       5.737  43.411  40.583  1.00 48.77           O  
ATOM   1308  CB  THR A 218       3.669  44.941  41.466  1.00 54.76           C  
ATOM   1309  OG1 THR A 218       3.060  44.431  40.271  1.00 55.15           O  
ATOM   1310  CG2 THR A 218       2.721  45.919  42.158  1.00 56.03           C  
ATOM   1311  N   PRO A 219       7.337  44.866  41.214  1.00 45.53           N  
ATOM   1312  CA  PRO A 219       8.417  43.883  41.088  1.00 42.81           C  
ATOM   1313  C   PRO A 219       8.602  43.095  42.382  1.00 40.50           C  
ATOM   1314  O   PRO A 219       8.175  43.537  43.445  1.00 41.20           O  
ATOM   1315  CB  PRO A 219       9.625  44.751  40.779  1.00 43.18           C  
ATOM   1316  CG  PRO A 219       9.366  45.950  41.623  1.00 43.66           C  
ATOM   1317  CD  PRO A 219       7.892  46.225  41.356  1.00 44.31           C  
ATOM   1318  N   LEU A 220       9.230  41.926  42.290  1.00 38.92           N  
ATOM   1319  CA  LEU A 220       9.483  41.105  43.475  1.00 36.23           C  
ATOM   1320  C   LEU A 220      10.377  41.907  44.407  1.00 34.40           C  
ATOM   1321  O   LEU A 220      10.192  41.908  45.621  1.00 32.76           O  
ATOM   1322  CB  LEU A 220      10.206  39.807  43.097  1.00 37.29           C  
ATOM   1323  CG  LEU A 220       9.460  38.720  42.322  1.00 36.45           C  
ATOM   1324  CD1 LEU A 220      10.430  37.624  41.932  1.00 35.89           C  
ATOM   1325  CD2 LEU A 220       8.349  38.152  43.180  1.00 36.81           C  
ATOM   1326  N   THR A 221      11.363  42.575  43.815  1.00 32.75           N  
ATOM   1327  CA  THR A 221      12.309  43.401  44.550  1.00 31.53           C  
ATOM   1328  C   THR A 221      13.220  44.078  43.536  1.00 30.71           C  
ATOM   1329  O   THR A 221      13.099  43.863  42.328  1.00 29.74           O  
ATOM   1330  CB  THR A 221      13.168  42.557  45.548  1.00 32.64           C  
ATOM   1331  OG1 THR A 221      13.983  43.429  46.346  1.00 32.25           O  
ATOM   1332  CG2 THR A 221      14.066  41.582  44.801  1.00 29.49           C  
ATOM   1333  N   THR A 222      14.122  44.907  44.038  1.00 29.69           N  
ATOM   1334  CA  THR A 222      15.058  45.623  43.200  1.00 28.98           C  
ATOM   1335  C   THR A 222      16.463  45.389  43.739  1.00 29.35           C  
ATOM   1336  O   THR A 222      16.702  45.539  44.933  1.00 30.66           O  
ATOM   1337  CB  THR A 222      14.759  47.139  43.212  1.00 30.97           C  
ATOM   1338  OG1 THR A 222      13.422  47.365  42.750  1.00 30.91           O  
ATOM   1339  CG2 THR A 222      15.721  47.884  42.304  1.00 30.24           C  
ATOM   1340  N   CYS A 223      17.381  45.004  42.858  1.00 28.29           N  
ATOM   1341  CA  CYS A 223      18.767  44.767  43.242  1.00 26.63           C  
ATOM   1342  C   CYS A 223      19.636  45.811  42.556  1.00 26.34           C  
ATOM   1343  O   CYS A 223      19.229  46.404  41.563  1.00 27.24           O  
ATOM   1344  CB  CYS A 223      19.209  43.363  42.816  1.00 26.54           C  
ATOM   1345  SG  CYS A 223      18.399  42.015  43.711  1.00 26.46           S  
ATOM   1346  N   ARG A 224      20.829  46.041  43.093  1.00 26.25           N  
ATOM   1347  CA  ARG A 224      21.746  47.015  42.522  1.00 24.99           C  
ATOM   1348  C   ARG A 224      22.990  46.315  41.968  1.00 22.70           C  
ATOM   1349  O   ARG A 224      23.447  45.342  42.547  1.00 22.58           O  
ATOM   1350  CB  ARG A 224      22.148  48.033  43.600  1.00 26.34           C  
ATOM   1351  CG  ARG A 224      23.505  48.675  43.376  1.00 32.75           C  
ATOM   1352  CD  ARG A 224      23.447  50.150  42.977  1.00 34.32           C  
ATOM   1353  NE  ARG A 224      23.169  51.018  44.111  1.00 35.06           N  
ATOM   1354  CZ  ARG A 224      23.352  52.339  44.120  1.00 38.88           C  
ATOM   1355  NH1 ARG A 224      23.055  53.036  45.212  1.00 35.62           N  
ATOM   1356  NH2 ARG A 224      23.845  52.964  43.056  1.00 36.77           N  
ATOM   1357  N   TYR A 225      23.513  46.802  40.841  1.00 19.74           N  
ATOM   1358  CA  TYR A 225      24.723  46.241  40.244  1.00 20.87           C  
ATOM   1359  C   TYR A 225      25.924  46.701  41.047  1.00 22.43           C  
ATOM   1360  O   TYR A 225      25.926  47.797  41.608  1.00 23.35           O  
ATOM   1361  CB  TYR A 225      24.887  46.693  38.783  1.00 19.54           C  
ATOM   1362  CG  TYR A 225      24.042  45.911  37.785  1.00 20.80           C  
ATOM   1363  CD1 TYR A 225      24.515  44.725  37.215  1.00 20.01           C  
ATOM   1364  CD2 TYR A 225      22.755  46.337  37.444  1.00 19.53           C  
ATOM   1365  CE1 TYR A 225      23.729  43.986  36.336  1.00 20.15           C  
ATOM   1366  CE2 TYR A 225      21.960  45.604  36.571  1.00 21.26           C  
ATOM   1367  CZ  TYR A 225      22.454  44.427  36.022  1.00 22.61           C  
ATOM   1368  OH  TYR A 225      21.660  43.683  35.183  1.00 22.05           O  
ATOM   1369  N   GLN A 226      26.940  45.848  41.088  1.00 22.73           N  
ATOM   1370  CA  GLN A 226      28.175  46.105  41.814  1.00 20.69           C  
ATOM   1371  C   GLN A 226      29.312  45.841  40.829  1.00 22.15           C  
ATOM   1372  O   GLN A 226      29.203  44.953  39.978  1.00 23.49           O  
ATOM   1373  CB  GLN A 226      28.265  45.152  43.004  1.00 19.23           C  
ATOM   1374  CG  GLN A 226      27.136  45.340  43.987  1.00 18.55           C  
ATOM   1375  CD  GLN A 226      27.259  46.652  44.753  1.00 21.33           C  
ATOM   1376  OE1 GLN A 226      26.345  47.478  44.758  1.00 22.78           O  
ATOM   1377  NE2 GLN A 226      28.394  46.846  45.402  1.00 21.02           N  
ATOM   1378  N   HIS A 227      30.396  46.601  40.944  1.00 22.29           N  
ATOM   1379  CA  HIS A 227      31.529  46.464  40.028  1.00 23.58           C  
ATOM   1380  C   HIS A 227      32.866  46.354  40.752  1.00 24.02           C  
ATOM   1381  O   HIS A 227      33.155  47.150  41.647  1.00 24.92           O  
ATOM   1382  CB  HIS A 227      31.570  47.672  39.090  1.00 20.52           C  
ATOM   1383  CG  HIS A 227      30.287  47.912  38.361  1.00 22.01           C  
ATOM   1384  ND1 HIS A 227      29.858  47.106  37.328  1.00 23.74           N  
ATOM   1385  CD2 HIS A 227      29.332  48.860  38.521  1.00 22.22           C  
ATOM   1386  CE1 HIS A 227      28.696  47.550  36.880  1.00 23.58           C  
ATOM   1387  NE2 HIS A 227      28.355  48.613  37.586  1.00 23.40           N  
ATOM   1388  N   ARG A 228      33.673  45.373  40.354  1.00 23.30           N  
ATOM   1389  CA  ARG A 228      34.987  45.156  40.949  1.00 23.11           C  
ATOM   1390  C   ARG A 228      36.031  45.243  39.844  1.00 23.83           C  
ATOM   1391  O   ARG A 228      36.239  44.288  39.095  1.00 25.70           O  
ATOM   1392  CB  ARG A 228      35.060  43.774  41.602  1.00 20.83           C  
ATOM   1393  CG  ARG A 228      36.096  43.635  42.705  1.00 21.43           C  
ATOM   1394  CD  ARG A 228      37.529  43.927  42.268  1.00 20.74           C  
ATOM   1395  NE  ARG A 228      38.445  43.727  43.392  1.00 26.03           N  
ATOM   1396  CZ  ARG A 228      39.766  43.873  43.346  1.00 26.73           C  
ATOM   1397  NH1 ARG A 228      40.486  43.658  44.446  1.00 28.17           N  
ATOM   1398  NH2 ARG A 228      40.368  44.233  42.216  1.00 23.23           N  
ATOM   1399  N   PRO A 229      36.691  46.398  39.717  1.00 24.59           N  
ATOM   1400  CA  PRO A 229      37.724  46.632  38.703  1.00 25.25           C  
ATOM   1401  C   PRO A 229      38.897  45.657  38.758  1.00 26.43           C  
ATOM   1402  O   PRO A 229      39.435  45.366  39.829  1.00 26.09           O  
ATOM   1403  CB  PRO A 229      38.178  48.062  38.995  1.00 25.10           C  
ATOM   1404  CG  PRO A 229      36.935  48.701  39.525  1.00 25.73           C  
ATOM   1405  CD  PRO A 229      36.402  47.635  40.463  1.00 25.03           C  
ATOM   1406  N   ILE A 230      39.292  45.167  37.589  1.00 28.29           N  
ATOM   1407  CA  ILE A 230      40.420  44.254  37.469  1.00 28.43           C  
ATOM   1408  C   ILE A 230      41.530  45.036  36.769  1.00 28.87           C  
ATOM   1409  O   ILE A 230      42.692  44.983  37.159  1.00 30.38           O  
ATOM   1410  CB  ILE A 230      40.065  43.014  36.614  1.00 27.82           C  
ATOM   1411  CG1 ILE A 230      38.902  42.251  37.248  1.00 28.49           C  
ATOM   1412  CG2 ILE A 230      41.267  42.095  36.505  1.00 28.66           C  
ATOM   1413  CD1 ILE A 230      39.178  41.762  38.643  1.00 26.93           C  
ATOM   1414  N   ASN A 231      41.144  45.768  35.731  1.00 28.51           N  
ATOM   1415  CA  ASN A 231      42.065  46.583  34.957  1.00 28.55           C  
ATOM   1416  C   ASN A 231      41.541  48.026  35.037  1.00 29.23           C  
ATOM   1417  O   ASN A 231      41.000  48.569  34.065  1.00 29.06           O  
ATOM   1418  CB  ASN A 231      42.084  46.075  33.513  1.00 31.40           C  
ATOM   1419  CG  ASN A 231      43.100  46.789  32.647  1.00 35.07           C  
ATOM   1420  OD1 ASN A 231      43.379  46.361  31.527  1.00 39.72           O  
ATOM   1421  ND2 ASN A 231      43.655  47.879  33.152  1.00 36.31           N  
ATOM   1422  N   TRP A 232      41.702  48.638  36.207  1.00 27.79           N  
ATOM   1423  CA  TRP A 232      41.214  49.989  36.435  1.00 29.25           C  
ATOM   1424  C   TRP A 232      41.585  51.008  35.364  1.00 28.18           C  
ATOM   1425  O   TRP A 232      40.759  51.809  34.952  1.00 28.94           O  
ATOM   1426  CB  TRP A 232      41.692  50.510  37.790  1.00 30.49           C  
ATOM   1427  CG  TRP A 232      40.974  51.758  38.184  1.00 32.79           C  
ATOM   1428  CD1 TRP A 232      39.774  51.841  38.832  1.00 34.75           C  
ATOM   1429  CD2 TRP A 232      41.357  53.099  37.878  1.00 34.23           C  
ATOM   1430  NE1 TRP A 232      39.383  53.152  38.944  1.00 36.00           N  
ATOM   1431  CE2 TRP A 232      40.340  53.947  38.366  1.00 35.90           C  
ATOM   1432  CE3 TRP A 232      42.465  53.671  37.234  1.00 33.98           C  
ATOM   1433  CZ2 TRP A 232      40.397  55.338  38.234  1.00 35.69           C  
ATOM   1434  CZ3 TRP A 232      42.522  55.053  37.101  1.00 36.04           C  
ATOM   1435  CH2 TRP A 232      41.495  55.871  37.599  1.00 38.30           C  
ATOM   1436  N   SER A 233      42.833  50.980  34.922  1.00 29.67           N  
ATOM   1437  CA  SER A 233      43.315  51.924  33.921  1.00 29.05           C  
ATOM   1438  C   SER A 233      42.461  51.980  32.658  1.00 27.02           C  
ATOM   1439  O   SER A 233      42.154  53.058  32.159  1.00 28.86           O  
ATOM   1440  CB  SER A 233      44.760  51.586  33.559  1.00 30.70           C  
ATOM   1441  OG  SER A 233      45.237  52.459  32.556  1.00 37.74           O  
ATOM   1442  N   LYS A 234      42.081  50.817  32.141  1.00 26.57           N  
ATOM   1443  CA  LYS A 234      41.254  50.738  30.939  1.00 24.90           C  
ATOM   1444  C   LYS A 234      39.853  51.264  31.230  1.00 24.92           C  
ATOM   1445  O   LYS A 234      39.232  51.914  30.381  1.00 24.56           O  
ATOM   1446  CB  LYS A 234      41.177  49.287  30.466  1.00 26.32           C  
ATOM   1447  CG  LYS A 234      40.467  49.086  29.149  1.00 26.76           C  
ATOM   1448  CD  LYS A 234      40.520  47.623  28.753  1.00 26.74           C  
ATOM   1449  CE  LYS A 234      39.777  47.372  27.459  1.00 29.23           C  
ATOM   1450  NZ  LYS A 234      39.810  45.921  27.118  1.00 32.38           N  
ATOM   1451  N   LEU A 235      39.360  50.980  32.434  1.00 22.99           N  
ATOM   1452  CA  LEU A 235      38.037  51.436  32.846  1.00 24.96           C  
ATOM   1453  C   LEU A 235      38.011  52.960  32.877  1.00 26.41           C  
ATOM   1454  O   LEU A 235      37.030  53.592  32.483  1.00 24.62           O  
ATOM   1455  CB  LEU A 235      37.687  50.883  34.234  1.00 24.19           C  
ATOM   1456  CG  LEU A 235      37.634  49.351  34.345  1.00 26.43           C  
ATOM   1457  CD1 LEU A 235      37.301  48.948  35.774  1.00 25.60           C  
ATOM   1458  CD2 LEU A 235      36.588  48.790  33.373  1.00 26.27           C  
ATOM   1459  N   HIS A 236      39.098  53.557  33.349  1.00 28.23           N  
ATOM   1460  CA  HIS A 236      39.168  55.006  33.402  1.00 29.14           C  
ATOM   1461  C   HIS A 236      39.197  55.538  31.970  1.00 29.98           C  
ATOM   1462  O   HIS A 236      38.430  56.433  31.613  1.00 31.14           O  
ATOM   1463  CB  HIS A 236      40.424  55.450  34.152  1.00 29.89           C  
ATOM   1464  CG  HIS A 236      40.584  56.937  34.226  1.00 33.14           C  
ATOM   1465  ND1 HIS A 236      39.638  57.758  34.802  1.00 34.89           N  
ATOM   1466  CD2 HIS A 236      41.567  57.752  33.777  1.00 33.34           C  
ATOM   1467  CE1 HIS A 236      40.030  59.015  34.702  1.00 35.23           C  
ATOM   1468  NE2 HIS A 236      41.198  59.039  34.084  1.00 34.26           N  
ATOM   1469  N   ASP A 237      40.068  54.961  31.146  1.00 29.33           N  
ATOM   1470  CA  ASP A 237      40.208  55.383  29.756  1.00 31.78           C  
ATOM   1471  C   ASP A 237      38.925  55.444  28.949  1.00 32.05           C  
ATOM   1472  O   ASP A 237      38.820  56.261  28.037  1.00 32.68           O  
ATOM   1473  CB  ASP A 237      41.192  54.484  29.007  1.00 33.45           C  
ATOM   1474  CG  ASP A 237      42.629  54.716  29.422  1.00 36.76           C  
ATOM   1475  OD1 ASP A 237      42.933  55.817  29.922  1.00 38.73           O  
ATOM   1476  OD2 ASP A 237      43.459  53.803  29.233  1.00 41.55           O  
ATOM   1477  N   VAL A 238      37.952  54.590  29.265  1.00 31.22           N  
ATOM   1478  CA  VAL A 238      36.707  54.589  28.501  1.00 29.27           C  
ATOM   1479  C   VAL A 238      35.538  55.260  29.208  1.00 30.07           C  
ATOM   1480  O   VAL A 238      34.423  55.301  28.680  1.00 30.68           O  
ATOM   1481  CB  VAL A 238      36.302  53.147  28.075  1.00 27.96           C  
ATOM   1482  CG1 VAL A 238      37.430  52.523  27.276  1.00 25.15           C  
ATOM   1483  CG2 VAL A 238      35.978  52.285  29.302  1.00 27.20           C  
ATOM   1484  N   GLY A 239      35.791  55.800  30.395  1.00 29.73           N  
ATOM   1485  CA  GLY A 239      34.728  56.477  31.117  1.00 28.39           C  
ATOM   1486  C   GLY A 239      33.821  55.581  31.942  1.00 29.44           C  
ATOM   1487  O   GLY A 239      32.732  56.003  32.334  1.00 30.61           O  
ATOM   1488  N   PHE A 240      34.249  54.349  32.204  1.00 26.46           N  
ATOM   1489  CA  PHE A 240      33.441  53.440  33.008  1.00 26.93           C  
ATOM   1490  C   PHE A 240      33.573  53.838  34.484  1.00 29.18           C  
ATOM   1491  O   PHE A 240      32.631  53.705  35.263  1.00 28.46           O  
ATOM   1492  CB  PHE A 240      33.904  51.997  32.795  1.00 24.12           C  
ATOM   1493  CG  PHE A 240      33.024  50.959  33.458  1.00 25.57           C  
ATOM   1494  CD1 PHE A 240      33.247  50.574  34.779  1.00 24.14           C  
ATOM   1495  CD2 PHE A 240      31.987  50.349  32.748  1.00 23.75           C  
ATOM   1496  CE1 PHE A 240      32.454  49.591  35.382  1.00 24.74           C  
ATOM   1497  CE2 PHE A 240      31.183  49.362  33.340  1.00 23.31           C  
ATOM   1498  CZ  PHE A 240      31.415  48.981  34.656  1.00 25.50           C  
ATOM   1499  N   SER A 241      34.747  54.333  34.858  1.00 29.63           N  
ATOM   1500  CA  SER A 241      34.997  54.759  36.233  1.00 32.64           C  
ATOM   1501  C   SER A 241      35.725  56.098  36.220  1.00 34.13           C  
ATOM   1502  O   SER A 241      36.426  56.421  35.257  1.00 33.89           O  
ATOM   1503  CB  SER A 241      35.864  53.732  36.961  1.00 34.67           C  
ATOM   1504  OG  SER A 241      37.173  53.711  36.411  1.00 35.66           O  
ATOM   1505  N   HIS A 242      35.556  56.881  37.279  1.00 34.53           N  
ATOM   1506  CA  HIS A 242      36.225  58.169  37.359  1.00 37.57           C  
ATOM   1507  C   HIS A 242      37.230  58.181  38.497  1.00 35.89           C  
ATOM   1508  O   HIS A 242      37.157  57.364  39.412  1.00 34.90           O  
ATOM   1509  CB  HIS A 242      35.201  59.296  37.531  1.00 43.33           C  
ATOM   1510  CG  HIS A 242      34.262  59.429  36.371  1.00 49.38           C  
ATOM   1511  ND1 HIS A 242      33.107  58.682  36.259  1.00 51.66           N  
ATOM   1512  CD2 HIS A 242      34.348  60.162  35.235  1.00 51.42           C  
ATOM   1513  CE1 HIS A 242      32.524  58.947  35.102  1.00 52.71           C  
ATOM   1514  NE2 HIS A 242      33.257  59.841  34.461  1.00 53.76           N  
ATOM   1515  N   LEU A 243      38.178  59.106  38.431  1.00 34.63           N  
ATOM   1516  CA  LEU A 243      39.206  59.213  39.458  1.00 34.53           C  
ATOM   1517  C   LEU A 243      38.692  59.989  40.676  1.00 33.91           C  
ATOM   1518  O   LEU A 243      38.264  61.141  40.561  1.00 32.48           O  
ATOM   1519  CB  LEU A 243      40.436  59.907  38.869  1.00 35.27           C  
ATOM   1520  CG  LEU A 243      41.752  59.867  39.647  1.00 36.93           C  
ATOM   1521  CD1 LEU A 243      42.180  58.422  39.899  1.00 35.94           C  
ATOM   1522  CD2 LEU A 243      42.812  60.603  38.834  1.00 37.03           C  
ATOM   1523  N   PRO A 244      38.712  59.359  41.861  1.00 32.10           N  
ATOM   1524  CA  PRO A 244      38.238  60.042  43.068  1.00 31.35           C  
ATOM   1525  C   PRO A 244      39.162  61.223  43.366  1.00 32.18           C  
ATOM   1526  O   PRO A 244      40.302  61.255  42.906  1.00 30.47           O  
ATOM   1527  CB  PRO A 244      38.329  58.959  44.149  1.00 31.82           C  
ATOM   1528  CG  PRO A 244      38.266  57.664  43.374  1.00 31.84           C  
ATOM   1529  CD  PRO A 244      39.112  57.975  42.161  1.00 32.95           C  
ATOM   1530  N   PRO A 245      38.687  62.207  44.146  1.00 33.87           N  
ATOM   1531  CA  PRO A 245      39.539  63.358  44.456  1.00 33.60           C  
ATOM   1532  C   PRO A 245      40.732  62.996  45.339  1.00 34.48           C  
ATOM   1533  O   PRO A 245      40.644  62.107  46.188  1.00 33.76           O  
ATOM   1534  CB  PRO A 245      38.570  64.327  45.124  1.00 34.21           C  
ATOM   1535  CG  PRO A 245      37.607  63.412  45.813  1.00 34.80           C  
ATOM   1536  CD  PRO A 245      37.357  62.351  44.765  1.00 34.36           C  
ATOM   1537  N   ASN A 246      41.848  63.685  45.105  1.00 35.61           N  
ATOM   1538  CA  ASN A 246      43.098  63.484  45.845  1.00 36.84           C  
ATOM   1539  C   ASN A 246      43.680  62.102  45.611  1.00 38.67           C  
ATOM   1540  O   ASN A 246      44.534  61.639  46.368  1.00 40.51           O  
ATOM   1541  CB  ASN A 246      42.883  63.683  47.346  1.00 35.79           C  
ATOM   1542  CG  ASN A 246      42.134  64.956  47.661  1.00 34.49           C  
ATOM   1543  OD1 ASN A 246      42.487  66.039  47.188  1.00 32.64           O  
ATOM   1544  ND2 ASN A 246      41.090  64.832  48.467  1.00 33.64           N  
ATOM   1545  N   GLN A 247      43.218  61.448  44.556  1.00 39.18           N  
ATOM   1546  CA  GLN A 247      43.683  60.115  44.225  1.00 41.43           C  
ATOM   1547  C   GLN A 247      44.361  60.183  42.856  1.00 42.47           C  
ATOM   1548  O   GLN A 247      44.050  61.056  42.038  1.00 43.77           O  
ATOM   1549  CB  GLN A 247      42.483  59.161  44.202  1.00 42.39           C  
ATOM   1550  CG  GLN A 247      42.754  57.764  44.727  1.00 45.23           C  
ATOM   1551  CD  GLN A 247      43.368  57.762  46.109  1.00 45.55           C  
ATOM   1552  OE1 GLN A 247      44.577  57.934  46.262  1.00 48.75           O  
ATOM   1553  NE2 GLN A 247      42.537  57.577  47.129  1.00 44.44           N  
ATOM   1554  N   THR A 248      45.299  59.278  42.608  1.00 42.60           N  
ATOM   1555  CA  THR A 248      46.001  59.266  41.330  1.00 42.91           C  
ATOM   1556  C   THR A 248      45.789  57.958  40.578  1.00 42.20           C  
ATOM   1557  O   THR A 248      45.406  56.945  41.171  1.00 41.77           O  
ATOM   1558  CB  THR A 248      47.505  59.461  41.526  1.00 43.49           C  
ATOM   1559  OG1 THR A 248      48.157  59.370  40.257  1.00 47.30           O  
ATOM   1560  CG2 THR A 248      48.067  58.391  42.453  1.00 42.96           C  
ATOM   1561  N   LYS A 249      46.040  57.981  39.273  1.00 41.61           N  
ATOM   1562  CA  LYS A 249      45.879  56.785  38.455  1.00 41.62           C  
ATOM   1563  C   LYS A 249      46.690  55.619  39.016  1.00 40.92           C  
ATOM   1564  O   LYS A 249      46.252  54.471  38.973  1.00 41.68           O  
ATOM   1565  CB  LYS A 249      46.298  57.065  37.008  1.00 43.11           C  
ATOM   1566  CG  LYS A 249      45.341  57.993  36.258  1.00 46.73           C  
ATOM   1567  CD  LYS A 249      45.810  58.276  34.836  1.00 50.65           C  
ATOM   1568  CE  LYS A 249      45.851  57.019  33.969  1.00 54.08           C  
ATOM   1569  NZ  LYS A 249      44.493  56.445  33.693  1.00 57.86           N  
ATOM   1570  N   SER A 250      47.863  55.910  39.564  1.00 39.22           N  
ATOM   1571  CA  SER A 250      48.692  54.852  40.114  1.00 39.97           C  
ATOM   1572  C   SER A 250      48.207  54.364  41.480  1.00 38.03           C  
ATOM   1573  O   SER A 250      48.332  53.183  41.798  1.00 39.92           O  
ATOM   1574  CB  SER A 250      50.162  55.300  40.192  1.00 40.28           C  
ATOM   1575  OG  SER A 250      50.331  56.405  41.062  1.00 45.63           O  
ATOM   1576  N   SER A 251      47.637  55.248  42.289  1.00 36.04           N  
ATOM   1577  CA  SER A 251      47.164  54.810  43.594  1.00 36.08           C  
ATOM   1578  C   SER A 251      45.945  53.908  43.422  1.00 34.78           C  
ATOM   1579  O   SER A 251      45.723  52.993  44.215  1.00 36.07           O  
ATOM   1580  CB  SER A 251      46.816  56.010  44.481  1.00 35.86           C  
ATOM   1581  OG  SER A 251      45.721  56.738  43.955  1.00 38.65           O  
ATOM   1582  N   MET A 252      45.157  54.167  42.383  1.00 33.44           N  
ATOM   1583  CA  MET A 252      43.974  53.360  42.109  1.00 32.89           C  
ATOM   1584  C   MET A 252      44.396  51.982  41.591  1.00 32.09           C  
ATOM   1585  O   MET A 252      43.923  50.957  42.083  1.00 31.80           O  
ATOM   1586  CB  MET A 252      43.073  54.066  41.091  1.00 33.68           C  
ATOM   1587  CG  MET A 252      42.439  55.361  41.612  1.00 33.82           C  
ATOM   1588  SD  MET A 252      41.538  55.106  43.157  1.00 36.88           S  
ATOM   1589  CE  MET A 252      40.052  54.310  42.568  1.00 35.83           C  
ATOM   1590  N   VAL A 253      45.293  51.961  40.608  1.00 31.06           N  
ATOM   1591  CA  VAL A 253      45.795  50.707  40.050  1.00 29.72           C  
ATOM   1592  C   VAL A 253      46.391  49.839  41.159  1.00 31.41           C  
ATOM   1593  O   VAL A 253      46.185  48.626  41.199  1.00 32.96           O  
ATOM   1594  CB  VAL A 253      46.876  50.967  38.980  1.00 28.80           C  
ATOM   1595  CG1 VAL A 253      47.599  49.670  38.641  1.00 27.80           C  
ATOM   1596  CG2 VAL A 253      46.238  51.546  37.729  1.00 25.22           C  
ATOM   1597  N   ALA A 254      47.120  50.468  42.069  1.00 32.30           N  
ATOM   1598  CA  ALA A 254      47.725  49.745  43.172  1.00 32.68           C  
ATOM   1599  C   ALA A 254      46.676  49.205  44.143  1.00 32.56           C  
ATOM   1600  O   ALA A 254      46.836  48.116  44.688  1.00 33.65           O  
ATOM   1601  CB  ALA A 254      48.702  50.652  43.912  1.00 35.82           C  
ATOM   1602  N   SER A 255      45.599  49.951  44.359  1.00 32.53           N  
ATOM   1603  CA  SER A 255      44.578  49.496  45.300  1.00 34.59           C  
ATOM   1604  C   SER A 255      43.739  48.321  44.789  1.00 33.92           C  
ATOM   1605  O   SER A 255      43.180  47.570  45.583  1.00 33.23           O  
ATOM   1606  CB  SER A 255      43.644  50.648  45.690  1.00 35.06           C  
ATOM   1607  OG  SER A 255      42.640  50.847  44.713  1.00 39.03           O  
ATOM   1608  N   TYR A 256      43.658  48.157  43.473  1.00 33.69           N  
ATOM   1609  CA  TYR A 256      42.870  47.069  42.901  1.00 34.43           C  
ATOM   1610  C   TYR A 256      43.676  45.845  42.475  1.00 35.92           C  
ATOM   1611  O   TYR A 256      43.101  44.805  42.155  1.00 36.02           O  
ATOM   1612  CB  TYR A 256      42.051  47.589  41.716  1.00 30.96           C  
ATOM   1613  CG  TYR A 256      40.864  48.413  42.145  1.00 30.86           C  
ATOM   1614  CD1 TYR A 256      39.871  47.856  42.948  1.00 30.17           C  
ATOM   1615  CD2 TYR A 256      40.733  49.749  41.764  1.00 28.33           C  
ATOM   1616  CE1 TYR A 256      38.778  48.600  43.364  1.00 29.37           C  
ATOM   1617  CE2 TYR A 256      39.637  50.502  42.175  1.00 29.04           C  
ATOM   1618  CZ  TYR A 256      38.664  49.917  42.976  1.00 29.00           C  
ATOM   1619  OH  TYR A 256      37.566  50.639  43.393  1.00 29.97           O  
ATOM   1620  N   THR A 257      45.000  45.974  42.479  1.00 36.96           N  
ATOM   1621  CA  THR A 257      45.886  44.889  42.079  1.00 37.03           C  
ATOM   1622  C   THR A 257      45.607  43.584  42.812  1.00 35.95           C  
ATOM   1623  O   THR A 257      45.306  43.573  44.003  1.00 35.38           O  
ATOM   1624  CB  THR A 257      47.366  45.270  42.296  1.00 38.82           C  
ATOM   1625  OG1 THR A 257      47.690  46.405  41.482  1.00 40.21           O  
ATOM   1626  CG2 THR A 257      48.278  44.113  41.901  1.00 39.06           C  
ATOM   1627  N   LEU A 258      45.719  42.484  42.077  1.00 36.13           N  
ATOM   1628  CA  LEU A 258      45.488  41.151  42.618  1.00 35.58           C  
ATOM   1629  C   LEU A 258      46.572  40.215  42.113  1.00 34.58           C  
ATOM   1630  O   LEU A 258      47.258  40.523  41.141  1.00 34.32           O  
ATOM   1631  CB  LEU A 258      44.132  40.621  42.145  1.00 35.12           C  
ATOM   1632  CG  LEU A 258      42.854  41.247  42.697  1.00 36.22           C  
ATOM   1633  CD1 LEU A 258      41.672  40.911  41.776  1.00 34.17           C  
ATOM   1634  CD2 LEU A 258      42.618  40.726  44.120  1.00 34.41           C  
ATOM   1635  N   PRO A 259      46.753  39.062  42.777  1.00 34.58           N  
ATOM   1636  CA  PRO A 259      47.768  38.094  42.344  1.00 33.75           C  
ATOM   1637  C   PRO A 259      47.370  37.552  40.965  1.00 34.13           C  
ATOM   1638  O   PRO A 259      46.221  37.700  40.551  1.00 34.36           O  
ATOM   1639  CB  PRO A 259      47.688  37.010  43.416  1.00 34.49           C  
ATOM   1640  CG  PRO A 259      47.257  37.766  44.637  1.00 33.81           C  
ATOM   1641  CD  PRO A 259      46.198  38.689  44.090  1.00 33.61           C  
ATOM   1642  N   ASN A 260      48.305  36.925  40.256  1.00 35.18           N  
ATOM   1643  CA  ASN A 260      47.999  36.377  38.935  1.00 36.02           C  
ATOM   1644  C   ASN A 260      47.614  34.905  38.959  1.00 36.00           C  
ATOM   1645  O   ASN A 260      47.253  34.343  37.925  1.00 38.56           O  
ATOM   1646  CB  ASN A 260      49.171  36.592  37.971  1.00 35.61           C  
ATOM   1647  CG  ASN A 260      49.369  38.056  37.618  1.00 36.90           C  
ATOM   1648  OD1 ASN A 260      48.422  38.744  37.235  1.00 37.28           O  
ATOM   1649  ND2 ASN A 260      50.600  38.539  37.739  1.00 36.21           N  
ATOM   1650  N   ASN A 261      47.690  34.285  40.133  1.00 33.40           N  
ATOM   1651  CA  ASN A 261      47.321  32.881  40.289  1.00 33.60           C  
ATOM   1652  C   ASN A 261      46.402  32.741  41.503  1.00 33.32           C  
ATOM   1653  O   ASN A 261      46.560  33.455  42.491  1.00 32.90           O  
ATOM   1654  CB  ASN A 261      48.565  32.002  40.485  1.00 33.55           C  
ATOM   1655  CG  ASN A 261      49.476  31.982  39.261  1.00 34.34           C  
ATOM   1656  OD1 ASN A 261      49.092  31.515  38.191  1.00 34.86           O  
ATOM   1657  ND2 ASN A 261      50.691  32.492  39.421  1.00 33.93           N  
ATOM   1658  N   PRO A 262      45.415  31.834  41.434  1.00 32.63           N  
ATOM   1659  CA  PRO A 262      44.500  31.647  42.566  1.00 34.76           C  
ATOM   1660  C   PRO A 262      45.216  31.149  43.824  1.00 36.48           C  
ATOM   1661  O   PRO A 262      46.238  30.468  43.740  1.00 37.82           O  
ATOM   1662  CB  PRO A 262      43.462  30.655  42.022  1.00 34.06           C  
ATOM   1663  CG  PRO A 262      44.202  29.917  40.941  1.00 33.14           C  
ATOM   1664  CD  PRO A 262      45.010  31.009  40.282  1.00 32.86           C  
ATOM   1665  N   LYS A 263      44.669  31.482  44.987  1.00 36.73           N  
ATOM   1666  CA  LYS A 263      45.278  31.108  46.253  1.00 38.67           C  
ATOM   1667  C   LYS A 263      44.767  29.830  46.923  1.00 40.22           C  
ATOM   1668  O   LYS A 263      45.523  29.155  47.621  1.00 40.77           O  
ATOM   1669  CB  LYS A 263      45.154  32.284  47.226  1.00 40.13           C  
ATOM   1670  CG  LYS A 263      45.928  33.524  46.778  1.00 45.16           C  
ATOM   1671  CD  LYS A 263      45.238  34.821  47.197  1.00 50.11           C  
ATOM   1672  CE  LYS A 263      45.107  34.953  48.713  1.00 52.87           C  
ATOM   1673  NZ  LYS A 263      44.208  36.091  49.096  1.00 55.30           N  
ATOM   1674  N   LEU A 264      43.500  29.489  46.712  1.00 39.96           N  
ATOM   1675  CA  LEU A 264      42.920  28.306  47.340  1.00 39.24           C  
ATOM   1676  C   LEU A 264      43.443  26.956  46.853  1.00 39.91           C  
ATOM   1677  O   LEU A 264      43.571  26.714  45.652  1.00 37.48           O  
ATOM   1678  CB  LEU A 264      41.397  28.321  47.190  1.00 39.91           C  
ATOM   1679  CG  LEU A 264      40.618  29.413  47.917  1.00 41.06           C  
ATOM   1680  CD1 LEU A 264      39.172  29.366  47.471  1.00 39.91           C  
ATOM   1681  CD2 LEU A 264      40.728  29.219  49.422  1.00 40.82           C  
ATOM   1682  N   LYS A 265      43.733  26.075  47.808  1.00 40.26           N  
ATOM   1683  CA  LYS A 265      44.211  24.732  47.501  1.00 40.46           C  
ATOM   1684  C   LYS A 265      42.984  23.893  47.174  1.00 37.94           C  
ATOM   1685  O   LYS A 265      41.961  23.989  47.851  1.00 37.31           O  
ATOM   1686  CB  LYS A 265      44.949  24.138  48.708  1.00 44.13           C  
ATOM   1687  CG  LYS A 265      46.272  24.837  49.022  1.00 48.94           C  
ATOM   1688  CD  LYS A 265      47.314  24.585  47.928  1.00 51.83           C  
ATOM   1689  CE  LYS A 265      48.528  25.507  48.070  1.00 52.99           C  
ATOM   1690  NZ  LYS A 265      48.194  26.917  47.692  1.00 55.44           N  
ATOM   1691  N   GLY A 266      43.080  23.082  46.129  1.00 36.38           N  
ATOM   1692  CA  GLY A 266      41.947  22.261  45.751  1.00 35.01           C  
ATOM   1693  C   GLY A 266      41.130  22.869  44.624  1.00 34.97           C  
ATOM   1694  O   GLY A 266      40.283  22.192  44.042  1.00 36.71           O  
ATOM   1695  N   LEU A 267      41.375  24.137  44.307  1.00 34.23           N  
ATOM   1696  CA  LEU A 267      40.643  24.806  43.237  1.00 33.74           C  
ATOM   1697  C   LEU A 267      41.029  24.241  41.875  1.00 32.56           C  
ATOM   1698  O   LEU A 267      42.211  24.186  41.533  1.00 33.01           O  
ATOM   1699  CB  LEU A 267      40.931  26.311  43.238  1.00 33.85           C  
ATOM   1700  CG  LEU A 267      40.125  27.102  42.200  1.00 34.37           C  
ATOM   1701  CD1 LEU A 267      38.704  27.262  42.702  1.00 36.19           C  
ATOM   1702  CD2 LEU A 267      40.736  28.464  41.969  1.00 35.50           C  
ATOM   1703  N   ARG A 268      40.028  23.837  41.098  1.00 31.52           N  
ATOM   1704  CA  ARG A 268      40.249  23.291  39.761  1.00 30.33           C  
ATOM   1705  C   ARG A 268      38.990  23.498  38.922  1.00 29.95           C  
ATOM   1706  O   ARG A 268      37.906  23.691  39.463  1.00 29.51           O  
ATOM   1707  CB  ARG A 268      40.574  21.790  39.831  1.00 29.35           C  
ATOM   1708  CG  ARG A 268      39.447  20.925  40.385  1.00 29.47           C  
ATOM   1709  CD  ARG A 268      39.744  19.432  40.219  1.00 30.25           C  
ATOM   1710  NE  ARG A 268      38.717  18.595  40.843  1.00 30.92           N  
ATOM   1711  CZ  ARG A 268      37.490  18.414  40.357  1.00 30.73           C  
ATOM   1712  NH1 ARG A 268      37.125  19.007  39.229  1.00 28.79           N  
ATOM   1713  NH2 ARG A 268      36.621  17.648  41.008  1.00 28.18           N  
ATOM   1714  N   PRO A 269      39.119  23.469  37.587  1.00 29.83           N  
ATOM   1715  CA  PRO A 269      37.925  23.663  36.767  1.00 30.50           C  
ATOM   1716  C   PRO A 269      36.942  22.538  37.015  1.00 31.40           C  
ATOM   1717  O   PRO A 269      37.345  21.396  37.239  1.00 35.16           O  
ATOM   1718  CB  PRO A 269      38.479  23.640  35.343  1.00 30.07           C  
ATOM   1719  CG  PRO A 269      39.857  24.191  35.509  1.00 29.11           C  
ATOM   1720  CD  PRO A 269      40.330  23.476  36.749  1.00 29.22           C  
ATOM   1721  N   MET A 270      35.654  22.857  36.985  1.00 30.14           N  
ATOM   1722  CA  MET A 270      34.626  21.850  37.190  1.00 28.47           C  
ATOM   1723  C   MET A 270      34.559  20.964  35.949  1.00 28.35           C  
ATOM   1724  O   MET A 270      34.847  21.423  34.848  1.00 30.00           O  
ATOM   1725  CB  MET A 270      33.279  22.527  37.413  1.00 28.43           C  
ATOM   1726  CG  MET A 270      32.149  21.577  37.725  1.00 27.50           C  
ATOM   1727  SD  MET A 270      30.611  22.462  38.013  1.00 31.73           S  
ATOM   1728  CE  MET A 270      29.454  21.412  37.210  1.00 27.95           C  
ATOM   1729  N   THR A 271      34.192  19.697  36.124  1.00 27.35           N  
ATOM   1730  CA  THR A 271      34.082  18.773  34.993  1.00 28.28           C  
ATOM   1731  C   THR A 271      32.736  18.058  35.040  1.00 28.15           C  
ATOM   1732  O   THR A 271      31.989  18.185  36.009  1.00 26.45           O  
ATOM   1733  CB  THR A 271      35.186  17.688  35.006  1.00 29.73           C  
ATOM   1734  OG1 THR A 271      34.949  16.787  36.095  1.00 34.29           O  
ATOM   1735  CG2 THR A 271      36.572  18.314  35.174  1.00 29.72           C  
ATOM   1736  N   GLY A 272      32.435  17.298  33.993  1.00 29.85           N  
ATOM   1737  CA  GLY A 272      31.176  16.577  33.941  1.00 31.17           C  
ATOM   1738  C   GLY A 272      30.980  15.597  35.087  1.00 33.97           C  
ATOM   1739  O   GLY A 272      29.845  15.266  35.440  1.00 34.12           O  
ATOM   1740  N   LYS A 273      32.077  15.136  35.680  1.00 34.43           N  
ATOM   1741  CA  LYS A 273      32.002  14.183  36.785  1.00 36.59           C  
ATOM   1742  C   LYS A 273      31.492  14.826  38.070  1.00 36.69           C  
ATOM   1743  O   LYS A 273      30.994  14.138  38.969  1.00 37.23           O  
ATOM   1744  CB  LYS A 273      33.388  13.580  37.050  1.00 39.88           C  
ATOM   1745  CG  LYS A 273      34.045  12.928  35.833  1.00 46.06           C  
ATOM   1746  CD  LYS A 273      33.330  11.642  35.420  1.00 49.00           C  
ATOM   1747  CE  LYS A 273      34.039  10.959  34.256  1.00 51.15           C  
ATOM   1748  NZ  LYS A 273      33.420   9.642  33.942  1.00 52.21           N  
ATOM   1749  N   ASP A 274      31.611  16.147  38.150  1.00 36.56           N  
ATOM   1750  CA  ASP A 274      31.214  16.887  39.343  1.00 35.14           C  
ATOM   1751  C   ASP A 274      29.765  17.354  39.396  1.00 34.15           C  
ATOM   1752  O   ASP A 274      29.300  17.789  40.450  1.00 34.48           O  
ATOM   1753  CB  ASP A 274      32.116  18.112  39.508  1.00 36.78           C  
ATOM   1754  CG  ASP A 274      33.591  17.771  39.435  1.00 38.60           C  
ATOM   1755  OD1 ASP A 274      34.285  18.337  38.563  1.00 38.67           O  
ATOM   1756  OD2 ASP A 274      34.059  16.945  40.248  1.00 39.53           O  
ATOM   1757  N   VAL A 275      29.048  17.261  38.282  1.00 32.91           N  
ATOM   1758  CA  VAL A 275      27.675  17.750  38.250  1.00 34.05           C  
ATOM   1759  C   VAL A 275      26.774  17.336  39.403  1.00 32.94           C  
ATOM   1760  O   VAL A 275      26.260  18.192  40.129  1.00 31.12           O  
ATOM   1761  CB  VAL A 275      26.977  17.381  36.931  1.00 36.14           C  
ATOM   1762  CG1 VAL A 275      27.586  18.177  35.789  1.00 37.19           C  
ATOM   1763  CG2 VAL A 275      27.110  15.888  36.673  1.00 42.78           C  
ATOM   1764  N   SER A 276      26.581  16.034  39.580  1.00 31.46           N  
ATOM   1765  CA  SER A 276      25.710  15.547  40.640  1.00 31.34           C  
ATOM   1766  C   SER A 276      26.096  16.013  42.037  1.00 29.56           C  
ATOM   1767  O   SER A 276      25.225  16.321  42.857  1.00 30.85           O  
ATOM   1768  CB  SER A 276      25.646  14.017  40.617  1.00 33.30           C  
ATOM   1769  OG  SER A 276      24.785  13.546  41.644  1.00 37.05           O  
ATOM   1770  N   THR A 277      27.392  16.069  42.315  1.00 29.18           N  
ATOM   1771  CA  THR A 277      27.856  16.487  43.636  1.00 30.99           C  
ATOM   1772  C   THR A 277      27.732  17.997  43.833  1.00 30.47           C  
ATOM   1773  O   THR A 277      27.390  18.476  44.928  1.00 30.79           O  
ATOM   1774  CB  THR A 277      29.330  16.074  43.867  1.00 33.51           C  
ATOM   1775  OG1 THR A 277      29.477  14.672  43.618  1.00 35.28           O  
ATOM   1776  CG2 THR A 277      29.747  16.373  45.302  1.00 31.83           C  
ATOM   1777  N   VAL A 278      28.014  18.750  42.776  1.00 29.52           N  
ATOM   1778  CA  VAL A 278      27.914  20.197  42.863  1.00 29.59           C  
ATOM   1779  C   VAL A 278      26.440  20.589  43.002  1.00 28.17           C  
ATOM   1780  O   VAL A 278      26.102  21.506  43.745  1.00 28.75           O  
ATOM   1781  CB  VAL A 278      28.551  20.864  41.631  1.00 29.16           C  
ATOM   1782  CG1 VAL A 278      28.351  22.366  41.675  1.00 28.78           C  
ATOM   1783  CG2 VAL A 278      30.035  20.546  41.606  1.00 30.97           C  
ATOM   1784  N   LEU A 279      25.558  19.869  42.321  1.00 26.88           N  
ATOM   1785  CA  LEU A 279      24.133  20.168  42.405  1.00 28.26           C  
ATOM   1786  C   LEU A 279      23.594  19.950  43.828  1.00 29.24           C  
ATOM   1787  O   LEU A 279      22.822  20.763  44.334  1.00 30.65           O  
ATOM   1788  CB  LEU A 279      23.363  19.307  41.398  1.00 26.76           C  
ATOM   1789  CG  LEU A 279      21.877  19.592  41.134  1.00 27.46           C  
ATOM   1790  CD1 LEU A 279      21.668  21.063  40.791  1.00 25.46           C  
ATOM   1791  CD2 LEU A 279      21.400  18.713  39.981  1.00 24.83           C  
ATOM   1792  N   SER A 280      24.009  18.864  44.477  1.00 31.09           N  
ATOM   1793  CA  SER A 280      23.553  18.579  45.840  1.00 31.96           C  
ATOM   1794  C   SER A 280      24.003  19.699  46.753  1.00 31.70           C  
ATOM   1795  O   SER A 280      23.258  20.143  47.629  1.00 33.76           O  
ATOM   1796  CB  SER A 280      24.137  17.258  46.351  1.00 32.94           C  
ATOM   1797  OG  SER A 280      23.731  16.174  45.537  1.00 38.18           O  
ATOM   1798  N   LEU A 281      25.234  20.149  46.541  1.00 31.47           N  
ATOM   1799  CA  LEU A 281      25.812  21.229  47.332  1.00 30.40           C  
ATOM   1800  C   LEU A 281      25.031  22.528  47.117  1.00 29.83           C  
ATOM   1801  O   LEU A 281      24.713  23.240  48.075  1.00 30.18           O  
ATOM   1802  CB  LEU A 281      27.288  21.421  46.951  1.00 31.22           C  
ATOM   1803  CG  LEU A 281      27.969  22.685  47.483  1.00 34.57           C  
ATOM   1804  CD1 LEU A 281      28.077  22.618  48.998  1.00 34.52           C  
ATOM   1805  CD2 LEU A 281      29.339  22.830  46.853  1.00 33.95           C  
ATOM   1806  N   LEU A 282      24.714  22.838  45.862  1.00 28.89           N  
ATOM   1807  CA  LEU A 282      23.950  24.052  45.566  1.00 28.97           C  
ATOM   1808  C   LEU A 282      22.543  23.996  46.172  1.00 28.95           C  
ATOM   1809  O   LEU A 282      22.084  24.972  46.771  1.00 29.26           O  
ATOM   1810  CB  LEU A 282      23.853  24.272  44.054  1.00 27.38           C  
ATOM   1811  CG  LEU A 282      23.046  25.497  43.604  1.00 26.47           C  
ATOM   1812  CD1 LEU A 282      23.652  26.769  44.176  1.00 22.49           C  
ATOM   1813  CD2 LEU A 282      23.034  25.556  42.086  1.00 24.32           C  
ATOM   1814  N   TYR A 283      21.860  22.860  46.019  1.00 28.76           N  
ATOM   1815  CA  TYR A 283      20.510  22.698  46.574  1.00 30.73           C  
ATOM   1816  C   TYR A 283      20.489  22.924  48.082  1.00 32.08           C  
ATOM   1817  O   TYR A 283      19.582  23.566  48.616  1.00 31.35           O  
ATOM   1818  CB  TYR A 283      19.957  21.295  46.277  1.00 30.71           C  
ATOM   1819  CG  TYR A 283      19.292  21.139  44.923  1.00 32.77           C  
ATOM   1820  CD1 TYR A 283      18.620  19.965  44.592  1.00 31.57           C  
ATOM   1821  CD2 TYR A 283      19.314  22.173  43.977  1.00 32.05           C  
ATOM   1822  CE1 TYR A 283      17.985  19.820  43.357  1.00 32.84           C  
ATOM   1823  CE2 TYR A 283      18.683  22.036  42.743  1.00 31.86           C  
ATOM   1824  CZ  TYR A 283      18.020  20.861  42.439  1.00 31.16           C  
ATOM   1825  OH  TYR A 283      17.378  20.732  41.225  1.00 31.79           O  
ATOM   1826  N   LYS A 284      21.488  22.380  48.769  1.00 33.33           N  
ATOM   1827  CA  LYS A 284      21.570  22.529  50.212  1.00 36.40           C  
ATOM   1828  C   LYS A 284      21.766  24.004  50.554  1.00 34.79           C  
ATOM   1829  O   LYS A 284      21.077  24.563  51.407  1.00 36.09           O  
ATOM   1830  CB  LYS A 284      22.732  21.684  50.754  1.00 39.86           C  
ATOM   1831  CG  LYS A 284      22.941  21.774  52.260  1.00 44.72           C  
ATOM   1832  CD  LYS A 284      24.031  20.802  52.725  1.00 49.33           C  
ATOM   1833  CE  LYS A 284      24.281  20.928  54.225  1.00 51.69           C  
ATOM   1834  NZ  LYS A 284      23.015  20.787  55.007  1.00 54.78           N  
ATOM   1835  N   TYR A 285      22.706  24.631  49.863  1.00 33.97           N  
ATOM   1836  CA  TYR A 285      23.011  26.038  50.072  1.00 31.83           C  
ATOM   1837  C   TYR A 285      21.836  26.970  49.736  1.00 30.81           C  
ATOM   1838  O   TYR A 285      21.574  27.925  50.471  1.00 30.00           O  
ATOM   1839  CB  TYR A 285      24.248  26.396  49.242  1.00 30.75           C  
ATOM   1840  CG  TYR A 285      24.692  27.829  49.347  1.00 29.41           C  
ATOM   1841  CD1 TYR A 285      24.328  28.762  48.379  1.00 27.89           C  
ATOM   1842  CD2 TYR A 285      25.473  28.256  50.420  1.00 28.79           C  
ATOM   1843  CE1 TYR A 285      24.730  30.089  48.474  1.00 30.06           C  
ATOM   1844  CE2 TYR A 285      25.880  29.578  50.527  1.00 30.09           C  
ATOM   1845  CZ  TYR A 285      25.506  30.493  49.552  1.00 30.65           C  
ATOM   1846  OH  TYR A 285      25.902  31.812  49.659  1.00 32.12           O  
ATOM   1847  N   GLN A 286      21.124  26.676  48.648  1.00 30.10           N  
ATOM   1848  CA  GLN A 286      19.985  27.493  48.183  1.00 32.43           C  
ATOM   1849  C   GLN A 286      18.780  27.700  49.099  1.00 31.65           C  
ATOM   1850  O   GLN A 286      18.001  28.629  48.882  1.00 30.19           O  
ATOM   1851  CB  GLN A 286      19.423  26.948  46.868  1.00 32.45           C  
ATOM   1852  CG  GLN A 286      20.246  27.245  45.655  1.00 35.13           C  
ATOM   1853  CD  GLN A 286      19.470  27.008  44.386  1.00 34.80           C  
ATOM   1854  OE1 GLN A 286      18.707  26.045  44.284  1.00 32.72           O  
ATOM   1855  NE2 GLN A 286      19.658  27.886  43.403  1.00 38.04           N  
ATOM   1856  N   GLU A 287      18.607  26.829  50.088  1.00 32.28           N  
ATOM   1857  CA  GLU A 287      17.474  26.911  51.006  1.00 32.82           C  
ATOM   1858  C   GLU A 287      17.318  28.278  51.653  1.00 33.74           C  
ATOM   1859  O   GLU A 287      16.204  28.698  51.960  1.00 34.54           O  
ATOM   1860  CB  GLU A 287      17.620  25.856  52.103  1.00 37.51           C  
ATOM   1861  CG  GLU A 287      17.696  24.428  51.592  1.00 43.00           C  
ATOM   1862  CD  GLU A 287      16.342  23.880  51.198  1.00 47.57           C  
ATOM   1863  OE1 GLU A 287      16.290  22.750  50.662  1.00 51.44           O  
ATOM   1864  OE2 GLU A 287      15.329  24.575  51.433  1.00 50.26           O  
ATOM   1865  N   ARG A 288      18.436  28.969  51.856  1.00 33.80           N  
ATOM   1866  CA  ARG A 288      18.444  30.286  52.483  1.00 34.69           C  
ATOM   1867  C   ARG A 288      17.647  31.372  51.739  1.00 34.87           C  
ATOM   1868  O   ARG A 288      17.202  32.345  52.353  1.00 35.91           O  
ATOM   1869  CB  ARG A 288      19.887  30.776  52.640  1.00 35.91           C  
ATOM   1870  CG  ARG A 288      20.850  29.755  53.204  1.00 38.87           C  
ATOM   1871  CD  ARG A 288      22.264  30.060  52.732  1.00 38.70           C  
ATOM   1872  NE  ARG A 288      22.740  31.358  53.198  1.00 39.86           N  
ATOM   1873  CZ  ARG A 288      23.042  31.628  54.464  1.00 41.36           C  
ATOM   1874  NH1 ARG A 288      23.472  32.836  54.807  1.00 40.66           N  
ATOM   1875  NH2 ARG A 288      22.914  30.689  55.394  1.00 42.00           N  
ATOM   1876  N   PHE A 289      17.471  31.219  50.431  1.00 32.64           N  
ATOM   1877  CA  PHE A 289      16.760  32.233  49.646  1.00 32.65           C  
ATOM   1878  C   PHE A 289      15.265  31.971  49.475  1.00 31.90           C  
ATOM   1879  O   PHE A 289      14.787  30.886  49.782  1.00 32.72           O  
ATOM   1880  CB  PHE A 289      17.432  32.373  48.280  1.00 29.58           C  
ATOM   1881  CG  PHE A 289      18.933  32.387  48.350  1.00 27.39           C  
ATOM   1882  CD1 PHE A 289      19.598  33.322  49.138  1.00 26.10           C  
ATOM   1883  CD2 PHE A 289      19.683  31.451  47.645  1.00 26.00           C  
ATOM   1884  CE1 PHE A 289      20.990  33.326  49.226  1.00 23.86           C  
ATOM   1885  CE2 PHE A 289      21.075  31.447  47.725  1.00 25.62           C  
ATOM   1886  CZ  PHE A 289      21.729  32.390  48.521  1.00 25.38           C  
ATOM   1887  N   ASP A 290      14.538  32.970  48.976  1.00 32.35           N  
ATOM   1888  CA  ASP A 290      13.087  32.867  48.773  1.00 33.00           C  
ATOM   1889  C   ASP A 290      12.690  32.255  47.431  1.00 32.32           C  
ATOM   1890  O   ASP A 290      11.751  31.454  47.358  1.00 33.86           O  
ATOM   1891  CB  ASP A 290      12.428  34.247  48.896  1.00 33.02           C  
ATOM   1892  CG  ASP A 290      12.678  34.900  50.243  1.00 34.15           C  
ATOM   1893  OD1 ASP A 290      13.233  34.231  51.143  1.00 35.36           O  
ATOM   1894  OD2 ASP A 290      12.311  36.084  50.402  1.00 34.92           O  
ATOM   1895  N   ILE A 291      13.383  32.650  46.367  1.00 29.09           N  
ATOM   1896  CA  ILE A 291      13.092  32.117  45.044  1.00 27.12           C  
ATOM   1897  C   ILE A 291      14.377  31.529  44.504  1.00 26.19           C  
ATOM   1898  O   ILE A 291      15.433  32.161  44.529  1.00 25.29           O  
ATOM   1899  CB  ILE A 291      12.531  33.194  44.094  1.00 26.78           C  
ATOM   1900  CG1 ILE A 291      12.265  32.572  42.726  1.00 24.82           C  
ATOM   1901  CG2 ILE A 291      13.477  34.386  44.021  1.00 25.34           C  
ATOM   1902  CD1 ILE A 291      11.299  33.386  41.862  1.00 25.56           C  
ATOM   1903  N   VAL A 292      14.271  30.317  43.986  1.00 24.84           N  
ATOM   1904  CA  VAL A 292      15.439  29.599  43.541  1.00 24.94           C  
ATOM   1905  C   VAL A 292      15.174  28.807  42.274  1.00 24.86           C  
ATOM   1906  O   VAL A 292      14.028  28.495  41.966  1.00 28.51           O  
ATOM   1907  CB  VAL A 292      15.866  28.658  44.699  1.00 25.02           C  
ATOM   1908  CG1 VAL A 292      15.815  27.215  44.258  1.00 25.49           C  
ATOM   1909  CG2 VAL A 292      17.205  29.067  45.230  1.00 24.95           C  
ATOM   1910  N   GLN A 293      16.237  28.478  41.545  1.00 25.50           N  
ATOM   1911  CA  GLN A 293      16.118  27.710  40.309  1.00 23.30           C  
ATOM   1912  C   GLN A 293      16.449  26.239  40.571  1.00 24.68           C  
ATOM   1913  O   GLN A 293      17.344  25.933  41.357  1.00 23.73           O  
ATOM   1914  CB  GLN A 293      17.067  28.268  39.238  1.00 19.63           C  
ATOM   1915  CG  GLN A 293      16.928  27.589  37.868  1.00 21.44           C  
ATOM   1916  CD  GLN A 293      17.735  28.268  36.746  1.00 19.84           C  
ATOM   1917  OE1 GLN A 293      18.289  29.355  36.920  1.00 21.78           O  
ATOM   1918  NE2 GLN A 293      17.792  27.622  35.591  1.00 17.50           N  
ATOM   1919  N   LEU A 294      15.713  25.337  39.923  1.00 24.86           N  
ATOM   1920  CA  LEU A 294      15.945  23.907  40.063  1.00 25.24           C  
ATOM   1921  C   LEU A 294      16.407  23.362  38.711  1.00 27.44           C  
ATOM   1922  O   LEU A 294      16.044  23.893  37.662  1.00 28.08           O  
ATOM   1923  CB  LEU A 294      14.666  23.196  40.505  1.00 27.14           C  
ATOM   1924  CG  LEU A 294      14.013  23.585  41.837  1.00 28.13           C  
ATOM   1925  CD1 LEU A 294      12.804  22.688  42.051  1.00 29.02           C  
ATOM   1926  CD2 LEU A 294      14.993  23.440  42.997  1.00 25.85           C  
ATOM   1927  N   PHE A 295      17.196  22.296  38.730  1.00 27.49           N  
ATOM   1928  CA  PHE A 295      17.725  21.736  37.495  1.00 27.50           C  
ATOM   1929  C   PHE A 295      17.692  20.213  37.477  1.00 28.32           C  
ATOM   1930  O   PHE A 295      17.741  19.571  38.522  1.00 31.22           O  
ATOM   1931  CB  PHE A 295      19.207  22.115  37.310  1.00 27.14           C  
ATOM   1932  CG  PHE A 295      19.550  23.537  37.650  1.00 29.98           C  
ATOM   1933  CD1 PHE A 295      19.810  24.462  36.639  1.00 31.68           C  
ATOM   1934  CD2 PHE A 295      19.703  23.935  38.976  1.00 31.84           C  
ATOM   1935  CE1 PHE A 295      20.226  25.758  36.945  1.00 31.22           C  
ATOM   1936  CE2 PHE A 295      20.116  25.230  39.296  1.00 30.81           C  
ATOM   1937  CZ  PHE A 295      20.379  26.142  38.276  1.00 32.34           C  
ATOM   1938  N   THR A 296      17.625  19.643  36.281  1.00 27.54           N  
ATOM   1939  CA  THR A 296      17.716  18.201  36.131  1.00 28.58           C  
ATOM   1940  C   THR A 296      19.237  18.123  35.997  1.00 30.36           C  
ATOM   1941  O   THR A 296      19.891  19.159  35.833  1.00 29.13           O  
ATOM   1942  CB  THR A 296      17.078  17.682  34.812  1.00 28.23           C  
ATOM   1943  OG1 THR A 296      17.719  18.303  33.693  1.00 24.61           O  
ATOM   1944  CG2 THR A 296      15.572  17.968  34.777  1.00 26.60           C  
ATOM   1945  N   GLU A 297      19.818  16.934  36.062  1.00 31.81           N  
ATOM   1946  CA  GLU A 297      21.268  16.851  35.939  1.00 34.46           C  
ATOM   1947  C   GLU A 297      21.775  17.385  34.608  1.00 32.37           C  
ATOM   1948  O   GLU A 297      22.818  18.034  34.567  1.00 31.40           O  
ATOM   1949  CB  GLU A 297      21.763  15.413  36.154  1.00 38.28           C  
ATOM   1950  CG  GLU A 297      21.872  15.032  37.631  1.00 46.01           C  
ATOM   1951  CD  GLU A 297      22.714  13.782  37.870  1.00 49.72           C  
ATOM   1952  OE1 GLU A 297      23.850  13.704  37.345  1.00 51.17           O  
ATOM   1953  OE2 GLU A 297      22.239  12.883  38.595  1.00 52.99           O  
ATOM   1954  N   GLU A 298      21.044  17.129  33.525  1.00 31.85           N  
ATOM   1955  CA  GLU A 298      21.469  17.618  32.213  1.00 33.81           C  
ATOM   1956  C   GLU A 298      21.316  19.137  32.087  1.00 31.01           C  
ATOM   1957  O   GLU A 298      22.088  19.784  31.390  1.00 28.31           O  
ATOM   1958  CB  GLU A 298      20.706  16.908  31.082  1.00 38.17           C  
ATOM   1959  CG  GLU A 298      19.195  17.078  31.123  1.00 48.33           C  
ATOM   1960  CD  GLU A 298      18.498  16.367  29.967  1.00 54.65           C  
ATOM   1961  OE1 GLU A 298      17.245  16.393  29.912  1.00 57.63           O  
ATOM   1962  OE2 GLU A 298      19.206  15.784  29.111  1.00 56.72           O  
ATOM   1963  N   GLU A 299      20.324  19.711  32.757  1.00 31.85           N  
ATOM   1964  CA  GLU A 299      20.147  21.162  32.711  1.00 32.80           C  
ATOM   1965  C   GLU A 299      21.352  21.839  33.369  1.00 30.55           C  
ATOM   1966  O   GLU A 299      21.971  22.740  32.793  1.00 29.24           O  
ATOM   1967  CB  GLU A 299      18.871  21.576  33.451  1.00 34.01           C  
ATOM   1968  CG  GLU A 299      17.622  21.583  32.595  1.00 38.49           C  
ATOM   1969  CD  GLU A 299      16.376  21.885  33.406  1.00 41.46           C  
ATOM   1970  OE1 GLU A 299      15.356  22.292  32.809  1.00 45.92           O  
ATOM   1971  OE2 GLU A 299      16.411  21.707  34.640  1.00 39.10           O  
ATOM   1972  N   PHE A 300      21.679  21.391  34.577  1.00 29.60           N  
ATOM   1973  CA  PHE A 300      22.800  21.943  35.337  1.00 28.08           C  
ATOM   1974  C   PHE A 300      24.109  21.758  34.573  1.00 28.01           C  
ATOM   1975  O   PHE A 300      24.990  22.619  34.622  1.00 28.88           O  
ATOM   1976  CB  PHE A 300      22.884  21.252  36.702  1.00 27.20           C  
ATOM   1977  CG  PHE A 300      23.741  21.972  37.705  1.00 26.30           C  
ATOM   1978  CD1 PHE A 300      24.892  21.371  38.212  1.00 25.45           C  
ATOM   1979  CD2 PHE A 300      23.372  23.230  38.179  1.00 26.75           C  
ATOM   1980  CE1 PHE A 300      25.664  22.008  39.184  1.00 27.45           C  
ATOM   1981  CE2 PHE A 300      24.136  23.880  39.152  1.00 27.31           C  
ATOM   1982  CZ  PHE A 300      25.286  23.267  39.658  1.00 28.19           C  
ATOM   1983  N   LYS A 301      24.241  20.638  33.868  1.00 27.30           N  
ATOM   1984  CA  LYS A 301      25.453  20.390  33.097  1.00 27.68           C  
ATOM   1985  C   LYS A 301      25.539  21.470  32.022  1.00 25.85           C  
ATOM   1986  O   LYS A 301      26.583  22.082  31.810  1.00 26.60           O  
ATOM   1987  CB  LYS A 301      25.413  19.003  32.430  1.00 29.90           C  
ATOM   1988  CG  LYS A 301      26.697  18.650  31.677  1.00 33.93           C  
ATOM   1989  CD  LYS A 301      26.505  17.541  30.635  1.00 39.53           C  
ATOM   1990  CE  LYS A 301      26.679  16.129  31.190  1.00 42.80           C  
ATOM   1991  NZ  LYS A 301      25.490  15.581  31.921  1.00 47.96           N  
ATOM   1992  N   HIS A 302      24.423  21.699  31.345  1.00 23.78           N  
ATOM   1993  CA  HIS A 302      24.360  22.704  30.295  1.00 22.95           C  
ATOM   1994  C   HIS A 302      24.751  24.084  30.815  1.00 21.98           C  
ATOM   1995  O   HIS A 302      25.644  24.732  30.261  1.00 20.97           O  
ATOM   1996  CB  HIS A 302      22.938  22.775  29.712  1.00 21.63           C  
ATOM   1997  CG  HIS A 302      22.773  23.817  28.650  1.00 18.95           C  
ATOM   1998  ND1 HIS A 302      23.163  23.618  27.343  1.00 20.29           N  
ATOM   1999  CD2 HIS A 302      22.286  25.080  28.709  1.00 17.01           C  
ATOM   2000  CE1 HIS A 302      22.921  24.712  26.642  1.00 20.08           C  
ATOM   2001  NE2 HIS A 302      22.389  25.615  27.449  1.00 18.46           N  
ATOM   2002  N   TRP A 303      24.089  24.525  31.884  1.00 20.13           N  
ATOM   2003  CA  TRP A 303      24.349  25.850  32.435  1.00 21.73           C  
ATOM   2004  C   TRP A 303      25.729  26.041  33.047  1.00 23.51           C  
ATOM   2005  O   TRP A 303      26.285  27.135  32.969  1.00 24.09           O  
ATOM   2006  CB  TRP A 303      23.262  26.237  33.449  1.00 18.79           C  
ATOM   2007  CG  TRP A 303      21.909  26.439  32.806  1.00 22.82           C  
ATOM   2008  CD1 TRP A 303      20.759  25.740  33.071  1.00 22.46           C  
ATOM   2009  CD2 TRP A 303      21.579  27.362  31.755  1.00 22.54           C  
ATOM   2010  NE1 TRP A 303      19.741  26.167  32.249  1.00 21.05           N  
ATOM   2011  CE2 TRP A 303      20.215  27.161  31.432  1.00 22.72           C  
ATOM   2012  CE3 TRP A 303      22.302  28.337  31.055  1.00 21.49           C  
ATOM   2013  CZ2 TRP A 303      19.564  27.901  30.436  1.00 20.01           C  
ATOM   2014  CZ3 TRP A 303      21.650  29.073  30.063  1.00 21.42           C  
ATOM   2015  CH2 TRP A 303      20.299  28.849  29.766  1.00 20.51           C  
ATOM   2016  N   MET A 304      26.294  24.991  33.641  1.00 23.94           N  
ATOM   2017  CA  MET A 304      27.616  25.104  34.253  1.00 25.56           C  
ATOM   2018  C   MET A 304      28.767  24.813  33.290  1.00 25.46           C  
ATOM   2019  O   MET A 304      29.836  25.396  33.406  1.00 25.66           O  
ATOM   2020  CB  MET A 304      27.733  24.167  35.464  1.00 26.40           C  
ATOM   2021  CG  MET A 304      26.830  24.523  36.623  1.00 27.11           C  
ATOM   2022  SD  MET A 304      27.130  26.187  37.266  1.00 28.72           S  
ATOM   2023  CE  MET A 304      25.575  26.981  36.890  1.00 28.38           C  
ATOM   2024  N   LEU A 305      28.548  23.924  32.331  1.00 29.34           N  
ATOM   2025  CA  LEU A 305      29.612  23.558  31.396  1.00 32.12           C  
ATOM   2026  C   LEU A 305      29.351  23.870  29.925  1.00 33.05           C  
ATOM   2027  O   LEU A 305      30.278  23.843  29.118  1.00 34.45           O  
ATOM   2028  CB  LEU A 305      29.932  22.062  31.552  1.00 30.86           C  
ATOM   2029  CG  LEU A 305      30.425  21.659  32.944  1.00 31.56           C  
ATOM   2030  CD1 LEU A 305      30.379  20.144  33.107  1.00 31.36           C  
ATOM   2031  CD2 LEU A 305      31.838  22.191  33.152  1.00 30.35           C  
ATOM   2032  N   GLY A 306      28.100  24.165  29.581  1.00 35.79           N  
ATOM   2033  CA  GLY A 306      27.756  24.459  28.197  1.00 39.81           C  
ATOM   2034  C   GLY A 306      27.526  23.170  27.427  1.00 44.44           C  
ATOM   2035  O   GLY A 306      27.580  22.083  28.006  1.00 41.14           O  
ATOM   2036  N   HIS A 307      27.250  23.272  26.130  1.00 51.15           N  
ATOM   2037  CA  HIS A 307      27.050  22.071  25.318  1.00 57.55           C  
ATOM   2038  C   HIS A 307      28.431  21.408  25.223  1.00 61.02           C  
ATOM   2039  O   HIS A 307      29.211  21.680  24.305  1.00 61.43           O  
ATOM   2040  CB  HIS A 307      26.543  22.444  23.928  1.00 59.87           C  
ATOM   2041  CG  HIS A 307      26.188  21.261  23.080  1.00 64.74           C  
ATOM   2042  ND1 HIS A 307      25.956  21.360  21.724  1.00 66.97           N  
ATOM   2043  CD2 HIS A 307      26.025  19.953  23.395  1.00 65.92           C  
ATOM   2044  CE1 HIS A 307      25.666  20.165  21.240  1.00 67.38           C  
ATOM   2045  NE2 HIS A 307      25.701  19.294  22.233  1.00 67.50           N  
ATOM   2046  N   ASP A 308      28.715  20.542  26.191  1.00 64.39           N  
ATOM   2047  CA  ASP A 308      30.000  19.857  26.312  1.00 66.68           C  
ATOM   2048  C   ASP A 308      30.469  19.053  25.106  1.00 68.01           C  
ATOM   2049  O   ASP A 308      30.545  17.820  25.154  1.00 67.82           O  
ATOM   2050  CB  ASP A 308      29.982  18.958  27.557  1.00 68.20           C  
ATOM   2051  CG  ASP A 308      31.376  18.659  28.089  1.00 69.72           C  
ATOM   2052  OD1 ASP A 308      32.132  19.621  28.356  1.00 70.10           O  
ATOM   2053  OD2 ASP A 308      31.712  17.465  28.249  1.00 70.47           O  
ATOM   2054  N   GLU A 309      30.787  19.755  24.024  1.00 68.58           N  
ATOM   2055  CA  GLU A 309      31.292  19.103  22.824  1.00 69.72           C  
ATOM   2056  C   GLU A 309      32.704  18.678  23.218  1.00 70.55           C  
ATOM   2057  O   GLU A 309      32.895  17.678  23.922  1.00 70.96           O  
ATOM   2058  CB  GLU A 309      31.345  20.108  21.671  1.00 69.68           C  
ATOM   2059  CG  GLU A 309      30.016  20.787  21.388  1.00 70.80           C  
ATOM   2060  CD  GLU A 309      30.172  22.055  20.569  1.00 72.08           C  
ATOM   2061  OE1 GLU A 309      29.138  22.675  20.228  1.00 72.17           O  
ATOM   2062  OE2 GLU A 309      31.329  22.434  20.273  1.00 71.64           O  
ATOM   2063  N   ASN A 310      33.689  19.450  22.772  1.00 70.60           N  
ATOM   2064  CA  ASN A 310      35.078  19.177  23.119  1.00 70.70           C  
ATOM   2065  C   ASN A 310      35.301  19.967  24.400  1.00 69.58           C  
ATOM   2066  O   ASN A 310      36.433  20.254  24.790  1.00 70.42           O  
ATOM   2067  CB  ASN A 310      36.025  19.681  22.022  1.00 72.16           C  
ATOM   2068  CG  ASN A 310      35.797  18.992  20.681  1.00 73.55           C  
ATOM   2069  OD1 ASN A 310      36.557  19.198  19.729  1.00 74.45           O  
ATOM   2070  ND2 ASN A 310      34.748  18.173  20.600  1.00 74.04           N  
ATOM   2071  N   SER A 311      34.190  20.320  25.040  1.00 67.71           N  
ATOM   2072  CA  SER A 311      34.206  21.092  26.272  1.00 65.84           C  
ATOM   2073  C   SER A 311      34.828  22.454  25.999  1.00 63.51           C  
ATOM   2074  O   SER A 311      34.936  22.880  24.846  1.00 63.68           O  
ATOM   2075  CB  SER A 311      35.005  20.358  27.359  1.00 66.84           C  
ATOM   2076  OG  SER A 311      34.871  21.005  28.618  1.00 67.35           O  
ATOM   2077  N   ASP A 312      35.235  23.127  27.069  1.00 60.87           N  
ATOM   2078  CA  ASP A 312      35.852  24.441  26.985  1.00 57.65           C  
ATOM   2079  C   ASP A 312      34.911  25.500  26.430  1.00 54.01           C  
ATOM   2080  O   ASP A 312      35.119  26.024  25.336  1.00 53.39           O  
ATOM   2081  CB  ASP A 312      37.123  24.373  26.140  1.00 61.31           C  
ATOM   2082  CG  ASP A 312      38.070  23.283  26.607  1.00 65.91           C  
ATOM   2083  OD1 ASP A 312      38.276  23.162  27.838  1.00 68.21           O  
ATOM   2084  OD2 ASP A 312      38.610  22.551  25.746  1.00 67.29           O  
ATOM   2085  N   SER A 313      33.865  25.797  27.194  1.00 49.08           N  
ATOM   2086  CA  SER A 313      32.904  26.821  26.817  1.00 44.23           C  
ATOM   2087  C   SER A 313      33.615  28.151  26.954  1.00 42.61           C  
ATOM   2088  O   SER A 313      34.356  28.369  27.917  1.00 42.86           O  
ATOM   2089  CB  SER A 313      31.703  26.810  27.762  1.00 43.32           C  
ATOM   2090  OG  SER A 313      30.967  28.018  27.650  1.00 39.94           O  
ATOM   2091  N   ASN A 314      33.403  29.048  26.003  1.00 39.91           N  
ATOM   2092  CA  ASN A 314      34.049  30.343  26.097  1.00 38.18           C  
ATOM   2093  C   ASN A 314      33.130  31.360  26.753  1.00 36.19           C  
ATOM   2094  O   ASN A 314      33.499  32.523  26.894  1.00 37.72           O  
ATOM   2095  CB  ASN A 314      34.474  30.831  24.713  1.00 38.88           C  
ATOM   2096  CG  ASN A 314      35.575  29.985  24.121  1.00 39.23           C  
ATOM   2097  OD1 ASN A 314      35.500  29.570  22.964  1.00 39.28           O  
ATOM   2098  ND2 ASN A 314      36.609  29.720  24.915  1.00 38.67           N  
ATOM   2099  N   VAL A 315      31.938  30.938  27.166  1.00 31.42           N  
ATOM   2100  CA  VAL A 315      31.037  31.891  27.794  1.00 29.49           C  
ATOM   2101  C   VAL A 315      30.781  31.658  29.271  1.00 27.05           C  
ATOM   2102  O   VAL A 315      30.569  32.616  29.999  1.00 27.85           O  
ATOM   2103  CB  VAL A 315      29.694  31.989  27.042  1.00 28.08           C  
ATOM   2104  CG1 VAL A 315      29.929  32.618  25.680  1.00 28.35           C  
ATOM   2105  CG2 VAL A 315      29.071  30.618  26.886  1.00 29.56           C  
ATOM   2106  N   VAL A 316      30.786  30.404  29.719  1.00 24.61           N  
ATOM   2107  CA  VAL A 316      30.579  30.132  31.136  1.00 24.33           C  
ATOM   2108  C   VAL A 316      31.786  29.400  31.721  1.00 25.15           C  
ATOM   2109  O   VAL A 316      32.303  28.454  31.127  1.00 24.27           O  
ATOM   2110  CB  VAL A 316      29.279  29.317  31.400  1.00 24.40           C  
ATOM   2111  CG1 VAL A 316      29.372  27.920  30.798  1.00 21.94           C  
ATOM   2112  CG2 VAL A 316      29.025  29.247  32.895  1.00 23.09           C  
ATOM   2113  N   LYS A 317      32.235  29.868  32.879  1.00 24.78           N  
ATOM   2114  CA  LYS A 317      33.389  29.309  33.564  1.00 26.66           C  
ATOM   2115  C   LYS A 317      32.993  28.810  34.948  1.00 28.51           C  
ATOM   2116  O   LYS A 317      32.485  29.579  35.767  1.00 28.92           O  
ATOM   2117  CB  LYS A 317      34.477  30.374  33.697  1.00 29.35           C  
ATOM   2118  CG  LYS A 317      35.644  30.211  32.742  1.00 33.89           C  
ATOM   2119  CD  LYS A 317      35.247  30.331  31.284  1.00 36.06           C  
ATOM   2120  CE  LYS A 317      36.449  30.023  30.397  1.00 37.12           C  
ATOM   2121  NZ  LYS A 317      36.193  30.178  28.950  1.00 39.37           N  
ATOM   2122  N   SER A 318      33.238  27.526  35.199  1.00 26.61           N  
ATOM   2123  CA  SER A 318      32.909  26.886  36.467  1.00 28.38           C  
ATOM   2124  C   SER A 318      34.112  26.299  37.199  1.00 29.00           C  
ATOM   2125  O   SER A 318      34.957  25.621  36.605  1.00 28.71           O  
ATOM   2126  CB  SER A 318      31.878  25.783  36.243  1.00 29.14           C  
ATOM   2127  OG  SER A 318      30.588  26.337  36.112  1.00 35.71           O  
ATOM   2128  N   TYR A 319      34.164  26.550  38.501  1.00 27.92           N  
ATOM   2129  CA  TYR A 319      35.255  26.072  39.332  1.00 27.51           C  
ATOM   2130  C   TYR A 319      34.763  25.385  40.595  1.00 29.25           C  
ATOM   2131  O   TYR A 319      33.733  25.744  41.163  1.00 29.80           O  
ATOM   2132  CB  TYR A 319      36.163  27.240  39.720  1.00 24.19           C  
ATOM   2133  CG  TYR A 319      36.984  27.769  38.579  1.00 27.11           C  
ATOM   2134  CD1 TYR A 319      38.263  27.276  38.333  1.00 25.75           C  
ATOM   2135  CD2 TYR A 319      36.482  28.764  37.730  1.00 26.53           C  
ATOM   2136  CE1 TYR A 319      39.029  27.758  37.280  1.00 27.13           C  
ATOM   2137  CE2 TYR A 319      37.242  29.251  36.670  1.00 27.74           C  
ATOM   2138  CZ  TYR A 319      38.515  28.744  36.457  1.00 28.78           C  
ATOM   2139  OH  TYR A 319      39.283  29.240  35.434  1.00 32.25           O  
ATOM   2140  N   VAL A 320      35.522  24.402  41.046  1.00 30.69           N  
ATOM   2141  CA  VAL A 320      35.166  23.685  42.251  1.00 34.34           C  
ATOM   2142  C   VAL A 320      36.386  23.626  43.169  1.00 35.70           C  
ATOM   2143  O   VAL A 320      37.534  23.744  42.715  1.00 35.68           O  
ATOM   2144  CB  VAL A 320      34.696  22.256  41.910  1.00 35.76           C  
ATOM   2145  CG1 VAL A 320      35.855  21.443  41.343  1.00 35.58           C  
ATOM   2146  CG2 VAL A 320      34.131  21.592  43.142  1.00 38.43           C  
ATOM   2147  N   VAL A 321      36.129  23.480  44.462  1.00 36.19           N  
ATOM   2148  CA  VAL A 321      37.194  23.372  45.442  1.00 39.00           C  
ATOM   2149  C   VAL A 321      36.984  22.056  46.182  1.00 41.64           C  
ATOM   2150  O   VAL A 321      36.009  21.900  46.918  1.00 42.72           O  
ATOM   2151  CB  VAL A 321      37.159  24.529  46.474  1.00 39.07           C  
ATOM   2152  CG1 VAL A 321      38.310  24.377  47.452  1.00 38.05           C  
ATOM   2153  CG2 VAL A 321      37.244  25.874  45.772  1.00 38.31           C  
ATOM   2154  N   GLU A 322      37.876  21.098  45.964  1.00 44.69           N  
ATOM   2155  CA  GLU A 322      37.771  19.813  46.647  1.00 48.64           C  
ATOM   2156  C   GLU A 322      38.936  19.662  47.619  1.00 49.56           C  
ATOM   2157  O   GLU A 322      40.065  20.024  47.292  1.00 50.01           O  
ATOM   2158  CB  GLU A 322      37.765  18.659  45.639  1.00 49.22           C  
ATOM   2159  CG  GLU A 322      38.985  18.571  44.766  1.00 51.07           C  
ATOM   2160  CD  GLU A 322      39.007  17.293  43.956  1.00 52.10           C  
ATOM   2161  OE1 GLU A 322      39.932  17.123  43.133  1.00 53.92           O  
ATOM   2162  OE2 GLU A 322      38.100  16.455  44.147  1.00 52.61           O  
ATOM   2163  N   ASP A 323      38.662  19.143  48.814  1.00 51.23           N  
ATOM   2164  CA  ASP A 323      39.712  18.980  49.818  1.00 52.99           C  
ATOM   2165  C   ASP A 323      40.584  17.735  49.661  1.00 54.11           C  
ATOM   2166  O   ASP A 323      40.544  17.052  48.632  1.00 53.12           O  
ATOM   2167  CB  ASP A 323      39.120  19.004  51.233  1.00 52.59           C  
ATOM   2168  CG  ASP A 323      38.113  17.901  51.468  1.00 52.20           C  
ATOM   2169  OD1 ASP A 323      38.239  16.823  50.844  1.00 52.06           O  
ATOM   2170  OD2 ASP A 323      37.200  18.111  52.297  1.00 52.57           O  
ATOM   2171  N   GLU A 324      41.375  17.461  50.699  1.00 56.36           N  
ATOM   2172  CA  GLU A 324      42.297  16.324  50.733  1.00 57.43           C  
ATOM   2173  C   GLU A 324      41.593  15.016  50.425  1.00 57.20           C  
ATOM   2174  O   GLU A 324      42.057  14.223  49.606  1.00 58.04           O  
ATOM   2175  CB  GLU A 324      42.954  16.196  52.113  1.00 59.82           C  
ATOM   2176  CG  GLU A 324      43.659  17.445  52.621  1.00 63.13           C  
ATOM   2177  CD  GLU A 324      42.708  18.610  52.839  1.00 65.50           C  
ATOM   2178  OE1 GLU A 324      41.675  18.431  53.527  1.00 65.90           O  
ATOM   2179  OE2 GLU A 324      42.998  19.708  52.318  1.00 68.24           O  
ATOM   2180  N   ASN A 325      40.471  14.796  51.096  1.00 56.15           N  
ATOM   2181  CA  ASN A 325      39.703  13.574  50.921  1.00 55.76           C  
ATOM   2182  C   ASN A 325      38.942  13.539  49.602  1.00 53.64           C  
ATOM   2183  O   ASN A 325      38.193  12.599  49.340  1.00 53.44           O  
ATOM   2184  CB  ASN A 325      38.734  13.424  52.091  1.00 58.74           C  
ATOM   2185  CG  ASN A 325      39.419  13.621  53.435  1.00 61.52           C  
ATOM   2186  OD1 ASN A 325      40.243  12.803  53.852  1.00 62.32           O  
ATOM   2187  ND2 ASN A 325      39.092  14.721  54.112  1.00 61.93           N  
ATOM   2188  N   GLY A 326      39.136  14.561  48.774  1.00 51.39           N  
ATOM   2189  CA  GLY A 326      38.443  14.613  47.498  1.00 48.01           C  
ATOM   2190  C   GLY A 326      36.979  15.015  47.609  1.00 45.46           C  
ATOM   2191  O   GLY A 326      36.178  14.705  46.727  1.00 44.17           O  
ATOM   2192  N   ILE A 327      36.622  15.692  48.697  1.00 43.60           N  
ATOM   2193  CA  ILE A 327      35.247  16.143  48.890  1.00 42.85           C  
ATOM   2194  C   ILE A 327      35.131  17.580  48.372  1.00 41.40           C  
ATOM   2195  O   ILE A 327      36.035  18.398  48.569  1.00 39.99           O  
ATOM   2196  CB  ILE A 327      34.834  16.119  50.394  1.00 45.21           C  
ATOM   2197  CG1 ILE A 327      34.889  14.688  50.944  1.00 45.58           C  
ATOM   2198  CG2 ILE A 327      33.417  16.673  50.559  1.00 43.82           C  
ATOM   2199  CD1 ILE A 327      33.929  13.726  50.261  1.00 46.67           C  
ATOM   2200  N   ILE A 328      34.023  17.877  47.702  1.00 39.46           N  
ATOM   2201  CA  ILE A 328      33.780  19.211  47.161  1.00 37.06           C  
ATOM   2202  C   ILE A 328      33.097  20.065  48.217  1.00 36.21           C  
ATOM   2203  O   ILE A 328      31.963  19.793  48.607  1.00 37.72           O  
ATOM   2204  CB  ILE A 328      32.907  19.125  45.899  1.00 37.55           C  
ATOM   2205  CG1 ILE A 328      33.754  18.585  44.744  1.00 34.43           C  
ATOM   2206  CG2 ILE A 328      32.306  20.486  45.573  1.00 38.49           C  
ATOM   2207  CD1 ILE A 328      32.950  18.173  43.546  1.00 34.16           C  
ATOM   2208  N   THR A 329      33.790  21.101  48.675  1.00 34.46           N  
ATOM   2209  CA  THR A 329      33.259  21.967  49.722  1.00 34.73           C  
ATOM   2210  C   THR A 329      32.750  23.327  49.254  1.00 33.98           C  
ATOM   2211  O   THR A 329      31.940  23.954  49.941  1.00 32.30           O  
ATOM   2212  CB  THR A 329      34.318  22.195  50.822  1.00 35.48           C  
ATOM   2213  OG1 THR A 329      35.501  22.753  50.236  1.00 33.55           O  
ATOM   2214  CG2 THR A 329      34.674  20.868  51.504  1.00 36.50           C  
ATOM   2215  N   ASP A 330      33.234  23.787  48.100  1.00 33.51           N  
ATOM   2216  CA  ASP A 330      32.816  25.074  47.550  1.00 32.70           C  
ATOM   2217  C   ASP A 330      32.869  25.045  46.033  1.00 32.44           C  
ATOM   2218  O   ASP A 330      33.559  24.213  45.432  1.00 32.71           O  
ATOM   2219  CB  ASP A 330      33.731  26.219  48.022  1.00 34.28           C  
ATOM   2220  CG  ASP A 330      34.081  26.137  49.498  1.00 35.75           C  
ATOM   2221  OD1 ASP A 330      34.926  25.294  49.857  1.00 36.91           O  
ATOM   2222  OD2 ASP A 330      33.514  26.916  50.296  1.00 37.27           O  
ATOM   2223  N   TYR A 331      32.141  25.971  45.420  1.00 30.26           N  
ATOM   2224  CA  TYR A 331      32.125  26.106  43.972  1.00 26.50           C  
ATOM   2225  C   TYR A 331      31.579  27.476  43.586  1.00 25.34           C  
ATOM   2226  O   TYR A 331      30.884  28.125  44.366  1.00 26.02           O  
ATOM   2227  CB  TYR A 331      31.294  24.980  43.333  1.00 26.52           C  
ATOM   2228  CG  TYR A 331      30.051  25.404  42.572  1.00 25.16           C  
ATOM   2229  CD1 TYR A 331      28.834  25.583  43.226  1.00 24.51           C  
ATOM   2230  CD2 TYR A 331      30.087  25.595  41.190  1.00 26.47           C  
ATOM   2231  CE1 TYR A 331      27.688  25.937  42.527  1.00 22.59           C  
ATOM   2232  CE2 TYR A 331      28.938  25.947  40.480  1.00 23.98           C  
ATOM   2233  CZ  TYR A 331      27.746  26.114  41.157  1.00 24.74           C  
ATOM   2234  OH  TYR A 331      26.601  26.454  40.469  1.00 28.42           O  
ATOM   2235  N   PHE A 332      31.944  27.932  42.396  1.00 24.93           N  
ATOM   2236  CA  PHE A 332      31.458  29.196  41.886  1.00 24.11           C  
ATOM   2237  C   PHE A 332      31.480  29.162  40.371  1.00 24.83           C  
ATOM   2238  O   PHE A 332      32.194  28.354  39.767  1.00 25.10           O  
ATOM   2239  CB  PHE A 332      32.288  30.386  42.425  1.00 23.86           C  
ATOM   2240  CG  PHE A 332      33.748  30.365  42.048  1.00 21.81           C  
ATOM   2241  CD1 PHE A 332      34.716  30.013  42.991  1.00 23.06           C  
ATOM   2242  CD2 PHE A 332      34.166  30.780  40.775  1.00 22.21           C  
ATOM   2243  CE1 PHE A 332      36.087  30.077  42.687  1.00 21.74           C  
ATOM   2244  CE2 PHE A 332      35.536  30.851  40.450  1.00 21.62           C  
ATOM   2245  CZ  PHE A 332      36.498  30.500  41.411  1.00 24.11           C  
ATOM   2246  N   SER A 333      30.666  30.016  39.760  1.00 23.73           N  
ATOM   2247  CA  SER A 333      30.608  30.103  38.311  1.00 22.33           C  
ATOM   2248  C   SER A 333      30.300  31.539  37.912  1.00 21.50           C  
ATOM   2249  O   SER A 333      29.742  32.308  38.699  1.00 23.12           O  
ATOM   2250  CB  SER A 333      29.541  29.146  37.749  1.00 22.42           C  
ATOM   2251  OG  SER A 333      28.221  29.522  38.123  1.00 23.90           O  
ATOM   2252  N   TYR A 334      30.687  31.902  36.697  1.00 21.53           N  
ATOM   2253  CA  TYR A 334      30.435  33.233  36.170  1.00 22.36           C  
ATOM   2254  C   TYR A 334      30.440  33.190  34.647  1.00 23.12           C  
ATOM   2255  O   TYR A 334      31.118  32.351  34.051  1.00 24.01           O  
ATOM   2256  CB  TYR A 334      31.496  34.227  36.672  1.00 23.07           C  
ATOM   2257  CG  TYR A 334      32.942  33.875  36.373  1.00 23.49           C  
ATOM   2258  CD1 TYR A 334      33.786  33.385  37.376  1.00 25.41           C  
ATOM   2259  CD2 TYR A 334      33.487  34.091  35.105  1.00 23.45           C  
ATOM   2260  CE1 TYR A 334      35.138  33.129  37.124  1.00 23.21           C  
ATOM   2261  CE2 TYR A 334      34.837  33.841  34.842  1.00 20.68           C  
ATOM   2262  CZ  TYR A 334      35.657  33.363  35.853  1.00 24.45           C  
ATOM   2263  OH  TYR A 334      36.997  33.139  35.598  1.00 23.49           O  
ATOM   2264  N   TYR A 335      29.679  34.075  34.010  1.00 21.43           N  
ATOM   2265  CA  TYR A 335      29.656  34.092  32.553  1.00 20.56           C  
ATOM   2266  C   TYR A 335      30.240  35.389  32.001  1.00 21.78           C  
ATOM   2267  O   TYR A 335      30.235  36.421  32.668  1.00 21.05           O  
ATOM   2268  CB  TYR A 335      28.236  33.860  32.011  1.00 18.46           C  
ATOM   2269  CG  TYR A 335      27.191  34.836  32.482  1.00 18.07           C  
ATOM   2270  CD1 TYR A 335      26.421  34.572  33.619  1.00 17.30           C  
ATOM   2271  CD2 TYR A 335      26.961  36.027  31.784  1.00 16.43           C  
ATOM   2272  CE1 TYR A 335      25.446  35.465  34.049  1.00 17.19           C  
ATOM   2273  CE2 TYR A 335      25.990  36.921  32.205  1.00 16.44           C  
ATOM   2274  CZ  TYR A 335      25.235  36.634  33.338  1.00 17.43           C  
ATOM   2275  OH  TYR A 335      24.253  37.511  33.744  1.00 19.67           O  
ATOM   2276  N   LEU A 336      30.760  35.307  30.782  1.00 22.17           N  
ATOM   2277  CA  LEU A 336      31.392  36.432  30.106  1.00 22.98           C  
ATOM   2278  C   LEU A 336      30.435  37.075  29.122  1.00 23.07           C  
ATOM   2279  O   LEU A 336      29.952  36.434  28.188  1.00 23.23           O  
ATOM   2280  CB  LEU A 336      32.658  35.950  29.391  1.00 22.33           C  
ATOM   2281  CG  LEU A 336      33.597  35.183  30.339  1.00 26.31           C  
ATOM   2282  CD1 LEU A 336      34.711  34.507  29.565  1.00 26.03           C  
ATOM   2283  CD2 LEU A 336      34.167  36.151  31.383  1.00 27.60           C  
ATOM   2284  N   LEU A 337      30.162  38.352  29.356  1.00 23.60           N  
ATOM   2285  CA  LEU A 337      29.256  39.135  28.530  1.00 22.77           C  
ATOM   2286  C   LEU A 337      29.855  40.534  28.453  1.00 22.62           C  
ATOM   2287  O   LEU A 337      29.626  41.372  29.324  1.00 22.90           O  
ATOM   2288  CB  LEU A 337      27.876  39.182  29.189  1.00 22.59           C  
ATOM   2289  CG  LEU A 337      26.773  39.983  28.493  1.00 24.06           C  
ATOM   2290  CD1 LEU A 337      26.602  39.509  27.059  1.00 23.01           C  
ATOM   2291  CD2 LEU A 337      25.481  39.822  29.290  1.00 23.70           C  
ATOM   2292  N   PRO A 338      30.630  40.804  27.405  1.00 21.81           N  
ATOM   2293  CA  PRO A 338      31.238  42.130  27.298  1.00 19.40           C  
ATOM   2294  C   PRO A 338      30.338  43.310  26.949  1.00 21.15           C  
ATOM   2295  O   PRO A 338      29.145  43.164  26.653  1.00 19.05           O  
ATOM   2296  CB  PRO A 338      32.354  41.921  26.264  1.00 20.23           C  
ATOM   2297  CG  PRO A 338      31.816  40.829  25.384  1.00 20.81           C  
ATOM   2298  CD  PRO A 338      31.126  39.885  26.363  1.00 20.05           C  
ATOM   2299  N   PHE A 339      30.950  44.486  27.018  1.00 20.85           N  
ATOM   2300  CA  PHE A 339      30.305  45.751  26.696  1.00 23.38           C  
ATOM   2301  C   PHE A 339      30.991  46.270  25.441  1.00 24.15           C  
ATOM   2302  O   PHE A 339      32.220  46.213  25.327  1.00 22.62           O  
ATOM   2303  CB  PHE A 339      30.555  46.787  27.802  1.00 24.10           C  
ATOM   2304  CG  PHE A 339      29.363  47.091  28.675  1.00 24.12           C  
ATOM   2305  CD1 PHE A 339      29.506  47.964  29.758  1.00 23.22           C  
ATOM   2306  CD2 PHE A 339      28.123  46.506  28.446  1.00 19.79           C  
ATOM   2307  CE1 PHE A 339      28.433  48.245  30.600  1.00 23.32           C  
ATOM   2308  CE2 PHE A 339      27.044  46.781  29.282  1.00 19.60           C  
ATOM   2309  CZ  PHE A 339      27.199  47.651  30.364  1.00 21.87           C  
ATOM   2310  N   THR A 340      30.203  46.767  24.501  1.00 25.78           N  
ATOM   2311  CA  THR A 340      30.768  47.369  23.306  1.00 25.80           C  
ATOM   2312  C   THR A 340      30.998  48.820  23.739  1.00 26.19           C  
ATOM   2313  O   THR A 340      30.142  49.405  24.403  1.00 24.22           O  
ATOM   2314  CB  THR A 340      29.768  47.330  22.137  1.00 25.86           C  
ATOM   2315  OG1 THR A 340      29.655  45.982  21.661  1.00 26.66           O  
ATOM   2316  CG2 THR A 340      30.230  48.238  20.991  1.00 24.76           C  
ATOM   2317  N   VAL A 341      32.155  49.387  23.411  1.00 27.03           N  
ATOM   2318  CA  VAL A 341      32.432  50.775  23.782  1.00 29.94           C  
ATOM   2319  C   VAL A 341      32.037  51.587  22.559  1.00 31.20           C  
ATOM   2320  O   VAL A 341      32.724  51.559  21.547  1.00 32.11           O  
ATOM   2321  CB  VAL A 341      33.932  51.007  24.105  1.00 30.22           C  
ATOM   2322  CG1 VAL A 341      34.144  52.442  24.578  1.00 30.30           C  
ATOM   2323  CG2 VAL A 341      34.401  50.033  25.176  1.00 28.63           C  
ATOM   2324  N   LEU A 342      30.925  52.306  22.661  1.00 34.66           N  
ATOM   2325  CA  LEU A 342      30.397  53.073  21.541  1.00 38.18           C  
ATOM   2326  C   LEU A 342      31.317  54.078  20.844  1.00 41.64           C  
ATOM   2327  O   LEU A 342      31.522  53.992  19.632  1.00 41.55           O  
ATOM   2328  CB  LEU A 342      29.091  53.751  21.964  1.00 36.46           C  
ATOM   2329  CG  LEU A 342      28.009  52.758  22.404  1.00 36.59           C  
ATOM   2330  CD1 LEU A 342      26.732  53.507  22.717  1.00 35.45           C  
ATOM   2331  CD2 LEU A 342      27.761  51.735  21.308  1.00 36.53           C  
ATOM   2332  N   ASP A 343      31.872  55.029  21.583  1.00 45.66           N  
ATOM   2333  CA  ASP A 343      32.743  56.012  20.949  1.00 50.66           C  
ATOM   2334  C   ASP A 343      34.070  56.166  21.676  1.00 52.08           C  
ATOM   2335  O   ASP A 343      34.188  56.947  22.623  1.00 53.10           O  
ATOM   2336  CB  ASP A 343      32.038  57.372  20.872  1.00 54.18           C  
ATOM   2337  CG  ASP A 343      32.810  58.386  20.039  1.00 57.44           C  
ATOM   2338  OD1 ASP A 343      32.401  59.568  20.019  1.00 58.82           O  
ATOM   2339  OD2 ASP A 343      33.819  58.003  19.403  1.00 58.47           O  
ATOM   2340  N   ASN A 344      35.068  55.414  21.229  1.00 52.74           N  
ATOM   2341  CA  ASN A 344      36.393  55.476  21.828  1.00 53.55           C  
ATOM   2342  C   ASN A 344      37.429  55.062  20.785  1.00 53.78           C  
ATOM   2343  O   ASN A 344      37.297  54.012  20.149  1.00 53.16           O  
ATOM   2344  CB  ASN A 344      36.471  54.549  23.040  1.00 53.44           C  
ATOM   2345  CG  ASN A 344      37.726  54.768  23.854  1.00 53.46           C  
ATOM   2346  OD1 ASN A 344      37.851  55.761  24.573  1.00 54.02           O  
ATOM   2347  ND2 ASN A 344      38.671  53.847  23.737  1.00 53.94           N  
ATOM   2348  N   ALA A 345      38.461  55.885  20.622  1.00 53.70           N  
ATOM   2349  CA  ALA A 345      39.503  55.623  19.633  1.00 54.52           C  
ATOM   2350  C   ALA A 345      40.670  54.765  20.105  1.00 54.45           C  
ATOM   2351  O   ALA A 345      41.622  54.561  19.353  1.00 56.07           O  
ATOM   2352  CB  ALA A 345      40.035  56.947  19.078  1.00 54.64           C  
ATOM   2353  N   GLN A 346      40.624  54.271  21.338  1.00 54.51           N  
ATOM   2354  CA  GLN A 346      41.715  53.433  21.823  1.00 53.53           C  
ATOM   2355  C   GLN A 346      41.245  52.030  22.193  1.00 51.10           C  
ATOM   2356  O   GLN A 346      42.010  51.072  22.106  1.00 51.52           O  
ATOM   2357  CB  GLN A 346      42.444  54.113  22.994  1.00 55.88           C  
ATOM   2358  CG  GLN A 346      41.585  54.514  24.186  1.00 59.04           C  
ATOM   2359  CD  GLN A 346      42.330  55.454  25.140  1.00 61.24           C  
ATOM   2360  OE1 GLN A 346      43.506  55.235  25.455  1.00 61.55           O  
ATOM   2361  NE2 GLN A 346      41.646  56.500  25.602  1.00 61.02           N  
ATOM   2362  N   HIS A 347      39.982  51.907  22.587  1.00 48.01           N  
ATOM   2363  CA  HIS A 347      39.406  50.608  22.931  1.00 45.11           C  
ATOM   2364  C   HIS A 347      38.026  50.478  22.282  1.00 43.09           C  
ATOM   2365  O   HIS A 347      37.305  51.460  22.140  1.00 43.82           O  
ATOM   2366  CB  HIS A 347      39.262  50.454  24.443  1.00 43.17           C  
ATOM   2367  CG  HIS A 347      40.546  50.598  25.195  1.00 42.06           C  
ATOM   2368  ND1 HIS A 347      40.892  51.754  25.861  1.00 43.45           N  
ATOM   2369  CD2 HIS A 347      41.558  49.724  25.404  1.00 41.85           C  
ATOM   2370  CE1 HIS A 347      42.062  51.586  26.452  1.00 43.36           C  
ATOM   2371  NE2 HIS A 347      42.488  50.363  26.190  1.00 42.04           N  
ATOM   2372  N   ASP A 348      37.654  49.271  21.886  1.00 41.89           N  
ATOM   2373  CA  ASP A 348      36.351  49.084  21.262  1.00 41.62           C  
ATOM   2374  C   ASP A 348      35.498  48.093  22.047  1.00 38.20           C  
ATOM   2375  O   ASP A 348      34.310  47.916  21.770  1.00 35.63           O  
ATOM   2376  CB  ASP A 348      36.528  48.601  19.818  1.00 45.81           C  
ATOM   2377  CG  ASP A 348      37.105  47.204  19.736  1.00 49.86           C  
ATOM   2378  OD1 ASP A 348      38.167  46.952  20.346  1.00 53.07           O  
ATOM   2379  OD2 ASP A 348      36.494  46.355  19.052  1.00 53.81           O  
ATOM   2380  N   GLU A 349      36.109  47.472  23.049  1.00 36.10           N  
ATOM   2381  CA  GLU A 349      35.416  46.485  23.859  1.00 35.51           C  
ATOM   2382  C   GLU A 349      35.922  46.436  25.304  1.00 33.18           C  
ATOM   2383  O   GLU A 349      37.106  46.614  25.565  1.00 34.74           O  
ATOM   2384  CB  GLU A 349      35.587  45.113  23.209  1.00 35.87           C  
ATOM   2385  CG  GLU A 349      34.709  44.027  23.768  1.00 39.52           C  
ATOM   2386  CD  GLU A 349      34.947  42.696  23.075  1.00 41.86           C  
ATOM   2387  OE1 GLU A 349      35.920  42.000  23.441  1.00 40.95           O  
ATOM   2388  OE2 GLU A 349      34.168  42.361  22.154  1.00 41.36           O  
ATOM   2389  N   LEU A 350      35.008  46.185  26.234  1.00 30.76           N  
ATOM   2390  CA  LEU A 350      35.335  46.078  27.646  1.00 29.00           C  
ATOM   2391  C   LEU A 350      35.012  44.642  28.068  1.00 27.86           C  
ATOM   2392  O   LEU A 350      33.874  44.205  27.931  1.00 29.33           O  
ATOM   2393  CB  LEU A 350      34.477  47.063  28.443  1.00 30.70           C  
ATOM   2394  CG  LEU A 350      34.970  47.631  29.777  1.00 32.25           C  
ATOM   2395  CD1 LEU A 350      36.308  48.340  29.588  1.00 32.54           C  
ATOM   2396  CD2 LEU A 350      33.932  48.618  30.304  1.00 31.28           C  
ATOM   2397  N   GLY A 351      36.008  43.909  28.562  1.00 25.24           N  
ATOM   2398  CA  GLY A 351      35.777  42.538  28.994  1.00 23.15           C  
ATOM   2399  C   GLY A 351      35.043  42.514  30.320  1.00 23.01           C  
ATOM   2400  O   GLY A 351      35.478  43.159  31.271  1.00 24.29           O  
ATOM   2401  N   ILE A 352      33.946  41.765  30.405  1.00 20.17           N  
ATOM   2402  CA  ILE A 352      33.171  41.741  31.634  1.00 21.48           C  
ATOM   2403  C   ILE A 352      32.677  40.368  32.074  1.00 21.04           C  
ATOM   2404  O   ILE A 352      32.199  39.577  31.263  1.00 22.00           O  
ATOM   2405  CB  ILE A 352      31.950  42.689  31.497  1.00 20.64           C  
ATOM   2406  CG1 ILE A 352      32.439  44.106  31.168  1.00 21.53           C  
ATOM   2407  CG2 ILE A 352      31.118  42.677  32.775  1.00 19.78           C  
ATOM   2408  CD1 ILE A 352      31.323  45.124  30.995  1.00 24.65           C  
ATOM   2409  N   ALA A 353      32.796  40.089  33.368  1.00 20.98           N  
ATOM   2410  CA  ALA A 353      32.325  38.823  33.919  1.00 20.48           C  
ATOM   2411  C   ALA A 353      31.180  39.110  34.882  1.00 20.03           C  
ATOM   2412  O   ALA A 353      31.183  40.136  35.560  1.00 20.32           O  
ATOM   2413  CB  ALA A 353      33.446  38.125  34.650  1.00 22.89           C  
ATOM   2414  N   TYR A 354      30.197  38.216  34.927  1.00 19.21           N  
ATOM   2415  CA  TYR A 354      29.058  38.358  35.832  1.00 18.40           C  
ATOM   2416  C   TYR A 354      28.990  37.127  36.732  1.00 19.77           C  
ATOM   2417  O   TYR A 354      28.943  36.006  36.241  1.00 20.40           O  
ATOM   2418  CB  TYR A 354      27.746  38.475  35.044  1.00 17.95           C  
ATOM   2419  CG  TYR A 354      27.519  39.798  34.336  1.00 20.30           C  
ATOM   2420  CD1 TYR A 354      26.830  40.834  34.967  1.00 18.91           C  
ATOM   2421  CD2 TYR A 354      28.002  40.021  33.040  1.00 17.58           C  
ATOM   2422  CE1 TYR A 354      26.630  42.056  34.331  1.00 18.66           C  
ATOM   2423  CE2 TYR A 354      27.808  41.236  32.403  1.00 16.62           C  
ATOM   2424  CZ  TYR A 354      27.126  42.248  33.051  1.00 17.61           C  
ATOM   2425  OH  TYR A 354      26.967  43.470  32.442  1.00 17.58           O  
ATOM   2426  N   LEU A 355      28.980  37.323  38.046  1.00 20.47           N  
ATOM   2427  CA  LEU A 355      28.889  36.185  38.958  1.00 19.83           C  
ATOM   2428  C   LEU A 355      27.567  35.461  38.679  1.00 21.38           C  
ATOM   2429  O   LEU A 355      26.515  36.086  38.547  1.00 20.83           O  
ATOM   2430  CB  LEU A 355      28.939  36.657  40.409  1.00 20.00           C  
ATOM   2431  CG  LEU A 355      29.009  35.559  41.471  1.00 21.59           C  
ATOM   2432  CD1 LEU A 355      30.271  34.722  41.271  1.00 21.63           C  
ATOM   2433  CD2 LEU A 355      28.987  36.201  42.857  1.00 21.02           C  
ATOM   2434  N   PHE A 356      27.632  34.136  38.602  1.00 20.94           N  
ATOM   2435  CA  PHE A 356      26.474  33.309  38.292  1.00 19.03           C  
ATOM   2436  C   PHE A 356      26.022  32.579  39.575  1.00 20.82           C  
ATOM   2437  O   PHE A 356      25.638  33.214  40.550  1.00 22.09           O  
ATOM   2438  CB  PHE A 356      26.891  32.322  37.181  1.00 17.54           C  
ATOM   2439  CG  PHE A 356      25.747  31.733  36.398  1.00 18.39           C  
ATOM   2440  CD1 PHE A 356      25.955  30.602  35.608  1.00 17.72           C  
ATOM   2441  CD2 PHE A 356      24.478  32.301  36.424  1.00 19.36           C  
ATOM   2442  CE1 PHE A 356      24.928  30.043  34.860  1.00 16.25           C  
ATOM   2443  CE2 PHE A 356      23.431  31.741  35.667  1.00 19.47           C  
ATOM   2444  CZ  PHE A 356      23.663  30.613  34.886  1.00 18.51           C  
ATOM   2445  N   TYR A 357      26.057  31.253  39.575  1.00 20.23           N  
ATOM   2446  CA  TYR A 357      25.667  30.496  40.756  1.00 22.32           C  
ATOM   2447  C   TYR A 357      26.899  30.052  41.541  1.00 23.10           C  
ATOM   2448  O   TYR A 357      27.938  29.760  40.947  1.00 25.15           O  
ATOM   2449  CB  TYR A 357      24.825  29.277  40.348  1.00 21.51           C  
ATOM   2450  CG  TYR A 357      23.419  29.642  39.939  1.00 21.92           C  
ATOM   2451  CD1 TYR A 357      22.555  30.262  40.841  1.00 20.67           C  
ATOM   2452  CD2 TYR A 357      22.961  29.411  38.639  1.00 21.73           C  
ATOM   2453  CE1 TYR A 357      21.273  30.652  40.465  1.00 21.47           C  
ATOM   2454  CE2 TYR A 357      21.670  29.795  38.253  1.00 23.16           C  
ATOM   2455  CZ  TYR A 357      20.835  30.417  39.174  1.00 22.33           C  
ATOM   2456  OH  TYR A 357      19.561  30.806  38.814  1.00 23.18           O  
ATOM   2457  N   TYR A 358      26.785  30.030  42.869  1.00 23.01           N  
ATOM   2458  CA  TYR A 358      27.881  29.603  43.738  1.00 25.35           C  
ATOM   2459  C   TYR A 358      27.360  28.965  45.024  1.00 26.63           C  
ATOM   2460  O   TYR A 358      26.181  29.091  45.359  1.00 26.44           O  
ATOM   2461  CB  TYR A 358      28.791  30.777  44.110  1.00 25.42           C  
ATOM   2462  CG  TYR A 358      28.131  31.853  44.944  1.00 26.80           C  
ATOM   2463  CD1 TYR A 358      27.475  32.919  44.344  1.00 24.10           C  
ATOM   2464  CD2 TYR A 358      28.193  31.822  46.338  1.00 28.74           C  
ATOM   2465  CE1 TYR A 358      26.906  33.929  45.099  1.00 25.39           C  
ATOM   2466  CE2 TYR A 358      27.621  32.830  47.108  1.00 25.59           C  
ATOM   2467  CZ  TYR A 358      26.983  33.882  46.480  1.00 26.23           C  
ATOM   2468  OH  TYR A 358      26.447  34.912  47.225  1.00 27.32           O  
ATOM   2469  N   ALA A 359      28.244  28.282  45.744  1.00 27.55           N  
ATOM   2470  CA  ALA A 359      27.861  27.631  46.988  1.00 30.02           C  
ATOM   2471  C   ALA A 359      29.071  27.273  47.844  1.00 30.82           C  
ATOM   2472  O   ALA A 359      30.183  27.144  47.335  1.00 30.20           O  
ATOM   2473  CB  ALA A 359      27.045  26.379  46.688  1.00 29.09           C  
ATOM   2474  N   SER A 360      28.831  27.126  49.146  1.00 33.84           N  
ATOM   2475  CA  SER A 360      29.857  26.765  50.130  1.00 35.00           C  
ATOM   2476  C   SER A 360      29.192  25.959  51.249  1.00 35.35           C  
ATOM   2477  O   SER A 360      28.058  26.253  51.629  1.00 36.68           O  
ATOM   2478  CB  SER A 360      30.490  28.025  50.722  1.00 33.50           C  
ATOM   2479  OG  SER A 360      31.559  27.701  51.595  1.00 30.91           O  
ATOM   2480  N   ASP A 361      29.881  24.949  51.773  1.00 34.86           N  
ATOM   2481  CA  ASP A 361      29.307  24.139  52.849  1.00 37.27           C  
ATOM   2482  C   ASP A 361      29.603  24.735  54.228  1.00 37.86           C  
ATOM   2483  O   ASP A 361      29.291  24.136  55.256  1.00 37.51           O  
ATOM   2484  CB  ASP A 361      29.827  22.693  52.776  1.00 37.15           C  
ATOM   2485  CG  ASP A 361      31.329  22.592  52.994  1.00 37.68           C  
ATOM   2486  OD1 ASP A 361      31.903  21.522  52.680  1.00 39.87           O  
ATOM   2487  OD2 ASP A 361      31.937  23.570  53.478  1.00 36.23           O  
ATOM   2488  N   SER A 362      30.191  25.926  54.236  1.00 38.59           N  
ATOM   2489  CA  SER A 362      30.539  26.606  55.476  1.00 40.56           C  
ATOM   2490  C   SER A 362      29.483  27.627  55.896  1.00 40.91           C  
ATOM   2491  O   SER A 362      29.674  28.361  56.864  1.00 41.17           O  
ATOM   2492  CB  SER A 362      31.876  27.325  55.310  1.00 39.63           C  
ATOM   2493  OG  SER A 362      31.743  28.386  54.377  1.00 41.46           O  
ATOM   2494  N   PHE A 363      28.372  27.683  55.172  1.00 42.36           N  
ATOM   2495  CA  PHE A 363      27.328  28.644  55.508  1.00 44.03           C  
ATOM   2496  C   PHE A 363      26.799  28.400  56.907  1.00 45.67           C  
ATOM   2497  O   PHE A 363      26.195  29.282  57.514  1.00 45.47           O  
ATOM   2498  CB  PHE A 363      26.170  28.575  54.504  1.00 41.90           C  
ATOM   2499  CG  PHE A 363      25.393  27.286  54.542  1.00 39.23           C  
ATOM   2500  CD1 PHE A 363      25.809  26.182  53.799  1.00 38.39           C  
ATOM   2501  CD2 PHE A 363      24.224  27.186  55.298  1.00 38.25           C  
ATOM   2502  CE1 PHE A 363      25.071  24.996  53.803  1.00 37.13           C  
ATOM   2503  CE2 PHE A 363      23.479  26.005  55.309  1.00 38.49           C  
ATOM   2504  CZ  PHE A 363      23.904  24.906  54.558  1.00 37.39           C  
ATOM   2505  N   GLU A 364      27.043  27.195  57.409  1.00 48.48           N  
ATOM   2506  CA  GLU A 364      26.591  26.783  58.737  1.00 50.77           C  
ATOM   2507  C   GLU A 364      27.635  27.088  59.817  1.00 50.47           C  
ATOM   2508  O   GLU A 364      27.308  27.172  60.998  1.00 51.12           O  
ATOM   2509  CB  GLU A 364      26.307  25.279  58.727  1.00 52.30           C  
ATOM   2510  CG  GLU A 364      25.257  24.814  59.725  1.00 55.51           C  
ATOM   2511  CD  GLU A 364      23.838  25.066  59.241  1.00 56.74           C  
ATOM   2512  OE1 GLU A 364      23.412  26.243  59.206  1.00 57.29           O  
ATOM   2513  OE2 GLU A 364      23.155  24.078  58.886  1.00 57.36           O  
ATOM   2514  N   LYS A 365      28.888  27.256  59.402  1.00 49.89           N  
ATOM   2515  CA  LYS A 365      29.987  27.520  60.326  1.00 48.61           C  
ATOM   2516  C   LYS A 365      30.260  29.008  60.523  1.00 48.23           C  
ATOM   2517  O   LYS A 365      29.789  29.843  59.745  1.00 48.90           O  
ATOM   2518  CB  LYS A 365      31.240  26.811  59.820  1.00 48.76           C  
ATOM   2519  CG  LYS A 365      31.000  25.329  59.585  1.00 52.23           C  
ATOM   2520  CD  LYS A 365      32.141  24.666  58.835  1.00 54.53           C  
ATOM   2521  CE  LYS A 365      31.849  23.183  58.602  1.00 57.10           C  
ATOM   2522  NZ  LYS A 365      30.573  22.951  57.852  1.00 56.62           N  
ATOM   2523  N   PRO A 366      31.026  29.359  61.575  1.00 47.19           N  
ATOM   2524  CA  PRO A 366      31.357  30.759  61.874  1.00 45.83           C  
ATOM   2525  C   PRO A 366      32.409  31.424  60.975  1.00 43.89           C  
ATOM   2526  O   PRO A 366      32.599  32.638  61.037  1.00 42.39           O  
ATOM   2527  CB  PRO A 366      31.792  30.699  63.336  1.00 46.44           C  
ATOM   2528  CG  PRO A 366      32.474  29.369  63.411  1.00 46.20           C  
ATOM   2529  CD  PRO A 366      31.521  28.468  62.644  1.00 46.63           C  
ATOM   2530  N   ASN A 367      33.092  30.641  60.146  1.00 42.70           N  
ATOM   2531  CA  ASN A 367      34.093  31.215  59.251  1.00 43.57           C  
ATOM   2532  C   ASN A 367      33.479  31.524  57.875  1.00 42.65           C  
ATOM   2533  O   ASN A 367      34.190  31.848  56.927  1.00 41.53           O  
ATOM   2534  CB  ASN A 367      35.278  30.258  59.095  1.00 44.35           C  
ATOM   2535  CG  ASN A 367      34.907  28.980  58.376  1.00 47.38           C  
ATOM   2536  OD1 ASN A 367      33.915  28.331  58.710  1.00 49.91           O  
ATOM   2537  ND2 ASN A 367      35.707  28.606  57.384  1.00 48.08           N  
ATOM   2538  N   TYR A 368      32.154  31.440  57.793  1.00 41.01           N  
ATOM   2539  CA  TYR A 368      31.414  31.681  56.557  1.00 40.33           C  
ATOM   2540  C   TYR A 368      31.854  32.905  55.756  1.00 40.82           C  
ATOM   2541  O   TYR A 368      32.391  32.774  54.653  1.00 41.80           O  
ATOM   2542  CB  TYR A 368      29.921  31.807  56.859  1.00 38.89           C  
ATOM   2543  CG  TYR A 368      29.050  31.994  55.634  1.00 38.97           C  
ATOM   2544  CD1 TYR A 368      28.032  32.948  55.619  1.00 36.35           C  
ATOM   2545  CD2 TYR A 368      29.219  31.193  54.501  1.00 37.73           C  
ATOM   2546  CE1 TYR A 368      27.202  33.099  54.511  1.00 37.29           C  
ATOM   2547  CE2 TYR A 368      28.392  31.335  53.386  1.00 36.45           C  
ATOM   2548  CZ  TYR A 368      27.386  32.288  53.397  1.00 36.78           C  
ATOM   2549  OH  TYR A 368      26.560  32.429  52.303  1.00 33.65           O  
ATOM   2550  N   LYS A 369      31.617  34.091  56.308  1.00 39.63           N  
ATOM   2551  CA  LYS A 369      31.964  35.323  55.623  1.00 39.86           C  
ATOM   2552  C   LYS A 369      33.404  35.328  55.147  1.00 41.03           C  
ATOM   2553  O   LYS A 369      33.701  35.796  54.047  1.00 41.68           O  
ATOM   2554  CB  LYS A 369      31.718  36.534  56.524  1.00 38.65           C  
ATOM   2555  CG  LYS A 369      32.099  37.853  55.863  1.00 37.67           C  
ATOM   2556  CD  LYS A 369      31.665  39.055  56.682  1.00 37.59           C  
ATOM   2557  CE  LYS A 369      31.977  40.356  55.948  1.00 36.58           C  
ATOM   2558  NZ  LYS A 369      31.512  41.559  56.707  1.00 40.07           N  
ATOM   2559  N   LYS A 370      34.302  34.804  55.969  1.00 41.70           N  
ATOM   2560  CA  LYS A 370      35.704  34.771  55.597  1.00 42.28           C  
ATOM   2561  C   LYS A 370      35.922  33.859  54.389  1.00 40.03           C  
ATOM   2562  O   LYS A 370      36.562  34.251  53.412  1.00 40.06           O  
ATOM   2563  CB  LYS A 370      36.546  34.297  56.782  1.00 44.91           C  
ATOM   2564  CG  LYS A 370      38.039  34.524  56.608  1.00 49.08           C  
ATOM   2565  CD  LYS A 370      38.668  35.025  57.903  1.00 54.50           C  
ATOM   2566  CE  LYS A 370      38.105  36.396  58.312  1.00 55.86           C  
ATOM   2567  NZ  LYS A 370      38.654  36.868  59.623  1.00 56.76           N  
ATOM   2568  N   ARG A 371      35.378  32.649  54.452  1.00 37.69           N  
ATOM   2569  CA  ARG A 371      35.529  31.695  53.362  1.00 37.67           C  
ATOM   2570  C   ARG A 371      34.901  32.221  52.066  1.00 36.63           C  
ATOM   2571  O   ARG A 371      35.432  32.019  50.980  1.00 35.41           O  
ATOM   2572  CB  ARG A 371      34.903  30.351  53.754  1.00 36.19           C  
ATOM   2573  CG  ARG A 371      34.513  29.484  52.571  1.00 38.24           C  
ATOM   2574  CD  ARG A 371      35.313  28.201  52.448  1.00 39.25           C  
ATOM   2575  NE  ARG A 371      36.736  28.425  52.237  1.00 38.96           N  
ATOM   2576  CZ  ARG A 371      37.548  27.539  51.671  1.00 40.20           C  
ATOM   2577  NH1 ARG A 371      37.072  26.377  51.251  1.00 39.88           N  
ATOM   2578  NH2 ARG A 371      38.841  27.805  51.544  1.00 41.58           N  
ATOM   2579  N   LEU A 372      33.776  32.908  52.190  1.00 37.24           N  
ATOM   2580  CA  LEU A 372      33.101  33.454  51.027  1.00 37.67           C  
ATOM   2581  C   LEU A 372      33.961  34.521  50.358  1.00 36.83           C  
ATOM   2582  O   LEU A 372      33.988  34.636  49.137  1.00 36.70           O  
ATOM   2583  CB  LEU A 372      31.762  34.049  51.443  1.00 37.94           C  
ATOM   2584  CG  LEU A 372      30.773  34.299  50.314  1.00 38.87           C  
ATOM   2585  CD1 LEU A 372      30.461  32.980  49.610  1.00 36.87           C  
ATOM   2586  CD2 LEU A 372      29.505  34.917  50.894  1.00 39.24           C  
ATOM   2587  N   ASN A 373      34.663  35.307  51.164  1.00 36.82           N  
ATOM   2588  CA  ASN A 373      35.519  36.353  50.631  1.00 36.09           C  
ATOM   2589  C   ASN A 373      36.711  35.754  49.893  1.00 36.98           C  
ATOM   2590  O   ASN A 373      37.126  36.265  48.843  1.00 36.60           O  
ATOM   2591  CB  ASN A 373      35.982  37.275  51.761  1.00 37.26           C  
ATOM   2592  CG  ASN A 373      34.966  38.371  52.072  1.00 39.76           C  
ATOM   2593  OD1 ASN A 373      34.839  39.345  51.324  1.00 40.48           O  
ATOM   2594  ND2 ASN A 373      34.228  38.210  53.166  1.00 39.11           N  
ATOM   2595  N   GLU A 374      37.253  34.666  50.434  1.00 34.90           N  
ATOM   2596  CA  GLU A 374      38.388  34.000  49.809  1.00 35.60           C  
ATOM   2597  C   GLU A 374      37.934  33.386  48.492  1.00 33.19           C  
ATOM   2598  O   GLU A 374      38.636  33.436  47.483  1.00 32.81           O  
ATOM   2599  CB  GLU A 374      38.926  32.882  50.711  1.00 38.57           C  
ATOM   2600  CG  GLU A 374      39.303  33.317  52.113  1.00 44.35           C  
ATOM   2601  CD  GLU A 374      40.007  32.215  52.899  1.00 48.36           C  
ATOM   2602  OE1 GLU A 374      39.432  31.112  53.068  1.00 47.70           O  
ATOM   2603  OE2 GLU A 374      41.147  32.459  53.349  1.00 52.24           O  
ATOM   2604  N   LEU A 375      36.746  32.799  48.515  1.00 30.47           N  
ATOM   2605  CA  LEU A 375      36.204  32.160  47.332  1.00 30.46           C  
ATOM   2606  C   LEU A 375      36.022  33.161  46.183  1.00 28.53           C  
ATOM   2607  O   LEU A 375      36.460  32.906  45.058  1.00 27.98           O  
ATOM   2608  CB  LEU A 375      34.878  31.492  47.688  1.00 31.21           C  
ATOM   2609  CG  LEU A 375      34.258  30.469  46.735  1.00 32.80           C  
ATOM   2610  CD1 LEU A 375      35.213  29.305  46.490  1.00 33.42           C  
ATOM   2611  CD2 LEU A 375      32.965  29.968  47.356  1.00 31.04           C  
ATOM   2612  N   ILE A 376      35.401  34.304  46.459  1.00 28.02           N  
ATOM   2613  CA  ILE A 376      35.181  35.295  45.409  1.00 28.44           C  
ATOM   2614  C   ILE A 376      36.490  35.908  44.931  1.00 28.56           C  
ATOM   2615  O   ILE A 376      36.634  36.255  43.757  1.00 27.86           O  
ATOM   2616  CB  ILE A 376      34.242  36.410  45.883  1.00 31.12           C  
ATOM   2617  CG1 ILE A 376      32.878  35.816  46.235  1.00 31.44           C  
ATOM   2618  CG2 ILE A 376      34.070  37.461  44.783  1.00 32.80           C  
ATOM   2619  CD1 ILE A 376      32.225  35.060  45.090  1.00 32.01           C  
ATOM   2620  N   THR A 377      37.448  36.025  45.846  1.00 27.82           N  
ATOM   2621  CA  THR A 377      38.752  36.577  45.525  1.00 26.59           C  
ATOM   2622  C   THR A 377      39.445  35.713  44.467  1.00 26.96           C  
ATOM   2623  O   THR A 377      40.088  36.231  43.552  1.00 25.59           O  
ATOM   2624  CB  THR A 377      39.627  36.662  46.792  1.00 27.78           C  
ATOM   2625  OG1 THR A 377      39.098  37.669  47.662  1.00 28.57           O  
ATOM   2626  CG2 THR A 377      41.059  37.008  46.445  1.00 28.53           C  
ATOM   2627  N   ASP A 378      39.310  34.397  44.592  1.00 27.43           N  
ATOM   2628  CA  ASP A 378      39.920  33.482  43.631  1.00 26.71           C  
ATOM   2629  C   ASP A 378      39.159  33.551  42.312  1.00 25.64           C  
ATOM   2630  O   ASP A 378      39.735  33.362  41.246  1.00 26.93           O  
ATOM   2631  CB  ASP A 378      39.940  32.052  44.186  1.00 26.99           C  
ATOM   2632  CG  ASP A 378      41.294  31.676  44.793  1.00 28.45           C  
ATOM   2633  OD1 ASP A 378      42.089  32.585  45.117  1.00 26.46           O  
ATOM   2634  OD2 ASP A 378      41.559  30.466  44.960  1.00 28.95           O  
ATOM   2635  N   ALA A 379      37.862  33.826  42.381  1.00 25.08           N  
ATOM   2636  CA  ALA A 379      37.068  33.966  41.166  1.00 23.67           C  
ATOM   2637  C   ALA A 379      37.604  35.180  40.411  1.00 23.83           C  
ATOM   2638  O   ALA A 379      37.824  35.112  39.203  1.00 24.18           O  
ATOM   2639  CB  ALA A 379      35.602  34.174  41.506  1.00 24.48           C  
ATOM   2640  N   LEU A 380      37.821  36.284  41.133  1.00 22.48           N  
ATOM   2641  CA  LEU A 380      38.342  37.512  40.534  1.00 22.21           C  
ATOM   2642  C   LEU A 380      39.693  37.233  39.897  1.00 23.66           C  
ATOM   2643  O   LEU A 380      39.997  37.730  38.810  1.00 24.74           O  
ATOM   2644  CB  LEU A 380      38.536  38.608  41.591  1.00 22.58           C  
ATOM   2645  CG  LEU A 380      37.333  39.137  42.372  1.00 22.51           C  
ATOM   2646  CD1 LEU A 380      37.804  40.127  43.419  1.00 20.27           C  
ATOM   2647  CD2 LEU A 380      36.349  39.792  41.419  1.00 19.89           C  
ATOM   2648  N   ILE A 381      40.511  36.447  40.589  1.00 23.70           N  
ATOM   2649  CA  ILE A 381      41.836  36.116  40.089  1.00 25.64           C  
ATOM   2650  C   ILE A 381      41.775  35.290  38.807  1.00 25.87           C  
ATOM   2651  O   ILE A 381      42.501  35.572  37.867  1.00 26.57           O  
ATOM   2652  CB  ILE A 381      42.668  35.360  41.157  1.00 26.01           C  
ATOM   2653  CG1 ILE A 381      43.014  36.319  42.300  1.00 27.47           C  
ATOM   2654  CG2 ILE A 381      43.945  34.804  40.531  1.00 25.06           C  
ATOM   2655  CD1 ILE A 381      43.570  35.647  43.524  1.00 29.21           C  
ATOM   2656  N   THR A 382      40.907  34.284  38.764  1.00 25.70           N  
ATOM   2657  CA  THR A 382      40.794  33.444  37.573  1.00 26.23           C  
ATOM   2658  C   THR A 382      40.319  34.215  36.339  1.00 28.37           C  
ATOM   2659  O   THR A 382      40.724  33.901  35.223  1.00 27.80           O  
ATOM   2660  CB  THR A 382      39.818  32.260  37.790  1.00 25.08           C  
ATOM   2661  OG1 THR A 382      38.494  32.757  37.994  1.00 25.36           O  
ATOM   2662  CG2 THR A 382      40.224  31.435  39.009  1.00 24.23           C  
ATOM   2663  N   SER A 383      39.479  35.232  36.533  1.00 29.01           N  
ATOM   2664  CA  SER A 383      38.947  35.986  35.400  1.00 29.83           C  
ATOM   2665  C   SER A 383      40.003  36.724  34.598  1.00 30.98           C  
ATOM   2666  O   SER A 383      39.796  37.008  33.421  1.00 32.15           O  
ATOM   2667  CB  SER A 383      37.868  36.977  35.858  1.00 31.30           C  
ATOM   2668  OG  SER A 383      38.421  38.052  36.596  1.00 31.85           O  
ATOM   2669  N   LYS A 384      41.133  37.033  35.224  1.00 31.47           N  
ATOM   2670  CA  LYS A 384      42.211  37.734  34.531  1.00 33.40           C  
ATOM   2671  C   LYS A 384      42.697  36.919  33.338  1.00 34.05           C  
ATOM   2672  O   LYS A 384      43.106  37.474  32.320  1.00 36.28           O  
ATOM   2673  CB  LYS A 384      43.371  38.013  35.497  1.00 34.56           C  
ATOM   2674  CG  LYS A 384      42.977  38.944  36.645  1.00 34.54           C  
ATOM   2675  CD  LYS A 384      44.006  38.994  37.766  1.00 34.64           C  
ATOM   2676  CE  LYS A 384      45.237  39.792  37.384  1.00 34.15           C  
ATOM   2677  NZ  LYS A 384      46.142  39.974  38.558  1.00 32.94           N  
ATOM   2678  N   LYS A 385      42.630  35.601  33.465  1.00 32.59           N  
ATOM   2679  CA  LYS A 385      43.049  34.694  32.401  1.00 33.80           C  
ATOM   2680  C   LYS A 385      42.212  34.879  31.135  1.00 32.79           C  
ATOM   2681  O   LYS A 385      42.634  34.510  30.042  1.00 32.38           O  
ATOM   2682  CB  LYS A 385      42.911  33.251  32.893  1.00 35.05           C  
ATOM   2683  CG  LYS A 385      43.303  32.167  31.902  1.00 39.11           C  
ATOM   2684  CD  LYS A 385      43.115  30.788  32.548  1.00 42.82           C  
ATOM   2685  CE  LYS A 385      43.665  29.653  31.687  1.00 44.51           C  
ATOM   2686  NZ  LYS A 385      42.963  29.523  30.382  1.00 45.21           N  
ATOM   2687  N   PHE A 386      41.031  35.470  31.287  1.00 30.28           N  
ATOM   2688  CA  PHE A 386      40.123  35.645  30.163  1.00 27.13           C  
ATOM   2689  C   PHE A 386      39.882  37.080  29.718  1.00 26.64           C  
ATOM   2690  O   PHE A 386      38.839  37.387  29.151  1.00 25.66           O  
ATOM   2691  CB  PHE A 386      38.799  34.979  30.511  1.00 26.01           C  
ATOM   2692  CG  PHE A 386      38.951  33.562  30.976  1.00 25.19           C  
ATOM   2693  CD1 PHE A 386      39.470  32.584  30.119  1.00 24.61           C  
ATOM   2694  CD2 PHE A 386      38.597  33.201  32.276  1.00 24.18           C  
ATOM   2695  CE1 PHE A 386      39.633  31.263  30.553  1.00 24.37           C  
ATOM   2696  CE2 PHE A 386      38.755  31.882  32.725  1.00 23.42           C  
ATOM   2697  CZ  PHE A 386      39.275  30.908  31.864  1.00 22.95           C  
ATOM   2698  N   GLY A 387      40.844  37.955  29.986  1.00 25.71           N  
ATOM   2699  CA  GLY A 387      40.729  39.343  29.575  1.00 25.18           C  
ATOM   2700  C   GLY A 387      39.631  40.160  30.234  1.00 25.53           C  
ATOM   2701  O   GLY A 387      39.156  41.137  29.654  1.00 26.87           O  
ATOM   2702  N   VAL A 388      39.225  39.775  31.440  1.00 23.77           N  
ATOM   2703  CA  VAL A 388      38.181  40.504  32.146  1.00 23.11           C  
ATOM   2704  C   VAL A 388      38.722  41.796  32.752  1.00 22.81           C  
ATOM   2705  O   VAL A 388      39.662  41.771  33.539  1.00 24.84           O  
ATOM   2706  CB  VAL A 388      37.555  39.628  33.259  1.00 22.17           C  
ATOM   2707  CG1 VAL A 388      36.704  40.471  34.199  1.00 19.01           C  
ATOM   2708  CG2 VAL A 388      36.706  38.549  32.632  1.00 19.78           C  
ATOM   2709  N   ASP A 389      38.116  42.917  32.375  1.00 20.98           N  
ATOM   2710  CA  ASP A 389      38.514  44.233  32.864  1.00 21.01           C  
ATOM   2711  C   ASP A 389      37.768  44.649  34.137  1.00 21.86           C  
ATOM   2712  O   ASP A 389      38.281  45.428  34.947  1.00 20.73           O  
ATOM   2713  CB  ASP A 389      38.270  45.275  31.778  1.00 20.32           C  
ATOM   2714  CG  ASP A 389      39.103  45.026  30.555  1.00 23.34           C  
ATOM   2715  OD1 ASP A 389      38.560  45.126  29.431  1.00 25.81           O  
ATOM   2716  OD2 ASP A 389      40.305  44.734  30.720  1.00 25.16           O  
ATOM   2717  N   VAL A 390      36.549  44.142  34.296  1.00 21.99           N  
ATOM   2718  CA  VAL A 390      35.731  44.445  35.461  1.00 20.77           C  
ATOM   2719  C   VAL A 390      34.836  43.237  35.724  1.00 22.33           C  
ATOM   2720  O   VAL A 390      34.313  42.635  34.794  1.00 24.61           O  
ATOM   2721  CB  VAL A 390      34.875  45.739  35.241  1.00 19.93           C  
ATOM   2722  CG1 VAL A 390      33.871  45.537  34.136  1.00 18.41           C  
ATOM   2723  CG2 VAL A 390      34.170  46.126  36.525  1.00 17.55           C  
ATOM   2724  N   PHE A 391      34.693  42.872  36.995  1.00 23.75           N  
ATOM   2725  CA  PHE A 391      33.887  41.727  37.409  1.00 21.08           C  
ATOM   2726  C   PHE A 391      32.608  42.261  38.059  1.00 22.09           C  
ATOM   2727  O   PHE A 391      32.677  43.050  38.997  1.00 21.50           O  
ATOM   2728  CB  PHE A 391      34.695  40.903  38.411  1.00 23.41           C  
ATOM   2729  CG  PHE A 391      34.195  39.494  38.610  1.00 24.19           C  
ATOM   2730  CD1 PHE A 391      33.095  39.235  39.420  1.00 22.82           C  
ATOM   2731  CD2 PHE A 391      34.856  38.423  38.009  1.00 23.40           C  
ATOM   2732  CE1 PHE A 391      32.656  37.922  39.633  1.00 25.02           C  
ATOM   2733  CE2 PHE A 391      34.426  37.110  38.216  1.00 24.35           C  
ATOM   2734  CZ  PHE A 391      33.324  36.860  39.030  1.00 23.66           C  
ATOM   2735  N   ASN A 392      31.449  41.834  37.560  1.00 21.19           N  
ATOM   2736  CA  ASN A 392      30.172  42.296  38.089  1.00 20.26           C  
ATOM   2737  C   ASN A 392      29.371  41.241  38.835  1.00 22.06           C  
ATOM   2738  O   ASN A 392      29.595  40.040  38.694  1.00 24.15           O  
ATOM   2739  CB  ASN A 392      29.255  42.794  36.966  1.00 18.09           C  
ATOM   2740  CG  ASN A 392      29.797  43.998  36.235  1.00 17.36           C  
ATOM   2741  OD1 ASN A 392      30.842  44.552  36.573  1.00 19.60           O  
ATOM   2742  ND2 ASN A 392      29.068  44.418  35.216  1.00 15.27           N  
ATOM   2743  N   CYS A 393      28.406  41.728  39.608  1.00 23.02           N  
ATOM   2744  CA  CYS A 393      27.466  40.892  40.336  1.00 23.17           C  
ATOM   2745  C   CYS A 393      26.348  41.824  40.781  1.00 22.45           C  
ATOM   2746  O   CYS A 393      26.400  43.025  40.526  1.00 21.85           O  
ATOM   2747  CB  CYS A 393      28.124  40.201  41.548  1.00 25.77           C  
ATOM   2748  SG  CYS A 393      28.406  41.209  43.023  1.00 25.10           S  
ATOM   2749  N   LEU A 394      25.325  41.270  41.414  1.00 22.51           N  
ATOM   2750  CA  LEU A 394      24.211  42.059  41.916  1.00 22.67           C  
ATOM   2751  C   LEU A 394      24.175  41.869  43.428  1.00 25.18           C  
ATOM   2752  O   LEU A 394      24.921  41.059  43.979  1.00 25.02           O  
ATOM   2753  CB  LEU A 394      22.896  41.579  41.290  1.00 22.94           C  
ATOM   2754  CG  LEU A 394      22.735  41.958  39.810  1.00 25.70           C  
ATOM   2755  CD1 LEU A 394      21.932  40.913  39.072  1.00 26.17           C  
ATOM   2756  CD2 LEU A 394      22.078  43.321  39.706  1.00 20.84           C  
ATOM   2757  N   THR A 395      23.306  42.613  44.098  1.00 24.82           N  
ATOM   2758  CA  THR A 395      23.187  42.510  45.537  1.00 24.12           C  
ATOM   2759  C   THR A 395      22.300  41.334  45.951  1.00 25.47           C  
ATOM   2760  O   THR A 395      21.820  41.281  47.085  1.00 27.82           O  
ATOM   2761  CB  THR A 395      22.642  43.840  46.130  1.00 23.12           C  
ATOM   2762  OG1 THR A 395      21.538  44.305  45.342  1.00 23.18           O  
ATOM   2763  CG2 THR A 395      23.723  44.904  46.131  1.00 18.26           C  
ATOM   2764  N   CYS A 396      22.109  40.382  45.038  1.00 25.08           N  
ATOM   2765  CA  CYS A 396      21.280  39.199  45.297  1.00 24.84           C  
ATOM   2766  C   CYS A 396      22.047  38.085  46.033  1.00 24.62           C  
ATOM   2767  O   CYS A 396      23.232  38.230  46.315  1.00 24.53           O  
ATOM   2768  CB  CYS A 396      20.728  38.662  43.973  1.00 23.60           C  
ATOM   2769  SG  CYS A 396      22.005  38.332  42.753  1.00 25.56           S  
ATOM   2770  N   GLN A 397      21.371  36.976  46.336  1.00 25.88           N  
ATOM   2771  CA  GLN A 397      22.005  35.858  47.048  1.00 27.18           C  
ATOM   2772  C   GLN A 397      22.658  36.407  48.320  1.00 28.51           C  
ATOM   2773  O   GLN A 397      22.105  37.289  48.973  1.00 29.75           O  
ATOM   2774  CB  GLN A 397      23.056  35.186  46.149  1.00 24.71           C  
ATOM   2775  CG  GLN A 397      22.476  34.502  44.887  1.00 24.89           C  
ATOM   2776  CD  GLN A 397      23.444  34.507  43.694  1.00 25.17           C  
ATOM   2777  OE1 GLN A 397      23.836  35.571  43.206  1.00 30.09           O  
ATOM   2778  NE2 GLN A 397      23.823  33.320  43.220  1.00 20.65           N  
ATOM   2779  N   ASP A 398      23.828  35.892  48.674  1.00 29.58           N  
ATOM   2780  CA  ASP A 398      24.539  36.384  49.849  1.00 29.81           C  
ATOM   2781  C   ASP A 398      25.707  37.263  49.412  1.00 30.23           C  
ATOM   2782  O   ASP A 398      26.721  37.370  50.114  1.00 28.99           O  
ATOM   2783  CB  ASP A 398      25.066  35.217  50.685  1.00 32.06           C  
ATOM   2784  CG  ASP A 398      24.029  34.666  51.647  1.00 33.51           C  
ATOM   2785  OD1 ASP A 398      22.844  35.079  51.592  1.00 35.96           O  
ATOM   2786  OD2 ASP A 398      24.411  33.807  52.462  1.00 33.08           O  
ATOM   2787  N   ASN A 399      25.560  37.915  48.264  1.00 28.54           N  
ATOM   2788  CA  ASN A 399      26.638  38.745  47.751  1.00 28.65           C  
ATOM   2789  C   ASN A 399      27.044  39.911  48.653  1.00 29.66           C  
ATOM   2790  O   ASN A 399      28.212  40.307  48.656  1.00 30.27           O  
ATOM   2791  CB  ASN A 399      26.293  39.245  46.342  1.00 25.74           C  
ATOM   2792  CG  ASN A 399      26.174  38.107  45.335  1.00 24.35           C  
ATOM   2793  OD1 ASN A 399      26.462  36.952  45.654  1.00 22.06           O  
ATOM   2794  ND2 ASN A 399      25.749  38.429  44.118  1.00 22.08           N  
ATOM   2795  N   THR A 400      26.104  40.446  49.430  1.00 30.00           N  
ATOM   2796  CA  THR A 400      26.412  41.570  50.321  1.00 30.47           C  
ATOM   2797  C   THR A 400      27.402  41.190  51.424  1.00 31.15           C  
ATOM   2798  O   THR A 400      27.935  42.054  52.122  1.00 31.68           O  
ATOM   2799  CB  THR A 400      25.133  42.156  50.979  1.00 28.90           C  
ATOM   2800  OG1 THR A 400      24.328  41.092  51.491  1.00 29.75           O  
ATOM   2801  CG2 THR A 400      24.329  42.952  49.978  1.00 26.27           C  
ATOM   2802  N   TYR A 401      27.641  39.894  51.570  1.00 32.85           N  
ATOM   2803  CA  TYR A 401      28.574  39.381  52.564  1.00 33.61           C  
ATOM   2804  C   TYR A 401      30.031  39.610  52.160  1.00 33.30           C  
ATOM   2805  O   TYR A 401      30.905  39.672  53.022  1.00 35.06           O  
ATOM   2806  CB  TYR A 401      28.347  37.881  52.773  1.00 33.16           C  
ATOM   2807  CG  TYR A 401      27.312  37.527  53.816  1.00 36.85           C  
ATOM   2808  CD1 TYR A 401      27.687  37.271  55.136  1.00 39.20           C  
ATOM   2809  CD2 TYR A 401      25.960  37.421  53.485  1.00 36.94           C  
ATOM   2810  CE1 TYR A 401      26.743  36.914  56.099  1.00 38.64           C  
ATOM   2811  CE2 TYR A 401      25.007  37.066  54.439  1.00 37.92           C  
ATOM   2812  CZ  TYR A 401      25.407  36.813  55.745  1.00 40.02           C  
ATOM   2813  OH  TYR A 401      24.473  36.452  56.697  1.00 41.93           O  
ATOM   2814  N   PHE A 402      30.299  39.732  50.861  1.00 31.97           N  
ATOM   2815  CA  PHE A 402      31.676  39.927  50.399  1.00 31.34           C  
ATOM   2816  C   PHE A 402      31.970  41.200  49.609  1.00 30.74           C  
ATOM   2817  O   PHE A 402      33.130  41.494  49.322  1.00 32.36           O  
ATOM   2818  CB  PHE A 402      32.127  38.724  49.561  1.00 29.03           C  
ATOM   2819  CG  PHE A 402      31.304  38.496  48.326  1.00 29.51           C  
ATOM   2820  CD1 PHE A 402      30.390  37.444  48.270  1.00 28.90           C  
ATOM   2821  CD2 PHE A 402      31.441  39.327  47.216  1.00 27.46           C  
ATOM   2822  CE1 PHE A 402      29.624  37.219  47.126  1.00 29.49           C  
ATOM   2823  CE2 PHE A 402      30.679  39.110  46.064  1.00 28.17           C  
ATOM   2824  CZ  PHE A 402      29.769  38.055  46.018  1.00 28.42           C  
ATOM   2825  N   LEU A 403      30.937  41.955  49.259  1.00 29.79           N  
ATOM   2826  CA  LEU A 403      31.131  43.167  48.472  1.00 31.98           C  
ATOM   2827  C   LEU A 403      32.187  44.144  48.982  1.00 33.66           C  
ATOM   2828  O   LEU A 403      33.054  44.578  48.217  1.00 35.19           O  
ATOM   2829  CB  LEU A 403      29.804  43.907  48.313  1.00 31.55           C  
ATOM   2830  CG  LEU A 403      28.736  43.151  47.523  1.00 34.63           C  
ATOM   2831  CD1 LEU A 403      27.425  43.911  47.560  1.00 33.16           C  
ATOM   2832  CD2 LEU A 403      29.215  42.955  46.088  1.00 35.41           C  
ATOM   2833  N   LYS A 404      32.128  44.486  50.267  1.00 34.38           N  
ATOM   2834  CA  LYS A 404      33.062  45.458  50.831  1.00 34.82           C  
ATOM   2835  C   LYS A 404      34.536  45.044  50.854  1.00 33.53           C  
ATOM   2836  O   LYS A 404      35.404  45.804  50.419  1.00 29.69           O  
ATOM   2837  CB  LYS A 404      32.612  45.852  52.245  1.00 37.91           C  
ATOM   2838  CG  LYS A 404      33.317  47.081  52.800  1.00 43.98           C  
ATOM   2839  CD  LYS A 404      32.774  47.470  54.171  1.00 47.85           C  
ATOM   2840  CE  LYS A 404      33.432  48.746  54.684  1.00 51.08           C  
ATOM   2841  NZ  LYS A 404      32.778  49.274  55.927  1.00 53.46           N  
ATOM   2842  N   ASP A 405      34.816  43.842  51.347  1.00 33.88           N  
ATOM   2843  CA  ASP A 405      36.190  43.363  51.443  1.00 34.51           C  
ATOM   2844  C   ASP A 405      36.827  42.993  50.109  1.00 33.26           C  
ATOM   2845  O   ASP A 405      38.053  43.042  49.982  1.00 33.28           O  
ATOM   2846  CB  ASP A 405      36.271  42.165  52.400  1.00 38.79           C  
ATOM   2847  CG  ASP A 405      35.935  42.541  53.836  1.00 44.03           C  
ATOM   2848  OD1 ASP A 405      36.581  43.463  54.383  1.00 46.00           O  
ATOM   2849  OD2 ASP A 405      35.025  41.915  54.419  1.00 47.35           O  
ATOM   2850  N   CYS A 406      36.016  42.613  49.122  1.00 30.02           N  
ATOM   2851  CA  CYS A 406      36.559  42.257  47.808  1.00 27.93           C  
ATOM   2852  C   CYS A 406      36.631  43.482  46.905  1.00 27.48           C  
ATOM   2853  O   CYS A 406      36.983  43.393  45.726  1.00 26.79           O  
ATOM   2854  CB  CYS A 406      35.731  41.152  47.152  1.00 25.66           C  
ATOM   2855  SG  CYS A 406      35.969  39.542  47.943  1.00 29.17           S  
ATOM   2856  N   LYS A 407      36.290  44.623  47.491  1.00 27.13           N  
ATOM   2857  CA  LYS A 407      36.335  45.914  46.824  1.00 29.28           C  
ATOM   2858  C   LYS A 407      35.380  46.154  45.668  1.00 28.92           C  
ATOM   2859  O   LYS A 407      35.729  46.795  44.682  1.00 27.49           O  
ATOM   2860  CB  LYS A 407      37.768  46.219  46.393  1.00 32.39           C  
ATOM   2861  CG  LYS A 407      38.747  46.239  47.564  1.00 36.06           C  
ATOM   2862  CD  LYS A 407      40.057  46.916  47.194  1.00 39.73           C  
ATOM   2863  CE  LYS A 407      40.975  47.001  48.402  1.00 43.55           C  
ATOM   2864  NZ  LYS A 407      42.154  47.886  48.153  1.00 45.33           N  
ATOM   2865  N   PHE A 408      34.167  45.636  45.798  1.00 30.02           N  
ATOM   2866  CA  PHE A 408      33.137  45.853  44.791  1.00 29.62           C  
ATOM   2867  C   PHE A 408      32.568  47.236  45.082  1.00 28.24           C  
ATOM   2868  O   PHE A 408      32.412  47.602  46.239  1.00 27.86           O  
ATOM   2869  CB  PHE A 408      32.026  44.811  44.928  1.00 28.09           C  
ATOM   2870  CG  PHE A 408      32.317  43.517  44.232  1.00 28.30           C  
ATOM   2871  CD1 PHE A 408      31.738  43.236  42.997  1.00 26.57           C  
ATOM   2872  CD2 PHE A 408      33.169  42.576  44.805  1.00 29.22           C  
ATOM   2873  CE1 PHE A 408      31.999  42.035  42.343  1.00 29.10           C  
ATOM   2874  CE2 PHE A 408      33.440  41.366  44.157  1.00 27.94           C  
ATOM   2875  CZ  PHE A 408      32.856  41.094  42.929  1.00 29.79           C  
ATOM   2876  N   GLY A 409      32.282  48.002  44.036  1.00 28.32           N  
ATOM   2877  CA  GLY A 409      31.711  49.324  44.207  1.00 26.32           C  
ATOM   2878  C   GLY A 409      30.307  49.318  43.622  1.00 27.87           C  
ATOM   2879  O   GLY A 409      30.009  48.501  42.752  1.00 28.40           O  
ATOM   2880  N   SER A 410      29.439  50.206  44.098  1.00 25.83           N  
ATOM   2881  CA  SER A 410      28.071  50.287  43.596  1.00 25.93           C  
ATOM   2882  C   SER A 410      28.033  50.967  42.230  1.00 26.14           C  
ATOM   2883  O   SER A 410      28.761  51.927  41.987  1.00 26.54           O  
ATOM   2884  CB  SER A 410      27.191  51.062  44.578  1.00 23.71           C  
ATOM   2885  OG  SER A 410      26.907  50.280  45.726  1.00 27.69           O  
ATOM   2886  N   GLY A 411      27.196  50.458  41.333  1.00 25.30           N  
ATOM   2887  CA  GLY A 411      27.100  51.057  40.017  1.00 25.04           C  
ATOM   2888  C   GLY A 411      25.883  51.958  39.960  1.00 24.52           C  
ATOM   2889  O   GLY A 411      25.158  52.081  40.949  1.00 22.16           O  
ATOM   2890  N   ASP A 412      25.651  52.592  38.818  1.00 23.32           N  
ATOM   2891  CA  ASP A 412      24.490  53.460  38.685  1.00 24.05           C  
ATOM   2892  C   ASP A 412      23.268  52.696  38.154  1.00 24.04           C  
ATOM   2893  O   ASP A 412      22.221  53.283  37.924  1.00 27.98           O  
ATOM   2894  CB  ASP A 412      24.819  54.654  37.771  1.00 21.81           C  
ATOM   2895  CG  ASP A 412      25.215  54.233  36.357  1.00 25.34           C  
ATOM   2896  OD1 ASP A 412      25.315  53.020  36.084  1.00 25.12           O  
ATOM   2897  OD2 ASP A 412      25.434  55.122  35.507  1.00 28.88           O  
ATOM   2898  N   GLY A 413      23.392  51.385  37.971  1.00 25.17           N  
ATOM   2899  CA  GLY A 413      22.269  50.617  37.455  1.00 23.80           C  
ATOM   2900  C   GLY A 413      21.561  49.720  38.457  1.00 26.39           C  
ATOM   2901  O   GLY A 413      22.170  49.215  39.397  1.00 26.28           O  
ATOM   2902  N   PHE A 414      20.260  49.530  38.258  1.00 29.08           N  
ATOM   2903  CA  PHE A 414      19.447  48.674  39.127  1.00 28.98           C  
ATOM   2904  C   PHE A 414      18.752  47.619  38.271  1.00 29.53           C  
ATOM   2905  O   PHE A 414      18.644  47.778  37.054  1.00 29.01           O  
ATOM   2906  CB  PHE A 414      18.400  49.509  39.861  1.00 29.55           C  
ATOM   2907  CG  PHE A 414      18.981  50.452  40.867  1.00 29.35           C  
ATOM   2908  CD1 PHE A 414      19.230  50.030  42.166  1.00 27.95           C  
ATOM   2909  CD2 PHE A 414      19.302  51.760  40.510  1.00 33.10           C  
ATOM   2910  CE1 PHE A 414      19.795  50.897  43.107  1.00 30.81           C  
ATOM   2911  CE2 PHE A 414      19.869  52.642  41.442  1.00 34.24           C  
ATOM   2912  CZ  PHE A 414      20.116  52.207  42.745  1.00 32.69           C  
ATOM   2913  N   LEU A 415      18.290  46.543  38.904  1.00 28.57           N  
ATOM   2914  CA  LEU A 415      17.609  45.470  38.189  1.00 27.19           C  
ATOM   2915  C   LEU A 415      16.388  45.021  38.979  1.00 27.79           C  
ATOM   2916  O   LEU A 415      16.492  44.676  40.163  1.00 25.98           O  
ATOM   2917  CB  LEU A 415      18.551  44.272  37.988  1.00 27.06           C  
ATOM   2918  CG  LEU A 415      18.028  43.120  37.114  1.00 27.91           C  
ATOM   2919  CD1 LEU A 415      17.896  43.607  35.670  1.00 25.98           C  
ATOM   2920  CD2 LEU A 415      18.962  41.914  37.181  1.00 24.28           C  
ATOM   2921  N   ASN A 416      15.230  45.035  38.323  1.00 27.63           N  
ATOM   2922  CA  ASN A 416      13.989  44.611  38.953  1.00 25.97           C  
ATOM   2923  C   ASN A 416      13.662  43.197  38.514  1.00 27.57           C  
ATOM   2924  O   ASN A 416      13.962  42.802  37.390  1.00 26.54           O  
ATOM   2925  CB  ASN A 416      12.834  45.532  38.567  1.00 27.11           C  
ATOM   2926  CG  ASN A 416      12.999  46.931  39.115  1.00 29.48           C  
ATOM   2927  OD1 ASN A 416      13.241  47.119  40.307  1.00 30.43           O  
ATOM   2928  ND2 ASN A 416      12.868  47.924  38.247  1.00 33.12           N  
ATOM   2929  N   TYR A 417      13.045  42.437  39.411  1.00 28.70           N  
ATOM   2930  CA  TYR A 417      12.661  41.072  39.118  1.00 29.68           C  
ATOM   2931  C   TYR A 417      11.147  41.003  39.089  1.00 29.45           C  
ATOM   2932  O   TYR A 417      10.477  41.580  39.945  1.00 29.14           O  
ATOM   2933  CB  TYR A 417      13.219  40.133  40.182  1.00 30.88           C  
ATOM   2934  CG  TYR A 417      14.729  40.101  40.216  1.00 33.83           C  
ATOM   2935  CD1 TYR A 417      15.449  39.073  39.599  1.00 31.99           C  
ATOM   2936  CD2 TYR A 417      15.444  41.104  40.872  1.00 34.92           C  
ATOM   2937  CE1 TYR A 417      16.843  39.050  39.640  1.00 32.25           C  
ATOM   2938  CE2 TYR A 417      16.831  41.089  40.919  1.00 33.05           C  
ATOM   2939  CZ  TYR A 417      17.521  40.066  40.306  1.00 33.02           C  
ATOM   2940  OH  TYR A 417      18.892  40.075  40.377  1.00 33.87           O  
ATOM   2941  N   TYR A 418      10.617  40.292  38.101  1.00 30.16           N  
ATOM   2942  CA  TYR A 418       9.179  40.159  37.938  1.00 31.06           C  
ATOM   2943  C   TYR A 418       8.718  38.725  37.751  1.00 30.61           C  
ATOM   2944  O   TYR A 418       9.450  37.876  37.239  1.00 29.03           O  
ATOM   2945  CB  TYR A 418       8.710  40.971  36.727  1.00 31.55           C  
ATOM   2946  CG  TYR A 418       9.021  42.449  36.794  1.00 33.24           C  
ATOM   2947  CD1 TYR A 418       8.213  43.322  37.524  1.00 33.48           C  
ATOM   2948  CD2 TYR A 418      10.120  42.976  36.113  1.00 32.56           C  
ATOM   2949  CE1 TYR A 418       8.492  44.687  37.569  1.00 36.62           C  
ATOM   2950  CE2 TYR A 418      10.409  44.331  36.151  1.00 34.64           C  
ATOM   2951  CZ  TYR A 418       9.594  45.182  36.881  1.00 36.29           C  
ATOM   2952  OH  TYR A 418       9.885  46.529  36.928  1.00 38.72           O  
ATOM   2953  N   LEU A 419       7.486  38.482  38.182  1.00 30.69           N  
ATOM   2954  CA  LEU A 419       6.822  37.198  38.038  1.00 32.41           C  
ATOM   2955  C   LEU A 419       5.524  37.549  37.337  1.00 32.27           C  
ATOM   2956  O   LEU A 419       4.769  38.402  37.807  1.00 33.49           O  
ATOM   2957  CB  LEU A 419       6.507  36.569  39.397  1.00 34.22           C  
ATOM   2958  CG  LEU A 419       7.568  35.655  40.008  1.00 36.88           C  
ATOM   2959  CD1 LEU A 419       7.136  35.207  41.400  1.00 38.29           C  
ATOM   2960  CD2 LEU A 419       7.772  34.450  39.104  1.00 36.90           C  
ATOM   2961  N   PHE A 420       5.269  36.920  36.202  1.00 31.42           N  
ATOM   2962  CA  PHE A 420       4.044  37.195  35.480  1.00 31.34           C  
ATOM   2963  C   PHE A 420       2.975  36.222  35.938  1.00 31.03           C  
ATOM   2964  O   PHE A 420       3.190  35.010  35.964  1.00 32.28           O  
ATOM   2965  CB  PHE A 420       4.275  37.063  33.979  1.00 31.49           C  
ATOM   2966  CG  PHE A 420       3.072  37.371  33.155  1.00 32.70           C  
ATOM   2967  CD1 PHE A 420       2.265  36.348  32.671  1.00 33.71           C  
ATOM   2968  CD2 PHE A 420       2.743  38.692  32.855  1.00 36.14           C  
ATOM   2969  CE1 PHE A 420       1.138  36.631  31.891  1.00 35.20           C  
ATOM   2970  CE2 PHE A 420       1.618  38.992  32.077  1.00 36.39           C  
ATOM   2971  CZ  PHE A 420       0.814  37.956  31.593  1.00 35.96           C  
ATOM   2972  N   ASN A 421       1.826  36.768  36.313  1.00 29.91           N  
ATOM   2973  CA  ASN A 421       0.694  35.984  36.774  1.00 29.73           C  
ATOM   2974  C   ASN A 421       0.971  35.130  38.003  1.00 30.83           C  
ATOM   2975  O   ASN A 421       0.705  33.930  38.018  1.00 31.69           O  
ATOM   2976  CB  ASN A 421       0.150  35.105  35.643  1.00 30.09           C  
ATOM   2977  CG  ASN A 421      -1.095  34.337  36.058  1.00 32.22           C  
ATOM   2978  OD1 ASN A 421      -1.949  34.869  36.767  1.00 32.72           O  
ATOM   2979  ND2 ASN A 421      -1.204  33.085  35.617  1.00 29.19           N  
ATOM   2980  N   TYR A 422       1.521  35.754  39.032  1.00 31.30           N  
ATOM   2981  CA  TYR A 422       1.774  35.062  40.277  1.00 34.88           C  
ATOM   2982  C   TYR A 422       2.192  36.077  41.324  1.00 38.10           C  
ATOM   2983  O   TYR A 422       3.214  36.744  41.188  1.00 38.90           O  
ATOM   2984  CB  TYR A 422       2.842  33.984  40.109  1.00 34.89           C  
ATOM   2985  CG  TYR A 422       2.775  32.949  41.204  1.00 36.03           C  
ATOM   2986  CD1 TYR A 422       3.291  33.210  42.477  1.00 36.10           C  
ATOM   2987  CD2 TYR A 422       2.138  31.726  40.991  1.00 35.47           C  
ATOM   2988  CE1 TYR A 422       3.170  32.284  43.507  1.00 33.54           C  
ATOM   2989  CE2 TYR A 422       2.012  30.793  42.018  1.00 36.47           C  
ATOM   2990  CZ  TYR A 422       2.528  31.081  43.271  1.00 34.98           C  
ATOM   2991  OH  TYR A 422       2.385  30.166  44.292  1.00 37.19           O  
ATOM   2992  N   ARG A 423       1.380  36.201  42.366  1.00 40.29           N  
ATOM   2993  CA  ARG A 423       1.656  37.151  43.431  1.00 43.10           C  
ATOM   2994  C   ARG A 423       2.279  36.467  44.634  1.00 42.68           C  
ATOM   2995  O   ARG A 423       1.908  35.352  44.991  1.00 43.56           O  
ATOM   2996  CB  ARG A 423       0.361  37.860  43.847  1.00 46.19           C  
ATOM   2997  CG  ARG A 423       0.551  38.968  44.871  1.00 52.45           C  
ATOM   2998  CD  ARG A 423      -0.712  39.819  45.018  1.00 58.05           C  
ATOM   2999  NE  ARG A 423      -1.040  40.547  43.789  1.00 63.59           N  
ATOM   3000  CZ  ARG A 423      -0.299  41.528  43.269  1.00 66.39           C  
ATOM   3001  NH1 ARG A 423      -0.682  42.126  42.143  1.00 65.50           N  
ATOM   3002  NH2 ARG A 423       0.822  41.920  43.873  1.00 66.85           N  
ATOM   3003  N   THR A 424       3.243  37.137  45.249  1.00 43.15           N  
ATOM   3004  CA  THR A 424       3.901  36.603  46.430  1.00 43.75           C  
ATOM   3005  C   THR A 424       4.417  37.763  47.272  1.00 43.70           C  
ATOM   3006  O   THR A 424       4.337  38.919  46.860  1.00 43.31           O  
ATOM   3007  CB  THR A 424       5.069  35.672  46.050  1.00 45.44           C  
ATOM   3008  OG1 THR A 424       5.660  35.141  47.243  1.00 46.28           O  
ATOM   3009  CG2 THR A 424       6.120  36.430  45.236  1.00 43.85           C  
ATOM   3010  N   PHE A 425       4.930  37.461  48.457  1.00 44.78           N  
ATOM   3011  CA  PHE A 425       5.445  38.503  49.339  1.00 46.29           C  
ATOM   3012  C   PHE A 425       6.695  39.139  48.735  1.00 45.42           C  
ATOM   3013  O   PHE A 425       7.502  38.456  48.103  1.00 46.67           O  
ATOM   3014  CB  PHE A 425       5.775  37.901  50.705  1.00 47.68           C  
ATOM   3015  CG  PHE A 425       4.659  37.087  51.286  1.00 50.71           C  
ATOM   3016  CD1 PHE A 425       3.483  37.700  51.719  1.00 51.04           C  
ATOM   3017  CD2 PHE A 425       4.766  35.695  51.369  1.00 52.78           C  
ATOM   3018  CE1 PHE A 425       2.422  36.939  52.224  1.00 52.48           C  
ATOM   3019  CE2 PHE A 425       3.710  34.920  51.873  1.00 53.24           C  
ATOM   3020  CZ  PHE A 425       2.536  35.543  52.300  1.00 52.68           C  
ATOM   3021  N   PRO A 426       6.865  40.459  48.905  1.00 43.55           N  
ATOM   3022  CA  PRO A 426       8.060  41.091  48.341  1.00 41.94           C  
ATOM   3023  C   PRO A 426       9.311  40.559  49.027  1.00 39.81           C  
ATOM   3024  O   PRO A 426       9.250  40.055  50.151  1.00 38.75           O  
ATOM   3025  CB  PRO A 426       7.817  42.583  48.584  1.00 42.58           C  
ATOM   3026  CG  PRO A 426       6.960  42.595  49.803  1.00 45.50           C  
ATOM   3027  CD  PRO A 426       5.994  41.454  49.550  1.00 44.41           C  
ATOM   3028  N   MET A 427      10.446  40.670  48.348  1.00 37.77           N  
ATOM   3029  CA  MET A 427      11.698  40.155  48.881  1.00 35.58           C  
ATOM   3030  C   MET A 427      12.751  41.224  49.112  1.00 34.72           C  
ATOM   3031  O   MET A 427      12.662  42.332  48.583  1.00 34.57           O  
ATOM   3032  CB  MET A 427      12.249  39.099  47.926  1.00 34.64           C  
ATOM   3033  CG  MET A 427      11.259  38.002  47.598  1.00 33.68           C  
ATOM   3034  SD  MET A 427      11.745  37.041  46.150  1.00 35.50           S  
ATOM   3035  CE  MET A 427      10.354  35.893  46.017  1.00 30.40           C  
ATOM   3036  N   ASP A 428      13.753  40.870  49.910  1.00 34.70           N  
ATOM   3037  CA  ASP A 428      14.857  41.764  50.223  1.00 36.53           C  
ATOM   3038  C   ASP A 428      15.803  41.773  49.009  1.00 34.94           C  
ATOM   3039  O   ASP A 428      16.198  40.717  48.509  1.00 32.71           O  
ATOM   3040  CB  ASP A 428      15.572  41.258  51.482  1.00 40.25           C  
ATOM   3041  CG  ASP A 428      16.619  42.235  52.004  1.00 47.57           C  
ATOM   3042  OD1 ASP A 428      17.625  42.486  51.299  1.00 50.24           O  
ATOM   3043  OD2 ASP A 428      16.434  42.753  53.128  1.00 51.15           O  
ATOM   3044  N   GLY A 429      16.141  42.967  48.529  1.00 34.27           N  
ATOM   3045  CA  GLY A 429      17.013  43.084  47.369  1.00 32.20           C  
ATOM   3046  C   GLY A 429      18.474  43.375  47.677  1.00 31.55           C  
ATOM   3047  O   GLY A 429      19.244  43.736  46.784  1.00 30.72           O  
ATOM   3048  N   GLY A 430      18.862  43.220  48.938  1.00 30.52           N  
ATOM   3049  CA  GLY A 430      20.240  43.473  49.316  1.00 30.57           C  
ATOM   3050  C   GLY A 430      20.565  44.939  49.528  1.00 31.29           C  
ATOM   3051  O   GLY A 430      21.676  45.275  49.935  1.00 31.39           O  
ATOM   3052  N   ILE A 431      19.604  45.816  49.251  1.00 32.23           N  
ATOM   3053  CA  ILE A 431      19.808  47.250  49.428  1.00 33.72           C  
ATOM   3054  C   ILE A 431      18.736  47.872  50.320  1.00 35.31           C  
ATOM   3055  O   ILE A 431      17.665  47.304  50.521  1.00 33.15           O  
ATOM   3056  CB  ILE A 431      19.794  48.007  48.074  1.00 32.39           C  
ATOM   3057  CG1 ILE A 431      18.473  47.749  47.348  1.00 31.74           C  
ATOM   3058  CG2 ILE A 431      20.982  47.584  47.227  1.00 29.92           C  
ATOM   3059  CD1 ILE A 431      18.313  48.527  46.060  1.00 30.08           C  
ATOM   3060  N   ASP A 432      19.038  49.049  50.854  1.00 38.90           N  
ATOM   3061  CA  ASP A 432      18.095  49.750  51.705  1.00 40.85           C  
ATOM   3062  C   ASP A 432      16.938  50.220  50.840  1.00 43.70           C  
ATOM   3063  O   ASP A 432      17.129  50.950  49.864  1.00 44.02           O  
ATOM   3064  CB  ASP A 432      18.769  50.944  52.381  1.00 41.38           C  
ATOM   3065  CG  ASP A 432      17.834  51.689  53.314  1.00 41.99           C  
ATOM   3066  OD1 ASP A 432      16.931  52.399  52.824  1.00 39.63           O  
ATOM   3067  OD2 ASP A 432      18.001  51.553  54.544  1.00 44.49           O  
ATOM   3068  N   LYS A 433      15.737  49.788  51.205  1.00 47.45           N  
ATOM   3069  CA  LYS A 433      14.524  50.130  50.477  1.00 50.67           C  
ATOM   3070  C   LYS A 433      14.349  51.626  50.227  1.00 51.88           C  
ATOM   3071  O   LYS A 433      13.767  52.029  49.217  1.00 53.37           O  
ATOM   3072  CB  LYS A 433      13.307  49.599  51.238  1.00 53.80           C  
ATOM   3073  CG  LYS A 433      11.988  49.779  50.503  1.00 57.26           C  
ATOM   3074  CD  LYS A 433      11.961  48.982  49.204  1.00 59.71           C  
ATOM   3075  CE  LYS A 433      10.648  49.189  48.460  1.00 61.46           C  
ATOM   3076  NZ  LYS A 433      10.569  48.351  47.231  1.00 62.41           N  
ATOM   3077  N   LYS A 434      14.862  52.447  51.136  1.00 52.44           N  
ATOM   3078  CA  LYS A 434      14.723  53.894  51.020  1.00 53.03           C  
ATOM   3079  C   LYS A 434      15.854  54.605  50.286  1.00 53.02           C  
ATOM   3080  O   LYS A 434      15.615  55.338  49.322  1.00 53.80           O  
ATOM   3081  CB  LYS A 434      14.574  54.508  52.414  1.00 55.34           C  
ATOM   3082  CG  LYS A 434      13.348  54.031  53.181  1.00 58.13           C  
ATOM   3083  CD  LYS A 434      13.351  54.550  54.619  1.00 60.88           C  
ATOM   3084  CE  LYS A 434      14.297  53.748  55.514  1.00 62.43           C  
ATOM   3085  NZ  LYS A 434      15.726  53.791  55.077  1.00 62.53           N  
ATOM   3086  N   THR A 435      17.083  54.388  50.746  1.00 52.09           N  
ATOM   3087  CA  THR A 435      18.253  55.032  50.160  1.00 50.10           C  
ATOM   3088  C   THR A 435      18.902  54.274  49.003  1.00 49.65           C  
ATOM   3089  O   THR A 435      19.835  54.784  48.382  1.00 50.68           O  
ATOM   3090  CB  THR A 435      19.329  55.271  51.234  1.00 50.19           C  
ATOM   3091  OG1 THR A 435      19.861  54.013  51.664  1.00 50.47           O  
ATOM   3092  CG2 THR A 435      18.726  55.981  52.437  1.00 50.92           C  
ATOM   3093  N   LYS A 436      18.420  53.068  48.713  1.00 47.98           N  
ATOM   3094  CA  LYS A 436      18.980  52.258  47.630  1.00 46.55           C  
ATOM   3095  C   LYS A 436      20.450  51.907  47.841  1.00 45.21           C  
ATOM   3096  O   LYS A 436      21.123  51.466  46.914  1.00 44.37           O  
ATOM   3097  CB  LYS A 436      18.846  52.974  46.281  1.00 47.90           C  
ATOM   3098  CG  LYS A 436      17.463  52.918  45.647  1.00 49.60           C  
ATOM   3099  CD  LYS A 436      16.498  53.867  46.318  1.00 53.78           C  
ATOM   3100  CE  LYS A 436      15.193  53.933  45.550  1.00 54.79           C  
ATOM   3101  NZ  LYS A 436      14.555  52.591  45.484  1.00 57.70           N  
ATOM   3102  N   GLU A 437      20.958  52.113  49.050  1.00 44.73           N  
ATOM   3103  CA  GLU A 437      22.352  51.794  49.333  1.00 44.26           C  
ATOM   3104  C   GLU A 437      22.477  50.350  49.810  1.00 41.73           C  
ATOM   3105  O   GLU A 437      21.553  49.794  50.403  1.00 40.68           O  
ATOM   3106  CB  GLU A 437      22.917  52.741  50.399  1.00 46.71           C  
ATOM   3107  CG  GLU A 437      22.795  54.223  50.056  1.00 53.11           C  
ATOM   3108  CD  GLU A 437      23.636  54.625  48.852  1.00 57.35           C  
ATOM   3109  OE1 GLU A 437      24.884  54.597  48.961  1.00 59.30           O  
ATOM   3110  OE2 GLU A 437      23.049  54.965  47.797  1.00 57.87           O  
ATOM   3111  N   VAL A 438      23.628  49.747  49.547  1.00 39.87           N  
ATOM   3112  CA  VAL A 438      23.886  48.374  49.950  1.00 40.03           C  
ATOM   3113  C   VAL A 438      23.859  48.169  51.465  1.00 38.99           C  
ATOM   3114  O   VAL A 438      24.321  49.012  52.233  1.00 38.13           O  
ATOM   3115  CB  VAL A 438      25.255  47.899  49.425  1.00 39.77           C  
ATOM   3116  CG1 VAL A 438      25.607  46.552  50.028  1.00 42.49           C  
ATOM   3117  CG2 VAL A 438      25.222  47.815  47.913  1.00 40.81           C  
ATOM   3118  N   VAL A 439      23.320  47.030  51.878  1.00 39.93           N  
ATOM   3119  CA  VAL A 439      23.232  46.665  53.285  1.00 41.50           C  
ATOM   3120  C   VAL A 439      24.105  45.430  53.479  1.00 41.16           C  
ATOM   3121  O   VAL A 439      23.780  44.355  52.980  1.00 41.76           O  
ATOM   3122  CB  VAL A 439      21.781  46.328  53.676  1.00 42.59           C  
ATOM   3123  CG1 VAL A 439      21.688  46.068  55.177  1.00 43.19           C  
ATOM   3124  CG2 VAL A 439      20.863  47.468  53.268  1.00 42.78           C  
ATOM   3125  N   GLU A 440      25.209  45.595  54.201  1.00 41.23           N  
ATOM   3126  CA  GLU A 440      26.166  44.519  54.448  1.00 41.59           C  
ATOM   3127  C   GLU A 440      25.649  43.256  55.126  1.00 41.58           C  
ATOM   3128  O   GLU A 440      24.723  43.294  55.929  1.00 39.58           O  
ATOM   3129  CB  GLU A 440      27.345  45.056  55.257  1.00 43.36           C  
ATOM   3130  CG  GLU A 440      28.175  46.091  54.531  1.00 49.44           C  
ATOM   3131  CD  GLU A 440      29.315  46.623  55.384  1.00 53.40           C  
ATOM   3132  OE1 GLU A 440      30.083  45.798  55.938  1.00 53.75           O  
ATOM   3133  OE2 GLU A 440      29.444  47.864  55.493  1.00 54.77           O  
ATOM   3134  N   ASP A 441      26.281  42.138  54.783  1.00 42.37           N  
ATOM   3135  CA  ASP A 441      25.961  40.826  55.334  1.00 44.25           C  
ATOM   3136  C   ASP A 441      24.466  40.551  55.420  1.00 44.65           C  
ATOM   3137  O   ASP A 441      23.954  40.129  56.457  1.00 44.89           O  
ATOM   3138  CB  ASP A 441      26.615  40.681  56.714  1.00 46.63           C  
ATOM   3139  CG  ASP A 441      28.111  40.988  56.682  1.00 49.56           C  
ATOM   3140  OD1 ASP A 441      28.743  40.789  55.618  1.00 50.66           O  
ATOM   3141  OD2 ASP A 441      28.662  41.418  57.718  1.00 50.50           O  
ATOM   3142  N   GLN A 442      23.781  40.757  54.301  1.00 44.47           N  
ATOM   3143  CA  GLN A 442      22.340  40.573  54.222  1.00 43.02           C  
ATOM   3144  C   GLN A 442      21.934  39.530  53.189  1.00 41.75           C  
ATOM   3145  O   GLN A 442      22.162  39.710  51.994  1.00 43.10           O  
ATOM   3146  CB  GLN A 442      21.691  41.912  53.862  1.00 45.71           C  
ATOM   3147  CG  GLN A 442      20.181  41.907  53.836  1.00 48.80           C  
ATOM   3148  CD  GLN A 442      19.591  41.561  55.188  1.00 52.44           C  
ATOM   3149  OE1 GLN A 442      19.957  42.156  56.213  1.00 52.23           O  
ATOM   3150  NE2 GLN A 442      18.671  40.597  55.201  1.00 52.23           N  
ATOM   3151  N   THR A 443      21.334  38.439  53.641  1.00 39.27           N  
ATOM   3152  CA  THR A 443      20.873  37.422  52.714  1.00 37.89           C  
ATOM   3153  C   THR A 443      19.681  37.998  51.946  1.00 36.29           C  
ATOM   3154  O   THR A 443      18.688  38.416  52.536  1.00 37.38           O  
ATOM   3155  CB  THR A 443      20.440  36.139  53.455  1.00 38.45           C  
ATOM   3156  OG1 THR A 443      21.606  35.456  53.930  1.00 41.07           O  
ATOM   3157  CG2 THR A 443      19.649  35.213  52.533  1.00 36.26           C  
ATOM   3158  N   SER A 444      19.801  38.037  50.627  1.00 33.87           N  
ATOM   3159  CA  SER A 444      18.741  38.547  49.769  1.00 30.98           C  
ATOM   3160  C   SER A 444      17.786  37.407  49.468  1.00 29.46           C  
ATOM   3161  O   SER A 444      18.171  36.241  49.529  1.00 29.61           O  
ATOM   3162  CB  SER A 444      19.337  39.087  48.465  1.00 29.73           C  
ATOM   3163  OG  SER A 444      18.332  39.287  47.492  1.00 29.18           O  
ATOM   3164  N   GLY A 445      16.538  37.738  49.156  1.00 28.92           N  
ATOM   3165  CA  GLY A 445      15.572  36.700  48.851  1.00 26.25           C  
ATOM   3166  C   GLY A 445      15.806  36.113  47.471  1.00 25.81           C  
ATOM   3167  O   GLY A 445      15.403  34.986  47.194  1.00 24.91           O  
ATOM   3168  N   ILE A 446      16.464  36.883  46.607  1.00 24.41           N  
ATOM   3169  CA  ILE A 446      16.750  36.460  45.239  1.00 24.85           C  
ATOM   3170  C   ILE A 446      17.864  35.428  45.144  1.00 24.33           C  
ATOM   3171  O   ILE A 446      19.003  35.701  45.516  1.00 26.57           O  
ATOM   3172  CB  ILE A 446      17.145  37.670  44.354  1.00 24.32           C  
ATOM   3173  CG1 ILE A 446      16.005  38.687  44.327  1.00 25.64           C  
ATOM   3174  CG2 ILE A 446      17.468  37.207  42.939  1.00 23.98           C  
ATOM   3175  CD1 ILE A 446      14.709  38.153  43.733  1.00 24.53           C  
ATOM   3176  N   GLY A 447      17.528  34.246  44.635  1.00 25.45           N  
ATOM   3177  CA  GLY A 447      18.508  33.184  44.486  1.00 23.81           C  
ATOM   3178  C   GLY A 447      18.644  32.716  43.041  1.00 24.74           C  
ATOM   3179  O   GLY A 447      19.252  31.679  42.774  1.00 24.74           O  
ATOM   3180  N   VAL A 448      18.048  33.469  42.115  1.00 22.79           N  
ATOM   3181  CA  VAL A 448      18.111  33.160  40.691  1.00 22.45           C  
ATOM   3182  C   VAL A 448      18.897  34.258  39.994  1.00 22.94           C  
ATOM   3183  O   VAL A 448      18.834  35.414  40.388  1.00 24.59           O  
ATOM   3184  CB  VAL A 448      16.700  33.095  40.030  1.00 23.52           C  
ATOM   3185  CG1 VAL A 448      15.939  31.880  40.535  1.00 22.32           C  
ATOM   3186  CG2 VAL A 448      15.910  34.375  40.341  1.00 23.24           C  
ATOM   3187  N   VAL A 449      19.644  33.880  38.962  1.00 23.22           N  
ATOM   3188  CA  VAL A 449      20.445  34.815  38.183  1.00 21.91           C  
ATOM   3189  C   VAL A 449      20.014  34.612  36.727  1.00 23.64           C  
ATOM   3190  O   VAL A 449      19.928  33.478  36.259  1.00 22.10           O  
ATOM   3191  CB  VAL A 449      21.958  34.503  38.333  1.00 21.81           C  
ATOM   3192  CG1 VAL A 449      22.798  35.582  37.665  1.00 19.87           C  
ATOM   3193  CG2 VAL A 449      22.318  34.404  39.797  1.00 21.07           C  
ATOM   3194  N   LEU A 450      19.712  35.704  36.027  1.00 25.18           N  
ATOM   3195  CA  LEU A 450      19.286  35.636  34.629  1.00 25.63           C  
ATOM   3196  C   LEU A 450      20.366  36.191  33.709  1.00 27.19           C  
ATOM   3197  O   LEU A 450      21.204  36.992  34.134  1.00 27.89           O  
ATOM   3198  CB  LEU A 450      17.977  36.395  34.420  1.00 24.36           C  
ATOM   3199  CG  LEU A 450      16.735  35.661  34.938  1.00 28.07           C  
ATOM   3200  CD1 LEU A 450      16.739  35.653  36.461  1.00 29.45           C  
ATOM   3201  CD2 LEU A 450      15.482  36.332  34.418  1.00 27.53           C  
ATOM   3202  N   LEU A 451      20.346  35.772  32.448  1.00 25.17           N  
ATOM   3203  CA  LEU A 451      21.368  36.206  31.507  1.00 27.21           C  
ATOM   3204  C   LEU A 451      21.119  37.550  30.814  1.00 27.00           C  
ATOM   3205  O   LEU A 451      20.003  38.094  30.914  1.00 26.57           O  
ATOM   3206  CB  LEU A 451      21.582  35.116  30.459  1.00 27.01           C  
ATOM   3207  CG  LEU A 451      21.843  33.711  31.016  1.00 29.10           C  
ATOM   3208  CD1 LEU A 451      22.014  32.709  29.857  1.00 26.43           C  
ATOM   3209  CD2 LEU A 451      23.084  33.743  31.902  1.00 27.16           C  
ATOM   3210  OXT LEU A 451      22.061  38.041  30.162  1.00 26.67           O  
TER    3211      LEU A 451                                                      
ATOM   3212  N   GLU B  60      -1.638  35.289  47.877  1.00 45.54           N  
ATOM   3213  CA  GLU B  60      -0.527  34.668  47.093  1.00 46.16           C  
ATOM   3214  C   GLU B  60      -1.045  33.653  46.082  1.00 44.07           C  
ATOM   3215  O   GLU B  60      -1.976  32.904  46.366  1.00 44.47           O  
ATOM   3216  CB  GLU B  60       0.465  33.968  48.028  1.00 49.06           C  
ATOM   3217  CG  GLU B  60       1.693  33.417  47.304  1.00 53.00           C  
ATOM   3218  CD  GLU B  60       2.624  32.635  48.212  1.00 56.29           C  
ATOM   3219  OE1 GLU B  60       3.768  32.347  47.787  1.00 56.70           O  
ATOM   3220  OE2 GLU B  60       2.212  32.301  49.346  1.00 59.03           O  
ATOM   3221  N   GLY B  61      -0.428  33.633  44.903  1.00 42.29           N  
ATOM   3222  CA  GLY B  61      -0.832  32.707  43.860  1.00 39.71           C  
ATOM   3223  C   GLY B  61      -1.160  33.391  42.545  1.00 38.45           C  
ATOM   3224  O   GLY B  61      -0.988  34.598  42.418  1.00 37.46           O  
ATOM   3225  N   PRO B  62      -1.634  32.639  41.541  1.00 38.11           N  
ATOM   3226  CA  PRO B  62      -1.983  33.203  40.233  1.00 39.11           C  
ATOM   3227  C   PRO B  62      -3.078  34.263  40.358  1.00 40.17           C  
ATOM   3228  O   PRO B  62      -3.950  34.164  41.223  1.00 40.52           O  
ATOM   3229  CB  PRO B  62      -2.459  31.981  39.443  1.00 37.81           C  
ATOM   3230  CG  PRO B  62      -1.690  30.859  40.055  1.00 38.95           C  
ATOM   3231  CD  PRO B  62      -1.784  31.174  41.533  1.00 39.36           C  
ATOM   3232  N   ILE B  63      -3.039  35.267  39.489  1.00 40.76           N  
ATOM   3233  CA  ILE B  63      -4.034  36.330  39.522  1.00 42.07           C  
ATOM   3234  C   ILE B  63      -5.014  36.304  38.351  1.00 42.54           C  
ATOM   3235  O   ILE B  63      -6.147  36.760  38.487  1.00 44.22           O  
ATOM   3236  CB  ILE B  63      -3.363  37.733  39.597  1.00 41.63           C  
ATOM   3237  CG1 ILE B  63      -2.079  37.761  38.772  1.00 40.25           C  
ATOM   3238  CG2 ILE B  63      -3.057  38.090  41.046  1.00 44.49           C  
ATOM   3239  CD1 ILE B  63      -2.303  37.837  37.292  1.00 44.17           C  
ATOM   3240  N   ASP B  64      -4.598  35.768  37.208  1.00 41.77           N  
ATOM   3241  CA  ASP B  64      -5.486  35.719  36.050  1.00 43.60           C  
ATOM   3242  C   ASP B  64      -6.528  34.613  36.131  1.00 43.64           C  
ATOM   3243  O   ASP B  64      -6.442  33.705  36.964  1.00 42.32           O  
ATOM   3244  CB  ASP B  64      -4.696  35.537  34.747  1.00 45.37           C  
ATOM   3245  CG  ASP B  64      -3.791  36.715  34.439  1.00 48.44           C  
ATOM   3246  OD1 ASP B  64      -4.134  37.859  34.821  1.00 48.98           O  
ATOM   3247  OD2 ASP B  64      -2.742  36.498  33.796  1.00 50.57           O  
ATOM   3248  N   LYS B  65      -7.515  34.706  35.246  1.00 43.93           N  
ATOM   3249  CA  LYS B  65      -8.578  33.718  35.161  1.00 44.00           C  
ATOM   3250  C   LYS B  65      -7.922  32.410  34.730  1.00 42.30           C  
ATOM   3251  O   LYS B  65      -7.048  32.411  33.872  1.00 41.52           O  
ATOM   3252  CB  LYS B  65      -9.612  34.158  34.117  1.00 45.81           C  
ATOM   3253  CG  LYS B  65     -10.681  33.112  33.816  1.00 49.81           C  
ATOM   3254  CD  LYS B  65     -10.865  32.935  32.308  1.00 53.69           C  
ATOM   3255  CE  LYS B  65     -11.639  31.658  31.972  1.00 55.52           C  
ATOM   3256  NZ  LYS B  65     -11.657  31.373  30.501  1.00 54.29           N  
ATOM   3257  N   LEU B  66      -8.335  31.300  35.331  1.00 42.06           N  
ATOM   3258  CA  LEU B  66      -7.772  29.997  34.992  1.00 41.82           C  
ATOM   3259  C   LEU B  66      -8.121  29.625  33.555  1.00 40.66           C  
ATOM   3260  O   LEU B  66      -9.272  29.746  33.140  1.00 41.64           O  
ATOM   3261  CB  LEU B  66      -8.300  28.930  35.958  1.00 43.36           C  
ATOM   3262  CG  LEU B  66      -7.263  28.196  36.825  1.00 46.91           C  
ATOM   3263  CD1 LEU B  66      -6.388  29.202  37.577  1.00 46.55           C  
ATOM   3264  CD2 LEU B  66      -7.979  27.267  37.805  1.00 46.08           C  
ATOM   3265  N   LYS B  67      -7.121  29.180  32.798  1.00 40.25           N  
ATOM   3266  CA  LYS B  67      -7.317  28.797  31.399  1.00 40.17           C  
ATOM   3267  C   LYS B  67      -6.673  27.464  31.050  1.00 39.87           C  
ATOM   3268  O   LYS B  67      -5.934  26.877  31.846  1.00 40.66           O  
ATOM   3269  CB  LYS B  67      -6.716  29.847  30.454  1.00 40.49           C  
ATOM   3270  CG  LYS B  67      -7.385  31.211  30.443  1.00 42.19           C  
ATOM   3271  CD  LYS B  67      -6.635  32.147  29.498  1.00 43.59           C  
ATOM   3272  CE  LYS B  67      -7.282  33.523  29.410  1.00 47.02           C  
ATOM   3273  NZ  LYS B  67      -6.474  34.468  28.575  1.00 47.21           N  
ATOM   3274  N   THR B  68      -6.970  27.001  29.840  1.00 39.01           N  
ATOM   3275  CA  THR B  68      -6.401  25.776  29.296  1.00 39.32           C  
ATOM   3276  C   THR B  68      -5.896  26.187  27.921  1.00 39.96           C  
ATOM   3277  O   THR B  68      -6.329  27.200  27.374  1.00 38.93           O  
ATOM   3278  CB  THR B  68      -7.447  24.660  29.128  1.00 40.51           C  
ATOM   3279  OG1 THR B  68      -8.436  25.065  28.170  1.00 39.72           O  
ATOM   3280  CG2 THR B  68      -8.105  24.344  30.468  1.00 38.74           C  
ATOM   3281  N   PRO B  69      -4.963  25.421  27.345  1.00 41.58           N  
ATOM   3282  CA  PRO B  69      -4.445  25.781  26.021  1.00 43.69           C  
ATOM   3283  C   PRO B  69      -5.527  26.034  24.975  1.00 45.44           C  
ATOM   3284  O   PRO B  69      -5.298  26.742  23.997  1.00 46.91           O  
ATOM   3285  CB  PRO B  69      -3.555  24.593  25.669  1.00 43.45           C  
ATOM   3286  CG  PRO B  69      -2.995  24.205  27.012  1.00 43.29           C  
ATOM   3287  CD  PRO B  69      -4.219  24.283  27.915  1.00 42.46           C  
ATOM   3288  N   GLU B  70      -6.711  25.471  25.194  1.00 48.52           N  
ATOM   3289  CA  GLU B  70      -7.820  25.628  24.254  1.00 50.06           C  
ATOM   3290  C   GLU B  70      -8.392  27.044  24.217  1.00 48.91           C  
ATOM   3291  O   GLU B  70      -8.904  27.486  23.190  1.00 48.24           O  
ATOM   3292  CB  GLU B  70      -8.928  24.632  24.594  1.00 53.33           C  
ATOM   3293  CG  GLU B  70      -8.457  23.184  24.692  1.00 59.03           C  
ATOM   3294  CD  GLU B  70      -7.880  22.660  23.383  1.00 63.33           C  
ATOM   3295  OE1 GLU B  70      -6.818  23.163  22.947  1.00 65.71           O  
ATOM   3296  OE2 GLU B  70      -8.493  21.744  22.786  1.00 65.28           O  
ATOM   3297  N   ASP B  71      -8.302  27.759  25.334  1.00 48.28           N  
ATOM   3298  CA  ASP B  71      -8.819  29.123  25.399  1.00 47.95           C  
ATOM   3299  C   ASP B  71      -7.855  30.123  24.773  1.00 46.10           C  
ATOM   3300  O   ASP B  71      -8.122  31.324  24.753  1.00 46.55           O  
ATOM   3301  CB  ASP B  71      -9.083  29.529  26.852  1.00 49.27           C  
ATOM   3302  CG  ASP B  71     -10.043  28.594  27.554  1.00 50.92           C  
ATOM   3303  OD1 ASP B  71      -9.601  27.533  28.041  1.00 51.49           O  
ATOM   3304  OD2 ASP B  71     -11.248  28.918  27.607  1.00 53.92           O  
ATOM   3305  N   VAL B  72      -6.737  29.621  24.264  1.00 44.30           N  
ATOM   3306  CA  VAL B  72      -5.715  30.462  23.654  1.00 42.46           C  
ATOM   3307  C   VAL B  72      -5.795  30.409  22.129  1.00 40.93           C  
ATOM   3308  O   VAL B  72      -5.770  29.330  21.544  1.00 42.91           O  
ATOM   3309  CB  VAL B  72      -4.316  30.002  24.115  1.00 41.30           C  
ATOM   3310  CG1 VAL B  72      -3.236  30.856  23.480  1.00 40.79           C  
ATOM   3311  CG2 VAL B  72      -4.238  30.073  25.625  1.00 41.88           C  
ATOM   3312  N   PRO B  73      -5.882  31.576  21.468  1.00 40.68           N  
ATOM   3313  CA  PRO B  73      -5.967  31.649  20.004  1.00 40.29           C  
ATOM   3314  C   PRO B  73      -4.835  30.894  19.321  1.00 41.86           C  
ATOM   3315  O   PRO B  73      -3.710  30.875  19.812  1.00 42.84           O  
ATOM   3316  CB  PRO B  73      -5.908  33.149  19.730  1.00 40.87           C  
ATOM   3317  CG  PRO B  73      -6.534  33.740  20.951  1.00 38.89           C  
ATOM   3318  CD  PRO B  73      -5.907  32.928  22.053  1.00 39.74           C  
ATOM   3319  N   ASN B  74      -5.134  30.288  18.179  1.00 43.48           N  
ATOM   3320  CA  ASN B  74      -4.145  29.513  17.440  1.00 45.33           C  
ATOM   3321  C   ASN B  74      -3.419  30.335  16.387  1.00 45.82           C  
ATOM   3322  O   ASN B  74      -2.430  29.883  15.810  1.00 46.19           O  
ATOM   3323  CB  ASN B  74      -4.829  28.331  16.751  1.00 49.64           C  
ATOM   3324  CG  ASN B  74      -5.655  27.493  17.710  1.00 52.78           C  
ATOM   3325  OD1 ASN B  74      -5.111  26.780  18.559  1.00 54.50           O  
ATOM   3326  ND2 ASN B  74      -6.979  27.580  17.583  1.00 53.49           N  
ATOM   3327  N   ASP B  75      -3.910  31.543  16.138  1.00 45.76           N  
ATOM   3328  CA  ASP B  75      -3.318  32.409  15.127  1.00 46.35           C  
ATOM   3329  C   ASP B  75      -2.448  33.517  15.704  1.00 44.50           C  
ATOM   3330  O   ASP B  75      -2.747  34.069  16.759  1.00 43.35           O  
ATOM   3331  CB  ASP B  75      -4.426  33.039  14.274  1.00 49.63           C  
ATOM   3332  CG  ASP B  75      -5.148  32.022  13.400  1.00 52.43           C  
ATOM   3333  OD1 ASP B  75      -6.346  32.242  13.114  1.00 53.61           O  
ATOM   3334  OD2 ASP B  75      -4.521  31.016  12.992  1.00 53.06           O  
ATOM   3335  N   PRO B  76      -1.346  33.845  15.017  1.00 41.74           N  
ATOM   3336  CA  PRO B  76      -0.443  34.902  15.472  1.00 41.13           C  
ATOM   3337  C   PRO B  76      -1.196  36.230  15.486  1.00 39.92           C  
ATOM   3338  O   PRO B  76      -1.980  36.505  14.580  1.00 39.97           O  
ATOM   3339  CB  PRO B  76       0.659  34.886  14.418  1.00 41.18           C  
ATOM   3340  CG  PRO B  76       0.717  33.451  14.025  1.00 42.48           C  
ATOM   3341  CD  PRO B  76      -0.745  33.085  13.908  1.00 41.81           C  
ATOM   3342  N   LEU B  77      -0.954  37.046  16.508  1.00 38.20           N  
ATOM   3343  CA  LEU B  77      -1.618  38.342  16.627  1.00 37.66           C  
ATOM   3344  C   LEU B  77      -1.337  39.256  15.437  1.00 37.83           C  
ATOM   3345  O   LEU B  77      -0.371  39.061  14.699  1.00 36.79           O  
ATOM   3346  CB  LEU B  77      -1.187  39.046  17.912  1.00 35.31           C  
ATOM   3347  CG  LEU B  77      -1.389  38.241  19.193  1.00 36.46           C  
ATOM   3348  CD1 LEU B  77      -0.920  39.046  20.384  1.00 35.93           C  
ATOM   3349  CD2 LEU B  77      -2.848  37.883  19.339  1.00 38.82           C  
ATOM   3350  N   PRO B  78      -2.195  40.266  15.229  1.00 38.16           N  
ATOM   3351  CA  PRO B  78      -1.997  41.192  14.109  1.00 37.11           C  
ATOM   3352  C   PRO B  78      -0.840  42.132  14.411  1.00 35.63           C  
ATOM   3353  O   PRO B  78      -0.680  42.580  15.548  1.00 35.44           O  
ATOM   3354  CB  PRO B  78      -3.330  41.941  14.031  1.00 37.32           C  
ATOM   3355  CG  PRO B  78      -4.313  40.981  14.651  1.00 38.68           C  
ATOM   3356  CD  PRO B  78      -3.529  40.451  15.826  1.00 38.46           C  
ATOM   3357  N   LEU B  79      -0.036  42.429  13.396  1.00 33.16           N  
ATOM   3358  CA  LEU B  79       1.093  43.325  13.584  1.00 32.62           C  
ATOM   3359  C   LEU B  79       0.627  44.758  13.389  1.00 32.96           C  
ATOM   3360  O   LEU B  79      -0.472  44.990  12.887  1.00 32.55           O  
ATOM   3361  CB  LEU B  79       2.226  42.961  12.617  1.00 30.33           C  
ATOM   3362  CG  LEU B  79       3.017  41.738  13.105  1.00 29.31           C  
ATOM   3363  CD1 LEU B  79       3.843  41.146  11.987  1.00 27.67           C  
ATOM   3364  CD2 LEU B  79       3.897  42.152  14.282  1.00 29.39           C  
ATOM   3365  N   ILE B  80       1.458  45.716  13.792  1.00 34.29           N  
ATOM   3366  CA  ILE B  80       1.094  47.127  13.686  1.00 34.66           C  
ATOM   3367  C   ILE B  80       0.823  47.601  12.269  1.00 33.99           C  
ATOM   3368  O   ILE B  80       1.365  47.070  11.295  1.00 34.51           O  
ATOM   3369  CB  ILE B  80       2.174  48.061  14.296  1.00 34.86           C  
ATOM   3370  CG1 ILE B  80       3.535  47.753  13.679  1.00 35.51           C  
ATOM   3371  CG2 ILE B  80       2.187  47.935  15.811  1.00 33.20           C  
ATOM   3372  CD1 ILE B  80       4.607  48.744  14.078  1.00 38.68           C  
ATOM   3373  N   SER B  81      -0.027  48.615  12.176  1.00 32.82           N  
ATOM   3374  CA  SER B  81      -0.396  49.206  10.903  1.00 32.12           C  
ATOM   3375  C   SER B  81      -0.283  50.719  11.005  1.00 32.21           C  
ATOM   3376  O   SER B  81      -0.381  51.287  12.096  1.00 31.31           O  
ATOM   3377  CB  SER B  81      -1.835  48.830  10.546  1.00 30.68           C  
ATOM   3378  OG  SER B  81      -2.262  49.518   9.385  1.00 28.98           O  
ATOM   3379  N   ASP B  82      -0.077  51.361   9.860  1.00 32.58           N  
ATOM   3380  CA  ASP B  82       0.021  52.816   9.790  1.00 35.05           C  
ATOM   3381  C   ASP B  82      -1.372  53.426   9.748  1.00 34.86           C  
ATOM   3382  O   ASP B  82      -1.537  54.638   9.886  1.00 36.36           O  
ATOM   3383  CB  ASP B  82       0.786  53.232   8.535  1.00 35.41           C  
ATOM   3384  CG  ASP B  82       2.275  53.068   8.689  1.00 36.32           C  
ATOM   3385  OD1 ASP B  82       2.985  53.117   7.665  1.00 37.85           O  
ATOM   3386  OD2 ASP B  82       2.731  52.905   9.841  1.00 36.12           O  
ATOM   3387  N   PHE B  83      -2.375  52.578   9.563  1.00 33.23           N  
ATOM   3388  CA  PHE B  83      -3.743  53.060   9.493  1.00 34.71           C  
ATOM   3389  C   PHE B  83      -4.598  52.596  10.657  1.00 33.28           C  
ATOM   3390  O   PHE B  83      -4.210  51.709  11.414  1.00 33.04           O  
ATOM   3391  CB  PHE B  83      -4.389  52.592   8.187  1.00 35.21           C  
ATOM   3392  CG  PHE B  83      -3.490  52.713   6.995  1.00 35.11           C  
ATOM   3393  CD1 PHE B  83      -2.668  51.656   6.622  1.00 36.03           C  
ATOM   3394  CD2 PHE B  83      -3.446  53.895   6.262  1.00 34.48           C  
ATOM   3395  CE1 PHE B  83      -1.809  51.769   5.531  1.00 36.45           C  
ATOM   3396  CE2 PHE B  83      -2.594  54.022   5.172  1.00 36.61           C  
ATOM   3397  CZ  PHE B  83      -1.771  52.955   4.803  1.00 35.44           C  
ATOM   3398  N   GLU B  84      -5.762  53.216  10.795  1.00 31.29           N  
ATOM   3399  CA  GLU B  84      -6.707  52.837  11.831  1.00 32.24           C  
ATOM   3400  C   GLU B  84      -8.128  53.058  11.339  1.00 30.76           C  
ATOM   3401  O   GLU B  84      -8.382  53.908  10.480  1.00 28.18           O  
ATOM   3402  CB  GLU B  84      -6.474  53.632  13.116  1.00 33.48           C  
ATOM   3403  CG  GLU B  84      -6.581  55.131  12.967  1.00 37.95           C  
ATOM   3404  CD  GLU B  84      -6.453  55.849  14.300  1.00 42.80           C  
ATOM   3405  OE1 GLU B  84      -6.504  57.097  14.308  1.00 46.03           O  
ATOM   3406  OE2 GLU B  84      -6.306  55.165  15.339  1.00 44.07           O  
ATOM   3407  N   TRP B  85      -9.050  52.270  11.876  1.00 29.16           N  
ATOM   3408  CA  TRP B  85     -10.451  52.393  11.518  1.00 27.06           C  
ATOM   3409  C   TRP B  85     -11.019  53.611  12.205  1.00 27.15           C  
ATOM   3410  O   TRP B  85     -10.680  53.912  13.351  1.00 27.51           O  
ATOM   3411  CB  TRP B  85     -11.252  51.178  11.979  1.00 24.32           C  
ATOM   3412  CG  TRP B  85     -10.869  49.890  11.315  1.00 24.09           C  
ATOM   3413  CD1 TRP B  85     -10.229  48.841  11.895  1.00 23.61           C  
ATOM   3414  CD2 TRP B  85     -11.134  49.502   9.964  1.00 24.37           C  
ATOM   3415  NE1 TRP B  85     -10.081  47.816  10.993  1.00 26.08           N  
ATOM   3416  CE2 TRP B  85     -10.626  48.195   9.797  1.00 23.14           C  
ATOM   3417  CE3 TRP B  85     -11.751  50.131   8.874  1.00 25.17           C  
ATOM   3418  CZ2 TRP B  85     -10.715  47.502   8.585  1.00 21.68           C  
ATOM   3419  CZ3 TRP B  85     -11.840  49.439   7.663  1.00 22.39           C  
ATOM   3420  CH2 TRP B  85     -11.324  48.139   7.533  1.00 21.74           C  
ATOM   3421  N   SER B  86     -11.887  54.319  11.502  1.00 27.92           N  
ATOM   3422  CA  SER B  86     -12.526  55.478  12.085  1.00 28.31           C  
ATOM   3423  C   SER B  86     -13.962  55.531  11.574  1.00 29.61           C  
ATOM   3424  O   SER B  86     -14.204  55.642  10.373  1.00 31.37           O  
ATOM   3425  CB  SER B  86     -11.770  56.749  11.718  1.00 27.12           C  
ATOM   3426  OG  SER B  86     -12.343  57.864  12.373  1.00 28.48           O  
ATOM   3427  N   THR B  87     -14.911  55.415  12.493  1.00 27.70           N  
ATOM   3428  CA  THR B  87     -16.316  55.455  12.140  1.00 28.66           C  
ATOM   3429  C   THR B  87     -16.703  56.907  11.949  1.00 29.23           C  
ATOM   3430  O   THR B  87     -16.477  57.728  12.833  1.00 30.77           O  
ATOM   3431  CB  THR B  87     -17.179  54.843  13.262  1.00 28.49           C  
ATOM   3432  OG1 THR B  87     -16.932  53.434  13.326  1.00 27.40           O  
ATOM   3433  CG2 THR B  87     -18.660  55.099  13.011  1.00 28.09           C  
ATOM   3434  N   LEU B  88     -17.280  57.234  10.801  1.00 29.67           N  
ATOM   3435  CA  LEU B  88     -17.670  58.611  10.567  1.00 30.44           C  
ATOM   3436  C   LEU B  88     -18.997  58.955  11.180  1.00 29.99           C  
ATOM   3437  O   LEU B  88     -19.908  58.135  11.235  1.00 29.94           O  
ATOM   3438  CB  LEU B  88     -17.744  58.937   9.075  1.00 33.40           C  
ATOM   3439  CG  LEU B  88     -16.437  59.311   8.384  1.00 35.72           C  
ATOM   3440  CD1 LEU B  88     -15.666  58.045   8.034  1.00 35.06           C  
ATOM   3441  CD2 LEU B  88     -16.752  60.106   7.128  1.00 35.61           C  
ATOM   3442  N   ASP B  89     -19.082  60.190  11.644  1.00 29.23           N  
ATOM   3443  CA  ASP B  89     -20.295  60.733  12.217  1.00 30.04           C  
ATOM   3444  C   ASP B  89     -20.620  61.849  11.230  1.00 28.58           C  
ATOM   3445  O   ASP B  89     -20.092  62.955  11.336  1.00 27.39           O  
ATOM   3446  CB  ASP B  89     -20.008  61.305  13.606  1.00 32.50           C  
ATOM   3447  CG  ASP B  89     -21.259  61.797  14.307  1.00 34.25           C  
ATOM   3448  OD1 ASP B  89     -21.183  62.064  15.523  1.00 39.03           O  
ATOM   3449  OD2 ASP B  89     -22.311  61.923  13.652  1.00 32.88           O  
ATOM   3450  N   ILE B  90     -21.460  61.549  10.246  1.00 28.86           N  
ATOM   3451  CA  ILE B  90     -21.800  62.554   9.248  1.00 30.80           C  
ATOM   3452  C   ILE B  90     -22.654  63.681   9.808  1.00 30.69           C  
ATOM   3453  O   ILE B  90     -22.975  64.630   9.094  1.00 32.93           O  
ATOM   3454  CB  ILE B  90     -22.510  61.940   8.013  1.00 31.46           C  
ATOM   3455  CG1 ILE B  90     -23.744  61.155   8.447  1.00 31.88           C  
ATOM   3456  CG2 ILE B  90     -21.540  61.053   7.247  1.00 31.05           C  
ATOM   3457  CD1 ILE B  90     -24.490  60.548   7.293  1.00 37.93           C  
ATOM   3458  N   ASP B  91     -23.029  63.583  11.079  1.00 29.75           N  
ATOM   3459  CA  ASP B  91     -23.808  64.645  11.689  1.00 30.62           C  
ATOM   3460  C   ASP B  91     -22.873  65.710  12.228  1.00 30.81           C  
ATOM   3461  O   ASP B  91     -23.308  66.781  12.630  1.00 30.08           O  
ATOM   3462  CB  ASP B  91     -24.708  64.096  12.783  1.00 33.19           C  
ATOM   3463  CG  ASP B  91     -26.070  63.698  12.250  1.00 35.28           C  
ATOM   3464  OD1 ASP B  91     -26.797  62.964  12.946  1.00 36.95           O  
ATOM   3465  OD2 ASP B  91     -26.411  64.136  11.127  1.00 34.93           O  
ATOM   3466  N   ASP B  92     -21.580  65.394  12.230  1.00 29.62           N  
ATOM   3467  CA  ASP B  92     -20.547  66.327  12.650  1.00 26.89           C  
ATOM   3468  C   ASP B  92     -20.121  67.010  11.344  1.00 25.61           C  
ATOM   3469  O   ASP B  92     -19.532  66.379  10.471  1.00 23.75           O  
ATOM   3470  CB  ASP B  92     -19.375  65.557  13.268  1.00 28.32           C  
ATOM   3471  CG  ASP B  92     -18.172  66.444  13.565  1.00 29.67           C  
ATOM   3472  OD1 ASP B  92     -17.197  65.943  14.156  1.00 33.21           O  
ATOM   3473  OD2 ASP B  92     -18.187  67.637  13.205  1.00 32.60           O  
ATOM   3474  N   ASN B  93     -20.439  68.294  11.210  1.00 27.42           N  
ATOM   3475  CA  ASN B  93     -20.116  69.051   9.997  1.00 27.59           C  
ATOM   3476  C   ASN B  93     -18.678  68.948   9.508  1.00 28.41           C  
ATOM   3477  O   ASN B  93     -18.433  68.990   8.302  1.00 28.59           O  
ATOM   3478  CB  ASN B  93     -20.466  70.533  10.170  1.00 26.95           C  
ATOM   3479  CG  ASN B  93     -21.948  70.762  10.391  1.00 26.84           C  
ATOM   3480  OD1 ASN B  93     -22.783  70.055   9.832  1.00 25.98           O  
ATOM   3481  ND2 ASN B  93     -22.281  71.766  11.200  1.00 24.51           N  
ATOM   3482  N   LEU B  94     -17.723  68.830  10.427  1.00 28.14           N  
ATOM   3483  CA  LEU B  94     -16.331  68.725  10.013  1.00 27.30           C  
ATOM   3484  C   LEU B  94     -16.079  67.369   9.383  1.00 26.67           C  
ATOM   3485  O   LEU B  94     -15.353  67.264   8.394  1.00 29.03           O  
ATOM   3486  CB  LEU B  94     -15.376  68.916  11.196  1.00 28.51           C  
ATOM   3487  CG  LEU B  94     -15.491  70.192  12.040  1.00 30.75           C  
ATOM   3488  CD1 LEU B  94     -14.130  70.480  12.661  1.00 28.64           C  
ATOM   3489  CD2 LEU B  94     -15.932  71.368  11.197  1.00 28.70           C  
ATOM   3490  N   GLN B  95     -16.671  66.326   9.949  1.00 25.53           N  
ATOM   3491  CA  GLN B  95     -16.474  64.995   9.394  1.00 27.46           C  
ATOM   3492  C   GLN B  95     -17.169  64.842   8.046  1.00 26.10           C  
ATOM   3493  O   GLN B  95     -16.655  64.179   7.156  1.00 27.89           O  
ATOM   3494  CB  GLN B  95     -16.946  63.922  10.385  1.00 28.17           C  
ATOM   3495  CG  GLN B  95     -16.022  63.818  11.595  1.00 31.44           C  
ATOM   3496  CD  GLN B  95     -16.447  62.762  12.587  1.00 32.33           C  
ATOM   3497  OE1 GLN B  95     -16.416  61.563  12.299  1.00 32.28           O  
ATOM   3498  NE2 GLN B  95     -16.851  63.203  13.768  1.00 32.60           N  
ATOM   3499  N   LEU B  96     -18.332  65.464   7.892  1.00 25.41           N  
ATOM   3500  CA  LEU B  96     -19.064  65.389   6.632  1.00 25.18           C  
ATOM   3501  C   LEU B  96     -18.208  66.027   5.544  1.00 25.22           C  
ATOM   3502  O   LEU B  96     -18.146  65.524   4.418  1.00 23.85           O  
ATOM   3503  CB  LEU B  96     -20.405  66.129   6.741  1.00 24.30           C  
ATOM   3504  CG  LEU B  96     -21.237  66.195   5.453  1.00 26.59           C  
ATOM   3505  CD1 LEU B  96     -21.566  64.781   4.973  1.00 26.71           C  
ATOM   3506  CD2 LEU B  96     -22.511  66.987   5.695  1.00 25.67           C  
ATOM   3507  N   ASP B  97     -17.535  67.123   5.896  1.00 24.66           N  
ATOM   3508  CA  ASP B  97     -16.682  67.830   4.952  1.00 27.05           C  
ATOM   3509  C   ASP B  97     -15.496  66.968   4.500  1.00 27.20           C  
ATOM   3510  O   ASP B  97     -15.130  66.981   3.324  1.00 26.38           O  
ATOM   3511  CB  ASP B  97     -16.179  69.142   5.563  1.00 29.07           C  
ATOM   3512  CG  ASP B  97     -15.588  70.077   4.516  1.00 33.60           C  
ATOM   3513  OD1 ASP B  97     -14.374  70.388   4.593  1.00 33.74           O  
ATOM   3514  OD2 ASP B  97     -16.347  70.488   3.606  1.00 34.52           O  
ATOM   3515  N   GLU B  98     -14.905  66.217   5.427  1.00 26.65           N  
ATOM   3516  CA  GLU B  98     -13.785  65.344   5.087  1.00 26.42           C  
ATOM   3517  C   GLU B  98     -14.215  64.288   4.075  1.00 24.50           C  
ATOM   3518  O   GLU B  98     -13.456  63.920   3.192  1.00 24.77           O  
ATOM   3519  CB  GLU B  98     -13.243  64.626   6.327  1.00 28.08           C  
ATOM   3520  CG  GLU B  98     -12.658  65.527   7.399  1.00 30.43           C  
ATOM   3521  CD  GLU B  98     -11.993  64.724   8.503  1.00 31.95           C  
ATOM   3522  OE1 GLU B  98     -10.814  64.342   8.339  1.00 31.82           O  
ATOM   3523  OE2 GLU B  98     -12.658  64.458   9.526  1.00 32.14           O  
ATOM   3524  N   LEU B  99     -15.430  63.781   4.219  1.00 24.11           N  
ATOM   3525  CA  LEU B  99     -15.919  62.766   3.292  1.00 24.58           C  
ATOM   3526  C   LEU B  99     -16.097  63.411   1.909  1.00 23.03           C  
ATOM   3527  O   LEU B  99     -15.733  62.842   0.885  1.00 22.59           O  
ATOM   3528  CB  LEU B  99     -17.250  62.190   3.798  1.00 21.99           C  
ATOM   3529  CG  LEU B  99     -17.928  61.158   2.888  1.00 24.76           C  
ATOM   3530  CD1 LEU B  99     -17.076  59.898   2.806  1.00 24.58           C  
ATOM   3531  CD2 LEU B  99     -19.305  60.823   3.423  1.00 25.91           C  
ATOM   3532  N   TYR B 100     -16.658  64.610   1.899  1.00 21.86           N  
ATOM   3533  CA  TYR B 100     -16.872  65.347   0.672  1.00 24.28           C  
ATOM   3534  C   TYR B 100     -15.549  65.558  -0.069  1.00 26.00           C  
ATOM   3535  O   TYR B 100     -15.431  65.257  -1.253  1.00 27.34           O  
ATOM   3536  CB  TYR B 100     -17.486  66.709   0.988  1.00 23.42           C  
ATOM   3537  CG  TYR B 100     -17.555  67.619  -0.208  1.00 26.38           C  
ATOM   3538  CD1 TYR B 100     -18.510  67.416  -1.207  1.00 26.82           C  
ATOM   3539  CD2 TYR B 100     -16.649  68.666  -0.363  1.00 26.54           C  
ATOM   3540  CE1 TYR B 100     -18.561  68.233  -2.328  1.00 27.01           C  
ATOM   3541  CE2 TYR B 100     -16.689  69.489  -1.484  1.00 27.45           C  
ATOM   3542  CZ  TYR B 100     -17.648  69.263  -2.463  1.00 28.47           C  
ATOM   3543  OH  TYR B 100     -17.678  70.055  -3.589  1.00 31.02           O  
ATOM   3544  N   LYS B 101     -14.548  66.070   0.635  1.00 27.79           N  
ATOM   3545  CA  LYS B 101     -13.266  66.334   0.009  1.00 29.11           C  
ATOM   3546  C   LYS B 101     -12.528  65.076  -0.419  1.00 29.41           C  
ATOM   3547  O   LYS B 101     -11.805  65.089  -1.412  1.00 29.84           O  
ATOM   3548  CB  LYS B 101     -12.418  67.205   0.934  1.00 31.23           C  
ATOM   3549  CG  LYS B 101     -13.114  68.527   1.207  1.00 33.24           C  
ATOM   3550  CD  LYS B 101     -12.207  69.601   1.770  1.00 37.30           C  
ATOM   3551  CE  LYS B 101     -12.975  70.911   1.890  1.00 37.01           C  
ATOM   3552  NZ  LYS B 101     -12.196  71.967   2.573  1.00 42.64           N  
ATOM   3553  N   LEU B 102     -12.715  63.983   0.309  1.00 28.48           N  
ATOM   3554  CA  LEU B 102     -12.065  62.740  -0.069  1.00 27.48           C  
ATOM   3555  C   LEU B 102     -12.639  62.308  -1.421  1.00 27.47           C  
ATOM   3556  O   LEU B 102     -11.893  62.061  -2.371  1.00 28.82           O  
ATOM   3557  CB  LEU B 102     -12.318  61.654   0.987  1.00 26.54           C  
ATOM   3558  CG  LEU B 102     -11.850  60.230   0.642  1.00 29.82           C  
ATOM   3559  CD1 LEU B 102     -10.339  60.211   0.423  1.00 26.06           C  
ATOM   3560  CD2 LEU B 102     -12.241  59.269   1.768  1.00 27.07           C  
ATOM   3561  N   LEU B 103     -13.966  62.250  -1.517  1.00 26.42           N  
ATOM   3562  CA  LEU B 103     -14.613  61.833  -2.759  1.00 26.88           C  
ATOM   3563  C   LEU B 103     -14.581  62.848  -3.907  1.00 27.25           C  
ATOM   3564  O   LEU B 103     -14.597  62.449  -5.069  1.00 27.46           O  
ATOM   3565  CB  LEU B 103     -16.054  61.382  -2.487  1.00 26.32           C  
ATOM   3566  CG  LEU B 103     -16.188  59.910  -2.058  1.00 26.97           C  
ATOM   3567  CD1 LEU B 103     -15.545  59.692  -0.693  1.00 24.13           C  
ATOM   3568  CD2 LEU B 103     -17.656  59.525  -2.026  1.00 26.72           C  
ATOM   3569  N   TYR B 104     -14.526  64.143  -3.606  1.00 27.35           N  
ATOM   3570  CA  TYR B 104     -14.464  65.139  -4.677  1.00 27.76           C  
ATOM   3571  C   TYR B 104     -13.199  64.904  -5.504  1.00 29.62           C  
ATOM   3572  O   TYR B 104     -13.224  64.968  -6.734  1.00 29.81           O  
ATOM   3573  CB  TYR B 104     -14.415  66.562  -4.116  1.00 28.79           C  
ATOM   3574  CG  TYR B 104     -14.276  67.625  -5.194  1.00 31.97           C  
ATOM   3575  CD1 TYR B 104     -15.387  68.073  -5.907  1.00 33.04           C  
ATOM   3576  CD2 TYR B 104     -13.027  68.149  -5.531  1.00 33.24           C  
ATOM   3577  CE1 TYR B 104     -15.259  69.016  -6.926  1.00 34.22           C  
ATOM   3578  CE2 TYR B 104     -12.888  69.092  -6.554  1.00 34.19           C  
ATOM   3579  CZ  TYR B 104     -14.007  69.519  -7.244  1.00 35.25           C  
ATOM   3580  OH  TYR B 104     -13.880  70.456  -8.256  1.00 40.57           O  
ATOM   3581  N   ASP B 105     -12.095  64.631  -4.812  1.00 29.32           N  
ATOM   3582  CA  ASP B 105     -10.815  64.396  -5.462  1.00 31.40           C  
ATOM   3583  C   ASP B 105     -10.505  62.972  -5.878  1.00 30.93           C  
ATOM   3584  O   ASP B 105      -9.689  62.768  -6.766  1.00 30.63           O  
ATOM   3585  CB  ASP B 105      -9.660  64.862  -4.570  1.00 34.05           C  
ATOM   3586  CG  ASP B 105      -9.399  66.344  -4.679  1.00 35.96           C  
ATOM   3587  OD1 ASP B 105      -9.355  66.859  -5.821  1.00 34.83           O  
ATOM   3588  OD2 ASP B 105      -9.229  66.987  -3.622  1.00 39.79           O  
ATOM   3589  N   ASN B 106     -11.135  61.983  -5.253  1.00 30.88           N  
ATOM   3590  CA  ASN B 106     -10.790  60.609  -5.592  1.00 28.46           C  
ATOM   3591  C   ASN B 106     -11.881  59.639  -6.015  1.00 27.74           C  
ATOM   3592  O   ASN B 106     -11.619  58.446  -6.082  1.00 29.31           O  
ATOM   3593  CB  ASN B 106     -10.028  59.984  -4.425  1.00 25.56           C  
ATOM   3594  CG  ASN B 106      -8.931  60.884  -3.889  1.00 24.76           C  
ATOM   3595  OD1 ASN B 106      -9.185  61.821  -3.129  1.00 28.82           O  
ATOM   3596  ND2 ASN B 106      -7.706  60.606  -4.284  1.00 24.40           N  
ATOM   3597  N   TYR B 107     -13.084  60.111  -6.325  1.00 28.80           N  
ATOM   3598  CA  TYR B 107     -14.137  59.166  -6.702  1.00 29.27           C  
ATOM   3599  C   TYR B 107     -14.225  58.796  -8.191  1.00 28.59           C  
ATOM   3600  O   TYR B 107     -13.379  59.177  -8.993  1.00 28.15           O  
ATOM   3601  CB  TYR B 107     -15.502  59.657  -6.199  1.00 28.64           C  
ATOM   3602  CG  TYR B 107     -16.468  58.525  -5.895  1.00 29.04           C  
ATOM   3603  CD1 TYR B 107     -17.771  58.548  -6.382  1.00 27.84           C  
ATOM   3604  CD2 TYR B 107     -16.067  57.416  -5.141  1.00 30.08           C  
ATOM   3605  CE1 TYR B 107     -18.650  57.501  -6.138  1.00 27.85           C  
ATOM   3606  CE2 TYR B 107     -16.950  56.354  -4.887  1.00 27.30           C  
ATOM   3607  CZ  TYR B 107     -18.236  56.408  -5.394  1.00 28.57           C  
ATOM   3608  OH  TYR B 107     -19.109  55.362  -5.183  1.00 29.80           O  
ATOM   3609  N   VAL B 108     -15.267  58.043  -8.535  1.00 29.71           N  
ATOM   3610  CA  VAL B 108     -15.505  57.556  -9.889  1.00 29.24           C  
ATOM   3611  C   VAL B 108     -15.443  58.580 -11.021  1.00 31.16           C  
ATOM   3612  O   VAL B 108     -16.054  59.653 -10.963  1.00 30.38           O  
ATOM   3613  CB  VAL B 108     -16.859  56.825  -9.959  1.00 29.15           C  
ATOM   3614  CG1 VAL B 108     -17.120  56.317 -11.372  1.00 31.62           C  
ATOM   3615  CG2 VAL B 108     -16.861  55.663  -8.983  1.00 30.31           C  
ATOM   3616  N   GLU B 109     -14.696  58.220 -12.059  1.00 32.00           N  
ATOM   3617  CA  GLU B 109     -14.525  59.054 -13.240  1.00 32.26           C  
ATOM   3618  C   GLU B 109     -14.961  58.246 -14.455  1.00 33.67           C  
ATOM   3619  O   GLU B 109     -15.137  57.032 -14.365  1.00 34.01           O  
ATOM   3620  CB  GLU B 109     -13.064  59.438 -13.399  1.00 30.51           C  
ATOM   3621  CG  GLU B 109     -12.494  60.201 -12.231  1.00 34.27           C  
ATOM   3622  CD  GLU B 109     -10.999  60.404 -12.367  1.00 34.44           C  
ATOM   3623  OE1 GLU B 109     -10.452  60.048 -13.430  1.00 36.49           O  
ATOM   3624  OE2 GLU B 109     -10.373  60.920 -11.422  1.00 34.46           O  
ATOM   3625  N   ASP B 110     -15.140  58.915 -15.588  1.00 35.31           N  
ATOM   3626  CA  ASP B 110     -15.534  58.223 -16.806  1.00 36.87           C  
ATOM   3627  C   ASP B 110     -14.284  57.514 -17.342  1.00 39.22           C  
ATOM   3628  O   ASP B 110     -13.198  57.677 -16.787  1.00 38.24           O  
ATOM   3629  CB  ASP B 110     -16.060  59.225 -17.832  1.00 37.84           C  
ATOM   3630  CG  ASP B 110     -14.982  60.171 -18.327  1.00 37.73           C  
ATOM   3631  OD1 ASP B 110     -14.469  60.985 -17.525  1.00 39.23           O  
ATOM   3632  OD2 ASP B 110     -14.647  60.093 -19.524  1.00 39.32           O  
ATOM   3633  N   ILE B 111     -14.425  56.741 -18.418  1.00 41.69           N  
ATOM   3634  CA  ILE B 111     -13.282  56.015 -18.978  1.00 45.24           C  
ATOM   3635  C   ILE B 111     -12.123  56.906 -19.461  1.00 45.27           C  
ATOM   3636  O   ILE B 111     -10.959  56.526 -19.355  1.00 46.73           O  
ATOM   3637  CB  ILE B 111     -13.724  55.077 -20.148  1.00 47.17           C  
ATOM   3638  CG1 ILE B 111     -12.518  54.302 -20.690  1.00 51.19           C  
ATOM   3639  CG2 ILE B 111     -14.333  55.883 -21.277  1.00 46.28           C  
ATOM   3640  CD1 ILE B 111     -11.826  53.423 -19.662  1.00 52.62           C  
ATOM   3641  N   ASP B 112     -12.435  58.095 -19.965  1.00 45.76           N  
ATOM   3642  CA  ASP B 112     -11.404  58.998 -20.471  1.00 44.94           C  
ATOM   3643  C   ASP B 112     -10.930  60.039 -19.454  1.00 44.69           C  
ATOM   3644  O   ASP B 112     -10.210  60.980 -19.802  1.00 44.16           O  
ATOM   3645  CB  ASP B 112     -11.918  59.678 -21.742  1.00 46.19           C  
ATOM   3646  CG  ASP B 112     -12.219  58.678 -22.853  1.00 48.27           C  
ATOM   3647  OD1 ASP B 112     -13.037  58.985 -23.747  1.00 50.98           O  
ATOM   3648  OD2 ASP B 112     -11.629  57.579 -22.836  1.00 49.71           O  
ATOM   3649  N   ALA B 113     -11.331  59.859 -18.198  1.00 42.93           N  
ATOM   3650  CA  ALA B 113     -10.950  60.761 -17.115  1.00 41.86           C  
ATOM   3651  C   ALA B 113     -11.125  62.248 -17.435  1.00 41.37           C  
ATOM   3652  O   ALA B 113     -10.185  63.037 -17.307  1.00 40.61           O  
ATOM   3653  CB  ALA B 113      -9.505  60.486 -16.695  1.00 42.25           C  
ATOM   3654  N   THR B 114     -12.329  62.624 -17.848  1.00 40.14           N  
ATOM   3655  CA  THR B 114     -12.635  64.018 -18.159  1.00 40.25           C  
ATOM   3656  C   THR B 114     -13.682  64.549 -17.169  1.00 39.08           C  
ATOM   3657  O   THR B 114     -13.787  65.757 -16.940  1.00 37.17           O  
ATOM   3658  CB  THR B 114     -13.153  64.167 -19.621  1.00 41.23           C  
ATOM   3659  OG1 THR B 114     -14.061  63.103 -19.928  1.00 43.08           O  
ATOM   3660  CG2 THR B 114     -11.996  64.112 -20.602  1.00 42.42           C  
ATOM   3661  N   PHE B 115     -14.439  63.628 -16.572  1.00 38.35           N  
ATOM   3662  CA  PHE B 115     -15.470  63.977 -15.594  1.00 37.35           C  
ATOM   3663  C   PHE B 115     -15.347  63.118 -14.329  1.00 37.51           C  
ATOM   3664  O   PHE B 115     -14.792  62.015 -14.356  1.00 36.06           O  
ATOM   3665  CB  PHE B 115     -16.876  63.768 -16.177  1.00 35.98           C  
ATOM   3666  CG  PHE B 115     -17.093  64.420 -17.515  1.00 36.03           C  
ATOM   3667  CD1 PHE B 115     -17.061  63.660 -18.687  1.00 37.62           C  
ATOM   3668  CD2 PHE B 115     -17.324  65.791 -17.609  1.00 36.11           C  
ATOM   3669  CE1 PHE B 115     -17.258  64.258 -19.942  1.00 36.97           C  
ATOM   3670  CE2 PHE B 115     -17.522  66.401 -18.855  1.00 35.34           C  
ATOM   3671  CZ  PHE B 115     -17.490  65.630 -20.024  1.00 35.30           C  
ATOM   3672  N   ARG B 116     -15.873  63.633 -13.223  1.00 35.95           N  
ATOM   3673  CA  ARG B 116     -15.862  62.903 -11.964  1.00 34.08           C  
ATOM   3674  C   ARG B 116     -17.152  63.203 -11.206  1.00 31.93           C  
ATOM   3675  O   ARG B 116     -17.594  64.352 -11.150  1.00 30.95           O  
ATOM   3676  CB  ARG B 116     -14.656  63.300 -11.107  1.00 35.03           C  
ATOM   3677  CG  ARG B 116     -14.475  62.408  -9.870  1.00 35.39           C  
ATOM   3678  CD  ARG B 116     -13.281  62.841  -9.042  1.00 36.15           C  
ATOM   3679  NE  ARG B 116     -12.055  62.830  -9.833  1.00 36.43           N  
ATOM   3680  CZ  ARG B 116     -11.187  63.834  -9.872  1.00 34.56           C  
ATOM   3681  NH1 ARG B 116     -10.095  63.737 -10.619  1.00 33.35           N  
ATOM   3682  NH2 ARG B 116     -11.417  64.935  -9.167  1.00 32.10           N  
ATOM   3683  N   PHE B 117     -17.757  62.170 -10.625  1.00 30.58           N  
ATOM   3684  CA  PHE B 117     -18.991  62.355  -9.875  1.00 27.07           C  
ATOM   3685  C   PHE B 117     -18.770  63.378  -8.783  1.00 26.36           C  
ATOM   3686  O   PHE B 117     -17.724  63.385  -8.137  1.00 27.09           O  
ATOM   3687  CB  PHE B 117     -19.460  61.042  -9.243  1.00 26.77           C  
ATOM   3688  CG  PHE B 117     -20.204  60.143 -10.180  1.00 24.38           C  
ATOM   3689  CD1 PHE B 117     -19.538  59.165 -10.910  1.00 27.03           C  
ATOM   3690  CD2 PHE B 117     -21.585  60.256 -10.318  1.00 26.17           C  
ATOM   3691  CE1 PHE B 117     -20.237  58.301 -11.764  1.00 24.05           C  
ATOM   3692  CE2 PHE B 117     -22.296  59.397 -11.171  1.00 27.48           C  
ATOM   3693  CZ  PHE B 117     -21.618  58.419 -11.891  1.00 24.85           C  
ATOM   3694  N   LYS B 118     -19.746  64.255  -8.591  1.00 25.29           N  
ATOM   3695  CA  LYS B 118     -19.646  65.265  -7.549  1.00 27.02           C  
ATOM   3696  C   LYS B 118     -20.835  65.176  -6.585  1.00 26.26           C  
ATOM   3697  O   LYS B 118     -21.869  65.806  -6.801  1.00 26.00           O  
ATOM   3698  CB  LYS B 118     -19.570  66.664  -8.168  1.00 26.92           C  
ATOM   3699  CG  LYS B 118     -19.418  67.796  -7.170  1.00 29.21           C  
ATOM   3700  CD  LYS B 118     -19.470  69.134  -7.902  1.00 33.80           C  
ATOM   3701  CE  LYS B 118     -19.268  70.320  -6.974  1.00 33.30           C  
ATOM   3702  NZ  LYS B 118     -19.134  71.591  -7.771  1.00 35.86           N  
ATOM   3703  N   TYR B 119     -20.672  64.378  -5.533  1.00 25.56           N  
ATOM   3704  CA  TYR B 119     -21.694  64.205  -4.508  1.00 24.38           C  
ATOM   3705  C   TYR B 119     -21.527  65.298  -3.460  1.00 24.57           C  
ATOM   3706  O   TYR B 119     -20.494  65.374  -2.798  1.00 26.68           O  
ATOM   3707  CB  TYR B 119     -21.559  62.841  -3.820  1.00 23.98           C  
ATOM   3708  CG  TYR B 119     -21.959  61.644  -4.656  1.00 24.34           C  
ATOM   3709  CD1 TYR B 119     -21.048  61.029  -5.517  1.00 24.72           C  
ATOM   3710  CD2 TYR B 119     -23.246  61.099  -4.556  1.00 21.87           C  
ATOM   3711  CE1 TYR B 119     -21.402  59.894  -6.255  1.00 23.88           C  
ATOM   3712  CE2 TYR B 119     -23.613  59.968  -5.292  1.00 22.83           C  
ATOM   3713  CZ  TYR B 119     -22.687  59.369  -6.137  1.00 25.04           C  
ATOM   3714  OH  TYR B 119     -23.048  58.252  -6.862  1.00 25.86           O  
ATOM   3715  N   SER B 120     -22.555  66.123  -3.292  1.00 23.97           N  
ATOM   3716  CA  SER B 120     -22.518  67.223  -2.332  1.00 23.39           C  
ATOM   3717  C   SER B 120     -22.806  66.802  -0.894  1.00 24.02           C  
ATOM   3718  O   SER B 120     -23.227  65.676  -0.624  1.00 25.64           O  
ATOM   3719  CB  SER B 120     -23.543  68.283  -2.725  1.00 21.64           C  
ATOM   3720  OG  SER B 120     -24.842  67.727  -2.669  1.00 22.40           O  
ATOM   3721  N   HIS B 121     -22.592  67.737   0.021  1.00 24.65           N  
ATOM   3722  CA  HIS B 121     -22.845  67.512   1.431  1.00 26.05           C  
ATOM   3723  C   HIS B 121     -24.310  67.126   1.620  1.00 26.76           C  
ATOM   3724  O   HIS B 121     -24.623  66.165   2.324  1.00 28.16           O  
ATOM   3725  CB  HIS B 121     -22.538  68.781   2.231  1.00 25.58           C  
ATOM   3726  CG  HIS B 121     -21.131  69.271   2.076  1.00 27.94           C  
ATOM   3727  ND1 HIS B 121     -20.656  69.810   0.900  1.00 27.42           N  
ATOM   3728  CD2 HIS B 121     -20.094  69.303   2.950  1.00 28.21           C  
ATOM   3729  CE1 HIS B 121     -19.388  70.154   1.056  1.00 26.77           C  
ATOM   3730  NE2 HIS B 121     -19.023  69.856   2.290  1.00 25.97           N  
ATOM   3731  N   GLU B 122     -25.204  67.875   0.981  1.00 27.59           N  
ATOM   3732  CA  GLU B 122     -26.637  67.604   1.082  1.00 30.13           C  
ATOM   3733  C   GLU B 122     -27.006  66.236   0.507  1.00 28.36           C  
ATOM   3734  O   GLU B 122     -27.922  65.582   1.003  1.00 28.96           O  
ATOM   3735  CB  GLU B 122     -27.451  68.696   0.370  1.00 31.81           C  
ATOM   3736  CG  GLU B 122     -27.081  70.118   0.790  1.00 39.83           C  
ATOM   3737  CD  GLU B 122     -26.194  70.825  -0.234  1.00 45.32           C  
ATOM   3738  OE1 GLU B 122     -26.734  71.646  -1.020  1.00 46.37           O  
ATOM   3739  OE2 GLU B 122     -24.967  70.553  -0.261  1.00 43.84           O  
ATOM   3740  N   PHE B 123     -26.304  65.804  -0.537  1.00 26.20           N  
ATOM   3741  CA  PHE B 123     -26.598  64.506  -1.132  1.00 24.65           C  
ATOM   3742  C   PHE B 123     -26.266  63.425  -0.105  1.00 24.35           C  
ATOM   3743  O   PHE B 123     -27.064  62.521   0.134  1.00 24.51           O  
ATOM   3744  CB  PHE B 123     -25.778  64.287  -2.407  1.00 25.13           C  
ATOM   3745  CG  PHE B 123     -26.337  63.221  -3.310  1.00 24.33           C  
ATOM   3746  CD1 PHE B 123     -27.057  63.570  -4.455  1.00 25.73           C  
ATOM   3747  CD2 PHE B 123     -26.176  61.870  -3.003  1.00 22.43           C  
ATOM   3748  CE1 PHE B 123     -27.614  62.587  -5.285  1.00 21.63           C  
ATOM   3749  CE2 PHE B 123     -26.728  60.879  -3.823  1.00 23.06           C  
ATOM   3750  CZ  PHE B 123     -27.448  61.242  -4.966  1.00 21.50           C  
ATOM   3751  N   PHE B 124     -25.089  63.523   0.504  1.00 22.81           N  
ATOM   3752  CA  PHE B 124     -24.692  62.550   1.517  1.00 23.93           C  
ATOM   3753  C   PHE B 124     -25.703  62.488   2.668  1.00 22.93           C  
ATOM   3754  O   PHE B 124     -26.073  61.410   3.098  1.00 23.80           O  
ATOM   3755  CB  PHE B 124     -23.310  62.890   2.082  1.00 22.76           C  
ATOM   3756  CG  PHE B 124     -22.179  62.610   1.140  1.00 21.76           C  
ATOM   3757  CD1 PHE B 124     -21.260  63.604   0.828  1.00 21.17           C  
ATOM   3758  CD2 PHE B 124     -22.022  61.348   0.572  1.00 23.61           C  
ATOM   3759  CE1 PHE B 124     -20.197  63.349  -0.039  1.00 22.67           C  
ATOM   3760  CE2 PHE B 124     -20.955  61.077  -0.304  1.00 24.07           C  
ATOM   3761  CZ  PHE B 124     -20.044  62.079  -0.608  1.00 23.91           C  
ATOM   3762  N   GLN B 125     -26.142  63.641   3.162  1.00 24.97           N  
ATOM   3763  CA  GLN B 125     -27.094  63.679   4.267  1.00 27.31           C  
ATOM   3764  C   GLN B 125     -28.393  62.984   3.887  1.00 28.23           C  
ATOM   3765  O   GLN B 125     -29.064  62.375   4.728  1.00 28.95           O  
ATOM   3766  CB  GLN B 125     -27.364  65.124   4.686  1.00 29.21           C  
ATOM   3767  CG  GLN B 125     -26.142  65.811   5.285  1.00 34.62           C  
ATOM   3768  CD  GLN B 125     -26.383  67.269   5.647  1.00 37.53           C  
ATOM   3769  OE1 GLN B 125     -26.712  68.090   4.789  1.00 41.34           O  
ATOM   3770  NE2 GLN B 125     -26.206  67.598   6.920  1.00 38.76           N  
ATOM   3771  N   TRP B 126     -28.737  63.070   2.609  1.00 26.95           N  
ATOM   3772  CA  TRP B 126     -29.940  62.431   2.103  1.00 26.21           C  
ATOM   3773  C   TRP B 126     -29.704  60.939   1.912  1.00 26.22           C  
ATOM   3774  O   TRP B 126     -30.373  60.110   2.533  1.00 28.57           O  
ATOM   3775  CB  TRP B 126     -30.335  63.046   0.757  1.00 24.12           C  
ATOM   3776  CG  TRP B 126     -31.502  62.380   0.105  1.00 21.78           C  
ATOM   3777  CD1 TRP B 126     -32.766  62.261   0.613  1.00 22.13           C  
ATOM   3778  CD2 TRP B 126     -31.533  61.777  -1.196  1.00 22.96           C  
ATOM   3779  NE1 TRP B 126     -33.582  61.626  -0.294  1.00 21.99           N  
ATOM   3780  CE2 TRP B 126     -32.851  61.318  -1.414  1.00 22.13           C  
ATOM   3781  CE3 TRP B 126     -30.574  61.583  -2.202  1.00 23.10           C  
ATOM   3782  CZ2 TRP B 126     -33.237  60.679  -2.601  1.00 21.78           C  
ATOM   3783  CZ3 TRP B 126     -30.959  60.947  -3.390  1.00 22.74           C  
ATOM   3784  CH2 TRP B 126     -32.279  60.506  -3.575  1.00 23.29           C  
ATOM   3785  N   ALA B 127     -28.738  60.620   1.052  1.00 25.66           N  
ATOM   3786  CA  ALA B 127     -28.386  59.249   0.700  1.00 25.24           C  
ATOM   3787  C   ALA B 127     -27.938  58.331   1.830  1.00 27.15           C  
ATOM   3788  O   ALA B 127     -28.191  57.126   1.781  1.00 28.67           O  
ATOM   3789  CB  ALA B 127     -27.320  59.263  -0.378  1.00 24.03           C  
ATOM   3790  N   LEU B 128     -27.280  58.879   2.846  1.00 27.00           N  
ATOM   3791  CA  LEU B 128     -26.785  58.038   3.932  1.00 26.65           C  
ATOM   3792  C   LEU B 128     -27.608  58.038   5.213  1.00 26.94           C  
ATOM   3793  O   LEU B 128     -27.235  57.383   6.185  1.00 29.22           O  
ATOM   3794  CB  LEU B 128     -25.327  58.408   4.244  1.00 25.39           C  
ATOM   3795  CG  LEU B 128     -24.338  58.135   3.088  1.00 25.94           C  
ATOM   3796  CD1 LEU B 128     -22.965  58.698   3.409  1.00 25.34           C  
ATOM   3797  CD2 LEU B 128     -24.238  56.653   2.836  1.00 23.11           C  
ATOM   3798  N   LYS B 129     -28.735  58.737   5.224  1.00 25.94           N  
ATOM   3799  CA  LYS B 129     -29.535  58.776   6.435  1.00 26.69           C  
ATOM   3800  C   LYS B 129     -31.012  58.403   6.327  1.00 25.65           C  
ATOM   3801  O   LYS B 129     -31.865  59.065   6.909  1.00 26.50           O  
ATOM   3802  CB  LYS B 129     -29.394  60.151   7.104  1.00 26.59           C  
ATOM   3803  CG  LYS B 129     -27.973  60.461   7.580  1.00 26.40           C  
ATOM   3804  CD  LYS B 129     -27.827  61.910   8.044  1.00 25.61           C  
ATOM   3805  CE  LYS B 129     -28.625  62.177   9.314  1.00 26.69           C  
ATOM   3806  NZ  LYS B 129     -28.615  63.609   9.700  1.00 28.75           N  
ATOM   3807  N   PRO B 130     -31.341  57.347   5.573  1.00 25.05           N  
ATOM   3808  CA  PRO B 130     -32.763  57.003   5.505  1.00 26.54           C  
ATOM   3809  C   PRO B 130     -33.146  56.412   6.872  1.00 28.76           C  
ATOM   3810  O   PRO B 130     -32.276  56.006   7.638  1.00 26.84           O  
ATOM   3811  CB  PRO B 130     -32.807  55.967   4.388  1.00 25.89           C  
ATOM   3812  CG  PRO B 130     -31.488  55.272   4.535  1.00 26.03           C  
ATOM   3813  CD  PRO B 130     -30.532  56.422   4.759  1.00 24.91           C  
ATOM   3814  N   PRO B 131     -34.446  56.360   7.197  1.00 31.06           N  
ATOM   3815  CA  PRO B 131     -34.820  55.800   8.502  1.00 31.28           C  
ATOM   3816  C   PRO B 131     -34.196  54.441   8.772  1.00 31.75           C  
ATOM   3817  O   PRO B 131     -34.199  53.561   7.905  1.00 33.87           O  
ATOM   3818  CB  PRO B 131     -36.350  55.751   8.440  1.00 32.36           C  
ATOM   3819  CG  PRO B 131     -36.646  55.703   6.970  1.00 33.92           C  
ATOM   3820  CD  PRO B 131     -35.641  56.665   6.393  1.00 30.84           C  
ATOM   3821  N   GLY B 132     -33.646  54.286   9.975  1.00 30.15           N  
ATOM   3822  CA  GLY B 132     -33.017  53.034  10.352  1.00 28.96           C  
ATOM   3823  C   GLY B 132     -31.524  53.010  10.071  1.00 30.16           C  
ATOM   3824  O   GLY B 132     -30.855  52.003  10.318  1.00 30.11           O  
ATOM   3825  N   TRP B 133     -30.984  54.113   9.564  1.00 27.39           N  
ATOM   3826  CA  TRP B 133     -29.562  54.151   9.265  1.00 27.73           C  
ATOM   3827  C   TRP B 133     -28.702  53.972  10.524  1.00 27.87           C  
ATOM   3828  O   TRP B 133     -29.146  54.268  11.643  1.00 24.17           O  
ATOM   3829  CB  TRP B 133     -29.191  55.465   8.571  1.00 26.57           C  
ATOM   3830  CG  TRP B 133     -29.230  56.675   9.454  1.00 27.16           C  
ATOM   3831  CD1 TRP B 133     -30.340  57.357   9.866  1.00 28.38           C  
ATOM   3832  CD2 TRP B 133     -28.105  57.371  10.002  1.00 27.54           C  
ATOM   3833  NE1 TRP B 133     -29.973  58.443  10.631  1.00 28.44           N  
ATOM   3834  CE2 TRP B 133     -28.606  58.474  10.728  1.00 27.79           C  
ATOM   3835  CE3 TRP B 133     -26.717  57.174   9.945  1.00 27.25           C  
ATOM   3836  CZ2 TRP B 133     -27.767  59.379  11.392  1.00 29.39           C  
ATOM   3837  CZ3 TRP B 133     -25.882  58.075  10.606  1.00 28.77           C  
ATOM   3838  CH2 TRP B 133     -26.410  59.163  11.317  1.00 29.73           C  
ATOM   3839  N   ARG B 134     -27.480  53.483  10.319  1.00 26.46           N  
ATOM   3840  CA  ARG B 134     -26.534  53.262  11.403  1.00 29.05           C  
ATOM   3841  C   ARG B 134     -25.224  54.017  11.191  1.00 28.27           C  
ATOM   3842  O   ARG B 134     -24.671  54.023  10.091  1.00 29.16           O  
ATOM   3843  CB  ARG B 134     -26.205  51.780  11.530  1.00 31.67           C  
ATOM   3844  CG  ARG B 134     -27.392  50.856  11.573  1.00 36.69           C  
ATOM   3845  CD  ARG B 134     -26.974  49.554  12.201  1.00 41.76           C  
ATOM   3846  NE  ARG B 134     -26.755  49.727  13.637  1.00 47.20           N  
ATOM   3847  CZ  ARG B 134     -25.780  49.141  14.324  1.00 49.97           C  
ATOM   3848  NH1 ARG B 134     -25.664  49.356  15.631  1.00 50.16           N  
ATOM   3849  NH2 ARG B 134     -24.911  48.353  13.701  1.00 52.10           N  
ATOM   3850  N   LYS B 135     -24.724  54.639  12.253  1.00 28.23           N  
ATOM   3851  CA  LYS B 135     -23.463  55.366  12.180  1.00 29.11           C  
ATOM   3852  C   LYS B 135     -22.297  54.417  11.919  1.00 27.79           C  
ATOM   3853  O   LYS B 135     -21.433  54.712  11.102  1.00 25.82           O  
ATOM   3854  CB  LYS B 135     -23.190  56.134  13.478  1.00 31.57           C  
ATOM   3855  CG  LYS B 135     -24.042  57.380  13.686  1.00 37.99           C  
ATOM   3856  CD  LYS B 135     -23.523  58.183  14.878  1.00 43.34           C  
ATOM   3857  CE  LYS B 135     -24.478  59.308  15.299  1.00 46.82           C  
ATOM   3858  NZ  LYS B 135     -24.674  60.373  14.271  1.00 49.92           N  
ATOM   3859  N   ASP B 136     -22.279  53.273  12.599  1.00 27.62           N  
ATOM   3860  CA  ASP B 136     -21.183  52.327  12.425  1.00 28.82           C  
ATOM   3861  C   ASP B 136     -21.127  51.664  11.048  1.00 27.72           C  
ATOM   3862  O   ASP B 136     -20.248  50.843  10.791  1.00 28.15           O  
ATOM   3863  CB  ASP B 136     -21.201  51.262  13.531  1.00 35.82           C  
ATOM   3864  CG  ASP B 136     -22.306  50.245  13.351  1.00 41.03           C  
ATOM   3865  OD1 ASP B 136     -21.979  49.042  13.261  1.00 46.53           O  
ATOM   3866  OD2 ASP B 136     -23.493  50.636  13.299  1.00 44.54           O  
ATOM   3867  N   TRP B 137     -22.051  52.022  10.160  1.00 26.37           N  
ATOM   3868  CA  TRP B 137     -22.045  51.477   8.797  1.00 24.83           C  
ATOM   3869  C   TRP B 137     -21.355  52.439   7.816  1.00 23.88           C  
ATOM   3870  O   TRP B 137     -21.319  52.202   6.607  1.00 22.21           O  
ATOM   3871  CB  TRP B 137     -23.469  51.168   8.323  1.00 23.79           C  
ATOM   3872  CG  TRP B 137     -23.974  49.822   8.797  1.00 27.29           C  
ATOM   3873  CD1 TRP B 137     -23.267  48.881   9.500  1.00 28.12           C  
ATOM   3874  CD2 TRP B 137     -25.279  49.268   8.594  1.00 27.34           C  
ATOM   3875  NE1 TRP B 137     -24.050  47.782   9.743  1.00 28.43           N  
ATOM   3876  CE2 TRP B 137     -25.291  47.990   9.198  1.00 29.31           C  
ATOM   3877  CE3 TRP B 137     -26.443  49.727   7.959  1.00 27.13           C  
ATOM   3878  CZ2 TRP B 137     -26.427  47.163   9.186  1.00 26.89           C  
ATOM   3879  CZ3 TRP B 137     -27.568  48.906   7.948  1.00 27.47           C  
ATOM   3880  CH2 TRP B 137     -27.550  47.638   8.559  1.00 27.33           C  
ATOM   3881  N   HIS B 138     -20.818  53.525   8.365  1.00 22.23           N  
ATOM   3882  CA  HIS B 138     -20.094  54.538   7.603  1.00 23.45           C  
ATOM   3883  C   HIS B 138     -18.639  54.363   8.038  1.00 23.35           C  
ATOM   3884  O   HIS B 138     -18.163  55.024   8.958  1.00 21.20           O  
ATOM   3885  CB  HIS B 138     -20.629  55.925   7.963  1.00 23.17           C  
ATOM   3886  CG  HIS B 138     -22.072  56.112   7.605  1.00 25.11           C  
ATOM   3887  ND1 HIS B 138     -22.844  57.133   8.114  1.00 25.48           N  
ATOM   3888  CD2 HIS B 138     -22.890  55.390   6.799  1.00 24.04           C  
ATOM   3889  CE1 HIS B 138     -24.074  57.032   7.641  1.00 25.00           C  
ATOM   3890  NE2 HIS B 138     -24.129  55.983   6.842  1.00 22.35           N  
ATOM   3891  N   VAL B 139     -17.954  53.450   7.360  1.00 23.02           N  
ATOM   3892  CA  VAL B 139     -16.587  53.078   7.692  1.00 24.85           C  
ATOM   3893  C   VAL B 139     -15.455  53.839   7.018  1.00 23.75           C  
ATOM   3894  O   VAL B 139     -15.260  53.753   5.806  1.00 24.01           O  
ATOM   3895  CB  VAL B 139     -16.380  51.559   7.431  1.00 25.25           C  
ATOM   3896  CG1 VAL B 139     -15.045  51.099   7.992  1.00 26.33           C  
ATOM   3897  CG2 VAL B 139     -17.511  50.766   8.065  1.00 25.62           C  
ATOM   3898  N   GLY B 140     -14.694  54.566   7.824  1.00 23.47           N  
ATOM   3899  CA  GLY B 140     -13.571  55.314   7.302  1.00 24.94           C  
ATOM   3900  C   GLY B 140     -12.247  54.706   7.738  1.00 28.21           C  
ATOM   3901  O   GLY B 140     -12.187  53.867   8.644  1.00 28.13           O  
ATOM   3902  N   VAL B 141     -11.176  55.109   7.073  1.00 29.18           N  
ATOM   3903  CA  VAL B 141      -9.846  54.633   7.418  1.00 29.48           C  
ATOM   3904  C   VAL B 141      -8.955  55.860   7.440  1.00 29.77           C  
ATOM   3905  O   VAL B 141      -8.943  56.639   6.487  1.00 30.38           O  
ATOM   3906  CB  VAL B 141      -9.310  53.631   6.380  1.00 29.47           C  
ATOM   3907  CG1 VAL B 141      -7.863  53.292   6.693  1.00 30.70           C  
ATOM   3908  CG2 VAL B 141     -10.165  52.373   6.385  1.00 27.22           C  
ATOM   3909  N   ARG B 142      -8.228  56.048   8.535  1.00 29.11           N  
ATOM   3910  CA  ARG B 142      -7.345  57.199   8.657  1.00 29.45           C  
ATOM   3911  C   ARG B 142      -5.895  56.785   8.837  1.00 30.51           C  
ATOM   3912  O   ARG B 142      -5.609  55.644   9.194  1.00 30.42           O  
ATOM   3913  CB  ARG B 142      -7.758  58.064   9.846  1.00 25.95           C  
ATOM   3914  CG  ARG B 142      -9.118  58.676   9.715  1.00 25.46           C  
ATOM   3915  CD  ARG B 142      -9.442  59.500  10.944  1.00 28.16           C  
ATOM   3916  NE  ARG B 142     -10.801  60.023  10.902  1.00 26.93           N  
ATOM   3917  CZ  ARG B 142     -11.156  61.145  10.286  1.00 29.29           C  
ATOM   3918  NH1 ARG B 142     -12.425  61.525  10.304  1.00 29.65           N  
ATOM   3919  NH2 ARG B 142     -10.247  61.894   9.670  1.00 27.10           N  
ATOM   3920  N   VAL B 143      -4.987  57.719   8.566  1.00 31.51           N  
ATOM   3921  CA  VAL B 143      -3.563  57.479   8.749  1.00 34.86           C  
ATOM   3922  C   VAL B 143      -3.277  57.912  10.186  1.00 36.47           C  
ATOM   3923  O   VAL B 143      -3.590  59.039  10.574  1.00 36.92           O  
ATOM   3924  CB  VAL B 143      -2.707  58.322   7.774  1.00 35.24           C  
ATOM   3925  CG1 VAL B 143      -1.233  58.115   8.069  1.00 35.04           C  
ATOM   3926  CG2 VAL B 143      -3.008  57.921   6.342  1.00 33.69           C  
ATOM   3927  N   LYS B 144      -2.715  57.005  10.977  1.00 39.06           N  
ATOM   3928  CA  LYS B 144      -2.412  57.276  12.381  1.00 40.52           C  
ATOM   3929  C   LYS B 144      -1.679  58.586  12.664  1.00 40.94           C  
ATOM   3930  O   LYS B 144      -2.118  59.382  13.494  1.00 39.52           O  
ATOM   3931  CB  LYS B 144      -1.583  56.135  12.976  1.00 42.19           C  
ATOM   3932  CG  LYS B 144      -2.346  54.872  13.332  1.00 43.59           C  
ATOM   3933  CD  LYS B 144      -1.389  53.847  13.942  1.00 45.25           C  
ATOM   3934  CE  LYS B 144      -2.103  52.586  14.406  1.00 45.54           C  
ATOM   3935  NZ  LYS B 144      -3.055  52.861  15.523  1.00 47.71           N  
ATOM   3936  N   SER B 145      -0.558  58.802  11.982  1.00 42.12           N  
ATOM   3937  CA  SER B 145       0.251  59.995  12.213  1.00 42.24           C  
ATOM   3938  C   SER B 145      -0.415  61.338  11.932  1.00 42.74           C  
ATOM   3939  O   SER B 145      -0.279  62.271  12.726  1.00 42.93           O  
ATOM   3940  CB  SER B 145       1.569  59.896  11.435  1.00 42.33           C  
ATOM   3941  OG  SER B 145       1.354  59.670  10.053  1.00 43.56           O  
ATOM   3942  N   THR B 146      -1.144  61.440  10.826  1.00 42.35           N  
ATOM   3943  CA  THR B 146      -1.790  62.700  10.477  1.00 41.74           C  
ATOM   3944  C   THR B 146      -3.274  62.781  10.833  1.00 41.10           C  
ATOM   3945  O   THR B 146      -3.792  63.859  11.110  1.00 42.20           O  
ATOM   3946  CB  THR B 146      -1.632  62.987   8.981  1.00 42.16           C  
ATOM   3947  OG1 THR B 146      -2.230  61.929   8.229  1.00 43.16           O  
ATOM   3948  CG2 THR B 146      -0.159  63.076   8.612  1.00 42.43           C  
ATOM   3949  N   GLY B 147      -3.958  61.645  10.831  1.00 39.79           N  
ATOM   3950  CA  GLY B 147      -5.376  61.652  11.144  1.00 36.04           C  
ATOM   3951  C   GLY B 147      -6.222  61.954   9.916  1.00 34.26           C  
ATOM   3952  O   GLY B 147      -7.421  62.203  10.024  1.00 33.25           O  
ATOM   3953  N   LYS B 148      -5.604  61.922   8.740  1.00 33.35           N  
ATOM   3954  CA  LYS B 148      -6.328  62.204   7.507  1.00 33.99           C  
ATOM   3955  C   LYS B 148      -7.128  61.012   7.027  1.00 31.86           C  
ATOM   3956  O   LYS B 148      -6.634  59.887   7.032  1.00 30.91           O  
ATOM   3957  CB  LYS B 148      -5.372  62.652   6.395  1.00 35.97           C  
ATOM   3958  CG  LYS B 148      -4.900  64.094   6.538  1.00 41.36           C  
ATOM   3959  CD  LYS B 148      -4.230  64.590   5.259  1.00 46.64           C  
ATOM   3960  CE  LYS B 148      -3.905  66.088   5.336  1.00 49.09           C  
ATOM   3961  NZ  LYS B 148      -3.345  66.615   4.050  1.00 50.12           N  
ATOM   3962  N   LEU B 149      -8.367  61.279   6.615  1.00 29.56           N  
ATOM   3963  CA  LEU B 149      -9.270  60.251   6.103  1.00 28.54           C  
ATOM   3964  C   LEU B 149      -8.795  59.888   4.702  1.00 26.73           C  
ATOM   3965  O   LEU B 149      -8.739  60.753   3.828  1.00 29.09           O  
ATOM   3966  CB  LEU B 149     -10.697  60.803   6.042  1.00 28.11           C  
ATOM   3967  CG  LEU B 149     -11.803  59.872   5.537  1.00 28.52           C  
ATOM   3968  CD1 LEU B 149     -12.087  58.781   6.563  1.00 24.12           C  
ATOM   3969  CD2 LEU B 149     -13.057  60.692   5.271  1.00 25.54           C  
ATOM   3970  N   VAL B 150      -8.455  58.621   4.479  1.00 23.95           N  
ATOM   3971  CA  VAL B 150      -7.962  58.196   3.167  1.00 21.21           C  
ATOM   3972  C   VAL B 150      -8.780  57.113   2.467  1.00 21.96           C  
ATOM   3973  O   VAL B 150      -8.491  56.757   1.323  1.00 22.82           O  
ATOM   3974  CB  VAL B 150      -6.502  57.692   3.264  1.00 22.44           C  
ATOM   3975  CG1 VAL B 150      -5.569  58.840   3.660  1.00 23.63           C  
ATOM   3976  CG2 VAL B 150      -6.414  56.574   4.284  1.00 19.54           C  
ATOM   3977  N   ALA B 151      -9.787  56.574   3.143  1.00 21.68           N  
ATOM   3978  CA  ALA B 151     -10.615  55.526   2.548  1.00 22.25           C  
ATOM   3979  C   ALA B 151     -11.996  55.509   3.184  1.00 23.22           C  
ATOM   3980  O   ALA B 151     -12.175  55.950   4.323  1.00 23.38           O  
ATOM   3981  CB  ALA B 151      -9.947  54.172   2.711  1.00 20.88           C  
ATOM   3982  N   PHE B 152     -12.973  54.987   2.450  1.00 23.87           N  
ATOM   3983  CA  PHE B 152     -14.339  54.956   2.945  1.00 22.69           C  
ATOM   3984  C   PHE B 152     -15.182  53.917   2.225  1.00 22.66           C  
ATOM   3985  O   PHE B 152     -14.889  53.538   1.099  1.00 21.85           O  
ATOM   3986  CB  PHE B 152     -14.972  56.335   2.750  1.00 23.18           C  
ATOM   3987  CG  PHE B 152     -16.328  56.479   3.368  1.00 25.55           C  
ATOM   3988  CD1 PHE B 152     -16.467  56.615   4.748  1.00 25.36           C  
ATOM   3989  CD2 PHE B 152     -17.472  56.455   2.575  1.00 25.46           C  
ATOM   3990  CE1 PHE B 152     -17.732  56.726   5.330  1.00 25.15           C  
ATOM   3991  CE2 PHE B 152     -18.742  56.564   3.148  1.00 25.80           C  
ATOM   3992  CZ  PHE B 152     -18.870  56.698   4.527  1.00 25.66           C  
ATOM   3993  N   ILE B 153     -16.230  53.461   2.903  1.00 22.12           N  
ATOM   3994  CA  ILE B 153     -17.191  52.511   2.352  1.00 22.34           C  
ATOM   3995  C   ILE B 153     -18.433  52.661   3.234  1.00 22.35           C  
ATOM   3996  O   ILE B 153     -18.314  52.968   4.418  1.00 21.97           O  
ATOM   3997  CB  ILE B 153     -16.659  51.048   2.394  1.00 22.16           C  
ATOM   3998  CG1 ILE B 153     -17.555  50.145   1.549  1.00 22.36           C  
ATOM   3999  CG2 ILE B 153     -16.629  50.529   3.823  1.00 22.26           C  
ATOM   4000  CD1 ILE B 153     -16.964  48.772   1.284  1.00 23.22           C  
ATOM   4001  N   ALA B 154     -19.617  52.460   2.669  1.00 22.72           N  
ATOM   4002  CA  ALA B 154     -20.844  52.607   3.447  1.00 20.59           C  
ATOM   4003  C   ALA B 154     -21.920  51.580   3.121  1.00 22.67           C  
ATOM   4004  O   ALA B 154     -21.982  51.040   2.013  1.00 23.06           O  
ATOM   4005  CB  ALA B 154     -21.414  53.998   3.253  1.00 20.05           C  
ATOM   4006  N   ALA B 155     -22.762  51.307   4.111  1.00 22.67           N  
ATOM   4007  CA  ALA B 155     -23.865  50.385   3.945  1.00 22.81           C  
ATOM   4008  C   ALA B 155     -25.099  51.145   4.388  1.00 23.49           C  
ATOM   4009  O   ALA B 155     -25.066  51.881   5.375  1.00 25.74           O  
ATOM   4010  CB  ALA B 155     -23.670  49.137   4.800  1.00 20.12           C  
ATOM   4011  N   THR B 156     -26.177  50.978   3.639  1.00 23.75           N  
ATOM   4012  CA  THR B 156     -27.431  51.638   3.941  1.00 24.88           C  
ATOM   4013  C   THR B 156     -28.520  50.569   3.923  1.00 25.20           C  
ATOM   4014  O   THR B 156     -28.468  49.639   3.123  1.00 26.41           O  
ATOM   4015  CB  THR B 156     -27.730  52.739   2.890  1.00 25.49           C  
ATOM   4016  OG1 THR B 156     -26.742  53.772   2.998  1.00 27.90           O  
ATOM   4017  CG2 THR B 156     -29.106  53.354   3.128  1.00 27.95           C  
ATOM   4018  N   PRO B 157     -29.504  50.668   4.827  1.00 25.63           N  
ATOM   4019  CA  PRO B 157     -30.558  49.649   4.818  1.00 25.62           C  
ATOM   4020  C   PRO B 157     -31.466  49.734   3.600  1.00 25.80           C  
ATOM   4021  O   PRO B 157     -31.683  50.809   3.052  1.00 26.67           O  
ATOM   4022  CB  PRO B 157     -31.315  49.907   6.126  1.00 25.48           C  
ATOM   4023  CG  PRO B 157     -31.063  51.373   6.401  1.00 26.25           C  
ATOM   4024  CD  PRO B 157     -29.619  51.553   6.001  1.00 24.86           C  
ATOM   4025  N   VAL B 158     -31.971  48.583   3.176  1.00 27.12           N  
ATOM   4026  CA  VAL B 158     -32.881  48.497   2.045  1.00 28.47           C  
ATOM   4027  C   VAL B 158     -33.620  47.163   2.123  1.00 28.69           C  
ATOM   4028  O   VAL B 158     -33.096  46.179   2.643  1.00 29.18           O  
ATOM   4029  CB  VAL B 158     -32.129  48.556   0.698  1.00 30.16           C  
ATOM   4030  CG1 VAL B 158     -31.288  47.302   0.517  1.00 30.75           C  
ATOM   4031  CG2 VAL B 158     -33.120  48.697  -0.443  1.00 29.58           C  
ATOM   4032  N   THR B 159     -34.846  47.146   1.621  1.00 28.89           N  
ATOM   4033  CA  THR B 159     -35.652  45.933   1.599  1.00 27.02           C  
ATOM   4034  C   THR B 159     -35.958  45.669   0.130  1.00 27.63           C  
ATOM   4035  O   THR B 159     -36.499  46.533  -0.564  1.00 27.02           O  
ATOM   4036  CB  THR B 159     -37.006  46.114   2.356  1.00 26.94           C  
ATOM   4037  OG1 THR B 159     -36.763  46.464   3.719  1.00 27.70           O  
ATOM   4038  CG2 THR B 159     -37.812  44.828   2.337  1.00 23.98           C  
ATOM   4039  N   PHE B 160     -35.591  44.502  -0.372  1.00 28.55           N  
ATOM   4040  CA  PHE B 160     -35.917  44.224  -1.758  1.00 29.89           C  
ATOM   4041  C   PHE B 160     -36.729  42.949  -1.858  1.00 31.26           C  
ATOM   4042  O   PHE B 160     -36.780  42.152  -0.919  1.00 31.96           O  
ATOM   4043  CB  PHE B 160     -34.654  44.170  -2.631  1.00 31.02           C  
ATOM   4044  CG  PHE B 160     -33.760  42.996  -2.366  1.00 32.71           C  
ATOM   4045  CD1 PHE B 160     -33.979  41.777  -3.009  1.00 33.04           C  
ATOM   4046  CD2 PHE B 160     -32.662  43.123  -1.514  1.00 34.20           C  
ATOM   4047  CE1 PHE B 160     -33.115  40.698  -2.813  1.00 34.20           C  
ATOM   4048  CE2 PHE B 160     -31.788  42.050  -1.307  1.00 34.98           C  
ATOM   4049  CZ  PHE B 160     -32.014  40.834  -1.960  1.00 35.43           C  
ATOM   4050  N   LYS B 161     -37.393  42.780  -2.992  1.00 31.47           N  
ATOM   4051  CA  LYS B 161     -38.226  41.619  -3.216  1.00 31.53           C  
ATOM   4052  C   LYS B 161     -37.982  41.021  -4.591  1.00 32.73           C  
ATOM   4053  O   LYS B 161     -37.787  41.744  -5.576  1.00 31.20           O  
ATOM   4054  CB  LYS B 161     -39.696  42.012  -3.083  1.00 30.61           C  
ATOM   4055  CG  LYS B 161     -40.672  40.892  -3.367  1.00 32.49           C  
ATOM   4056  CD  LYS B 161     -42.107  41.388  -3.337  1.00 34.78           C  
ATOM   4057  CE  LYS B 161     -43.091  40.242  -3.560  1.00 37.11           C  
ATOM   4058  NZ  LYS B 161     -44.500  40.692  -3.419  1.00 37.23           N  
ATOM   4059  N   LEU B 162     -37.959  39.694  -4.640  1.00 34.26           N  
ATOM   4060  CA  LEU B 162     -37.797  38.969  -5.898  1.00 36.88           C  
ATOM   4061  C   LEU B 162     -39.220  38.540  -6.224  1.00 38.07           C  
ATOM   4062  O   LEU B 162     -39.761  37.643  -5.577  1.00 36.40           O  
ATOM   4063  CB  LEU B 162     -36.903  37.751  -5.696  1.00 35.75           C  
ATOM   4064  CG  LEU B 162     -35.458  38.111  -5.359  1.00 37.53           C  
ATOM   4065  CD1 LEU B 162     -34.724  36.884  -4.878  1.00 39.06           C  
ATOM   4066  CD2 LEU B 162     -34.783  38.705  -6.589  1.00 39.02           C  
ATOM   4067  N   ASN B 163     -39.836  39.197  -7.204  1.00 39.12           N  
ATOM   4068  CA  ASN B 163     -41.221  38.893  -7.556  1.00 42.97           C  
ATOM   4069  C   ASN B 163     -41.511  37.467  -8.022  1.00 44.61           C  
ATOM   4070  O   ASN B 163     -42.574  36.932  -7.717  1.00 45.67           O  
ATOM   4071  CB  ASN B 163     -41.737  39.897  -8.591  1.00 42.69           C  
ATOM   4072  CG  ASN B 163     -41.862  41.305  -8.025  1.00 43.99           C  
ATOM   4073  OD1 ASN B 163     -42.415  41.505  -6.938  1.00 44.36           O  
ATOM   4074  ND2 ASN B 163     -41.355  42.287  -8.761  1.00 43.44           N  
ATOM   4075  N   LYS B 164     -40.579  36.857  -8.750  1.00 45.78           N  
ATOM   4076  CA  LYS B 164     -40.761  35.488  -9.236  1.00 48.07           C  
ATOM   4077  C   LYS B 164     -40.949  34.502  -8.087  1.00 49.24           C  
ATOM   4078  O   LYS B 164     -41.809  33.626  -8.145  1.00 49.85           O  
ATOM   4079  CB  LYS B 164     -39.542  35.036 -10.041  1.00 48.81           C  
ATOM   4080  CG  LYS B 164     -39.232  35.856 -11.277  1.00 51.35           C  
ATOM   4081  CD  LYS B 164     -40.204  35.572 -12.407  1.00 51.63           C  
ATOM   4082  CE  LYS B 164     -39.624  36.043 -13.736  1.00 53.99           C  
ATOM   4083  NZ  LYS B 164     -38.287  35.415 -14.011  1.00 53.81           N  
ATOM   4084  N   SER B 165     -40.130  34.652  -7.048  1.00 50.18           N  
ATOM   4085  CA  SER B 165     -40.159  33.765  -5.891  1.00 49.97           C  
ATOM   4086  C   SER B 165     -40.971  34.299  -4.725  1.00 49.80           C  
ATOM   4087  O   SER B 165     -41.143  33.613  -3.719  1.00 49.60           O  
ATOM   4088  CB  SER B 165     -38.732  33.508  -5.416  1.00 50.71           C  
ATOM   4089  OG  SER B 165     -37.913  33.103  -6.497  1.00 53.60           O  
ATOM   4090  N   ASN B 166     -41.465  35.521  -4.859  1.00 49.68           N  
ATOM   4091  CA  ASN B 166     -42.236  36.152  -3.799  1.00 49.57           C  
ATOM   4092  C   ASN B 166     -41.422  36.125  -2.500  1.00 48.82           C  
ATOM   4093  O   ASN B 166     -41.959  35.904  -1.411  1.00 48.42           O  
ATOM   4094  CB  ASN B 166     -43.572  35.431  -3.604  1.00 51.86           C  
ATOM   4095  CG  ASN B 166     -44.548  36.241  -2.773  1.00 54.90           C  
ATOM   4096  OD1 ASN B 166     -44.876  37.376  -3.119  1.00 57.70           O  
ATOM   4097  ND2 ASN B 166     -45.016  35.665  -1.670  1.00 56.26           N  
ATOM   4098  N   LYS B 167     -40.116  36.349  -2.634  1.00 47.08           N  
ATOM   4099  CA  LYS B 167     -39.207  36.366  -1.496  1.00 45.99           C  
ATOM   4100  C   LYS B 167     -38.809  37.800  -1.144  1.00 43.73           C  
ATOM   4101  O   LYS B 167     -38.323  38.550  -1.997  1.00 44.13           O  
ATOM   4102  CB  LYS B 167     -37.959  35.543  -1.817  1.00 48.30           C  
ATOM   4103  CG  LYS B 167     -36.984  35.406  -0.658  1.00 54.30           C  
ATOM   4104  CD  LYS B 167     -37.649  34.795   0.580  1.00 58.20           C  
ATOM   4105  CE  LYS B 167     -38.087  33.352   0.353  1.00 59.80           C  
ATOM   4106  NZ  LYS B 167     -36.936  32.411   0.217  1.00 61.95           N  
ATOM   4107  N   VAL B 168     -39.040  38.185   0.106  1.00 40.34           N  
ATOM   4108  CA  VAL B 168     -38.698  39.524   0.570  1.00 38.42           C  
ATOM   4109  C   VAL B 168     -37.450  39.436   1.437  1.00 37.93           C  
ATOM   4110  O   VAL B 168     -37.366  38.590   2.329  1.00 35.72           O  
ATOM   4111  CB  VAL B 168     -39.832  40.144   1.404  1.00 38.53           C  
ATOM   4112  CG1 VAL B 168     -39.397  41.501   1.927  1.00 39.19           C  
ATOM   4113  CG2 VAL B 168     -41.086  40.283   0.562  1.00 37.08           C  
ATOM   4114  N   ILE B 169     -36.490  40.320   1.187  1.00 37.09           N  
ATOM   4115  CA  ILE B 169     -35.241  40.302   1.935  1.00 36.17           C  
ATOM   4116  C   ILE B 169     -34.791  41.651   2.486  1.00 35.86           C  
ATOM   4117  O   ILE B 169     -34.659  42.623   1.735  1.00 34.85           O  
ATOM   4118  CB  ILE B 169     -34.108  39.772   1.053  1.00 37.18           C  
ATOM   4119  CG1 ILE B 169     -34.521  38.436   0.432  1.00 37.58           C  
ATOM   4120  CG2 ILE B 169     -32.828  39.649   1.876  1.00 36.20           C  
ATOM   4121  CD1 ILE B 169     -33.594  37.963  -0.659  1.00 37.80           C  
ATOM   4122  N   ASP B 170     -34.554  41.709   3.795  1.00 34.34           N  
ATOM   4123  CA  ASP B 170     -34.064  42.933   4.416  1.00 36.00           C  
ATOM   4124  C   ASP B 170     -32.551  42.891   4.266  1.00 35.48           C  
ATOM   4125  O   ASP B 170     -31.916  41.926   4.685  1.00 35.10           O  
ATOM   4126  CB  ASP B 170     -34.414  42.989   5.907  1.00 39.35           C  
ATOM   4127  CG  ASP B 170     -35.828  43.473   6.163  1.00 42.72           C  
ATOM   4128  OD1 ASP B 170     -36.180  44.593   5.722  1.00 41.83           O  
ATOM   4129  OD2 ASP B 170     -36.587  42.730   6.819  1.00 46.86           O  
ATOM   4130  N   SER B 171     -31.967  43.910   3.646  1.00 33.20           N  
ATOM   4131  CA  SER B 171     -30.523  43.910   3.487  1.00 31.34           C  
ATOM   4132  C   SER B 171     -29.942  45.307   3.404  1.00 28.41           C  
ATOM   4133  O   SER B 171     -30.480  46.249   3.970  1.00 28.98           O  
ATOM   4134  CB  SER B 171     -30.110  43.081   2.261  1.00 32.61           C  
ATOM   4135  OG  SER B 171     -30.500  43.685   1.049  1.00 36.88           O  
ATOM   4136  N   VAL B 172     -28.834  45.442   2.694  1.00 28.15           N  
ATOM   4137  CA  VAL B 172     -28.180  46.734   2.583  1.00 26.25           C  
ATOM   4138  C   VAL B 172     -27.670  46.997   1.189  1.00 26.36           C  
ATOM   4139  O   VAL B 172     -27.505  46.082   0.389  1.00 25.77           O  
ATOM   4140  CB  VAL B 172     -26.955  46.823   3.525  1.00 25.13           C  
ATOM   4141  CG1 VAL B 172     -27.392  46.809   4.975  1.00 24.09           C  
ATOM   4142  CG2 VAL B 172     -26.017  45.647   3.253  1.00 22.65           C  
ATOM   4143  N   GLU B 173     -27.428  48.271   0.912  1.00 27.94           N  
ATOM   4144  CA  GLU B 173     -26.856  48.685  -0.355  1.00 27.23           C  
ATOM   4145  C   GLU B 173     -25.459  49.127   0.034  1.00 26.23           C  
ATOM   4146  O   GLU B 173     -25.291  49.858   1.015  1.00 25.13           O  
ATOM   4147  CB  GLU B 173     -27.621  49.869  -0.952  1.00 28.87           C  
ATOM   4148  CG  GLU B 173     -29.018  49.524  -1.433  1.00 32.97           C  
ATOM   4149  CD  GLU B 173     -29.678  50.661  -2.205  1.00 35.09           C  
ATOM   4150  OE1 GLU B 173     -30.841  50.483  -2.622  1.00 35.09           O  
ATOM   4151  OE2 GLU B 173     -29.040  51.724  -2.396  1.00 35.54           O  
ATOM   4152  N   ILE B 174     -24.458  48.644  -0.691  1.00 24.94           N  
ATOM   4153  CA  ILE B 174     -23.082  49.028  -0.420  1.00 26.53           C  
ATOM   4154  C   ILE B 174     -22.766  50.111  -1.446  1.00 27.13           C  
ATOM   4155  O   ILE B 174     -23.041  49.941  -2.636  1.00 25.85           O  
ATOM   4156  CB  ILE B 174     -22.107  47.836  -0.595  1.00 27.59           C  
ATOM   4157  CG1 ILE B 174     -22.485  46.693   0.364  1.00 27.51           C  
ATOM   4158  CG2 ILE B 174     -20.673  48.288  -0.324  1.00 26.43           C  
ATOM   4159  CD1 ILE B 174     -22.412  47.055   1.839  1.00 26.77           C  
ATOM   4160  N   ASN B 175     -22.193  51.221  -0.989  1.00 26.62           N  
ATOM   4161  CA  ASN B 175     -21.891  52.328  -1.886  1.00 25.80           C  
ATOM   4162  C   ASN B 175     -20.729  53.186  -1.384  1.00 26.64           C  
ATOM   4163  O   ASN B 175     -20.292  53.049  -0.241  1.00 28.49           O  
ATOM   4164  CB  ASN B 175     -23.146  53.193  -2.022  1.00 25.06           C  
ATOM   4165  CG  ASN B 175     -23.080  54.137  -3.195  1.00 27.18           C  
ATOM   4166  OD1 ASN B 175     -22.283  53.954  -4.107  1.00 25.75           O  
ATOM   4167  ND2 ASN B 175     -23.938  55.144  -3.187  1.00 28.61           N  
ATOM   4168  N   PHE B 176     -20.240  54.068  -2.248  1.00 24.53           N  
ATOM   4169  CA  PHE B 176     -19.161  54.990  -1.906  1.00 24.62           C  
ATOM   4170  C   PHE B 176     -17.808  54.381  -1.521  1.00 25.13           C  
ATOM   4171  O   PHE B 176     -17.064  54.956  -0.720  1.00 24.80           O  
ATOM   4172  CB  PHE B 176     -19.642  55.944  -0.809  1.00 24.22           C  
ATOM   4173  CG  PHE B 176     -20.869  56.730  -1.192  1.00 28.10           C  
ATOM   4174  CD1 PHE B 176     -20.849  57.593  -2.289  1.00 27.55           C  
ATOM   4175  CD2 PHE B 176     -22.050  56.604  -0.463  1.00 28.52           C  
ATOM   4176  CE1 PHE B 176     -21.991  58.319  -2.653  1.00 29.00           C  
ATOM   4177  CE2 PHE B 176     -23.198  57.327  -0.821  1.00 29.43           C  
ATOM   4178  CZ  PHE B 176     -23.165  58.186  -1.918  1.00 28.89           C  
ATOM   4179  N   LEU B 177     -17.490  53.224  -2.095  1.00 23.12           N  
ATOM   4180  CA  LEU B 177     -16.207  52.582  -1.836  1.00 24.59           C  
ATOM   4181  C   LEU B 177     -15.152  53.488  -2.471  1.00 24.58           C  
ATOM   4182  O   LEU B 177     -15.139  53.669  -3.683  1.00 25.68           O  
ATOM   4183  CB  LEU B 177     -16.160  51.189  -2.477  1.00 22.47           C  
ATOM   4184  CG  LEU B 177     -14.777  50.534  -2.583  1.00 24.88           C  
ATOM   4185  CD1 LEU B 177     -14.105  50.499  -1.212  1.00 24.16           C  
ATOM   4186  CD2 LEU B 177     -14.921  49.127  -3.154  1.00 21.49           C  
ATOM   4187  N   CYS B 178     -14.264  54.047  -1.657  1.00 24.83           N  
ATOM   4188  CA  CYS B 178     -13.255  54.954  -2.178  1.00 24.82           C  
ATOM   4189  C   CYS B 178     -11.951  54.984  -1.387  1.00 25.98           C  
ATOM   4190  O   CYS B 178     -11.955  55.101  -0.165  1.00 26.52           O  
ATOM   4191  CB  CYS B 178     -13.845  56.365  -2.241  1.00 25.30           C  
ATOM   4192  SG  CYS B 178     -12.761  57.672  -2.875  1.00 26.30           S  
ATOM   4193  N   ILE B 179     -10.840  54.876  -2.110  1.00 27.27           N  
ATOM   4194  CA  ILE B 179      -9.505  54.938  -1.534  1.00 25.79           C  
ATOM   4195  C   ILE B 179      -8.775  56.104  -2.196  1.00 26.03           C  
ATOM   4196  O   ILE B 179      -8.896  56.305  -3.398  1.00 23.81           O  
ATOM   4197  CB  ILE B 179      -8.697  53.656  -1.807  1.00 26.45           C  
ATOM   4198  CG1 ILE B 179      -9.361  52.463  -1.112  1.00 27.54           C  
ATOM   4199  CG2 ILE B 179      -7.267  53.833  -1.306  1.00 24.70           C  
ATOM   4200  CD1 ILE B 179      -8.642  51.144  -1.333  1.00 27.25           C  
ATOM   4201  N   HIS B 180      -8.024  56.867  -1.409  1.00 26.25           N  
ATOM   4202  CA  HIS B 180      -7.270  57.997  -1.931  1.00 27.16           C  
ATOM   4203  C   HIS B 180      -6.314  57.512  -3.031  1.00 29.52           C  
ATOM   4204  O   HIS B 180      -5.681  56.458  -2.898  1.00 28.60           O  
ATOM   4205  CB  HIS B 180      -6.469  58.654  -0.801  1.00 26.31           C  
ATOM   4206  CG  HIS B 180      -5.825  59.949  -1.187  1.00 27.76           C  
ATOM   4207  ND1 HIS B 180      -6.187  61.157  -0.628  1.00 28.98           N  
ATOM   4208  CD2 HIS B 180      -4.837  60.227  -2.071  1.00 27.62           C  
ATOM   4209  CE1 HIS B 180      -5.450  62.121  -1.148  1.00 26.66           C  
ATOM   4210  NE2 HIS B 180      -4.623  61.583  -2.026  1.00 27.77           N  
ATOM   4211  N   LYS B 181      -6.213  58.289  -4.107  1.00 28.27           N  
ATOM   4212  CA  LYS B 181      -5.351  57.957  -5.238  1.00 30.85           C  
ATOM   4213  C   LYS B 181      -3.907  57.581  -4.903  1.00 30.56           C  
ATOM   4214  O   LYS B 181      -3.318  56.745  -5.582  1.00 28.93           O  
ATOM   4215  CB  LYS B 181      -5.364  59.115  -6.246  1.00 32.16           C  
ATOM   4216  CG  LYS B 181      -6.553  59.045  -7.189  1.00 33.69           C  
ATOM   4217  CD  LYS B 181      -6.701  60.282  -8.043  1.00 36.75           C  
ATOM   4218  CE  LYS B 181      -7.767  60.053  -9.099  1.00 34.94           C  
ATOM   4219  NZ  LYS B 181      -8.096  61.311  -9.804  1.00 38.84           N  
ATOM   4220  N   LYS B 182      -3.346  58.195  -3.863  1.00 32.49           N  
ATOM   4221  CA  LYS B 182      -1.973  57.924  -3.445  1.00 34.97           C  
ATOM   4222  C   LYS B 182      -1.801  56.613  -2.676  1.00 36.67           C  
ATOM   4223  O   LYS B 182      -0.672  56.196  -2.396  1.00 38.08           O  
ATOM   4224  CB  LYS B 182      -1.452  59.056  -2.563  1.00 37.09           C  
ATOM   4225  CG  LYS B 182      -0.984  60.298  -3.288  1.00 41.53           C  
ATOM   4226  CD  LYS B 182      -0.360  61.264  -2.283  1.00 44.82           C  
ATOM   4227  CE  LYS B 182       0.499  62.322  -2.959  1.00 44.88           C  
ATOM   4228  NZ  LYS B 182      -0.300  63.209  -3.841  1.00 48.49           N  
ATOM   4229  N   LEU B 183      -2.906  55.965  -2.325  1.00 35.96           N  
ATOM   4230  CA  LEU B 183      -2.829  54.718  -1.574  1.00 35.52           C  
ATOM   4231  C   LEU B 183      -3.469  53.539  -2.287  1.00 35.20           C  
ATOM   4232  O   LEU B 183      -3.831  52.553  -1.651  1.00 34.81           O  
ATOM   4233  CB  LEU B 183      -3.490  54.889  -0.203  1.00 36.41           C  
ATOM   4234  CG  LEU B 183      -2.797  55.790   0.819  1.00 38.48           C  
ATOM   4235  CD1 LEU B 183      -2.789  57.239   0.348  1.00 41.42           C  
ATOM   4236  CD2 LEU B 183      -3.535  55.686   2.131  1.00 41.22           C  
ATOM   4237  N   ARG B 184      -3.612  53.634  -3.603  1.00 34.93           N  
ATOM   4238  CA  ARG B 184      -4.228  52.556  -4.367  1.00 37.05           C  
ATOM   4239  C   ARG B 184      -3.233  51.414  -4.581  1.00 37.93           C  
ATOM   4240  O   ARG B 184      -2.026  51.584  -4.400  1.00 36.33           O  
ATOM   4241  CB  ARG B 184      -4.711  53.083  -5.724  1.00 36.04           C  
ATOM   4242  CG  ARG B 184      -5.425  54.418  -5.632  1.00 39.02           C  
ATOM   4243  CD  ARG B 184      -6.945  54.314  -5.698  1.00 35.85           C  
ATOM   4244  NE  ARG B 184      -7.419  54.787  -6.992  1.00 38.66           N  
ATOM   4245  CZ  ARG B 184      -8.348  55.723  -7.176  1.00 37.85           C  
ATOM   4246  NH1 ARG B 184      -8.938  56.316  -6.149  1.00 31.98           N  
ATOM   4247  NH2 ARG B 184      -8.675  56.079  -8.410  1.00 38.94           N  
ATOM   4248  N   ASN B 185      -3.755  50.254  -4.964  1.00 38.51           N  
ATOM   4249  CA  ASN B 185      -2.931  49.087  -5.228  1.00 42.02           C  
ATOM   4250  C   ASN B 185      -2.158  48.605  -4.006  1.00 42.12           C  
ATOM   4251  O   ASN B 185      -1.070  48.048  -4.131  1.00 43.01           O  
ATOM   4252  CB  ASN B 185      -1.959  49.385  -6.376  1.00 43.47           C  
ATOM   4253  CG  ASN B 185      -2.679  49.740  -7.670  1.00 45.52           C  
ATOM   4254  OD1 ASN B 185      -2.315  50.702  -8.350  1.00 45.95           O  
ATOM   4255  ND2 ASN B 185      -3.705  48.959  -8.019  1.00 44.64           N  
ATOM   4256  N   LYS B 186      -2.716  48.827  -2.825  1.00 41.19           N  
ATOM   4257  CA  LYS B 186      -2.080  48.365  -1.604  1.00 41.32           C  
ATOM   4258  C   LYS B 186      -2.936  47.262  -0.991  1.00 41.09           C  
ATOM   4259  O   LYS B 186      -2.748  46.889   0.167  1.00 42.48           O  
ATOM   4260  CB  LYS B 186      -1.920  49.514  -0.611  1.00 41.47           C  
ATOM   4261  CG  LYS B 186      -0.819  50.488  -0.972  1.00 44.52           C  
ATOM   4262  CD  LYS B 186      -0.667  51.557   0.102  1.00 48.92           C  
ATOM   4263  CE  LYS B 186       0.456  52.537  -0.239  1.00 52.45           C  
ATOM   4264  NZ  LYS B 186       1.793  51.866  -0.335  1.00 53.01           N  
ATOM   4265  N   ARG B 187      -3.879  46.748  -1.777  1.00 39.37           N  
ATOM   4266  CA  ARG B 187      -4.776  45.685  -1.326  1.00 39.77           C  
ATOM   4267  C   ARG B 187      -5.587  46.120  -0.099  1.00 37.94           C  
ATOM   4268  O   ARG B 187      -5.862  45.324   0.801  1.00 36.70           O  
ATOM   4269  CB  ARG B 187      -3.973  44.419  -0.997  1.00 41.51           C  
ATOM   4270  CG  ARG B 187      -3.127  43.886  -2.149  1.00 45.41           C  
ATOM   4271  CD  ARG B 187      -3.979  43.306  -3.276  1.00 48.09           C  
ATOM   4272  NE  ARG B 187      -4.806  42.190  -2.823  1.00 50.34           N  
ATOM   4273  CZ  ARG B 187      -5.667  41.532  -3.594  1.00 51.44           C  
ATOM   4274  NH1 ARG B 187      -5.817  41.872  -4.867  1.00 52.36           N  
ATOM   4275  NH2 ARG B 187      -6.389  40.539  -3.086  1.00 51.46           N  
ATOM   4276  N   LEU B 188      -5.972  47.388  -0.073  1.00 35.55           N  
ATOM   4277  CA  LEU B 188      -6.745  47.923   1.038  1.00 33.92           C  
ATOM   4278  C   LEU B 188      -8.248  47.689   0.848  1.00 32.12           C  
ATOM   4279  O   LEU B 188      -8.976  47.476   1.812  1.00 29.04           O  
ATOM   4280  CB  LEU B 188      -6.457  49.417   1.174  1.00 35.28           C  
ATOM   4281  CG  LEU B 188      -6.858  50.121   2.467  1.00 37.32           C  
ATOM   4282  CD1 LEU B 188      -6.326  49.359   3.668  1.00 36.94           C  
ATOM   4283  CD2 LEU B 188      -6.312  51.538   2.444  1.00 38.80           C  
ATOM   4284  N   ALA B 189      -8.702  47.716  -0.402  1.00 31.69           N  
ATOM   4285  CA  ALA B 189     -10.117  47.523  -0.716  1.00 31.40           C  
ATOM   4286  C   ALA B 189     -10.683  46.215  -0.155  1.00 31.51           C  
ATOM   4287  O   ALA B 189     -11.795  46.191   0.359  1.00 31.58           O  
ATOM   4288  CB  ALA B 189     -10.327  47.584  -2.225  1.00 28.92           C  
ATOM   4289  N   PRO B 190      -9.931  45.105  -0.263  1.00 32.09           N  
ATOM   4290  CA  PRO B 190     -10.450  43.840   0.274  1.00 32.01           C  
ATOM   4291  C   PRO B 190     -10.730  43.896   1.781  1.00 30.58           C  
ATOM   4292  O   PRO B 190     -11.686  43.290   2.267  1.00 30.22           O  
ATOM   4293  CB  PRO B 190      -9.350  42.841  -0.088  1.00 32.73           C  
ATOM   4294  CG  PRO B 190      -8.869  43.371  -1.421  1.00 32.95           C  
ATOM   4295  CD  PRO B 190      -8.754  44.863  -1.121  1.00 32.61           C  
ATOM   4296  N   VAL B 191      -9.905  44.630   2.519  1.00 28.24           N  
ATOM   4297  CA  VAL B 191     -10.105  44.745   3.961  1.00 28.32           C  
ATOM   4298  C   VAL B 191     -11.363  45.567   4.261  1.00 29.29           C  
ATOM   4299  O   VAL B 191     -12.132  45.236   5.166  1.00 26.53           O  
ATOM   4300  CB  VAL B 191      -8.882  45.400   4.646  1.00 28.90           C  
ATOM   4301  CG1 VAL B 191      -9.098  45.463   6.146  1.00 28.53           C  
ATOM   4302  CG2 VAL B 191      -7.620  44.592   4.337  1.00 30.02           C  
ATOM   4303  N   LEU B 192     -11.570  46.632   3.489  1.00 29.06           N  
ATOM   4304  CA  LEU B 192     -12.740  47.489   3.651  1.00 29.88           C  
ATOM   4305  C   LEU B 192     -14.007  46.675   3.439  1.00 28.77           C  
ATOM   4306  O   LEU B 192     -14.957  46.771   4.213  1.00 27.81           O  
ATOM   4307  CB  LEU B 192     -12.712  48.634   2.634  1.00 31.10           C  
ATOM   4308  CG  LEU B 192     -11.727  49.773   2.886  1.00 33.95           C  
ATOM   4309  CD1 LEU B 192     -11.636  50.675   1.654  1.00 34.44           C  
ATOM   4310  CD2 LEU B 192     -12.194  50.567   4.093  1.00 36.11           C  
ATOM   4311  N   ILE B 193     -14.004  45.870   2.383  1.00 27.70           N  
ATOM   4312  CA  ILE B 193     -15.151  45.040   2.041  1.00 28.89           C  
ATOM   4313  C   ILE B 193     -15.478  44.002   3.111  1.00 30.80           C  
ATOM   4314  O   ILE B 193     -16.647  43.792   3.450  1.00 30.66           O  
ATOM   4315  CB  ILE B 193     -14.911  44.327   0.708  1.00 28.10           C  
ATOM   4316  CG1 ILE B 193     -14.935  45.359  -0.431  1.00 28.75           C  
ATOM   4317  CG2 ILE B 193     -15.932  43.222   0.522  1.00 27.44           C  
ATOM   4318  CD1 ILE B 193     -14.536  44.800  -1.790  1.00 28.25           C  
ATOM   4319  N   LYS B 194     -14.448  43.351   3.641  1.00 31.90           N  
ATOM   4320  CA  LYS B 194     -14.657  42.343   4.674  1.00 32.06           C  
ATOM   4321  C   LYS B 194     -15.103  42.984   5.982  1.00 29.78           C  
ATOM   4322  O   LYS B 194     -15.918  42.417   6.702  1.00 31.16           O  
ATOM   4323  CB  LYS B 194     -13.385  41.512   4.873  1.00 33.19           C  
ATOM   4324  CG  LYS B 194     -13.204  40.461   3.792  1.00 39.17           C  
ATOM   4325  CD  LYS B 194     -11.799  39.887   3.756  1.00 45.77           C  
ATOM   4326  CE  LYS B 194     -11.659  38.892   2.601  1.00 50.16           C  
ATOM   4327  NZ  LYS B 194     -10.244  38.492   2.350  1.00 52.76           N  
ATOM   4328  N   GLU B 195     -14.599  44.178   6.278  1.00 27.80           N  
ATOM   4329  CA  GLU B 195     -14.988  44.864   7.505  1.00 26.36           C  
ATOM   4330  C   GLU B 195     -16.443  45.342   7.466  1.00 26.78           C  
ATOM   4331  O   GLU B 195     -17.137  45.303   8.477  1.00 27.87           O  
ATOM   4332  CB  GLU B 195     -14.059  46.049   7.778  1.00 23.40           C  
ATOM   4333  CG  GLU B 195     -14.517  46.943   8.924  1.00 23.84           C  
ATOM   4334  CD  GLU B 195     -14.538  46.239  10.271  1.00 24.24           C  
ATOM   4335  OE1 GLU B 195     -15.027  46.847  11.242  1.00 23.76           O  
ATOM   4336  OE2 GLU B 195     -14.061  45.084  10.364  1.00 26.31           O  
ATOM   4337  N   ILE B 196     -16.910  45.810   6.314  1.00 26.36           N  
ATOM   4338  CA  ILE B 196     -18.301  46.250   6.232  1.00 26.61           C  
ATOM   4339  C   ILE B 196     -19.202  45.000   6.242  1.00 26.93           C  
ATOM   4340  O   ILE B 196     -20.310  45.021   6.777  1.00 26.14           O  
ATOM   4341  CB  ILE B 196     -18.575  47.102   4.958  1.00 23.83           C  
ATOM   4342  CG1 ILE B 196     -19.998  47.656   5.009  1.00 24.67           C  
ATOM   4343  CG2 ILE B 196     -18.420  46.255   3.709  1.00 22.31           C  
ATOM   4344  CD1 ILE B 196     -20.257  48.623   6.140  1.00 19.98           C  
ATOM   4345  N   THR B 197     -18.714  43.912   5.653  1.00 26.20           N  
ATOM   4346  CA  THR B 197     -19.461  42.660   5.647  1.00 27.60           C  
ATOM   4347  C   THR B 197     -19.678  42.223   7.109  1.00 28.60           C  
ATOM   4348  O   THR B 197     -20.780  41.829   7.494  1.00 30.48           O  
ATOM   4349  CB  THR B 197     -18.679  41.555   4.890  1.00 27.01           C  
ATOM   4350  OG1 THR B 197     -18.561  41.917   3.513  1.00 28.18           O  
ATOM   4351  CG2 THR B 197     -19.395  40.222   4.982  1.00 27.56           C  
ATOM   4352  N   ARG B 198     -18.621  42.313   7.915  1.00 27.66           N  
ATOM   4353  CA  ARG B 198     -18.666  41.945   9.331  1.00 27.19           C  
ATOM   4354  C   ARG B 198     -19.664  42.805  10.092  1.00 26.71           C  
ATOM   4355  O   ARG B 198     -20.480  42.295  10.855  1.00 28.77           O  
ATOM   4356  CB  ARG B 198     -17.276  42.122   9.968  1.00 27.79           C  
ATOM   4357  CG  ARG B 198     -17.179  41.731  11.439  1.00 24.75           C  
ATOM   4358  CD  ARG B 198     -15.818  42.114  12.020  1.00 25.62           C  
ATOM   4359  NE  ARG B 198     -15.711  43.547  12.280  1.00 24.96           N  
ATOM   4360  CZ  ARG B 198     -16.228  44.150  13.347  1.00 26.79           C  
ATOM   4361  NH1 ARG B 198     -16.096  45.455  13.511  1.00 26.35           N  
ATOM   4362  NH2 ARG B 198     -16.866  43.442  14.267  1.00 29.34           N  
ATOM   4363  N   ARG B 199     -19.591  44.114   9.890  1.00 25.13           N  
ATOM   4364  CA  ARG B 199     -20.487  45.034  10.579  1.00 26.26           C  
ATOM   4365  C   ARG B 199     -21.955  44.859  10.194  1.00 25.00           C  
ATOM   4366  O   ARG B 199     -22.859  45.106  11.002  1.00 25.82           O  
ATOM   4367  CB  ARG B 199     -20.004  46.472  10.354  1.00 25.67           C  
ATOM   4368  CG  ARG B 199     -18.808  46.788  11.238  1.00 28.27           C  
ATOM   4369  CD  ARG B 199     -17.813  47.749  10.635  1.00 28.01           C  
ATOM   4370  NE  ARG B 199     -17.965  49.096  11.157  1.00 30.19           N  
ATOM   4371  CZ  ARG B 199     -16.977  49.821  11.673  1.00 29.83           C  
ATOM   4372  NH1 ARG B 199     -17.222  51.045  12.118  1.00 30.60           N  
ATOM   4373  NH2 ARG B 199     -15.752  49.325  11.750  1.00 30.51           N  
ATOM   4374  N   VAL B 200     -22.191  44.411   8.969  1.00 24.56           N  
ATOM   4375  CA  VAL B 200     -23.545  44.184   8.496  1.00 23.16           C  
ATOM   4376  C   VAL B 200     -23.993  42.832   9.049  1.00 24.98           C  
ATOM   4377  O   VAL B 200     -25.112  42.691   9.545  1.00 25.30           O  
ATOM   4378  CB  VAL B 200     -23.582  44.209   6.948  1.00 22.78           C  
ATOM   4379  CG1 VAL B 200     -24.912  43.684   6.428  1.00 19.68           C  
ATOM   4380  CG2 VAL B 200     -23.349  45.652   6.466  1.00 20.54           C  
ATOM   4381  N   ASN B 201     -23.101  41.849   8.979  1.00 25.38           N  
ATOM   4382  CA  ASN B 201     -23.381  40.516   9.497  1.00 27.39           C  
ATOM   4383  C   ASN B 201     -23.739  40.582  10.983  1.00 28.66           C  
ATOM   4384  O   ASN B 201     -24.580  39.820  11.453  1.00 28.58           O  
ATOM   4385  CB  ASN B 201     -22.167  39.600   9.294  1.00 25.42           C  
ATOM   4386  CG  ASN B 201     -22.022  39.129   7.860  1.00 26.12           C  
ATOM   4387  OD1 ASN B 201     -21.121  38.355   7.539  1.00 28.84           O  
ATOM   4388  ND2 ASN B 201     -22.912  39.592   6.987  1.00 26.05           N  
ATOM   4389  N   LYS B 202     -23.100  41.490  11.718  1.00 30.37           N  
ATOM   4390  CA  LYS B 202     -23.382  41.649  13.141  1.00 32.39           C  
ATOM   4391  C   LYS B 202     -24.826  42.086  13.374  1.00 32.40           C  
ATOM   4392  O   LYS B 202     -25.351  41.935  14.472  1.00 34.36           O  
ATOM   4393  CB  LYS B 202     -22.440  42.675  13.776  1.00 34.82           C  
ATOM   4394  CG  LYS B 202     -21.305  42.074  14.594  1.00 41.11           C  
ATOM   4395  CD  LYS B 202     -21.838  41.292  15.794  1.00 44.65           C  
ATOM   4396  CE  LYS B 202     -20.725  40.555  16.532  1.00 46.90           C  
ATOM   4397  NZ  LYS B 202     -21.249  39.665  17.612  1.00 47.00           N  
ATOM   4398  N   GLN B 203     -25.466  42.638  12.347  1.00 31.71           N  
ATOM   4399  CA  GLN B 203     -26.853  43.078  12.475  1.00 31.50           C  
ATOM   4400  C   GLN B 203     -27.790  42.019  11.900  1.00 30.14           C  
ATOM   4401  O   GLN B 203     -28.948  42.299  11.582  1.00 29.50           O  
ATOM   4402  CB  GLN B 203     -27.062  44.412  11.751  1.00 34.57           C  
ATOM   4403  CG  GLN B 203     -26.205  45.539  12.295  1.00 37.34           C  
ATOM   4404  CD  GLN B 203     -26.390  45.743  13.789  1.00 41.16           C  
ATOM   4405  OE1 GLN B 203     -25.416  45.818  14.539  1.00 43.74           O  
ATOM   4406  NE2 GLN B 203     -27.642  45.839  14.229  1.00 41.59           N  
ATOM   4407  N   ASN B 204     -27.264  40.803  11.780  1.00 29.11           N  
ATOM   4408  CA  ASN B 204     -27.987  39.649  11.261  1.00 28.12           C  
ATOM   4409  C   ASN B 204     -28.526  39.856   9.864  1.00 28.38           C  
ATOM   4410  O   ASN B 204     -29.638  39.445   9.555  1.00 27.43           O  
ATOM   4411  CB  ASN B 204     -29.135  39.236  12.197  1.00 28.55           C  
ATOM   4412  CG  ASN B 204     -29.726  37.874  11.830  1.00 28.05           C  
ATOM   4413  OD1 ASN B 204     -28.994  36.912  11.602  1.00 27.87           O  
ATOM   4414  ND2 ASN B 204     -31.051  37.791  11.778  1.00 27.18           N  
ATOM   4415  N   ILE B 205     -27.729  40.514   9.030  1.00 28.97           N  
ATOM   4416  CA  ILE B 205     -28.076  40.740   7.632  1.00 28.76           C  
ATOM   4417  C   ILE B 205     -26.972  40.026   6.845  1.00 27.72           C  
ATOM   4418  O   ILE B 205     -25.783  40.296   7.042  1.00 27.28           O  
ATOM   4419  CB  ILE B 205     -28.105  42.244   7.309  1.00 29.76           C  
ATOM   4420  CG1 ILE B 205     -29.269  42.896   8.064  1.00 29.00           C  
ATOM   4421  CG2 ILE B 205     -28.232  42.454   5.803  1.00 28.33           C  
ATOM   4422  CD1 ILE B 205     -29.332  44.409   7.949  1.00 30.60           C  
ATOM   4423  N   TRP B 206     -27.363  39.117   5.958  1.00 27.04           N  
ATOM   4424  CA  TRP B 206     -26.395  38.330   5.206  1.00 25.34           C  
ATOM   4425  C   TRP B 206     -26.388  38.504   3.693  1.00 27.30           C  
ATOM   4426  O   TRP B 206     -25.623  37.835   2.998  1.00 27.23           O  
ATOM   4427  CB  TRP B 206     -26.583  36.852   5.570  1.00 28.39           C  
ATOM   4428  CG  TRP B 206     -26.671  36.664   7.065  1.00 30.04           C  
ATOM   4429  CD1 TRP B 206     -27.803  36.735   7.840  1.00 32.44           C  
ATOM   4430  CD2 TRP B 206     -25.575  36.505   7.974  1.00 29.57           C  
ATOM   4431  NE1 TRP B 206     -27.471  36.636   9.177  1.00 32.69           N  
ATOM   4432  CE2 TRP B 206     -26.111  36.492   9.285  1.00 31.12           C  
ATOM   4433  CE3 TRP B 206     -24.190  36.373   7.810  1.00 29.40           C  
ATOM   4434  CZ2 TRP B 206     -25.303  36.352  10.424  1.00 30.84           C
[truncated: 205,498 more chars]
