# Supplementary material for: Mapping small molecule binding data to structural domains
Source: BMC Bioinformatics. 2012 Dec 7;13(Suppl 17):S11. doi: 10.1186/1471-2105-13-S17-S11 (PMC3521243; doi:10.1186/1471-2105-13-S17-S11)
Supplement: Additional file 4 — Session files of small molecule binding at the interface of Pfam-A domains. Zipped folder containing Qt-MG session files and required PDB files. [file 1471-2105-13-S17-S11-S4.zip › additional_file_5/1k4t.pdb]

HEADER    ISOMERASE/DNA                           08-OCT-01   1K4T              
TITLE     HUMAN DNA TOPOISOMERASE I (70 KDA) IN COMPLEX WITH THE                
TITLE    2 POISON TOPOTECAN AND COVALENT COMPLEX WITH A 22 BASE PAIR            
TITLE    3 DNA DUPLEX                                                           
COMPND    MOL_ID: 1;                                                            
COMPND   2 MOLECULE: 5'-D(*AP*AP*AP*AP*AP*GP*AP*CP*TP*T)-3';                    
COMPND   3 CHAIN: B;                                                            
COMPND   4 ENGINEERED: YES;                                                     
COMPND   5 MOL_ID: 2;                                                           
COMPND   6 MOLECULE: 5'-D(*(TGP)P*GP*AP*AP*AP*AP*AP*TP*TP*TP*TP*T)-3';          
COMPND   7 CHAIN: C;                                                            
COMPND   8 ENGINEERED: YES;                                                     
COMPND   9 MOL_ID: 3;                                                           
COMPND  10 MOLECULE: 5'-                                                        
COMPND  11 D(*AP*AP*AP*AP*AP*TP*TP*TP*TP*TP*CP*CP*AP*AP*GP*TP*CP*TP*TP          
COMPND  12 *TP*TP*T)-3';                                                        
COMPND  13 CHAIN: D;                                                            
COMPND  14 ENGINEERED: YES;                                                     
COMPND  15 MOL_ID: 4;                                                           
COMPND  16 MOLECULE: DNA TOPOISOMERASE I;                                       
COMPND  17 CHAIN: A;                                                            
COMPND  18 FRAGMENT: CORE DOMAIN AND C-TERMINAL DOMAIN, RESIDUES 174-           
COMPND  19 765;                                                                 
COMPND  20 EC: 5.99.1.2;                                                        
COMPND  21 ENGINEERED: YES                                                      
SOURCE    MOL_ID: 1;                                                            
SOURCE   2 SYNTHETIC: YES;                                                      
SOURCE   3 MOL_ID: 2;                                                           
SOURCE   4 SYNTHETIC: YES;                                                      
SOURCE   5 MOL_ID: 3;                                                           
SOURCE   6 SYNTHETIC: YES;                                                      
SOURCE   7 MOL_ID: 4;                                                           
SOURCE   8 ORGANISM_SCIENTIFIC: HOMO SAPIENS;                                   
SOURCE   9 ORGANISM_COMMON: HUMAN;                                              
SOURCE  10 ORGANISM_TAXID: 9606;                                                
SOURCE  11 EXPRESSION_SYSTEM: SPODOPTERA FRUGIPERDA;                            
SOURCE  12 EXPRESSION_SYSTEM_COMMON: FALL ARMYWORM;                             
SOURCE  13 EXPRESSION_SYSTEM_TAXID: 7108;                                       
SOURCE  14 EXPRESSION_SYSTEM_VECTOR_TYPE: BACULOVIRUS;                          
SOURCE  15 EXPRESSION_SYSTEM_VECTOR: PFACTBAC1                                  
KEYWDS    COMPLEX (ISOMERASE/DNA), DNA, TOPOISOMERASE I, DRUG, POISON           
EXPDTA    X-RAY DIFFRACTION                                                     
AUTHOR    B.L.STAKER,K.HJERRILD,M.D.FEESE,C.A.BEHNKE,A.B.BURGIN JR.,            
AUTHOR   2 L.J.STEWART                                                          
REVDAT   2   24-FEB-09 1K4T    1       VERSN                                    
REVDAT   1   04-DEC-02 1K4T    0                                                
JRNL        AUTH   B.L.STAKER,K.HJERRILD,M.D.FEESE,C.A.BEHNKE,                  
JRNL        AUTH 2 A.B.BURGIN JR.,L.J.STEWART                                   
JRNL        TITL   THE MECHANISM OF TOPOISOMERASE I POISONING BY A              
JRNL        TITL 2 CAMPTOTHECIN ANALOG                                          
JRNL        REF    PROC.NATL.ACAD.SCI.USA        V.  99 15387 2002              
JRNL        REFN                   ISSN 0027-8424                               
JRNL        PMID   12426403                                                     
JRNL        DOI    10.1073/PNAS.242259599                                       
REMARK   1                                                                      
REMARK   2                                                                      
REMARK   2 RESOLUTION.    2.10 ANGSTROMS.                                       
REMARK   3                                                                      
REMARK   3 REFINEMENT.                                                          
REMARK   3   PROGRAM     : CNX 2000.1                                           
REMARK   3   AUTHORS     : BRUNGER,ADAMS,CLORE,DELANO,GROS,GROSSE-              
REMARK   3               : KUNSTLEVE,JIANG,KUSZEWSKI,NILGES,PANNU,              
REMARK   3               : READ,RICE,SIMONSON,WARREN,MOLECULAR                  
REMARK   3               : SIMULATIONS (BADGER,BERARD,KUMAR,SZALMA,             
REMARK   3               : YIP,DZAKULA)                                         
REMARK   3                                                                      
REMARK   3  DATA USED IN REFINEMENT.                                            
REMARK   3   RESOLUTION RANGE HIGH (ANGSTROMS) : 2.10                           
REMARK   3   RESOLUTION RANGE LOW  (ANGSTROMS) : 19.89                          
REMARK   3   DATA CUTOFF            (SIGMA(F)) : 0.000                          
REMARK   3   DATA CUTOFF HIGH         (ABS(F)) : NULL                           
REMARK   3   DATA CUTOFF LOW          (ABS(F)) : NULL                           
REMARK   3   COMPLETENESS (WORKING+TEST)   (%) : 80.2                           
REMARK   3   NUMBER OF REFLECTIONS             : 45727                          
REMARK   3                                                                      
REMARK   3  FIT TO DATA USED IN REFINEMENT.                                     
REMARK   3   CROSS-VALIDATION METHOD          : THROUGHOUT                      
REMARK   3   FREE R VALUE TEST SET SELECTION  : RANDOM                          
REMARK   3   R VALUE     (WORKING + TEST SET) : NULL                            
REMARK   3   R VALUE            (WORKING SET) : 0.229                           
REMARK   3   FREE R VALUE                     : 0.269                           
REMARK   3   FREE R VALUE TEST SET SIZE   (%) : 9.600                           
REMARK   3   FREE R VALUE TEST SET COUNT      : 4384                            
REMARK   3   ESTIMATED ERROR OF FREE R VALUE  : 0.004                           
REMARK   3                                                                      
REMARK   3  FIT/AGREEMENT OF MODEL WITH ALL DATA.                               
REMARK   3   R VALUE     (WORKING + TEST SET, NO CUTOFF) : NULL                 
REMARK   3   R VALUE            (WORKING SET, NO CUTOFF) : NULL                 
REMARK   3   FREE R VALUE                    (NO CUTOFF) : NULL                 
REMARK   3   FREE R VALUE TEST SET SIZE   (%, NO CUTOFF) : NULL                 
REMARK   3   FREE R VALUE TEST SET COUNT     (NO CUTOFF) : NULL                 
REMARK   3   ESTIMATED ERROR OF FREE R VALUE (NO CUTOFF) : NULL                 
REMARK   3   TOTAL NUMBER OF REFLECTIONS     (NO CUTOFF) : 45727                
REMARK   3                                                                      
REMARK   3  FIT IN THE HIGHEST RESOLUTION BIN.                                  
REMARK   3   TOTAL NUMBER OF BINS USED           : 6                            
REMARK   3   BIN RESOLUTION RANGE HIGH       (A) : 2.10                         
REMARK   3   BIN RESOLUTION RANGE LOW        (A) : 2.23                         
REMARK   3   BIN COMPLETENESS (WORKING+TEST) (%) : 44.50                        
REMARK   3   REFLECTIONS IN BIN    (WORKING SET) : 3811                         
REMARK   3   BIN R VALUE           (WORKING SET) : 0.3060                       
REMARK   3   BIN FREE R VALUE                    : 0.3620                       
REMARK   3   BIN FREE R VALUE TEST SET SIZE  (%) : 9.80                         
REMARK   3   BIN FREE R VALUE TEST SET COUNT     : 413                          
REMARK   3   ESTIMATED ERROR OF BIN FREE R VALUE : 0.018                        
REMARK   3                                                                      
REMARK   3  NUMBER OF NON-HYDROGEN ATOMS USED IN REFINEMENT.                    
REMARK   3   PROTEIN ATOMS            : 4687                                    
REMARK   3   NUCLEIC ACID ATOMS       : 892                                     
REMARK   3   HETEROGEN ATOMS          : 77                                      
REMARK   3   SOLVENT ATOMS            : 227                                     
REMARK   3                                                                      
REMARK   3  B VALUES.                                                           
REMARK   3   FROM WILSON PLOT           (A**2) : 18.10                          
REMARK   3   MEAN B VALUE      (OVERALL, A**2) : 40.10                          
REMARK   3   OVERALL ANISOTROPIC B VALUE.                                       
REMARK   3    B11 (A**2) : -2.67000                                             
REMARK   3    B22 (A**2) : -1.96000                                             
REMARK   3    B33 (A**2) : 4.62000                                              
REMARK   3    B12 (A**2) : 0.00000                                              
REMARK   3    B13 (A**2) : 1.41000                                              
REMARK   3    B23 (A**2) : 0.00000                                              
REMARK   3                                                                      
REMARK   3  ESTIMATED COORDINATE ERROR.                                         
REMARK   3   ESD FROM LUZZATI PLOT        (A) : 0.30                            
REMARK   3   ESD FROM SIGMAA              (A) : 0.29                            
REMARK   3   LOW RESOLUTION CUTOFF        (A) : 5.00                            
REMARK   3                                                                      
REMARK   3  CROSS-VALIDATED ESTIMATED COORDINATE ERROR.                         
REMARK   3   ESD FROM C-V LUZZATI PLOT    (A) : 0.36                            
REMARK   3   ESD FROM C-V SIGMAA          (A) : 0.34                            
REMARK   3                                                                      
REMARK   3  RMS DEVIATIONS FROM IDEAL VALUES.                                   
REMARK   3   BOND LENGTHS                 (A) : 0.006                           
REMARK   3   BOND ANGLES            (DEGREES) : 1.20                            
REMARK   3   DIHEDRAL ANGLES        (DEGREES) : 21.10                           
REMARK   3   IMPROPER ANGLES        (DEGREES) : 3.59                            
REMARK   3                                                                      
REMARK   3  ISOTROPIC THERMAL MODEL : RESTRAINED                                
REMARK   3                                                                      
REMARK   3  ISOTROPIC THERMAL FACTOR RESTRAINTS.    RMS    SIGMA                
REMARK   3   MAIN-CHAIN BOND              (A**2) : NULL  ; NULL                 
REMARK   3   MAIN-CHAIN ANGLE             (A**2) : NULL  ; NULL                 
REMARK   3   SIDE-CHAIN BOND              (A**2) : NULL  ; NULL                 
REMARK   3   SIDE-CHAIN ANGLE             (A**2) : NULL  ; NULL                 
REMARK   3                                                                      
REMARK   3  BULK SOLVENT MODELING.                                              
REMARK   3   METHOD USED : FLAT MODEL                                           
REMARK   3   KSOL        : 0.30                                                 
REMARK   3   BSOL        : 22.62                                                
REMARK   3                                                                      
REMARK   3  NCS MODEL : NULL                                                    
REMARK   3                                                                      
REMARK   3  PARAMETER FILE  1  : PROTEIN.PARAM                                  
REMARK   3  PARAMETER FILE  2  : DNA-RNA.PARAM                                  
REMARK   3  PARAMETER FILE  3  : TTC_PAR.PARAM                                  
REMARK   3  PARAMETER FILE  4  : WATER.PARAM                                    
REMARK   3  PARAMETER FILE  5  : ION.PARAM                                      
REMARK   3  TOPOLOGY FILE  1   : PROTEIN.TOP                                    
REMARK   3  TOPOLOGY FILE  2   : DNA-RNA.TOP                                    
REMARK   3  TOPOLOGY FILE  3   : TTC_TOP.TOP                                    
REMARK   3  TOPOLOGY FILE  4   : WATER.TOP                                      
REMARK   3  TOPOLOGY FILE  5   : ION.TOP                                        
REMARK   3                                                                      
REMARK   3  OTHER REFINEMENT REMARKS: NULL                                      
REMARK   4                                                                      
REMARK   4 1K4T COMPLIES WITH FORMAT V. 3.15, 01-DEC-08                         
REMARK 100                                                                      
REMARK 100 THIS ENTRY HAS BEEN PROCESSED BY RCSB ON 06-DEC-01.                  
REMARK 100 THE RCSB ID CODE IS RCSB014561.                                      
REMARK 200                                                                      
REMARK 200 EXPERIMENTAL DETAILS                                                 
REMARK 200  EXPERIMENT TYPE                : X-RAY DIFFRACTION                  
REMARK 200  DATE OF DATA COLLECTION        : NULL                               
REMARK 200  TEMPERATURE           (KELVIN) : 100                                
REMARK 200  PH                             : 6.5                                
REMARK 200  NUMBER OF CRYSTALS USED        : 1                                  
REMARK 200                                                                      
REMARK 200  SYNCHROTRON              (Y/N) : Y                                  
REMARK 200  RADIATION SOURCE               : NSLS                               
REMARK 200  BEAMLINE                       : X25                                
REMARK 200  X-RAY GENERATOR MODEL          : NULL                               
REMARK 200  MONOCHROMATIC OR LAUE    (M/L) : M                                  
REMARK 200  WAVELENGTH OR RANGE        (A) : NULL                               
REMARK 200  MONOCHROMATOR                  : NULL                               
REMARK 200  OPTICS                         : NULL                               
REMARK 200                                                                      
REMARK 200  DETECTOR TYPE                  : CCD                                
REMARK 200  DETECTOR MANUFACTURER          : NULL                               
REMARK 200  INTENSITY-INTEGRATION SOFTWARE : DENZO                              
REMARK 200  DATA SCALING SOFTWARE          : SCALEPACK                          
REMARK 200                                                                      
REMARK 200  NUMBER OF UNIQUE REFLECTIONS   : 46866                              
REMARK 200  RESOLUTION RANGE HIGH      (A) : 2.100                              
REMARK 200  RESOLUTION RANGE LOW       (A) : 20.000                             
REMARK 200  REJECTION CRITERIA  (SIGMA(I)) : NULL                               
REMARK 200                                                                      
REMARK 200 OVERALL.                                                             
REMARK 200  COMPLETENESS FOR RANGE     (%) : NULL                               
REMARK 200  DATA REDUNDANCY                : NULL                               
REMARK 200  R MERGE                    (I) : NULL                               
REMARK 200  R SYM                      (I) : 0.06200                            
REMARK 200  <I/SIGMA(I)> FOR THE DATA SET  : 18.6000                            
REMARK 200                                                                      
REMARK 200 IN THE HIGHEST RESOLUTION SHELL.                                     
REMARK 200  HIGHEST RESOLUTION SHELL, RANGE HIGH (A) : 2.10                     
REMARK 200  HIGHEST RESOLUTION SHELL, RANGE LOW  (A) : 2.15                     
REMARK 200  COMPLETENESS FOR SHELL     (%) : 32.8                               
REMARK 200  DATA REDUNDANCY IN SHELL       : NULL                               
REMARK 200  R MERGE FOR SHELL          (I) : NULL                               
REMARK 200  R SYM FOR SHELL            (I) : 0.32500                            
REMARK 200  <I/SIGMA(I)> FOR SHELL         : 1.710                              
REMARK 200                                                                      
REMARK 200 DIFFRACTION PROTOCOL: SINGLE WAVELENGTH                              
REMARK 200 METHOD USED TO DETERMINE THE STRUCTURE: MOLECULAR REPLACEMENT        
REMARK 200 SOFTWARE USED: CNX                                                   
REMARK 200 STARTING MODEL: NULL                                                 
REMARK 200                                                                      
REMARK 200 REMARK: NULL                                                         
REMARK 280                                                                      
REMARK 280 CRYSTAL                                                              
REMARK 280 SOLVENT CONTENT, VS   (%): 58.43                                     
REMARK 280 MATTHEWS COEFFICIENT, VM (ANGSTROMS**3/DA): 2.96                     
REMARK 280                                                                      
REMARK 280 CRYSTALLIZATION CONDITIONS: PEG 8000, AMMONIUM SULFATE, MES, PH      
REMARK 280  6.5, VAPOR DIFFUSION, SITTING DROP, TEMPERATURE 289K                
REMARK 290                                                                      
REMARK 290 CRYSTALLOGRAPHIC SYMMETRY                                            
REMARK 290 SYMMETRY OPERATORS FOR SPACE GROUP: P 1 21 1                         
REMARK 290                                                                      
REMARK 290      SYMOP   SYMMETRY                                                
REMARK 290     NNNMMM   OPERATOR                                                
REMARK 290       1555   X,Y,Z                                                   
REMARK 290       2555   -X,Y+1/2,-Z                                             
REMARK 290                                                                      
REMARK 290     WHERE NNN -> OPERATOR NUMBER                                     
REMARK 290           MMM -> TRANSLATION VECTOR                                  
REMARK 290                                                                      
REMARK 290 CRYSTALLOGRAPHIC SYMMETRY TRANSFORMATIONS                            
REMARK 290 THE FOLLOWING TRANSFORMATIONS OPERATE ON THE ATOM/HETATM             
REMARK 290 RECORDS IN THIS ENTRY TO PRODUCE CRYSTALLOGRAPHICALLY                
REMARK 290 RELATED MOLECULES.                                                   
REMARK 290   SMTRY1   1  1.000000  0.000000  0.000000        0.00000            
REMARK 290   SMTRY2   1  0.000000  1.000000  0.000000        0.00000            
REMARK 290   SMTRY3   1  0.000000  0.000000  1.000000        0.00000            
REMARK 290   SMTRY1   2 -1.000000  0.000000  0.000000        0.00000            
REMARK 290   SMTRY2   2  0.000000  1.000000  0.000000       58.13000            
REMARK 290   SMTRY3   2  0.000000  0.000000 -1.000000        0.00000            
REMARK 290                                                                      
REMARK 290 REMARK: NULL                                                         
REMARK 300                                                                      
REMARK 300 BIOMOLECULE: 1                                                       
REMARK 300 SEE REMARK 350 FOR THE AUTHOR PROVIDED AND/OR PROGRAM                
REMARK 300 GENERATED ASSEMBLY INFORMATION FOR THE STRUCTURE IN                  
REMARK 300 THIS ENTRY. THE REMARK MAY ALSO PROVIDE INFORMATION ON               
REMARK 300 BURIED SURFACE AREA.                                                 
REMARK 350                                                                      
REMARK 350 COORDINATES FOR A COMPLETE MULTIMER REPRESENTING THE KNOWN           
REMARK 350 BIOLOGICALLY SIGNIFICANT OLIGOMERIZATION STATE OF THE                
REMARK 350 MOLECULE CAN BE GENERATED BY APPLYING BIOMT TRANSFORMATIONS          
REMARK 350 GIVEN BELOW.  BOTH NON-CRYSTALLOGRAPHIC AND                          
REMARK 350 CRYSTALLOGRAPHIC OPERATIONS ARE GIVEN.                               
REMARK 350                                                                      
REMARK 350 BIOMOLECULE: 1                                                       
REMARK 350 AUTHOR DETERMINED BIOLOGICAL UNIT: TETRAMERIC                        
REMARK 350 APPLY THE FOLLOWING TO CHAINS: B, C, D, A                            
REMARK 350   BIOMT1   1  1.000000  0.000000  0.000000        0.00000            
REMARK 350   BIOMT2   1  0.000000  1.000000  0.000000        0.00000            
REMARK 350   BIOMT3   1  0.000000  0.000000  1.000000        0.00000            
REMARK 465                                                                      
REMARK 465 MISSING RESIDUES                                                     
REMARK 465 THE FOLLOWING RESIDUES WERE NOT LOCATED IN THE                       
REMARK 465 EXPERIMENT. (M=MODEL NUMBER; RES=RESIDUE NAME; C=CHAIN               
REMARK 465 IDENTIFIER; SSSEQ=SEQUENCE NUMBER; I=INSERTION CODE.)                
REMARK 465                                                                      
REMARK 465   M RES C SSSEQI                                                     
REMARK 465     LYS A   174                                                      
REMARK 465     LYS A   175                                                      
REMARK 465     PRO A   176                                                      
REMARK 465     LYS A   177                                                      
REMARK 465     ASN A   178                                                      
REMARK 465     LYS A   179                                                      
REMARK 465     ASP A   180                                                      
REMARK 465     LYS A   181                                                      
REMARK 465     ASP A   182                                                      
REMARK 465     LYS A   183                                                      
REMARK 465     LYS A   184                                                      
REMARK 465     VAL A   185                                                      
REMARK 465     PRO A   186                                                      
REMARK 465     GLU A   187                                                      
REMARK 465     PRO A   188                                                      
REMARK 465     ASP A   189                                                      
REMARK 465     ASN A   190                                                      
REMARK 465     LYS A   191                                                      
REMARK 465     LYS A   192                                                      
REMARK 465     LYS A   193                                                      
REMARK 465     LYS A   194                                                      
REMARK 465     PRO A   195                                                      
REMARK 465     LYS A   196                                                      
REMARK 465     LYS A   197                                                      
REMARK 465     GLU A   198                                                      
REMARK 465     GLU A   199                                                      
REMARK 465     GLU A   200                                                      
REMARK 470                                                                      
REMARK 470 MISSING ATOM                                                         
REMARK 470 THE FOLLOWING RESIDUES HAVE MISSING ATOMS(M=MODEL NUMBER;            
REMARK 470 RES=RESIDUE NAME; C=CHAIN IDENTIFIER; SSEQ=SEQUENCE NUMBER;          
REMARK 470 I=INSERTION CODE):                                                   
REMARK 470   M RES CSSEQI  ATOMS                                                
REMARK 470      DT B  10    O3'                                                 
REMARK 470     GLN A 201    CG   CD   OE1  NE2                                  
REMARK 470     LYS A 202    CG   CD   CE   NZ                                   
REMARK 470     THR A 639    OG1  CG2                                            
REMARK 470     PHE A 640    CG   CD1  CD2  CE1  CE2  CZ                         
REMARK 500                                                                      
REMARK 500 GEOMETRY AND STEREOCHEMISTRY                                         
REMARK 500 SUBTOPIC: CLOSE CONTACTS IN SAME ASYMMETRIC UNIT                     
REMARK 500                                                                      
REMARK 500 THE FOLLOWING ATOMS ARE IN CLOSE CONTACT.                            
REMARK 500                                                                      
REMARK 500  ATM1  RES C  SSEQI   ATM2  RES C  SSEQI           DISTANCE          
REMARK 500   O22  TTG C   991     O    HOH C   133              2.15            
REMARK 500                                                                      
REMARK 500 REMARK: NULL                                                         
REMARK 500                                                                      
REMARK 500 GEOMETRY AND STEREOCHEMISTRY                                         
REMARK 500 SUBTOPIC: TORSION ANGLES                                             
REMARK 500                                                                      
REMARK 500 TORSION ANGLES OUTSIDE THE EXPECTED RAMACHANDRAN REGIONS:            
REMARK 500 (M=MODEL NUMBER; RES=RESIDUE NAME; C=CHAIN IDENTIFIER;               
REMARK 500 SSEQ=SEQUENCE NUMBER; I=INSERTION CODE).                             
REMARK 500                                                                      
REMARK 500 STANDARD TABLE:                                                      
REMARK 500 FORMAT:(10X,I3,1X,A3,1X,A1,I4,A1,4X,F7.2,3X,F7.2)                    
REMARK 500                                                                      
REMARK 500 EXPECTED VALUES: GJ KLEYWEGT AND TA JONES (1996). PHI/PSI-           
REMARK 500 CHOLOGY: RAMACHANDRAN REVISITED. STRUCTURE 4, 1395 - 1400            
REMARK 500                                                                      
REMARK 500  M RES CSSEQI        PSI       PHI                                   
REMARK 500    LYS A 202       97.28     61.35                                   
REMARK 500    PRO A 212      172.68    -48.80                                   
REMARK 500    ASP A 344       85.45     41.28                                   
REMARK 500    ASN A 345      -13.80     70.08                                   
REMARK 500    CYS A 453       11.54   -142.94                                   
REMARK 500    PHE A 565       73.68   -104.18                                   
REMARK 500    PRO A 637       92.43    -40.06                                   
REMARK 500    LYS A 638       70.37      1.60                                   
REMARK 500    THR A 639      -13.07     60.18                                   
REMARK 500    LYS A 642        5.32    -67.91                                   
REMARK 500    MET A 675       68.87     65.97                                   
REMARK 500    MET A 758       74.22   -108.54                                   
REMARK 500    ALA A 759      118.30    177.74                                   
REMARK 500                                                                      
REMARK 500 REMARK: NULL                                                         
REMARK 500                                                                      
REMARK 500 GEOMETRY AND STEREOCHEMISTRY                                         
REMARK 500 SUBTOPIC: PLANAR GROUPS                                              
REMARK 500                                                                      
REMARK 500 PLANAR GROUPS IN THE FOLLOWING RESIDUES HAVE A TOTAL                 
REMARK 500 RMS DISTANCE OF ALL ATOMS FROM THE BEST-FIT PLANE                    
REMARK 500 BY MORE THAN AN EXPECTED VALUE OF 6*RMSD, WITH AN                    
REMARK 500 RMSD 0.02 ANGSTROMS, OR AT LEAST ONE ATOM HAS                        
REMARK 500 AN RMSD GREATER THAN THIS VALUE                                      
REMARK 500 (M=MODEL NUMBER; RES=RESIDUE NAME; C=CHAIN IDENTIFIER;               
REMARK 500 SSEQ=SEQUENCE NUMBER; I=INSERTION CODE).                             
REMARK 500                                                                      
REMARK 500  M RES CSSEQI        RMS     TYPE                                    
REMARK 500     DC D 112         0.09    SIDE_CHAIN                              
REMARK 500                                                                      
REMARK 500 REMARK: NULL                                                         
REMARK 620                                                                      
REMARK 620 METAL COORDINATION                                                   
REMARK 620  (M=MODEL NUMBER; RES=RESIDUE NAME; C=CHAIN IDENTIFIER;              
REMARK 620  SSEQ=SEQUENCE NUMBER; I=INSERTION CODE):                            
REMARK 620                                                                      
REMARK 620 COORDINATION ANGLES FOR:  M RES CSSEQI METAL                         
REMARK 620                              HG A 900  HG                            
REMARK 620 N RES CSSEQI ATOM                                                    
REMARK 620 1 CYS A 630   SG                                                     
REMARK 620 2 ARG A 590   O   109.2                                              
REMARK 620 N                    1                                               
REMARK 800                                                                      
REMARK 800 SITE                                                                 
REMARK 800 SITE_IDENTIFIER: AC1                                                 
REMARK 800 EVIDENCE_CODE: SOFTWARE                                              
REMARK 800 SITE_DESCRIPTION: BINDING SITE FOR RESIDUE TTC D 990                 
REMARK 800 SITE_IDENTIFIER: AC2                                                 
REMARK 800 EVIDENCE_CODE: SOFTWARE                                              
REMARK 800 SITE_DESCRIPTION: BINDING SITE FOR RESIDUE HG A 900                  
REMARK 800 SITE_IDENTIFIER: AC3                                                 
REMARK 800 EVIDENCE_CODE: SOFTWARE                                              
REMARK 800 SITE_DESCRIPTION: BINDING SITE FOR RESIDUE TTG C 991                 
REMARK 800 SITE_IDENTIFIER: AC4                                                 
REMARK 800 EVIDENCE_CODE: SOFTWARE                                              
REMARK 800 SITE_DESCRIPTION: BINDING SITE FOR RESIDUE PG4 A 901                 
REMARK 900                                                                      
REMARK 900 RELATED ENTRIES                                                      
REMARK 900 RELATED ID: 1A35   RELATED DB: PDB                                   
REMARK 900 HUMAN RECONSTITUTED DNA TOPOISOMERASE I IN NON-COVALENT              
REMARK 900 COMPLEX WITH A 22 BASE PAIR DNA DUPLEX                               
REMARK 900 RELATED ID: 1A31   RELATED DB: PDB                                   
REMARK 900 HUMAN RECONSTITUTED DNA TOPOISOMERASE I IN COVALENT COMPLEX          
REMARK 900 WITH A 22 BASE PAIR DNA DUPLEX                                       
REMARK 900 RELATED ID: 1A36   RELATED DB: PDB                                   
REMARK 900 HUMAN DNA TOPOISOMERASE I (70 KDA) IN NON-COVALENT COMPLEX           
REMARK 900 WITH A 22 BASE PAIR DNA DUPLEX                                       
REMARK 900 RELATED ID: 1K4S   RELATED DB: PDB                                   
REMARK 900 HUMAN DNA TOPOISOMERASE I IN COVALENT COMPLEX WITH A 22              
REMARK 900 BASE PAIR DNA DUPLEX                                                 
DBREF  1K4T A  174   765  UNP    P11387   TOP1_HUMAN     174    765             
DBREF  1K4T B    1    10  PDB    1K4T     1K4T             1     10             
DBREF  1K4T C   11    22  PDB    1K4T     1K4T            11     22             
DBREF  1K4T D  101   122  PDB    1K4T     1K4T           101    122             
SEQADV 1K4T PTR A  723  UNP  P11387    TYR   723 MODIFIED RESIDUE               
SEQRES   1 B   10   DA  DA  DA  DA  DA  DG  DA  DC  DT  DT                      
SEQRES   1 C   12  TGP  DG  DA  DA  DA  DA  DA  DT  DT  DT  DT  DT              
SEQRES   1 D   22   DA  DA  DA  DA  DA  DT  DT  DT  DT  DT  DC  DC  DA          
SEQRES   2 D   22   DA  DG  DT  DC  DT  DT  DT  DT  DT                          
SEQRES   1 A  592  LYS LYS PRO LYS ASN LYS ASP LYS ASP LYS LYS VAL PRO          
SEQRES   2 A  592  GLU PRO ASP ASN LYS LYS LYS LYS PRO LYS LYS GLU GLU          
SEQRES   3 A  592  GLU GLN LYS TRP LYS TRP TRP GLU GLU GLU ARG TYR PRO          
SEQRES   4 A  592  GLU GLY ILE LYS TRP LYS PHE LEU GLU HIS LYS GLY PRO          
SEQRES   5 A  592  VAL PHE ALA PRO PRO TYR GLU PRO LEU PRO GLU ASN VAL          
SEQRES   6 A  592  LYS PHE TYR TYR ASP GLY LYS VAL MET LYS LEU SER PRO          
SEQRES   7 A  592  LYS ALA GLU GLU VAL ALA THR PHE PHE ALA LYS MET LEU          
SEQRES   8 A  592  ASP HIS GLU TYR THR THR LYS GLU ILE PHE ARG LYS ASN          
SEQRES   9 A  592  PHE PHE LYS ASP TRP ARG LYS GLU MET THR ASN GLU GLU          
SEQRES  10 A  592  LYS ASN ILE ILE THR ASN LEU SER LYS CYS ASP PHE THR          
SEQRES  11 A  592  GLN MET SER GLN TYR PHE LYS ALA GLN THR GLU ALA ARG          
SEQRES  12 A  592  LYS GLN MET SER LYS GLU GLU LYS LEU LYS ILE LYS GLU          
SEQRES  13 A  592  GLU ASN GLU LYS LEU LEU LYS GLU TYR GLY PHE CYS ILE          
SEQRES  14 A  592  MET ASP ASN HIS LYS GLU ARG ILE ALA ASN PHE LYS ILE          
SEQRES  15 A  592  GLU PRO PRO GLY LEU PHE ARG GLY ARG GLY ASN HIS PRO          
SEQRES  16 A  592  LYS MET GLY MET LEU LYS ARG ARG ILE MET PRO GLU ASP          
SEQRES  17 A  592  ILE ILE ILE ASN CYS SER LYS ASP ALA LYS VAL PRO SER          
SEQRES  18 A  592  PRO PRO PRO GLY HIS LYS TRP LYS GLU VAL ARG HIS ASP          
SEQRES  19 A  592  ASN LYS VAL THR TRP LEU VAL SER TRP THR GLU ASN ILE          
SEQRES  20 A  592  GLN GLY SER ILE LYS TYR ILE MET LEU ASN PRO SER SER          
SEQRES  21 A  592  ARG ILE LYS GLY GLU LYS ASP TRP GLN LYS TYR GLU THR          
SEQRES  22 A  592  ALA ARG ARG LEU LYS LYS CYS VAL ASP LYS ILE ARG ASN          
SEQRES  23 A  592  GLN TYR ARG GLU ASP TRP LYS SER LYS GLU MET LYS VAL          
SEQRES  24 A  592  ARG GLN ARG ALA VAL ALA LEU TYR PHE ILE ASP LYS LEU          
SEQRES  25 A  592  ALA LEU ARG ALA GLY ASN GLU LYS GLU GLU GLY GLU THR          
SEQRES  26 A  592  ALA ASP THR VAL GLY CYS CYS SER LEU ARG VAL GLU HIS          
SEQRES  27 A  592  ILE ASN LEU HIS PRO GLU LEU ASP GLY GLN GLU TYR VAL          
SEQRES  28 A  592  VAL GLU PHE ASP PHE LEU GLY LYS ASP SER ILE ARG TYR          
SEQRES  29 A  592  TYR ASN LYS VAL PRO VAL GLU LYS ARG VAL PHE LYS ASN          
SEQRES  30 A  592  LEU GLN LEU PHE MET GLU ASN LYS GLN PRO GLU ASP ASP          
SEQRES  31 A  592  LEU PHE ASP ARG LEU ASN THR GLY ILE LEU ASN LYS HIS          
SEQRES  32 A  592  LEU GLN ASP LEU MET GLU GLY LEU THR ALA LYS VAL PHE          
SEQRES  33 A  592  ARG THR TYR ASN ALA SER ILE THR LEU GLN GLN GLN LEU          
SEQRES  34 A  592  LYS GLU LEU THR ALA PRO ASP GLU ASN ILE PRO ALA LYS          
SEQRES  35 A  592  ILE LEU SER TYR ASN ARG ALA ASN ARG ALA VAL ALA ILE          
SEQRES  36 A  592  LEU CYS ASN HIS GLN ARG ALA PRO PRO LYS THR PHE GLU          
SEQRES  37 A  592  LYS SER MET MET ASN LEU GLN THR LYS ILE ASP ALA LYS          
SEQRES  38 A  592  LYS GLU GLN LEU ALA ASP ALA ARG ARG ASP LEU LYS SER          
SEQRES  39 A  592  ALA LYS ALA ASP ALA LYS VAL MET LYS ASP ALA LYS THR          
SEQRES  40 A  592  LYS LYS VAL VAL GLU SER LYS LYS LYS ALA VAL GLN ARG          
SEQRES  41 A  592  LEU GLU GLU GLN LEU MET LYS LEU GLU VAL GLN ALA THR          
SEQRES  42 A  592  ASP ARG GLU GLU ASN LYS GLN ILE ALA LEU GLY THR SER          
SEQRES  43 A  592  LYS LEU ASN PTR LEU ASP PRO ARG ILE THR VAL ALA TRP          
SEQRES  44 A  592  CYS LYS LYS TRP GLY VAL PRO ILE GLU LYS ILE TYR ASN          
SEQRES  45 A  592  LYS THR GLN ARG GLU LYS PHE ALA TRP ALA ILE ASP MET          
SEQRES  46 A  592  ALA ASP GLU ASP TYR GLU PHE                                  
MODRES 1K4T TGP C   11   DG                                                     
MODRES 1K4T PTR A  723  TYR  O-PHOSPHOTYROSINE                                  
HET    TGP  C  11      19                                                       
HET    PTR  A 723      16                                                       
HET    TTC  D 990      31                                                       
HET     HG  A 900       1                                                       
HET    TTG  C 991      32                                                       
HET    PG4  A 901      13                                                       
HETNAM     TGP 5'-THIO-2'-DEOXY-GUANOSINE PHOSPHONIC ACID                       
HETNAM     PTR O-PHOSPHOTYROSINE                                                
HETNAM     TTC (S)-10-[(DIMETHYLAMINO)METHYL]-4-ETHYL-4,9-DIHYDROXY-            
HETNAM   2 TTC  1H-PYRANO[3',4':6,7]INOLIZINO[1,2-B]-QUINOLINE-3,               
HETNAM   3 TTC  14(4H,12H)-DIONE                                                
HETNAM      HG MERCURY (II) ION                                                 
HETNAM     TTG 2-(1-DIMETHYLAMINOMETHYL-2-HYDROXY-8-HYDROXYMETHYL-9-            
HETNAM   2 TTG  OXO-9,11-DIHYDRO-INDOLIZINO[1,2-B]QUINOLIN-7-YL)-2-             
HETNAM   3 TTG  HYDROXY-BUTYRIC ACID                                            
HETNAM     PG4 TETRAETHYLENE GLYCOL                                             
HETSYN     PTR PHOSPHONOTYROSINE                                                
HETSYN     TTC TOPOTECAN, HYCAMTIN                                              
HETSYN     TTG HYDROLYZED PRODUCT OF TOPOTECAN                                  
FORMUL   2  TGP    C10 H14 N5 O6 P S                                            
FORMUL   4  PTR    C9 H12 N O6 P                                                
FORMUL   5  TTC    C23 H23 N3 O5                                                
FORMUL   6   HG    HG 2+                                                        
FORMUL   7  TTG    C23 H25 N3 O6                                                
FORMUL   8  PG4    C8 H18 O5                                                    
FORMUL   9  HOH   *227(H2 O)                                                    
HELIX    1   1 LYS A  204  GLU A  208  5                                   5    
HELIX    2   2 SER A  250  MET A  263  1                                  14    
HELIX    3   3 HIS A  266  THR A  270  5                                   5    
HELIX    4   4 LYS A  271  MET A  286  1                                  16    
HELIX    5   5 THR A  287  ILE A  294  1                                   8    
HELIX    6   6 PHE A  302  LYS A  317  1                                  16    
HELIX    7   7 SER A  320  GLY A  339  1                                  20    
HELIX    8   8 MET A  378  ASP A  381  5                                   4    
HELIX    9   9 SER A  433  LYS A  452  1                                  20    
HELIX   10  10 CYS A  453  TRP A  465  1                                  13    
HELIX   11  11 GLU A  469  LEU A  485  1                                  17    
HELIX   12  12 GLY A  503  LEU A  507  5                                   5    
HELIX   13  13 ARG A  508  GLU A  510  5                                   3    
HELIX   14  14 LYS A  532  SER A  534  5                                   3    
HELIX   15  15 GLU A  544  MET A  555  1                                  12    
HELIX   16  16 ASN A  569  MET A  581  1                                  13    
HELIX   17  17 LYS A  587  THR A  606  1                                  20    
HELIX   18  18 ASN A  611  CYS A  630  1                                  20    
HELIX   19  19 THR A  639  LYS A  642  5                                   4    
HELIX   20  20 SER A  643  VAL A  674  1                                  32    
HELIX   21  21 ASP A  677  ASN A  711  1                                  35    
HELIX   22  22 LEU A  716  PTR A  723  1                                   8    
HELIX   23  23 ASP A  725  GLY A  737  1                                  13    
HELIX   24  24 PRO A  739  ILE A  743  5                                   5    
HELIX   25  25 ASN A  745  PHE A  752  1                                   8    
HELIX   26  26 PHE A  752  MET A  758  1                                   7    
SHEET    1   A 3 LEU A 220  GLU A 221  0                                        
SHEET    2   A 3 PHE A 340  MET A 343 -1  O  ILE A 342   N  GLU A 221           
SHEET    3   A 3 HIS A 346  ARG A 349 -1  O  GLU A 348   N  CYS A 341           
SHEET    1   B 3 LYS A 245  VAL A 246  0                                        
SHEET    2   B 3 TYR A 241  TYR A 242 -1  N  TYR A 242   O  LYS A 245           
SHEET    3   B 3 CYS A 300  ASP A 301 -1  O  ASP A 301   N  TYR A 241           
SHEET    1   C 2 GLY A 359  LEU A 360  0                                        
SHEET    2   C 2 LEU A 373  LYS A 374 -1  O  LYS A 374   N  GLY A 359           
SHEET    1   D 4 GLU A 403  ARG A 405  0                                        
SHEET    2   D 4 ILE A 383  ASN A 385  1  N  ILE A 384   O  ARG A 405           
SHEET    3   D 4 VAL A 414  THR A 417 -1  O  SER A 415   N  ILE A 383           
SHEET    4   D 4 ILE A 424  ILE A 427 -1  O  LYS A 425   N  TRP A 416           
SHEET    1   E 3 ILE A 512  LEU A 518  0                                        
SHEET    2   E 3 GLN A 521  LEU A 530 -1  O  GLU A 526   N  ASN A 513           
SHEET    3   E 3 ARG A 536  PRO A 542 -1  O  TYR A 537   N  PHE A 529           
LINK         C3'  DT B  10                 O3P PTR A 723     1555   1555  1.43  
LINK         C   ASN A 722                 N   PTR A 723     1555   1555  1.33  
LINK         C   PTR A 723                 N   LEU A 724     1555   1555  1.32  
LINK        HG    HG A 900                 SG  CYS A 630     1555   1555  2.79  
LINK        HG    HG A 900                 O   ARG A 590     1555   1555  3.42  
LINK         O3' TGP C  11                 P    DG C  12     1555   1555  1.61  
SITE     1 AC1 12 ARG A 364  LYS A 532  ASP A 533  THR A 718                    
SITE     2 AC1 12  DT B  10  HOH D   3  TGP C  11  HOH C  28                    
SITE     3 AC1 12 HOH C 133   DC D 112   DA D 113  HOH D1002                    
SITE     1 AC2  3 ARG A 590  LEU A 629  CYS A 630                               
SITE     1 AC3 15 ARG A 364  LYS A 532  ASP A 533  THR A 718                    
SITE     2 AC3 15 ASN A 722  PTR A 723   DT B  10  HOH D   3                    
SITE     3 AC3 15 TGP C  11  HOH C  28  HOH C 133   DC D 112                    
SITE     4 AC3 15  DA D 113  HOH D 997  HOH D1002                               
SITE     1 AC4  4 ASP A 500  GLU A 510  HIS A 511  LEU A 530                    
CRYST1   57.093  116.260   75.217  90.00  94.16  90.00 P 1 21 1      2          
ORIGX1      1.000000  0.000000  0.000000        0.00000                         
ORIGX2      0.000000  1.000000  0.000000        0.00000                         
ORIGX3      0.000000  0.000000  1.000000        0.00000                         
SCALE1      0.017515  0.000000  0.001274        0.00000                         
SCALE2      0.000000  0.008601  0.000000        0.00000                         
SCALE3      0.000000  0.000000  0.013330        0.00000                         
ATOM      1  O5'  DA B   1      23.755   4.918  -3.264  1.00 76.19           O  
ATOM      2  C5'  DA B   1      22.517   4.425  -2.748  1.00 74.91           C  
ATOM      3  C4'  DA B   1      21.568   3.994  -3.843  1.00 74.45           C  
ATOM      4  O4'  DA B   1      22.144   2.887  -4.579  1.00 73.83           O  
ATOM      5  C3'  DA B   1      20.217   3.497  -3.337  1.00 73.78           C  
ATOM      6  O3'  DA B   1      19.182   3.879  -4.247  1.00 74.22           O  
ATOM      7  C2'  DA B   1      20.383   1.987  -3.306  1.00 72.08           C  
ATOM      8  C1'  DA B   1      21.308   1.739  -4.481  1.00 70.59           C  
ATOM      9  N9   DA B   1      22.178   0.568  -4.354  1.00 67.56           N  
ATOM     10  C8   DA B   1      23.542   0.565  -4.192  1.00 65.73           C  
ATOM     11  N7   DA B   1      24.067  -0.633  -4.159  1.00 64.46           N  
ATOM     12  C5   DA B   1      22.977  -1.480  -4.298  1.00 63.63           C  
ATOM     13  C6   DA B   1      22.870  -2.881  -4.349  1.00 62.48           C  
ATOM     14  N6   DA B   1      23.918  -3.706  -4.275  1.00 60.45           N  
ATOM     15  N1   DA B   1      21.636  -3.413  -4.485  1.00 62.83           N  
ATOM     16  C2   DA B   1      20.588  -2.583  -4.571  1.00 63.95           C  
ATOM     17  N3   DA B   1      20.562  -1.251  -4.543  1.00 65.37           N  
ATOM     18  C4   DA B   1      21.804  -0.755  -4.404  1.00 65.05           C  
ATOM     19  P    DA B   2      17.709   4.174  -3.682  1.00 74.29           P  
ATOM     20  OP1  DA B   2      16.765   4.188  -4.829  1.00 73.91           O  
ATOM     21  OP2  DA B   2      17.794   5.357  -2.786  1.00 74.72           O  
ATOM     22  O5'  DA B   2      17.401   2.890  -2.791  1.00 72.91           O  
ATOM     23  C5'  DA B   2      16.841   1.712  -3.369  1.00 70.37           C  
ATOM     24  C4'  DA B   2      16.839   0.587  -2.360  1.00 67.44           C  
ATOM     25  O4'  DA B   2      18.087  -0.146  -2.374  1.00 64.50           O  
ATOM     26  C3'  DA B   2      16.628   1.038  -0.914  1.00 67.97           C  
ATOM     27  O3'  DA B   2      15.795   0.096  -0.251  1.00 71.75           O  
ATOM     28  C2'  DA B   2      18.023   0.946  -0.323  1.00 64.62           C  
ATOM     29  C1'  DA B   2      18.534  -0.288  -1.037  1.00 60.36           C  
ATOM     30  N9   DA B   2      19.984  -0.463  -1.054  1.00 55.34           N  
ATOM     31  C8   DA B   2      20.969   0.490  -0.971  1.00 52.82           C  
ATOM     32  N7   DA B   2      22.184  -0.002  -1.020  1.00 51.47           N  
ATOM     33  C5   DA B   2      21.985  -1.370  -1.142  1.00 49.46           C  
ATOM     34  C6   DA B   2      22.876  -2.450  -1.247  1.00 46.45           C  
ATOM     35  N6   DA B   2      24.204  -2.316  -1.251  1.00 43.65           N  
ATOM     36  N1   DA B   2      22.349  -3.690  -1.351  1.00 48.31           N  
ATOM     37  C2   DA B   2      21.014  -3.823  -1.351  1.00 47.84           C  
ATOM     38  N3   DA B   2      20.076  -2.887  -1.261  1.00 47.67           N  
ATOM     39  C4   DA B   2      20.634  -1.668  -1.159  1.00 50.88           C  
ATOM     40  P    DA B   3      14.297   0.503   0.144  1.00 75.43           P  
ATOM     41  OP1  DA B   3      13.580   0.801  -1.125  1.00 75.01           O  
ATOM     42  OP2  DA B   3      14.342   1.524   1.225  1.00 73.95           O  
ATOM     43  O5'  DA B   3      13.709  -0.846   0.744  1.00 72.38           O  
ATOM     44  C5'  DA B   3      14.318  -1.466   1.871  1.00 68.59           C  
ATOM     45  C4'  DA B   3      14.670  -2.899   1.550  1.00 65.20           C  
ATOM     46  O4'  DA B   3      16.017  -2.978   1.011  1.00 62.21           O  
ATOM     47  C3'  DA B   3      14.661  -3.797   2.781  1.00 64.20           C  
ATOM     48  O3'  DA B   3      14.091  -5.063   2.453  1.00 65.48           O  
ATOM     49  C2'  DA B   3      16.124  -3.911   3.168  1.00 60.50           C  
ATOM     50  C1'  DA B   3      16.844  -3.795   1.840  1.00 56.34           C  
ATOM     51  N9   DA B   3      18.156  -3.148   1.947  1.00 49.93           N  
ATOM     52  C8   DA B   3      18.413  -1.806   2.090  1.00 46.89           C  
ATOM     53  N7   DA B   3      19.690  -1.513   2.134  1.00 44.82           N  
ATOM     54  C5   DA B   3      20.320  -2.744   2.020  1.00 41.59           C  
ATOM     55  C6   DA B   3      21.679  -3.113   1.986  1.00 39.36           C  
ATOM     56  N6   DA B   3      22.689  -2.242   2.064  1.00 36.54           N  
ATOM     57  N1   DA B   3      21.970  -4.425   1.863  1.00 39.83           N  
ATOM     58  C2   DA B   3      20.958  -5.300   1.780  1.00 41.94           C  
ATOM     59  N3   DA B   3      19.644  -5.075   1.797  1.00 44.61           N  
ATOM     60  C4   DA B   3      19.387  -3.762   1.917  1.00 44.27           C  
ATOM     61  P    DA B   4      13.814  -6.128   3.618  1.00 68.10           P  
ATOM     62  OP1  DA B   4      12.915  -7.173   3.063  1.00 68.18           O  
ATOM     63  OP2  DA B   4      13.419  -5.396   4.853  1.00 68.45           O  
ATOM     64  O5'  DA B   4      15.252  -6.770   3.849  1.00 64.50           O  
ATOM     65  C5'  DA B   4      15.929  -7.424   2.778  1.00 58.58           C  
ATOM     66  C4'  DA B   4      17.151  -8.144   3.293  1.00 54.04           C  
ATOM     67  O4'  DA B   4      18.283  -7.245   3.395  1.00 51.26           O  
ATOM     68  C3'  DA B   4      16.971  -8.775   4.672  1.00 52.44           C  
ATOM     69  O3'  DA B   4      17.523 -10.095   4.656  1.00 52.38           O  
ATOM     70  C2'  DA B   4      17.732  -7.831   5.594  1.00 49.31           C  
ATOM     71  C1'  DA B   4      18.850  -7.322   4.694  1.00 47.78           C  
ATOM     72  N9   DA B   4      19.396  -6.000   5.024  1.00 42.83           N  
ATOM     73  C8   DA B   4      18.713  -4.878   5.439  1.00 41.60           C  
ATOM     74  N7   DA B   4      19.479  -3.830   5.626  1.00 37.49           N  
ATOM     75  C5   DA B   4      20.756  -4.291   5.323  1.00 35.47           C  
ATOM     76  C6   DA B   4      22.018  -3.662   5.328  1.00 32.46           C  
ATOM     77  N6   DA B   4      22.206  -2.377   5.642  1.00 34.80           N  
ATOM     78  N1   DA B   4      23.094  -4.407   4.989  1.00 33.45           N  
ATOM     79  C2   DA B   4      22.905  -5.694   4.664  1.00 32.21           C  
ATOM     80  N3   DA B   4      21.770  -6.395   4.616  1.00 36.75           N  
ATOM     81  C4   DA B   4      20.721  -5.628   4.961  1.00 36.63           C  
ATOM     82  P    DA B   5      17.374 -11.046   5.945  1.00 54.27           P  
ATOM     83  OP1  DA B   5      16.927 -12.388   5.479  1.00 51.84           O  
ATOM     84  OP2  DA B   5      16.607 -10.337   7.000  1.00 50.90           O  
ATOM     85  O5'  DA B   5      18.876 -11.163   6.441  1.00 51.86           O  
ATOM     86  C5'  DA B   5      19.745 -10.051   6.301  1.00 45.45           C  
ATOM     87  C4'  DA B   5      21.171 -10.460   6.564  1.00 41.45           C  
ATOM     88  O4'  DA B   5      21.945  -9.244   6.546  1.00 40.19           O  
ATOM     89  C3'  DA B   5      21.358 -11.047   7.955  1.00 41.46           C  
ATOM     90  O3'  DA B   5      22.449 -11.971   7.981  1.00 42.46           O  
ATOM     91  C2'  DA B   5      21.628  -9.826   8.809  1.00 38.01           C  
ATOM     92  C1'  DA B   5      22.334  -8.875   7.853  1.00 34.95           C  
ATOM     93  N9   DA B   5      21.931  -7.486   8.060  1.00 30.52           N  
ATOM     94  C8   DA B   5      20.663  -7.016   8.306  1.00 27.28           C  
ATOM     95  N7   DA B   5      20.613  -5.728   8.523  1.00 25.93           N  
ATOM     96  C5   DA B   5      21.932  -5.317   8.393  1.00 24.10           C  
ATOM     97  C6   DA B   5      22.545  -4.065   8.522  1.00 22.12           C  
ATOM     98  N6   DA B   5      21.883  -2.938   8.814  1.00 24.33           N  
ATOM     99  N1   DA B   5      23.878  -4.001   8.342  1.00 23.59           N  
ATOM    100  C2   DA B   5      24.541  -5.123   8.044  1.00 22.68           C  
ATOM    101  N3   DA B   5      24.078  -6.357   7.895  1.00 24.97           N  
ATOM    102  C4   DA B   5      22.750  -6.387   8.089  1.00 24.43           C  
ATOM    103  P    DG B   6      22.928 -12.590   9.390  1.00 43.36           P  
ATOM    104  OP1  DG B   6      23.470 -13.947   9.148  1.00 39.93           O  
ATOM    105  OP2  DG B   6      21.802 -12.393  10.348  1.00 34.52           O  
ATOM    106  O5'  DG B   6      24.136 -11.649   9.818  1.00 35.82           O  
ATOM    107  C5'  DG B   6      25.185 -11.386   8.894  1.00 33.36           C  
ATOM    108  C4'  DG B   6      26.217 -10.472   9.508  1.00 26.04           C  
ATOM    109  O4'  DG B   6      25.704  -9.122   9.573  1.00 23.44           O  
ATOM    110  C3'  DG B   6      26.633 -10.847  10.926  1.00 26.82           C  
ATOM    111  O3'  DG B   6      28.061 -10.873  11.006  1.00 24.74           O  
ATOM    112  C2'  DG B   6      26.003  -9.760  11.795  1.00 24.16           C  
ATOM    113  C1'  DG B   6      25.904  -8.567  10.853  1.00 21.74           C  
ATOM    114  N9   DG B   6      24.789  -7.653  11.109  1.00 20.19           N  
ATOM    115  C8   DG B   6      23.463  -7.994  11.209  1.00 19.24           C  
ATOM    116  N7   DG B   6      22.685  -6.969  11.428  1.00 17.51           N  
ATOM    117  C5   DG B   6      23.544  -5.884  11.479  1.00 19.82           C  
ATOM    118  C6   DG B   6      23.272  -4.502  11.705  1.00 18.64           C  
ATOM    119  O6   DG B   6      22.187  -3.953  11.909  1.00 19.99           O  
ATOM    120  N1   DG B   6      24.432  -3.743  11.686  1.00 18.18           N  
ATOM    121  C2   DG B   6      25.690  -4.240  11.480  1.00 15.92           C  
ATOM    122  N2   DG B   6      26.677  -3.338  11.493  1.00 17.81           N  
ATOM    123  N3   DG B   6      25.960  -5.524  11.274  1.00 16.23           N  
ATOM    124  C4   DG B   6      24.848  -6.284  11.286  1.00 15.67           C  
ATOM    125  P    DA B   7      28.772 -11.238  12.393  1.00 26.27           P  
ATOM    126  OP1  DA B   7      30.077 -11.877  12.077  1.00 29.21           O  
ATOM    127  OP2  DA B   7      27.802 -11.936  13.267  1.00 23.09           O  
ATOM    128  O5'  DA B   7      29.086  -9.806  13.009  1.00 24.59           O  
ATOM    129  C5'  DA B   7      29.816  -8.849  12.242  1.00 22.75           C  
ATOM    130  C4'  DA B   7      30.023  -7.581  13.035  1.00 23.76           C  
ATOM    131  O4'  DA B   7      28.793  -6.813  13.121  1.00 20.62           O  
ATOM    132  C3'  DA B   7      30.487  -7.807  14.473  1.00 24.61           C  
ATOM    133  O3'  DA B   7      31.514  -6.861  14.788  1.00 28.49           O  
ATOM    134  C2'  DA B   7      29.229  -7.554  15.290  1.00 22.84           C  
ATOM    135  C1'  DA B   7      28.552  -6.460  14.470  1.00 18.69           C  
ATOM    136  N9   DA B   7      27.105  -6.319  14.645  1.00 14.54           N  
ATOM    137  C8   DA B   7      26.155  -7.309  14.723  1.00 14.31           C  
ATOM    138  N7   DA B   7      24.935  -6.857  14.850  1.00 12.86           N  
ATOM    139  C5   DA B   7      25.086  -5.476  14.856  1.00 12.99           C  
ATOM    140  C6   DA B   7      24.159  -4.418  14.959  1.00 10.34           C  
ATOM    141  N6   DA B   7      22.836  -4.587  15.031  1.00  8.81           N  
ATOM    142  N1   DA B   7      24.645  -3.164  14.971  1.00 11.42           N  
ATOM    143  C2   DA B   7      25.965  -2.985  14.852  1.00 12.71           C  
ATOM    144  N3   DA B   7      26.928  -3.889  14.731  1.00 10.35           N  
ATOM    145  C4   DA B   7      26.417  -5.132  14.746  1.00 13.23           C  
ATOM    146  P    DC B   8      32.485  -7.126  16.033  1.00 30.19           P  
ATOM    147  OP1  DC B   8      33.595  -6.154  15.933  1.00 33.48           O  
ATOM    148  OP2  DC B   8      32.783  -8.564  16.156  1.00 33.80           O  
ATOM    149  O5'  DC B   8      31.578  -6.756  17.286  1.00 35.43           O  
ATOM    150  C5'  DC B   8      31.844  -5.607  18.077  1.00 30.14           C  
ATOM    151  C4'  DC B   8      31.196  -4.393  17.454  1.00 29.10           C  
ATOM    152  O4'  DC B   8      29.809  -4.670  17.133  1.00 23.98           O  
ATOM    153  C3'  DC B   8      31.186  -3.158  18.353  1.00 31.17           C  
ATOM    154  O3'  DC B   8      31.489  -2.005  17.555  1.00 39.36           O  
ATOM    155  C2'  DC B   8      29.759  -3.120  18.884  1.00 26.19           C  
ATOM    156  C1'  DC B   8      28.978  -3.667  17.700  1.00 22.68           C  
ATOM    157  N1   DC B   8      27.657  -4.268  17.983  1.00 18.32           N  
ATOM    158  C2   DC B   8      26.541  -3.433  18.101  1.00 15.02           C  
ATOM    159  O2   DC B   8      26.702  -2.217  18.040  1.00 15.35           O  
ATOM    160  N3   DC B   8      25.315  -3.981  18.283  1.00 13.41           N  
ATOM    161  C4   DC B   8      25.187  -5.311  18.357  1.00 15.70           C  
ATOM    162  N4   DC B   8      23.963  -5.821  18.496  1.00 12.38           N  
ATOM    163  C5   DC B   8      26.314  -6.180  18.288  1.00 12.97           C  
ATOM    164  C6   DC B   8      27.516  -5.621  18.110  1.00 17.55           C  
ATOM    165  P    DT B   9      31.866  -0.616  18.272  1.00 44.81           P  
ATOM    166  OP1  DT B   9      32.146   0.397  17.222  1.00 44.53           O  
ATOM    167  OP2  DT B   9      32.873  -0.878  19.335  1.00 43.76           O  
ATOM    168  O5'  DT B   9      30.492  -0.224  18.962  1.00 40.91           O  
ATOM    169  C5'  DT B   9      30.447   0.221  20.294  1.00 32.03           C  
ATOM    170  C4'  DT B   9      29.224   1.078  20.473  1.00 29.23           C  
ATOM    171  O4'  DT B   9      28.037   0.267  20.298  1.00 28.78           O  
ATOM    172  C3'  DT B   9      29.097   1.737  21.837  1.00 26.81           C  
ATOM    173  O3'  DT B   9      28.561   3.038  21.600  1.00 22.18           O  
ATOM    174  C2'  DT B   9      28.149   0.808  22.579  1.00 24.38           C  
ATOM    175  C1'  DT B   9      27.243   0.293  21.474  1.00 22.51           C  
ATOM    176  N1   DT B   9      26.657  -1.066  21.669  1.00 16.73           N  
ATOM    177  C2   DT B   9      25.275  -1.170  21.775  1.00 13.81           C  
ATOM    178  O2   DT B   9      24.538  -0.208  21.840  1.00 11.27           O  
ATOM    179  N3   DT B   9      24.791  -2.459  21.823  1.00 11.27           N  
ATOM    180  C4   DT B   9      25.528  -3.624  21.818  1.00 10.68           C  
ATOM    181  O4   DT B   9      24.951  -4.710  21.806  1.00 10.26           O  
ATOM    182  C5   DT B   9      26.976  -3.441  21.804  1.00 11.51           C  
ATOM    183  C7   DT B   9      27.858  -4.647  21.902  1.00 12.58           C  
ATOM    184  C6   DT B   9      27.457  -2.190  21.715  1.00 11.39           C  
ATOM    185  P    DT B  10      28.541   4.131  22.768  1.00 23.82           P  
ATOM    186  OP1  DT B  10      28.589   5.455  22.094  1.00 20.02           O  
ATOM    187  OP2  DT B  10      29.549   3.802  23.790  1.00 20.09           O  
ATOM    188  O5'  DT B  10      27.076   3.953  23.370  1.00 19.95           O  
ATOM    189  C5'  DT B  10      25.945   4.250  22.560  1.00 20.97           C  
ATOM    190  C4'  DT B  10      24.657   3.993  23.306  1.00 19.13           C  
ATOM    191  O4'  DT B  10      24.345   2.585  23.369  1.00 19.57           O  
ATOM    192  C3'  DT B  10      24.581   4.523  24.736  1.00 18.79           C  
ATOM    193  C2'  DT B  10      24.645   3.261  25.583  1.00 18.87           C  
ATOM    194  C1'  DT B  10      23.928   2.266  24.685  1.00 14.77           C  
ATOM    195  N1   DT B  10      24.213   0.844  24.900  1.00 15.83           N  
ATOM    196  C2   DT B  10      23.140  -0.016  24.855  1.00 15.08           C  
ATOM    197  O2   DT B  10      21.996   0.360  24.672  1.00 10.83           O  
ATOM    198  N3   DT B  10      23.457  -1.338  25.016  1.00 12.85           N  
ATOM    199  C4   DT B  10      24.708  -1.880  25.191  1.00 13.40           C  
ATOM    200  O4   DT B  10      24.835  -3.095  25.273  1.00 13.26           O  
ATOM    201  C5   DT B  10      25.793  -0.922  25.251  1.00 16.13           C  
ATOM    202  C7   DT B  10      27.187  -1.421  25.464  1.00 14.44           C  
ATOM    203  C6   DT B  10      25.494   0.381  25.110  1.00 13.37           C  
TER     204       DT B  10                                                      
HETATM  205  S5' TGP C  11      24.412   1.048  34.455  1.00 58.72           S  
HETATM  206  N9  TGP C  11      22.326  -1.619  31.955  1.00 28.92           N  
HETATM  207  C4  TGP C  11      21.558  -2.753  31.875  1.00 24.84           C  
HETATM  208  N3  TGP C  11      20.211  -2.793  31.799  1.00 21.64           N  
HETATM  209  C2  TGP C  11      19.759  -4.027  31.734  1.00 19.64           C  
HETATM  210  N2  TGP C  11      18.452  -4.243  31.637  1.00 16.51           N  
HETATM  211  N1  TGP C  11      20.565  -5.135  31.753  1.00 20.38           N  
HETATM  212  C6  TGP C  11      21.957  -5.112  31.816  1.00 19.98           C  
HETATM  213  O6  TGP C  11      22.593  -6.166  31.790  1.00 22.61           O  
HETATM  214  C5  TGP C  11      22.452  -3.801  31.888  1.00 21.35           C  
HETATM  215  N7  TGP C  11      23.760  -3.337  31.970  1.00 23.06           N  
HETATM  216  C8  TGP C  11      23.637  -2.037  32.003  1.00 26.91           C  
HETATM  217  C2' TGP C  11      21.522   0.238  33.401  1.00 38.74           C  
HETATM  218  C5' TGP C  11      24.324   1.931  32.895  1.00 48.56           C  
HETATM  219  C4' TGP C  11      22.942   1.802  32.297  1.00 42.76           C  
HETATM  220  O4' TGP C  11      22.868   0.591  31.513  1.00 36.43           O  
HETATM  221  C1' TGP C  11      21.834  -0.246  31.994  1.00 35.13           C  
HETATM  222  C3' TGP C  11      21.799   1.725  33.307  1.00 38.88           C  
HETATM  223  O3' TGP C  11      20.655   2.397  32.781  1.00 39.26           O  
ATOM    224  P    DG C  12      20.209   3.809  33.400  1.00 42.08           P  
ATOM    225  OP1  DG C  12      19.628   4.635  32.317  1.00 41.39           O  
ATOM    226  OP2  DG C  12      21.358   4.327  34.180  1.00 44.04           O  
ATOM    227  O5'  DG C  12      19.017   3.426  34.381  1.00 40.45           O  
ATOM    228  C5'  DG C  12      17.722   3.124  33.857  1.00 37.41           C  
ATOM    229  C4'  DG C  12      17.037   2.084  34.713  1.00 37.99           C  
ATOM    230  O4'  DG C  12      17.711   0.801  34.620  1.00 30.83           O  
ATOM    231  C3'  DG C  12      16.990   2.417  36.208  1.00 39.28           C  
ATOM    232  O3'  DG C  12      15.788   1.862  36.744  1.00 47.42           O  
ATOM    233  C2'  DG C  12      18.143   1.602  36.758  1.00 35.56           C  
ATOM    234  C1'  DG C  12      17.949   0.342  35.939  1.00 31.97           C  
ATOM    235  N9   DG C  12      19.059  -0.601  35.916  1.00 28.73           N  
ATOM    236  C8   DG C  12      20.374  -0.360  36.221  1.00 26.51           C  
ATOM    237  N7   DG C  12      21.123  -1.422  36.111  1.00 28.80           N  
ATOM    238  C5   DG C  12      20.248  -2.420  35.704  1.00 25.52           C  
ATOM    239  C6   DG C  12      20.482  -3.788  35.421  1.00 24.52           C  
ATOM    240  O6   DG C  12      21.545  -4.407  35.462  1.00 25.90           O  
ATOM    241  N1   DG C  12      19.311  -4.443  35.056  1.00 25.39           N  
ATOM    242  C2   DG C  12      18.074  -3.853  34.975  1.00 24.26           C  
ATOM    243  N2   DG C  12      17.057  -4.638  34.616  1.00 22.40           N  
ATOM    244  N3   DG C  12      17.848  -2.579  35.230  1.00 26.36           N  
ATOM    245  C4   DG C  12      18.972  -1.929  35.586  1.00 26.10           C  
ATOM    246  P    DA C  13      14.826   2.751  37.669  1.00 50.42           P  
ATOM    247  OP1  DA C  13      14.237   3.806  36.811  1.00 51.65           O  
ATOM    248  OP2  DA C  13      15.547   3.126  38.920  1.00 48.13           O  
ATOM    249  O5'  DA C  13      13.664   1.727  38.024  1.00 49.77           O  
ATOM    250  C5'  DA C  13      12.948   1.065  36.984  1.00 47.94           C  
ATOM    251  C4'  DA C  13      12.659  -0.365  37.377  1.00 48.00           C  
ATOM    252  O4'  DA C  13      13.858  -1.175  37.301  1.00 44.78           O  
ATOM    253  C3'  DA C  13      12.119  -0.538  38.796  1.00 48.84           C  
ATOM    254  O3'  DA C  13      11.086  -1.527  38.781  1.00 54.91           O  
ATOM    255  C2'  DA C  13      13.336  -0.999  39.584  1.00 42.71           C  
ATOM    256  C1'  DA C  13      14.113  -1.802  38.554  1.00 40.85           C  
ATOM    257  N9   DA C  13      15.564  -1.812  38.751  1.00 35.74           N  
ATOM    258  C8   DA C  13      16.362  -0.755  39.109  1.00 33.88           C  
ATOM    259  N7   DA C  13      17.636  -1.050  39.161  1.00 32.69           N  
ATOM    260  C5   DA C  13      17.682  -2.394  38.823  1.00 30.07           C  
ATOM    261  C6   DA C  13      18.747  -3.295  38.688  1.00 29.43           C  
ATOM    262  N6   DA C  13      20.026  -2.955  38.856  1.00 27.70           N  
ATOM    263  N1   DA C  13      18.453  -4.573  38.361  1.00 28.54           N  
ATOM    264  C2   DA C  13      17.171  -4.902  38.169  1.00 29.63           C  
ATOM    265  N3   DA C  13      16.085  -4.141  38.250  1.00 29.71           N  
ATOM    266  C4   DA C  13      16.412  -2.881  38.585  1.00 31.45           C  
ATOM    267  P    DA C  14      10.303  -1.892  40.134  1.00 58.62           P  
ATOM    268  OP1  DA C  14       8.858  -1.957  39.782  1.00 58.42           O  
ATOM    269  OP2  DA C  14      10.755  -0.974  41.213  1.00 59.80           O  
ATOM    270  O5'  DA C  14      10.822  -3.363  40.461  1.00 56.32           O  
ATOM    271  C5'  DA C  14      10.814  -4.370  39.447  1.00 55.68           C  
ATOM    272  C4'  DA C  14      11.596  -5.588  39.886  1.00 53.55           C  
ATOM    273  O4'  DA C  14      13.018  -5.309  39.935  1.00 51.30           O  
ATOM    274  C3'  DA C  14      11.229  -6.164  41.253  1.00 54.20           C  
ATOM    275  O3'  DA C  14      11.251  -7.596  41.160  1.00 58.06           O  
ATOM    276  C2'  DA C  14      12.354  -5.666  42.148  1.00 50.98           C  
ATOM    277  C1'  DA C  14      13.537  -5.702  41.197  1.00 47.58           C  
ATOM    278  N9   DA C  14      14.659  -4.815  41.520  1.00 41.74           N  
ATOM    279  C8   DA C  14      14.631  -3.490  41.880  1.00 39.78           C  
ATOM    280  N7   DA C  14      15.822  -2.966  42.059  1.00 37.44           N  
ATOM    281  C5   DA C  14      16.690  -4.019  41.812  1.00 33.79           C  
ATOM    282  C6   DA C  14      18.094  -4.115  41.833  1.00 33.52           C  
ATOM    283  N6   DA C  14      18.904  -3.096  42.124  1.00 32.95           N  
ATOM    284  N1   DA C  14      18.646  -5.312  41.543  1.00 31.03           N  
ATOM    285  C2   DA C  14      17.836  -6.336  41.255  1.00 34.35           C  
ATOM    286  N3   DA C  14      16.506  -6.372  41.203  1.00 34.90           N  
ATOM    287  C4   DA C  14      15.988  -5.166  41.493  1.00 36.27           C  
ATOM    288  P    DA C  15      10.358  -8.490  42.160  1.00 59.22           P  
ATOM    289  OP1  DA C  15       9.615  -9.453  41.303  1.00 59.14           O  
ATOM    290  OP2  DA C  15       9.616  -7.613  43.109  1.00 55.59           O  
ATOM    291  O5'  DA C  15      11.448  -9.307  42.977  1.00 55.46           O  
ATOM    292  C5'  DA C  15      12.778  -8.826  43.043  1.00 52.31           C  
ATOM    293  C4'  DA C  15      13.760  -9.968  42.973  1.00 49.92           C  
ATOM    294  O4'  DA C  15      15.065  -9.380  42.819  1.00 46.65           O  
ATOM    295  C3'  DA C  15      13.832 -10.788  44.256  1.00 50.46           C  
ATOM    296  O3'  DA C  15      14.274 -12.124  43.981  1.00 51.94           O  
ATOM    297  C2'  DA C  15      14.835 -10.019  45.095  1.00 47.08           C  
ATOM    298  C1'  DA C  15      15.742  -9.350  44.066  1.00 44.05           C  
ATOM    299  N9   DA C  15      16.003  -7.948  44.373  1.00 39.72           N  
ATOM    300  C8   DA C  15      15.090  -6.954  44.641  1.00 38.17           C  
ATOM    301  N7   DA C  15      15.639  -5.789  44.891  1.00 37.17           N  
ATOM    302  C5   DA C  15      17.000  -6.033  44.774  1.00 33.97           C  
ATOM    303  C6   DA C  15      18.117  -5.210  44.917  1.00 32.16           C  
ATOM    304  N6   DA C  15      18.048  -3.910  45.210  1.00 31.09           N  
ATOM    305  N1   DA C  15      19.332  -5.769  44.744  1.00 32.22           N  
ATOM    306  C2   DA C  15      19.405  -7.067  44.441  1.00 33.39           C  
ATOM    307  N3   DA C  15      18.426  -7.946  44.274  1.00 33.78           N  
ATOM    308  C4   DA C  15      17.235  -7.358  44.457  1.00 35.03           C  
ATOM    309  P    DA C  16      14.425 -13.177  45.189  1.00 54.52           P  
ATOM    310  OP1  DA C  16      14.471 -14.531  44.581  1.00 54.27           O  
ATOM    311  OP2  DA C  16      13.397 -12.873  46.223  1.00 53.28           O  
ATOM    312  O5'  DA C  16      15.863 -12.850  45.792  1.00 50.79           O  
ATOM    313  C5'  DA C  16      17.028 -13.008  44.989  1.00 49.73           C  
ATOM    314  C4'  DA C  16      18.263 -12.585  45.750  1.00 48.59           C  
ATOM    315  O4'  DA C  16      18.348 -11.141  45.848  1.00 44.23           O  
ATOM    316  C3'  DA C  16      18.367 -13.124  47.175  1.00 49.79           C  
ATOM    317  O3'  DA C  16      19.679 -13.646  47.394  1.00 53.21           O  
ATOM    318  C2'  DA C  16      18.107 -11.902  48.044  1.00 47.02           C  
ATOM    319  C1'  DA C  16      18.627 -10.759  47.185  1.00 43.53           C  
ATOM    320  N9   DA C  16      17.981  -9.463  47.436  1.00 39.58           N  
ATOM    321  C8   DA C  16      16.635  -9.209  47.571  1.00 37.34           C  
ATOM    322  N7   DA C  16      16.355  -7.950  47.814  1.00 35.54           N  
ATOM    323  C5   DA C  16      17.597  -7.330  47.836  1.00 34.43           C  
ATOM    324  C6   DA C  16      17.981  -5.993  48.047  1.00 37.14           C  
ATOM    325  N6   DA C  16      17.114  -5.004  48.286  1.00 36.42           N  
ATOM    326  N1   DA C  16      19.300  -5.702  48.001  1.00 37.79           N  
ATOM    327  C2   DA C  16      20.165  -6.695  47.754  1.00 37.25           C  
ATOM    328  N3   DA C  16      19.926  -7.989  47.539  1.00 36.67           N  
ATOM    329  C4   DA C  16      18.607  -8.246  47.597  1.00 36.26           C  
ATOM    330  P    DA C  17      20.069 -14.243  48.834  1.00 58.41           P  
ATOM    331  OP1  DA C  17      20.680 -15.578  48.621  1.00 57.66           O  
ATOM    332  OP2  DA C  17      18.897 -14.109  49.741  1.00 58.36           O  
ATOM    333  O5'  DA C  17      21.216 -13.252  49.319  1.00 57.67           O  
ATOM    334  C5'  DA C  17      22.245 -12.853  48.416  1.00 57.03           C  
ATOM    335  C4'  DA C  17      23.076 -11.747  49.019  1.00 56.66           C  
ATOM    336  O4'  DA C  17      22.299 -10.528  49.102  1.00 53.26           O  
ATOM    337  C3'  DA C  17      23.571 -12.037  50.433  1.00 58.24           C  
ATOM    338  O3'  DA C  17      24.925 -11.588  50.562  1.00 63.18           O  
ATOM    339  C2'  DA C  17      22.610 -11.250  51.312  1.00 53.88           C  
ATOM    340  C1'  DA C  17      22.250 -10.058  50.438  1.00 47.78           C  
ATOM    341  N9   DA C  17      20.912  -9.503  50.665  1.00 41.56           N  
ATOM    342  C8   DA C  17      19.713 -10.173  50.752  1.00 40.16           C  
ATOM    343  N7   DA C  17      18.681  -9.387  50.959  1.00 36.13           N  
ATOM    344  C5   DA C  17      19.237  -8.115  51.010  1.00 34.15           C  
ATOM    345  C6   DA C  17      18.675  -6.843  51.213  1.00 35.42           C  
ATOM    346  N6   DA C  17      17.367  -6.621  51.402  1.00 35.23           N  
ATOM    347  N1   DA C  17      19.512  -5.784  51.219  1.00 34.89           N  
ATOM    348  C2   DA C  17      20.817  -5.997  51.031  1.00 34.51           C  
ATOM    349  N3   DA C  17      21.462  -7.138  50.828  1.00 36.89           N  
ATOM    350  C4   DA C  17      20.608  -8.173  50.832  1.00 37.02           C  
ATOM    351  P    DT C  18      25.847 -12.149  51.756  1.00 66.41           P  
ATOM    352  OP1  DT C  18      27.221 -12.315  51.208  1.00 65.22           O  
ATOM    353  OP2  DT C  18      25.165 -13.302  52.402  1.00 64.13           O  
ATOM    354  O5'  DT C  18      25.855 -10.939  52.789  1.00 66.73           O  
ATOM    355  C5'  DT C  18      24.738 -10.060  52.860  1.00 66.29           C  
ATOM    356  C4'  DT C  18      25.199  -8.635  53.043  1.00 65.59           C  
ATOM    357  O4'  DT C  18      24.071  -7.762  52.813  1.00 63.97           O  
ATOM    358  C3'  DT C  18      25.690  -8.327  54.453  1.00 67.24           C  
ATOM    359  O3'  DT C  18      26.749  -7.365  54.418  1.00 69.63           O  
ATOM    360  C2'  DT C  18      24.450  -7.789  55.144  1.00 65.56           C  
ATOM    361  C1'  DT C  18      23.659  -7.135  54.017  1.00 61.84           C  
ATOM    362  N1   DT C  18      22.206  -7.336  54.139  1.00 57.44           N  
ATOM    363  C2   DT C  18      21.385  -6.235  54.230  1.00 57.35           C  
ATOM    364  O2   DT C  18      21.796  -5.084  54.206  1.00 59.80           O  
ATOM    365  N3   DT C  18      20.051  -6.530  54.348  1.00 55.02           N  
ATOM    366  C4   DT C  18      19.472  -7.782  54.382  1.00 53.98           C  
ATOM    367  O4   DT C  18      18.256  -7.889  54.499  1.00 55.66           O  
ATOM    368  C5   DT C  18      20.388  -8.886  54.274  1.00 54.09           C  
ATOM    369  C7   DT C  18      19.846 -10.280  54.292  1.00 53.19           C  
ATOM    370  C6   DT C  18      21.692  -8.613  54.161  1.00 54.97           C  
ATOM    371  P    DT C  19      27.429  -6.876  55.793  1.00 70.76           P  
ATOM    372  OP1  DT C  19      28.782  -6.357  55.442  1.00 67.60           O  
ATOM    373  OP2  DT C  19      27.294  -7.960  56.803  1.00 70.08           O  
ATOM    374  O5'  DT C  19      26.511  -5.653  56.246  1.00 68.73           O  
ATOM    375  C5'  DT C  19      26.363  -4.513  55.404  1.00 66.20           C  
ATOM    376  C4'  DT C  19      25.437  -3.498  56.032  1.00 64.66           C  
ATOM    377  O4'  DT C  19      24.065  -3.961  56.002  1.00 62.57           O  
ATOM    378  C3'  DT C  19      25.731  -3.139  57.489  1.00 66.02           C  
ATOM    379  O3'  DT C  19      25.584  -1.726  57.657  1.00 69.86           O  
ATOM    380  C2'  DT C  19      24.637  -3.864  58.254  1.00 62.89           C  
ATOM    381  C1'  DT C  19      23.482  -3.766  57.278  1.00 58.78           C  
ATOM    382  N1   DT C  19      22.411  -4.765  57.456  1.00 53.54           N  
ATOM    383  C2   DT C  19      21.109  -4.314  57.554  1.00 49.21           C  
ATOM    384  O2   DT C  19      20.801  -3.134  57.519  1.00 46.62           O  
ATOM    385  N3   DT C  19      20.173  -5.302  57.700  1.00 47.19           N  
ATOM    386  C4   DT C  19      20.397  -6.663  57.765  1.00 50.15           C  
ATOM    387  O4   DT C  19      19.448  -7.432  57.888  1.00 50.32           O  
ATOM    388  C5   DT C  19      21.784  -7.066  57.673  1.00 50.37           C  
ATOM    389  C7   DT C  19      22.124  -8.521  57.760  1.00 50.59           C  
ATOM    390  C6   DT C  19      22.709  -6.110  57.519  1.00 51.77           C  
ATOM    391  P    DT C  20      25.970  -1.041  59.058  1.00 71.88           P  
ATOM    392  OP1  DT C  20      26.946   0.039  58.749  1.00 69.90           O  
ATOM    393  OP2  DT C  20      26.333  -2.109  60.031  1.00 71.99           O  
ATOM    394  O5'  DT C  20      24.599  -0.389  59.539  1.00 69.62           O  
ATOM    395  C5'  DT C  20      23.854   0.455  58.666  1.00 68.72           C  
ATOM    396  C4'  DT C  20      22.506   0.776  59.268  1.00 67.94           C  
ATOM    397  O4'  DT C  20      21.640  -0.385  59.214  1.00 65.94           O  
ATOM    398  C3'  DT C  20      22.554   1.207  60.735  1.00 69.00           C  
ATOM    399  O3'  DT C  20      21.648   2.289  60.956  1.00 72.50           O  
ATOM    400  C2'  DT C  20      22.084  -0.031  61.478  1.00 66.43           C  
ATOM    401  C1'  DT C  20      21.088  -0.626  60.499  1.00 62.56           C  
ATOM    402  N1   DT C  20      20.868  -2.081  60.645  1.00 57.08           N  
ATOM    403  C2   DT C  20      19.566  -2.548  60.737  1.00 53.82           C  
ATOM    404  O2   DT C  20      18.586  -1.822  60.698  1.00 53.62           O  
ATOM    405  N3   DT C  20      19.455  -3.907  60.876  1.00 50.64           N  
ATOM    406  C4   DT C  20      20.481  -4.828  60.928  1.00 51.30           C  
ATOM    407  O4   DT C  20      20.219  -6.023  61.042  1.00 51.13           O  
ATOM    408  C5   DT C  20      21.819  -4.270  60.832  1.00 50.95           C  
ATOM    409  C7   DT C  20      22.999  -5.188  60.894  1.00 50.81           C  
ATOM    410  C6   DT C  20      21.941  -2.945  60.694  1.00 53.65           C  
ATOM    411  P    DT C  21      21.568   2.979  62.405  1.00 75.61           P  
ATOM    412  OP1  DT C  21      22.067   4.371  62.279  1.00 76.65           O  
ATOM    413  OP2  DT C  21      22.185   2.065  63.402  1.00 76.44           O  
ATOM    414  O5'  DT C  21      20.004   3.039  62.688  1.00 75.27           O  
ATOM    415  C5'  DT C  21      19.079   3.170  61.613  1.00 75.18           C  
ATOM    416  C4'  DT C  21      17.767   2.516  61.974  1.00 75.18           C  
ATOM    417  O4'  DT C  21      17.910   1.073  61.993  1.00 73.72           O  
ATOM    418  C3'  DT C  21      17.235   2.906  63.353  1.00 76.09           C  
ATOM    419  O3'  DT C  21      15.823   3.095  63.292  1.00 79.07           O  
ATOM    420  C2'  DT C  21      17.574   1.705  64.220  1.00 73.58           C  
ATOM    421  C1'  DT C  21      17.438   0.562  63.232  1.00 71.33           C  
ATOM    422  N1   DT C  21      18.221  -0.649  63.560  1.00 67.10           N  
ATOM    423  C2   DT C  21      17.532  -1.811  63.841  1.00 66.06           C  
ATOM    424  O2   DT C  21      16.311  -1.882  63.852  1.00 65.67           O  
ATOM    425  N3   DT C  21      18.328  -2.896  64.114  1.00 64.25           N  
ATOM    426  C4   DT C  21      19.711  -2.934  64.137  1.00 63.39           C  
ATOM    427  O4   DT C  21      20.289  -3.991  64.388  1.00 63.40           O  
ATOM    428  C5   DT C  21      20.368  -1.677  63.847  1.00 62.25           C  
ATOM    429  C7   DT C  21      21.863  -1.617  63.864  1.00 61.02           C  
ATOM    430  C6   DT C  21      19.600  -0.613  63.577  1.00 64.39           C  
ATOM    431  P    DT C  22      15.023   3.494  64.622  1.00 83.26           P  
ATOM    432  OP1  DT C  22      13.751   4.137  64.200  1.00 83.07           O  
ATOM    433  OP2  DT C  22      15.960   4.226  65.518  1.00 81.74           O  
ATOM    434  O5'  DT C  22      14.675   2.086  65.283  1.00 82.53           O  
ATOM    435  C5'  DT C  22      13.625   1.275  64.755  1.00 81.67           C  
ATOM    436  C4'  DT C  22      13.201   0.237  65.769  1.00 80.49           C  
ATOM    437  O4'  DT C  22      14.207  -0.801  65.871  1.00 79.09           O  
ATOM    438  C3'  DT C  22      13.003   0.773  67.188  1.00 79.98           C  
ATOM    439  O3'  DT C  22      12.005  -0.002  67.854  1.00 81.42           O  
ATOM    440  C2'  DT C  22      14.324   0.440  67.860  1.00 78.03           C  
ATOM    441  C1'  DT C  22      14.661  -0.896  67.215  1.00 76.47           C  
ATOM    442  N1   DT C  22      16.097  -1.244  67.189  1.00 73.19           N  
ATOM    443  C2   DT C  22      16.436  -2.580  67.145  1.00 71.09           C  
ATOM    444  O2   DT C  22      15.610  -3.477  67.119  1.00 70.60           O  
ATOM    445  N3   DT C  22      17.785  -2.828  67.133  1.00 68.93           N  
ATOM    446  C4   DT C  22      18.806  -1.897  67.161  1.00 70.68           C  
ATOM    447  O4   DT C  22      19.979  -2.273  67.152  1.00 69.85           O  
ATOM    448  C5   DT C  22      18.378  -0.515  67.202  1.00 71.29           C  
ATOM    449  C7   DT C  22      19.413   0.566  67.230  1.00 72.48           C  
ATOM    450  C6   DT C  22      17.063  -0.262  67.214  1.00 72.08           C  
TER     451       DT C  22                                                      
ATOM    452  O5'  DA D 101      17.420 -14.947  68.831  1.00 77.91           O  
ATOM    453  C5'  DA D 101      17.512 -13.525  68.961  1.00 77.42           C  
ATOM    454  C4'  DA D 101      16.162 -12.848  68.902  1.00 76.74           C  
ATOM    455  O4'  DA D 101      16.340 -11.417  68.999  1.00 75.47           O  
ATOM    456  C3'  DA D 101      15.385 -13.080  67.610  1.00 76.92           C  
ATOM    457  O3'  DA D 101      13.982 -13.105  67.896  1.00 78.39           O  
ATOM    458  C2'  DA D 101      15.769 -11.885  66.752  1.00 74.73           C  
ATOM    459  C1'  DA D 101      15.989 -10.776  67.775  1.00 73.00           C  
ATOM    460  N9   DA D 101      17.081  -9.858  67.445  1.00 69.06           N  
ATOM    461  C8   DA D 101      18.370 -10.189  67.099  1.00 67.94           C  
ATOM    462  N7   DA D 101      19.153  -9.152  66.920  1.00 66.12           N  
ATOM    463  C5   DA D 101      18.323  -8.065  67.151  1.00 64.84           C  
ATOM    464  C6   DA D 101      18.556  -6.680  67.133  1.00 62.21           C  
ATOM    465  N6   DA D 101      19.747  -6.135  66.876  1.00 61.44           N  
ATOM    466  N1   DA D 101      17.512  -5.864  67.397  1.00 60.31           N  
ATOM    467  C2   DA D 101      16.320  -6.414  67.667  1.00 60.32           C  
ATOM    468  N3   DA D 101      15.978  -7.700  67.724  1.00 62.91           N  
ATOM    469  C4   DA D 101      17.037  -8.484  67.455  1.00 65.76           C  
ATOM    470  P    DA D 102      12.937 -13.504  66.743  1.00 81.26           P  
ATOM    471  OP1  DA D 102      11.698 -13.980  67.414  1.00 79.55           O  
ATOM    472  OP2  DA D 102      13.622 -14.378  65.753  1.00 80.49           O  
ATOM    473  O5'  DA D 102      12.605 -12.112  66.043  1.00 79.81           O  
ATOM    474  C5'  DA D 102      11.796 -11.144  66.708  1.00 77.48           C  
ATOM    475  C4'  DA D 102      11.501  -9.981  65.790  1.00 74.76           C  
ATOM    476  O4'  DA D 102      12.664  -9.129  65.653  1.00 72.46           O  
ATOM    477  C3'  DA D 102      11.075 -10.356  64.371  1.00 74.56           C  
ATOM    478  O3'  DA D 102      10.022  -9.485  63.963  1.00 76.83           O  
ATOM    479  C2'  DA D 102      12.328 -10.103  63.549  1.00 71.74           C  
ATOM    480  C1'  DA D 102      12.977  -8.940  64.280  1.00 68.17           C  
ATOM    481  N9   DA D 102      14.434  -8.899  64.165  1.00 63.29           N  
ATOM    482  C8   DA D 102      15.290  -9.966  64.045  1.00 61.45           C  
ATOM    483  N7   DA D 102      16.554  -9.626  63.989  1.00 59.28           N  
ATOM    484  C5   DA D 102      16.531  -8.242  64.071  1.00 56.99           C  
ATOM    485  C6   DA D 102      17.553  -7.283  64.070  1.00 54.31           C  
ATOM    486  N6   DA D 102      18.848  -7.589  63.979  1.00 54.77           N  
ATOM    487  N1   DA D 102      17.197  -5.984  64.168  1.00 53.27           N  
ATOM    488  C2   DA D 102      15.895  -5.682  64.259  1.00 53.67           C  
ATOM    489  N3   DA D 102      14.841  -6.494  64.270  1.00 55.71           N  
ATOM    490  C4   DA D 102      15.231  -7.778  64.173  1.00 58.56           C  
ATOM    491  P    DA D 103       9.303  -9.700  62.543  1.00 78.48           P  
ATOM    492  OP1  DA D 103       7.904 -10.115  62.828  1.00 78.05           O  
ATOM    493  OP2  DA D 103      10.160 -10.549  61.669  1.00 78.04           O  
ATOM    494  O5'  DA D 103       9.263  -8.221  61.956  1.00 77.11           O  
ATOM    495  C5'  DA D 103       8.908  -7.134  62.807  1.00 73.75           C  
ATOM    496  C4'  DA D 103       9.523  -5.843  62.321  1.00 71.53           C  
ATOM    497  O4'  DA D 103      10.970  -5.882  62.425  1.00 68.51           O  
ATOM    498  C3'  DA D 103       9.206  -5.459  60.875  1.00 70.42           C  
ATOM    499  O3'  DA D 103       8.858  -4.072  60.841  1.00 72.48           O  
ATOM    500  C2'  DA D 103      10.513  -5.719  60.144  1.00 66.95           C  
ATOM    501  C1'  DA D 103      11.540  -5.407  61.215  1.00 63.18           C  
ATOM    502  N9   DA D 103      12.837  -6.059  61.035  1.00 56.15           N  
ATOM    503  C8   DA D 103      13.095  -7.384  60.778  1.00 53.84           C  
ATOM    504  N7   DA D 103      14.373  -7.664  60.673  1.00 50.94           N  
ATOM    505  C5   DA D 103      15.002  -6.441  60.874  1.00 48.83           C  
ATOM    506  C6   DA D 103      16.361  -6.061  60.889  1.00 45.98           C  
ATOM    507  N6   DA D 103      17.371  -6.910  60.693  1.00 46.01           N  
ATOM    508  N1   DA D 103      16.649  -4.762  61.115  1.00 43.21           N  
ATOM    509  C2   DA D 103      15.635  -3.908  61.311  1.00 46.92           C  
ATOM    510  N3   DA D 103      14.318  -4.143  61.322  1.00 48.34           N  
ATOM    511  C4   DA D 103      14.067  -5.443  61.096  1.00 51.27           C  
ATOM    512  P    DA D 104       8.687  -3.321  59.434  1.00 74.96           P  
ATOM    513  OP1  DA D 104       7.647  -2.270  59.613  1.00 73.81           O  
ATOM    514  OP2  DA D 104       8.530  -4.335  58.357  1.00 74.51           O  
ATOM    515  O5'  DA D 104      10.092  -2.594  59.251  1.00 72.28           O  
ATOM    516  C5'  DA D 104      10.564  -1.680  60.235  1.00 67.35           C  
ATOM    517  C4'  DA D 104      11.748  -0.914  59.703  1.00 64.39           C  
ATOM    518  O4'  DA D 104      12.902  -1.787  59.639  1.00 60.51           O  
ATOM    519  C3'  DA D 104      11.541  -0.380  58.286  1.00 65.02           C  
ATOM    520  O3'  DA D 104      12.117   0.923  58.163  1.00 67.56           O  
ATOM    521  C2'  DA D 104      12.285  -1.384  57.423  1.00 61.41           C  
ATOM    522  C1'  DA D 104      13.437  -1.777  58.326  1.00 56.90           C  
ATOM    523  N9   DA D 104      14.000  -3.099  58.058  1.00 51.50           N  
ATOM    524  C8   DA D 104      13.333  -4.285  57.858  1.00 50.15           C  
ATOM    525  N7   DA D 104      14.126  -5.309  57.653  1.00 46.95           N  
ATOM    526  C5   DA D 104      15.401  -4.762  57.720  1.00 46.40           C  
ATOM    527  C6   DA D 104      16.678  -5.326  57.590  1.00 45.06           C  
ATOM    528  N6   DA D 104      16.894  -6.624  57.360  1.00 48.11           N  
ATOM    529  N1   DA D 104      17.743  -4.502  57.707  1.00 41.61           N  
ATOM    530  C2   DA D 104      17.527  -3.204  57.937  1.00 39.03           C  
ATOM    531  N3   DA D 104      16.376  -2.557  58.082  1.00 43.40           N  
ATOM    532  C4   DA D 104      15.338  -3.402  57.962  1.00 46.60           C  
ATOM    533  P    DA D 105      12.033   1.703  56.759  1.00 69.94           P  
ATOM    534  OP1  DA D 105      11.431   3.037  57.022  1.00 69.17           O  
ATOM    535  OP2  DA D 105      11.411   0.802  55.752  1.00 69.31           O  
ATOM    536  O5'  DA D 105      13.563   1.914  56.373  1.00 66.76           O  
ATOM    537  C5'  DA D 105      14.478   2.462  57.319  1.00 65.46           C  
ATOM    538  C4'  DA D 105      15.892   2.354  56.802  1.00 64.03           C  
ATOM    539  O4'  DA D 105      16.282   0.960  56.741  1.00 62.73           O  
ATOM    540  C3'  DA D 105      16.097   2.912  55.394  1.00 64.84           C  
ATOM    541  O3'  DA D 105      17.345   3.609  55.333  1.00 68.32           O  
ATOM    542  C2'  DA D 105      16.122   1.669  54.519  1.00 62.59           C  
ATOM    543  C1'  DA D 105      16.757   0.644  55.441  1.00 58.60           C  
ATOM    544  N9   DA D 105      16.405  -0.750  55.158  1.00 54.33           N  
ATOM    545  C8   DA D 105      15.149  -1.302  55.055  1.00 51.64           C  
ATOM    546  N7   DA D 105      15.156  -2.591  54.814  1.00 48.42           N  
ATOM    547  C5   DA D 105      16.505  -2.911  54.750  1.00 47.44           C  
ATOM    548  C6   DA D 105      17.177  -4.127  54.534  1.00 47.94           C  
ATOM    549  N6   DA D 105      16.552  -5.292  54.339  1.00 47.58           N  
ATOM    550  N1   DA D 105      18.531  -4.107  54.530  1.00 45.24           N  
ATOM    551  C2   DA D 105      19.151  -2.938  54.735  1.00 45.75           C  
ATOM    552  N3   DA D 105      18.629  -1.732  54.954  1.00 47.02           N  
ATOM    553  C4   DA D 105      17.286  -1.788  54.951  1.00 48.82           C  
ATOM    554  P    DT D 106      17.729   4.454  54.018  1.00 70.61           P  
ATOM    555  OP1  DT D 106      18.129   5.817  54.464  1.00 70.48           O  
ATOM    556  OP2  DT D 106      16.641   4.296  53.013  1.00 68.64           O  
ATOM    557  O5'  DT D 106      19.022   3.699  53.478  1.00 67.68           O  
ATOM    558  C5'  DT D 106      19.041   2.278  53.422  1.00 64.25           C  
ATOM    559  C4'  DT D 106      20.457   1.762  53.512  1.00 63.23           C  
ATOM    560  O4'  DT D 106      20.401   0.321  53.556  1.00 61.79           O  
ATOM    561  C3'  DT D 106      21.322   2.091  52.304  1.00 63.51           C  
ATOM    562  O3'  DT D 106      22.698   2.125  52.700  1.00 65.77           O  
ATOM    563  C2'  DT D 106      21.029   0.942  51.355  1.00 61.58           C  
ATOM    564  C1'  DT D 106      20.750  -0.231  52.290  1.00 57.43           C  
ATOM    565  N1   DT D 106      19.622  -1.084  51.880  1.00 50.35           N  
ATOM    566  C2   DT D 106      19.857  -2.412  51.617  1.00 46.76           C  
ATOM    567  O2   DT D 106      20.975  -2.900  51.601  1.00 42.78           O  
ATOM    568  N3   DT D 106      18.728  -3.151  51.365  1.00 44.06           N  
ATOM    569  C4   DT D 106      17.421  -2.696  51.332  1.00 45.46           C  
ATOM    570  O4   DT D 106      16.498  -3.487  51.146  1.00 43.26           O  
ATOM    571  C5   DT D 106      17.259  -1.278  51.547  1.00 47.00           C  
ATOM    572  C7   DT D 106      15.888  -0.681  51.465  1.00 47.38           C  
ATOM    573  C6   DT D 106      18.353  -0.554  51.809  1.00 48.30           C  
ATOM    574  P    DT D 107      23.824   2.582  51.648  1.00 70.49           P  
ATOM    575  OP1  DT D 107      24.970   3.087  52.449  1.00 68.73           O  
ATOM    576  OP2  DT D 107      23.199   3.459  50.618  1.00 69.22           O  
ATOM    577  O5'  DT D 107      24.286   1.219  50.962  1.00 68.40           O  
ATOM    578  C5'  DT D 107      25.112   0.306  51.682  1.00 66.48           C  
ATOM    579  C4'  DT D 107      25.456  -0.900  50.838  1.00 64.10           C  
ATOM    580  O4'  DT D 107      24.268  -1.681  50.573  1.00 61.74           O  
ATOM    581  C3'  DT D 107      26.108  -0.640  49.480  1.00 62.60           C  
ATOM    582  O3'  DT D 107      27.187  -1.569  49.313  1.00 63.80           O  
ATOM    583  C2'  DT D 107      24.983  -0.908  48.492  1.00 60.82           C  
ATOM    584  C1'  DT D 107      24.206  -2.003  49.196  1.00 59.08           C  
ATOM    585  N1   DT D 107      22.781  -2.133  48.835  1.00 56.74           N  
ATOM    586  C2   DT D 107      22.302  -3.397  48.585  1.00 53.68           C  
ATOM    587  O2   DT D 107      23.009  -4.388  48.595  1.00 55.62           O  
ATOM    588  N3   DT D 107      20.959  -3.459  48.320  1.00 49.84           N  
ATOM    589  C4   DT D 107      20.070  -2.406  48.273  1.00 50.29           C  
ATOM    590  O4   DT D 107      18.883  -2.619  48.051  1.00 49.86           O  
ATOM    591  C5   DT D 107      20.645  -1.105  48.510  1.00 51.00           C  
ATOM    592  C7   DT D 107      19.758   0.098  48.451  1.00 52.07           C  
ATOM    593  C6   DT D 107      21.955  -1.033  48.775  1.00 54.18           C  
ATOM    594  P    DT D 108      27.809  -1.832  47.853  1.00 67.68           P  
ATOM    595  OP1  DT D 108      29.245  -2.185  48.026  1.00 65.70           O  
ATOM    596  OP2  DT D 108      27.430  -0.713  46.947  1.00 66.56           O  
ATOM    597  O5'  DT D 108      27.052  -3.149  47.377  1.00 67.03           O  
ATOM    598  C5'  DT D 108      27.005  -4.298  48.223  1.00 64.97           C  
ATOM    599  C4'  DT D 108      26.471  -5.490  47.464  1.00 63.04           C  
ATOM    600  O4'  DT D 108      25.047  -5.360  47.242  1.00 60.73           O  
ATOM    601  C3'  DT D 108      27.093  -5.704  46.087  1.00 61.92           C  
ATOM    602  O3'  DT D 108      27.220  -7.103  45.866  1.00 64.77           O  
ATOM    603  C2'  DT D 108      26.052  -5.129  45.142  1.00 59.84           C  
ATOM    604  C1'  DT D 108      24.763  -5.489  45.857  1.00 57.66           C  
ATOM    605  N1   DT D 108      23.608  -4.627  45.560  1.00 53.17           N  
ATOM    606  C2   DT D 108      22.389  -5.229  45.357  1.00 50.96           C  
ATOM    607  O2   DT D 108      22.232  -6.437  45.357  1.00 50.12           O  
ATOM    608  N3   DT D 108      21.354  -4.362  45.152  1.00 48.75           N  
ATOM    609  C4   DT D 108      21.410  -2.988  45.120  1.00 48.69           C  
ATOM    610  O4   DT D 108      20.384  -2.343  44.956  1.00 49.93           O  
ATOM    611  C5   DT D 108      22.723  -2.421  45.302  1.00 50.76           C  
ATOM    612  C7   DT D 108      22.887  -0.936  45.249  1.00 50.93           C  
ATOM    613  C6   DT D 108      23.744  -3.259  45.511  1.00 52.58           C  
ATOM    614  P    DT D 109      28.273  -7.649  44.789  1.00 67.80           P  
ATOM    615  OP1  DT D 109      29.516  -8.008  45.516  1.00 68.74           O  
ATOM    616  OP2  DT D 109      28.335  -6.695  43.651  1.00 67.49           O  
ATOM    617  O5'  DT D 109      27.591  -8.998  44.293  1.00 66.74           O  
ATOM    618  C5'  DT D 109      27.060  -9.109  42.978  1.00 62.36           C  
ATOM    619  C4'  DT D 109      25.732  -9.826  43.012  1.00 57.71           C  
ATOM    620  O4'  DT D 109      24.659  -8.896  43.321  1.00 54.77           O  
ATOM    621  C3'  DT D 109      25.367 -10.450  41.670  1.00 58.05           C  
ATOM    622  O3'  DT D 109      24.779 -11.730  41.890  1.00 57.87           O  
ATOM    623  C2'  DT D 109      24.379  -9.468  41.066  1.00 54.47           C  
ATOM    624  C1'  DT D 109      23.678  -8.913  42.287  1.00 50.05           C  
ATOM    625  N1   DT D 109      23.166  -7.536  42.106  1.00 46.94           N  
ATOM    626  C2   DT D 109      21.798  -7.349  42.033  1.00 43.87           C  
ATOM    627  O2   DT D 109      20.992  -8.261  42.081  1.00 42.16           O  
ATOM    628  N3   DT D 109      21.407  -6.038  41.895  1.00 41.00           N  
ATOM    629  C4   DT D 109      22.221  -4.926  41.815  1.00 40.27           C  
ATOM    630  O4   DT D 109      21.722  -3.806  41.704  1.00 38.75           O  
ATOM    631  C5   DT D 109      23.636  -5.194  41.874  1.00 41.56           C  
ATOM    632  C7   DT D 109      24.590  -4.046  41.772  1.00 42.50           C  
ATOM    633  C6   DT D 109      24.035  -6.467  42.017  1.00 43.95           C  
ATOM    634  P    DT D 110      24.581 -12.731  40.656  1.00 59.61           P  
ATOM    635  OP1  DT D 110      24.687 -14.109  41.205  1.00 58.87           O  
ATOM    636  OP2  DT D 110      25.478 -12.306  39.545  1.00 59.34           O  
ATOM    637  O5'  DT D 110      23.068 -12.475  40.229  1.00 54.84           O  
ATOM    638  C5'  DT D 110      22.016 -12.732  41.154  1.00 49.04           C  
ATOM    639  C4'  DT D 110      20.680 -12.358  40.558  1.00 45.93           C  
ATOM    640  O4'  DT D 110      20.586 -10.923  40.408  1.00 40.97           O  
ATOM    641  C3'  DT D 110      20.370 -12.953  39.183  1.00 44.66           C  
ATOM    642  O3'  DT D 110      18.991 -13.354  39.162  1.00 48.01           O  
ATOM    643  C2'  DT D 110      20.604 -11.780  38.243  1.00 43.25           C  
ATOM    644  C1'  DT D 110      20.136 -10.618  39.102  1.00 39.19           C  
ATOM    645  N1   DT D 110      20.639  -9.272  38.757  1.00 34.68           N  
ATOM    646  C2   DT D 110      19.720  -8.247  38.699  1.00 32.90           C  
ATOM    647  O2   DT D 110      18.518  -8.416  38.816  1.00 35.18           O  
ATOM    648  N3   DT D 110      20.258  -7.009  38.491  1.00 30.96           N  
ATOM    649  C4   DT D 110      21.585  -6.695  38.317  1.00 31.55           C  
ATOM    650  O4   DT D 110      21.919  -5.521  38.202  1.00 34.35           O  
ATOM    651  C5   DT D 110      22.490  -7.825  38.309  1.00 32.71           C  
ATOM    652  C7   DT D 110      23.942  -7.589  38.038  1.00 32.49           C  
ATOM    653  C6   DT D 110      21.979  -9.043  38.537  1.00 30.92           C  
ATOM    654  P    DC D 111      18.534 -14.634  38.294  1.00 52.85           P  
ATOM    655  OP1  DC D 111      17.242 -15.132  38.842  1.00 50.31           O  
ATOM    656  OP2  DC D 111      19.693 -15.561  38.179  1.00 53.79           O  
ATOM    657  O5'  DC D 111      18.251 -14.029  36.852  1.00 49.81           O  
ATOM    658  C5'  DC D 111      18.306 -12.630  36.652  1.00 44.83           C  
ATOM    659  C4'  DC D 111      16.924 -12.081  36.398  1.00 41.43           C  
ATOM    660  O4'  DC D 111      16.997 -10.645  36.475  1.00 34.70           O  
ATOM    661  C3'  DC D 111      16.401 -12.380  35.001  1.00 38.72           C  
ATOM    662  O3'  DC D 111      14.968 -12.373  35.014  1.00 38.92           O  
ATOM    663  C2'  DC D 111      16.986 -11.244  34.180  1.00 35.59           C  
ATOM    664  C1'  DC D 111      17.075 -10.084  35.175  1.00 32.55           C  
ATOM    665  N1   DC D 111      18.341  -9.337  35.114  1.00 26.47           N  
ATOM    666  C2   DC D 111      18.310  -7.946  35.123  1.00 27.75           C  
ATOM    667  O2   DC D 111      17.210  -7.370  35.162  1.00 27.27           O  
ATOM    668  N3   DC D 111      19.476  -7.259  35.090  1.00 28.00           N  
ATOM    669  C4   DC D 111      20.635  -7.918  35.037  1.00 27.68           C  
ATOM    670  N4   DC D 111      21.760  -7.209  34.974  1.00 28.69           N  
ATOM    671  C5   DC D 111      20.692  -9.337  35.037  1.00 30.54           C  
ATOM    672  C6   DC D 111      19.532 -10.000  35.062  1.00 29.23           C  
ATOM    673  P    DC D 112      14.156 -12.812  33.700  1.00 41.51           P  
ATOM    674  OP1  DC D 112      12.832 -13.361  34.098  1.00 43.06           O  
ATOM    675  OP2  DC D 112      15.055 -13.615  32.828  1.00 39.05           O  
ATOM    676  O5'  DC D 112      13.894 -11.431  32.970  1.00 40.03           O  
ATOM    677  C5'  DC D 112      14.011 -11.358  31.581  1.00 33.33           C  
ATOM    678  C4'  DC D 112      14.048  -9.923  31.125  1.00 30.83           C  
ATOM    679  O4'  DC D 112      15.182  -9.210  31.692  1.00 31.02           O  
ATOM    680  C3'  DC D 112      14.272  -9.929  29.623  1.00 25.40           C  
ATOM    681  O3'  DC D 112      13.549  -8.878  29.013  1.00 21.84           O  
ATOM    682  C2'  DC D 112      15.765  -9.743  29.485  1.00 26.39           C  
ATOM    683  C1'  DC D 112      16.040  -8.800  30.637  1.00 28.27           C  
ATOM    684  N1   DC D 112      17.426  -8.840  31.110  1.00 27.63           N  
ATOM    685  C2   DC D 112      18.047  -7.634  31.451  1.00 25.74           C  
ATOM    686  O2   DC D 112      17.357  -6.603  31.517  1.00 25.90           O  
ATOM    687  N3   DC D 112      19.372  -7.623  31.705  1.00 24.32           N  
ATOM    688  C4   DC D 112      20.063  -8.761  31.679  1.00 25.04           C  
ATOM    689  N4   DC D 112      21.387  -8.687  31.849  1.00 24.41           N  
ATOM    690  C5   DC D 112      19.430 -10.024  31.466  1.00 27.88           C  
ATOM    691  C6   DC D 112      18.117 -10.016  31.186  1.00 27.03           C  
ATOM    692  P    DA D 113      12.938  -9.120  27.569  1.00 19.18           P  
ATOM    693  OP1  DA D 113      11.473  -9.075  27.718  1.00 20.48           O  
ATOM    694  OP2  DA D 113      13.579 -10.319  26.997  1.00 16.41           O  
ATOM    695  O5'  DA D 113      13.408  -7.853  26.737  1.00 21.49           O  
ATOM    696  C5'  DA D 113      14.778  -7.486  26.648  1.00 18.57           C  
ATOM    697  C4'  DA D 113      14.862  -6.065  26.147  1.00 17.78           C  
ATOM    698  O4'  DA D 113      16.208  -5.537  26.210  1.00 16.11           O  
ATOM    699  C3'  DA D 113      14.404  -5.909  24.701  1.00 15.34           C  
ATOM    700  O3'  DA D 113      13.613  -4.712  24.624  1.00 16.74           O  
ATOM    701  C2'  DA D 113      15.715  -5.827  23.935  1.00 13.09           C  
ATOM    702  C1'  DA D 113      16.620  -5.110  24.926  1.00 15.15           C  
ATOM    703  N9   DA D 113      18.053  -5.385  24.805  1.00 18.01           N  
ATOM    704  C8   DA D 113      18.668  -6.592  24.581  1.00 18.74           C  
ATOM    705  N7   DA D 113      19.975  -6.520  24.553  1.00 17.76           N  
ATOM    706  C5   DA D 113      20.245  -5.179  24.769  1.00 16.43           C  
ATOM    707  C6   DA D 113      21.452  -4.458  24.857  1.00 15.01           C  
ATOM    708  N6   DA D 113      22.655  -5.028  24.779  1.00  9.37           N  
ATOM    709  N1   DA D 113      21.376  -3.121  25.044  1.00 13.94           N  
ATOM    710  C2   DA D 113      20.160  -2.562  25.155  1.00 17.05           C  
ATOM    711  N3   DA D 113      18.956  -3.141  25.105  1.00 13.27           N  
ATOM    712  C4   DA D 113      19.071  -4.462  24.910  1.00 14.98           C  
ATOM    713  P    DA D 114      13.060  -4.199  23.213  1.00 13.39           P  
ATOM    714  OP1  DA D 114      11.763  -3.550  23.539  1.00 16.65           O  
ATOM    715  OP2  DA D 114      13.119  -5.299  22.226  1.00 12.25           O  
ATOM    716  O5'  DA D 114      14.081  -3.065  22.771  1.00 17.28           O  
ATOM    717  C5'  DA D 114      14.239  -1.884  23.559  1.00 11.20           C  
ATOM    718  C4'  DA D 114      15.254  -0.976  22.912  1.00 17.91           C  
ATOM    719  O4'  DA D 114      16.590  -1.542  22.987  1.00 15.54           O  
ATOM    720  C3'  DA D 114      14.978  -0.762  21.423  1.00 19.75           C  
ATOM    721  O3'  DA D 114      15.351   0.568  21.106  1.00 21.76           O  
ATOM    722  C2'  DA D 114      15.945  -1.720  20.751  1.00 18.14           C  
ATOM    723  C1'  DA D 114      17.135  -1.582  21.679  1.00 15.13           C  
ATOM    724  N9   DA D 114      18.134  -2.639  21.624  1.00 16.49           N  
ATOM    725  C8   DA D 114      17.961  -3.988  21.484  1.00 17.00           C  
ATOM    726  N7   DA D 114      19.085  -4.660  21.446  1.00 13.53           N  
ATOM    727  C5   DA D 114      20.060  -3.686  21.573  1.00 11.89           C  
ATOM    728  C6   DA D 114      21.463  -3.754  21.599  1.00 12.35           C  
ATOM    729  N6   DA D 114      22.147  -4.893  21.471  1.00  6.87           N  
ATOM    730  N1   DA D 114      22.144  -2.602  21.754  1.00 12.95           N  
ATOM    731  C2   DA D 114      21.455  -1.459  21.867  1.00 13.48           C  
ATOM    732  N3   DA D 114      20.135  -1.269  21.849  1.00 15.70           N  
ATOM    733  C4   DA D 114      19.491  -2.440  21.696  1.00 15.43           C  
ATOM    734  P    DG D 115      14.400   1.460  20.188  1.00 20.92           P  
ATOM    735  OP1  DG D 115      13.350   2.037  21.064  1.00 22.80           O  
ATOM    736  OP2  DG D 115      14.016   0.704  18.970  1.00 20.70           O  
ATOM    737  O5'  DG D 115      15.389   2.598  19.705  1.00 24.44           O  
ATOM    738  C5'  DG D 115      16.335   2.310  18.698  1.00 23.20           C  
ATOM    739  C4'  DG D 115      17.713   2.731  19.139  1.00 24.53           C  
ATOM    740  O4'  DG D 115      18.388   1.606  19.774  1.00 21.30           O  
ATOM    741  C3'  DG D 115      18.533   3.091  17.910  1.00 23.91           C  
ATOM    742  O3'  DG D 115      19.024   4.413  17.931  1.00 23.94           O  
ATOM    743  C2'  DG D 115      19.663   2.090  17.855  1.00 26.34           C  
ATOM    744  C1'  DG D 115      19.671   1.401  19.202  1.00 21.12           C  
ATOM    745  N9   DG D 115      19.846  -0.029  18.950  1.00 16.40           N  
ATOM    746  C8   DG D 115      18.868  -0.970  18.758  1.00 14.46           C  
ATOM    747  N7   DG D 115      19.345  -2.155  18.501  1.00 15.65           N  
ATOM    748  C5   DG D 115      20.722  -1.986  18.543  1.00 15.62           C  
ATOM    749  C6   DG D 115      21.773  -2.922  18.351  1.00 12.14           C  
ATOM    750  O6   DG D 115      21.691  -4.120  18.144  1.00 11.10           O  
ATOM    751  N1   DG D 115      23.023  -2.319  18.439  1.00 12.97           N  
ATOM    752  C2   DG D 115      23.232  -0.987  18.702  1.00 14.70           C  
ATOM    753  N2   DG D 115      24.508  -0.570  18.728  1.00 11.10           N  
ATOM    754  N3   DG D 115      22.261  -0.118  18.917  1.00 14.29           N  
ATOM    755  C4   DG D 115      21.043  -0.680  18.814  1.00 12.78           C  
ATOM    756  P    DT D 116      19.371   5.112  16.542  1.00 20.16           P  
ATOM    757  OP1  DT D 116      19.213   6.573  16.727  1.00 25.84           O  
ATOM    758  OP2  DT D 116      18.641   4.426  15.460  1.00 18.45           O  
ATOM    759  O5'  DT D 116      20.914   4.787  16.356  1.00 22.32           O  
ATOM    760  C5'  DT D 116      21.854   5.210  17.333  1.00 16.98           C  
ATOM    761  C4'  DT D 116      23.254   4.852  16.898  1.00 17.59           C  
ATOM    762  O4'  DT D 116      23.482   3.424  17.000  1.00 12.28           O  
ATOM    763  C3'  DT D 116      23.585   5.247  15.462  1.00 17.74           C  
ATOM    764  O3'  DT D 116      24.876   5.839  15.453  1.00 18.97           O  
ATOM    765  C2'  DT D 116      23.559   3.931  14.698  1.00 14.12           C  
ATOM    766  C1'  DT D 116      23.930   2.893  15.761  1.00 14.81           C  
ATOM    767  N1   DT D 116      23.275   1.569  15.567  1.00 14.89           N  
ATOM    768  C2   DT D 116      24.061   0.433  15.468  1.00 14.44           C  
ATOM    769  O2   DT D 116      25.277   0.447  15.525  1.00 15.41           O  
ATOM    770  N3   DT D 116      23.358  -0.733  15.296  1.00 11.77           N  
ATOM    771  C4   DT D 116      21.994  -0.878  15.214  1.00 12.01           C  
ATOM    772  O4   DT D 116      21.502  -1.987  15.093  1.00 12.16           O  
ATOM    773  C5   DT D 116      21.240   0.338  15.293  1.00 13.61           C  
ATOM    774  C7   DT D 116      19.752   0.267  15.153  1.00 13.58           C  
ATOM    775  C6   DT D 116      21.905   1.486  15.480  1.00 15.05           C  
ATOM    776  P    DC D 117      25.407   6.569  14.137  1.00 22.38           P  
ATOM    777  OP1  DC D 117      26.376   7.584  14.606  1.00 23.31           O  
ATOM    778  OP2  DC D 117      24.276   6.974  13.270  1.00 21.16           O  
ATOM    779  O5'  DC D 117      26.235   5.414  13.428  1.00 20.90           O  
ATOM    780  C5'  DC D 117      27.300   4.800  14.129  1.00 22.94           C  
ATOM    781  C4'  DC D 117      27.847   3.637  13.342  1.00 28.25           C  
ATOM    782  O4'  DC D 117      26.941   2.514  13.401  1.00 22.65           O  
ATOM    783  C3'  DC D 117      28.120   3.902  11.858  1.00 28.73           C  
ATOM    784  O3'  DC D 117      29.435   3.415  11.587  1.00 35.66           O  
ATOM    785  C2'  DC D 117      27.041   3.092  11.149  1.00 26.14           C  
ATOM    786  C1'  DC D 117      26.835   1.939  12.119  1.00 24.18           C  
ATOM    787  N1   DC D 117      25.548   1.223  12.052  1.00 22.54           N  
ATOM    788  C2   DC D 117      25.552  -0.180  12.145  1.00 20.55           C  
ATOM    789  O2   DC D 117      26.629  -0.769  12.299  1.00 22.28           O  
ATOM    790  N3   DC D 117      24.387  -0.851  12.067  1.00 17.33           N  
ATOM    791  C4   DC D 117      23.243  -0.184  11.910  1.00 15.73           C  
ATOM    792  N4   DC D 117      22.117  -0.891  11.817  1.00 16.51           N  
ATOM    793  C5   DC D 117      23.204   1.240  11.836  1.00 20.89           C  
ATOM    794  C6   DC D 117      24.372   1.897  11.904  1.00 25.00           C  
ATOM    795  P    DT D 118      30.050   3.493  10.107  1.00 38.78           P  
ATOM    796  OP1  DT D 118      31.416   4.048  10.276  1.00 40.29           O  
ATOM    797  OP2  DT D 118      29.094   4.143   9.170  1.00 36.08           O  
ATOM    798  O5'  DT D 118      30.216   1.955   9.734  1.00 37.06           O  
ATOM    799  C5'  DT D 118      30.816   1.063  10.674  1.00 37.22           C  
ATOM    800  C4'  DT D 118      30.843  -0.348  10.134  1.00 39.06           C  
ATOM    801  O4'  DT D 118      29.514  -0.919  10.130  1.00 35.04           O  
ATOM    802  C3'  DT D 118      31.375  -0.491   8.709  1.00 39.39           C  
ATOM    803  O3'  DT D 118      32.228  -1.638   8.648  1.00 44.29           O  
ATOM    804  C2'  DT D 118      30.117  -0.684   7.878  1.00 34.11           C  
ATOM    805  C1'  DT D 118      29.209  -1.430   8.841  1.00 32.70           C  
ATOM    806  N1   DT D 118      27.770  -1.234   8.628  1.00 27.58           N  
ATOM    807  C2   DT D 118      26.970  -2.341   8.481  1.00 24.81           C  
ATOM    808  O2   DT D 118      27.406  -3.473   8.432  1.00 27.47           O  
ATOM    809  N3   DT D 118      25.630  -2.071   8.386  1.00 24.77           N  
ATOM    810  C4   DT D 118      25.028  -0.827   8.410  1.00 25.59           C  
ATOM    811  O4   DT D 118      23.808  -0.739   8.366  1.00 26.96           O  
ATOM    812  C5   DT D 118      25.933   0.294   8.506  1.00 26.90           C  
ATOM    813  C7   DT D 118      25.378   1.683   8.484  1.00 29.56           C  
ATOM    814  C6   DT D 118      27.242   0.037   8.611  1.00 26.65           C  
ATOM    815  P    DT D 119      32.883  -2.076   7.249  1.00 46.64           P  
ATOM    816  OP1  DT D 119      34.235  -2.590   7.575  1.00 48.93           O  
ATOM    817  OP2  DT D 119      32.730  -0.982   6.258  1.00 45.35           O  
ATOM    818  O5'  DT D 119      31.971  -3.297   6.793  1.00 44.59           O  
ATOM    819  C5'  DT D 119      31.660  -4.342   7.712  1.00 42.59           C  
ATOM    820  C4'  DT D 119      30.812  -5.396   7.042  1.00 41.66           C  
ATOM    821  O4'  DT D 119      29.432  -4.977   6.944  1.00 39.80           O  
ATOM    822  C3'  DT D 119      31.247  -5.772   5.629  1.00 43.00           C  
ATOM    823  O3'  DT D 119      31.205  -7.194   5.509  1.00 49.22           O  
ATOM    824  C2'  DT D 119      30.200  -5.107   4.747  1.00 40.07           C  
ATOM    825  C1'  DT D 119      28.958  -5.168   5.623  1.00 37.34           C  
ATOM    826  N1   DT D 119      27.922  -4.140   5.370  1.00 32.16           N  
ATOM    827  C2   DT D 119      26.609  -4.544   5.179  1.00 32.93           C  
ATOM    828  O2   DT D 119      26.262  -5.715   5.119  1.00 29.92           O  
ATOM    829  N3   DT D 119      25.709  -3.515   5.053  1.00 29.83           N  
ATOM    830  C4   DT D 119      25.982  -2.159   5.083  1.00 32.35           C  
ATOM    831  O4   DT D 119      25.062  -1.344   5.024  1.00 33.28           O  
ATOM    832  C5   DT D 119      27.379  -1.815   5.212  1.00 30.82           C  
ATOM    833  C7   DT D 119      27.775  -0.374   5.169  1.00 35.15           C  
ATOM    834  C6   DT D 119      28.263  -2.808   5.357  1.00 30.97           C  
ATOM    835  P    DT D 120      32.141  -7.940   4.437  1.00 52.92           P  
ATOM    836  OP1  DT D 120      32.791  -9.067   5.159  1.00 53.66           O  
ATOM    837  OP2  DT D 120      32.979  -6.941   3.727  1.00 51.82           O  
ATOM    838  O5'  DT D 120      31.075  -8.521   3.413  1.00 51.00           O  
ATOM    839  C5'  DT D 120      29.776  -7.943   3.357  1.00 49.42           C  
ATOM    840  C4'  DT D 120      28.713  -9.004   3.512  1.00 46.58           C  
ATOM    841  O4'  DT D 120      27.450  -8.342   3.737  1.00 41.20           O  
ATOM    842  C3'  DT D 120      28.514  -9.841   2.254  1.00 47.67           C  
ATOM    843  O3'  DT D 120      28.041 -11.146   2.602  1.00 50.73           O  
ATOM    844  C2'  DT D 120      27.495  -9.037   1.463  1.00 42.01           C  
ATOM    845  C1'  DT D 120      26.677  -8.327   2.540  1.00 38.43           C  
ATOM    846  N1   DT D 120      26.384  -6.914   2.230  1.00 30.94           N  
ATOM    847  C2   DT D 120      25.074  -6.532   2.123  1.00 31.37           C  
ATOM    848  O2   DT D 120      24.141  -7.317   2.230  1.00 32.83           O  
ATOM    849  N3   DT D 120      24.887  -5.188   1.891  1.00 30.65           N  
ATOM    850  C4   DT D 120      25.865  -4.220   1.761  1.00 27.85           C  
ATOM    851  O4   DT D 120      25.547  -3.042   1.594  1.00 31.22           O  
ATOM    852  C5   DT D 120      27.222  -4.704   1.851  1.00 25.70           C  
ATOM    853  C7   DT D 120      28.351  -3.735   1.687  1.00 23.01           C  
ATOM    854  C6   DT D 120      27.410  -6.007   2.076  1.00 26.47           C  
ATOM    855  P    DT D 121      27.507 -12.136   1.454  1.00 55.69           P  
ATOM    856  OP1  DT D 121      27.637 -13.516   1.985  1.00 55.96           O  
ATOM    857  OP2  DT D 121      28.154 -11.783   0.164  1.00 55.22           O  
ATOM    858  O5'  DT D 121      25.958 -11.773   1.358  1.00 55.76           O  
ATOM    859  C5'  DT D 121      25.215 -12.057   0.183  1.00 55.72           C  
ATOM    860  C4'  DT D 121      23.750 -11.753   0.399  1.00 55.96           C  
ATOM    861  O4'  DT D 121      23.582 -10.345   0.703  1.00 52.74           O  
ATOM    862  C3'  DT D 121      22.913 -12.019  -0.847  1.00 57.31           C  
ATOM    863  O3'  DT D 121      21.664 -12.623  -0.522  1.00 61.71           O  
ATOM    864  C2'  DT D 121      22.725 -10.650  -1.474  1.00 54.47           C  
ATOM    865  C1'  DT D 121      22.800  -9.693  -0.294  1.00 48.77           C  
ATOM    866  N1   DT D 121      23.489  -8.435  -0.648  1.00 42.56           N  
ATOM    867  C2   DT D 121      22.754  -7.275  -0.800  1.00 39.58           C  
ATOM    868  O2   DT D 121      21.540  -7.221  -0.650  1.00 37.25           O  
ATOM    869  N3   DT D 121      23.503  -6.169  -1.136  1.00 36.11           N  
ATOM    870  C4   DT D 121      24.875  -6.113  -1.319  1.00 36.24           C  
ATOM    871  O4   DT D 121      25.415  -5.047  -1.593  1.00 38.94           O  
ATOM    872  C5   DT D 121      25.571  -7.361  -1.152  1.00 35.77           C  
ATOM    873  C7   DT D 121      27.053  -7.397  -1.346  1.00 38.39           C  
ATOM    874  C6   DT D 121      24.855  -8.442  -0.829  1.00 40.17           C  
ATOM    875  P    DT D 122      20.871 -13.435  -1.657  1.00 65.68           P  
ATOM    876  OP1  DT D 122      19.989 -14.422  -0.978  1.00 65.20           O  
ATOM    877  OP2  DT D 122      21.875 -13.903  -2.655  1.00 62.90           O  
ATOM    878  O5'  DT D 122      19.953 -12.322  -2.339  1.00 64.30           O  
ATOM    879  C5'  DT D 122      18.869 -11.731  -1.618  1.00 60.67           C  
ATOM    880  C4'  DT D 122      18.241 -10.614  -2.421  1.00 59.01           C  
ATOM    881  O4'  DT D 122      19.108  -9.451  -2.439  1.00 55.87           O  
ATOM    882  C3'  DT D 122      17.947 -10.946  -3.888  1.00 58.73           C  
ATOM    883  O3'  DT D 122      16.782 -10.238  -4.338  1.00 59.50           O  
ATOM    884  C2'  DT D 122      19.108 -10.296  -4.618  1.00 56.45           C  
ATOM    885  C1'  DT D 122      19.291  -9.040  -3.784  1.00 53.52           C  
ATOM    886  N1   DT D 122      20.602  -8.375  -3.905  1.00 49.14           N  
ATOM    887  C2   DT D 122      20.605  -7.001  -4.010  1.00 47.70           C  
ATOM    888  O2   DT D 122      19.589  -6.325  -3.961  1.00 48.71           O  
ATOM    889  N3   DT D 122      21.844  -6.444  -4.172  1.00 43.78           N  
ATOM    890  C4   DT D 122      23.053  -7.103  -4.233  1.00 43.67           C  
ATOM    891  O4   DT D 122      24.085  -6.465  -4.400  1.00 41.56           O  
ATOM    892  C5   DT D 122      22.982  -8.538  -4.092  1.00 44.09           C  
ATOM    893  C7   DT D 122      24.248  -9.333  -4.138  1.00 45.35           C  
ATOM    894  C6   DT D 122      21.775  -9.096  -3.932  1.00 46.42           C  
TER     895       DT D 122                                                      
ATOM    896  N   GLN A 201      49.252  -9.727  38.342  1.00 53.80           N  
ATOM    897  CA  GLN A 201      49.815  -9.480  36.977  1.00 54.09           C  
ATOM    898  C   GLN A 201      49.497  -8.070  36.477  1.00 52.25           C  
ATOM    899  O   GLN A 201      50.370  -7.199  36.475  1.00 53.17           O  
ATOM    900  CB  GLN A 201      49.289 -10.525  35.987  1.00 55.67           C  
ATOM    901  N   LYS A 202      48.243  -7.855  36.076  1.00 49.25           N  
ATOM    902  CA  LYS A 202      47.768  -6.569  35.564  1.00 44.27           C  
ATOM    903  C   LYS A 202      48.504  -6.134  34.296  1.00 42.13           C  
ATOM    904  O   LYS A 202      49.611  -5.589  34.348  1.00 41.23           O  
ATOM    905  CB  LYS A 202      47.861  -5.487  36.642  1.00 48.18           C  
ATOM    906  N   TRP A 203      47.882  -6.410  33.154  1.00 36.83           N  
ATOM    907  CA  TRP A 203      48.442  -6.059  31.861  1.00 31.04           C  
ATOM    908  C   TRP A 203      47.951  -4.685  31.422  1.00 28.55           C  
ATOM    909  O   TRP A 203      46.754  -4.466  31.286  1.00 28.78           O  
ATOM    910  CB  TRP A 203      48.040  -7.104  30.819  1.00 27.31           C  
ATOM    911  CG  TRP A 203      48.392  -6.734  29.408  1.00 22.10           C  
ATOM    912  CD1 TRP A 203      49.550  -6.168  28.977  1.00 18.76           C  
ATOM    913  CD2 TRP A 203      47.594  -6.963  28.238  1.00 20.92           C  
ATOM    914  NE1 TRP A 203      49.534  -6.036  27.610  1.00 18.46           N  
ATOM    915  CE2 TRP A 203      48.344  -6.517  27.130  1.00 19.00           C  
ATOM    916  CE3 TRP A 203      46.317  -7.504  28.020  1.00 20.70           C  
ATOM    917  CZ2 TRP A 203      47.864  -6.593  25.814  1.00 19.40           C  
ATOM    918  CZ3 TRP A 203      45.838  -7.580  26.715  1.00 21.14           C  
ATOM    919  CH2 TRP A 203      46.614  -7.126  25.625  1.00 20.24           C  
ATOM    920  N   LYS A 204      48.884  -3.766  31.205  1.00 26.55           N  
ATOM    921  CA  LYS A 204      48.544  -2.417  30.761  1.00 25.58           C  
ATOM    922  C   LYS A 204      48.555  -2.410  29.235  1.00 23.47           C  
ATOM    923  O   LYS A 204      49.544  -2.011  28.616  1.00 21.24           O  
ATOM    924  CB  LYS A 204      49.558  -1.412  31.311  1.00 29.17           C  
ATOM    925  CG  LYS A 204      49.681  -1.457  32.820  1.00 32.23           C  
ATOM    926  CD  LYS A 204      50.553  -0.336  33.354  1.00 36.83           C  
ATOM    927  CE  LYS A 204      50.692  -0.453  34.867  1.00 38.02           C  
ATOM    928  NZ  LYS A 204      51.347   0.735  35.475  1.00 44.51           N  
ATOM    929  N   TRP A 205      47.475  -2.905  28.636  1.00 19.70           N  
ATOM    930  CA  TRP A 205      47.371  -2.968  27.178  1.00 21.83           C  
ATOM    931  C   TRP A 205      47.453  -1.604  26.487  1.00 20.54           C  
ATOM    932  O   TRP A 205      47.812  -1.512  25.315  1.00 20.41           O  
ATOM    933  CB  TRP A 205      46.082  -3.694  26.761  1.00 22.82           C  
ATOM    934  CG  TRP A 205      44.824  -3.078  27.318  1.00 24.75           C  
ATOM    935  CD1 TRP A 205      44.113  -3.503  28.411  1.00 23.80           C  
ATOM    936  CD2 TRP A 205      44.146  -1.919  26.823  1.00 19.25           C  
ATOM    937  NE1 TRP A 205      43.038  -2.674  28.624  1.00 23.52           N  
ATOM    938  CE2 TRP A 205      43.036  -1.692  27.669  1.00 21.39           C  
ATOM    939  CE3 TRP A 205      44.369  -1.048  25.746  1.00 19.65           C  
ATOM    940  CZ2 TRP A 205      42.148  -0.624  27.473  1.00 19.78           C  
ATOM    941  CZ3 TRP A 205      43.483   0.017  25.550  1.00 19.46           C  
ATOM    942  CH2 TRP A 205      42.388   0.213  26.413  1.00 18.06           C  
ATOM    943  N   TRP A 206      47.117  -0.545  27.215  1.00 22.51           N  
ATOM    944  CA  TRP A 206      47.146   0.807  26.650  1.00 24.36           C  
ATOM    945  C   TRP A 206      48.554   1.315  26.375  1.00 25.68           C  
ATOM    946  O   TRP A 206      48.728   2.357  25.752  1.00 25.56           O  
ATOM    947  CB  TRP A 206      46.400   1.794  27.560  1.00 23.35           C  
ATOM    948  CG  TRP A 206      46.797   1.710  28.990  1.00 17.11           C  
ATOM    949  CD1 TRP A 206      47.767   2.434  29.611  1.00 19.04           C  
ATOM    950  CD2 TRP A 206      46.223   0.864  29.987  1.00 16.62           C  
ATOM    951  NE1 TRP A 206      47.830   2.095  30.941  1.00 18.54           N  
ATOM    952  CE2 TRP A 206      46.892   1.131  31.196  1.00 18.74           C  
ATOM    953  CE3 TRP A 206      45.206  -0.101  29.975  1.00 17.34           C  
ATOM    954  CZ2 TRP A 206      46.580   0.471  32.385  1.00 17.89           C  
ATOM    955  CZ3 TRP A 206      44.895  -0.757  31.155  1.00 15.60           C  
ATOM    956  CH2 TRP A 206      45.581  -0.467  32.346  1.00 18.39           C  
ATOM    957  N   GLU A 207      49.552   0.591  26.870  1.00 29.30           N  
ATOM    958  CA  GLU A 207      50.942   0.972  26.660  1.00 33.95           C  
ATOM    959  C   GLU A 207      51.512   0.240  25.459  1.00 34.04           C  
ATOM    960  O   GLU A 207      52.603   0.557  24.996  1.00 34.27           O  
ATOM    961  CB  GLU A 207      51.781   0.687  27.909  1.00 36.10           C  
ATOM    962  CG  GLU A 207      51.296   1.444  29.137  1.00 42.71           C  
ATOM    963  CD  GLU A 207      52.324   1.512  30.251  1.00 48.16           C  
ATOM    964  OE1 GLU A 207      53.132   0.565  30.399  1.00 50.86           O  
ATOM    965  OE2 GLU A 207      52.320   2.524  30.986  1.00 51.07           O  
ATOM    966  N   GLU A 208      50.762  -0.738  24.958  1.00 33.63           N  
ATOM    967  CA  GLU A 208      51.178  -1.513  23.799  1.00 35.07           C  
ATOM    968  C   GLU A 208      50.981  -0.691  22.533  1.00 37.81           C  
ATOM    969  O   GLU A 208      50.333   0.357  22.545  1.00 35.59           O  
ATOM    970  CB  GLU A 208      50.351  -2.800  23.680  1.00 35.18           C  
ATOM    971  CG  GLU A 208      50.387  -3.727  24.908  1.00 33.61           C  
ATOM    972  CD  GLU A 208      51.715  -4.452  25.079  1.00 33.11           C  
ATOM    973  OE1 GLU A 208      52.567  -4.373  24.163  1.00 35.25           O  
ATOM    974  OE2 GLU A 208      51.902  -5.103  26.132  1.00 24.02           O  
ATOM    975  N   GLU A 209      51.562  -1.179  21.444  1.00 42.49           N  
ATOM    976  CA  GLU A 209      51.452  -0.536  20.147  1.00 47.28           C  
ATOM    977  C   GLU A 209      50.033  -0.826  19.673  1.00 48.75           C  
ATOM    978  O   GLU A 209      49.585  -1.976  19.724  1.00 47.60           O  
ATOM    979  CB  GLU A 209      52.476  -1.148  19.181  1.00 51.42           C  
ATOM    980  CG  GLU A 209      52.608  -0.434  17.841  1.00 58.12           C  
ATOM    981  CD  GLU A 209      53.647  -1.075  16.929  1.00 62.57           C  
ATOM    982  OE1 GLU A 209      53.370  -1.222  15.719  1.00 65.06           O  
ATOM    983  OE2 GLU A 209      54.744  -1.431  17.418  1.00 65.88           O  
ATOM    984  N   ARG A 210      49.323   0.221  19.249  1.00 50.88           N  
ATOM    985  CA  ARG A 210      47.944   0.092  18.773  1.00 52.95           C  
ATOM    986  C   ARG A 210      47.726  -1.092  17.835  1.00 52.30           C  
ATOM    987  O   ARG A 210      48.505  -1.317  16.901  1.00 48.86           O  
ATOM    988  CB  ARG A 210      47.482   1.383  18.095  1.00 54.77           C  
ATOM    989  CG  ARG A 210      46.890   2.404  19.058  1.00 61.52           C  
ATOM    990  CD  ARG A 210      45.414   2.695  18.753  1.00 64.18           C  
ATOM    991  NE  ARG A 210      45.229   3.539  17.568  1.00 65.78           N  
ATOM    992  CZ  ARG A 210      44.998   3.084  16.336  1.00 66.80           C  
ATOM    993  NH1 ARG A 210      44.845   3.939  15.335  1.00 67.60           N  
ATOM    994  NH2 ARG A 210      44.922   1.780  16.099  1.00 66.26           N  
ATOM    995  N   TYR A 211      46.666  -1.849  18.103  1.00 52.80           N  
ATOM    996  CA  TYR A 211      46.335  -3.017  17.298  1.00 55.69           C  
ATOM    997  C   TYR A 211      45.948  -2.602  15.877  1.00 56.88           C  
ATOM    998  O   TYR A 211      45.109  -1.720  15.686  1.00 56.60           O  
ATOM    999  CB  TYR A 211      45.210  -3.827  17.959  1.00 56.48           C  
ATOM   1000  CG  TYR A 211      45.438  -5.323  17.883  1.00 59.61           C  
ATOM   1001  CD1 TYR A 211      44.952  -6.072  16.811  1.00 59.57           C  
ATOM   1002  CD2 TYR A 211      46.196  -5.980  18.855  1.00 60.03           C  
ATOM   1003  CE1 TYR A 211      45.224  -7.435  16.704  1.00 60.96           C  
ATOM   1004  CE2 TYR A 211      46.471  -7.342  18.757  1.00 60.19           C  
ATOM   1005  CZ  TYR A 211      45.986  -8.062  17.678  1.00 61.13           C  
ATOM   1006  OH  TYR A 211      46.289  -9.400  17.557  1.00 62.27           O  
ATOM   1007  N   PRO A 212      46.583  -3.220  14.864  1.00 58.69           N  
ATOM   1008  CA  PRO A 212      46.371  -2.978  13.429  1.00 60.81           C  
ATOM   1009  C   PRO A 212      44.915  -2.974  12.966  1.00 62.00           C  
ATOM   1010  O   PRO A 212      44.002  -3.303  13.723  1.00 63.50           O  
ATOM   1011  CB  PRO A 212      47.148  -4.119  12.777  1.00 60.53           C  
ATOM   1012  CG  PRO A 212      48.303  -4.291  13.707  1.00 61.70           C  
ATOM   1013  CD  PRO A 212      47.639  -4.230  15.069  1.00 59.83           C  
ATOM   1014  N   GLU A 213      44.721  -2.606  11.704  1.00 63.15           N  
ATOM   1015  CA  GLU A 213      43.399  -2.540  11.089  1.00 63.86           C  
ATOM   1016  C   GLU A 213      43.037  -3.902  10.487  1.00 61.96           C  
ATOM   1017  O   GLU A 213      43.920  -4.679  10.103  1.00 62.62           O  
ATOM   1018  CB  GLU A 213      43.406  -1.462   9.992  1.00 67.60           C  
ATOM   1019  CG  GLU A 213      42.060  -0.787   9.701  1.00 72.03           C  
ATOM   1020  CD  GLU A 213      41.089  -1.662   8.915  1.00 74.83           C  
ATOM   1021  OE1 GLU A 213      39.966  -1.900   9.415  1.00 75.38           O  
ATOM   1022  OE2 GLU A 213      41.442  -2.101   7.797  1.00 76.17           O  
ATOM   1023  N   GLY A 214      41.738  -4.187  10.425  1.00 58.90           N  
ATOM   1024  CA  GLY A 214      41.267  -5.440   9.860  1.00 54.09           C  
ATOM   1025  C   GLY A 214      41.180  -6.586  10.850  1.00 50.84           C  
ATOM   1026  O   GLY A 214      40.094  -6.920  11.331  1.00 49.75           O  
ATOM   1027  N   ILE A 215      42.325  -7.202  11.131  1.00 47.41           N  
ATOM   1028  CA  ILE A 215      42.403  -8.324  12.058  1.00 44.91           C  
ATOM   1029  C   ILE A 215      42.142  -7.923  13.512  1.00 42.05           C  
ATOM   1030  O   ILE A 215      42.728  -6.971  14.019  1.00 42.12           O  
ATOM   1031  CB  ILE A 215      43.763  -9.046  11.917  1.00 46.88           C  
ATOM   1032  CG1 ILE A 215      43.757  -9.894  10.645  1.00 47.73           C  
ATOM   1033  CG2 ILE A 215      44.063  -9.902  13.140  1.00 48.78           C  
ATOM   1034  CD1 ILE A 215      44.998 -10.756  10.461  1.00 52.91           C  
ATOM   1035  N   LYS A 216      41.249  -8.659  14.171  1.00 37.44           N  
ATOM   1036  CA  LYS A 216      40.880  -8.398  15.563  1.00 33.06           C  
ATOM   1037  C   LYS A 216      41.722  -9.191  16.571  1.00 31.15           C  
ATOM   1038  O   LYS A 216      41.863  -8.790  17.726  1.00 27.97           O  
ATOM   1039  CB  LYS A 216      39.403  -8.731  15.774  1.00 33.80           C  
ATOM   1040  CG  LYS A 216      38.452  -7.968  14.878  1.00 35.63           C  
ATOM   1041  CD  LYS A 216      38.444  -6.494  15.228  1.00 38.09           C  
ATOM   1042  CE  LYS A 216      37.482  -5.723  14.348  1.00 38.58           C  
ATOM   1043  NZ  LYS A 216      37.465  -4.297  14.748  1.00 45.02           N  
ATOM   1044  N   TRP A 217      42.235 -10.340  16.141  1.00 27.36           N  
ATOM   1045  CA  TRP A 217      43.049 -11.193  17.003  1.00 25.86           C  
ATOM   1046  C   TRP A 217      43.824 -12.190  16.154  1.00 25.64           C  
ATOM   1047  O   TRP A 217      43.531 -12.366  14.969  1.00 26.01           O  
ATOM   1048  CB  TRP A 217      42.171 -11.937  18.032  1.00 24.71           C  
ATOM   1049  CG  TRP A 217      40.965 -12.650  17.445  1.00 24.34           C  
ATOM   1050  CD1 TRP A 217      39.675 -12.213  17.459  1.00 24.43           C  
ATOM   1051  CD2 TRP A 217      40.949 -13.915  16.759  1.00 22.99           C  
ATOM   1052  NE1 TRP A 217      38.857 -13.120  16.826  1.00 21.22           N  
ATOM   1053  CE2 TRP A 217      39.612 -14.174  16.390  1.00 23.18           C  
ATOM   1054  CE3 TRP A 217      41.932 -14.849  16.422  1.00 23.94           C  
ATOM   1055  CZ2 TRP A 217      39.231 -15.330  15.700  1.00 23.43           C  
ATOM   1056  CZ3 TRP A 217      41.554 -16.004  15.731  1.00 28.23           C  
ATOM   1057  CH2 TRP A 217      40.213 -16.231  15.379  1.00 24.49           C  
ATOM   1058  N   LYS A 218      44.813 -12.839  16.761  1.00 25.48           N  
ATOM   1059  CA  LYS A 218      45.638 -13.829  16.063  1.00 27.68           C  
ATOM   1060  C   LYS A 218      45.387 -15.206  16.676  1.00 25.31           C  
ATOM   1061  O   LYS A 218      45.421 -16.220  15.989  1.00 29.17           O  
ATOM   1062  CB  LYS A 218      47.124 -13.457  16.188  1.00 30.28           C  
ATOM   1063  CG  LYS A 218      47.436 -12.011  15.789  1.00 38.97           C  
ATOM   1064  CD  LYS A 218      48.875 -11.622  16.115  1.00 46.52           C  
ATOM   1065  CE  LYS A 218      49.157 -11.727  17.614  1.00 50.70           C  
ATOM   1066  NZ  LYS A 218      50.610 -11.592  17.940  1.00 52.79           N  
ATOM   1067  N   PHE A 219      45.141 -15.221  17.981  1.00 23.35           N  
ATOM   1068  CA  PHE A 219      44.867 -16.443  18.717  1.00 21.35           C  
ATOM   1069  C   PHE A 219      43.611 -16.247  19.574  1.00 21.05           C  
ATOM   1070  O   PHE A 219      43.394 -15.175  20.137  1.00 20.47           O  
ATOM   1071  CB  PHE A 219      46.062 -16.812  19.604  1.00 19.87           C  
ATOM   1072  CG  PHE A 219      45.897 -18.116  20.325  1.00 22.86           C  
ATOM   1073  CD1 PHE A 219      46.172 -19.320  19.677  1.00 21.37           C  
ATOM   1074  CD2 PHE A 219      45.426 -18.148  21.634  1.00 21.83           C  
ATOM   1075  CE1 PHE A 219      45.977 -20.540  20.321  1.00 20.43           C  
ATOM   1076  CE2 PHE A 219      45.223 -19.361  22.292  1.00 23.87           C  
ATOM   1077  CZ  PHE A 219      45.499 -20.561  21.632  1.00 23.64           C  
ATOM   1078  N   LEU A 220      42.781 -17.282  19.655  1.00 21.34           N  
ATOM   1079  CA  LEU A 220      41.553 -17.217  20.444  1.00 19.14           C  
ATOM   1080  C   LEU A 220      41.107 -18.603  20.888  1.00 20.22           C  
ATOM   1081  O   LEU A 220      40.856 -19.478  20.063  1.00 21.32           O  
ATOM   1082  CB  LEU A 220      40.437 -16.557  19.635  1.00 20.11           C  
ATOM   1083  CG  LEU A 220      39.090 -16.422  20.348  1.00 21.96           C  
ATOM   1084  CD1 LEU A 220      39.264 -15.607  21.615  1.00 23.99           C  
ATOM   1085  CD2 LEU A 220      38.079 -15.760  19.447  1.00 20.27           C  
ATOM   1086  N   GLU A 221      41.012 -18.797  22.196  1.00 20.60           N  
ATOM   1087  CA  GLU A 221      40.592 -20.068  22.745  1.00 20.49           C  
ATOM   1088  C   GLU A 221      39.694 -19.838  23.945  1.00 21.28           C  
ATOM   1089  O   GLU A 221      40.004 -19.013  24.798  1.00 23.31           O  
ATOM   1090  CB  GLU A 221      41.805 -20.892  23.182  1.00 22.18           C  
ATOM   1091  CG  GLU A 221      41.444 -22.277  23.687  1.00 25.82           C  
ATOM   1092  CD  GLU A 221      42.657 -23.092  24.097  1.00 33.42           C  
ATOM   1093  OE1 GLU A 221      43.478 -23.436  23.214  1.00 30.12           O  
ATOM   1094  OE2 GLU A 221      42.784 -23.389  25.307  1.00 37.08           O  
ATOM   1095  N   HIS A 222      38.598 -20.592  24.017  1.00 20.90           N  
ATOM   1096  CA  HIS A 222      37.641 -20.502  25.127  1.00 19.92           C  
ATOM   1097  C   HIS A 222      36.872 -21.815  25.237  1.00 20.40           C  
ATOM   1098  O   HIS A 222      36.878 -22.629  24.314  1.00 20.69           O  
ATOM   1099  CB  HIS A 222      36.660 -19.331  24.923  1.00 18.28           C  
ATOM   1100  CG  HIS A 222      35.889 -19.407  23.641  1.00 18.51           C  
ATOM   1101  ND1 HIS A 222      34.668 -20.040  23.544  1.00 20.08           N  
ATOM   1102  CD2 HIS A 222      36.189 -18.975  22.393  1.00 19.93           C  
ATOM   1103  CE1 HIS A 222      34.252 -19.998  22.289  1.00 18.31           C  
ATOM   1104  NE2 HIS A 222      35.158 -19.359  21.569  1.00 16.99           N  
ATOM   1105  N   LYS A 223      36.198 -22.010  26.361  1.00 23.74           N  
ATOM   1106  CA  LYS A 223      35.437 -23.230  26.583  1.00 26.68           C  
ATOM   1107  C   LYS A 223      33.990 -23.219  26.094  1.00 24.50           C  
ATOM   1108  O   LYS A 223      33.258 -24.165  26.331  1.00 23.58           O  
ATOM   1109  CB  LYS A 223      35.502 -23.623  28.057  1.00 30.18           C  
ATOM   1110  CG  LYS A 223      36.871 -24.153  28.480  1.00 39.22           C  
ATOM   1111  CD  LYS A 223      37.229 -25.445  27.738  1.00 45.22           C  
ATOM   1112  CE  LYS A 223      38.597 -25.975  28.176  1.00 51.51           C  
ATOM   1113  NZ  LYS A 223      38.958 -27.284  27.549  1.00 52.53           N  
ATOM   1114  N   GLY A 224      33.584 -22.179  25.374  1.00 24.71           N  
ATOM   1115  CA  GLY A 224      32.210 -22.131  24.896  1.00 22.31           C  
ATOM   1116  C   GLY A 224      31.242 -21.660  25.972  1.00 20.86           C  
ATOM   1117  O   GLY A 224      31.631 -21.523  27.121  1.00 22.83           O  
ATOM   1118  N   PRO A 225      29.948 -21.526  25.660  1.00 21.95           N  
ATOM   1119  CA  PRO A 225      28.959 -21.064  26.638  1.00 21.35           C  
ATOM   1120  C   PRO A 225      28.535 -22.067  27.705  1.00 19.59           C  
ATOM   1121  O   PRO A 225      28.853 -23.255  27.645  1.00 15.69           O  
ATOM   1122  CB  PRO A 225      27.780 -20.686  25.754  1.00 18.92           C  
ATOM   1123  CG  PRO A 225      27.814 -21.769  24.729  1.00 22.55           C  
ATOM   1124  CD  PRO A 225      29.293 -21.929  24.402  1.00 21.31           C  
ATOM   1125  N   VAL A 226      27.864 -21.542  28.718  1.00 18.95           N  
ATOM   1126  CA  VAL A 226      27.327 -22.359  29.802  1.00 21.65           C  
ATOM   1127  C   VAL A 226      25.818 -22.384  29.565  1.00 21.50           C  
ATOM   1128  O   VAL A 226      25.171 -21.337  29.540  1.00 19.26           O  
ATOM   1129  CB  VAL A 226      27.614 -21.732  31.179  1.00 22.36           C  
ATOM   1130  CG1 VAL A 226      26.707 -22.346  32.234  1.00 23.56           C  
ATOM   1131  CG2 VAL A 226      29.076 -21.945  31.555  1.00 21.32           C  
ATOM   1132  N   PHE A 227      25.271 -23.567  29.326  1.00 22.70           N  
ATOM   1133  CA  PHE A 227      23.840 -23.687  29.082  1.00 22.83           C  
ATOM   1134  C   PHE A 227      23.038 -23.700  30.367  1.00 23.94           C  
ATOM   1135  O   PHE A 227      23.509 -24.171  31.402  1.00 25.52           O  
ATOM   1136  CB  PHE A 227      23.535 -24.933  28.236  1.00 21.27           C  
ATOM   1137  CG  PHE A 227      24.100 -24.862  26.855  1.00 20.18           C  
ATOM   1138  CD1 PHE A 227      23.419 -24.193  25.849  1.00 21.04           C  
ATOM   1139  CD2 PHE A 227      25.353 -25.408  26.575  1.00 24.11           C  
ATOM   1140  CE1 PHE A 227      23.977 -24.053  24.574  1.00 21.22           C  
ATOM   1141  CE2 PHE A 227      25.925 -25.279  25.312  1.00 20.14           C  
ATOM   1142  CZ  PHE A 227      25.238 -24.597  24.306  1.00 22.97           C  
ATOM   1143  N   ALA A 228      21.830 -23.153  30.294  1.00 25.61           N  
ATOM   1144  CA  ALA A 228      20.931 -23.110  31.438  1.00 26.08           C  
ATOM   1145  C   ALA A 228      20.566 -24.545  31.811  1.00 27.32           C  
ATOM   1146  O   ALA A 228      20.482 -25.412  30.936  1.00 25.96           O  
ATOM   1147  CB  ALA A 228      19.681 -22.319  31.082  1.00 25.75           C  
ATOM   1148  N   PRO A 229      20.401 -24.826  33.120  1.00 28.39           N  
ATOM   1149  CA  PRO A 229      20.047 -26.169  33.607  1.00 30.20           C  
ATOM   1150  C   PRO A 229      18.735 -26.619  32.981  1.00 28.34           C  
ATOM   1151  O   PRO A 229      17.868 -25.798  32.692  1.00 27.62           O  
ATOM   1152  CB  PRO A 229      19.897 -25.959  35.121  1.00 32.89           C  
ATOM   1153  CG  PRO A 229      19.476 -24.510  35.223  1.00 31.26           C  
ATOM   1154  CD  PRO A 229      20.411 -23.856  34.229  1.00 29.89           C  
ATOM   1155  N   PRO A 230      18.584 -27.926  32.739  1.00 28.69           N  
ATOM   1156  CA  PRO A 230      17.353 -28.443  32.133  1.00 29.77           C  
ATOM   1157  C   PRO A 230      16.105 -28.157  32.962  1.00 30.42           C  
ATOM   1158  O   PRO A 230      16.176 -27.920  34.168  1.00 30.88           O  
ATOM   1159  CB  PRO A 230      17.634 -29.940  32.009  1.00 27.63           C  
ATOM   1160  CG  PRO A 230      18.584 -30.207  33.113  1.00 28.85           C  
ATOM   1161  CD  PRO A 230      19.510 -29.025  33.060  1.00 29.61           C  
ATOM   1162  N   TYR A 231      14.968 -28.106  32.287  1.00 30.22           N  
ATOM   1163  CA  TYR A 231      13.705 -27.851  32.960  1.00 31.18           C  
ATOM   1164  C   TYR A 231      13.313 -29.017  33.871  1.00 31.51           C  
ATOM   1165  O   TYR A 231      13.294 -30.162  33.431  1.00 29.17           O  
ATOM   1166  CB  TYR A 231      12.601 -27.637  31.933  1.00 28.25           C  
ATOM   1167  CG  TYR A 231      11.234 -27.601  32.556  1.00 28.88           C  
ATOM   1168  CD1 TYR A 231      10.822 -26.496  33.297  1.00 27.11           C  
ATOM   1169  CD2 TYR A 231      10.350 -28.675  32.410  1.00 27.52           C  
ATOM   1170  CE1 TYR A 231       9.565 -26.454  33.873  1.00 27.57           C  
ATOM   1171  CE2 TYR A 231       9.085 -28.645  32.987  1.00 25.18           C  
ATOM   1172  CZ  TYR A 231       8.700 -27.528  33.713  1.00 27.37           C  
ATOM   1173  OH  TYR A 231       7.445 -27.459  34.258  1.00 31.01           O  
ATOM   1174  N   GLU A 232      12.946 -28.693  35.109  1.00 32.81           N  
ATOM   1175  CA  GLU A 232      12.524 -29.672  36.114  1.00 38.78           C  
ATOM   1176  C   GLU A 232      10.991 -29.661  36.191  1.00 37.21           C  
ATOM   1177  O   GLU A 232      10.392 -28.653  36.577  1.00 35.93           O  
ATOM   1178  CB  GLU A 232      13.060 -29.272  37.495  1.00 44.37           C  
ATOM   1179  CG  GLU A 232      14.433 -28.610  37.495  1.00 52.80           C  
ATOM   1180  CD  GLU A 232      15.586 -29.603  37.483  1.00 54.96           C  
ATOM   1181  OE1 GLU A 232      16.246 -29.756  38.539  1.00 53.17           O  
ATOM   1182  OE2 GLU A 232      15.840 -30.212  36.416  1.00 58.11           O  
ATOM   1183  N   PRO A 233      10.335 -30.775  35.829  1.00 36.40           N  
ATOM   1184  CA  PRO A 233       8.866 -30.821  35.884  1.00 35.12           C  
ATOM   1185  C   PRO A 233       8.305 -30.592  37.288  1.00 34.30           C  
ATOM   1186  O   PRO A 233       8.962 -30.881  38.293  1.00 33.76           O  
ATOM   1187  CB  PRO A 233       8.551 -32.219  35.359  1.00 36.14           C  
ATOM   1188  CG  PRO A 233       9.675 -32.459  34.377  1.00 36.00           C  
ATOM   1189  CD  PRO A 233      10.872 -31.975  35.168  1.00 35.64           C  
ATOM   1190  N   LEU A 234       7.106 -30.016  37.346  1.00 33.95           N  
ATOM   1191  CA  LEU A 234       6.439 -29.719  38.612  1.00 32.02           C  
ATOM   1192  C   LEU A 234       6.162 -30.969  39.444  1.00 31.11           C  
ATOM   1193  O   LEU A 234       5.933 -32.052  38.900  1.00 29.22           O  
ATOM   1194  CB  LEU A 234       5.113 -29.004  38.346  1.00 34.71           C  
ATOM   1195  CG  LEU A 234       5.190 -27.584  37.780  1.00 36.49           C  
ATOM   1196  CD1 LEU A 234       3.883 -27.191  37.106  1.00 36.58           C  
ATOM   1197  CD2 LEU A 234       5.543 -26.637  38.890  1.00 34.56           C  
ATOM   1198  N   PRO A 235       6.218 -30.840  40.778  1.00 32.34           N  
ATOM   1199  CA  PRO A 235       5.952 -31.994  41.640  1.00 34.48           C  
ATOM   1200  C   PRO A 235       4.492 -32.410  41.490  1.00 36.34           C  
ATOM   1201  O   PRO A 235       3.658 -31.635  41.017  1.00 37.75           O  
ATOM   1202  CB  PRO A 235       6.256 -31.455  43.035  1.00 31.80           C  
ATOM   1203  CG  PRO A 235       5.948 -29.997  42.918  1.00 34.18           C  
ATOM   1204  CD  PRO A 235       6.556 -29.652  41.581  1.00 33.23           C  
ATOM   1205  N   GLU A 236       4.200 -33.644  41.869  1.00 37.32           N  
ATOM   1206  CA  GLU A 236       2.859 -34.206  41.767  1.00 38.76           C  
ATOM   1207  C   GLU A 236       1.702 -33.380  42.345  1.00 36.86           C  
ATOM   1208  O   GLU A 236       0.607 -33.381  41.781  1.00 33.41           O  
ATOM   1209  CB  GLU A 236       2.849 -35.610  42.385  1.00 43.34           C  
ATOM   1210  CG  GLU A 236       3.794 -35.797  43.589  1.00 52.40           C  
ATOM   1211  CD  GLU A 236       3.446 -34.917  44.794  1.00 57.29           C  
ATOM   1212  OE1 GLU A 236       4.183 -33.939  45.064  1.00 58.74           O  
ATOM   1213  OE2 GLU A 236       2.440 -35.212  45.479  1.00 60.23           O  
ATOM   1214  N   ASN A 237       1.951 -32.665  43.441  1.00 36.40           N  
ATOM   1215  CA  ASN A 237       0.902 -31.887  44.101  1.00 37.68           C  
ATOM   1216  C   ASN A 237       0.609 -30.475  43.583  1.00 37.38           C  
ATOM   1217  O   ASN A 237      -0.195 -29.755  44.178  1.00 37.59           O  
ATOM   1218  CB  ASN A 237       1.118 -31.869  45.621  1.00 38.36           C  
ATOM   1219  CG  ASN A 237       2.330 -31.051  46.042  1.00 43.72           C  
ATOM   1220  OD1 ASN A 237       3.330 -30.967  45.325  1.00 46.49           O  
ATOM   1221  ND2 ASN A 237       2.246 -30.449  47.226  1.00 44.27           N  
ATOM   1222  N   VAL A 238       1.274 -30.061  42.509  1.00 36.47           N  
ATOM   1223  CA  VAL A 238       1.011 -28.740  41.937  1.00 36.43           C  
ATOM   1224  C   VAL A 238       0.218 -28.971  40.660  1.00 36.03           C  
ATOM   1225  O   VAL A 238       0.784 -29.247  39.598  1.00 36.47           O  
ATOM   1226  CB  VAL A 238       2.300 -27.970  41.621  1.00 36.86           C  
ATOM   1227  CG1 VAL A 238       1.954 -26.589  41.078  1.00 37.44           C  
ATOM   1228  CG2 VAL A 238       3.161 -27.851  42.869  1.00 37.11           C  
ATOM   1229  N   LYS A 239      -1.101 -28.871  40.780  1.00 35.07           N  
ATOM   1230  CA  LYS A 239      -1.997 -29.113  39.659  1.00 36.14           C  
ATOM   1231  C   LYS A 239      -2.283 -27.953  38.704  1.00 35.94           C  
ATOM   1232  O   LYS A 239      -2.217 -26.780  39.071  1.00 36.32           O  
ATOM   1233  CB  LYS A 239      -3.334 -29.669  40.168  1.00 39.11           C  
ATOM   1234  CG  LYS A 239      -3.315 -31.136  40.598  1.00 44.57           C  
ATOM   1235  CD  LYS A 239      -2.678 -31.342  41.956  1.00 47.61           C  
ATOM   1236  CE  LYS A 239      -2.801 -32.801  42.401  1.00 52.05           C  
ATOM   1237  NZ  LYS A 239      -2.153 -33.753  41.442  1.00 51.32           N  
ATOM   1238  N   PHE A 240      -2.596 -28.320  37.469  1.00 32.49           N  
ATOM   1239  CA  PHE A 240      -2.962 -27.379  36.431  1.00 31.47           C  
ATOM   1240  C   PHE A 240      -4.402 -27.720  36.076  1.00 33.65           C  
ATOM   1241  O   PHE A 240      -4.756 -28.903  35.954  1.00 32.67           O  
ATOM   1242  CB  PHE A 240      -2.099 -27.553  35.184  1.00 29.24           C  
ATOM   1243  CG  PHE A 240      -2.624 -26.804  33.992  1.00 25.75           C  
ATOM   1244  CD1 PHE A 240      -2.695 -25.415  34.005  1.00 26.24           C  
ATOM   1245  CD2 PHE A 240      -3.081 -27.484  32.876  1.00 25.38           C  
ATOM   1246  CE1 PHE A 240      -3.211 -24.722  32.930  1.00 25.47           C  
ATOM   1247  CE2 PHE A 240      -3.602 -26.797  31.787  1.00 27.16           C  
ATOM   1248  CZ  PHE A 240      -3.668 -25.411  31.813  1.00 26.61           C  
ATOM   1249  N   TYR A 241      -5.219 -26.689  35.882  1.00 32.50           N  
ATOM   1250  CA  TYR A 241      -6.616 -26.895  35.553  1.00 32.07           C  
ATOM   1251  C   TYR A 241      -7.071 -26.267  34.243  1.00 32.21           C  
ATOM   1252  O   TYR A 241      -6.630 -25.179  33.851  1.00 30.76           O  
ATOM   1253  CB  TYR A 241      -7.506 -26.380  36.678  1.00 36.39           C  
ATOM   1254  CG  TYR A 241      -7.314 -27.092  37.997  1.00 41.35           C  
ATOM   1255  CD1 TYR A 241      -6.346 -26.669  38.907  1.00 41.78           C  
ATOM   1256  CD2 TYR A 241      -8.113 -28.178  38.345  1.00 42.80           C  
ATOM   1257  CE1 TYR A 241      -6.180 -27.308  40.129  1.00 42.84           C  
ATOM   1258  CE2 TYR A 241      -7.957 -28.824  39.568  1.00 44.20           C  
ATOM   1259  CZ  TYR A 241      -6.991 -28.385  40.454  1.00 44.19           C  
ATOM   1260  OH  TYR A 241      -6.847 -29.010  41.672  1.00 47.86           O  
ATOM   1261  N   TYR A 242      -7.925 -27.000  33.547  1.00 27.62           N  
ATOM   1262  CA  TYR A 242      -8.505 -26.528  32.318  1.00 28.67           C  
ATOM   1263  C   TYR A 242      -9.991 -26.854  32.383  1.00 32.73           C  
ATOM   1264  O   TYR A 242     -10.380 -28.016  32.595  1.00 30.32           O  
ATOM   1265  CB  TYR A 242      -7.879 -27.178  31.091  1.00 26.46           C  
ATOM   1266  CG  TYR A 242      -8.437 -26.571  29.827  1.00 25.32           C  
ATOM   1267  CD1 TYR A 242      -7.988 -25.330  29.382  1.00 22.37           C  
ATOM   1268  CD2 TYR A 242      -9.479 -27.191  29.126  1.00 23.86           C  
ATOM   1269  CE1 TYR A 242      -8.556 -24.712  28.278  1.00 24.98           C  
ATOM   1270  CE2 TYR A 242     -10.062 -26.578  28.011  1.00 25.69           C  
ATOM   1271  CZ  TYR A 242      -9.593 -25.335  27.592  1.00 25.91           C  
ATOM   1272  OH  TYR A 242     -10.136 -24.717  26.480  1.00 25.99           O  
ATOM   1273  N   ASP A 243     -10.812 -25.812  32.263  1.00 35.28           N  
ATOM   1274  CA  ASP A 243     -12.263 -25.955  32.306  1.00 40.00           C  
ATOM   1275  C   ASP A 243     -12.678 -26.515  33.665  1.00 40.41           C  
ATOM   1276  O   ASP A 243     -13.647 -27.262  33.769  1.00 43.60           O  
ATOM   1277  CB  ASP A 243     -12.730 -26.895  31.185  1.00 44.42           C  
ATOM   1278  CG  ASP A 243     -14.073 -26.495  30.593  1.00 50.24           C  
ATOM   1279  OD1 ASP A 243     -14.305 -26.825  29.405  1.00 53.52           O  
ATOM   1280  OD2 ASP A 243     -14.890 -25.856  31.297  1.00 50.82           O  
ATOM   1281  N   GLY A 244     -11.905 -26.186  34.696  1.00 41.51           N  
ATOM   1282  CA  GLY A 244     -12.202 -26.657  36.036  1.00 42.56           C  
ATOM   1283  C   GLY A 244     -11.819 -28.095  36.352  1.00 44.47           C  
ATOM   1284  O   GLY A 244     -12.162 -28.599  37.424  1.00 48.18           O  
ATOM   1285  N   LYS A 245     -11.101 -28.755  35.447  1.00 42.03           N  
ATOM   1286  CA  LYS A 245     -10.682 -30.142  35.663  1.00 42.84           C  
ATOM   1287  C   LYS A 245      -9.165 -30.316  35.600  1.00 41.84           C  
ATOM   1288  O   LYS A 245      -8.498 -29.729  34.746  1.00 40.32           O  
ATOM   1289  CB  LYS A 245     -11.351 -31.056  34.640  1.00 45.10           C  
ATOM   1290  CG  LYS A 245     -12.863 -31.138  34.791  1.00 48.27           C  
ATOM   1291  CD  LYS A 245     -13.513 -31.761  33.567  1.00 52.40           C  
ATOM   1292  CE  LYS A 245     -13.329 -30.880  32.332  1.00 53.11           C  
ATOM   1293  NZ  LYS A 245     -14.054 -31.423  31.149  1.00 54.83           N  
ATOM   1294  N   VAL A 246      -8.631 -31.142  36.496  1.00 41.94           N  
ATOM   1295  CA  VAL A 246      -7.190 -31.396  36.560  1.00 41.43           C  
ATOM   1296  C   VAL A 246      -6.650 -31.875  35.223  1.00 40.38           C  
ATOM   1297  O   VAL A 246      -7.296 -32.650  34.523  1.00 40.01           O  
ATOM   1298  CB  VAL A 246      -6.833 -32.442  37.640  1.00 43.35           C  
ATOM   1299  CG1 VAL A 246      -5.313 -32.589  37.750  1.00 43.39           C  
ATOM   1300  CG2 VAL A 246      -7.426 -32.039  38.981  1.00 43.27           C  
ATOM   1301  N   MET A 247      -5.458 -31.409  34.874  1.00 39.04           N  
ATOM   1302  CA  MET A 247      -4.845 -31.783  33.613  1.00 37.65           C  
ATOM   1303  C   MET A 247      -3.320 -31.766  33.679  1.00 37.46           C  
ATOM   1304  O   MET A 247      -2.699 -30.734  33.961  1.00 36.58           O  
ATOM   1305  CB  MET A 247      -5.348 -30.856  32.508  1.00 38.41           C  
ATOM   1306  CG  MET A 247      -4.747 -31.122  31.150  1.00 43.28           C  
ATOM   1307  SD  MET A 247      -5.472 -30.055  29.909  1.00 45.22           S  
ATOM   1308  CE  MET A 247      -5.086 -30.966  28.427  1.00 46.30           C  
ATOM   1309  N   LYS A 248      -2.729 -32.936  33.469  1.00 37.65           N  
ATOM   1310  CA  LYS A 248      -1.281 -33.089  33.476  1.00 39.22           C  
ATOM   1311  C   LYS A 248      -0.746 -32.681  32.103  1.00 37.53           C  
ATOM   1312  O   LYS A 248      -1.203 -33.175  31.074  1.00 37.77           O  
ATOM   1313  CB  LYS A 248      -0.902 -34.545  33.816  1.00 44.51           C  
ATOM   1314  CG  LYS A 248       0.462 -35.018  33.290  1.00 50.24           C  
ATOM   1315  CD  LYS A 248       0.332 -35.660  31.896  1.00 54.86           C  
ATOM   1316  CE  LYS A 248       1.687 -35.871  31.209  1.00 57.59           C  
ATOM   1317  NZ  LYS A 248       2.566 -36.862  31.898  1.00 58.98           N  
ATOM   1318  N   LEU A 249       0.185 -31.736  32.096  1.00 33.91           N  
ATOM   1319  CA  LEU A 249       0.786 -31.259  30.860  1.00 31.65           C  
ATOM   1320  C   LEU A 249       2.146 -31.899  30.666  1.00 29.96           C  
ATOM   1321  O   LEU A 249       2.880 -32.111  31.636  1.00 27.78           O  
ATOM   1322  CB  LEU A 249       0.966 -29.740  30.908  1.00 30.24           C  
ATOM   1323  CG  LEU A 249      -0.303 -28.902  31.072  1.00 32.54           C  
ATOM   1324  CD1 LEU A 249       0.069 -27.462  31.379  1.00 32.34           C  
ATOM   1325  CD2 LEU A 249      -1.140 -28.993  29.802  1.00 32.02           C  
ATOM   1326  N   SER A 250       2.468 -32.206  29.413  1.00 28.85           N  
ATOM   1327  CA  SER A 250       3.761 -32.785  29.053  1.00 30.77           C  
ATOM   1328  C   SER A 250       4.825 -31.725  29.381  1.00 29.44           C  
ATOM   1329  O   SER A 250       4.528 -30.529  29.380  1.00 26.46           O  
ATOM   1330  CB  SER A 250       3.785 -33.101  27.558  1.00 35.25           C  
ATOM   1331  OG  SER A 250       3.552 -31.927  26.794  1.00 43.96           O  
ATOM   1332  N   PRO A 251       6.070 -32.150  29.653  1.00 29.23           N  
ATOM   1333  CA  PRO A 251       7.185 -31.255  29.993  1.00 28.53           C  
ATOM   1334  C   PRO A 251       7.321 -30.008  29.117  1.00 26.95           C  
ATOM   1335  O   PRO A 251       7.454 -28.900  29.626  1.00 25.03           O  
ATOM   1336  CB  PRO A 251       8.400 -32.166  29.854  1.00 29.68           C  
ATOM   1337  CG  PRO A 251       7.855 -33.487  30.282  1.00 31.70           C  
ATOM   1338  CD  PRO A 251       6.540 -33.545  29.556  1.00 29.49           C  
ATOM   1339  N   LYS A 252       7.239 -30.195  27.806  1.00 24.56           N  
ATOM   1340  CA  LYS A 252       7.368 -29.097  26.871  1.00 28.05           C  
ATOM   1341  C   LYS A 252       6.287 -28.029  27.069  1.00 27.51           C  
ATOM   1342  O   LYS A 252       6.602 -26.847  27.168  1.00 28.19           O  
ATOM   1343  CB  LYS A 252       7.367 -29.647  25.448  1.00 31.50           C  
ATOM   1344  CG  LYS A 252       7.848 -28.669  24.403  1.00 40.76           C  
ATOM   1345  CD  LYS A 252       8.416 -29.386  23.183  1.00 43.67           C  
ATOM   1346  CE  LYS A 252       7.363 -30.204  22.461  1.00 46.22           C  
ATOM   1347  NZ  LYS A 252       7.887 -30.748  21.170  1.00 48.19           N  
ATOM   1348  N   ALA A 253       5.027 -28.444  27.178  1.00 24.56           N  
ATOM   1349  CA  ALA A 253       3.926 -27.497  27.375  1.00 23.32           C  
ATOM   1350  C   ALA A 253       3.879 -26.957  28.800  1.00 22.46           C  
ATOM   1351  O   ALA A 253       3.538 -25.794  29.016  1.00 19.54           O  
ATOM   1352  CB  ALA A 253       2.598 -28.141  27.025  1.00 21.57           C  
ATOM   1353  N   GLU A 254       4.224 -27.803  29.767  1.00 21.30           N  
ATOM   1354  CA  GLU A 254       4.214 -27.415  31.173  1.00 21.17           C  
ATOM   1355  C   GLU A 254       5.249 -26.335  31.463  1.00 22.99           C  
ATOM   1356  O   GLU A 254       5.012 -25.442  32.282  1.00 22.73           O  
ATOM   1357  CB  GLU A 254       4.469 -28.625  32.071  1.00 21.48           C  
ATOM   1358  CG  GLU A 254       4.401 -28.319  33.550  1.00 27.60           C  
ATOM   1359  CD  GLU A 254       4.737 -29.529  34.420  1.00 37.23           C  
ATOM   1360  OE1 GLU A 254       5.938 -29.803  34.633  1.00 35.10           O  
ATOM   1361  OE2 GLU A 254       3.797 -30.197  34.910  1.00 40.10           O  
ATOM   1362  N   GLU A 255       6.392 -26.419  30.790  1.00 22.88           N  
ATOM   1363  CA  GLU A 255       7.443 -25.434  30.984  1.00 24.29           C  
ATOM   1364  C   GLU A 255       6.975 -24.052  30.533  1.00 23.19           C  
ATOM   1365  O   GLU A 255       7.142 -23.074  31.256  1.00 23.86           O  
ATOM   1366  CB  GLU A 255       8.718 -25.825  30.238  1.00 24.96           C  
ATOM   1367  CG  GLU A 255       9.835 -24.809  30.454  1.00 32.93           C  
ATOM   1368  CD  GLU A 255      11.158 -25.198  29.809  1.00 38.31           C  
ATOM   1369  OE1 GLU A 255      12.206 -24.722  30.307  1.00 37.87           O  
ATOM   1370  OE2 GLU A 255      11.157 -25.954  28.808  1.00 40.41           O  
ATOM   1371  N   VAL A 256       6.377 -23.979  29.349  1.00 22.37           N  
ATOM   1372  CA  VAL A 256       5.881 -22.705  28.829  1.00 20.81           C  
ATOM   1373  C   VAL A 256       4.813 -22.152  29.773  1.00 21.72           C  
ATOM   1374  O   VAL A 256       4.756 -20.947  30.020  1.00 24.34           O  
ATOM   1375  CB  VAL A 256       5.323 -22.864  27.393  1.00 21.34           C  
ATOM   1376  CG1 VAL A 256       4.774 -21.546  26.872  1.00 18.34           C  
ATOM   1377  CG2 VAL A 256       6.421 -23.363  26.464  1.00 21.34           C  
ATOM   1378  N   ALA A 257       4.007 -23.043  30.347  1.00 22.43           N  
ATOM   1379  CA  ALA A 257       2.962 -22.647  31.292  1.00 21.68           C  
ATOM   1380  C   ALA A 257       3.533 -22.033  32.571  1.00 20.87           C  
ATOM   1381  O   ALA A 257       2.923 -21.137  33.149  1.00 21.18           O  
ATOM   1382  CB  ALA A 257       2.087 -23.839  31.645  1.00 22.89           C  
ATOM   1383  N   THR A 258       4.691 -22.518  33.017  1.00 19.37           N  
ATOM   1384  CA  THR A 258       5.309 -21.994  34.237  1.00 19.56           C  
ATOM   1385  C   THR A 258       5.757 -20.549  34.058  1.00 19.10           C  
ATOM   1386  O   THR A 258       5.741 -19.766  35.014  1.00 20.21           O  
ATOM   1387  CB  THR A 258       6.535 -22.820  34.688  1.00 23.74           C  
ATOM   1388  OG1 THR A 258       7.539 -22.787  33.668  1.00 24.09           O  
ATOM   1389  CG2 THR A 258       6.141 -24.269  34.972  1.00 24.21           C  
ATOM   1390  N   PHE A 259       6.169 -20.208  32.841  1.00 18.55           N  
ATOM   1391  CA  PHE A 259       6.616 -18.842  32.539  1.00 20.29           C  
ATOM   1392  C   PHE A 259       5.463 -17.884  32.723  1.00 20.03           C  
ATOM   1393  O   PHE A 259       5.621 -16.812  33.299  1.00 23.62           O  
ATOM   1394  CB  PHE A 259       7.119 -18.727  31.099  1.00 19.60           C  
ATOM   1395  CG  PHE A 259       8.289 -19.608  30.791  1.00 19.57           C  
ATOM   1396  CD1 PHE A 259       9.194 -19.962  31.787  1.00 22.24           C  
ATOM   1397  CD2 PHE A 259       8.483 -20.087  29.511  1.00 20.37           C  
ATOM   1398  CE1 PHE A 259      10.273 -20.788  31.504  1.00 25.37           C  
ATOM   1399  CE2 PHE A 259       9.557 -20.911  29.215  1.00 23.08           C  
ATOM   1400  CZ  PHE A 259      10.455 -21.265  30.214  1.00 26.04           C  
ATOM   1401  N   PHE A 260       4.300 -18.270  32.216  1.00 21.93           N  
ATOM   1402  CA  PHE A 260       3.115 -17.430  32.335  1.00 22.30           C  
ATOM   1403  C   PHE A 260       2.688 -17.333  33.805  1.00 22.46           C  
ATOM   1404  O   PHE A 260       2.352 -16.251  34.287  1.00 20.60           O  
ATOM   1405  CB  PHE A 260       1.983 -17.983  31.468  1.00 21.35           C  
ATOM   1406  CG  PHE A 260       0.806 -17.071  31.359  1.00 22.37           C  
ATOM   1407  CD1 PHE A 260       0.822 -16.011  30.472  1.00 22.47           C  
ATOM   1408  CD2 PHE A 260      -0.323 -17.276  32.135  1.00 25.21           C  
ATOM   1409  CE1 PHE A 260      -0.270 -15.163  30.355  1.00 26.10           C  
ATOM   1410  CE2 PHE A 260      -1.429 -16.429  32.024  1.00 26.97           C  
ATOM   1411  CZ  PHE A 260      -1.399 -15.370  31.131  1.00 24.12           C  
ATOM   1412  N   ALA A 261       2.781 -18.453  34.521  1.00 22.50           N  
ATOM   1413  CA  ALA A 261       2.408 -18.514  35.937  1.00 25.21           C  
ATOM   1414  C   ALA A 261       3.254 -17.600  36.815  1.00 27.84           C  
ATOM   1415  O   ALA A 261       2.739 -16.988  37.748  1.00 27.77           O  
ATOM   1416  CB  ALA A 261       2.487 -19.950  36.450  1.00 22.88           C  
ATOM   1417  N   LYS A 262       4.550 -17.516  36.519  1.00 29.56           N  
ATOM   1418  CA  LYS A 262       5.460 -16.666  37.284  1.00 31.64           C  
ATOM   1419  C   LYS A 262       5.230 -15.176  37.014  1.00 31.89           C  
ATOM   1420  O   LYS A 262       5.731 -14.329  37.752  1.00 32.84           O  
ATOM   1421  CB  LYS A 262       6.916 -17.002  36.951  1.00 32.75           C  
ATOM   1422  CG  LYS A 262       7.401 -18.367  37.411  1.00 36.11           C  
ATOM   1423  CD  LYS A 262       8.754 -18.652  36.770  1.00 38.66           C  
ATOM   1424  CE  LYS A 262       9.267 -20.051  37.060  1.00 40.30           C  
ATOM   1425  NZ  LYS A 262      10.480 -20.368  36.231  1.00 41.24           N  
ATOM   1426  N   MET A 263       4.513 -14.861  35.938  1.00 32.27           N  
ATOM   1427  CA  MET A 263       4.234 -13.469  35.569  1.00 34.35           C  
ATOM   1428  C   MET A 263       2.793 -13.045  35.843  1.00 34.78           C  
ATOM   1429  O   MET A 263       2.372 -11.960  35.434  1.00 36.12           O  
ATOM   1430  CB  MET A 263       4.518 -13.253  34.092  1.00 34.48           C  
ATOM   1431  CG  MET A 263       5.922 -13.530  33.676  1.00 38.15           C  
ATOM   1432  SD  MET A 263       6.030 -13.280  31.916  1.00 42.34           S  
ATOM   1433  CE  MET A 263       7.713 -12.605  31.763  1.00 44.95           C  
ATOM   1434  N   LEU A 264       2.060 -13.890  36.559  1.00 33.28           N  
ATOM   1435  CA  LEU A 264       0.661 -13.654  36.893  1.00 36.44           C  
ATOM   1436  C   LEU A 264       0.377 -12.347  37.632  1.00 38.48           C  
ATOM   1437  O   LEU A 264      -0.714 -11.792  37.508  1.00 37.52           O  
ATOM   1438  CB  LEU A 264       0.124 -14.829  37.710  1.00 33.83           C  
ATOM   1439  CG  LEU A 264      -1.133 -15.490  37.155  1.00 37.96           C  
ATOM   1440  CD1 LEU A 264      -0.926 -15.875  35.702  1.00 35.50           C  
ATOM   1441  CD2 LEU A 264      -1.485 -16.708  38.000  1.00 38.35           C  
ATOM   1442  N   ASP A 265       1.350 -11.871  38.406  1.00 39.18           N  
ATOM   1443  CA  ASP A 265       1.198 -10.633  39.169  1.00 42.09           C  
ATOM   1444  C   ASP A 265       1.223  -9.368  38.310  1.00 40.90           C  
ATOM   1445  O   ASP A 265       0.555  -8.389  38.627  1.00 41.07           O  
ATOM   1446  CB  ASP A 265       2.278 -10.540  40.253  1.00 44.62           C  
ATOM   1447  CG  ASP A 265       2.225 -11.703  41.237  1.00 50.31           C  
ATOM   1448  OD1 ASP A 265       3.302 -12.166  41.675  1.00 52.18           O  
ATOM   1449  OD2 ASP A 265       1.109 -12.156  41.573  1.00 51.86           O  
ATOM   1450  N   HIS A 266       1.979  -9.400  37.217  1.00 40.45           N  
ATOM   1451  CA  HIS A 266       2.102  -8.245  36.325  1.00 41.14           C  
ATOM   1452  C   HIS A 266       0.847  -7.939  35.510  1.00 39.47           C  
ATOM   1453  O   HIS A 266       0.197  -8.845  34.985  1.00 38.13           O  
ATOM   1454  CB  HIS A 266       3.273  -8.441  35.371  1.00 43.63           C  
ATOM   1455  CG  HIS A 266       4.575  -8.685  36.060  1.00 49.98           C  
ATOM   1456  ND1 HIS A 266       5.240  -9.890  35.984  1.00 52.24           N  
ATOM   1457  CD2 HIS A 266       5.343  -7.877  36.827  1.00 52.68           C  
ATOM   1458  CE1 HIS A 266       6.364  -9.814  36.673  1.00 54.27           C  
ATOM   1459  NE2 HIS A 266       6.450  -8.604  37.195  1.00 55.94           N  
ATOM   1460  N   GLU A 267       0.541  -6.652  35.372  1.00 36.44           N  
ATOM   1461  CA  GLU A 267      -0.626  -6.225  34.614  1.00 35.96           C  
ATOM   1462  C   GLU A 267      -0.515  -6.554  33.133  1.00 33.07           C  
ATOM   1463  O   GLU A 267      -1.530  -6.711  32.460  1.00 31.73           O  
ATOM   1464  CB  GLU A 267      -0.870  -4.718  34.780  1.00 41.74           C  
ATOM   1465  CG  GLU A 267      -1.385  -4.303  36.164  1.00 50.30           C  
ATOM   1466  CD  GLU A 267      -1.715  -2.812  36.253  1.00 56.05           C  
ATOM   1467  OE1 GLU A 267      -1.047  -2.091  37.029  1.00 57.79           O  
ATOM   1468  OE2 GLU A 267      -2.647  -2.360  35.550  1.00 59.36           O  
ATOM   1469  N   TYR A 268       0.705  -6.669  32.617  1.00 29.31           N  
ATOM   1470  CA  TYR A 268       0.853  -6.964  31.203  1.00 27.26           C  
ATOM   1471  C   TYR A 268       0.311  -8.329  30.768  1.00 23.68           C  
ATOM   1472  O   TYR A 268       0.042  -8.522  29.591  1.00 21.98           O  
ATOM   1473  CB  TYR A 268       2.288  -6.714  30.693  1.00 27.92           C  
ATOM   1474  CG  TYR A 268       3.390  -7.533  31.332  1.00 29.17           C  
ATOM   1475  CD1 TYR A 268       3.493  -8.898  31.096  1.00 27.40           C  
ATOM   1476  CD2 TYR A 268       4.351  -6.928  32.150  1.00 29.58           C  
ATOM   1477  CE1 TYR A 268       4.513  -9.649  31.648  1.00 29.66           C  
ATOM   1478  CE2 TYR A 268       5.385  -7.670  32.711  1.00 29.24           C  
ATOM   1479  CZ  TYR A 268       5.457  -9.036  32.454  1.00 32.79           C  
ATOM   1480  OH  TYR A 268       6.456  -9.803  33.011  1.00 37.13           O  
ATOM   1481  N   THR A 269       0.110  -9.253  31.707  1.00 22.29           N  
ATOM   1482  CA  THR A 269      -0.440 -10.565  31.350  1.00 23.38           C  
ATOM   1483  C   THR A 269      -1.933 -10.473  31.041  1.00 24.76           C  
ATOM   1484  O   THR A 269      -2.539 -11.449  30.587  1.00 24.50           O  
ATOM   1485  CB  THR A 269      -0.248 -11.637  32.455  1.00 25.47           C  
ATOM   1486  OG1 THR A 269      -0.841 -11.190  33.685  1.00 30.14           O  
ATOM   1487  CG2 THR A 269       1.218 -11.952  32.652  1.00 24.68           C  
ATOM   1488  N   THR A 270      -2.533  -9.321  31.335  1.00 22.53           N  
ATOM   1489  CA  THR A 270      -3.943  -9.111  31.055  1.00 22.90           C  
ATOM   1490  C   THR A 270      -4.066  -8.479  29.684  1.00 22.42           C  
ATOM   1491  O   THR A 270      -5.152  -8.400  29.137  1.00 24.94           O  
ATOM   1492  CB  THR A 270      -4.616  -8.172  32.082  1.00 25.38           C  
ATOM   1493  OG1 THR A 270      -4.023  -6.869  32.002  1.00 29.98           O  
ATOM   1494  CG2 THR A 270      -4.457  -8.711  33.491  1.00 25.43           C  
ATOM   1495  N   LYS A 271      -2.943  -8.040  29.120  1.00 23.19           N  
ATOM   1496  CA  LYS A 271      -2.945  -7.404  27.805  1.00 21.48           C  
ATOM   1497  C   LYS A 271      -3.257  -8.328  26.636  1.00 22.33           C  
ATOM   1498  O   LYS A 271      -2.797  -9.460  26.579  1.00 23.71           O  
ATOM   1499  CB  LYS A 271      -1.629  -6.665  27.555  1.00 21.46           C  
ATOM   1500  CG  LYS A 271      -1.437  -5.470  28.486  1.00 27.19           C  
ATOM   1501  CD  LYS A 271      -0.290  -4.584  28.044  1.00 33.76           C  
ATOM   1502  CE  LYS A 271      -0.187  -3.341  28.924  1.00 38.29           C  
ATOM   1503  NZ  LYS A 271       1.031  -2.536  28.597  1.00 42.23           N  
ATOM   1504  N   GLU A 272      -4.043  -7.806  25.704  1.00 22.81           N  
ATOM   1505  CA  GLU A 272      -4.463  -8.503  24.493  1.00 25.79           C  
ATOM   1506  C   GLU A 272      -3.287  -9.068  23.702  1.00 22.94           C  
ATOM   1507  O   GLU A 272      -3.224 -10.270  23.445  1.00 23.05           O  
ATOM   1508  CB  GLU A 272      -5.216  -7.520  23.601  1.00 32.17           C  
ATOM   1509  CG  GLU A 272      -6.680  -7.792  23.441  1.00 45.17           C  
ATOM   1510  CD  GLU A 272      -6.960  -8.841  22.393  1.00 50.76           C  
ATOM   1511  OE1 GLU A 272      -6.213  -8.908  21.388  1.00 55.23           O  
ATOM   1512  OE2 GLU A 272      -7.938  -9.595  22.570  1.00 55.80           O  
ATOM   1513  N   ILE A 273      -2.368  -8.187  23.307  1.00 19.31           N  
ATOM   1514  CA  ILE A 273      -1.213  -8.588  22.525  1.00 18.30           C  
ATOM   1515  C   ILE A 273      -0.389  -9.675  23.211  1.00 16.45           C  
ATOM   1516  O   ILE A 273      -0.014 -10.660  22.574  1.00 16.30           O  
ATOM   1517  CB  ILE A 273      -0.314  -7.374  22.176  1.00 22.69           C  
ATOM   1518  CG1 ILE A 273      -1.106  -6.377  21.327  1.00 23.05           C  
ATOM   1519  CG2 ILE A 273       0.931  -7.840  21.413  1.00 19.74           C  
ATOM   1520  CD1 ILE A 273      -0.397  -5.063  21.083  1.00 31.47           C  
ATOM   1521  N   PHE A 274      -0.177  -9.516  24.515  1.00 12.80           N  
ATOM   1522  CA  PHE A 274       0.597 -10.461  25.303  1.00 13.63           C  
ATOM   1523  C   PHE A 274      -0.064 -11.820  25.283  1.00 14.65           C  
ATOM   1524  O   PHE A 274       0.591 -12.836  25.057  1.00 16.33           O  
ATOM   1525  CB  PHE A 274       0.730  -9.988  26.763  1.00 13.36           C  
ATOM   1526  CG  PHE A 274       1.741 -10.776  27.569  1.00 15.75           C  
ATOM   1527  CD1 PHE A 274       3.056 -10.328  27.687  1.00 16.55           C  
ATOM   1528  CD2 PHE A 274       1.398 -11.989  28.157  1.00 15.65           C  
ATOM   1529  CE1 PHE A 274       4.015 -11.078  28.370  1.00 18.38           C  
ATOM   1530  CE2 PHE A 274       2.346 -12.747  28.841  1.00 19.26           C  
ATOM   1531  CZ  PHE A 274       3.662 -12.292  28.948  1.00 16.80           C  
ATOM   1532  N   ARG A 275      -1.369 -11.833  25.521  1.00 15.95           N  
ATOM   1533  CA  ARG A 275      -2.115 -13.081  25.564  1.00 16.81           C  
ATOM   1534  C   ARG A 275      -2.239 -13.777  24.226  1.00 16.64           C  
ATOM   1535  O   ARG A 275      -2.207 -14.999  24.166  1.00 19.72           O  
ATOM   1536  CB  ARG A 275      -3.472 -12.842  26.202  1.00 17.28           C  
ATOM   1537  CG  ARG A 275      -3.334 -12.399  27.640  1.00 19.18           C  
ATOM   1538  CD  ARG A 275      -4.619 -11.826  28.208  1.00 24.67           C  
ATOM   1539  NE  ARG A 275      -5.605 -12.858  28.516  1.00 25.99           N  
ATOM   1540  CZ  ARG A 275      -5.654 -13.546  29.651  1.00 26.13           C  
ATOM   1541  NH1 ARG A 275      -4.767 -13.325  30.609  1.00 26.36           N  
ATOM   1542  NH2 ARG A 275      -6.606 -14.451  29.831  1.00 26.19           N  
ATOM   1543  N   LYS A 276      -2.339 -12.988  23.159  1.00 18.44           N  
ATOM   1544  CA  LYS A 276      -2.445 -13.496  21.803  1.00 18.52           C  
ATOM   1545  C   LYS A 276      -1.126 -14.189  21.443  1.00 19.11           C  
ATOM   1546  O   LYS A 276      -1.118 -15.363  21.075  1.00 18.01           O  
ATOM   1547  CB  LYS A 276      -2.729 -12.336  20.829  1.00 16.60           C  
ATOM   1548  CG  LYS A 276      -2.688 -12.722  19.354  1.00 22.30           C  
ATOM   1549  CD  LYS A 276      -3.059 -11.554  18.425  1.00 27.71           C  
ATOM   1550  CE  LYS A 276      -2.177 -10.324  18.634  1.00 31.95           C  
ATOM   1551  NZ  LYS A 276      -0.723 -10.578  18.353  1.00 33.76           N  
ATOM   1552  N   ASN A 277      -0.016 -13.464  21.587  1.00 17.82           N  
ATOM   1553  CA  ASN A 277       1.303 -14.008  21.282  1.00 16.31           C  
ATOM   1554  C   ASN A 277       1.621 -15.220  22.132  1.00 14.11           C  
ATOM   1555  O   ASN A 277       2.099 -16.232  21.619  1.00 18.17           O  
ATOM   1556  CB  ASN A 277       2.398 -12.966  21.497  1.00 15.24           C  
ATOM   1557  CG  ASN A 277       2.338 -11.833  20.490  1.00 19.70           C  
ATOM   1558  OD1 ASN A 277       2.651 -10.681  20.819  1.00 21.80           O  
ATOM   1559  ND2 ASN A 277       1.946 -12.149  19.256  1.00 14.72           N  
ATOM   1560  N   PHE A 278       1.353 -15.120  23.430  1.00 14.06           N  
ATOM   1561  CA  PHE A 278       1.633 -16.221  24.334  1.00 14.03           C  
ATOM   1562  C   PHE A 278       0.929 -17.512  23.957  1.00 19.95           C  
ATOM   1563  O   PHE A 278       1.573 -18.555  23.826  1.00 18.83           O  
ATOM   1564  CB  PHE A 278       1.274 -15.884  25.775  1.00 12.65           C  
ATOM   1565  CG  PHE A 278       1.357 -17.073  26.701  1.00 17.76           C  
ATOM   1566  CD1 PHE A 278       2.593 -17.595  27.071  1.00 18.34           C  
ATOM   1567  CD2 PHE A 278       0.199 -17.743  27.107  1.00 16.86           C  
ATOM   1568  CE1 PHE A 278       2.683 -18.766  27.815  1.00 15.85           C  
ATOM   1569  CE2 PHE A 278       0.280 -18.918  27.852  1.00 13.13           C  
ATOM   1570  CZ  PHE A 278       1.525 -19.429  28.201  1.00 18.18           C  
ATOM   1571  N   PHE A 279      -0.392 -17.446  23.810  1.00 20.12           N  
ATOM   1572  CA  PHE A 279      -1.167 -18.639  23.500  1.00 20.03           C  
ATOM   1573  C   PHE A 279      -0.812 -19.245  22.144  1.00 21.74           C  
ATOM   1574  O   PHE A 279      -0.809 -20.470  21.994  1.00 23.85           O  
ATOM   1575  CB  PHE A 279      -2.665 -18.352  23.609  1.00 20.26           C  
ATOM   1576  CG  PHE A 279      -3.516 -19.580  23.554  1.00 20.28           C  
ATOM   1577  CD1 PHE A 279      -3.553 -20.458  24.627  1.00 21.15           C  
ATOM   1578  CD2 PHE A 279      -4.240 -19.883  22.414  1.00 21.22           C  
ATOM   1579  CE1 PHE A 279      -4.295 -21.628  24.571  1.00 19.04           C  
ATOM   1580  CE2 PHE A 279      -4.989 -21.053  22.341  1.00 26.44           C  
ATOM   1581  CZ  PHE A 279      -5.014 -21.930  23.426  1.00 24.70           C  
ATOM   1582  N   LYS A 280      -0.487 -18.401  21.169  1.00 21.39           N  
ATOM   1583  CA  LYS A 280      -0.112 -18.899  19.851  1.00 25.27           C  
ATOM   1584  C   LYS A 280       1.193 -19.704  19.952  1.00 27.23           C  
ATOM   1585  O   LYS A 280       1.316 -20.779  19.353  1.00 23.47           O  
ATOM   1586  CB  LYS A 280       0.028 -17.750  18.852  1.00 28.21           C  
ATOM   1587  CG  LYS A 280       0.572 -18.173  17.500  1.00 32.18           C  
ATOM   1588  CD  LYS A 280       0.289 -17.110  16.446  1.00 37.80           C  
ATOM   1589  CE  LYS A 280       1.192 -17.273  15.230  1.00 42.50           C  
ATOM   1590  NZ  LYS A 280       2.601 -16.862  15.518  1.00 44.34           N  
ATOM   1591  N   ASP A 281       2.142 -19.202  20.742  1.00 24.26           N  
ATOM   1592  CA  ASP A 281       3.408 -19.900  20.934  1.00 26.33           C  
ATOM   1593  C   ASP A 281       3.262 -21.134  21.813  1.00 24.95           C  
ATOM   1594  O   ASP A 281       3.892 -22.156  21.556  1.00 26.56           O  
ATOM   1595  CB  ASP A 281       4.470 -18.970  21.518  1.00 27.62           C  
ATOM   1596  CG  ASP A 281       5.050 -18.025  20.482  1.00 31.29           C  
ATOM   1597  OD1 ASP A 281       5.645 -17.016  20.893  1.00 35.32           O  
ATOM   1598  OD2 ASP A 281       4.922 -18.278  19.261  1.00 34.77           O  
ATOM   1599  N   TRP A 282       2.414 -21.051  22.832  1.00 22.93           N  
ATOM   1600  CA  TRP A 282       2.201 -22.179  23.738  1.00 22.20           C  
ATOM   1601  C   TRP A 282       1.570 -23.372  22.987  1.00 24.24           C  
ATOM   1602  O   TRP A 282       1.920 -24.534  23.237  1.00 22.86           O  
ATOM   1603  CB  TRP A 282       1.323 -21.733  24.899  1.00 21.17           C  
ATOM   1604  CG  TRP A 282       1.152 -22.733  25.987  1.00 18.68           C  
ATOM   1605  CD1 TRP A 282       2.037 -23.692  26.372  1.00 21.46           C  
ATOM   1606  CD2 TRP A 282       0.032 -22.842  26.873  1.00 20.27           C  
ATOM   1607  NE1 TRP A 282       1.546 -24.388  27.454  1.00 18.18           N  
ATOM   1608  CE2 TRP A 282       0.315 -23.889  27.779  1.00 20.35           C  
ATOM   1609  CE3 TRP A 282      -1.183 -22.156  26.989  1.00 19.19           C  
ATOM   1610  CZ2 TRP A 282      -0.572 -24.266  28.787  1.00 20.99           C  
ATOM   1611  CZ3 TRP A 282      -2.067 -22.532  27.993  1.00 19.42           C  
ATOM   1612  CH2 TRP A 282      -1.755 -23.577  28.880  1.00 22.54           C  
ATOM   1613  N   ARG A 283       0.697 -23.061  22.027  1.00 25.37           N  
ATOM   1614  CA  ARG A 283       0.016 -24.061  21.201  1.00 26.28           C  
ATOM   1615  C   ARG A 283       1.008 -24.890  20.397  1.00 28.49           C  
ATOM   1616  O   ARG A 283       0.814 -26.096  20.237  1.00 26.99           O  
ATOM   1617  CB  ARG A 283      -0.954 -23.394  20.230  1.00 28.03           C  
ATOM   1618  CG  ARG A 283      -2.206 -22.829  20.858  1.00 33.10           C  
ATOM   1619  CD  ARG A 283      -3.295 -23.874  20.947  1.00 34.98           C  
ATOM   1620  NE  ARG A 283      -3.698 -24.349  19.626  1.00 33.89           N  
ATOM   1621  CZ  ARG A 283      -4.713 -25.179  19.409  1.00 34.69           C  
ATOM   1622  NH1 ARG A 283      -5.443 -25.621  20.424  1.00 31.25           N  
ATOM   1623  NH2 ARG A 283      -4.953 -25.625  18.182  1.00 37.01           N  
ATOM   1624  N   LYS A 284       2.050 -24.239  19.870  1.00 28.69           N  
ATOM   1625  CA  LYS A 284       3.077 -24.934  19.084  1.00 30.95           C  
ATOM   1626  C   LYS A 284       3.843 -25.942  19.938  1.00 30.14           C  
ATOM   1627  O   LYS A 284       4.421 -26.889  19.416  1.00 33.25           O  
ATOM   1628  CB  LYS A 284       4.090 -23.949  18.492  1.00 32.75           C  
ATOM   1629  CG  LYS A 284       3.548 -22.964  17.492  1.00 37.23           C  
ATOM   1630  CD  LYS A 284       4.703 -22.189  16.872  1.00 42.97           C  
ATOM   1631  CE  LYS A 284       4.228 -20.997  16.052  1.00 46.91           C  
ATOM   1632  NZ  LYS A 284       3.717 -19.890  16.905  1.00 50.89           N  
ATOM   1633  N   GLU A 285       3.853 -25.717  21.248  1.00 31.34           N  
ATOM   1634  CA  GLU A 285       4.549 -26.586  22.194  1.00 31.95           C  
ATOM   1635  C   GLU A 285       3.751 -27.789  22.648  1.00 31.19           C  
ATOM   1636  O   GLU A 285       4.315 -28.746  23.170  1.00 32.38           O  
ATOM   1637  CB  GLU A 285       4.959 -25.798  23.437  1.00 32.38           C  
ATOM   1638  CG  GLU A 285       6.418 -25.433  23.484  1.00 40.85           C  
ATOM   1639  CD  GLU A 285       6.795 -24.422  22.436  1.00 45.99           C  
ATOM   1640  OE1 GLU A 285       6.138 -23.361  22.382  1.00 51.16           O  
ATOM   1641  OE2 GLU A 285       7.753 -24.680  21.673  1.00 49.93           O  
ATOM   1642  N   MET A 286       2.439 -27.728  22.472  1.00 29.98           N  
ATOM   1643  CA  MET A 286       1.551 -28.804  22.904  1.00 29.93           C  
ATOM   1644  C   MET A 286       1.527 -30.046  22.018  1.00 28.38           C  
ATOM   1645  O   MET A 286       1.788 -29.979  20.826  1.00 27.92           O  
ATOM   1646  CB  MET A 286       0.120 -28.275  23.015  1.00 26.38           C  
ATOM   1647  CG  MET A 286      -0.117 -27.261  24.114  1.00 30.17           C  
ATOM   1648  SD  MET A 286      -1.784 -26.565  23.958  1.00 33.48           S  
ATOM   1649  CE  MET A 286      -1.520 -24.908  24.526  1.00 37.05           C  
ATOM   1650  N   THR A 287       1.188 -31.179  22.626  1.00 31.83           N  
ATOM   1651  CA  THR A 287       1.039 -32.434  21.900  1.00 34.83           C  
ATOM   1652  C   THR A 287      -0.313 -32.286  21.184  1.00 36.52           C  
ATOM   1653  O   THR A 287      -1.095 -31.387  21.518  1.00 35.25           O  
ATOM   1654  CB  THR A 287       0.962 -33.636  22.870  1.00 36.37           C  
ATOM   1655  OG1 THR A 287      -0.173 -33.488  23.736  1.00 38.27           O  
ATOM   1656  CG2 THR A 287       2.217 -33.724  23.719  1.00 36.67           C  
ATOM   1657  N   ASN A 288      -0.601 -33.149  20.215  1.00 38.37           N  
ATOM   1658  CA  ASN A 288      -1.870 -33.053  19.494  1.00 41.00           C  
ATOM   1659  C   ASN A 288      -3.093 -33.285  20.381  1.00 41.85           C  
ATOM   1660  O   ASN A 288      -4.163 -32.723  20.136  1.00 41.10           O  
ATOM   1661  CB  ASN A 288      -1.881 -33.987  18.286  1.00 44.86           C  
ATOM   1662  CG  ASN A 288      -0.869 -33.576  17.241  1.00 50.35           C  
ATOM   1663  OD1 ASN A 288       0.185 -34.200  17.099  1.00 54.48           O  
ATOM   1664  ND2 ASN A 288      -1.164 -32.495  16.527  1.00 52.10           N  
ATOM   1665  N   GLU A 289      -2.916 -34.079  21.433  1.00 40.76           N  
ATOM   1666  CA  GLU A 289      -3.992 -34.372  22.369  1.00 42.65           C  
ATOM   1667  C   GLU A 289      -4.269 -33.143  23.238  1.00 40.79           C  
ATOM   1668  O   GLU A 289      -5.421 -32.848  23.566  1.00 39.35           O  
ATOM   1669  CB  GLU A 289      -3.623 -35.564  23.261  1.00 47.54           C  
ATOM   1670  CG  GLU A 289      -3.248 -36.852  22.503  1.00 55.70           C  
ATOM   1671  CD  GLU A 289      -1.842 -36.818  21.896  1.00 59.26           C  
ATOM   1672  OE1 GLU A 289      -1.723 -36.890  20.651  1.00 59.10           O  
ATOM   1673  OE2 GLU A 289      -0.858 -36.729  22.666  1.00 60.20           O  
ATOM   1674  N   GLU A 290      -3.201 -32.444  23.616  1.00 38.83           N  
ATOM   1675  CA  GLU A 290      -3.313 -31.245  24.434  1.00 36.81           C  
ATOM   1676  C   GLU A 290      -3.948 -30.115  23.627  1.00 34.53           C  
ATOM   1677  O   GLU A 290      -4.768 -29.376  24.146  1.00 33.93           O  
ATOM   1678  CB  GLU A 290      -1.939 -30.825  24.970  1.00 39.52           C  
ATOM   1679  CG  GLU A 290      -1.331 -31.824  25.965  1.00 40.53           C  
ATOM   1680  CD  GLU A 290       0.074 -31.442  26.426  1.00 40.61           C  
ATOM   1681  OE1 GLU A 290       0.333 -31.531  27.640  1.00 40.00           O  
ATOM   1682  OE2 GLU A 290       0.922 -31.066  25.582  1.00 37.73           O  
ATOM   1683  N   LYS A 291      -3.610 -30.023  22.344  1.00 35.01           N  
ATOM   1684  CA  LYS A 291      -4.166 -28.985  21.483  1.00 35.95           C  
ATOM   1685  C   LYS A 291      -5.666 -29.135  21.245  1.00 37.59           C  
ATOM   1686  O   LYS A 291      -6.349 -28.158  20.915  1.00 39.51           O  
ATOM   1687  CB  LYS A 291      -3.437 -28.937  20.144  1.00 36.07           C  
ATOM   1688  CG  LYS A 291      -2.045 -28.355  20.236  1.00 41.83           C  
ATOM   1689  CD  LYS A 291      -1.545 -27.868  18.887  1.00 45.03           C  
ATOM   1690  CE  LYS A 291      -1.345 -29.001  17.913  1.00 44.78           C  
ATOM   1691  NZ  LYS A 291      -0.802 -28.474  16.635  1.00 49.90           N  
ATOM   1692  N   ASN A 292      -6.176 -30.354  21.406  1.00 35.62           N  
ATOM   1693  CA  ASN A 292      -7.596 -30.617  21.212  1.00 36.82           C  
ATOM   1694  C   ASN A 292      -8.446 -30.201  22.397  1.00 34.56           C  
ATOM   1695  O   ASN A 292      -9.622 -29.882  22.235  1.00 35.55           O  
ATOM   1696  CB  ASN A 292      -7.842 -32.090  20.889  1.00 39.84           C  
ATOM   1697  CG  ASN A 292      -7.474 -32.437  19.468  1.00 44.16           C  
ATOM   1698  OD1 ASN A 292      -7.337 -31.556  18.616  1.00 48.10           O  
ATOM   1699  ND2 ASN A 292      -7.309 -33.726  19.199  1.00 49.17           N  
ATOM   1700  N   ILE A 293      -7.853 -30.222  23.585  1.00 33.60           N  
ATOM   1701  CA  ILE A 293      -8.557 -29.833  24.802  1.00 32.85           C  
ATOM   1702  C   ILE A 293      -8.422 -28.322  25.079  1.00 32.54           C  
ATOM   1703  O   ILE A 293      -9.415 -27.635  25.307  1.00 32.27           O  
ATOM   1704  CB  ILE A 293      -8.029 -30.616  26.023  1.00 31.78           C  
ATOM   1705  CG1 ILE A 293      -8.162 -32.122  25.790  1.00 33.57           C  
ATOM   1706  CG2 ILE A 293      -8.788 -30.211  27.278  1.00 34.52           C  
ATOM   1707  CD1 ILE A 293      -7.573 -32.964  26.914  1.00 32.77           C  
ATOM   1708  N   ILE A 294      -7.188 -27.824  25.058  1.00 29.04           N  
ATOM   1709  CA  ILE A 294      -6.904 -26.420  25.326  1.00 28.36           C  
ATOM   1710  C   ILE A 294      -7.094 -25.537  24.096  1.00 26.37           C  
ATOM   1711  O   ILE A 294      -6.167 -25.333  23.304  1.00 27.56           O  
ATOM   1712  CB  ILE A 294      -5.480 -26.257  25.872  1.00 28.10           C  
ATOM   1713  CG1 ILE A 294      -5.264 -27.233  27.035  1.00 30.30           C  
ATOM   1714  CG2 ILE A 294      -5.267 -24.824  26.344  1.00 27.58           C  
ATOM   1715  CD1 ILE A 294      -3.843 -27.294  27.551  1.00 29.74           C  
ATOM   1716  N   THR A 295      -8.301 -24.996  23.953  1.00 24.54           N  
ATOM   1717  CA  THR A 295      -8.626 -24.146  22.812  1.00 20.05           C  
ATOM   1718  C   THR A 295      -8.358 -22.670  23.090  1.00 19.22           C  
ATOM   1719  O   THR A 295      -8.262 -21.872  22.164  1.00 18.96           O  
ATOM   1720  CB  THR A 295     -10.099 -24.268  22.419  1.00 23.13           C  
ATOM   1721  OG1 THR A 295     -10.896 -23.708  23.464  1.00 21.42           O  
ATOM   1722  CG2 THR A 295     -10.499 -25.744  22.193  1.00 20.61           C  
ATOM   1723  N   ASN A 296      -8.266 -22.303  24.361  1.00 19.23           N  
ATOM   1724  CA  ASN A 296      -8.012 -20.912  24.709  1.00 24.47           C  
ATOM   1725  C   ASN A 296      -7.296 -20.794  26.034  1.00 22.84           C  
ATOM   1726  O   ASN A 296      -7.367 -21.690  26.876  1.00 22.51           O  
ATOM   1727  CB  ASN A 296      -9.323 -20.134  24.780  1.00 25.37           C  
ATOM   1728  CG  ASN A 296     -10.182 -20.588  25.918  1.00 26.21           C  
ATOM   1729  OD1 ASN A 296     -10.100 -20.040  27.016  1.00 28.25           O  
ATOM   1730  ND2 ASN A 296     -10.976 -21.636  25.686  1.00 22.17           N  
ATOM   1731  N   LEU A 297      -6.660 -19.643  26.223  1.00 22.53           N  
ATOM   1732  CA  LEU A 297      -5.903 -19.332  27.427  1.00 20.71           C  
ATOM   1733  C   LEU A 297      -6.766 -18.976  28.637  1.00 21.99           C  
ATOM   1734  O   LEU A 297      -6.386 -19.259  29.773  1.00 23.15           O  
ATOM   1735  CB  LEU A 297      -4.930 -18.180  27.116  1.00 19.69           C  
ATOM   1736  CG  LEU A 297      -4.095 -17.542  28.223  1.00 19.67           C  
ATOM   1737  CD1 LEU A 297      -3.201 -18.586  28.867  1.00 18.59           C  
ATOM   1738  CD2 LEU A 297      -3.262 -16.413  27.640  1.00 18.28           C  
ATOM   1739  N   SER A 298      -7.939 -18.395  28.394  1.00 25.27           N  
ATOM   1740  CA  SER A 298      -8.827 -17.964  29.481  1.00 25.29           C  
ATOM   1741  C   SER A 298      -9.469 -19.033  30.350  1.00 26.98           C  
ATOM   1742  O   SER A 298      -9.868 -18.763  31.484  1.00 28.49           O  
ATOM   1743  CB  SER A 298      -9.897 -17.017  28.947  1.00 27.42           C  
ATOM   1744  OG  SER A 298      -9.301 -15.849  28.413  1.00 29.11           O  
ATOM   1745  N   LYS A 299      -9.590 -20.239  29.814  1.00 28.91           N  
ATOM   1746  CA  LYS A 299     -10.174 -21.360  30.547  1.00 31.06           C  
ATOM   1747  C   LYS A 299      -9.130 -22.020  31.476  1.00 32.28           C  
ATOM   1748  O   LYS A 299      -9.476 -22.834  32.336  1.00 31.67           O  
ATOM   1749  CB  LYS A 299     -10.677 -22.386  29.534  1.00 34.65           C  
ATOM   1750  CG  LYS A 299     -12.117 -22.795  29.676  1.00 39.59           C  
ATOM   1751  CD  LYS A 299     -13.055 -21.635  29.437  1.00 41.83           C  
ATOM   1752  CE  LYS A 299     -14.483 -22.134  29.323  1.00 43.76           C  
ATOM   1753  NZ  LYS A 299     -14.674 -22.962  28.092  1.00 44.07           N  
ATOM   1754  N   CYS A 300      -7.857 -21.674  31.278  1.00 32.07           N  
ATOM   1755  CA  CYS A 300      -6.746 -22.228  32.052  1.00 32.89           C  
ATOM   1756  C   CYS A 300      -6.604 -21.644  33.455  1.00 34.01           C  
ATOM   1757  O   CYS A 300      -6.832 -20.455  33.669  1.00 35.66           O  
ATOM   1758  CB  CYS A 300      -5.428 -22.010  31.302  1.00 31.39           C  
ATOM   1759  SG  CYS A 300      -5.351 -22.680  29.629  1.00 33.54           S  
ATOM   1760  N   ASP A 301      -6.152 -22.474  34.392  1.00 36.22           N  
ATOM   1761  CA  ASP A 301      -5.958 -22.048  35.775  1.00 36.11           C  
ATOM   1762  C   ASP A 301      -4.525 -22.310  36.231  1.00 35.50           C  
ATOM   1763  O   ASP A 301      -4.159 -23.443  36.563  1.00 33.56           O  
ATOM   1764  CB  ASP A 301      -6.939 -22.766  36.704  1.00 38.51           C  
ATOM   1765  CG  ASP A 301      -6.836 -22.286  38.148  1.00 43.70           C  
ATOM   1766  OD1 ASP A 301      -6.544 -21.092  38.358  1.00 47.70           O  
ATOM   1767  OD2 ASP A 301      -7.045 -23.099  39.078  1.00 46.20           O  
ATOM   1768  N   PHE A 302      -3.730 -21.245  36.268  1.00 33.45           N  
ATOM   1769  CA  PHE A 302      -2.324 -21.321  36.666  1.00 30.96           C  
ATOM   1770  C   PHE A 302      -2.121 -20.973  38.142  1.00 31.40           C  
ATOM   1771  O   PHE A 302      -0.980 -20.867  38.594  1.00 32.83           O  
ATOM   1772  CB  PHE A 302      -1.476 -20.338  35.833  1.00 26.33           C  
ATOM   1773  CG  PHE A 302      -1.640 -20.473  34.341  1.00 20.63           C  
ATOM   1774  CD1 PHE A 302      -0.831 -21.340  33.610  1.00 18.83           C  
ATOM   1775  CD2 PHE A 302      -2.573 -19.700  33.661  1.00 18.44           C  
ATOM   1776  CE1 PHE A 302      -0.944 -21.435  32.219  1.00 18.25           C  
ATOM   1777  CE2 PHE A 302      -2.697 -19.786  32.273  1.00 19.77           C  
ATOM   1778  CZ  PHE A 302      -1.876 -20.659  31.546  1.00 18.76           C  
ATOM   1779  N   THR A 303      -3.207 -20.803  38.897  1.00 33.50           N  
ATOM   1780  CA  THR A 303      -3.092 -20.415  40.314  1.00 35.28           C  
ATOM   1781  C   THR A 303      -2.159 -21.253  41.178  1.00 32.36           C  
ATOM   1782  O   THR A 303      -1.327 -20.701  41.888  1.00 32.81           O  
ATOM   1783  CB  THR A 303      -4.463 -20.302  41.022  1.00 35.38           C  
ATOM   1784  OG1 THR A 303      -5.149 -21.555  40.947  1.00 42.81           O  
ATOM   1785  CG2 THR A 303      -5.306 -19.212  40.383  1.00 36.49           C  
ATOM   1786  N   GLN A 304      -2.291 -22.575  41.125  1.00 30.49           N  
ATOM   1787  CA  GLN A 304      -1.430 -23.439  41.924  1.00 32.54           C  
ATOM   1788  C   GLN A 304       0.035 -23.365  41.501  1.00 30.35           C  
ATOM   1789  O   GLN A 304       0.933 -23.435  42.336  1.00 29.80           O  
ATOM   1790  CB  GLN A 304      -1.920 -24.889  41.897  1.00 35.54           C  
ATOM   1791  CG  GLN A 304      -3.110 -25.161  42.804  1.00 42.33           C  
ATOM   1792  CD  GLN A 304      -3.288 -26.644  43.109  1.00 46.62           C  
ATOM   1793  OE1 GLN A 304      -2.318 -27.408  43.139  1.00 46.94           O  
ATOM   1794  NE2 GLN A 304      -4.530 -27.054  43.349  1.00 48.42           N  
ATOM   1795  N   MET A 305       0.279 -23.237  40.203  1.00 30.83           N  
ATOM   1796  CA  MET A 305       1.647 -23.134  39.716  1.00 31.52           C  
ATOM   1797  C   MET A 305       2.250 -21.835  40.242  1.00 32.35           C  
ATOM   1798  O   MET A 305       3.360 -21.824  40.778  1.00 32.11           O  
ATOM   1799  CB  MET A 305       1.671 -23.173  38.195  1.00 32.71           C  
ATOM   1800  CG  MET A 305       1.244 -24.521  37.637  1.00 36.80           C  
ATOM   1801  SD  MET A 305       1.151 -24.544  35.849  1.00 43.91           S  
ATOM   1802  CE  MET A 305       2.738 -23.968  35.451  1.00 34.86           C  
ATOM   1803  N   SER A 306       1.453 -20.771  40.196  1.00 29.52           N  
ATOM   1804  CA  SER A 306       1.890 -19.472  40.666  1.00 32.02           C  
ATOM   1805  C   SER A 306       2.252 -19.486  42.155  1.00 32.71           C  
ATOM   1806  O   SER A 306       3.281 -18.935  42.550  1.00 31.74           O  
ATOM   1807  CB  SER A 306       0.816 -18.427  40.384  1.00 30.78           C  
ATOM   1808  OG  SER A 306       1.262 -17.152  40.784  1.00 36.40           O  
ATOM   1809  N   GLN A 307       1.411 -20.125  42.969  1.00 34.03           N  
ATOM   1810  CA  GLN A 307       1.644 -20.220  44.414  1.00 35.41           C  
ATOM   1811  C   GLN A 307       2.895 -21.046  44.721  1.00 34.81           C  
ATOM   1812  O   GLN A 307       3.667 -20.709  45.620  1.00 34.75           O  
ATOM   1813  CB  GLN A 307       0.437 -20.852  45.118  1.00 39.18           C  
ATOM   1814  CG  GLN A 307      -0.848 -20.041  45.042  1.00 46.84           C  
ATOM   1815  CD  GLN A 307      -2.018 -20.721  45.745  1.00 51.38           C  
ATOM   1816  OE1 GLN A 307      -2.233 -21.926  45.598  1.00 53.24           O  
ATOM   1817  NE2 GLN A 307      -2.783 -19.946  46.509  1.00 53.16           N  
ATOM   1818  N   TYR A 308       3.089 -22.127  43.968  1.00 34.60           N  
ATOM   1819  CA  TYR A 308       4.240 -22.997  44.155  1.00 32.37           C  
ATOM   1820  C   TYR A 308       5.538 -22.217  43.982  1.00 31.85           C  
ATOM   1821  O   TYR A 308       6.409 -22.252  44.846  1.00 30.82           O  
ATOM   1822  CB  TYR A 308       4.191 -24.168  43.175  1.00 31.92           C  
ATOM   1823  CG  TYR A 308       5.465 -24.980  43.122  1.00 33.63           C  
ATOM   1824  CD1 TYR A 308       6.256 -24.992  41.974  1.00 35.42           C  
ATOM   1825  CD2 TYR A 308       5.886 -25.730  44.218  1.00 34.49           C  
ATOM   1826  CE1 TYR A 308       7.434 -25.731  41.921  1.00 37.29           C  
ATOM   1827  CE2 TYR A 308       7.067 -26.473  44.174  1.00 34.09           C  
ATOM   1828  CZ  TYR A 308       7.830 -26.468  43.026  1.00 36.66           C  
ATOM   1829  OH  TYR A 308       8.992 -27.200  42.975  1.00 43.36           O  
ATOM   1830  N   PHE A 309       5.654 -21.497  42.874  1.00 31.21           N  
ATOM   1831  CA  PHE A 309       6.851 -20.712  42.622  1.00 30.77           C  
ATOM   1832  C   PHE A 309       7.117 -19.661  43.695  1.00 32.43           C  
ATOM   1833  O   PHE A 309       8.268 -19.448  44.074  1.00 33.42           O  
ATOM   1834  CB  PHE A 309       6.825 -20.136  41.211  1.00 27.89           C  
ATOM   1835  CG  PHE A 309       6.974 -21.185  40.153  1.00 27.94           C  
ATOM   1836  CD1 PHE A 309       8.116 -21.981  40.112  1.00 30.10           C  
ATOM   1837  CD2 PHE A 309       5.954 -21.435  39.249  1.00 28.58           C  
ATOM   1838  CE1 PHE A 309       8.240 -23.017  39.186  1.00 29.46           C  
ATOM   1839  CE2 PHE A 309       6.064 -22.466  38.318  1.00 29.94           C  
ATOM   1840  CZ  PHE A 309       7.213 -23.260  38.289  1.00 28.92           C  
ATOM   1841  N   LYS A 310       6.061 -19.045  44.224  1.00 34.64           N  
ATOM   1842  CA  LYS A 310       6.232 -18.060  45.296  1.00 37.46           C  
ATOM   1843  C   LYS A 310       6.737 -18.772  46.544  1.00 37.29           C  
ATOM   1844  O   LYS A 310       7.552 -18.228  47.279  1.00 39.80           O  
ATOM   1845  CB  LYS A 310       4.923 -17.335  45.626  1.00 38.02           C  
ATOM   1846  CG  LYS A 310       4.487 -16.311  44.598  1.00 41.40           C  
ATOM   1847  CD  LYS A 310       3.178 -15.663  45.021  1.00 45.97           C  
ATOM   1848  CE  LYS A 310       2.588 -14.802  43.911  1.00 47.75           C  
ATOM   1849  NZ  LYS A 310       1.227 -14.296  44.282  1.00 49.08           N  
ATOM   1850  N   ALA A 311       6.268 -20.001  46.759  1.00 37.21           N  
ATOM   1851  CA  ALA A 311       6.678 -20.804  47.914  1.00 36.83           C  
ATOM   1852  C   ALA A 311       8.161 -21.177  47.838  1.00 37.16           C  
ATOM   1853  O   ALA A 311       8.843 -21.237  48.859  1.00 35.91           O  
ATOM   1854  CB  ALA A 311       5.827 -22.058  48.014  1.00 36.03           C  
ATOM   1855  N   GLN A 312       8.646 -21.445  46.628  1.00 37.98           N  
ATOM   1856  CA  GLN A 312      10.048 -21.790  46.421  1.00 42.28           C  
ATOM   1857  C   GLN A 312      10.934 -20.582  46.711  1.00 43.12           C  
ATOM   1858  O   GLN A 312      12.034 -20.726  47.239  1.00 43.52           O  
ATOM   1859  CB  GLN A 312      10.282 -22.282  44.990  1.00 44.21           C  
ATOM   1860  CG  GLN A 312       9.549 -23.574  44.655  1.00 49.79           C  
ATOM   1861  CD  GLN A 312       9.899 -24.720  45.602  1.00 55.08           C  
ATOM   1862  OE1 GLN A 312      10.841 -25.480  45.356  1.00 57.17           O  
ATOM   1863  NE2 GLN A 312       9.131 -24.854  46.686  1.00 55.30           N  
ATOM   1864  N   THR A 313      10.430 -19.392  46.395  1.00 44.10           N  
ATOM   1865  CA  THR A 313      11.164 -18.150  46.629  1.00 46.17           C  
ATOM   1866  C   THR A 313      11.317 -17.917  48.133  1.00 47.57           C  
ATOM   1867  O   THR A 313      12.360 -17.442  48.593  1.00 47.41           O  
ATOM   1868  CB  THR A 313      10.455 -16.945  45.961  1.00 44.50           C  
ATOM   1869  OG1 THR A 313      10.325 -17.196  44.555  1.00 43.67           O  
ATOM   1870  CG2 THR A 313      11.255 -15.658  46.157  1.00 44.22           C  
ATOM   1871  N   GLU A 314      10.280 -18.262  48.892  1.00 50.06           N  
ATOM   1872  CA  GLU A 314      10.310 -18.121  50.346  1.00 54.33           C  
ATOM   1873  C   GLU A 314      11.251 -19.167  50.937  1.00 54.74           C  
ATOM   1874  O   GLU A 314      12.064 -18.864  51.807  1.00 53.73           O  
ATOM   1875  CB  GLU A 314       8.908 -18.298  50.934  1.00 57.98           C  
ATOM   1876  CG  GLU A 314       7.980 -17.100  50.748  1.00 64.35           C  
ATOM   1877  CD  GLU A 314       8.262 -15.969  51.731  1.00 67.63           C  
ATOM   1878  OE1 GLU A 314       7.476 -15.804  52.694  1.00 68.41           O  
ATOM   1879  OE2 GLU A 314       9.260 -15.240  51.536  1.00 69.43           O  
ATOM   1880  N   ALA A 315      11.157 -20.391  50.428  1.00 56.67           N  
ATOM   1881  CA  ALA A 315      11.998 -21.485  50.896  1.00 59.58           C  
ATOM   1882  C   ALA A 315      13.480 -21.193  50.679  1.00 61.82           C  
ATOM   1883  O   ALA A 315      14.307 -21.494  51.542  1.00 62.49           O  
ATOM   1884  CB  ALA A 315      11.610 -22.777  50.201  1.00 59.67           C  
ATOM   1885  N   ARG A 316      13.807 -20.590  49.536  1.00 63.39           N  
ATOM   1886  CA  ARG A 316      15.193 -20.259  49.214  1.00 64.64           C  
ATOM   1887  C   ARG A 316      15.816 -19.235  50.159  1.00 65.64           C  
ATOM   1888  O   ARG A 316      16.988 -19.352  50.513  1.00 64.94           O  
ATOM   1889  CB  ARG A 316      15.325 -19.805  47.756  1.00 64.59           C  
ATOM   1890  CG  ARG A 316      15.237 -20.959  46.757  1.00 66.31           C  
ATOM   1891  CD  ARG A 316      15.467 -20.513  45.320  1.00 67.64           C  
ATOM   1892  NE  ARG A 316      14.380 -19.679  44.810  1.00 69.69           N  
ATOM   1893  CZ  ARG A 316      14.477 -18.373  44.580  1.00 70.49           C  
ATOM   1894  NH1 ARG A 316      13.431 -17.703  44.115  1.00 72.04           N  
ATOM   1895  NH2 ARG A 316      15.616 -17.732  44.820  1.00 70.45           N  
ATOM   1896  N   LYS A 317      15.037 -18.249  50.593  1.00 66.52           N  
ATOM   1897  CA  LYS A 317      15.566 -17.245  51.507  1.00 68.95           C  
ATOM   1898  C   LYS A 317      15.598 -17.749  52.949  1.00 71.10           C  
ATOM   1899  O   LYS A 317      15.794 -16.972  53.884  1.00 71.56           O  
ATOM   1900  CB  LYS A 317      14.788 -15.926  51.401  1.00 68.19           C  
ATOM   1901  CG  LYS A 317      13.296 -16.038  51.618  1.00 68.12           C  
ATOM   1902  CD  LYS A 317      12.645 -14.665  51.693  1.00 69.40           C  
ATOM   1903  CE  LYS A 317      13.071 -13.918  52.951  1.00 70.35           C  
ATOM   1904  NZ  LYS A 317      12.361 -12.616  53.108  1.00 71.70           N  
ATOM   1905  N   GLN A 318      15.431 -19.060  53.115  1.00 73.03           N  
ATOM   1906  CA  GLN A 318      15.445 -19.693  54.432  1.00 74.37           C  
ATOM   1907  C   GLN A 318      16.481 -20.814  54.506  1.00 75.00           C  
ATOM   1908  O   GLN A 318      16.555 -21.528  55.506  1.00 74.11           O  
ATOM   1909  CB  GLN A 318      14.058 -20.250  54.773  1.00 74.64           C  
ATOM   1910  CG  GLN A 318      12.971 -19.196  54.924  1.00 76.25           C  
ATOM   1911  CD  GLN A 318      13.205 -18.271  56.105  1.00 77.04           C  
ATOM   1912  OE1 GLN A 318      12.771 -18.550  57.223  1.00 76.97           O  
ATOM   1913  NE2 GLN A 318      13.889 -17.160  55.860  1.00 76.79           N  
ATOM   1914  N   MET A 319      17.277 -20.959  53.447  1.00 76.82           N  
ATOM   1915  CA  MET A 319      18.317 -21.988  53.378  1.00 79.36           C  
ATOM   1916  C   MET A 319      19.362 -21.844  54.480  1.00 80.50           C  
ATOM   1917  O   MET A 319      19.502 -20.780  55.087  1.00 80.95           O  
ATOM   1918  CB  MET A 319      19.043 -21.938  52.032  1.00 80.55           C  
ATOM   1919  CG  MET A 319      18.225 -22.334  50.827  1.00 82.87           C  
ATOM   1920  SD  MET A 319      19.270 -22.382  49.349  1.00 85.79           S  
ATOM   1921  CE  MET A 319      19.271 -20.650  48.858  1.00 85.61           C  
ATOM   1922  N   SER A 320      20.115 -22.916  54.709  1.00 81.73           N  
ATOM   1923  CA  SER A 320      21.170 -22.926  55.718  1.00 83.47           C  
ATOM   1924  C   SER A 320      22.430 -22.272  55.152  1.00 84.80           C  
ATOM   1925  O   SER A 320      22.520 -22.032  53.947  1.00 84.42           O  
ATOM   1926  CB  SER A 320      21.489 -24.365  56.131  1.00 82.56           C  
ATOM   1927  OG  SER A 320      22.012 -25.106  55.041  1.00 81.40           O  
ATOM   1928  N   LYS A 321      23.392 -21.971  56.022  1.00 86.16           N  
ATOM   1929  CA  LYS A 321      24.646 -21.370  55.576  1.00 87.84           C  
ATOM   1930  C   LYS A 321      25.456 -22.385  54.772  1.00 88.40           C  
ATOM   1931  O   LYS A 321      26.314 -22.012  53.973  1.00 88.55           O  
ATOM   1932  CB  LYS A 321      25.477 -20.864  56.759  1.00 88.08           C  
ATOM   1933  CG  LYS A 321      25.032 -19.518  57.306  1.00 88.46           C  
ATOM   1934  CD  LYS A 321      26.156 -18.845  58.082  1.00 88.69           C  
ATOM   1935  CE  LYS A 321      27.347 -18.548  57.176  1.00 89.42           C  
ATOM   1936  NZ  LYS A 321      28.472 -17.894  57.903  1.00 90.20           N  
ATOM   1937  N   GLU A 322      25.172 -23.666  54.997  1.00 88.60           N  
ATOM   1938  CA  GLU A 322      25.848 -24.752  54.299  1.00 88.74           C  
ATOM   1939  C   GLU A 322      25.376 -24.774  52.850  1.00 87.98           C  
ATOM   1940  O   GLU A 322      26.188 -24.841  51.925  1.00 88.89           O  
ATOM   1941  CB  GLU A 322      25.541 -26.100  54.968  1.00 90.71           C  
ATOM   1942  CG  GLU A 322      26.087 -26.264  56.391  1.00 92.74           C  
ATOM   1943  CD  GLU A 322      25.428 -25.333  57.399  1.00 93.73           C  
ATOM   1944  OE1 GLU A 322      24.244 -25.553  57.732  1.00 94.04           O  
ATOM   1945  OE2 GLU A 322      26.097 -24.382  57.859  1.00 94.65           O  
ATOM   1946  N   GLU A 323      24.058 -24.711  52.666  1.00 86.38           N  
ATOM   1947  CA  GLU A 323      23.454 -24.708  51.336  1.00 84.24           C  
ATOM   1948  C   GLU A 323      23.890 -23.474  50.557  1.00 81.92           C  
ATOM   1949  O   GLU A 323      24.436 -23.588  49.462  1.00 81.31           O  
ATOM   1950  CB  GLU A 323      21.926 -24.730  51.448  1.00 85.54           C  
ATOM   1951  CG  GLU A 323      21.338 -26.056  51.913  1.00 87.63           C  
ATOM   1952  CD  GLU A 323      21.201 -27.071  50.789  1.00 88.92           C  
ATOM   1953  OE1 GLU A 323      20.061 -27.512  50.526  1.00 88.87           O  
ATOM   1954  OE2 GLU A 323      22.227 -27.431  50.169  1.00 89.51           O  
ATOM   1955  N   LYS A 324      23.674 -22.303  51.153  1.00 79.77           N  
ATOM   1956  CA  LYS A 324      24.026 -21.023  50.547  1.00 78.23           C  
ATOM   1957  C   LYS A 324      25.483 -20.920  50.106  1.00 77.35           C  
ATOM   1958  O   LYS A 324      25.766 -20.537  48.968  1.00 77.28           O  
ATOM   1959  CB  LYS A 324      23.693 -19.876  51.503  1.00 78.65           C  
ATOM   1960  CG  LYS A 324      22.335 -19.232  51.262  1.00 79.60           C  
ATOM   1961  CD  LYS A 324      22.301 -18.485  49.930  1.00 81.40           C  
ATOM   1962  CE  LYS A 324      23.305 -17.330  49.903  1.00 82.75           C  
ATOM   1963  NZ  LYS A 324      23.332 -16.620  48.591  1.00 82.29           N  
ATOM   1964  N   LEU A 325      26.400 -21.264  51.003  1.00 75.79           N  
ATOM   1965  CA  LEU A 325      27.825 -21.205  50.699  1.00 75.25           C  
ATOM   1966  C   LEU A 325      28.182 -22.173  49.573  1.00 74.94           C  
ATOM   1967  O   LEU A 325      28.962 -21.834  48.679  1.00 75.02           O  
ATOM   1968  CB  LEU A 325      28.650 -21.521  51.949  1.00 75.61           C  
ATOM   1969  CG  LEU A 325      30.161 -21.288  51.885  1.00 75.75           C  
ATOM   1970  CD1 LEU A 325      30.459 -19.826  51.573  1.00 75.44           C  
ATOM   1971  CD2 LEU A 325      30.793 -21.691  53.210  1.00 76.97           C  
ATOM   1972  N   LYS A 326      27.590 -23.365  49.607  1.00 73.28           N  
ATOM   1973  CA  LYS A 326      27.844 -24.375  48.586  1.00 72.37           C  
ATOM   1974  C   LYS A 326      27.436 -23.875  47.200  1.00 71.26           C  
ATOM   1975  O   LYS A 326      28.163 -24.069  46.228  1.00 71.59           O  
ATOM   1976  CB  LYS A 326      27.095 -25.670  48.913  1.00 73.63           C  
ATOM   1977  CG  LYS A 326      27.318 -26.786  47.901  1.00 74.05           C  
ATOM   1978  CD  LYS A 326      26.444 -27.996  48.187  1.00 74.81           C  
ATOM   1979  CE  LYS A 326      26.629 -29.071  47.122  1.00 75.52           C  
ATOM   1980  NZ  LYS A 326      26.278 -28.585  45.751  1.00 74.87           N  
ATOM   1981  N   ILE A 327      26.281 -23.219  47.121  1.00 70.11           N  
ATOM   1982  CA  ILE A 327      25.783 -22.687  45.854  1.00 68.89           C  
ATOM   1983  C   ILE A 327      26.732 -21.617  45.319  1.00 68.51           C  
ATOM   1984  O   ILE A 327      26.971 -21.537  44.114  1.00 68.52           O  
ATOM   1985  CB  ILE A 327      24.364 -22.082  46.011  1.00 68.34           C  
ATOM   1986  CG1 ILE A 327      23.380 -23.160  46.474  1.00 67.42           C  
ATOM   1987  CG2 ILE A 327      23.891 -21.480  44.687  1.00 66.88           C  
ATOM   1988  CD1 ILE A 327      21.982 -22.642  46.740  1.00 66.51           C  
ATOM   1989  N   LYS A 328      27.285 -20.817  46.228  1.00 67.68           N  
ATOM   1990  CA  LYS A 328      28.214 -19.754  45.868  1.00 67.18           C  
ATOM   1991  C   LYS A 328      29.535 -20.315  45.340  1.00 67.29           C  
ATOM   1992  O   LYS A 328      30.142 -19.733  44.442  1.00 66.27           O  
ATOM   1993  CB  LYS A 328      28.459 -18.841  47.074  1.00 67.90           C  
ATOM   1994  CG  LYS A 328      29.451 -17.715  46.830  1.00 68.37           C  
ATOM   1995  CD  LYS A 328      29.394 -16.668  47.934  1.00 68.52           C  
ATOM   1996  CE  LYS A 328      28.041 -15.968  47.953  1.00 69.79           C  
ATOM   1997  NZ  LYS A 328      27.992 -14.863  48.948  1.00 70.92           N  
ATOM   1998  N   GLU A 329      29.962 -21.455  45.883  1.00 67.75           N  
ATOM   1999  CA  GLU A 329      31.205 -22.092  45.456  1.00 68.43           C  
ATOM   2000  C   GLU A 329      31.088 -22.767  44.095  1.00 67.77           C  
ATOM   2001  O   GLU A 329      32.060 -22.817  43.340  1.00 67.56           O  
ATOM   2002  CB  GLU A 329      31.699 -23.097  46.497  1.00 71.23           C  
ATOM   2003  CG  GLU A 329      32.209 -22.455  47.782  1.00 74.57           C  
ATOM   2004  CD  GLU A 329      33.076 -23.390  48.621  1.00 77.04           C  
ATOM   2005  OE1 GLU A 329      32.980 -24.630  48.457  1.00 77.40           O  
ATOM   2006  OE2 GLU A 329      33.860 -22.875  49.450  1.00 77.22           O  
ATOM   2007  N   GLU A 330      29.907 -23.301  43.790  1.00 66.96           N  
ATOM   2008  CA  GLU A 330      29.680 -23.949  42.501  1.00 65.91           C  
ATOM   2009  C   GLU A 330      29.750 -22.866  41.425  1.00 64.47           C  
ATOM   2010  O   GLU A 330      30.253 -23.099  40.326  1.00 64.70           O  
ATOM   2011  CB  GLU A 330      28.304 -24.629  42.453  1.00 68.71           C  
ATOM   2012  CG  GLU A 330      27.955 -25.526  43.650  1.00 71.87           C  
ATOM   2013  CD  GLU A 330      28.866 -26.740  43.803  1.00 73.49           C  
ATOM   2014  OE1 GLU A 330      29.640 -26.782  44.787  1.00 71.91           O  
ATOM   2015  OE2 GLU A 330      28.793 -27.658  42.955  1.00 74.39           O  
ATOM   2016  N   ASN A 331      29.246 -21.678  41.756  1.00 62.04           N  
ATOM   2017  CA  ASN A 331      29.255 -20.547  40.834  1.00 60.86           C  
ATOM   2018  C   ASN A 331      30.666 -20.039  40.594  1.00 59.72           C  
ATOM   2019  O   ASN A 331      31.040 -19.730  39.462  1.00 59.26           O  
ATOM   2020  CB  ASN A 331      28.379 -19.408  41.359  1.00 60.32           C  
ATOM   2021  CG  ASN A 331      26.898 -19.652  41.127  1.00 60.88           C  
ATOM   2022  OD1 ASN A 331      26.078 -18.747  41.293  1.00 60.17           O  
ATOM   2023  ND2 ASN A 331      26.549 -20.875  40.732  1.00 59.28           N  
ATOM   2024  N   GLU A 332      31.450 -19.966  41.663  1.00 59.01           N  
ATOM   2025  CA  GLU A 332      32.821 -19.501  41.557  1.00 58.71           C  
ATOM   2026  C   GLU A 332      33.653 -20.410  40.657  1.00 56.56           C  
ATOM   2027  O   GLU A 332      34.397 -19.921  39.812  1.00 55.29           O  
ATOM   2028  CB  GLU A 332      33.463 -19.376  42.941  1.00 62.31           C  
ATOM   2029  CG  GLU A 332      32.859 -18.268  43.797  1.00 67.91           C  
ATOM   2030  CD  GLU A 332      33.594 -18.057  45.114  1.00 71.26           C  
ATOM   2031  OE1 GLU A 332      33.642 -19.000  45.937  1.00 72.13           O  
ATOM   2032  OE2 GLU A 332      34.118 -16.940  45.327  1.00 72.52           O  
ATOM   2033  N   LYS A 333      33.502 -21.724  40.805  1.00 54.24           N  
ATOM   2034  CA  LYS A 333      34.265 -22.655  39.981  1.00 52.95           C  
ATOM   2035  C   LYS A 333      33.777 -22.656  38.536  1.00 51.52           C  
ATOM   2036  O   LYS A 333      34.533 -22.969  37.614  1.00 52.11           O  
ATOM   2037  CB  LYS A 333      34.250 -24.071  40.565  1.00 56.02           C  
ATOM   2038  CG  LYS A 333      32.926 -24.806  40.468  1.00 60.53           C  
ATOM   2039  CD  LYS A 333      33.081 -26.252  40.918  1.00 63.04           C  
ATOM   2040  CE  LYS A 333      31.788 -27.034  40.740  1.00 65.74           C  
ATOM   2041  NZ  LYS A 333      31.943 -28.467  41.127  1.00 66.77           N  
ATOM   2042  N   LEU A 334      32.515 -22.293  38.336  1.00 48.23           N  
ATOM   2043  CA  LEU A 334      31.954 -22.231  36.995  1.00 45.62           C  
ATOM   2044  C   LEU A 334      32.556 -20.995  36.318  1.00 44.68           C  
ATOM   2045  O   LEU A 334      32.863 -21.007  35.130  1.00 41.76           O  
ATOM   2046  CB  LEU A 334      30.432 -22.131  37.068  1.00 45.80           C  
ATOM   2047  CG  LEU A 334      29.647 -22.576  35.835  1.00 44.67           C  
ATOM   2048  CD1 LEU A 334      30.014 -24.006  35.472  1.00 44.68           C  
ATOM   2049  CD2 LEU A 334      28.157 -22.464  36.115  1.00 46.74           C  
ATOM   2050  N   LEU A 335      32.768 -19.950  37.113  1.00 44.19           N  
ATOM   2051  CA  LEU A 335      33.358 -18.704  36.642  1.00 45.13           C  
ATOM   2052  C   LEU A 335      34.831 -18.907  36.273  1.00 46.12           C  
ATOM   2053  O   LEU A 335      35.300 -18.356  35.285  1.00 46.27           O  
ATOM   2054  CB  LEU A 335      33.196 -17.620  37.720  1.00 45.73           C  
ATOM   2055  CG  LEU A 335      33.788 -16.206  37.608  1.00 47.83           C  
ATOM   2056  CD1 LEU A 335      35.221 -16.196  38.109  1.00 48.84           C  
ATOM   2057  CD2 LEU A 335      33.674 -15.648  36.186  1.00 45.74           C  
ATOM   2058  N   LYS A 336      35.545 -19.728  37.041  1.00 48.00           N  
ATOM   2059  CA  LYS A 336      36.961 -19.983  36.770  1.00 49.65           C  
ATOM   2060  C   LYS A 336      37.117 -20.819  35.505  1.00 48.63           C  
ATOM   2061  O   LYS A 336      38.035 -20.602  34.713  1.00 50.47           O  
ATOM   2062  CB  LYS A 336      37.635 -20.740  37.929  1.00 53.80           C  
ATOM   2063  CG  LYS A 336      37.230 -20.338  39.344  1.00 57.50           C  
ATOM   2064  CD  LYS A 336      37.510 -18.880  39.667  1.00 61.48           C  
ATOM   2065  CE  LYS A 336      37.020 -18.541  41.076  1.00 63.35           C  
ATOM   2066  NZ  LYS A 336      37.085 -17.080  41.373  1.00 64.87           N  
ATOM   2067  N   GLU A 337      36.219 -21.783  35.327  1.00 45.87           N  
ATOM   2068  CA  GLU A 337      36.264 -22.672  34.174  1.00 43.76           C  
ATOM   2069  C   GLU A 337      35.736 -22.107  32.865  1.00 40.18           C  
ATOM   2070  O   GLU A 337      36.314 -22.369  31.811  1.00 40.91           O  
ATOM   2071  CB  GLU A 337      35.524 -23.981  34.481  1.00 50.42           C  
ATOM   2072  CG  GLU A 337      36.380 -25.099  35.088  1.00 56.37           C  
ATOM   2073  CD  GLU A 337      36.833 -24.814  36.513  1.00 59.43           C  
ATOM   2074  OE1 GLU A 337      37.837 -24.089  36.696  1.00 61.39           O  
ATOM   2075  OE2 GLU A 337      36.193 -25.334  37.453  1.00 61.99           O  
ATOM   2076  N   TYR A 338      34.655 -21.330  32.925  1.00 35.15           N  
ATOM   2077  CA  TYR A 338      34.034 -20.784  31.718  1.00 31.88           C  
ATOM   2078  C   TYR A 338      34.018 -19.271  31.558  1.00 28.94           C  
ATOM   2079  O   TYR A 338      33.727 -18.774  30.475  1.00 29.68           O  
ATOM   2080  CB  TYR A 338      32.598 -21.301  31.602  1.00 32.46           C  
ATOM   2081  CG  TYR A 338      32.502 -22.799  31.458  1.00 36.25           C  
ATOM   2082  CD1 TYR A 338      32.441 -23.390  30.197  1.00 34.82           C  
ATOM   2083  CD2 TYR A 338      32.501 -23.629  32.580  1.00 37.06           C  
ATOM   2084  CE1 TYR A 338      32.387 -24.765  30.052  1.00 38.54           C  
ATOM   2085  CE2 TYR A 338      32.448 -25.010  32.449  1.00 37.98           C  
ATOM   2086  CZ  TYR A 338      32.393 -25.571  31.181  1.00 40.64           C  
ATOM   2087  OH  TYR A 338      32.366 -26.940  31.034  1.00 43.71           O  
ATOM   2088  N   GLY A 339      34.320 -18.542  32.626  1.00 28.81           N  
ATOM   2089  CA  GLY A 339      34.309 -17.091  32.570  1.00 25.74           C  
ATOM   2090  C   GLY A 339      35.528 -16.429  31.957  1.00 26.34           C  
ATOM   2091  O   GLY A 339      35.580 -15.208  31.879  1.00 25.27           O  
ATOM   2092  N   PHE A 340      36.489 -17.218  31.481  1.00 25.46           N  
ATOM   2093  CA  PHE A 340      37.696 -16.651  30.892  1.00 25.07           C  
ATOM   2094  C   PHE A 340      38.019 -17.217  29.532  1.00 25.38           C  
ATOM   2095  O   PHE A 340      37.618 -18.327  29.192  1.00 26.68           O  
ATOM   2096  CB  PHE A 340      38.905 -16.865  31.805  1.00 24.70           C  
ATOM   2097  CG  PHE A 340      38.829 -16.119  33.107  1.00 25.02           C  
ATOM   2098  CD1 PHE A 340      38.141 -16.654  34.190  1.00 24.13           C  
ATOM   2099  CD2 PHE A 340      39.480 -14.901  33.262  1.00 25.24           C  
ATOM   2100  CE1 PHE A 340      38.103 -15.991  35.413  1.00 25.39           C  
ATOM   2101  CE2 PHE A 340      39.450 -14.228  34.479  1.00 25.55           C  
ATOM   2102  CZ  PHE A 340      38.759 -14.776  35.561  1.00 25.01           C  
ATOM   2103  N   CYS A 341      38.744 -16.431  28.750  1.00 24.69           N  
ATOM   2104  CA  CYS A 341      39.164 -16.846  27.422  1.00 26.64           C  
ATOM   2105  C   CYS A 341      40.554 -16.298  27.177  1.00 26.45           C  
ATOM   2106  O   CYS A 341      40.939 -15.270  27.738  1.00 26.63           O  
ATOM   2107  CB  CYS A 341      38.241 -16.281  26.353  1.00 25.48           C  
ATOM   2108  SG  CYS A 341      38.717 -14.638  25.870  1.00 41.49           S  
ATOM   2109  N   ILE A 342      41.282 -16.952  26.285  1.00 25.76           N  
ATOM   2110  CA  ILE A 342      42.626 -16.518  25.944  1.00 23.85           C  
ATOM   2111  C   ILE A 342      42.567 -15.829  24.604  1.00 23.53           C  
ATOM   2112  O   ILE A 342      42.088 -16.406  23.636  1.00 26.60           O  
ATOM   2113  CB  ILE A 342      43.600 -17.714  25.798  1.00 22.55           C  
ATOM   2114  CG1 ILE A 342      43.487 -18.645  27.002  1.00 20.30           C  
ATOM   2115  CG2 ILE A 342      45.020 -17.205  25.660  1.00 22.08           C  
ATOM   2116  CD1 ILE A 342      43.760 -17.964  28.315  1.00 20.80           C  
ATOM   2117  N   MET A 343      43.017 -14.586  24.558  1.00 23.44           N  
ATOM   2118  CA  MET A 343      43.062 -13.848  23.310  1.00 28.01           C  
ATOM   2119  C   MET A 343      44.459 -13.257  23.196  1.00 26.71           C  
ATOM   2120  O   MET A 343      44.870 -12.487  24.051  1.00 29.69           O  
ATOM   2121  CB  MET A 343      42.010 -12.733  23.278  1.00 27.46           C  
ATOM   2122  CG  MET A 343      42.063 -11.921  21.996  1.00 29.37           C  
ATOM   2123  SD  MET A 343      40.747 -10.715  21.806  1.00 30.66           S  
ATOM   2124  CE  MET A 343      39.397 -11.777  21.219  1.00 30.04           C  
ATOM   2125  N   ASP A 344      45.210 -13.695  22.189  1.00 32.62           N  
ATOM   2126  CA  ASP A 344      46.573 -13.212  21.935  1.00 34.67           C  
ATOM   2127  C   ASP A 344      47.473 -13.011  23.145  1.00 35.10           C  
ATOM   2128  O   ASP A 344      47.556 -11.909  23.644  1.00 42.47           O  
ATOM   2129  CB  ASP A 344      46.535 -11.857  21.226  1.00 34.98           C  
ATOM   2130  CG  ASP A 344      45.887 -11.917  19.883  1.00 39.65           C  
ATOM   2131  OD1 ASP A 344      45.995 -12.957  19.207  1.00 42.05           O  
ATOM   2132  OD2 ASP A 344      45.283 -10.901  19.497  1.00 45.79           O  
ATOM   2133  N   ASN A 345      48.158 -14.028  23.629  1.00 32.13           N  
ATOM   2134  CA  ASN A 345      49.075 -13.801  24.756  1.00 27.80           C  
ATOM   2135  C   ASN A 345      48.483 -13.490  26.128  1.00 22.80           C  
ATOM   2136  O   ASN A 345      49.213 -13.504  27.111  1.00 21.34           O  
ATOM   2137  CB  ASN A 345      50.109 -12.705  24.411  1.00 29.65           C  
ATOM   2138  CG  ASN A 345      50.645 -12.820  22.987  1.00 29.52           C  
ATOM   2139  OD1 ASN A 345      50.479 -11.910  22.187  1.00 34.00           O  
ATOM   2140  ND2 ASN A 345      51.258 -13.944  22.665  1.00 21.64           N  
ATOM   2141  N   HIS A 346      47.199 -13.161  26.216  1.00 19.30           N  
ATOM   2142  CA  HIS A 346      46.612 -12.874  27.528  1.00 20.22           C  
ATOM   2143  C   HIS A 346      45.263 -13.533  27.798  1.00 20.42           C  
ATOM   2144  O   HIS A 346      44.481 -13.782  26.888  1.00 19.90           O  
ATOM   2145  CB  HIS A 346      46.453 -11.368  27.759  1.00 19.32           C  
ATOM   2146  CG  HIS A 346      47.746 -10.628  27.833  1.00 21.19           C  
ATOM   2147  ND1 HIS A 346      48.403 -10.399  29.022  1.00 22.67           N  
ATOM   2148  CD2 HIS A 346      48.516 -10.083  26.864  1.00 15.95           C  
ATOM   2149  CE1 HIS A 346      49.523  -9.745  28.783  1.00 19.10           C  
ATOM   2150  NE2 HIS A 346      49.614  -9.539  27.481  1.00 23.30           N  
ATOM   2151  N   LYS A 347      45.001 -13.764  29.077  1.00 20.17           N  
ATOM   2152  CA  LYS A 347      43.759 -14.347  29.552  1.00 23.15           C  
ATOM   2153  C   LYS A 347      42.834 -13.173  29.868  1.00 26.93           C  
ATOM   2154  O   LYS A 347      43.239 -12.242  30.558  1.00 27.66           O  
ATOM   2155  CB  LYS A 347      44.030 -15.138  30.829  1.00 22.98           C  
ATOM   2156  CG  LYS A 347      42.784 -15.626  31.539  1.00 30.75           C  
ATOM   2157  CD  LYS A 347      43.128 -16.528  32.709  1.00 32.97           C  
ATOM   2158  CE  LYS A 347      43.618 -17.885  32.219  1.00 38.54           C  
ATOM   2159  NZ  LYS A 347      44.001 -18.795  33.340  1.00 41.83           N  
ATOM   2160  N   GLU A 348      41.622 -13.184  29.330  1.00 27.05           N  
ATOM   2161  CA  GLU A 348      40.673 -12.100  29.585  1.00 29.68           C  
ATOM   2162  C   GLU A 348      39.290 -12.608  29.946  1.00 29.18           C  
ATOM   2163  O   GLU A 348      38.862 -13.666  29.479  1.00 26.55           O  
ATOM   2164  CB  GLU A 348      40.607 -11.150  28.393  1.00 35.85           C  
ATOM   2165  CG  GLU A 348      41.903 -10.350  28.212  1.00 46.99           C  
ATOM   2166  CD  GLU A 348      41.773  -9.200  27.230  1.00 51.55           C  
ATOM   2167  OE1 GLU A 348      40.822  -9.211  26.426  1.00 57.52           O  
ATOM   2168  OE2 GLU A 348      42.620  -8.283  27.265  1.00 52.15           O  
ATOM   2169  N   ARG A 349      38.594 -11.856  30.794  1.00 27.78           N  
ATOM   2170  CA  ARG A 349      37.273 -12.267  31.231  1.00 28.46           C  
ATOM   2171  C   ARG A 349      36.192 -12.131  30.168  1.00 23.24           C  
ATOM   2172  O   ARG A 349      36.217 -11.223  29.345  1.00 20.69           O  
ATOM   2173  CB  ARG A 349      36.862 -11.538  32.522  1.00 34.54           C  
ATOM   2174  CG  ARG A 349      35.620 -12.153  33.207  1.00 42.55           C  
ATOM   2175  CD  ARG A 349      35.365 -11.591  34.606  1.00 49.63           C  
ATOM   2176  NE  ARG A 349      36.421 -11.962  35.547  1.00 55.16           N  
ATOM   2177  CZ  ARG A 349      37.034 -11.111  36.369  1.00 57.31           C  
ATOM   2178  NH1 ARG A 349      36.697  -9.827  36.379  1.00 59.19           N  
ATOM   2179  NH2 ARG A 349      38.010 -11.539  37.163  1.00 58.85           N  
ATOM   2180  N   ILE A 350      35.299 -13.112  30.147  1.00 22.27           N  
ATOM   2181  CA  ILE A 350      34.171 -13.126  29.229  1.00 23.18           C  
ATOM   2182  C   ILE A 350      32.993 -12.508  29.988  1.00 23.92           C  
ATOM   2183  O   ILE A 350      32.734 -12.879  31.136  1.00 24.71           O  
ATOM   2184  CB  ILE A 350      33.800 -14.563  28.827  1.00 20.60           C  
ATOM   2185  CG1 ILE A 350      35.029 -15.279  28.259  1.00 20.10           C  
ATOM   2186  CG2 ILE A 350      32.718 -14.535  27.763  1.00 17.53           C  
ATOM   2187  CD1 ILE A 350      34.812 -16.751  27.973  1.00 17.02           C  
ATOM   2188  N   ALA A 351      32.257 -11.619  29.328  1.00 22.90           N  
ATOM   2189  CA  ALA A 351      31.121 -10.930  29.941  1.00 25.79           C  
ATOM   2190  C   ALA A 351      29.911 -11.771  30.371  1.00 30.25           C  
ATOM   2191  O   ALA A 351      29.632 -11.901  31.573  1.00 36.67           O  
ATOM   2192  CB  ALA A 351      30.664  -9.778  29.053  1.00 24.93           C  
ATOM   2193  N   ASN A 352      29.172 -12.318  29.412  1.00 28.12           N  
ATOM   2194  CA  ASN A 352      27.984 -13.107  29.754  1.00 26.59           C  
ATOM   2195  C   ASN A 352      28.103 -14.508  29.168  1.00 26.65           C  
ATOM   2196  O   ASN A 352      27.426 -14.837  28.191  1.00 27.43           O  
ATOM   2197  CB  ASN A 352      26.726 -12.422  29.202  1.00 29.51           C  
ATOM   2198  CG  ASN A 352      26.364 -11.138  29.951  1.00 32.63           C  
ATOM   2199  OD1 ASN A 352      25.428 -11.125  30.750  1.00 37.79           O  
ATOM   2200  ND2 ASN A 352      27.083 -10.055  29.675  1.00 31.85           N  
ATOM   2201  N   PHE A 353      28.962 -15.330  29.769  1.00 23.67           N  
ATOM   2202  CA  PHE A 353      29.183 -16.688  29.286  1.00 25.65           C  
ATOM   2203  C   PHE A 353      27.996 -17.625  29.520  1.00 24.00           C  
ATOM   2204  O   PHE A 353      27.875 -18.648  28.857  1.00 22.37           O  
ATOM   2205  CB  PHE A 353      30.466 -17.274  29.882  1.00 27.15           C  
ATOM   2206  CG  PHE A 353      30.468 -17.341  31.389  1.00 29.77           C  
ATOM   2207  CD1 PHE A 353      30.217 -18.536  32.043  1.00 29.07           C  
ATOM   2208  CD2 PHE A 353      30.751 -16.214  32.148  1.00 29.65           C  
ATOM   2209  CE1 PHE A 353      30.250 -18.611  33.432  1.00 33.03           C  
ATOM   2210  CE2 PHE A 353      30.786 -16.281  33.535  1.00 32.44           C  
ATOM   2211  CZ  PHE A 353      30.536 -17.479  34.177  1.00 32.44           C  
ATOM   2212  N   LYS A 354      27.141 -17.283  30.479  1.00 24.95           N  
ATOM   2213  CA  LYS A 354      25.956 -18.089  30.762  1.00 27.78           C  
ATOM   2214  C   LYS A 354      24.830 -17.615  29.863  1.00 28.56           C  
ATOM   2215  O   LYS A 354      24.436 -16.450  29.915  1.00 31.19           O  
ATOM   2216  CB  LYS A 354      25.509 -17.933  32.213  1.00 29.19           C  
ATOM   2217  CG  LYS A 354      26.426 -18.558  33.242  1.00 36.89           C  
ATOM   2218  CD  LYS A 354      25.879 -18.315  34.642  1.00 40.84           C  
ATOM   2219  CE  LYS A 354      26.790 -18.888  35.710  1.00 44.26           C  
ATOM   2220  NZ  LYS A 354      26.266 -18.625  37.093  1.00 48.62           N  
ATOM   2221  N   ILE A 355      24.345 -18.502  29.006  1.00 27.15           N  
ATOM   2222  CA  ILE A 355      23.249 -18.167  28.110  1.00 29.14           C  
ATOM   2223  C   ILE A 355      21.961 -18.053  28.919  1.00 28.07           C  
ATOM   2224  O   ILE A 355      21.670 -18.909  29.751  1.00 28.03           O  
ATOM   2225  CB  ILE A 355      23.082 -19.244  27.019  1.00 31.79           C  
ATOM   2226  CG1 ILE A 355      24.355 -19.306  26.170  1.00 29.52           C  
ATOM   2227  CG2 ILE A 355      21.843 -18.957  26.177  1.00 29.33           C  
ATOM   2228  CD1 ILE A 355      24.290 -20.288  25.028  1.00 35.48           C  
ATOM   2229  N   GLU A 356      21.214 -16.975  28.689  1.00 29.77           N  
ATOM   2230  CA  GLU A 356      19.951 -16.728  29.389  1.00 29.56           C  
ATOM   2231  C   GLU A 356      18.981 -17.893  29.185  1.00 26.99           C  
ATOM   2232  O   GLU A 356      18.847 -18.409  28.080  1.00 28.14           O  
ATOM   2233  CB  GLU A 356      19.304 -15.442  28.860  1.00 34.87           C  
ATOM   2234  CG  GLU A 356      19.165 -14.313  29.875  1.00 41.91           C  
ATOM   2235  CD  GLU A 356      20.492 -13.707  30.311  1.00 46.23           C  
ATOM   2236  OE1 GLU A 356      20.830 -13.830  31.512  1.00 48.96           O  
ATOM   2237  OE2 GLU A 356      21.176 -13.078  29.469  1.00 47.65           O  
ATOM   2238  N   PRO A 357      18.315 -18.339  30.258  1.00 26.41           N  
ATOM   2239  CA  PRO A 357      17.365 -19.449  30.126  1.00 23.96           C  
ATOM   2240  C   PRO A 357      16.126 -19.011  29.317  1.00 21.38           C  
ATOM   2241  O   PRO A 357      15.909 -17.820  29.095  1.00 18.65           O  
ATOM   2242  CB  PRO A 357      17.007 -19.762  31.587  1.00 23.64           C  
ATOM   2243  CG  PRO A 357      17.065 -18.428  32.251  1.00 26.41           C  
ATOM   2244  CD  PRO A 357      18.326 -17.800  31.636  1.00 27.60           C  
ATOM   2245  N   PRO A 358      15.319 -19.976  28.848  1.00 19.74           N  
ATOM   2246  CA  PRO A 358      14.115 -19.664  28.071  1.00 18.62           C  
ATOM   2247  C   PRO A 358      13.074 -18.918  28.900  1.00 19.42           C  
ATOM   2248  O   PRO A 358      13.102 -18.943  30.126  1.00 18.03           O  
ATOM   2249  CB  PRO A 358      13.618 -21.045  27.646  1.00 21.41           C  
ATOM   2250  CG  PRO A 358      14.080 -21.939  28.769  1.00 24.43           C  
ATOM   2251  CD  PRO A 358      15.472 -21.431  29.031  1.00 21.95           C  
ATOM   2252  N   GLY A 359      12.185 -18.206  28.223  1.00 19.81           N  
ATOM   2253  CA  GLY A 359      11.153 -17.467  28.924  1.00 18.86           C  
ATOM   2254  C   GLY A 359      10.247 -16.733  27.958  1.00 19.15           C  
ATOM   2255  O   GLY A 359      10.250 -17.006  26.758  1.00 21.03           O  
ATOM   2256  N   LEU A 360       9.466 -15.798  28.479  1.00 16.33           N  
ATOM   2257  CA  LEU A 360       8.551 -15.037  27.645  1.00 16.48           C  
ATOM   2258  C   LEU A 360       9.114 -13.643  27.430  1.00 14.39           C  
ATOM   2259  O   LEU A 360       9.611 -13.025  28.356  1.00 19.23           O  
ATOM   2260  CB  LEU A 360       7.178 -14.934  28.313  1.00 15.01           C  
ATOM   2261  CG  LEU A 360       6.511 -16.263  28.661  1.00 16.43           C  
ATOM   2262  CD1 LEU A 360       5.125 -15.968  29.209  1.00 14.91           C  
ATOM   2263  CD2 LEU A 360       6.426 -17.150  27.410  1.00 12.78           C  
ATOM   2264  N   PHE A 361       8.981 -13.145  26.212  1.00 14.15           N  
ATOM   2265  CA  PHE A 361       9.469 -11.828  25.860  1.00 13.95           C  
ATOM   2266  C   PHE A 361       8.486 -10.755  26.314  1.00 16.52           C  
ATOM   2267  O   PHE A 361       7.275 -10.964  26.309  1.00 17.18           O  
ATOM   2268  CB  PHE A 361       9.659 -11.751  24.349  1.00 11.69           C  
ATOM   2269  CG  PHE A 361      10.215 -10.435  23.872  1.00 17.38           C  
ATOM   2270  CD1 PHE A 361       9.369  -9.447  23.376  1.00 14.13           C  
ATOM   2271  CD2 PHE A 361      11.582 -10.187  23.916  1.00 14.56           C  
ATOM   2272  CE1 PHE A 361       9.875  -8.234  22.932  1.00 16.62           C  
ATOM   2273  CE2 PHE A 361      12.103  -8.969  23.470  1.00 17.22           C  
ATOM   2274  CZ  PHE A 361      11.240  -7.990  22.977  1.00 15.25           C  
ATOM   2275  N   ARG A 362       9.019  -9.631  26.766  1.00 17.00           N  
ATOM   2276  CA  ARG A 362       8.189  -8.511  27.183  1.00 21.17           C  
ATOM   2277  C   ARG A 362       8.697  -7.247  26.483  1.00 20.21           C  
ATOM   2278  O   ARG A 362       7.908  -6.462  25.965  1.00 19.84           O  
ATOM   2279  CB  ARG A 362       8.193  -8.344  28.709  1.00 24.44           C  
ATOM   2280  CG  ARG A 362       7.016  -7.503  29.239  1.00 31.55           C  
ATOM   2281  CD  ARG A 362       7.338  -6.027  29.290  1.00 35.11           C  
ATOM   2282  NE  ARG A 362       6.161  -5.158  29.391  1.00 35.18           N  
ATOM   2283  CZ  ARG A 362       5.774  -4.330  28.422  1.00 38.57           C  
ATOM   2284  NH1 ARG A 362       6.458  -4.275  27.281  1.00 35.61           N  
ATOM   2285  NH2 ARG A 362       4.760  -3.493  28.618  1.00 38.91           N  
ATOM   2286  N   GLY A 363      10.018  -7.087  26.419  1.00 18.98           N  
ATOM   2287  CA  GLY A 363      10.591  -5.918  25.769  1.00 14.06           C  
ATOM   2288  C   GLY A 363      10.339  -4.668  26.579  1.00 18.00           C  
ATOM   2289  O   GLY A 363      10.042  -4.744  27.770  1.00 18.65           O  
ATOM   2290  N   ARG A 364      10.491  -3.512  25.946  1.00 19.77           N  
ATOM   2291  CA  ARG A 364      10.267  -2.239  26.624  1.00 25.16           C  
ATOM   2292  C   ARG A 364       9.212  -1.475  25.837  1.00 26.32           C  
ATOM   2293  O   ARG A 364       9.082  -1.651  24.630  1.00 24.86           O  
ATOM   2294  CB  ARG A 364      11.589  -1.460  26.770  1.00 26.21           C  
ATOM   2295  CG  ARG A 364      12.626  -2.250  27.597  1.00 28.81           C  
ATOM   2296  CD  ARG A 364      13.799  -1.434  28.132  1.00 33.33           C  
ATOM   2297  NE  ARG A 364      14.870  -1.271  27.155  1.00 35.49           N  
ATOM   2298  CZ  ARG A 364      16.041  -1.916  27.172  1.00 34.61           C  
ATOM   2299  NH1 ARG A 364      16.338  -2.795  28.129  1.00 31.69           N  
ATOM   2300  NH2 ARG A 364      16.919  -1.688  26.205  1.00 24.39           N  
ATOM   2301  N   GLY A 365       8.374  -0.731  26.547  1.00 29.64           N  
ATOM   2302  CA  GLY A 365       7.319   0.017  25.887  1.00 31.27           C  
ATOM   2303  C   GLY A 365       6.202  -0.879  25.377  1.00 32.37           C  
ATOM   2304  O   GLY A 365       6.048  -2.013  25.809  1.00 33.45           O  
ATOM   2305  N   ASN A 366       5.430  -0.368  24.431  1.00 32.98           N  
ATOM   2306  CA  ASN A 366       4.314  -1.106  23.862  1.00 32.12           C  
ATOM   2307  C   ASN A 366       4.803  -1.940  22.679  1.00 29.22           C  
ATOM   2308  O   ASN A 366       4.631  -1.557  21.524  1.00 28.54           O  
ATOM   2309  CB  ASN A 366       3.233  -0.106  23.437  1.00 37.55           C  
ATOM   2310  CG  ASN A 366       2.034  -0.773  22.832  1.00 43.94           C  
ATOM   2311  OD1 ASN A 366       1.567  -0.374  21.767  1.00 50.02           O  
ATOM   2312  ND2 ASN A 366       1.529  -1.808  23.498  1.00 47.02           N  
ATOM   2313  N   HIS A 367       5.402  -3.091  22.983  1.00 24.34           N  
ATOM   2314  CA  HIS A 367       5.970  -3.980  21.966  1.00 22.30           C  
ATOM   2315  C   HIS A 367       4.971  -4.967  21.354  1.00 20.02           C  
ATOM   2316  O   HIS A 367       4.295  -5.693  22.072  1.00 21.84           O  
ATOM   2317  CB  HIS A 367       7.158  -4.751  22.561  1.00 19.96           C  
ATOM   2318  CG  HIS A 367       8.115  -5.270  21.535  1.00 19.69           C  
ATOM   2319  ND1 HIS A 367       9.406  -4.799  21.417  1.00 19.83           N  
ATOM   2320  CD2 HIS A 367       7.956  -6.184  20.548  1.00 18.30           C  
ATOM   2321  CE1 HIS A 367      10.000  -5.396  20.397  1.00 19.77           C  
ATOM   2322  NE2 HIS A 367       9.141  -6.242  19.853  1.00 23.30           N  
ATOM   2323  N   PRO A 368       4.926  -5.050  20.012  1.00 19.97           N  
ATOM   2324  CA  PRO A 368       4.044  -5.932  19.232  1.00 20.94           C  
ATOM   2325  C   PRO A 368       4.333  -7.423  19.438  1.00 21.51           C  
ATOM   2326  O   PRO A 368       3.522  -8.271  19.081  1.00 20.03           O  
ATOM   2327  CB  PRO A 368       4.385  -5.573  17.788  1.00 18.92           C  
ATOM   2328  CG  PRO A 368       4.955  -4.210  17.871  1.00 22.42           C  
ATOM   2329  CD  PRO A 368       5.781  -4.263  19.109  1.00 22.99           C  
ATOM   2330  N   LYS A 369       5.527  -7.738  19.929  1.00 20.08           N  
ATOM   2331  CA  LYS A 369       5.904  -9.126  20.144  1.00 18.54           C  
ATOM   2332  C   LYS A 369       5.896  -9.599  21.603  1.00 17.22           C  
ATOM   2333  O   LYS A 369       6.304 -10.728  21.890  1.00 16.56           O  
ATOM   2334  CB  LYS A 369       7.250  -9.401  19.472  1.00 18.88           C  
ATOM   2335  CG  LYS A 369       7.143  -9.429  17.947  1.00 22.44           C  
ATOM   2336  CD  LYS A 369       8.508  -9.391  17.283  1.00 24.32           C  
ATOM   2337  CE  LYS A 369       8.399  -9.416  15.775  1.00 22.86           C  
ATOM   2338  NZ  LYS A 369       7.785 -10.684  15.300  1.00 32.52           N  
ATOM   2339  N   MET A 370       5.425  -8.758  22.521  1.00 11.78           N  
ATOM   2340  CA  MET A 370       5.374  -9.158  23.926  1.00 13.94           C  
ATOM   2341  C   MET A 370       4.504 -10.409  24.058  1.00 15.93           C  
ATOM   2342  O   MET A 370       3.514 -10.569  23.326  1.00 17.62           O  
ATOM   2343  CB  MET A 370       4.815  -8.035  24.809  1.00 16.72           C  
ATOM   2344  CG  MET A 370       3.369  -7.664  24.541  1.00 23.82           C  
ATOM   2345  SD  MET A 370       2.665  -6.560  25.802  1.00 34.76           S  
ATOM   2346  CE  MET A 370       3.104  -4.934  25.106  1.00 37.27           C  
ATOM   2347  N   GLY A 371       4.899 -11.301  24.962  1.00 15.07           N  
ATOM   2348  CA  GLY A 371       4.167 -12.531  25.173  1.00 11.46           C  
ATOM   2349  C   GLY A 371       4.780 -13.705  24.443  1.00 12.12           C  
ATOM   2350  O   GLY A 371       4.503 -14.849  24.789  1.00 11.31           O  
ATOM   2351  N   MET A 372       5.567 -13.428  23.404  1.00 12.88           N  
ATOM   2352  CA  MET A 372       6.216 -14.483  22.631  1.00 16.86           C  
ATOM   2353  C   MET A 372       7.221 -15.274  23.451  1.00 14.51           C  
ATOM   2354  O   MET A 372       7.733 -14.793  24.451  1.00 15.53           O  
ATOM   2355  CB  MET A 372       6.884 -13.929  21.373  1.00 19.32           C  
ATOM   2356  CG  MET A 372       5.932 -13.801  20.199  1.00 24.88           C  
ATOM   2357  SD  MET A 372       6.722 -13.152  18.721  1.00 30.83           S  
ATOM   2358  CE  MET A 372       7.038 -14.683  17.754  1.00 35.03           C  
ATOM   2359  N   LEU A 373       7.452 -16.510  23.036  1.00 17.32           N  
ATOM   2360  CA  LEU A 373       8.369 -17.417  23.726  1.00 17.54           C  
ATOM   2361  C   LEU A 373       9.816 -17.298  23.244  1.00 17.14           C  
ATOM   2362  O   LEU A 373      10.069 -17.295  22.047  1.00 15.59           O  
ATOM   2363  CB  LEU A 373       7.896 -18.862  23.539  1.00 17.47           C  
ATOM   2364  CG  LEU A 373       8.768 -19.992  24.117  1.00 24.05           C  
ATOM   2365  CD1 LEU A 373       8.724 -20.002  25.646  1.00 17.62           C  
ATOM   2366  CD2 LEU A 373       8.287 -21.334  23.581  1.00 23.28           C  
ATOM   2367  N   LYS A 374      10.738 -17.096  24.182  1.00 17.61           N  
ATOM   2368  CA  LYS A 374      12.172 -17.050  23.876  1.00 19.83           C  
ATOM   2369  C   LYS A 374      12.574 -18.503  24.117  1.00 20.94           C  
ATOM   2370  O   LYS A 374      12.720 -18.923  25.258  1.00 22.16           O  
ATOM   2371  CB  LYS A 374      12.925 -16.149  24.857  1.00 19.77           C  
ATOM   2372  CG  LYS A 374      12.647 -14.652  24.696  1.00 25.65           C  
ATOM   2373  CD  LYS A 374      13.447 -13.809  25.687  1.00 26.11           C  
ATOM   2374  CE  LYS A 374      12.879 -13.899  27.083  1.00 31.49           C  
ATOM   2375  NZ  LYS A 374      13.632 -13.049  28.062  1.00 36.66           N  
ATOM   2376  N   ARG A 375      12.700 -19.285  23.056  1.00 20.77           N  
ATOM   2377  CA  ARG A 375      13.027 -20.694  23.223  1.00 22.36           C  
ATOM   2378  C   ARG A 375      14.430 -20.973  23.762  1.00 19.58           C  
ATOM   2379  O   ARG A 375      15.336 -20.145  23.645  1.00 19.73           O  
ATOM   2380  CB  ARG A 375      12.750 -21.472  21.924  1.00 29.05           C  
ATOM   2381  CG  ARG A 375      13.965 -21.833  21.086  1.00 38.66           C  
ATOM   2382  CD  ARG A 375      14.515 -20.653  20.318  1.00 44.86           C  
ATOM   2383  NE  ARG A 375      15.685 -21.034  19.527  1.00 51.24           N  
ATOM   2384  CZ  ARG A 375      16.505 -20.168  18.935  1.00 53.76           C  
ATOM   2385  NH1 ARG A 375      16.288 -18.860  19.037  1.00 54.10           N  
ATOM   2386  NH2 ARG A 375      17.554 -20.611  18.251  1.00 54.70           N  
ATOM   2387  N   ARG A 376      14.586 -22.143  24.368  1.00 16.73           N  
ATOM   2388  CA  ARG A 376      15.851 -22.570  24.934  1.00 16.78           C  
ATOM   2389  C   ARG A 376      16.925 -22.694  23.859  1.00 18.44           C  
ATOM   2390  O   ARG A 376      16.718 -23.361  22.840  1.00 20.56           O  
ATOM   2391  CB  ARG A 376      15.675 -23.910  25.647  1.00 20.47           C  
ATOM   2392  CG  ARG A 376      16.922 -24.394  26.369  1.00 19.54           C  
ATOM   2393  CD  ARG A 376      16.646 -25.690  27.122  1.00 19.58           C  
ATOM   2394  NE  ARG A 376      15.637 -25.523  28.170  1.00 21.47           N  
ATOM   2395  CZ  ARG A 376      15.903 -25.164  29.424  1.00 23.66           C  
ATOM   2396  NH1 ARG A 376      17.148 -24.919  29.811  1.00 22.31           N  
ATOM   2397  NH2 ARG A 376      14.919 -25.079  30.305  1.00 23.88           N  
ATOM   2398  N   ILE A 377      18.041 -21.992  24.052  1.00 18.43           N  
ATOM   2399  CA  ILE A 377      19.148 -22.059  23.092  1.00 20.51           C  
ATOM   2400  C   ILE A 377      19.883 -23.397  23.302  1.00 20.46           C  
ATOM   2401  O   ILE A 377      20.215 -23.760  24.425  1.00 21.33           O  
ATOM   2402  CB  ILE A 377      20.140 -20.894  23.270  1.00 19.57           C  
ATOM   2403  CG1 ILE A 377      19.418 -19.532  23.212  1.00 23.22           C  
ATOM   2404  CG2 ILE A 377      21.183 -20.948  22.192  1.00 19.07           C  
ATOM   2405  CD1 ILE A 377      18.753 -19.238  21.882  1.00 22.03           C  
ATOM   2406  N   MET A 378      20.122 -24.111  22.210  1.00 21.43           N  
ATOM   2407  CA  MET A 378      20.781 -25.419  22.225  1.00 22.79           C  
ATOM   2408  C   MET A 378      22.121 -25.356  21.488  1.00 21.09           C  
ATOM   2409  O   MET A 378      22.316 -24.492  20.622  1.00 19.18           O  
ATOM   2410  CB  MET A 378      19.897 -26.422  21.478  1.00 27.11           C  
ATOM   2411  CG  MET A 378      18.461 -26.464  21.944  1.00 32.33           C  
ATOM   2412  SD  MET A 378      18.374 -27.002  23.644  1.00 39.26           S  
ATOM   2413  CE  MET A 378      18.164 -28.766  23.409  1.00 42.16           C  
ATOM   2414  N   PRO A 379      23.032 -26.313  21.770  1.00 20.52           N  
ATOM   2415  CA  PRO A 379      24.346 -26.348  21.109  1.00 19.47           C  
ATOM   2416  C   PRO A 379      24.173 -26.279  19.589  1.00 22.06           C  
ATOM   2417  O   PRO A 379      24.978 -25.646  18.893  1.00 20.23           O  
ATOM   2418  CB  PRO A 379      24.908 -27.697  21.548  1.00 20.96           C  
ATOM   2419  CG  PRO A 379      24.325 -27.876  22.933  1.00 18.04           C  
ATOM   2420  CD  PRO A 379      22.893 -27.429  22.733  1.00 19.02           C  
ATOM   2421  N   GLU A 380      23.089 -26.891  19.096  1.00 20.25           N  
ATOM   2422  CA  GLU A 380      22.746 -26.899  17.664  1.00 22.88           C  
ATOM   2423  C   GLU A 380      22.495 -25.505  17.066  1.00 22.46           C  
ATOM   2424  O   GLU A 380      22.533 -25.334  15.848  1.00 25.06           O  
ATOM   2425  CB  GLU A 380      21.507 -27.776  17.409  1.00 23.86           C  
ATOM   2426  CG  GLU A 380      21.773 -29.275  17.395  1.00 27.57           C  
ATOM   2427  CD  GLU A 380      22.174 -29.830  18.750  1.00 30.41           C  
ATOM   2428  OE1 GLU A 380      21.752 -29.263  19.784  1.00 31.98           O  
ATOM   2429  OE2 GLU A 380      22.916 -30.835  18.774  1.00 29.15           O  
ATOM   2430  N   ASP A 381      22.169 -24.530  17.909  1.00 21.33           N  
ATOM   2431  CA  ASP A 381      21.945 -23.152  17.449  1.00 23.75           C  
ATOM   2432  C   ASP A 381      23.220 -22.329  17.592  1.00 22.73           C  
ATOM   2433  O   ASP A 381      23.276 -21.182  17.143  1.00 22.11           O  
ATOM   2434  CB  ASP A 381      20.898 -22.449  18.321  1.00 28.41           C  
ATOM   2435  CG  ASP A 381      19.578 -23.179  18.366  1.00 32.96           C  
ATOM   2436  OD1 ASP A 381      19.018 -23.454  17.281  1.00 35.84           O  
ATOM   2437  OD2 ASP A 381      19.094 -23.448  19.492  1.00 34.87           O  
ATOM   2438  N   ILE A 382      24.228 -22.917  18.230  1.00 19.21           N  
ATOM   2439  CA  ILE A 382      25.479 -22.226  18.522  1.00 19.56           C  
ATOM   2440  C   ILE A 382      26.581 -22.244  17.495  1.00 18.62           C  
ATOM   2441  O   ILE A 382      26.977 -23.294  16.989  1.00 20.05           O  
ATOM   2442  CB  ILE A 382      26.073 -22.720  19.871  1.00 20.63           C  
ATOM   2443  CG1 ILE A 382      25.094 -22.457  21.019  1.00 16.98           C  
ATOM   2444  CG2 ILE A 382      27.404 -22.071  20.145  1.00 19.50           C  
ATOM   2445  CD1 ILE A 382      24.865 -21.024  21.309  1.00 14.29           C  
ATOM   2446  N   ILE A 383      27.097 -21.058  17.211  1.00 19.24           N  
ATOM   2447  CA  ILE A 383      28.207 -20.918  16.288  1.00 18.03           C  
ATOM   2448  C   ILE A 383      29.369 -20.511  17.168  1.00 18.08           C  
ATOM   2449  O   ILE A 383      29.276 -19.534  17.905  1.00 19.15           O  
ATOM   2450  CB  ILE A 383      27.948 -19.835  15.237  1.00 19.48           C  
ATOM   2451  CG1 ILE A 383      26.704 -20.199  14.426  1.00 20.79           C  
ATOM   2452  CG2 ILE A 383      29.171 -19.672  14.343  1.00 18.15           C  
ATOM   2453  CD1 ILE A 383      26.323 -19.185  13.384  1.00 26.43           C  
ATOM   2454  N   ILE A 384      30.432 -21.302  17.127  1.00 18.89           N  
ATOM   2455  CA  ILE A 384      31.644 -21.070  17.909  1.00 18.15           C  
ATOM   2456  C   ILE A 384      32.713 -20.410  17.022  1.00 19.45           C  
ATOM   2457  O   ILE A 384      32.849 -20.758  15.849  1.00 19.85           O  
ATOM   2458  CB  ILE A 384      32.214 -22.409  18.417  1.00 18.46           C  
ATOM   2459  CG1 ILE A 384      31.213 -23.111  19.332  1.00 17.85           C  
ATOM   2460  CG2 ILE A 384      33.546 -22.203  19.100  1.00 18.14           C  
ATOM   2461  CD1 ILE A 384      31.072 -22.485  20.712  1.00 17.61           C  
ATOM   2462  N   ASN A 385      33.450 -19.453  17.582  1.00 17.14           N  
ATOM   2463  CA  ASN A 385      34.522 -18.765  16.854  1.00 16.50           C  
ATOM   2464  C   ASN A 385      35.796 -18.920  17.674  1.00 18.31           C  
ATOM   2465  O   ASN A 385      35.785 -18.703  18.890  1.00 17.96           O  
ATOM   2466  CB  ASN A 385      34.203 -17.276  16.694  1.00 17.93           C  
ATOM   2467  CG  ASN A 385      35.146 -16.566  15.728  1.00 22.32           C  
ATOM   2468  OD1 ASN A 385      35.524 -17.113  14.688  1.00 22.45           O  
ATOM   2469  ND2 ASN A 385      35.500 -15.323  16.053  1.00 21.94           N  
ATOM   2470  N   CYS A 386      36.876 -19.324  17.015  1.00 18.19           N  
ATOM   2471  CA  CYS A 386      38.175 -19.506  17.667  1.00 23.99           C  
ATOM   2472  C   CYS A 386      39.285 -19.618  16.620  1.00 24.12           C  
ATOM   2473  O   CYS A 386      39.002 -19.716  15.425  1.00 27.17           O  
ATOM   2474  CB  CYS A 386      38.167 -20.753  18.554  1.00 26.56           C  
ATOM   2475  SG  CYS A 386      37.851 -22.287  17.666  1.00 32.44           S  
ATOM   2476  N   SER A 387      40.541 -19.544  17.049  1.00 24.57           N  
ATOM   2477  CA  SER A 387      41.648 -19.647  16.098  1.00 27.29           C  
ATOM   2478  C   SER A 387      41.860 -21.095  15.685  1.00 30.11           C  
ATOM   2479  O   SER A 387      41.488 -22.008  16.416  1.00 29.60           O  
ATOM   2480  CB  SER A 387      42.934 -19.052  16.668  1.00 24.99           C  
ATOM   2481  OG  SER A 387      43.322 -19.703  17.858  1.00 28.34           O  
ATOM   2482  N   LYS A 388      42.420 -21.289  14.492  1.00 35.74           N  
ATOM   2483  CA  LYS A 388      42.677 -22.619  13.938  1.00 39.37           C  
ATOM   2484  C   LYS A 388      43.654 -23.472  14.736  1.00 40.04           C  
ATOM   2485  O   LYS A 388      43.771 -24.672  14.479  1.00 42.91           O  
ATOM   2486  CB  LYS A 388      43.196 -22.516  12.500  1.00 42.71           C  
ATOM   2487  CG  LYS A 388      42.203 -21.985  11.473  1.00 47.64           C  
ATOM   2488  CD  LYS A 388      42.713 -22.260  10.057  1.00 52.29           C  
ATOM   2489  CE  LYS A 388      41.762 -21.757   8.976  1.00 54.79           C  
ATOM   2490  NZ  LYS A 388      41.751 -20.268   8.863  1.00 58.60           N  
ATOM   2491  N   ASP A 389      44.385 -22.858  15.664  1.00 38.76           N  
ATOM   2492  CA  ASP A 389      45.353 -23.599  16.477  1.00 39.91           C  
ATOM   2493  C   ASP A 389      44.942 -23.778  17.938  1.00 38.02           C  
ATOM   2494  O   ASP A 389      45.673 -24.376  18.730  1.00 37.72           O  
ATOM   2495  CB  ASP A 389      46.755 -22.971  16.385  1.00 42.45           C  
ATOM   2496  CG  ASP A 389      46.757 -21.459  16.619  1.00 46.74           C  
ATOM   2497  OD1 ASP A 389      47.829 -20.835  16.440  1.00 48.13           O  
ATOM   2498  OD2 ASP A 389      45.700 -20.888  16.969  1.00 46.87           O  
ATOM   2499  N   ALA A 390      43.777 -23.248  18.295  1.00 34.30           N  
ATOM   2500  CA  ALA A 390      43.284 -23.381  19.658  1.00 31.77           C  
ATOM   2501  C   ALA A 390      42.551 -24.702  19.816  1.00 30.83           C  
ATOM   2502  O   ALA A 390      42.196 -25.353  18.837  1.00 31.99           O  
ATOM   2503  CB  ALA A 390      42.351 -22.236  19.994  1.00 31.62           C  
ATOM   2504  N   LYS A 391      42.350 -25.104  21.061  1.00 30.58           N  
ATOM   2505  CA  LYS A 391      41.629 -26.325  21.364  1.00 32.41           C  
ATOM   2506  C   LYS A 391      40.144 -25.972  21.232  1.00 31.21           C  
ATOM   2507  O   LYS A 391      39.644 -25.112  21.954  1.00 27.06           O  
ATOM   2508  CB  LYS A 391      41.945 -26.761  22.797  1.00 35.44           C  
ATOM   2509  CG  LYS A 391      41.332 -28.084  23.219  1.00 38.24           C  
ATOM   2510  CD  LYS A 391      41.767 -28.431  24.631  1.00 39.34           C  
ATOM   2511  CE  LYS A 391      41.437 -29.876  24.974  1.00 44.76           C  
ATOM   2512  NZ  LYS A 391      39.970 -30.143  24.936  1.00 46.95           N  
ATOM   2513  N   VAL A 392      39.457 -26.604  20.286  1.00 30.52           N  
ATOM   2514  CA  VAL A 392      38.037 -26.336  20.073  1.00 32.33           C  
ATOM   2515  C   VAL A 392      37.177 -26.887  21.211  1.00 31.18           C  
ATOM   2516  O   VAL A 392      37.325 -28.046  21.602  1.00 30.74           O  
ATOM   2517  CB  VAL A 392      37.553 -26.933  18.737  1.00 35.33           C  
ATOM   2518  CG1 VAL A 392      36.056 -26.718  18.579  1.00 34.93           C  
ATOM   2519  CG2 VAL A 392      38.300 -26.283  17.575  1.00 33.79           C  
ATOM   2520  N   PRO A 393      36.284 -26.051  21.777  1.00 27.16           N  
ATOM   2521  CA  PRO A 393      35.423 -26.510  22.870  1.00 27.11           C  
ATOM   2522  C   PRO A 393      34.517 -27.636  22.394  1.00 26.91           C  
ATOM   2523  O   PRO A 393      34.073 -27.660  21.239  1.00 23.89           O  
ATOM   2524  CB  PRO A 393      34.614 -25.258  23.228  1.00 23.74           C  
ATOM   2525  CG  PRO A 393      34.544 -24.530  21.945  1.00 25.65           C  
ATOM   2526  CD  PRO A 393      35.967 -24.659  21.425  1.00 27.51           C  
ATOM   2527  N   SER A 394      34.293 -28.593  23.279  1.00 27.88           N  
ATOM   2528  CA  SER A 394      33.453 -29.727  22.964  1.00 30.31           C  
ATOM   2529  C   SER A 394      32.031 -29.460  23.402  1.00 27.94           C  
ATOM   2530  O   SER A 394      31.794 -28.975  24.509  1.00 28.86           O  
ATOM   2531  CB  SER A 394      33.985 -30.981  23.661  1.00 32.79           C  
ATOM   2532  OG  SER A 394      35.284 -31.305  23.182  1.00 41.61           O  
ATOM   2533  N   PRO A 395      31.062 -29.735  22.522  1.00 26.53           N  
ATOM   2534  CA  PRO A 395      29.647 -29.522  22.851  1.00 27.52           C  
ATOM   2535  C   PRO A 395      29.222 -30.577  23.873  1.00 26.92           C  
ATOM   2536  O   PRO A 395      29.945 -31.546  24.074  1.00 27.33           O  
ATOM   2537  CB  PRO A 395      28.955 -29.729  21.502  1.00 26.67           C  
ATOM   2538  CG  PRO A 395      29.840 -30.711  20.803  1.00 29.75           C  
ATOM   2539  CD  PRO A 395      31.228 -30.221  21.142  1.00 28.57           C  
ATOM   2540  N   PRO A 396      28.097 -30.368  24.587  1.00 28.85           N  
ATOM   2541  CA  PRO A 396      27.672 -31.381  25.567  1.00 29.91           C  
ATOM   2542  C   PRO A 396      27.465 -32.722  24.849  1.00 32.46           C  
ATOM   2543  O   PRO A 396      27.063 -32.757  23.685  1.00 30.39           O  
ATOM   2544  CB  PRO A 396      26.360 -30.809  26.095  1.00 30.59           C  
ATOM   2545  CG  PRO A 396      26.607 -29.321  26.033  1.00 29.82           C  
ATOM   2546  CD  PRO A 396      27.227 -29.181  24.658  1.00 29.38           C  
ATOM   2547  N   PRO A 397      27.784 -33.839  25.521  1.00 34.40           N  
ATOM   2548  CA  PRO A 397      27.644 -35.182  24.943  1.00 35.62           C  
ATOM   2549  C   PRO A 397      26.311 -35.435  24.231  1.00 34.82           C  
ATOM   2550  O   PRO A 397      25.239 -35.158  24.766  1.00 35.26           O  
ATOM   2551  CB  PRO A 397      27.835 -36.090  26.157  1.00 38.48           C  
ATOM   2552  CG  PRO A 397      28.801 -35.307  27.003  1.00 37.77           C  
ATOM   2553  CD  PRO A 397      28.227 -33.916  26.927  1.00 35.32           C  
ATOM   2554  N   GLY A 398      26.395 -35.941  23.006  1.00 34.42           N  
ATOM   2555  CA  GLY A 398      25.194 -36.209  22.237  1.00 33.56           C  
ATOM   2556  C   GLY A 398      24.687 -35.011  21.453  1.00 33.85           C  
ATOM   2557  O   GLY A 398      23.569 -35.043  20.934  1.00 32.45           O  
ATOM   2558  N   HIS A 399      25.493 -33.950  21.385  1.00 31.21           N  
ATOM   2559  CA  HIS A 399      25.126 -32.744  20.642  1.00 30.33           C  
ATOM   2560  C   HIS A 399      26.264 -32.311  19.732  1.00 28.66           C  
ATOM   2561  O   HIS A 399      27.385 -32.811  19.833  1.00 27.98           O  
ATOM   2562  CB  HIS A 399      24.802 -31.587  21.588  1.00 33.82           C  
ATOM   2563  CG  HIS A 399      23.540 -31.769  22.368  1.00 37.01           C  
ATOM   2564  ND1 HIS A 399      23.492 -32.484  23.545  1.00 41.03           N  
ATOM   2565  CD2 HIS A 399      22.287 -31.305  22.155  1.00 39.18           C  
ATOM   2566  CE1 HIS A 399      22.262 -32.449  24.027  1.00 42.65           C  
ATOM   2567  NE2 HIS A 399      21.510 -31.741  23.202  1.00 44.19           N  
ATOM   2568  N   LYS A 400      25.963 -31.367  18.850  1.00 26.49           N  
ATOM   2569  CA  LYS A 400      26.939 -30.825  17.917  1.00 26.76           C  
ATOM   2570  C   LYS A 400      26.697 -29.316  17.807  1.00 25.48           C  
ATOM   2571  O   LYS A 400      25.574 -28.858  18.009  1.00 22.43           O  
ATOM   2572  CB  LYS A 400      26.770 -31.488  16.552  1.00 30.30           C  
ATOM   2573  CG  LYS A 400      27.828 -31.098  15.518  1.00 41.33           C  
ATOM   2574  CD  LYS A 400      27.784 -32.005  14.282  1.00 45.53           C  
ATOM   2575  CE  LYS A 400      28.124 -33.453  14.646  1.00 46.62           C  
ATOM   2576  NZ  LYS A 400      28.111 -34.347  13.454  1.00 49.16           N  
ATOM   2577  N   TRP A 401      27.759 -28.543  17.580  1.00 22.54           N  
ATOM   2578  CA  TRP A 401      27.608 -27.100  17.427  1.00 22.14           C  
ATOM   2579  C   TRP A 401      27.007 -26.864  16.041  1.00 24.77           C  
ATOM   2580  O   TRP A 401      27.129 -27.704  15.142  1.00 24.53           O  
ATOM   2581  CB  TRP A 401      28.956 -26.377  17.480  1.00 20.23           C  
ATOM   2582  CG  TRP A 401      29.778 -26.567  18.711  1.00 18.38           C  
ATOM   2583  CD1 TRP A 401      31.042 -27.075  18.766  1.00 14.28           C  
ATOM   2584  CD2 TRP A 401      29.441 -26.182  20.053  1.00 16.17           C  
ATOM   2585  NE1 TRP A 401      31.518 -27.021  20.051  1.00 17.99           N  
ATOM   2586  CE2 TRP A 401      30.558 -26.475  20.862  1.00 16.67           C  
ATOM   2587  CE3 TRP A 401      28.304 -25.614  20.648  1.00 18.68           C  
ATOM   2588  CZ2 TRP A 401      30.577 -26.220  22.236  1.00 17.95           C  
ATOM   2589  CZ3 TRP A 401      28.321 -25.359  22.020  1.00 16.29           C  
ATOM   2590  CH2 TRP A 401      29.453 -25.662  22.797  1.00 19.71           C  
ATOM   2591  N   LYS A 402      26.358 -25.720  15.861  1.00 23.81           N  
ATOM   2592  CA  LYS A 402      25.780 -25.397  14.565  1.00 24.19           C  
ATOM   2593  C   LYS A 402      26.936 -25.272  13.596  1.00 24.67           C  
ATOM   2594  O   LYS A 402      26.919 -25.839  12.506  1.00 26.62           O  
ATOM   2595  CB  LYS A 402      25.027 -24.069  14.641  1.00 23.67           C  
ATOM   2596  CG  LYS A 402      24.394 -23.617  13.347  1.00 27.40           C  
ATOM   2597  CD  LYS A 402      23.608 -22.335  13.591  1.00 31.96           C  
ATOM   2598  CE  LYS A 402      22.361 -22.260  12.728  1.00 35.57           C  
ATOM   2599  NZ  LYS A 402      22.672 -22.148  11.279  1.00 38.79           N  
ATOM   2600  N   GLU A 403      27.982 -24.592  14.048  1.00 24.80           N  
ATOM   2601  CA  GLU A 403      29.149 -24.365  13.225  1.00 25.39           C  
ATOM   2602  C   GLU A 403      30.365 -23.964  14.051  1.00 26.00           C  
ATOM   2603  O   GLU A 403      30.244 -23.418  15.156  1.00 24.90           O  
ATOM   2604  CB  GLU A 403      28.824 -23.255  12.212  1.00 28.79           C  
ATOM   2605  CG  GLU A 403      29.999 -22.731  11.400  1.00 35.77           C  
ATOM   2606  CD  GLU A 403      29.651 -21.477  10.597  1.00 43.73           C  
ATOM   2607  OE1 GLU A 403      28.693 -20.761  10.967  1.00 48.30           O  
ATOM   2608  OE2 GLU A 403      30.340 -21.197   9.591  1.00 47.77           O  
ATOM   2609  N   VAL A 404      31.540 -24.306  13.539  1.00 23.19           N  
ATOM   2610  CA  VAL A 404      32.774 -23.911  14.187  1.00 24.38           C  
ATOM   2611  C   VAL A 404      33.543 -23.090  13.166  1.00 25.12           C  
ATOM   2612  O   VAL A 404      33.889 -23.599  12.105  1.00 26.66           O  
ATOM   2613  CB  VAL A 404      33.641 -25.105  14.602  1.00 25.84           C  
ATOM   2614  CG1 VAL A 404      34.994 -24.598  15.109  1.00 27.22           C  
ATOM   2615  CG2 VAL A 404      32.937 -25.930  15.685  1.00 22.97           C  
ATOM   2616  N   ARG A 405      33.697 -21.794  13.409  1.00 24.90           N  
ATOM   2617  CA  ARG A 405      34.479 -21.011  12.466  1.00 28.84           C  
ATOM   2618  C   ARG A 405      35.687 -20.316  13.044  1.00 26.28           C  
ATOM   2619  O   ARG A 405      35.908 -20.326  14.252  1.00 25.92           O  
ATOM   2620  CB  ARG A 405      33.638 -20.105  11.558  1.00 30.99           C  
ATOM   2621  CG  ARG A 405      32.823 -18.999  12.155  1.00 32.01           C  
ATOM   2622  CD  ARG A 405      31.868 -18.555  11.036  1.00 30.96           C  
ATOM   2623  NE  ARG A 405      31.182 -17.304  11.295  1.00 32.23           N  
ATOM   2624  CZ  ARG A 405      29.874 -17.122  11.136  1.00 34.06           C  
ATOM   2625  NH1 ARG A 405      29.103 -18.117  10.717  1.00 32.43           N  
ATOM   2626  NH2 ARG A 405      29.331 -15.946  11.417  1.00 26.90           N  
ATOM   2627  N   HIS A 406      36.515 -19.794  12.151  1.00 27.84           N  
ATOM   2628  CA  HIS A 406      37.753 -19.142  12.535  1.00 29.27           C  
ATOM   2629  C   HIS A 406      37.804 -17.780  11.882  1.00 29.56           C  
ATOM   2630  O   HIS A 406      38.615 -17.550  10.986  1.00 32.92           O  
ATOM   2631  CB  HIS A 406      38.922 -20.000  12.047  1.00 31.90           C  
ATOM   2632  CG  HIS A 406      38.758 -21.453  12.350  1.00 31.86           C  
ATOM   2633  ND1 HIS A 406      38.768 -21.950  13.635  1.00 33.56           N  
ATOM   2634  CD2 HIS A 406      38.544 -22.515  11.537  1.00 35.45           C  
ATOM   2635  CE1 HIS A 406      38.567 -23.256  13.601  1.00 35.45           C  
ATOM   2636  NE2 HIS A 406      38.428 -23.624  12.340  1.00 33.47           N  
ATOM   2637  N   ASP A 407      36.924 -16.886  12.322  1.00 27.40           N  
ATOM   2638  CA  ASP A 407      36.855 -15.551  11.750  1.00 26.05           C  
ATOM   2639  C   ASP A 407      37.551 -14.516  12.610  1.00 23.61           C  
ATOM   2640  O   ASP A 407      36.966 -13.998  13.561  1.00 19.95           O  
ATOM   2641  CB  ASP A 407      35.399 -15.128  11.516  1.00 26.92           C  
ATOM   2642  CG  ASP A 407      35.287 -13.866  10.657  1.00 31.52           C  
ATOM   2643  OD1 ASP A 407      36.333 -13.259  10.332  1.00 32.62           O  
ATOM   2644  OD2 ASP A 407      34.152 -13.484  10.292  1.00 32.62           O  
ATOM   2645  N   ASN A 408      38.787 -14.192  12.241  1.00 23.72           N  
ATOM   2646  CA  ASN A 408      39.562 -13.199  12.971  1.00 24.60           C  
ATOM   2647  C   ASN A 408      39.207 -11.753  12.587  1.00 23.36           C  
ATOM   2648  O   ASN A 408      39.903 -10.817  12.961  1.00 25.94           O  
ATOM   2649  CB  ASN A 408      41.069 -13.458  12.835  1.00 26.57           C  
ATOM   2650  CG  ASN A 408      41.564 -13.389  11.399  1.00 28.56           C  
ATOM   2651  OD1 ASN A 408      40.907 -12.847  10.515  1.00 30.36           O  
ATOM   2652  ND2 ASN A 408      42.742 -13.953  11.166  1.00 35.72           N  
ATOM   2653  N   LYS A 409      38.146 -11.580  11.809  1.00 23.72           N  
ATOM   2654  CA  LYS A 409      37.704 -10.238  11.432  1.00 24.96           C  
ATOM   2655  C   LYS A 409      36.638  -9.752  12.426  1.00 25.53           C  
ATOM   2656  O   LYS A 409      36.195  -8.606  12.350  1.00 23.60           O  
ATOM   2657  CB  LYS A 409      37.121 -10.225  10.012  1.00 28.40           C  
ATOM   2658  CG  LYS A 409      38.046 -10.751   8.921  1.00 34.29           C  
ATOM   2659  CD  LYS A 409      39.316  -9.921   8.792  1.00 40.04           C  
ATOM   2660  CE  LYS A 409      40.170 -10.408   7.621  1.00 43.96           C  
ATOM   2661  NZ  LYS A 409      41.360  -9.530   7.410  1.00 46.10           N  
ATOM   2662  N   VAL A 410      36.218 -10.631  13.340  1.00 24.14           N  
ATOM   2663  CA  VAL A 410      35.207 -10.285  14.339  1.00 22.11           C  
ATOM   2664  C   VAL A 410      35.730 -10.473  15.757  1.00 23.20           C  
ATOM   2665  O   VAL A 410      36.721 -11.169  15.984  1.00 21.72           O  
ATOM   2666  CB  VAL A 410      33.876 -11.092  14.148  1.00 24.59           C  
ATOM   2667  CG1 VAL A 410      33.251 -10.770  12.793  1.00 22.78           C  
ATOM   2668  CG2 VAL A 410      34.123 -12.601  14.277  1.00 20.49           C  
ATOM   2669  N   THR A 411      35.029  -9.891  16.721  1.00 17.61           N  
ATOM   2670  CA  THR A 411      35.467  -9.975  18.107  1.00 21.55           C  
ATOM   2671  C   THR A 411      34.686 -10.951  18.974  1.00 18.65           C  
ATOM   2672  O   THR A 411      34.994 -11.109  20.147  1.00 19.30           O  
ATOM   2673  CB  THR A 411      35.361  -8.605  18.784  1.00 21.68           C  
ATOM   2674  OG1 THR A 411      33.978  -8.298  19.005  1.00 25.42           O  
ATOM   2675  CG2 THR A 411      35.968  -7.520  17.895  1.00 22.03           C  
ATOM   2676  N   TRP A 412      33.666 -11.589  18.417  1.00 21.67           N  
ATOM   2677  CA  TRP A 412      32.858 -12.494  19.224  1.00 18.47           C  
ATOM   2678  C   TRP A 412      33.379 -13.917  19.362  1.00 17.93           C  
ATOM   2679  O   TRP A 412      34.118 -14.399  18.515  1.00 21.17           O  
ATOM   2680  CB  TRP A 412      31.404 -12.470  18.759  1.00 16.90           C  
ATOM   2681  CG  TRP A 412      31.188 -12.746  17.291  1.00 12.36           C  
ATOM   2682  CD1 TRP A 412      31.049 -11.823  16.293  1.00 12.94           C  
ATOM   2683  CD2 TRP A 412      30.979 -14.025  16.686  1.00 11.36           C  
ATOM   2684  NE1 TRP A 412      30.752 -12.452  15.096  1.00 11.56           N  
ATOM   2685  CE2 TRP A 412      30.702 -13.804  15.316  1.00 10.39           C  
ATOM   2686  CE3 TRP A 412      30.984 -15.341  17.172  1.00 13.03           C  
ATOM   2687  CZ2 TRP A 412      30.433 -14.847  14.430  1.00  9.46           C  
ATOM   2688  CZ3 TRP A 412      30.714 -16.384  16.284  1.00 10.56           C  
ATOM   2689  CH2 TRP A 412      30.443 -16.129  14.931  1.00 11.42           C  
ATOM   2690  N   LEU A 413      32.981 -14.577  20.446  1.00 16.70           N  
ATOM   2691  CA  LEU A 413      33.384 -15.953  20.735  1.00 17.76           C  
ATOM   2692  C   LEU A 413      32.294 -16.952  20.360  1.00 18.26           C  
ATOM   2693  O   LEU A 413      32.570 -18.030  19.829  1.00 15.15           O  
ATOM   2694  CB  LEU A 413      33.685 -16.107  22.226  1.00 18.68           C  
ATOM   2695  CG  LEU A 413      34.999 -15.557  22.781  1.00 24.67           C  
ATOM   2696  CD1 LEU A 413      35.216 -14.097  22.385  1.00 27.40           C  
ATOM   2697  CD2 LEU A 413      34.978 -15.723  24.292  1.00 26.49           C  
ATOM   2698  N   VAL A 414      31.053 -16.579  20.650  1.00 16.35           N  
ATOM   2699  CA  VAL A 414      29.906 -17.433  20.391  1.00 15.79           C  
ATOM   2700  C   VAL A 414      28.775 -16.584  19.820  1.00 16.41           C  
ATOM   2701  O   VAL A 414      28.597 -15.446  20.233  1.00 17.18           O  
ATOM   2702  CB  VAL A 414      29.395 -18.049  21.721  1.00 15.51           C  
ATOM   2703  CG1 VAL A 414      28.222 -18.965  21.472  1.00 17.54           C  
ATOM   2704  CG2 VAL A 414      30.507 -18.789  22.445  1.00 15.71           C  
ATOM   2705  N   SER A 415      28.055 -17.103  18.830  1.00 13.25           N  
ATOM   2706  CA  SER A 415      26.915 -16.376  18.304  1.00 15.90           C  
ATOM   2707  C   SER A 415      25.777 -17.356  18.037  1.00 16.93           C  
ATOM   2708  O   SER A 415      26.000 -18.560  17.927  1.00 17.30           O  
ATOM   2709  CB  SER A 415      27.260 -15.576  17.039  1.00 18.00           C  
ATOM   2710  OG  SER A 415      27.390 -16.400  15.896  1.00 24.13           O  
ATOM   2711  N   TRP A 416      24.557 -16.834  18.016  1.00 15.05           N  
ATOM   2712  CA  TRP A 416      23.361 -17.628  17.740  1.00 16.86           C  
ATOM   2713  C   TRP A 416      22.220 -16.683  17.356  1.00 16.69           C  
ATOM   2714  O   TRP A 416      22.259 -15.490  17.650  1.00 14.94           O  
ATOM   2715  CB  TRP A 416      22.963 -18.497  18.943  1.00 13.85           C  
ATOM   2716  CG  TRP A 416      22.521 -17.742  20.133  1.00 12.21           C  
ATOM   2717  CD1 TRP A 416      21.250 -17.347  20.426  1.00 13.52           C  
ATOM   2718  CD2 TRP A 416      23.348 -17.261  21.198  1.00 15.43           C  
ATOM   2719  NE1 TRP A 416      21.233 -16.642  21.607  1.00 17.28           N  
ATOM   2720  CE2 TRP A 416      22.508 -16.572  22.101  1.00 14.64           C  
ATOM   2721  CE3 TRP A 416      24.721 -17.340  21.474  1.00 14.34           C  
ATOM   2722  CZ2 TRP A 416      22.994 -15.960  23.267  1.00 18.33           C  
ATOM   2723  CZ3 TRP A 416      25.206 -16.730  22.634  1.00 19.31           C  
ATOM   2724  CH2 TRP A 416      24.342 -16.049  23.515  1.00 19.06           C  
ATOM   2725  N   THR A 417      21.223 -17.214  16.671  1.00 18.95           N  
ATOM   2726  CA  THR A 417      20.092 -16.402  16.248  1.00 23.28           C  
ATOM   2727  C   THR A 417      18.912 -16.530  17.215  1.00 23.23           C  
ATOM   2728  O   THR A 417      18.469 -17.632  17.505  1.00 23.37           O  
ATOM   2729  CB  THR A 417      19.660 -16.803  14.820  1.00 23.13           C  
ATOM   2730  OG1 THR A 417      20.710 -16.473  13.907  1.00 22.50           O  
ATOM   2731  CG2 THR A 417      18.384 -16.076  14.403  1.00 26.36           C  
ATOM   2732  N   GLU A 418      18.446 -15.404  17.747  1.00 26.11           N  
ATOM   2733  CA  GLU A 418      17.303 -15.402  18.660  1.00 28.21           C  
ATOM   2734  C   GLU A 418      16.044 -15.314  17.806  1.00 29.34           C  
ATOM   2735  O   GLU A 418      15.982 -14.517  16.865  1.00 28.58           O  
ATOM   2736  CB  GLU A 418      17.380 -14.235  19.658  1.00 31.59           C  
ATOM   2737  CG  GLU A 418      17.510 -12.847  19.026  1.00 41.32           C  
ATOM   2738  CD  GLU A 418      16.209 -12.049  19.006  1.00 45.75           C  
ATOM   2739  OE1 GLU A 418      15.142 -12.631  18.730  1.00 47.46           O  
ATOM   2740  OE2 GLU A 418      16.255 -10.823  19.266  1.00 52.53           O  
ATOM   2741  N   ASN A 419      15.049 -16.121  18.167  1.00 29.58           N  
ATOM   2742  CA  ASN A 419      13.770 -16.243  17.461  1.00 34.15           C  
ATOM   2743  C   ASN A 419      12.738 -15.099  17.472  1.00 33.72           C  
ATOM   2744  O   ASN A 419      11.833 -15.100  16.644  1.00 39.14           O  
ATOM   2745  CB  ASN A 419      13.075 -17.538  17.908  1.00 35.87           C  
ATOM   2746  CG  ASN A 419      12.729 -17.547  19.414  1.00 41.51           C  
ATOM   2747  OD1 ASN A 419      11.699 -18.103  19.826  1.00 42.56           O  
ATOM   2748  ND2 ASN A 419      13.593 -16.944  20.233  1.00 40.59           N  
ATOM   2749  N   ILE A 420      12.838 -14.152  18.400  1.00 32.18           N  
ATOM   2750  CA  ILE A 420      11.864 -13.055  18.466  1.00 30.40           C  
ATOM   2751  C   ILE A 420      11.990 -12.051  17.324  1.00 32.46           C  
ATOM   2752  O   ILE A 420      11.043 -11.845  16.568  1.00 32.37           O  
ATOM   2753  CB  ILE A 420      11.956 -12.288  19.805  1.00 31.31           C  
ATOM   2754  CG1 ILE A 420      11.852 -13.261  20.986  1.00 28.78           C  
ATOM   2755  CG2 ILE A 420      10.872 -11.202  19.874  1.00 30.40           C  
ATOM   2756  CD1 ILE A 420      10.628 -14.164  20.949  1.00 26.13           C  
ATOM   2757  N   GLN A 421      13.138 -11.379  17.251  1.00 33.74           N  
ATOM   2758  CA  GLN A 421      13.401 -10.390  16.202  1.00 34.58           C  
ATOM   2759  C   GLN A 421      14.192 -11.019  15.065  1.00 33.82           C  
ATOM   2760  O   GLN A 421      14.344 -10.417  14.003  1.00 34.60           O  
ATOM   2761  CB  GLN A 421      14.214  -9.210  16.749  1.00 34.35           C  
ATOM   2762  CG  GLN A 421      13.630  -8.542  17.971  1.00 38.46           C  
ATOM   2763  CD  GLN A 421      12.313  -7.832  17.709  1.00 40.42           C  
ATOM   2764  OE1 GLN A 421      12.029  -7.390  16.591  1.00 41.43           O  
ATOM   2765  NE2 GLN A 421      11.508  -7.699  18.753  1.00 39.50           N  
ATOM   2766  N   GLY A 422      14.717 -12.220  15.304  1.00 33.61           N  
ATOM   2767  CA  GLY A 422      15.508 -12.899  14.293  1.00 33.10           C  
ATOM   2768  C   GLY A 422      16.913 -12.328  14.168  1.00 32.92           C  
ATOM   2769  O   GLY A 422      17.549 -12.452  13.120  1.00 35.36           O  
ATOM   2770  N   SER A 423      17.402 -11.698  15.232  1.00 31.22           N  
ATOM   2771  CA  SER A 423      18.745 -11.117  15.220  1.00 32.07           C  
ATOM   2772  C   SER A 423      19.774 -12.057  15.838  1.00 28.19           C  
ATOM   2773  O   SER A 423      19.425 -13.055  16.463  1.00 27.73           O  
ATOM   2774  CB  SER A 423      18.765  -9.774  15.954  1.00 32.85           C  
ATOM   2775  OG  SER A 423      18.418  -9.933  17.317  1.00 41.61           O  
ATOM   2776  N   ILE A 424      21.045 -11.729  15.644  1.00 26.49           N  
ATOM   2777  CA  ILE A 424      22.130 -12.536  16.167  1.00 24.22           C  
ATOM   2778  C   ILE A 424      22.585 -11.978  17.492  1.00 21.87           C  
ATOM   2779  O   ILE A 424      22.807 -10.774  17.619  1.00 22.10           O  
ATOM   2780  CB  ILE A 424      23.348 -12.538  15.229  1.00 26.37           C  
ATOM   2781  CG1 ILE A 424      22.931 -12.885  13.805  1.00 28.12           C  
ATOM   2782  CG2 ILE A 424      24.383 -13.554  15.717  1.00 24.45           C  
ATOM   2783  CD1 ILE A 424      24.061 -12.719  12.809  1.00 31.42           C  
ATOM   2784  N   LYS A 425      22.642 -12.854  18.485  1.00 17.93           N  
ATOM   2785  CA  LYS A 425      23.101 -12.518  19.824  1.00 19.28           C  
ATOM   2786  C   LYS A 425      24.541 -13.021  19.933  1.00 18.58           C  
ATOM   2787  O   LYS A 425      24.916 -13.991  19.263  1.00 12.67           O  
ATOM   2788  CB  LYS A 425      22.224 -13.202  20.874  1.00 22.63           C  
ATOM   2789  CG  LYS A 425      20.762 -12.712  20.917  1.00 32.50           C  
ATOM   2790  CD  LYS A 425      20.649 -11.212  21.204  1.00 38.68           C  
ATOM   2791  CE  LYS A 425      20.324 -10.414  19.934  1.00 44.77           C  
ATOM   2792  NZ  LYS A 425      20.450  -8.917  20.085  1.00 48.63           N  
ATOM   2793  N   TYR A 426      25.338 -12.401  20.794  1.00 14.45           N  
ATOM   2794  CA  TYR A 426      26.739 -12.797  20.922  1.00 16.95           C  
ATOM   2795  C   TYR A 426      27.235 -12.901  22.353  1.00 19.41           C  
ATOM   2796  O   TYR A 426      26.628 -12.389  23.286  1.00 21.09           O  
ATOM   2797  CB  TYR A 426      27.655 -11.759  20.249  1.00 12.73           C  
ATOM   2798  CG  TYR A 426      27.343 -11.428  18.812  1.00 11.38           C  
ATOM   2799  CD1 TYR A 426      26.496 -10.366  18.491  1.00 14.01           C  
ATOM   2800  CD2 TYR A 426      27.894 -12.168  17.770  1.00 10.37           C  
ATOM   2801  CE1 TYR A 426      26.204 -10.054  17.166  1.00  8.89           C  
ATOM   2802  CE2 TYR A 426      27.613 -11.866  16.456  1.00 13.40           C  
ATOM   2803  CZ  TYR A 426      26.759 -10.803  16.159  1.00 12.71           C  
ATOM   2804  OH  TYR A 426      26.446 -10.523  14.842  1.00 15.22           O  
ATOM   2805  N   ILE A 427      28.360 -13.589  22.493  1.00 20.04           N  
ATOM   2806  CA  ILE A 427      29.062 -13.689  23.750  1.00 17.05           C  
ATOM   2807  C   ILE A 427      30.394 -13.039  23.367  1.00 17.89           C  
ATOM   2808  O   ILE A 427      31.117 -13.511  22.478  1.00 16.70           O  
ATOM   2809  CB  ILE A 427      29.285 -15.121  24.189  1.00 21.56           C  
ATOM   2810  CG1 ILE A 427      27.997 -15.681  24.795  1.00 18.57           C  
ATOM   2811  CG2 ILE A 427      30.442 -15.190  25.176  1.00 15.56           C  
ATOM   2812  CD1 ILE A 427      28.145 -17.092  25.310  1.00 23.45           C  
ATOM   2813  N   MET A 428      30.660 -11.898  23.971  1.00 17.35           N  
ATOM   2814  CA  MET A 428      31.879 -11.157  23.694  1.00 18.88           C  
ATOM   2815  C   MET A 428      32.652 -10.942  24.990  1.00 17.28           C  
ATOM   2816  O   MET A 428      32.174 -11.273  26.082  1.00 16.17           O  
ATOM   2817  CB  MET A 428      31.524  -9.799  23.050  1.00 20.72           C  
ATOM   2818  CG  MET A 428      30.934  -9.906  21.639  1.00 27.30           C  
ATOM   2819  SD  MET A 428      30.434  -8.321  20.885  1.00 36.09           S  
ATOM   2820  CE  MET A 428      30.004  -8.828  19.210  1.00 32.42           C  
ATOM   2821  N   LEU A 429      33.848 -10.382  24.861  1.00 15.28           N  
ATOM   2822  CA  LEU A 429      34.684 -10.100  26.015  1.00 15.87           C  
ATOM   2823  C   LEU A 429      34.117  -8.976  26.880  1.00 17.55           C  
ATOM   2824  O   LEU A 429      33.306  -8.157  26.435  1.00 16.17           O  
ATOM   2825  CB  LEU A 429      36.116  -9.785  25.576  1.00 13.64           C  
ATOM   2826  CG  LEU A 429      36.822 -10.977  24.910  1.00 19.24           C  
ATOM   2827  CD1 LEU A 429      38.288 -10.665  24.715  1.00 18.75           C  
ATOM   2828  CD2 LEU A 429      36.690 -12.210  25.773  1.00 18.71           C  
ATOM   2829  N   ASN A 430      34.559  -8.950  28.125  1.00 17.71           N  
ATOM   2830  CA  ASN A 430      34.106  -7.966  29.080  1.00 18.75           C  
ATOM   2831  C   ASN A 430      34.735  -6.561  28.851  1.00 20.41           C  
ATOM   2832  O   ASN A 430      35.760  -6.427  28.171  1.00 17.85           O  
ATOM   2833  CB  ASN A 430      34.293  -8.571  30.479  1.00 23.37           C  
ATOM   2834  CG  ASN A 430      35.101  -7.717  31.397  1.00 28.49           C  
ATOM   2835  OD1 ASN A 430      34.624  -7.328  32.463  1.00 31.51           O  
ATOM   2836  ND2 ASN A 430      36.346  -7.446  31.018  1.00 26.83           N  
ATOM   2837  N   PRO A 431      34.107  -5.497  29.390  1.00 18.27           N  
ATOM   2838  CA  PRO A 431      34.593  -4.121  29.227  1.00 18.74           C  
ATOM   2839  C   PRO A 431      36.048  -3.859  29.600  1.00 18.87           C  
ATOM   2840  O   PRO A 431      36.697  -3.017  28.990  1.00 19.92           O  
ATOM   2841  CB  PRO A 431      33.629  -3.309  30.094  1.00 19.06           C  
ATOM   2842  CG  PRO A 431      32.350  -4.119  30.038  1.00 22.11           C  
ATOM   2843  CD  PRO A 431      32.889  -5.522  30.222  1.00 22.39           C  
ATOM   2844  N   SER A 432      36.575  -4.604  30.564  1.00 21.16           N  
ATOM   2845  CA  SER A 432      37.959  -4.406  30.997  1.00 23.83           C  
ATOM   2846  C   SER A 432      38.986  -4.963  30.006  1.00 24.86           C  
ATOM   2847  O   SER A 432      40.190  -4.749  30.166  1.00 27.71           O  
ATOM   2848  CB  SER A 432      38.176  -5.033  32.378  1.00 26.02           C  
ATOM   2849  OG  SER A 432      38.394  -6.428  32.265  1.00 30.61           O  
ATOM   2850  N   SER A 433      38.510  -5.660  28.979  1.00 21.07           N  
ATOM   2851  CA  SER A 433      39.391  -6.238  27.975  1.00 19.95           C  
ATOM   2852  C   SER A 433      39.990  -5.180  27.062  1.00 21.71           C  
ATOM   2853  O   SER A 433      39.429  -4.093  26.896  1.00 20.54           O  
ATOM   2854  CB  SER A 433      38.642  -7.267  27.122  1.00 20.92           C  
ATOM   2855  OG  SER A 433      37.709  -6.648  26.250  1.00 23.15           O  
ATOM   2856  N   ARG A 434      41.104  -5.544  26.434  1.00 18.97           N  
ATOM   2857  CA  ARG A 434      41.818  -4.680  25.515  1.00 20.62           C  
ATOM   2858  C   ARG A 434      40.981  -4.390  24.280  1.00 23.49           C  
ATOM   2859  O   ARG A 434      40.911  -3.253  23.816  1.00 21.48           O  
ATOM   2860  CB  ARG A 434      43.123  -5.347  25.087  1.00 21.79           C  
ATOM   2861  CG  ARG A 434      43.835  -4.626  23.956  1.00 26.46           C  
ATOM   2862  CD  ARG A 434      44.240  -5.600  22.876  1.00 28.97           C  
ATOM   2863  NE  ARG A 434      43.485  -5.376  21.649  1.00 34.88           N  
ATOM   2864  CZ  ARG A 434      43.145  -6.325  20.784  1.00 33.73           C  
ATOM   2865  NH1 ARG A 434      43.482  -7.593  21.002  1.00 40.36           N  
ATOM   2866  NH2 ARG A 434      42.493  -5.999  19.679  1.00 38.47           N  
ATOM   2867  N   ILE A 435      40.328  -5.418  23.752  1.00 21.92           N  
ATOM   2868  CA  ILE A 435      39.523  -5.244  22.552  1.00 24.83           C  
ATOM   2869  C   ILE A 435      38.340  -4.259  22.742  1.00 25.40           C  
ATOM   2870  O   ILE A 435      38.027  -3.473  21.840  1.00 26.19           O  
ATOM   2871  CB  ILE A 435      39.095  -6.624  22.006  1.00 27.57           C  
ATOM   2872  CG1 ILE A 435      38.833  -6.548  20.511  1.00 29.93           C  
ATOM   2873  CG2 ILE A 435      37.936  -7.192  22.796  1.00 21.87           C  
ATOM   2874  CD1 ILE A 435      38.876  -7.917  19.856  1.00 35.85           C  
ATOM   2875  N   LYS A 436      37.730  -4.263  23.926  1.00 22.67           N  
ATOM   2876  CA  LYS A 436      36.623  -3.343  24.221  1.00 21.57           C  
ATOM   2877  C   LYS A 436      37.189  -1.981  24.625  1.00 20.85           C  
ATOM   2878  O   LYS A 436      36.730  -0.951  24.151  1.00 19.39           O  
ATOM   2879  CB  LYS A 436      35.751  -3.869  25.371  1.00 23.70           C  
ATOM   2880  CG  LYS A 436      34.863  -5.090  25.047  1.00 24.47           C  
ATOM   2881  CD  LYS A 436      33.783  -4.763  24.010  1.00 28.78           C  
ATOM   2882  CE  LYS A 436      32.746  -5.880  23.914  1.00 30.85           C  
ATOM   2883  NZ  LYS A 436      31.820  -5.748  22.735  1.00 31.10           N  
ATOM   2884  N   GLY A 437      38.196  -2.001  25.496  1.00 20.64           N  
ATOM   2885  CA  GLY A 437      38.819  -0.784  25.986  1.00 20.12           C  
ATOM   2886  C   GLY A 437      39.428   0.091  24.909  1.00 21.05           C  
ATOM   2887  O   GLY A 437      39.210   1.299  24.890  1.00 21.02           O  
ATOM   2888  N   GLU A 438      40.214  -0.511  24.027  1.00 21.98           N  
ATOM   2889  CA  GLU A 438      40.846   0.219  22.938  1.00 25.96           C  
ATOM   2890  C   GLU A 438      39.800   0.904  22.060  1.00 26.11           C  
ATOM   2891  O   GLU A 438      40.017   2.017  21.578  1.00 25.75           O  
ATOM   2892  CB  GLU A 438      41.725  -0.708  22.086  1.00 25.74           C  
ATOM   2893  CG  GLU A 438      42.513   0.040  21.023  1.00 35.22           C  
ATOM   2894  CD  GLU A 438      43.816  -0.645  20.630  1.00 41.03           C  
ATOM   2895  OE1 GLU A 438      44.096  -0.735  19.408  1.00 41.65           O  
ATOM   2896  OE2 GLU A 438      44.567  -1.069  21.541  1.00 42.31           O  
ATOM   2897  N   LYS A 439      38.666   0.241  21.869  1.00 24.72           N  
ATOM   2898  CA  LYS A 439      37.592   0.786  21.053  1.00 26.30           C  
ATOM   2899  C   LYS A 439      36.898   1.963  21.754  1.00 23.54           C  
ATOM   2900  O   LYS A 439      36.479   2.917  21.108  1.00 22.72           O  
ATOM   2901  CB  LYS A 439      36.581  -0.307  20.727  1.00 30.20           C  
ATOM   2902  CG  LYS A 439      35.669   0.042  19.574  1.00 38.62           C  
ATOM   2903  CD  LYS A 439      35.931  -0.811  18.326  1.00 44.72           C  
ATOM   2904  CE  LYS A 439      37.190  -0.400  17.570  1.00 45.58           C  
ATOM   2905  NZ  LYS A 439      38.440  -0.779  18.283  1.00 49.97           N  
ATOM   2906  N   ASP A 440      36.798   1.885  23.078  1.00 20.94           N  
ATOM   2907  CA  ASP A 440      36.183   2.927  23.888  1.00 19.41           C  
ATOM   2908  C   ASP A 440      37.081   4.161  23.882  1.00 18.91           C  
ATOM   2909  O   ASP A 440      36.607   5.288  23.726  1.00 17.24           O  
ATOM   2910  CB  ASP A 440      35.997   2.422  25.324  1.00 23.33           C  
ATOM   2911  CG  ASP A 440      34.756   2.994  25.996  1.00 29.80           C  
ATOM   2912  OD1 ASP A 440      33.746   3.227  25.292  1.00 34.33           O  
ATOM   2913  OD2 ASP A 440      34.780   3.195  27.232  1.00 28.60           O  
ATOM   2914  N   TRP A 441      38.383   3.927  24.033  1.00 17.93           N  
ATOM   2915  CA  TRP A 441      39.403   4.979  24.045  1.00 17.37           C  
ATOM   2916  C   TRP A 441      39.398   5.720  22.707  1.00 19.62           C  
ATOM   2917  O   TRP A 441      39.536   6.945  22.673  1.00 19.26           O  
ATOM   2918  CB  TRP A 441      40.770   4.346  24.302  1.00 19.26           C  
ATOM   2919  CG  TRP A 441      41.942   5.277  24.354  1.00 25.67           C  
ATOM   2920  CD1 TRP A 441      41.923   6.650  24.361  1.00 28.02           C  
ATOM   2921  CD2 TRP A 441      43.318   4.898  24.403  1.00 26.97           C  
ATOM   2922  NE1 TRP A 441      43.200   7.139  24.405  1.00 28.24           N  
ATOM   2923  CE2 TRP A 441      44.079   6.089  24.434  1.00 29.54           C  
ATOM   2924  CE3 TRP A 441      43.986   3.665  24.426  1.00 28.96           C  
ATOM   2925  CZ2 TRP A 441      45.482   6.083  24.487  1.00 31.28           C  
ATOM   2926  CZ3 TRP A 441      45.382   3.657  24.477  1.00 31.87           C  
ATOM   2927  CH2 TRP A 441      46.115   4.862  24.508  1.00 30.05           C  
ATOM   2928  N   GLN A 442      39.213   4.970  21.621  1.00 18.84           N  
ATOM   2929  CA  GLN A 442      39.158   5.528  20.278  1.00 23.01           C  
ATOM   2930  C   GLN A 442      37.896   6.361  20.089  1.00 21.19           C  
ATOM   2931  O   GLN A 442      37.924   7.388  19.425  1.00 17.19           O  
ATOM   2932  CB  GLN A 442      39.243   4.417  19.224  1.00 25.44           C  
ATOM   2933  CG  GLN A 442      40.687   4.034  18.906  1.00 32.19           C  
ATOM   2934  CD  GLN A 442      40.841   2.706  18.171  1.00 36.52           C  
ATOM   2935  OE1 GLN A 442      41.911   2.097  18.215  1.00 40.28           O  
ATOM   2936  NE2 GLN A 442      39.782   2.252  17.499  1.00 34.34           N  
ATOM   2937  N   LYS A 443      36.798   5.922  20.701  1.00 21.81           N  
ATOM   2938  CA  LYS A 443      35.526   6.639  20.629  1.00 21.53           C  
ATOM   2939  C   LYS A 443      35.713   8.053  21.206  1.00 20.44           C  
ATOM   2940  O   LYS A 443      35.278   9.039  20.608  1.00 17.00           O  
ATOM   2941  CB  LYS A 443      34.452   5.879  21.433  1.00 24.98           C  
ATOM   2942  CG  LYS A 443      33.064   6.521  21.449  1.00 26.27           C  
ATOM   2943  CD  LYS A 443      32.091   5.750  22.348  1.00 25.60           C  
ATOM   2944  CE  LYS A 443      32.441   5.938  23.817  1.00 22.37           C  
ATOM   2945  NZ  LYS A 443      31.589   5.189  24.787  1.00 18.57           N  
ATOM   2946  N   TYR A 444      36.382   8.146  22.356  1.00 17.29           N  
ATOM   2947  CA  TYR A 444      36.604   9.437  22.994  1.00 16.85           C  
ATOM   2948  C   TYR A 444      37.598  10.298  22.228  1.00 19.25           C  
ATOM   2949  O   TYR A 444      37.417  11.511  22.137  1.00 18.27           O  
ATOM   2950  CB  TYR A 444      37.001   9.262  24.462  1.00 17.37           C  
ATOM   2951  CG  TYR A 444      35.853   8.742  25.290  1.00 14.82           C  
ATOM   2952  CD1 TYR A 444      34.704   9.506  25.452  1.00 18.69           C  
ATOM   2953  CD2 TYR A 444      35.871   7.461  25.835  1.00 16.75           C  
ATOM   2954  CE1 TYR A 444      33.594   9.016  26.121  1.00 18.16           C  
ATOM   2955  CE2 TYR A 444      34.756   6.948  26.521  1.00 19.73           C  
ATOM   2956  CZ  TYR A 444      33.620   7.741  26.652  1.00 22.80           C  
ATOM   2957  OH  TYR A 444      32.497   7.278  27.292  1.00 26.15           O  
ATOM   2958  N   GLU A 445      38.611   9.665  21.636  1.00 18.06           N  
ATOM   2959  CA  GLU A 445      39.605  10.376  20.835  1.00 21.53           C  
ATOM   2960  C   GLU A 445      38.921  10.962  19.601  1.00 22.90           C  
ATOM   2961  O   GLU A 445      39.280  12.048  19.139  1.00 23.70           O  
ATOM   2962  CB  GLU A 445      40.737   9.437  20.391  1.00 24.50           C  
ATOM   2963  CG  GLU A 445      41.717   9.067  21.495  1.00 27.66           C  
ATOM   2964  CD  GLU A 445      42.403  10.282  22.105  1.00 36.84           C  
ATOM   2965  OE1 GLU A 445      42.124  10.588  23.290  1.00 36.55           O  
ATOM   2966  OE2 GLU A 445      43.222  10.926  21.400  1.00 36.01           O  
ATOM   2967  N   THR A 446      37.937  10.245  19.062  1.00 22.76           N  
ATOM   2968  CA  THR A 446      37.210  10.739  17.899  1.00 24.40           C  
ATOM   2969  C   THR A 446      36.408  11.977  18.307  1.00 26.24           C  
ATOM   2970  O   THR A 446      36.390  12.983  17.589  1.00 28.44           O  
ATOM   2971  CB  THR A 446      36.282   9.669  17.304  1.00 25.10           C  
ATOM   2972  OG1 THR A 446      37.082   8.636  16.720  1.00 26.67           O  
ATOM   2973  CG2 THR A 446      35.376  10.269  16.223  1.00 24.45           C  
ATOM   2974  N   ALA A 447      35.785  11.913  19.479  1.00 23.19           N  
ATOM   2975  CA  ALA A 447      35.007  13.033  19.993  1.00 25.43           C  
ATOM   2976  C   ALA A 447      35.889  14.264  20.209  1.00 25.10           C  
ATOM   2977  O   ALA A 447      35.443  15.392  19.998  1.00 21.02           O  
ATOM   2978  CB  ALA A 447      34.320  12.651  21.299  1.00 24.14           C  
ATOM   2979  N   ARG A 448      37.129  14.046  20.639  1.00 25.11           N  
ATOM   2980  CA  ARG A 448      38.059  15.148  20.877  1.00 28.43           C  
ATOM   2981  C   ARG A 448      38.433  15.831  19.575  1.00 29.61           C  
ATOM   2982  O   ARG A 448      38.539  17.046  19.531  1.00 32.65           O  
ATOM   2983  CB  ARG A 448      39.324  14.673  21.588  1.00 28.80           C  
ATOM   2984  CG  ARG A 448      39.079  14.166  22.987  1.00 34.10           C  
ATOM   2985  CD  ARG A 448      40.359  13.693  23.654  1.00 33.97           C  
ATOM   2986  NE  ARG A 448      41.198  14.788  24.129  1.00 34.65           N  
ATOM   2987  CZ  ARG A 448      42.500  14.676  24.374  1.00 35.15           C  
ATOM   2988  NH1 ARG A 448      43.116  13.519  24.180  1.00 31.30           N  
ATOM   2989  NH2 ARG A 448      43.181  15.710  24.854  1.00 35.38           N  
ATOM   2990  N   ARG A 449      38.650  15.050  18.521  1.00 31.37           N  
ATOM   2991  CA  ARG A 449      38.992  15.620  17.227  1.00 34.32           C  
ATOM   2992  C   ARG A 449      37.833  16.488  16.739  1.00 36.62           C  
ATOM   2993  O   ARG A 449      38.057  17.562  16.185  1.00 38.69           O  
ATOM   2994  CB  ARG A 449      39.317  14.528  16.209  1.00 35.31           C  
ATOM   2995  CG  ARG A 449      40.563  13.734  16.557  1.00 40.22           C  
ATOM   2996  CD  ARG A 449      41.032  12.862  15.401  1.00 46.06           C  
ATOM   2997  NE  ARG A 449      40.102  11.782  15.077  1.00 48.88           N  
ATOM   2998  CZ  ARG A 449      39.487  11.652  13.903  1.00 52.56           C  
ATOM   2999  NH1 ARG A 449      39.697  12.541  12.933  1.00 50.41           N  
ATOM   3000  NH2 ARG A 449      38.677  10.620  13.690  1.00 51.89           N  
ATOM   3001  N   LEU A 450      36.599  16.041  16.982  1.00 36.68           N  
ATOM   3002  CA  LEU A 450      35.417  16.803  16.588  1.00 37.77           C  
ATOM   3003  C   LEU A 450      35.438  18.173  17.261  1.00 39.57           C  
ATOM   3004  O   LEU A 450      34.995  19.158  16.682  1.00 38.42           O  
ATOM   3005  CB  LEU A 450      34.127  16.063  16.968  1.00 36.11           C  
ATOM   3006  CG  LEU A 450      32.834  16.889  16.899  1.00 35.37           C  
ATOM   3007  CD1 LEU A 450      32.613  17.402  15.493  1.00 34.60           C  
ATOM   3008  CD2 LEU A 450      31.637  16.073  17.361  1.00 37.28           C  
ATOM   3009  N   LYS A 451      35.981  18.225  18.476  1.00 41.96           N  
ATOM   3010  CA  LYS A 451      36.066  19.465  19.237  1.00 45.79           C  
ATOM   3011  C   LYS A 451      36.786  20.576  18.480  1.00 47.47           C  
ATOM   3012  O   LYS A 451      36.301  21.702  18.429  1.00 50.29           O  
ATOM   3013  CB  LYS A 451      36.756  19.217  20.580  1.00 45.43           C  
ATOM   3014  CG  LYS A 451      36.784  20.420  21.499  1.00 45.26           C  
ATOM   3015  CD  LYS A 451      37.506  20.125  22.805  1.00 46.61           C  
ATOM   3016  CE  LYS A 451      39.019  20.045  22.628  1.00 49.16           C  
ATOM   3017  NZ  LYS A 451      39.480  18.848  21.856  1.00 50.81           N  
ATOM   3018  N   LYS A 452      37.907  20.244  17.847  1.00 49.39           N  
ATOM   3019  CA  LYS A 452      38.686  21.234  17.112  1.00 50.61           C  
ATOM   3020  C   LYS A 452      38.115  21.658  15.753  1.00 50.33           C  
ATOM   3021  O   LYS A 452      38.738  22.446  15.034  1.00 51.22           O  
ATOM   3022  CB  LYS A 452      40.142  20.767  16.968  1.00 54.49           C  
ATOM   3023  CG  LYS A 452      40.328  19.499  16.143  1.00 59.68           C  
ATOM   3024  CD  LYS A 452      41.769  18.988  16.193  1.00 62.60           C  
ATOM   3025  CE  LYS A 452      41.945  17.738  15.325  1.00 63.82           C  
ATOM   3026  NZ  LYS A 452      43.343  17.215  15.348  1.00 61.62           N  
ATOM   3027  N   CYS A 453      36.936  21.158  15.394  1.00 47.62           N  
ATOM   3028  CA  CYS A 453      36.338  21.548  14.117  1.00 46.77           C  
ATOM   3029  C   CYS A 453      34.821  21.702  14.171  1.00 43.76           C  
ATOM   3030  O   CYS A 453      34.174  21.877  13.140  1.00 41.08           O  
ATOM   3031  CB  CYS A 453      36.730  20.565  13.007  1.00 50.20           C  
ATOM   3032  SG  CYS A 453      35.862  18.981  13.032  1.00 55.92           S  
ATOM   3033  N   VAL A 454      34.264  21.704  15.378  1.00 41.72           N  
ATOM   3034  CA  VAL A 454      32.820  21.823  15.540  1.00 41.89           C  
ATOM   3035  C   VAL A 454      32.261  23.199  15.157  1.00 43.02           C  
ATOM   3036  O   VAL A 454      31.180  23.291  14.572  1.00 43.08           O  
ATOM   3037  CB  VAL A 454      32.376  21.422  16.968  1.00 42.14           C  
ATOM   3038  CG1 VAL A 454      32.758  22.493  17.986  1.00 41.33           C  
ATOM   3039  CG2 VAL A 454      30.887  21.131  16.986  1.00 42.69           C  
ATOM   3040  N   ASP A 455      33.007  24.261  15.451  1.00 43.35           N  
ATOM   3041  CA  ASP A 455      32.560  25.612  15.112  1.00 45.51           C  
ATOM   3042  C   ASP A 455      32.549  25.783  13.587  1.00 44.03           C  
ATOM   3043  O   ASP A 455      31.704  26.492  13.034  1.00 43.53           O  
ATOM   3044  CB  ASP A 455      33.464  26.657  15.772  1.00 50.50           C  
ATOM   3045  CG  ASP A 455      32.807  28.030  15.861  1.00 58.46           C  
ATOM   3046  OD1 ASP A 455      31.556  28.103  15.953  1.00 60.46           O  
ATOM   3047  OD2 ASP A 455      33.548  29.039  15.849  1.00 61.20           O  
ATOM   3048  N   LYS A 456      33.492  25.118  12.920  1.00 41.18           N  
ATOM   3049  CA  LYS A 456      33.592  25.144  11.466  1.00 39.74           C  
ATOM   3050  C   LYS A 456      32.351  24.448  10.899  1.00 38.57           C  
ATOM   3051  O   LYS A 456      31.747  24.924   9.941  1.00 37.84           O  
ATOM   3052  CB  LYS A 456      34.882  24.436  11.025  1.00 42.38           C  
ATOM   3053  CG  LYS A 456      34.912  23.900   9.591  1.00 44.59           C  
ATOM   3054  CD  LYS A 456      36.257  23.223   9.321  1.00 48.12           C  
ATOM   3055  CE  LYS A 456      36.215  22.257   8.136  1.00 51.90           C  
ATOM   3056  NZ  LYS A 456      35.938  22.925   6.837  1.00 54.21           N  
ATOM   3057  N   ILE A 457      31.952  23.345  11.530  1.00 36.77           N  
ATOM   3058  CA  ILE A 457      30.772  22.599  11.112  1.00 34.42           C  
ATOM   3059  C   ILE A 457      29.504  23.394  11.420  1.00 33.65           C  
ATOM   3060  O   ILE A 457      28.565  23.400  10.628  1.00 31.54           O  
ATOM   3061  CB  ILE A 457      30.703  21.226  11.815  1.00 35.78           C  
ATOM   3062  CG1 ILE A 457      31.886  20.355  11.369  1.00 37.73           C  
ATOM   3063  CG2 ILE A 457      29.371  20.528  11.502  1.00 32.75           C  
ATOM   3064  CD1 ILE A 457      32.037  19.061  12.144  1.00 37.21           C  
ATOM   3065  N   ARG A 458      29.476  24.055  12.575  1.00 33.59           N  
ATOM   3066  CA  ARG A 458      28.313  24.852  12.956  1.00 35.96           C  
ATOM   3067  C   ARG A 458      28.101  26.009  11.993  1.00 36.51           C  
ATOM   3068  O   ARG A 458      26.981  26.247  11.542  1.00 38.17           O  
ATOM   3069  CB  ARG A 458      28.437  25.359  14.392  1.00 35.60           C  
ATOM   3070  CG  ARG A 458      28.252  24.255  15.414  1.00 41.25           C  
ATOM   3071  CD  ARG A 458      28.416  24.736  16.845  1.00 40.26           C  
ATOM   3072  NE  ARG A 458      28.116  23.649  17.769  1.00 42.28           N  
ATOM   3073  CZ  ARG A 458      28.723  23.458  18.935  1.00 43.16           C  
ATOM   3074  NH1 ARG A 458      29.674  24.289  19.340  1.00 45.30           N  
ATOM   3075  NH2 ARG A 458      28.391  22.420  19.687  1.00 43.95           N  
ATOM   3076  N   ASN A 459      29.177  26.708  11.651  1.00 38.37           N  
ATOM   3077  CA  ASN A 459      29.071  27.819  10.717  1.00 39.68           C  
ATOM   3078  C   ASN A 459      28.559  27.332   9.366  1.00 41.32           C  
ATOM   3079  O   ASN A 459      27.726  27.990   8.746  1.00 44.48           O  
ATOM   3080  CB  ASN A 459      30.422  28.516  10.540  1.00 42.61           C  
ATOM   3081  CG  ASN A 459      30.855  29.280  11.781  1.00 44.56           C  
ATOM   3082  OD1 ASN A 459      32.044  29.522  11.986  1.00 46.59           O  
ATOM   3083  ND2 ASN A 459      29.890  29.660  12.617  1.00 45.32           N  
ATOM   3084  N   GLN A 460      29.007  26.150   8.944  1.00 40.17           N  
ATOM   3085  CA  GLN A 460      28.587  25.599   7.662  1.00 40.09           C  
ATOM   3086  C   GLN A 460      27.111  25.215   7.586  1.00 40.18           C  
ATOM   3087  O   GLN A 460      26.432  25.572   6.624  1.00 37.98           O  
ATOM   3088  CB  GLN A 460      29.457  24.408   7.265  1.00 42.82           C  
ATOM   3089  CG  GLN A 460      29.171  23.884   5.853  1.00 47.92           C  
ATOM   3090  CD  GLN A 460      30.079  22.728   5.435  1.00 52.77           C  
ATOM   3091  OE1 GLN A 460      29.877  22.115   4.379  1.00 55.79           O  
ATOM   3092  NE2 GLN A 460      31.087  22.433   6.256  1.00 51.76           N  
ATOM   3093  N   TYR A 461      26.602  24.496   8.583  1.00 40.46           N  
ATOM   3094  CA  TYR A 461      25.200  24.105   8.518  1.00 41.06           C  
ATOM   3095  C   TYR A 461      24.253  25.281   8.721  1.00 42.59           C  
ATOM   3096  O   TYR A 461      23.120  25.254   8.241  1.00 40.94           O  
ATOM   3097  CB  TYR A 461      24.875  22.895   9.417  1.00 39.31           C  
ATOM   3098  CG  TYR A 461      24.871  23.100  10.918  1.00 38.77           C  
ATOM   3099  CD1 TYR A 461      23.961  23.965  11.528  1.00 39.29           C  
ATOM   3100  CD2 TYR A 461      25.716  22.356  11.740  1.00 39.14           C  
ATOM   3101  CE1 TYR A 461      23.888  24.080  12.916  1.00 37.56           C  
ATOM   3102  CE2 TYR A 461      25.649  22.462  13.133  1.00 38.75           C  
ATOM   3103  CZ  TYR A 461      24.730  23.327  13.707  1.00 38.14           C  
ATOM   3104  OH  TYR A 461      24.651  23.440  15.072  1.00 39.10           O  
ATOM   3105  N   ARG A 462      24.727  26.321   9.408  1.00 44.40           N  
ATOM   3106  CA  ARG A 462      23.920  27.521   9.611  1.00 47.19           C  
ATOM   3107  C   ARG A 462      23.696  28.163   8.240  1.00 46.40           C  
ATOM   3108  O   ARG A 462      22.596  28.609   7.926  1.00 45.75           O  
ATOM   3109  CB  ARG A 462      24.611  28.512  10.556  1.00 50.02           C  
ATOM   3110  CG  ARG A 462      24.538  28.114  12.024  1.00 55.68           C  
ATOM   3111  CD  ARG A 462      24.975  29.244  12.947  1.00 60.80           C  
ATOM   3112  NE  ARG A 462      24.109  30.416  12.823  1.00 66.48           N  
ATOM   3113  CZ  ARG A 462      24.165  31.485  13.616  1.00 69.25           C  
ATOM   3114  NH1 ARG A 462      23.333  32.503  13.420  1.00 68.33           N  
ATOM   3115  NH2 ARG A 462      25.046  31.539  14.610  1.00 70.65           N  
ATOM   3116  N   GLU A 463      24.741  28.163   7.418  1.00 45.67           N  
ATOM   3117  CA  GLU A 463      24.664  28.714   6.070  1.00 47.57           C  
ATOM   3118  C   GLU A 463      23.792  27.803   5.205  1.00 45.77           C  
ATOM   3119  O   GLU A 463      23.036  28.280   4.359  1.00 44.48           O  
ATOM   3120  CB  GLU A 463      26.063  28.819   5.454  1.00 51.43           C  
ATOM   3121  CG  GLU A 463      27.043  29.659   6.265  1.00 58.84           C  
ATOM   3122  CD  GLU A 463      28.472  29.565   5.750  1.00 63.31           C  
ATOM   3123  OE1 GLU A 463      29.270  28.785   6.323  1.00 64.74           O  
ATOM   3124  OE2 GLU A 463      28.798  30.274   4.772  1.00 66.70           O  
ATOM   3125  N   ASP A 464      23.884  26.494   5.442  1.00 42.83           N  
ATOM   3126  CA  ASP A 464      23.106  25.515   4.682  1.00 40.45           C  
ATOM   3127  C   ASP A 464      21.591  25.659   4.870  1.00 38.30           C  
ATOM   3128  O   ASP A 464      20.816  25.154   4.061  1.00 36.28           O  
ATOM   3129  CB  ASP A 464      23.565  24.081   4.996  1.00 43.27           C  
ATOM   3130  CG  ASP A 464      24.931  23.737   4.375  1.00 46.23           C  
ATOM   3131  OD1 ASP A 464      25.592  24.623   3.784  1.00 48.07           O  
ATOM   3132  OD2 ASP A 464      25.345  22.563   4.470  1.00 47.66           O  
ATOM   3133  N   TRP A 465      21.169  26.353   5.927  1.00 36.46           N  
ATOM   3134  CA  TRP A 465      19.744  26.584   6.165  1.00 37.54           C  
ATOM   3135  C   TRP A 465      19.161  27.481   5.065  1.00 39.44           C  
ATOM   3136  O   TRP A 465      17.939  27.574   4.919  1.00 36.10           O  
ATOM   3137  CB  TRP A 465      19.520  27.274   7.514  1.00 37.45           C  
ATOM   3138  CG  TRP A 465      19.845  26.446   8.715  1.00 36.32           C  
ATOM   3139  CD1 TRP A 465      19.909  25.080   8.788  1.00 35.26           C  
ATOM   3140  CD2 TRP A 465      20.142  26.932  10.027  1.00 35.43           C  
ATOM   3141  NE1 TRP A 465      20.229  24.690  10.067  1.00 32.67           N  
ATOM   3142  CE2 TRP A 465      20.376  25.807  10.848  1.00 34.88           C  
ATOM   3143  CE3 TRP A 465      20.232  28.212  10.591  1.00 36.32           C  
ATOM   3144  CZ2 TRP A 465      20.694  25.925  12.204  1.00 35.27           C  
ATOM   3145  CZ3 TRP A 465      20.547  28.329  11.938  1.00 35.65           C  
ATOM   3146  CH2 TRP A 465      20.775  27.188  12.730  1.00 35.04           C  
ATOM   3147  N   LYS A 466      20.050  28.128   4.307  1.00 42.79           N  
ATOM   3148  CA  LYS A 466      19.687  29.042   3.219  1.00 47.96           C  
ATOM   3149  C   LYS A 466      19.865  28.477   1.810  1.00 49.30           C  
ATOM   3150  O   LYS A 466      19.473  29.128   0.842  1.00 49.81           O  
ATOM   3151  CB  LYS A 466      20.541  30.315   3.285  1.00 49.92           C  
ATOM   3152  CG  LYS A 466      20.450  31.138   4.554  1.00 53.67           C  
ATOM   3153  CD  LYS A 466      21.511  32.241   4.522  1.00 56.45           C  
ATOM   3154  CE  LYS A 466      21.457  33.131   5.754  1.00 59.20           C  
ATOM   3155  NZ  LYS A 466      20.155  33.857   5.864  1.00 61.26           N  
ATOM   3156  N   SER A 467      20.473  27.298   1.679  1.00 51.44           N  
ATOM   3157  CA  SER A 467      20.721  26.713   0.356  1.00 54.23           C  
ATOM   3158  C   SER A 467      19.503  26.598  -0.567  1.00 55.54           C  
ATOM   3159  O   SER A 467      18.360  26.556  -0.114  1.00 54.13           O  
ATOM   3160  CB  SER A 467      21.398  25.349   0.481  1.00 53.89           C  
ATOM   3161  OG  SER A 467      20.505  24.398   1.019  1.00 57.49           O  
ATOM   3162  N   LYS A 468      19.775  26.561  -1.870  1.00 57.98           N  
ATOM   3163  CA  LYS A 468      18.740  26.453  -2.897  1.00 60.36           C  
ATOM   3164  C   LYS A 468      18.065  25.088  -2.918  1.00 60.12           C  
ATOM   3165  O   LYS A 468      16.914  24.970  -3.334  1.00 61.59           O  
ATOM   3166  CB  LYS A 468      19.336  26.719  -4.283  1.00 62.34           C  
ATOM   3167  CG  LYS A 468      19.544  28.188  -4.631  1.00 66.70           C  
ATOM   3168  CD  LYS A 468      20.325  28.353  -5.943  1.00 69.09           C  
ATOM   3169  CE  LYS A 468      19.679  27.604  -7.112  1.00 70.43           C  
ATOM   3170  NZ  LYS A 468      18.309  28.096  -7.442  1.00 71.45           N  
ATOM   3171  N   GLU A 469      18.794  24.063  -2.489  1.00 59.02           N  
ATOM   3172  CA  GLU A 469      18.286  22.696  -2.481  1.00 58.19           C  
ATOM   3173  C   GLU A 469      17.643  22.310  -1.150  1.00 55.56           C  
ATOM   3174  O   GLU A 469      18.207  22.550  -0.084  1.00 54.41           O  
ATOM   3175  CB  GLU A 469      19.421  21.735  -2.831  1.00 60.11           C  
ATOM   3176  CG  GLU A 469      18.961  20.391  -3.368  1.00 65.62           C  
ATOM   3177  CD  GLU A 469      20.094  19.580  -3.985  1.00 67.84           C  
ATOM   3178  OE1 GLU A 469      21.255  20.054  -3.976  1.00 68.17           O  
ATOM   3179  OE2 GLU A 469      19.816  18.466  -4.486  1.00 69.00           O  
ATOM   3180  N   MET A 470      16.464  21.699  -1.228  1.00 54.22           N  
ATOM   3181  CA  MET A 470      15.717  21.277  -0.045  1.00 53.38           C  
ATOM   3182  C   MET A 470      16.476  20.254   0.793  1.00 51.65           C  
ATOM   3183  O   MET A 470      16.577  20.397   2.012  1.00 51.29           O  
ATOM   3184  CB  MET A 470      14.358  20.699  -0.450  1.00 55.76           C  
ATOM   3185  CG  MET A 470      13.459  20.332   0.731  1.00 59.44           C  
ATOM   3186  SD  MET A 470      12.122  21.515   1.040  1.00 65.02           S  
ATOM   3187  CE  MET A 470      13.041  22.968   1.580  1.00 62.71           C  
ATOM   3188  N   LYS A 471      17.012  19.234   0.127  1.00 48.53           N  
ATOM   3189  CA  LYS A 471      17.769  18.170   0.779  1.00 47.72           C  
ATOM   3190  C   LYS A 471      18.877  18.726   1.667  1.00 44.48           C  
ATOM   3191  O   LYS A 471      19.121  18.212   2.759  1.00 42.29           O  
ATOM   3192  CB  LYS A 471      18.375  17.236  -0.273  1.00 50.33           C  
ATOM   3193  CG  LYS A 471      17.373  16.748  -1.309  1.00 57.01           C  
ATOM   3194  CD  LYS A 471      18.014  15.816  -2.329  1.00 62.05           C  
ATOM   3195  CE  LYS A 471      17.061  15.516  -3.484  1.00 64.03           C  
ATOM   3196  NZ  LYS A 471      16.735  16.745  -4.275  1.00 65.91           N  
ATOM   3197  N   VAL A 472      19.530  19.788   1.198  1.00 40.79           N  
ATOM   3198  CA  VAL A 472      20.612  20.423   1.943  1.00 39.11           C  
ATOM   3199  C   VAL A 472      20.075  21.140   3.180  1.00 38.24           C  
ATOM   3200  O   VAL A 472      20.720  21.148   4.229  1.00 41.76           O  
ATOM   3201  CB  VAL A 472      21.409  21.422   1.056  1.00 37.62           C  
ATOM   3202  CG1 VAL A 472      22.519  22.079   1.856  1.00 36.63           C  
ATOM   3203  CG2 VAL A 472      21.998  20.703  -0.143  1.00 35.98           C  
ATOM   3204  N   ARG A 473      18.890  21.728   3.063  1.00 35.77           N  
ATOM   3205  CA  ARG A 473      18.287  22.438   4.188  1.00 34.10           C  
ATOM   3206  C   ARG A 473      17.863  21.470   5.282  1.00 31.74           C  
ATOM   3207  O   ARG A 473      18.062  21.723   6.473  1.00 28.18           O  
ATOM   3208  CB  ARG A 473      17.082  23.262   3.733  1.00 36.50           C  
ATOM   3209  CG  ARG A 473      17.450  24.514   2.964  1.00 39.71           C  
ATOM   3210  CD  ARG A 473      16.236  25.399   2.742  1.00 41.94           C  
ATOM   3211  NE  ARG A 473      16.610  26.647   2.086  1.00 45.79           N  
ATOM   3212  CZ  ARG A 473      15.952  27.794   2.214  1.00 47.38           C  
ATOM   3213  NH1 ARG A 473      14.868  27.866   2.977  1.00 47.70           N  
ATOM   3214  NH2 ARG A 473      16.403  28.881   1.602  1.00 49.04           N  
ATOM   3215  N   GLN A 474      17.277  20.358   4.863  1.00 29.43           N  
ATOM   3216  CA  GLN A 474      16.828  19.348   5.795  1.00 31.97           C  
ATOM   3217  C   GLN A 474      17.999  18.726   6.548  1.00 31.34           C  
ATOM   3218  O   GLN A 474      17.938  18.548   7.766  1.00 33.03           O  
ATOM   3219  CB  GLN A 474      16.040  18.283   5.055  1.00 30.40           C  
ATOM   3220  CG  GLN A 474      14.688  18.763   4.581  1.00 31.59           C  
ATOM   3221  CD  GLN A 474      13.851  17.631   4.044  1.00 34.74           C  
ATOM   3222  OE1 GLN A 474      14.290  16.489   4.041  1.00 33.18           O  
ATOM   3223  NE2 GLN A 474      12.631  17.935   3.605  1.00 36.71           N  
ATOM   3224  N   ARG A 475      19.080  18.466   5.818  1.00 31.23           N  
ATOM   3225  CA  ARG A 475      20.292  17.874   6.367  1.00 31.65           C  
ATOM   3226  C   ARG A 475      20.906  18.827   7.386  1.00 30.92           C  
ATOM   3227  O   ARG A 475      21.355  18.403   8.457  1.00 29.52           O  
ATOM   3228  CB  ARG A 475      21.274  17.599   5.231  1.00 35.09           C  
ATOM   3229  CG  ARG A 475      22.485  16.791   5.606  1.00 37.56           C  
ATOM   3230  CD  ARG A 475      23.318  16.509   4.373  1.00 41.55           C  
ATOM   3231  NE  ARG A 475      23.907  17.726   3.816  1.00 47.84           N  
ATOM   3232  CZ  ARG A 475      24.566  17.784   2.660  1.00 51.19           C  
ATOM   3233  NH1 ARG A 475      24.724  16.693   1.919  1.00 53.81           N  
ATOM   3234  NH2 ARG A 475      25.094  18.931   2.255  1.00 54.58           N  
ATOM   3235  N   ALA A 476      20.876  20.117   7.062  1.00 28.17           N  
ATOM   3236  CA  ALA A 476      21.411  21.148   7.943  1.00 29.51           C  
ATOM   3237  C   ALA A 476      20.563  21.308   9.206  1.00 29.00           C  
ATOM   3238  O   ALA A 476      21.104  21.503  10.294  1.00 32.66           O  
ATOM   3239  CB  ALA A 476      21.518  22.469   7.206  1.00 28.88           C  
ATOM   3240  N   VAL A 477      19.241  21.229   9.057  1.00 27.64           N  
ATOM   3241  CA  VAL A 477      18.334  21.349  10.196  1.00 27.19           C  
ATOM   3242  C   VAL A 477      18.473  20.117  11.100  1.00 28.61           C  
ATOM   3243  O   VAL A 477      18.549  20.246  12.323  1.00 28.66           O  
ATOM   3244  CB  VAL A 477      16.864  21.520   9.740  1.00 25.42           C  
ATOM   3245  CG1 VAL A 477      15.913  21.410  10.931  1.00 22.25           C  
ATOM   3246  CG2 VAL A 477      16.691  22.875   9.059  1.00 24.53           C  
ATOM   3247  N   ALA A 478      18.528  18.934  10.492  1.00 26.20           N  
ATOM   3248  CA  ALA A 478      18.689  17.692  11.250  1.00 27.86           C  
ATOM   3249  C   ALA A 478      19.970  17.792  12.071  1.00 29.34           C  
ATOM   3250  O   ALA A 478      19.965  17.527  13.271  1.00 32.48           O  
ATOM   3251  CB  ALA A 478      18.764  16.504  10.310  1.00 25.76           C  
ATOM   3252  N   LEU A 479      21.052  18.230  11.429  1.00 29.98           N  
ATOM   3253  CA  LEU A 479      22.337  18.392  12.103  1.00 30.51           C  
ATOM   3254  C   LEU A 479      22.204  19.298  13.312  1.00 30.68           C  
ATOM   3255  O   LEU A 479      22.809  19.044  14.355  1.00 27.53           O  
ATOM   3256  CB  LEU A 479      23.370  18.986  11.151  1.00 33.90           C  
ATOM   3257  CG  LEU A 479      24.102  17.977  10.285  1.00 37.77           C  
ATOM   3258  CD1 LEU A 479      25.022  18.683   9.304  1.00 42.59           C  
ATOM   3259  CD2 LEU A 479      24.881  17.047  11.190  1.00 43.78           C  
ATOM   3260  N   TYR A 480      21.412  20.358  13.147  1.00 30.50           N  
ATOM   3261  CA  TYR A 480      21.160  21.336  14.198  1.00 30.84           C  
ATOM   3262  C   TYR A 480      20.523  20.679  15.419  1.00 31.01           C  
ATOM   3263  O   TYR A 480      20.910  20.971  16.550  1.00 29.30           O  
ATOM   3264  CB  TYR A 480      20.244  22.449  13.668  1.00 31.59           C  
ATOM   3265  CG  TYR A 480      19.844  23.503  14.691  1.00 31.65           C  
ATOM   3266  CD1 TYR A 480      20.794  24.361  15.253  1.00 33.98           C  
ATOM   3267  CD2 TYR A 480      18.505  23.671  15.057  1.00 33.23           C  
ATOM   3268  CE1 TYR A 480      20.417  25.371  16.152  1.00 34.14           C  
ATOM   3269  CE2 TYR A 480      18.116  24.669  15.953  1.00 33.15           C  
ATOM   3270  CZ  TYR A 480      19.075  25.517  16.495  1.00 35.94           C  
ATOM   3271  OH  TYR A 480      18.689  26.514  17.370  1.00 39.93           O  
ATOM   3272  N   PHE A 481      19.548  19.800  15.179  1.00 30.84           N  
ATOM   3273  CA  PHE A 481      18.850  19.103  16.257  1.00 32.24           C  
ATOM   3274  C   PHE A 481      19.788  18.143  16.980  1.00 31.43           C  
ATOM   3275  O   PHE A 481      19.849  18.125  18.206  1.00 31.07           O  
ATOM   3276  CB  PHE A 481      17.652  18.320  15.712  1.00 35.58           C  
ATOM   3277  CG  PHE A 481      16.496  19.183  15.265  1.00 39.97           C  
ATOM   3278  CD1 PHE A 481      16.494  20.560  15.489  1.00 39.72           C  
ATOM   3279  CD2 PHE A 481      15.409  18.610  14.605  1.00 42.13           C  
ATOM   3280  CE1 PHE A 481      15.434  21.351  15.062  1.00 39.98           C  
ATOM   3281  CE2 PHE A 481      14.342  19.395  14.173  1.00 42.18           C  
ATOM   3282  CZ  PHE A 481      14.358  20.771  14.403  1.00 42.34           C  
ATOM   3283  N   ILE A 482      20.528  17.360  16.204  1.00 31.53           N  
ATOM   3284  CA  ILE A 482      21.469  16.392  16.746  1.00 34.36           C  
ATOM   3285  C   ILE A 482      22.536  17.077  17.591  1.00 36.46           C  
ATOM   3286  O   ILE A 482      22.908  16.577  18.643  1.00 38.90           O  
ATOM   3287  CB  ILE A 482      22.138  15.577  15.608  1.00 35.00           C  
ATOM   3288  CG1 ILE A 482      21.076  14.737  14.880  1.00 33.47           C  
ATOM   3289  CG2 ILE A 482      23.245  14.682  16.160  1.00 34.36           C  
ATOM   3290  CD1 ILE A 482      21.604  13.984  13.698  1.00 30.65           C  
ATOM   3291  N   ASP A 483      22.978  18.251  17.154  1.00 36.27           N  
ATOM   3292  CA  ASP A 483      24.008  18.989  17.863  1.00 39.10           C  
ATOM   3293  C   ASP A 483      23.508  19.754  19.091  1.00 40.67           C  
ATOM   3294  O   ASP A 483      24.038  19.589  20.194  1.00 41.22           O  
ATOM   3295  CB  ASP A 483      24.714  19.943  16.893  1.00 43.13           C  
ATOM   3296  CG  ASP A 483      25.806  20.759  17.562  1.00 45.63           C  
ATOM   3297  OD1 ASP A 483      26.630  20.170  18.294  1.00 49.41           O  
ATOM   3298  OD2 ASP A 483      25.841  21.990  17.353  1.00 48.46           O  
ATOM   3299  N   LYS A 484      22.500  20.596  18.896  1.00 40.96           N  
ATOM   3300  CA  LYS A 484      21.950  21.402  19.981  1.00 42.24           C  
ATOM   3301  C   LYS A 484      21.170  20.589  21.013  1.00 41.77           C  
ATOM   3302  O   LYS A 484      21.371  20.755  22.220  1.00 40.63           O  
ATOM   3303  CB  LYS A 484      21.053  22.506  19.414  1.00 43.52           C  
ATOM   3304  CG  LYS A 484      20.525  23.492  20.455  1.00 47.12           C  
ATOM   3305  CD  LYS A 484      19.532  24.473  19.834  1.00 51.82           C  
ATOM   3306  CE  LYS A 484      19.131  25.584  20.806  1.00 54.84           C  
ATOM   3307  NZ  LYS A 484      18.446  25.067  22.026  1.00 56.42           N  
ATOM   3308  N   LEU A 485      20.278  19.721  20.540  1.00 42.28           N  
ATOM   3309  CA  LEU A 485      19.454  18.903  21.433  1.00 42.31           C  
ATOM   3310  C   LEU A 485      19.953  17.477  21.664  1.00 43.22           C  
ATOM   3311  O   LEU A 485      19.308  16.695  22.369  1.00 41.25           O  
ATOM   3312  CB  LEU A 485      18.012  18.871  20.933  1.00 44.51           C  
ATOM   3313  CG  LEU A 485      17.310  20.226  20.835  1.00 47.00           C  
ATOM   3314  CD1 LEU A 485      15.857  20.005  20.459  1.00 48.88           C  
ATOM   3315  CD2 LEU A 485      17.409  20.977  22.159  1.00 45.84           C  
ATOM   3316  N   ALA A 486      21.096  17.144  21.067  1.00 42.65           N  
ATOM   3317  CA  ALA A 486      21.699  15.822  21.213  1.00 42.10           C  
ATOM   3318  C   ALA A 486      20.750  14.655  20.907  1.00 41.18           C  
ATOM   3319  O   ALA A 486      20.796  13.617  21.571  1.00 42.56           O  
ATOM   3320  CB  ALA A 486      22.304  15.672  22.613  1.00 42.28           C  
ATOM   3321  N   LEU A 487      19.890  14.833  19.906  1.00 38.82           N  
ATOM   3322  CA  LEU A 487      18.951  13.787  19.506  1.00 34.57           C  
ATOM   3323  C   LEU A 487      19.697  12.655  18.807  1.00 34.22           C  
ATOM   3324  O   LEU A 487      20.785  12.865  18.253  1.00 31.67           O  
ATOM   3325  CB  LEU A 487      17.875  14.353  18.576  1.00 32.85           C  
ATOM   3326  CG  LEU A 487      16.929  15.400  19.180  1.00 33.59           C  
ATOM   3327  CD1 LEU A 487      15.974  15.925  18.121  1.00 31.62           C  
ATOM   3328  CD2 LEU A 487      16.152  14.776  20.330  1.00 34.07           C  
ATOM   3329  N   ARG A 488      19.123  11.453  18.863  1.00 30.60           N  
ATOM   3330  CA  ARG A 488      19.722  10.274  18.235  1.00 30.77           C  
ATOM   3331  C   ARG A 488      19.433  10.237  16.737  1.00 31.57           C  
ATOM   3332  O   ARG A 488      18.449  10.815  16.274  1.00 29.31           O  
ATOM   3333  CB  ARG A 488      19.194   8.983  18.884  1.00 28.29           C  
ATOM   3334  CG  ARG A 488      19.575   8.794  20.343  1.00 24.52           C  
ATOM   3335  CD  ARG A 488      19.227   7.384  20.830  1.00 28.25           C  
ATOM   3336  NE  ARG A 488      19.536   7.209  22.246  1.00 25.11           N  
ATOM   3337  CZ  ARG A 488      18.736   7.585  23.241  1.00 28.50           C  
ATOM   3338  NH1 ARG A 488      17.560   8.158  22.986  1.00 30.13           N  
ATOM   3339  NH2 ARG A 488      19.122   7.416  24.496  1.00 28.18           N  
ATOM   3340  N   ALA A 489      20.290   9.545  15.990  1.00 32.75           N  
ATOM   3341  CA  ALA A 489      20.133   9.402  14.541  1.00 36.91           C  
ATOM   3342  C   ALA A 489      19.081   8.331  14.271  1.00 38.61           C  
ATOM   3343  O   ALA A 489      19.416   7.181  13.965  1.00 42.58           O  
ATOM   3344  CB  ALA A 489      21.456   8.989  13.920  1.00 37.88           C  
ATOM   3345  N   GLY A 490      17.816   8.715  14.359  1.00 36.46           N  
ATOM   3346  CA  GLY A 490      16.730   7.777  14.160  1.00 31.93           C  
ATOM   3347  C   GLY A 490      16.714   6.900  12.923  1.00 32.78           C  
ATOM   3348  O   GLY A 490      16.146   7.285  11.902  1.00 31.39           O  
ATOM   3349  N   ASN A 491      17.333   5.723  13.019  1.00 30.71           N  
ATOM   3350  CA  ASN A 491      17.347   4.760  11.919  1.00 33.72           C  
ATOM   3351  C   ASN A 491      15.934   4.212  11.779  1.00 35.87           C  
ATOM   3352  O   ASN A 491      15.273   3.925  12.775  1.00 34.28           O  
ATOM   3353  CB  ASN A 491      18.288   3.582  12.220  1.00 30.22           C  
ATOM   3354  CG  ASN A 491      19.731   3.880  11.869  1.00 32.13           C  
ATOM   3355  OD1 ASN A 491      20.128   3.808  10.703  1.00 33.39           O  
ATOM   3356  ND2 ASN A 491      20.526   4.212  12.874  1.00 28.76           N  
ATOM   3357  N   GLU A 492      15.463   4.093  10.546  1.00 39.98           N  
ATOM   3358  CA  GLU A 492      14.133   3.552  10.292  1.00 46.50           C  
ATOM   3359  C   GLU A 492      14.046   2.107  10.805  1.00 47.15           C  
ATOM   3360  O   GLU A 492      15.064   1.422  10.921  1.00 46.87           O  
ATOM   3361  CB  GLU A 492      13.823   3.600   8.792  1.00 49.95           C  
ATOM   3362  CG  GLU A 492      15.008   3.247   7.883  1.00 60.11           C  
ATOM   3363  CD  GLU A 492      16.069   4.353   7.816  1.00 64.13           C  
ATOM   3364  OE1 GLU A 492      17.241   4.089   8.175  1.00 65.18           O  
ATOM   3365  OE2 GLU A 492      15.728   5.487   7.406  1.00 67.04           O  
ATOM   3366  N   LYS A 493      12.845   1.673  11.174  1.00 47.32           N  
ATOM   3367  CA  LYS A 493      12.642   0.312  11.656  1.00 49.84           C  
ATOM   3368  C   LYS A 493      11.370  -0.285  11.061  1.00 51.28           C  
ATOM   3369  O   LYS A 493      10.492   0.443  10.596  1.00 49.63           O  
ATOM   3370  CB  LYS A 493      12.601   0.267  13.192  1.00 50.35           C  
ATOM   3371  CG  LYS A 493      11.608   1.218  13.836  1.00 50.86           C  
ATOM   3372  CD  LYS A 493      12.321   2.254  14.688  1.00 51.88           C  
ATOM   3373  CE  LYS A 493      12.882   1.653  15.971  1.00 50.51           C  
ATOM   3374  NZ  LYS A 493      11.810   1.235  16.921  1.00 49.92           N  
ATOM   3375  N   GLU A 494      11.288  -1.611  11.053  1.00 53.62           N  
ATOM   3376  CA  GLU A 494      10.125  -2.303  10.501  1.00 57.21           C  
ATOM   3377  C   GLU A 494       8.877  -2.111  11.361  1.00 58.48           C  
ATOM   3378  O   GLU A 494       8.892  -2.366  12.570  1.00 58.30           O  
ATOM   3379  CB  GLU A 494      10.433  -3.791  10.324  1.00 59.81           C  
ATOM   3380  CG  GLU A 494      11.525  -4.074   9.291  1.00 65.16           C  
ATOM   3381  CD  GLU A 494      12.077  -5.497   9.354  1.00 68.37           C  
ATOM   3382  OE1 GLU A 494      11.393  -6.400   9.890  1.00 68.48           O  
ATOM   3383  OE2 GLU A 494      13.208  -5.710   8.861  1.00 70.37           O  
ATOM   3384  N   GLU A 495       7.810  -1.620  10.735  1.00 59.37           N  
ATOM   3385  CA  GLU A 495       6.550  -1.389  11.436  1.00 60.72           C  
ATOM   3386  C   GLU A 495       5.905  -2.717  11.825  1.00 59.35           C  
ATOM   3387  O   GLU A 495       5.863  -3.658  11.031  1.00 60.20           O  
ATOM   3388  CB  GLU A 495       5.585  -0.561  10.573  1.00 63.86           C  
ATOM   3389  CG  GLU A 495       5.206  -1.197   9.233  1.00 68.76           C  
ATOM   3390  CD  GLU A 495       4.054  -0.478   8.538  1.00 72.10           C  
ATOM   3391  OE1 GLU A 495       2.897  -0.626   8.992  1.00 72.39           O  
ATOM   3392  OE2 GLU A 495       4.303   0.227   7.533  1.00 73.21           O  
ATOM   3393  N   GLY A 496       5.423  -2.791  13.060  1.00 57.08           N  
ATOM   3394  CA  GLY A 496       4.790  -4.009  13.533  1.00 54.96           C  
ATOM   3395  C   GLY A 496       5.769  -5.059  14.030  1.00 52.31           C  
ATOM   3396  O   GLY A 496       5.367  -6.177  14.342  1.00 51.99           O  
ATOM   3397  N   GLU A 497       7.050  -4.706  14.105  1.00 49.26           N  
ATOM   3398  CA  GLU A 497       8.073  -5.633  14.574  1.00 46.92           C  
ATOM   3399  C   GLU A 497       8.742  -5.133  15.848  1.00 44.24           C  
ATOM   3400  O   GLU A 497       9.283  -5.914  16.635  1.00 44.12           O  
ATOM   3401  CB  GLU A 497       9.126  -5.855  13.485  1.00 49.85           C  
ATOM   3402  CG  GLU A 497       8.597  -6.544  12.231  1.00 51.65           C  
ATOM   3403  CD  GLU A 497       8.133  -7.969  12.488  1.00 55.14           C  
ATOM   3404  OE1 GLU A 497       8.996  -8.874  12.562  1.00 57.12           O  
ATOM   3405  OE2 GLU A 497       6.905  -8.186  12.610  1.00 56.13           O  
ATOM   3406  N   THR A 498       8.680  -3.824  16.055  1.00 40.50           N  
ATOM   3407  CA  THR A 498       9.284  -3.187  17.219  1.00 37.48           C  
ATOM   3408  C   THR A 498       8.329  -2.124  17.762  1.00 35.96           C  
ATOM   3409  O   THR A 498       7.357  -1.755  17.100  1.00 34.28           O  
ATOM   3410  CB  THR A 498      10.610  -2.481  16.822  1.00 39.70           C  
ATOM   3411  OG1 THR A 498      10.348  -1.544  15.767  1.00 39.45           O  
ATOM   3412  CG2 THR A 498      11.656  -3.497  16.332  1.00 39.15           C  
ATOM   3413  N   ALA A 499       8.596  -1.644  18.973  1.00 32.64           N  
ATOM   3414  CA  ALA A 499       7.775  -0.596  19.565  1.00 31.38           C  
ATOM   3415  C   ALA A 499       7.991   0.655  18.705  1.00 31.41           C  
ATOM   3416  O   ALA A 499       9.063   0.840  18.129  1.00 30.87           O  
ATOM   3417  CB  ALA A 499       8.198  -0.339  21.004  1.00 29.25           C  
ATOM   3418  N   ASP A 500       6.955   1.472  18.561  1.00 31.53           N  
ATOM   3419  CA  ASP A 500       7.061   2.680  17.748  1.00 31.58           C  
ATOM   3420  C   ASP A 500       7.834   3.781  18.474  1.00 29.55           C  
ATOM   3421  O   ASP A 500       7.298   4.441  19.361  1.00 30.91           O  
ATOM   3422  CB  ASP A 500       5.661   3.177  17.350  1.00 33.53           C  
ATOM   3423  CG  ASP A 500       5.694   4.388  16.417  1.00 39.16           C  
ATOM   3424  OD1 ASP A 500       6.767   4.699  15.844  1.00 40.05           O  
ATOM   3425  OD2 ASP A 500       4.630   5.027  16.246  1.00 39.23           O  
ATOM   3426  N   THR A 501       9.109   3.936  18.126  1.00 27.35           N  
ATOM   3427  CA  THR A 501       9.949   4.976  18.721  1.00 28.79           C  
ATOM   3428  C   THR A 501      10.664   5.665  17.574  1.00 27.19           C  
ATOM   3429  O   THR A 501      10.749   5.113  16.478  1.00 26.03           O  
ATOM   3430  CB  THR A 501      10.992   4.422  19.724  1.00 30.28           C  
ATOM   3431  OG1 THR A 501      11.883   3.519  19.053  1.00 31.78           O  
ATOM   3432  CG2 THR A 501      10.296   3.710  20.883  1.00 29.20           C  
ATOM   3433  N   VAL A 502      11.180   6.863  17.818  1.00 23.96           N  
ATOM   3434  CA  VAL A 502      11.845   7.597  16.754  1.00 27.17           C  
ATOM   3435  C   VAL A 502      13.062   8.378  17.198  1.00 25.65           C  
ATOM   3436  O   VAL A 502      13.278   8.610  18.383  1.00 24.75           O  
ATOM   3437  CB  VAL A 502      10.864   8.601  16.071  1.00 29.78           C  
ATOM   3438  CG1 VAL A 502       9.748   7.860  15.343  1.00 30.04           C  
ATOM   3439  CG2 VAL A 502      10.275   9.546  17.110  1.00 28.48           C  
ATOM   3440  N   GLY A 503      13.853   8.783  16.216  1.00 28.93           N  
ATOM   3441  CA  GLY A 503      15.037   9.581  16.475  1.00 31.49           C  
ATOM   3442  C   GLY A 503      14.937  10.834  15.623  1.00 32.20           C  
ATOM   3443  O   GLY A 503      13.853  11.178  15.166  1.00 33.92           O  
ATOM   3444  N   CYS A 504      16.061  11.495  15.374  1.00 33.57           N  
ATOM   3445  CA  CYS A 504      16.071  12.716  14.580  1.00 35.14           C  
ATOM   3446  C   CYS A 504      15.615  12.539  13.127  1.00 35.57           C  
ATOM   3447  O   CYS A 504      14.638  13.160  12.700  1.00 33.22           O  
ATOM   3448  CB  CYS A 504      17.462  13.342  14.601  1.00 39.85           C  
ATOM   3449  SG  CYS A 504      17.583  14.847  13.601  1.00 47.84           S  
ATOM   3450  N   CYS A 505      16.311  11.682  12.381  1.00 33.61           N  
ATOM   3451  CA  CYS A 505      15.991  11.440  10.976  1.00 36.05           C  
ATOM   3452  C   CYS A 505      14.686  10.687  10.716  1.00 34.72           C  
ATOM   3453  O   CYS A 505      14.327  10.467   9.558  1.00 37.18           O  
ATOM   3454  CB  CYS A 505      17.147  10.717  10.275  1.00 35.91           C  
ATOM   3455  SG  CYS A 505      18.734  11.586  10.349  1.00 42.46           S  
ATOM   3456  N   SER A 506      13.990  10.276  11.774  1.00 32.18           N  
ATOM   3457  CA  SER A 506      12.731   9.556  11.607  1.00 30.39           C  
ATOM   3458  C   SER A 506      11.555  10.270  12.269  1.00 29.90           C  
ATOM   3459  O   SER A 506      10.498   9.680  12.495  1.00 25.31           O  
ATOM   3460  CB  SER A 506      12.852   8.113  12.112  1.00 31.52           C  
ATOM   3461  OG  SER A 506      13.194   8.073  13.483  1.00 33.28           O  
ATOM   3462  N   LEU A 507      11.750  11.543  12.593  1.00 31.54           N  
ATOM   3463  CA  LEU A 507      10.688  12.336  13.195  1.00 33.65           C  
ATOM   3464  C   LEU A 507       9.541  12.491  12.210  1.00 32.10           C  
ATOM   3465  O   LEU A 507       9.760  12.560  11.001  1.00 33.18           O  
ATOM   3466  CB  LEU A 507      11.202  13.719  13.592  1.00 34.10           C  
ATOM   3467  CG  LEU A 507      11.975  13.761  14.909  1.00 36.96           C  
ATOM   3468  CD1 LEU A 507      12.566  15.140  15.121  1.00 39.25           C  
ATOM   3469  CD2 LEU A 507      11.051  13.383  16.055  1.00 35.23           C  
ATOM   3470  N   ARG A 508       8.319  12.434  12.720  1.00 31.02           N  
ATOM   3471  CA  ARG A 508       7.148  12.614  11.878  1.00 32.76           C  
ATOM   3472  C   ARG A 508       6.579  13.993  12.141  1.00 32.19           C  
ATOM   3473  O   ARG A 508       6.859  14.611  13.175  1.00 28.50           O  
ATOM   3474  CB  ARG A 508       6.082  11.561  12.164  1.00 33.06           C  
ATOM   3475  CG  ARG A 508       6.484  10.169  11.755  1.00 37.18           C  
ATOM   3476  CD  ARG A 508       5.374   9.181  12.028  1.00 39.47           C  
ATOM   3477  NE  ARG A 508       5.949   7.884  12.308  1.00 43.16           N  
ATOM   3478  CZ  ARG A 508       5.937   7.307  13.501  1.00 41.91           C  
ATOM   3479  NH1 ARG A 508       5.349   7.900  14.532  1.00 40.35           N  
ATOM   3480  NH2 ARG A 508       6.616   6.190  13.681  1.00 41.40           N  
ATOM   3481  N   VAL A 509       5.765  14.463  11.207  1.00 34.06           N  
ATOM   3482  CA  VAL A 509       5.139  15.772  11.328  1.00 35.13           C  
ATOM   3483  C   VAL A 509       4.443  15.909  12.680  1.00 35.03           C  
ATOM   3484  O   VAL A 509       4.603  16.918  13.363  1.00 35.60           O  
ATOM   3485  CB  VAL A 509       4.123  16.002  10.192  1.00 35.94           C  
ATOM   3486  CG1 VAL A 509       3.459  17.356  10.343  1.00 37.66           C  
ATOM   3487  CG2 VAL A 509       4.821  15.910   8.852  1.00 36.40           C  
ATOM   3488  N   GLU A 510       3.760  14.845  13.094  1.00 35.52           N  
ATOM   3489  CA  GLU A 510       3.015  14.806  14.352  1.00 37.82           C  
ATOM   3490  C   GLU A 510       3.860  14.922  15.619  1.00 37.64           C  
ATOM   3491  O   GLU A 510       3.320  15.109  16.709  1.00 37.83           O  
ATOM   3492  CB  GLU A 510       2.212  13.509  14.432  1.00 41.63           C  
ATOM   3493  CG  GLU A 510       3.076  12.271  14.622  1.00 44.91           C  
ATOM   3494  CD  GLU A 510       2.295  10.981  14.484  1.00 49.41           C  
ATOM   3495  OE1 GLU A 510       1.099  10.959  14.855  1.00 51.58           O  
ATOM   3496  OE2 GLU A 510       2.880   9.985  14.000  1.00 51.21           O  
ATOM   3497  N   HIS A 511       5.176  14.786  15.481  1.00 37.08           N  
ATOM   3498  CA  HIS A 511       6.068  14.857  16.632  1.00 34.99           C  
ATOM   3499  C   HIS A 511       6.516  16.245  17.035  1.00 35.44           C  
ATOM   3500  O   HIS A 511       7.175  16.412  18.062  1.00 36.55           O  
ATOM   3501  CB  HIS A 511       7.265  13.940  16.427  1.00 32.56           C  
ATOM   3502  CG  HIS A 511       6.897  12.492  16.410  1.00 31.85           C  
ATOM   3503  ND1 HIS A 511       7.388  11.610  15.474  1.00 32.37           N  
ATOM   3504  CD2 HIS A 511       6.051  11.782  17.193  1.00 31.22           C  
ATOM   3505  CE1 HIS A 511       6.855  10.417  15.678  1.00 33.26           C  
ATOM   3506  NE2 HIS A 511       6.041  10.495  16.715  1.00 34.20           N  
ATOM   3507  N   ILE A 512       6.171  17.240  16.227  1.00 35.71           N  
ATOM   3508  CA  ILE A 512       6.532  18.614  16.544  1.00 38.37           C  
ATOM   3509  C   ILE A 512       5.361  19.573  16.333  1.00 40.07           C  
ATOM   3510  O   ILE A 512       4.480  19.340  15.502  1.00 39.16           O  
ATOM   3511  CB  ILE A 512       7.748  19.117  15.724  1.00 38.50           C  
ATOM   3512  CG1 ILE A 512       7.378  19.303  14.249  1.00 37.78           C  
ATOM   3513  CG2 ILE A 512       8.916  18.156  15.861  1.00 40.08           C  
ATOM   3514  CD1 ILE A 512       8.343  20.204  13.502  1.00 35.05           C  
ATOM   3515  N   ASN A 513       5.349  20.635  17.127  1.00 43.49           N  
ATOM   3516  CA  ASN A 513       4.320  21.663  17.045  1.00 47.89           C  
ATOM   3517  C   ASN A 513       5.035  23.010  17.021  1.00 49.28           C  
ATOM   3518  O   ASN A 513       5.857  23.304  17.895  1.00 49.02           O  
ATOM   3519  CB  ASN A 513       3.365  21.574  18.242  1.00 50.39           C  
ATOM   3520  CG  ASN A 513       2.450  20.365  18.166  1.00 53.63           C  
ATOM   3521  OD1 ASN A 513       1.731  20.179  17.183  1.00 56.42           O  
ATOM   3522  ND2 ASN A 513       2.478  19.531  19.199  1.00 53.98           N  
ATOM   3523  N   LEU A 514       4.744  23.804  15.995  1.00 50.34           N  
ATOM   3524  CA  LEU A 514       5.368  25.110  15.825  1.00 51.08           C  
ATOM   3525  C   LEU A 514       4.596  26.244  16.499  1.00 52.23           C  
ATOM   3526  O   LEU A 514       3.379  26.360  16.354  1.00 50.10           O  
ATOM   3527  CB  LEU A 514       5.546  25.402  14.336  1.00 51.57           C  
ATOM   3528  CG  LEU A 514       6.282  24.324  13.538  1.00 52.18           C  
ATOM   3529  CD1 LEU A 514       6.209  24.650  12.070  1.00 53.73           C  
ATOM   3530  CD2 LEU A 514       7.727  24.210  13.989  1.00 53.18           C  
ATOM   3531  N   HIS A 515       5.325  27.086  17.225  1.00 53.99           N  
ATOM   3532  CA  HIS A 515       4.739  28.217  17.934  1.00 56.53           C  
ATOM   3533  C   HIS A 515       5.532  29.501  17.729  1.00 58.11           C  
ATOM   3534  O   HIS A 515       6.655  29.631  18.219  1.00 57.89           O  
ATOM   3535  CB  HIS A 515       4.648  27.916  19.430  1.00 55.61           C  
ATOM   3536  CG  HIS A 515       3.608  26.901  19.776  1.00 57.68           C  
ATOM   3537  ND1 HIS A 515       3.840  25.867  20.657  1.00 58.57           N  
ATOM   3538  CD2 HIS A 515       2.324  26.767  19.367  1.00 58.42           C  
ATOM   3539  CE1 HIS A 515       2.743  25.140  20.777  1.00 58.97           C  
ATOM   3540  NE2 HIS A 515       1.809  25.665  20.004  1.00 60.15           N  
ATOM   3541  N   PRO A 516       4.951  30.474  17.005  1.00 59.82           N  
ATOM   3542  CA  PRO A 516       5.600  31.761  16.734  1.00 60.24           C  
ATOM   3543  C   PRO A 516       5.991  32.478  18.027  1.00 61.38           C  
ATOM   3544  O   PRO A 516       6.985  33.205  18.070  1.00 60.57           O  
ATOM   3545  CB  PRO A 516       4.520  32.523  15.972  1.00 61.03           C  
ATOM   3546  CG  PRO A 516       3.806  31.427  15.231  1.00 61.06           C  
ATOM   3547  CD  PRO A 516       3.655  30.387  16.307  1.00 59.92           C  
ATOM   3548  N   GLU A 517       5.219  32.235  19.084  1.00 63.39           N  
ATOM   3549  CA  GLU A 517       5.467  32.835  20.389  1.00 67.00           C  
ATOM   3550  C   GLU A 517       4.882  31.936  21.479  1.00 67.90           C  
ATOM   3551  O   GLU A 517       3.752  31.463  21.360  1.00 67.21           O  
ATOM   3552  CB  GLU A 517       4.841  34.234  20.460  1.00 69.18           C  
ATOM   3553  CG  GLU A 517       5.162  35.005  21.739  1.00 73.76           C  
ATOM   3554  CD  GLU A 517       4.489  36.370  21.792  1.00 77.18           C  
ATOM   3555  OE1 GLU A 517       5.112  37.363  21.351  1.00 78.40           O  
ATOM   3556  OE2 GLU A 517       3.337  36.451  22.279  1.00 77.52           O  
ATOM   3557  N   LEU A 518       5.662  31.702  22.533  1.00 69.59           N  
ATOM   3558  CA  LEU A 518       5.238  30.854  23.646  1.00 71.82           C  
ATOM   3559  C   LEU A 518       6.041  31.215  24.896  1.00 73.97           C  
ATOM   3560  O   LEU A 518       7.272  31.192  24.872  1.00 74.40           O  
ATOM   3561  CB  LEU A 518       5.467  29.377  23.295  1.00 71.04           C  
ATOM   3562  CG  LEU A 518       4.409  28.343  23.694  1.00 70.10           C  
ATOM   3563  CD1 LEU A 518       4.167  28.368  25.196  1.00 70.02           C  
ATOM   3564  CD2 LEU A 518       3.119  28.619  22.945  1.00 70.63           C  
ATOM   3565  N   ASP A 519       5.338  31.528  25.987  1.00 75.85           N  
ATOM   3566  CA  ASP A 519       5.966  31.907  27.257  1.00 77.62           C  
ATOM   3567  C   ASP A 519       6.824  33.164  27.119  1.00 77.93           C  
ATOM   3568  O   ASP A 519       7.769  33.370  27.887  1.00 78.30           O  
ATOM   3569  CB  ASP A 519       6.834  30.764  27.809  1.00 80.03           C  
ATOM   3570  CG  ASP A 519       6.016  29.621  28.385  1.00 82.15           C  
ATOM   3571  OD1 ASP A 519       5.031  29.889  29.109  1.00 83.13           O  
ATOM   3572  OD2 ASP A 519       6.376  28.452  28.130  1.00 82.39           O  
ATOM   3573  N   GLY A 520       6.482  34.008  26.150  1.00 77.21           N  
ATOM   3574  CA  GLY A 520       7.246  35.220  25.920  1.00 76.31           C  
ATOM   3575  C   GLY A 520       8.483  34.929  25.090  1.00 76.14           C  
ATOM   3576  O   GLY A 520       9.321  35.809  24.876  1.00 76.61           O  
ATOM   3577  N   GLN A 521       8.596  33.682  24.634  1.00 74.81           N  
ATOM   3578  CA  GLN A 521       9.720  33.233  23.818  1.00 72.68           C  
ATOM   3579  C   GLN A 521       9.307  33.196  22.351  1.00 70.58           C  
ATOM   3580  O   GLN A 521       8.173  32.848  22.021  1.00 69.14           O  
ATOM   3581  CB  GLN A 521      10.179  31.846  24.270  1.00 74.24           C  
ATOM   3582  CG  GLN A 521      10.580  31.779  25.732  1.00 76.92           C  
ATOM   3583  CD  GLN A 521      10.715  30.356  26.234  1.00 79.08           C  
ATOM   3584  OE1 GLN A 521       9.718  29.688  26.515  1.00 80.36           O  
ATOM   3585  NE2 GLN A 521      11.953  29.885  26.355  1.00 79.68           N  
ATOM   3586  N   GLU A 522      10.246  33.536  21.476  1.00 69.31           N  
ATOM   3587  CA  GLU A 522       9.999  33.576  20.038  1.00 68.07           C  
ATOM   3588  C   GLU A 522      10.486  32.323  19.310  1.00 65.51           C  
ATOM   3589  O   GLU A 522      11.554  31.789  19.617  1.00 65.31           O  
ATOM   3590  CB  GLU A 522      10.682  34.802  19.417  1.00 71.01           C  
ATOM   3591  CG  GLU A 522      11.016  35.945  20.391  1.00 75.28           C  
ATOM   3592  CD  GLU A 522      12.177  35.626  21.340  1.00 76.95           C  
ATOM   3593  OE1 GLU A 522      12.974  34.703  21.052  1.00 77.37           O  
ATOM   3594  OE2 GLU A 522      12.289  36.307  22.382  1.00 77.53           O  
ATOM   3595  N   TYR A 523       9.704  31.888  18.324  1.00 62.41           N  
ATOM   3596  CA  TYR A 523      10.018  30.719  17.500  1.00 60.08           C  
ATOM   3597  C   TYR A 523      10.307  29.455  18.309  1.00 57.14           C  
ATOM   3598  O   TYR A 523      11.404  28.898  18.258  1.00 56.69           O  
ATOM   3599  CB  TYR A 523      11.181  31.040  16.553  1.00 62.08           C  
ATOM   3600  CG  TYR A 523      10.932  32.261  15.694  1.00 63.33           C  
ATOM   3601  CD1 TYR A 523      11.723  33.399  15.825  1.00 64.10           C  
ATOM   3602  CD2 TYR A 523       9.874  32.294  14.786  1.00 64.43           C  
ATOM   3603  CE1 TYR A 523      11.465  34.544  15.079  1.00 65.37           C  
ATOM   3604  CE2 TYR A 523       9.606  33.434  14.033  1.00 65.41           C  
ATOM   3605  CZ  TYR A 523      10.403  34.556  14.189  1.00 66.11           C  
ATOM   3606  OH  TYR A 523      10.122  35.700  13.477  1.00 67.38           O  
ATOM   3607  N   VAL A 524       9.302  29.015  19.055  1.00 53.62           N  
ATOM   3608  CA  VAL A 524       9.410  27.829  19.888  1.00 50.54           C  
ATOM   3609  C   VAL A 524       8.936  26.583  19.152  1.00 47.35           C  
ATOM   3610  O   VAL A 524       7.879  26.584  18.518  1.00 45.62           O  
ATOM   3611  CB  VAL A 524       8.589  27.991  21.190  1.00 52.17           C  
ATOM   3612  CG1 VAL A 524       8.486  26.660  21.934  1.00 53.28           C  
ATOM   3613  CG2 VAL A 524       9.231  29.041  22.081  1.00 51.18           C  
ATOM   3614  N   VAL A 525       9.757  25.541  19.201  1.00 44.99           N  
ATOM   3615  CA  VAL A 525       9.426  24.263  18.582  1.00 41.44           C  
ATOM   3616  C   VAL A 525       9.120  23.309  19.730  1.00 39.75           C  
ATOM   3617  O   VAL A 525       9.919  23.161  20.658  1.00 35.87           O  
ATOM   3618  CB  VAL A 525      10.594  23.709  17.736  1.00 42.16           C  
ATOM   3619  CG1 VAL A 525      10.207  22.364  17.122  1.00 38.61           C  
ATOM   3620  CG2 VAL A 525      10.960  24.699  16.646  1.00 40.07           C  
ATOM   3621  N   GLU A 526       7.948  22.687  19.679  1.00 38.69           N  
ATOM   3622  CA  GLU A 526       7.536  21.776  20.732  1.00 39.25           C  
ATOM   3623  C   GLU A 526       7.676  20.309  20.346  1.00 36.44           C  
ATOM   3624  O   GLU A 526       6.851  19.768  19.616  1.00 36.84           O  
ATOM   3625  CB  GLU A 526       6.098  22.085  21.144  1.00 42.93           C  
ATOM   3626  CG  GLU A 526       5.631  21.363  22.398  1.00 47.80           C  
ATOM   3627  CD  GLU A 526       4.171  21.648  22.740  1.00 52.25           C  
ATOM   3628  OE1 GLU A 526       3.631  20.969  23.639  1.00 53.66           O  
ATOM   3629  OE2 GLU A 526       3.561  22.547  22.118  1.00 52.05           O  
ATOM   3630  N   PHE A 527       8.728  19.677  20.857  1.00 35.64           N  
ATOM   3631  CA  PHE A 527       9.010  18.262  20.604  1.00 33.69           C  
ATOM   3632  C   PHE A 527       8.289  17.377  21.611  1.00 33.46           C  
ATOM   3633  O   PHE A 527       8.412  17.574  22.825  1.00 31.45           O  
ATOM   3634  CB  PHE A 527      10.511  17.977  20.734  1.00 34.35           C  
ATOM   3635  CG  PHE A 527      11.340  18.545  19.631  1.00 33.60           C  
ATOM   3636  CD1 PHE A 527      11.921  19.801  19.759  1.00 32.69           C  
ATOM   3637  CD2 PHE A 527      11.560  17.814  18.466  1.00 33.86           C  
ATOM   3638  CE1 PHE A 527      12.713  20.324  18.741  1.00 32.01           C  
ATOM   3639  CE2 PHE A 527      12.350  18.329  17.443  1.00 34.03           C  
ATOM   3640  CZ  PHE A 527      12.929  19.591  17.582  1.00 34.53           C  
ATOM   3641  N   ASP A 528       7.564  16.387  21.104  1.00 33.45           N  
ATOM   3642  CA  ASP A 528       6.854  15.445  21.961  1.00 32.57           C  
ATOM   3643  C   ASP A 528       6.827  14.108  21.246  1.00 29.40           C  
ATOM   3644  O   ASP A 528       6.129  13.940  20.246  1.00 27.48           O  
ATOM   3645  CB  ASP A 528       5.428  15.921  22.262  1.00 37.80           C  
ATOM   3646  CG  ASP A 528       4.806  15.201  23.464  1.00 45.80           C  
ATOM   3647  OD1 ASP A 528       5.379  14.191  23.945  1.00 46.58           O  
ATOM   3648  OD2 ASP A 528       3.743  15.662  23.943  1.00 47.94           O  
ATOM   3649  N   PHE A 529       7.607  13.157  21.754  1.00 25.86           N  
ATOM   3650  CA  PHE A 529       7.673  11.837  21.141  1.00 22.52           C  
ATOM   3651  C   PHE A 529       8.382  10.820  22.022  1.00 21.04           C  
ATOM   3652  O   PHE A 529       9.057  11.180  22.985  1.00 19.20           O  
ATOM   3653  CB  PHE A 529       8.377  11.912  19.775  1.00 21.27           C  
ATOM   3654  CG  PHE A 529       9.825  12.324  19.848  1.00 23.61           C  
ATOM   3655  CD1 PHE A 529      10.829  11.370  20.018  1.00 28.12           C  
ATOM   3656  CD2 PHE A 529      10.188  13.659  19.728  1.00 23.90           C  
ATOM   3657  CE1 PHE A 529      12.179  11.740  20.069  1.00 28.06           C  
ATOM   3658  CE2 PHE A 529      11.528  14.047  19.776  1.00 24.36           C  
ATOM   3659  CZ  PHE A 529      12.529  13.085  19.947  1.00 31.21           C  
ATOM   3660  N   LEU A 530       8.230   9.550  21.668  1.00 19.30           N  
ATOM   3661  CA  LEU A 530       8.870   8.461  22.398  1.00 23.41           C  
ATOM   3662  C   LEU A 530      10.198   8.128  21.721  1.00 23.57           C  
ATOM   3663  O   LEU A 530      10.233   7.830  20.528  1.00 24.00           O  
ATOM   3664  CB  LEU A 530       7.969   7.217  22.401  1.00 18.77           C  
ATOM   3665  CG  LEU A 530       6.577   7.392  23.001  1.00 22.28           C  
ATOM   3666  CD1 LEU A 530       5.928   6.019  23.201  1.00 22.55           C  
ATOM   3667  CD2 LEU A 530       6.699   8.102  24.338  1.00 25.97           C  
ATOM   3668  N   GLY A 531      11.289   8.230  22.473  1.00 25.10           N  
ATOM   3669  CA  GLY A 531      12.595   7.916  21.923  1.00 25.20           C  
ATOM   3670  C   GLY A 531      12.968   6.481  22.256  1.00 27.60           C  
ATOM   3671  O   GLY A 531      12.084   5.635  22.410  1.00 27.62           O  
ATOM   3672  N   LYS A 532      14.263   6.203  22.389  1.00 27.52           N  
ATOM   3673  CA  LYS A 532      14.724   4.847  22.720  1.00 28.10           C  
ATOM   3674  C   LYS A 532      14.113   4.352  24.029  1.00 25.21           C  
ATOM   3675  O   LYS A 532      13.916   5.134  24.957  1.00 25.85           O  
ATOM   3676  CB  LYS A 532      16.252   4.798  22.827  1.00 28.86           C  
ATOM   3677  CG  LYS A 532      16.786   3.417  23.187  1.00 31.47           C  
ATOM   3678  CD  LYS A 532      18.291   3.327  23.097  1.00 32.35           C  
ATOM   3679  CE  LYS A 532      18.750   1.910  23.432  1.00 35.33           C  
ATOM   3680  NZ  LYS A 532      20.221   1.758  23.312  1.00 37.81           N  
ATOM   3681  N   ASP A 533      13.802   3.054  24.084  1.00 27.34           N  
ATOM   3682  CA  ASP A 533      13.209   2.417  25.270  1.00 27.22           C  
ATOM   3683  C   ASP A 533      11.859   3.035  25.623  1.00 26.15           C  
ATOM   3684  O   ASP A 533      11.406   2.953  26.770  1.00 28.28           O  
ATOM   3685  CB  ASP A 533      14.160   2.531  26.476  1.00 30.33           C  
ATOM   3686  CG  ASP A 533      15.504   1.846  26.239  1.00 38.21           C  
ATOM   3687  OD1 ASP A 533      15.551   0.847  25.481  1.00 41.02           O  
ATOM   3688  OD2 ASP A 533      16.518   2.305  26.815  1.00 41.20           O  
ATOM   3689  N   SER A 534      11.236   3.679  24.639  1.00 24.37           N  
ATOM   3690  CA  SER A 534       9.949   4.342  24.828  1.00 26.84           C  
ATOM   3691  C   SER A 534       9.994   5.457  25.884  1.00 26.62           C  
ATOM   3692  O   SER A 534       8.993   5.756  26.532  1.00 27.09           O  
ATOM   3693  CB  SER A 534       8.858   3.321  25.158  1.00 27.39           C  
ATOM   3694  OG  SER A 534       8.657   2.445  24.062  1.00 28.10           O  
ATOM   3695  N   ILE A 535      11.168   6.051  26.073  1.00 24.94           N  
ATOM   3696  CA  ILE A 535      11.305   7.139  27.027  1.00 26.98           C  
ATOM   3697  C   ILE A 535      10.836   8.409  26.314  1.00 28.77           C  
ATOM   3698  O   ILE A 535      11.321   8.752  25.235  1.00 22.98           O  
ATOM   3699  CB  ILE A 535      12.752   7.295  27.528  1.00 26.49           C  
ATOM   3700  CG1 ILE A 535      13.155   6.058  28.339  1.00 30.48           C  
ATOM   3701  CG2 ILE A 535      12.875   8.526  28.424  1.00 26.35           C  
ATOM   3702  CD1 ILE A 535      14.644   6.006  28.658  1.00 35.07           C  
ATOM   3703  N   ARG A 536       9.854   9.067  26.914  1.00 29.61           N  
ATOM   3704  CA  ARG A 536       9.275  10.271  26.349  1.00 30.39           C  
ATOM   3705  C   ARG A 536      10.187  11.481  26.335  1.00 31.34           C  
ATOM   3706  O   ARG A 536      10.777  11.854  27.351  1.00 32.44           O  
ATOM   3707  CB  ARG A 536       7.987  10.620  27.088  1.00 33.04           C  
ATOM   3708  CG  ARG A 536       7.240  11.804  26.508  1.00 36.73           C  
ATOM   3709  CD  ARG A 536       5.888  11.946  27.172  1.00 42.21           C  
ATOM   3710  NE  ARG A 536       5.136  13.076  26.636  1.00 46.87           N  
ATOM   3711  CZ  ARG A 536       4.623  14.050  27.380  1.00 50.81           C  
ATOM   3712  NH1 ARG A 536       4.780  14.037  28.699  1.00 50.64           N  
ATOM   3713  NH2 ARG A 536       3.956  15.042  26.804  1.00 51.32           N  
ATOM   3714  N   TYR A 537      10.325  12.075  25.160  1.00 29.62           N  
ATOM   3715  CA  TYR A 537      11.118  13.276  25.026  1.00 31.41           C  
ATOM   3716  C   TYR A 537      10.149  14.443  24.825  1.00 30.76           C  
ATOM   3717  O   TYR A 537       9.395  14.471  23.854  1.00 28.26           O  
ATOM   3718  CB  TYR A 537      12.074  13.176  23.844  1.00 31.34           C  
ATOM   3719  CG  TYR A 537      12.945  14.401  23.665  1.00 34.14           C  
ATOM   3720  CD1 TYR A 537      12.532  15.460  22.856  1.00 34.52           C  
ATOM   3721  CD2 TYR A 537      14.190  14.493  24.281  1.00 33.83           C  
ATOM   3722  CE1 TYR A 537      13.334  16.577  22.662  1.00 35.46           C  
ATOM   3723  CE2 TYR A 537      15.004  15.605  24.093  1.00 34.70           C  
ATOM   3724  CZ  TYR A 537      14.567  16.646  23.279  1.00 36.94           C  
ATOM   3725  OH  TYR A 537      15.351  17.759  23.084  1.00 36.92           O  
ATOM   3726  N   TYR A 538      10.131  15.358  25.788  1.00 32.75           N  
ATOM   3727  CA  TYR A 538       9.280  16.541  25.718  1.00 36.19           C  
ATOM   3728  C   TYR A 538      10.149  17.759  25.947  1.00 36.41           C  
ATOM   3729  O   TYR A 538      10.827  17.866  26.975  1.00 38.87           O  
ATOM   3730  CB  TYR A 538       8.161  16.515  26.764  1.00 39.36           C  
ATOM   3731  CG  TYR A 538       7.242  17.720  26.649  1.00 45.58           C  
ATOM   3732  CD1 TYR A 538       6.136  17.697  25.798  1.00 48.24           C  
ATOM   3733  CD2 TYR A 538       7.521  18.910  27.331  1.00 48.18           C  
ATOM   3734  CE1 TYR A 538       5.336  18.827  25.622  1.00 50.41           C  
ATOM   3735  CE2 TYR A 538       6.728  20.046  27.160  1.00 50.51           C  
ATOM   3736  CZ  TYR A 538       5.638  19.996  26.302  1.00 51.56           C  
ATOM   3737  OH  TYR A 538       4.859  21.117  26.111  1.00 54.51           O  
ATOM   3738  N   ASN A 539      10.116  18.688  25.002  1.00 36.08           N  
ATOM   3739  CA  ASN A 539      10.921  19.889  25.126  1.00 37.04           C  
ATOM   3740  C   ASN A 539      10.392  21.019  24.248  1.00 37.63           C  
ATOM   3741  O   ASN A 539      10.027  20.803  23.090  1.00 35.42           O  
ATOM   3742  CB  ASN A 539      12.377  19.571  24.754  1.00 37.85           C  
ATOM   3743  CG  ASN A 539      13.368  20.547  25.358  1.00 39.98           C  
ATOM   3744  OD1 ASN A 539      13.020  21.355  26.217  1.00 40.87           O  
ATOM   3745  ND2 ASN A 539      14.619  20.463  24.922  1.00 42.24           N  
ATOM   3746  N   LYS A 540      10.305  22.209  24.836  1.00 37.73           N  
ATOM   3747  CA  LYS A 540       9.863  23.404  24.125  1.00 40.38           C  
ATOM   3748  C   LYS A 540      11.145  24.200  23.932  1.00 39.86           C  
ATOM   3749  O   LYS A 540      11.674  24.768  24.885  1.00 40.67           O  
ATOM   3750  CB  LYS A 540       8.865  24.208  24.970  1.00 42.42           C  
ATOM   3751  CG  LYS A 540       7.569  23.473  25.288  1.00 46.25           C  
ATOM   3752  CD  LYS A 540       6.568  24.363  26.025  1.00 49.88           C  
ATOM   3753  CE  LYS A 540       7.101  24.850  27.371  1.00 53.06           C  
ATOM   3754  NZ  LYS A 540       7.253  23.762  28.381  1.00 54.89           N  
ATOM   3755  N   VAL A 541      11.668  24.218  22.712  1.00 40.56           N  
ATOM   3756  CA  VAL A 541      12.918  24.923  22.472  1.00 43.20           C  
ATOM   3757  C   VAL A 541      12.890  26.082  21.488  1.00 43.71           C  
ATOM   3758  O   VAL A 541      12.399  25.954  20.367  1.00 43.20           O  
ATOM   3759  CB  VAL A 541      14.051  23.939  22.062  1.00 44.22           C  
ATOM   3760  CG1 VAL A 541      13.662  23.168  20.825  1.00 45.00           C  
ATOM   3761  CG2 VAL A 541      15.353  24.686  21.836  1.00 43.17           C  
ATOM   3762  N   PRO A 542      13.382  27.253  21.927  1.00 45.13           N  
ATOM   3763  CA  PRO A 542      13.440  28.457  21.095  1.00 46.05           C  
ATOM   3764  C   PRO A 542      14.531  28.189  20.070  1.00 46.29           C  
ATOM   3765  O   PRO A 542      15.635  27.779  20.429  1.00 46.06           O  
ATOM   3766  CB  PRO A 542      13.891  29.535  22.084  1.00 45.64           C  
ATOM   3767  CG  PRO A 542      13.393  29.025  23.407  1.00 47.88           C  
ATOM   3768  CD  PRO A 542      13.739  27.566  23.322  1.00 46.69           C  
ATOM   3769  N   VAL A 543      14.218  28.371  18.796  1.00 46.61           N  
ATOM   3770  CA  VAL A 543      15.201  28.119  17.757  1.00 49.13           C  
ATOM   3771  C   VAL A 543      15.475  29.367  16.936  1.00 52.38           C  
ATOM   3772  O   VAL A 543      14.846  30.408  17.147  1.00 52.59           O  
ATOM   3773  CB  VAL A 543      14.734  26.985  16.830  1.00 49.04           C  
ATOM   3774  CG1 VAL A 543      14.466  25.728  17.648  1.00 47.21           C  
ATOM   3775  CG2 VAL A 543      13.489  27.406  16.057  1.00 45.89           C  
ATOM   3776  N   GLU A 544      16.434  29.267  16.017  1.00 53.95           N  
ATOM   3777  CA  GLU A 544      16.778  30.390  15.150  1.00 54.65           C  
ATOM   3778  C   GLU A 544      15.599  30.592  14.203  1.00 54.66           C  
ATOM   3779  O   GLU A 544      14.871  29.643  13.908  1.00 54.36           O  
ATOM   3780  CB  GLU A 544      18.043  30.073  14.351  1.00 56.90           C  
ATOM   3781  CG  GLU A 544      19.173  29.454  15.170  1.00 61.50           C  
ATOM   3782  CD  GLU A 544      19.744  30.394  16.217  1.00 64.84           C  
ATOM   3783  OE1 GLU A 544      20.821  30.979  15.964  1.00 66.62           O  
ATOM   3784  OE2 GLU A 544      19.128  30.536  17.296  1.00 66.03           O  
ATOM   3785  N   LYS A 545      15.405  31.822  13.736  1.00 54.55           N  
ATOM   3786  CA  LYS A 545      14.297  32.128  12.835  1.00 53.39           C  
ATOM   3787  C   LYS A 545      14.284  31.270  11.566  1.00 51.21           C  
ATOM   3788  O   LYS A 545      13.246  30.700  11.209  1.00 48.38           O  
ATOM   3789  CB  LYS A 545      14.295  33.618  12.466  1.00 56.71           C  
ATOM   3790  CG  LYS A 545      13.095  34.040  11.621  1.00 59.54           C  
ATOM   3791  CD  LYS A 545      13.049  35.543  11.406  1.00 63.76           C  
ATOM   3792  CE  LYS A 545      11.774  35.952  10.678  1.00 64.94           C  
ATOM   3793  NZ  LYS A 545      11.591  37.433  10.644  1.00 67.67           N  
ATOM   3794  N   ARG A 546      15.433  31.165  10.901  1.00 49.32           N  
ATOM   3795  CA  ARG A 546      15.531  30.376   9.672  1.00 49.28           C  
ATOM   3796  C   ARG A 546      15.188  28.899   9.854  1.00 45.61           C  
ATOM   3797  O   ARG A 546      14.694  28.260   8.924  1.00 45.93           O  
ATOM   3798  CB  ARG A 546      16.910  30.526   9.024  1.00 53.02           C  
ATOM   3799  CG  ARG A 546      17.080  31.825   8.257  1.00 60.26           C  
ATOM   3800  CD  ARG A 546      16.102  31.911   7.085  1.00 63.79           C  
ATOM   3801  NE  ARG A 546      16.029  33.265   6.534  1.00 67.49           N  
ATOM   3802  CZ  ARG A 546      16.788  33.725   5.542  1.00 68.69           C  
ATOM   3803  NH1 ARG A 546      17.694  32.943   4.968  1.00 69.42           N  
ATOM   3804  NH2 ARG A 546      16.647  34.977   5.129  1.00 69.34           N  
ATOM   3805  N   VAL A 547      15.453  28.360  11.042  1.00 40.38           N  
ATOM   3806  CA  VAL A 547      15.135  26.962  11.321  1.00 37.33           C  
ATOM   3807  C   VAL A 547      13.625  26.835  11.438  1.00 37.10           C  
ATOM   3808  O   VAL A 547      13.027  25.899  10.910  1.00 34.91           O  
ATOM   3809  CB  VAL A 547      15.793  26.474  12.624  1.00 36.22           C  
ATOM   3810  CG1 VAL A 547      15.292  25.082  12.990  1.00 33.53           C  
ATOM   3811  CG2 VAL A 547      17.291  26.463  12.468  1.00 36.07           C  
ATOM   3812  N   PHE A 548      13.011  27.805  12.109  1.00 38.38           N  
ATOM   3813  CA  PHE A 548      11.566  27.818  12.285  1.00 39.92           C  
ATOM   3814  C   PHE A 548      10.876  27.918  10.930  1.00 39.91           C  
ATOM   3815  O   PHE A 548       9.919  27.194  10.668  1.00 41.73           O  
ATOM   3816  CB  PHE A 548      11.150  28.982  13.180  1.00 40.69           C  
ATOM   3817  CG  PHE A 548       9.738  28.889  13.668  1.00 42.37           C  
ATOM   3818  CD1 PHE A 548       9.455  28.303  14.894  1.00 42.97           C  
ATOM   3819  CD2 PHE A 548       8.686  29.389  12.903  1.00 43.77           C  
ATOM   3820  CE1 PHE A 548       8.145  28.213  15.354  1.00 44.43           C  
ATOM   3821  CE2 PHE A 548       7.372  29.306  13.351  1.00 43.17           C  
ATOM   3822  CZ  PHE A 548       7.100  28.717  14.578  1.00 44.78           C  
ATOM   3823  N   LYS A 549      11.375  28.799  10.066  1.00 41.55           N  
ATOM   3824  CA  LYS A 549      10.807  28.975   8.724  1.00 43.57           C  
ATOM   3825  C   LYS A 549      10.995  27.701   7.897  1.00 42.67           C  
ATOM   3826  O   LYS A 549      10.128  27.325   7.102  1.00 41.98           O  
ATOM   3827  CB  LYS A 549      11.470  30.159   8.007  1.00 46.93           C  
ATOM   3828  CG  LYS A 549      11.137  31.532   8.585  1.00 50.59           C  
ATOM   3829  CD  LYS A 549       9.713  31.947   8.236  1.00 55.78           C  
ATOM   3830  CE  LYS A 549       9.382  33.348   8.749  1.00 59.12           C  
ATOM   3831  NZ  LYS A 549       9.380  33.440  10.242  1.00 61.97           N  
ATOM   3832  N   ASN A 550      12.132  27.037   8.091  1.00 42.95           N  
ATOM   3833  CA  ASN A 550      12.423  25.799   7.371  1.00 42.05           C  
ATOM   3834  C   ASN A 550      11.500  24.675   7.809  1.00 39.13           C  
ATOM   3835  O   ASN A 550      10.990  23.930   6.976  1.00 38.24           O  
ATOM   3836  CB  ASN A 550      13.880  25.389   7.563  1.00 43.72           C  
ATOM   3837  CG  ASN A 550      14.823  26.185   6.688  1.00 46.60           C  
ATOM   3838  OD1 ASN A 550      14.507  26.491   5.537  1.00 47.79           O  
ATOM   3839  ND2 ASN A 550      15.988  26.526   7.227  1.00 47.55           N  
ATOM   3840  N   LEU A 551      11.260  24.583   9.114  1.00 38.75           N  
ATOM   3841  CA  LEU A 551      10.390  23.553   9.660  1.00 40.32           C  
ATOM   3842  C   LEU A 551       8.967  23.698   9.136  1.00 41.10           C  
ATOM   3843  O   LEU A 551       8.294  22.697   8.887  1.00 42.45           O  
ATOM   3844  CB  LEU A 551      10.427  23.571  11.189  1.00 39.07           C  
ATOM   3845  CG  LEU A 551      11.760  23.124  11.799  1.00 37.79           C  
ATOM   3846  CD1 LEU A 551      11.691  23.208  13.308  1.00 36.98           C  
ATOM   3847  CD2 LEU A 551      12.082  21.693  11.358  1.00 37.62           C  
ATOM   3848  N   GLN A 552       8.528  24.940   8.929  1.00 41.44           N  
ATOM   3849  CA  GLN A 552       7.190  25.209   8.396  1.00 42.45           C  
ATOM   3850  C   GLN A 552       7.063  24.706   6.958  1.00 42.41           C  
ATOM   3851  O   GLN A 552       5.984  24.307   6.523  1.00 43.42           O  
ATOM   3852  CB  GLN A 552       6.875  26.703   8.443  1.00 43.93           C  
ATOM   3853  CG  GLN A 552       6.768  27.272   9.835  1.00 46.10           C  
ATOM   3854  CD  GLN A 552       6.276  28.700   9.835  1.00 48.79           C  
ATOM   3855  OE1 GLN A 552       6.945  29.597  10.341  1.00 50.71           O  
ATOM   3856  NE2 GLN A 552       5.099  28.921   9.262  1.00 49.88           N  
ATOM   3857  N   LEU A 553       8.164  24.757   6.218  1.00 43.38           N  
ATOM   3858  CA  LEU A 553       8.191  24.278   4.840  1.00 45.79           C  
ATOM   3859  C   LEU A 553       8.205  22.754   4.826  1.00 45.37           C  
ATOM   3860  O   LEU A 553       7.567  22.126   3.982  1.00 45.17           O  
ATOM   3861  CB  LEU A 553       9.437  24.796   4.115  1.00 47.53           C  
ATOM   3862  CG  LEU A 553       9.299  26.005   3.189  1.00 50.17           C  
ATOM   3863  CD1 LEU A 553       8.696  27.200   3.921  1.00 52.05           C  
ATOM   3864  CD2 LEU A 553      10.670  26.346   2.631  1.00 51.20           C  
ATOM   3865  N   PHE A 554       8.936  22.167   5.771  1.00 45.57           N  
ATOM   3866  CA  PHE A 554       9.047  20.712   5.873  1.00 45.63           C  
ATOM   3867  C   PHE A 554       7.737  20.058   6.289  1.00 46.72           C  
ATOM   3868  O   PHE A 554       7.560  18.858   6.108  1.00 46.61           O  
ATOM   3869  CB  PHE A 554      10.140  20.316   6.871  1.00 42.49           C  
ATOM   3870  CG  PHE A 554      11.503  20.855   6.535  1.00 40.60           C  
ATOM   3871  CD1 PHE A 554      11.791  21.328   5.255  1.00 39.57           C  
ATOM   3872  CD2 PHE A 554      12.495  20.914   7.510  1.00 38.28           C  
ATOM   3873  CE1 PHE A 554      13.045  21.856   4.958  1.00 37.61           C  
ATOM   3874  CE2 PHE A 554      13.745  21.437   7.224  1.00 37.77           C  
ATOM   3875  CZ  PHE A 554      14.023  21.912   5.942  1.00 38.87           C  
ATOM   3876  N   MET A 555       6.828  20.848   6.854  1.00 49.10           N  
ATOM   3877  CA  MET A 555       5.537  20.339   7.305  1.00 52.25           C  
ATOM   3878  C   MET A 555       4.387  20.703   6.368  1.00 54.09           C  
ATOM   3879  O   MET A 555       3.226  20.409   6.658  1.00 53.90           O  
ATOM   3880  CB  MET A 555       5.244  20.841   8.720  1.00 54.20           C  
ATOM   3881  CG  MET A 555       6.172  20.270   9.783  1.00 55.91           C  
ATOM   3882  SD  MET A 555       6.054  21.125  11.372  1.00 58.60           S  
ATOM   3883  CE  MET A 555       4.581  20.369  12.083  1.00 58.39           C  
ATOM   3884  N   GLU A 556       4.716  21.355   5.257  1.00 57.02           N  
ATOM   3885  CA  GLU A 556       3.728  21.763   4.259  1.00 59.58           C  
ATOM   3886  C   GLU A 556       3.272  20.561   3.431  1.00 59.56           C  
ATOM   3887  O   GLU A 556       4.075  19.688   3.101  1.00 60.11           O  
ATOM   3888  CB  GLU A 556       4.327  22.853   3.355  1.00 63.20           C  
ATOM   3889  CG  GLU A 556       3.607  23.106   2.025  1.00 67.94           C  
ATOM   3890  CD  GLU A 556       2.188  23.631   2.186  1.00 71.86           C  
ATOM   3891  OE1 GLU A 556       2.011  24.713   2.789  1.00 72.62           O  
ATOM   3892  OE2 GLU A 556       1.249  22.965   1.690  1.00 72.30           O  
ATOM   3893  N   ASN A 557       1.975  20.522   3.125  1.00 59.60           N  
ATOM   3894  CA  ASN A 557       1.338  19.461   2.332  1.00 59.16           C  
ATOM   3895  C   ASN A 557       1.578  18.027   2.809  1.00 58.19           C  
ATOM   3896  O   ASN A 557       1.666  17.097   1.998  1.00 57.31           O  
ATOM   3897  CB  ASN A 557       1.671  19.603   0.827  1.00 61.33           C  
ATOM   3898  CG  ASN A 557       3.161  19.430   0.513  1.00 63.01           C  
ATOM   3899  OD1 ASN A 557       3.845  20.390   0.150  1.00 63.39           O  
ATOM   3900  ND2 ASN A 557       3.662  18.203   0.640  1.00 63.88           N  
ATOM   3901  N   LYS A 558       1.628  17.837   4.124  1.00 55.86           N  
ATOM   3902  CA  LYS A 558       1.868  16.510   4.675  1.00 55.15           C  
ATOM   3903  C   LYS A 558       0.849  16.038   5.698  1.00 55.27           C  
ATOM   3904  O   LYS A 558       0.146  16.836   6.317  1.00 56.25           O  
ATOM   3905  CB  LYS A 558       3.268  16.435   5.285  1.00 52.61           C  
ATOM   3906  CG  LYS A 558       4.390  16.408   4.261  1.00 52.70           C  
ATOM   3907  CD  LYS A 558       5.750  16.440   4.933  1.00 49.44           C  
ATOM   3908  CE  LYS A 558       6.863  16.349   3.912  1.00 47.17           C  
ATOM   3909  NZ  LYS A 558       8.193  16.500   4.558  1.00 47.37           N  
ATOM   3910  N   GLN A 559       0.761  14.720   5.835  1.00 56.05           N  
ATOM   3911  CA  GLN A 559      -0.126  14.080   6.797  1.00 57.97           C  
ATOM   3912  C   GLN A 559       0.680  13.860   8.079  1.00 57.82           C  
ATOM   3913  O   GLN A 559       1.901  13.704   8.031  1.00 57.59           O  
ATOM   3914  CB  GLN A 559      -0.608  12.735   6.255  1.00 59.85           C  
ATOM   3915  CG  GLN A 559      -1.622  12.844   5.131  1.00 61.76           C  
ATOM   3916  CD  GLN A 559      -2.910  13.506   5.582  1.00 61.80           C  
ATOM   3917  OE1 GLN A 559      -3.626  12.981   6.439  1.00 62.19           O  
ATOM   3918  NE2 GLN A 559      -3.208  14.668   5.014  1.00 61.30           N  
ATOM   3919  N   PRO A 560       0.009  13.850   9.241  1.00 57.11           N  
ATOM   3920  CA  PRO A 560       0.678  13.649  10.531  1.00 57.00           C  
ATOM   3921  C   PRO A 560       1.591  12.417  10.605  1.00 56.24           C  
ATOM   3922  O   PRO A 560       2.590  12.428  11.327  1.00 54.75           O  
ATOM   3923  CB  PRO A 560      -0.496  13.532  11.500  1.00 57.57           C  
ATOM   3924  CG  PRO A 560      -1.507  14.450  10.889  1.00 57.40           C  
ATOM   3925  CD  PRO A 560      -1.434  14.075   9.431  1.00 57.24           C  
ATOM   3926  N   GLU A 561       1.271  11.379   9.834  1.00 55.11           N  
ATOM   3927  CA  GLU A 561       2.065  10.152   9.842  1.00 55.97           C  
ATOM   3928  C   GLU A 561       3.303  10.222   8.954  1.00 54.04           C  
ATOM   3929  O   GLU A 561       4.195   9.384   9.063  1.00 53.41           O  
ATOM   3930  CB  GLU A 561       1.224   8.938   9.422  1.00 58.93           C  
ATOM   3931  CG  GLU A 561      -0.276   9.048   9.672  1.00 62.80           C  
ATOM   3932  CD  GLU A 561      -1.058   9.334   8.394  1.00 64.71           C  
ATOM   3933  OE1 GLU A 561      -1.741  10.380   8.334  1.00 65.95           O  
ATOM   3934  OE2 GLU A 561      -0.991   8.512   7.451  1.00 63.77           O  
ATOM   3935  N   ASP A 562       3.351  11.213   8.071  1.00 52.69           N  
ATOM   3936  CA  ASP A 562       4.482  11.375   7.160  1.00 52.03           C  
ATOM   3937  C   ASP A 562       5.744  11.907   7.836  1.00 48.85           C  
ATOM   3938  O   ASP A 562       5.680  12.595   8.856  1.00 46.41           O  
ATOM   3939  CB  ASP A 562       4.091  12.279   5.984  1.00 56.35           C  
ATOM   3940  CG  ASP A 562       3.153  11.588   4.989  1.00 61.39           C  
ATOM   3941  OD1 ASP A 562       2.381  10.686   5.396  1.00 62.87           O  
ATOM   3942  OD2 ASP A 562       3.187  11.955   3.791  1.00 64.17           O  
ATOM   3943  N   ASP A 563       6.893  11.581   7.255  1.00 46.74           N  
ATOM   3944  CA  ASP A 563       8.170  12.025   7.797  1.00 45.89           C  
ATOM   3945  C   ASP A 563       8.403  13.526   7.654  1.00 43.69           C  
ATOM   3946  O   ASP A 563       8.039  14.137   6.646  1.00 39.80           O  
ATOM   3947  CB  ASP A 563       9.330  11.251   7.160  1.00 50.26           C  
ATOM   3948  CG  ASP A 563       9.568   9.891   7.819  1.00 56.25           C  
ATOM   3949  OD1 ASP A 563       9.978   8.946   7.105  1.00 58.49           O  
ATOM   3950  OD2 ASP A 563       9.366   9.766   9.051  1.00 57.47           O  
ATOM   3951  N   LEU A 564       8.982  14.115   8.695  1.00 41.40           N  
ATOM   3952  CA  LEU A 564       9.294  15.537   8.714  1.00 41.62           C  
ATOM   3953  C   LEU A 564      10.413  15.777   7.706  1.00 40.80           C  
ATOM   3954  O   LEU A 564      10.347  16.695   6.891  1.00 41.67           O  
ATOM   3955  CB  LEU A 564       9.753  15.953  10.113  1.00 40.88           C  
ATOM   3956  CG  LEU A 564      10.247  17.388  10.318  1.00 42.29           C  
ATOM   3957  CD1 LEU A 564       9.108  18.377  10.181  1.00 41.94           C  
ATOM   3958  CD2 LEU A 564      10.862  17.506  11.690  1.00 45.78           C  
ATOM   3959  N   PHE A 565      11.413  14.905   7.747  1.00 39.35           N  
ATOM   3960  CA  PHE A 565      12.556  14.991   6.859  1.00 37.75           C  
ATOM   3961  C   PHE A 565      12.511  13.964   5.738  1.00 40.52           C  
ATOM   3962  O   PHE A 565      13.225  12.955   5.779  1.00 39.58           O  
ATOM   3963  CB  PHE A 565      13.858  14.821   7.644  1.00 33.66           C  
ATOM   3964  CG  PHE A 565      14.046  15.827   8.737  1.00 31.75           C  
ATOM   3965  CD1 PHE A 565      14.157  17.182   8.445  1.00 29.95           C  
ATOM   3966  CD2 PHE A 565      14.124  15.416  10.066  1.00 31.97           C  
ATOM   3967  CE1 PHE A 565      14.345  18.116   9.462  1.00 28.88           C  
ATOM   3968  CE2 PHE A 565      14.312  16.338  11.091  1.00 30.97           C  
ATOM   3969  CZ  PHE A 565      14.423  17.697  10.786  1.00 32.61           C  
ATOM   3970  N   ASP A 566      11.637  14.189   4.762  1.00 42.60           N  
ATOM   3971  CA  ASP A 566      11.558  13.304   3.600  1.00 47.22           C  
ATOM   3972  C   ASP A 566      12.865  13.591   2.842  1.00 49.07           C  
ATOM   3973  O   ASP A 566      13.445  14.652   3.019  1.00 50.05           O  
ATOM   3974  CB  ASP A 566      10.343  13.672   2.743  1.00 49.96           C  
ATOM   3975  CG  ASP A 566      10.420  15.091   2.195  1.00 53.48           C  
ATOM   3976  OD1 ASP A 566      10.409  16.049   2.999  1.00 54.40           O  
ATOM   3977  OD2 ASP A 566      10.503  15.245   0.956  1.00 57.60           O  
ATOM   3978  N   ARG A 567      13.335  12.681   2.000  1.00 50.46           N  
ATOM   3979  CA  ARG A 567      14.602  12.912   1.285  1.00 53.21           C  
ATOM   3980  C   ARG A 567      15.796  12.904   2.249  1.00 51.27           C  
ATOM   3981  O   ARG A 567      16.865  13.424   1.929  1.00 51.46           O  
ATOM   3982  CB  ARG A 567      14.614  14.259   0.540  1.00 56.15           C  
ATOM   3983  CG  ARG A 567      13.513  14.482  -0.476  1.00 61.12           C  
ATOM   3984  CD  ARG A 567      13.743  15.814  -1.155  1.00 64.22           C  
ATOM   3985  NE  ARG A 567      12.508  16.427  -1.631  1.00 68.16           N  
ATOM   3986  CZ  ARG A 567      12.462  17.530  -2.373  1.00 69.12           C  
ATOM   3987  NH1 ARG A 567      13.584  18.144  -2.732  1.00 69.81           N  
ATOM   3988  NH2 ARG A 567      11.291  18.028  -2.746  1.00 70.30           N  
ATOM   3989  N   LEU A 568      15.605  12.354   3.442  1.00 48.94           N  
ATOM   3990  CA  LEU A 568      16.689  12.291   4.412  1.00 47.04           C  
ATOM   3991  C   LEU A 568      16.639  11.043   5.286  1.00 43.25           C  
ATOM   3992  O   LEU A 568      15.577  10.640   5.756  1.00 42.09           O  
ATOM   3993  CB  LEU A 568      16.699  13.541   5.298  1.00 48.07           C  
ATOM   3994  CG  LEU A 568      17.794  13.585   6.369  1.00 48.50           C  
ATOM   3995  CD1 LEU A 568      19.170  13.508   5.717  1.00 49.37           C  
ATOM   3996  CD2 LEU A 568      17.665  14.855   7.202  1.00 50.33           C  
ATOM   3997  N   ASN A 569      17.799  10.418   5.460  1.00 40.81           N  
ATOM   3998  CA  ASN A 569      17.930   9.238   6.303  1.00 39.03           C  
ATOM   3999  C   ASN A 569      19.299   9.257   6.972  1.00 37.30           C  
ATOM   4000  O   ASN A 569      20.154  10.077   6.629  1.00 36.61           O  
ATOM   4001  CB  ASN A 569      17.697   7.930   5.519  1.00 40.35           C  
ATOM   4002  CG  ASN A 569      18.645   7.749   4.339  1.00 42.80           C  
ATOM   4003  OD1 ASN A 569      18.232   7.305   3.271  1.00 47.38           O  
ATOM   4004  ND2 ASN A 569      19.918   8.057   4.534  1.00 42.03           N  
ATOM   4005  N   THR A 570      19.503   8.357   7.926  1.00 33.41           N  
ATOM   4006  CA  THR A 570      20.765   8.285   8.644  1.00 30.61           C  
ATOM   4007  C   THR A 570      21.951   8.045   7.711  1.00 27.44           C  
ATOM   4008  O   THR A 570      23.020   8.608   7.913  1.00 25.92           O  
ATOM   4009  CB  THR A 570      20.714   7.212   9.761  1.00 32.48           C  
ATOM   4010  OG1 THR A 570      20.429   5.926   9.191  1.00 31.25           O  
ATOM   4011  CG2 THR A 570      19.621   7.563  10.762  1.00 29.97           C  
ATOM   4012  N   GLY A 571      21.757   7.207   6.698  1.00 25.48           N  
ATOM   4013  CA  GLY A 571      22.814   6.941   5.737  1.00 27.31           C  
ATOM   4014  C   GLY A 571      23.310   8.207   5.036  1.00 28.05           C  
ATOM   4015  O   GLY A 571      24.512   8.438   4.936  1.00 27.29           O  
ATOM   4016  N   ILE A 572      22.385   9.047   4.580  1.00 29.46           N  
ATOM   4017  CA  ILE A 572      22.747  10.287   3.899  1.00 30.30           C  
ATOM   4018  C   ILE A 572      23.409  11.268   4.856  1.00 29.27           C  
ATOM   4019  O   ILE A 572      24.406  11.898   4.518  1.00 30.55           O  
ATOM   4020  CB  ILE A 572      21.519  10.962   3.261  1.00 33.05           C  
ATOM   4021  CG1 ILE A 572      20.874  10.018   2.241  1.00 34.32           C  
ATOM   4022  CG2 ILE A 572      21.932  12.258   2.571  1.00 34.29           C  
ATOM   4023  CD1 ILE A 572      19.580  10.553   1.637  1.00 37.06           C  
ATOM   4024  N   LEU A 573      22.878  11.366   6.068  1.00 27.43           N  
ATOM   4025  CA  LEU A 573      23.436  12.278   7.054  1.00 28.52           C  
ATOM   4026  C   LEU A 573      24.869  11.904   7.455  1.00 29.00           C  
ATOM   4027  O   LEU A 573      25.756  12.767   7.501  1.00 27.38           O  
ATOM   4028  CB  LEU A 573      22.526  12.342   8.278  1.00 28.99           C  
ATOM   4029  CG  LEU A 573      22.903  13.353   9.364  1.00 34.68           C  
ATOM   4030  CD1 LEU A 573      23.049  14.754   8.773  1.00 35.29           C  
ATOM   4031  CD2 LEU A 573      21.831  13.335  10.431  1.00 34.03           C  
ATOM   4032  N   ASN A 574      25.090  10.619   7.730  1.00 26.65           N  
ATOM   4033  CA  ASN A 574      26.410  10.133   8.130  1.00 26.70           C  
ATOM   4034  C   ASN A 574      27.423  10.197   6.983  1.00 29.86           C  
ATOM   4035  O   ASN A 574      28.623  10.389   7.211  1.00 26.46           O  
ATOM   4036  CB  ASN A 574      26.312   8.714   8.702  1.00 22.94           C  
ATOM   4037  CG  ASN A 574      25.814   8.702  10.154  1.00 27.74           C  
ATOM   4038  OD1 ASN A 574      26.095   9.625  10.924  1.00 26.21           O  
ATOM   4039  ND2 ASN A 574      25.073   7.660  10.525  1.00 19.11           N  
ATOM   4040  N   LYS A 575      26.928  10.041   5.757  1.00 30.39           N  
ATOM   4041  CA  LYS A 575      27.765  10.106   4.566  1.00 35.64           C  
ATOM   4042  C   LYS A 575      28.340  11.530   4.497  1.00 35.19           C  
ATOM   4043  O   LYS A 575      29.527  11.723   4.229  1.00 34.24           O  
ATOM   4044  CB  LYS A 575      26.917   9.818   3.325  1.00 39.43           C  
ATOM   4045  CG  LYS A 575      27.704   9.583   2.048  1.00 46.78           C  
ATOM   4046  CD  LYS A 575      28.343   8.201   2.040  1.00 52.55           C  
ATOM   4047  CE  LYS A 575      29.144   7.964   0.761  1.00 56.45           C  
ATOM   4048  NZ  LYS A 575      30.289   8.917   0.616  1.00 56.98           N  
ATOM   4049  N   HIS A 576      27.488  12.511   4.793  1.00 35.51           N  
ATOM   4050  CA  HIS A 576      27.873  13.919   4.798  1.00 36.57           C  
ATOM   4051  C   HIS A 576      28.853  14.212   5.937  1.00 36.01           C  
ATOM   4052  O   HIS A 576      29.870  14.877   5.730  1.00 35.28           O  
ATOM   4053  CB  HIS A 576      26.631  14.807   4.940  1.00 38.60           C  
ATOM   4054  CG  HIS A 576      26.934  16.274   4.993  1.00 42.74           C  
ATOM   4055  ND1 HIS A 576      26.457  17.097   5.993  1.00 45.03           N  
ATOM   4056  CD2 HIS A 576      27.663  17.066   4.171  1.00 44.47           C  
ATOM   4057  CE1 HIS A 576      26.880  18.331   5.784  1.00 45.15           C  
ATOM   4058  NE2 HIS A 576      27.613  18.339   4.685  1.00 45.29           N  
ATOM   4059  N   LEU A 577      28.547  13.714   7.134  1.00 34.15           N  
ATOM   4060  CA  LEU A 577      29.410  13.928   8.294  1.00 33.53           C  
ATOM   4061  C   LEU A 577      30.801  13.358   8.051  1.00 32.04           C  
ATOM   4062  O   LEU A 577      31.799  13.931   8.486  1.00 29.66           O  
ATOM   4063  CB  LEU A 577      28.793  13.306   9.546  1.00 33.20           C  
ATOM   4064  CG  LEU A 577      27.518  13.963  10.079  1.00 33.51           C  
ATOM   4065  CD1 LEU A 577      26.966  13.143  11.240  1.00 30.74           C  
ATOM   4066  CD2 LEU A 577      27.817  15.390  10.529  1.00 30.19           C  
ATOM   4067  N   GLN A 578      30.847  12.244   7.326  1.00 32.57           N  
ATOM   4068  CA  GLN A 578      32.093  11.575   6.976  1.00 36.94           C  
ATOM   4069  C   GLN A 578      32.931  12.478   6.063  1.00 39.38           C  
ATOM   4070  O   GLN A 578      34.159  12.384   6.050  1.00 40.65           O  
ATOM   4071  CB  GLN A 578      31.789  10.243   6.280  1.00 38.09           C  
ATOM   4072  CG  GLN A 578      33.007   9.399   5.936  1.00 42.24           C  
ATOM   4073  CD  GLN A 578      33.826   8.998   7.157  1.00 45.53           C  
ATOM   4074  OE1 GLN A 578      33.281   8.723   8.233  1.00 47.50           O  
ATOM   4075  NE2 GLN A 578      35.142   8.954   6.990  1.00 45.66           N  
ATOM   4076  N   ASP A 579      32.264  13.352   5.310  1.00 41.30           N  
ATOM   4077  CA  ASP A 579      32.953  14.287   4.419  1.00 44.82           C  
ATOM   4078  C   ASP A 579      33.599  15.393   5.252  1.00 44.60           C  
ATOM   4079  O   ASP A 579      34.741  15.784   5.008  1.00 45.58           O  
ATOM   4080  CB  ASP A 579      31.977  14.929   3.418  1.00 47.41           C  
ATOM   4081  CG  ASP A 579      31.332  13.917   2.467  1.00 50.63           C  
ATOM   4082  OD1 ASP A 579      31.802  12.756   2.385  1.00 52.30           O  
ATOM   4083  OD2 ASP A 579      30.346  14.296   1.794  1.00 48.48           O  
ATOM   4084  N   LEU A 580      32.855  15.881   6.241  1.00 42.79           N  
ATOM   4085  CA  LEU A 580      33.319  16.947   7.124  1.00 42.98           C  
ATOM   4086  C   LEU A 580      34.527  16.541   7.954  1.00 43.18           C  
ATOM   4087  O   LEU A 580      35.482  17.300   8.076  1.00 45.25           O  
ATOM   4088  CB  LEU A 580      32.190  17.385   8.063  1.00 41.83           C  
ATOM   4089  CG  LEU A 580      30.892  17.854   7.401  1.00 43.58           C  
ATOM   4090  CD1 LEU A 580      29.831  18.090   8.463  1.00 42.39           C  
ATOM   4091  CD2 LEU A 580      31.140  19.120   6.588  1.00 41.35           C  
ATOM   4092  N   MET A 581      34.487  15.338   8.516  1.00 41.71           N  
ATOM   4093  CA  MET A 581      35.582  14.852   9.347  1.00 40.81           C  
ATOM   4094  C   MET A 581      35.650  13.334   9.278  1.00 40.30           C  
ATOM   4095  O   MET A 581      34.625  12.654   9.374  1.00 39.27           O  
ATOM   4096  CB  MET A 581      35.374  15.312  10.792  1.00 40.15           C  
ATOM   4097  CG  MET A 581      36.500  14.943  11.739  1.00 42.52           C  
ATOM   4098  SD  MET A 581      36.082  15.294  13.456  1.00 39.94           S  
ATOM   4099  CE  MET A 581      35.634  13.640  14.028  1.00 42.20           C  
ATOM   4100  N   GLU A 582      36.855  12.804   9.098  1.00 40.87           N  
ATOM   4101  CA  GLU A 582      37.036  11.358   9.006  1.00 42.69           C  
ATOM   4102  C   GLU A 582      36.599  10.659  10.287  1.00 39.58           C  
ATOM   4103  O   GLU A 582      37.020  11.030  11.382  1.00 42.20           O  
ATOM   4104  CB  GLU A 582      38.496  11.007   8.702  1.00 47.97           C  
ATOM   4105  CG  GLU A 582      39.041  11.614   7.410  1.00 54.98           C  
ATOM   4106  CD  GLU A 582      39.906  12.843   7.655  1.00 58.78           C  
ATOM   4107  OE1 GLU A 582      39.348  13.949   7.857  1.00 59.99           O  
ATOM   4108  OE2 GLU A 582      41.150  12.694   7.647  1.00 59.31           O  
ATOM   4109  N   GLY A 583      35.722   9.673  10.150  1.00 36.28           N  
ATOM   4110  CA  GLY A 583      35.255   8.945  11.313  1.00 32.44           C  
ATOM   4111  C   GLY A 583      34.128   9.600  12.089  1.00 30.11           C  
ATOM   4112  O   GLY A 583      33.702   9.074  13.109  1.00 32.52           O  
ATOM   4113  N   LEU A 584      33.645  10.747  11.629  1.00 28.09           N  
ATOM   4114  CA  LEU A 584      32.554  11.432  12.309  1.00 26.02           C  
ATOM   4115  C   LEU A 584      31.200  10.835  11.912  1.00 25.02           C  
ATOM   4116  O   LEU A 584      30.948  10.586  10.731  1.00 26.50           O  
ATOM   4117  CB  LEU A 584      32.581  12.928  11.979  1.00 25.43           C  
ATOM   4118  CG  LEU A 584      31.445  13.793  12.536  1.00 26.83           C  
ATOM   4119  CD1 LEU A 584      31.553  13.858  14.049  1.00 28.29           C  
ATOM   4120  CD2 LEU A 584      31.501  15.201  11.944  1.00 27.74           C  
ATOM   4121  N   THR A 585      30.357  10.573  12.908  1.00 24.02           N  
ATOM   4122  CA  THR A 585      29.004  10.035  12.694  1.00 25.36           C  
ATOM   4123  C   THR A 585      28.035  10.762  13.633  1.00 23.15           C  
ATOM   4124  O   THR A 585      28.460  11.499  14.518  1.00 22.58           O  
ATOM   4125  CB  THR A 585      28.904   8.500  12.964  1.00 26.66           C  
ATOM   4126  OG1 THR A 585      29.097   8.234  14.363  1.00 27.34           O  
ATOM   4127  CG2 THR A 585      29.925   7.732  12.145  1.00 27.60           C  
ATOM   4128  N   ALA A 586      26.741  10.519  13.473  1.00 22.36           N  
ATOM   4129  CA  ALA A 586      25.732  11.183  14.297  1.00 23.01           C  
ATOM   4130  C   ALA A 586      25.928  11.089  15.811  1.00 22.62           C  
ATOM   4131  O   ALA A 586      25.832  12.096  16.516  1.00 24.07           O  
ATOM   4132  CB  ALA A 586      24.354  10.683  13.923  1.00 25.48           C  
ATOM   4133  N   LYS A 587      26.202   9.889  16.314  1.00 21.54           N  
ATOM   4134  CA  LYS A 587      26.376   9.701  17.753  1.00 21.76           C  
ATOM   4135  C   LYS A 587      27.616  10.340  18.371  1.00 21.64           C  
ATOM   4136  O   LYS A 587      27.669  10.511  19.588  1.00 22.41           O  
ATOM   4137  CB  LYS A 587      26.305   8.216  18.134  1.00 20.01           C  
ATOM   4138  CG  LYS A 587      27.503   7.383  17.754  1.00 21.33           C  
ATOM   4139  CD  LYS A 587      27.258   5.929  18.173  1.00 28.63           C  
ATOM   4140  CE  LYS A 587      28.542   5.128  18.230  1.00 25.32           C  
ATOM   4141  NZ  LYS A 587      29.435   5.615  19.307  1.00 25.06           N  
ATOM   4142  N   VAL A 588      28.622  10.657  17.556  1.00 20.97           N  
ATOM   4143  CA  VAL A 588      29.835  11.289  18.078  1.00 20.72           C  
ATOM   4144  C   VAL A 588      29.443  12.613  18.748  1.00 21.64           C  
ATOM   4145  O   VAL A 588      30.033  13.003  19.759  1.00 23.77           O  
ATOM   4146  CB  VAL A 588      30.876  11.569  16.962  1.00 23.80           C  
ATOM   4147  CG1 VAL A 588      32.110  12.229  17.549  1.00 20.88           C  
ATOM   4148  CG2 VAL A 588      31.262  10.275  16.257  1.00 26.69           C  
ATOM   4149  N   PHE A 589      28.406  13.265  18.218  1.00 18.47           N  
ATOM   4150  CA  PHE A 589      27.927  14.529  18.777  1.00 18.94           C  
ATOM   4151  C   PHE A 589      27.432  14.366  20.203  1.00 20.10           C  
ATOM   4152  O   PHE A 589      27.626  15.260  21.035  1.00 19.92           O  
ATOM   4153  CB  PHE A 589      26.830  15.143  17.907  1.00 18.27           C  
ATOM   4154  CG  PHE A 589      27.351  15.835  16.696  1.00 23.29           C  
ATOM   4155  CD1 PHE A 589      27.463  15.158  15.485  1.00 24.88           C  
ATOM   4156  CD2 PHE A 589      27.773  17.161  16.766  1.00 25.41           C  
ATOM   4157  CE1 PHE A 589      27.989  15.785  14.370  1.00 24.53           C  
ATOM   4158  CE2 PHE A 589      28.300  17.795  15.653  1.00 25.80           C  
ATOM   4159  CZ  PHE A 589      28.410  17.106  14.453  1.00 25.86           C  
ATOM   4160  N   ARG A 590      26.792  13.231  20.481  1.00 17.27           N  
ATOM   4161  CA  ARG A 590      26.294  12.944  21.814  1.00 20.40           C  
ATOM   4162  C   ARG A 590      27.456  12.784  22.788  1.00 20.34           C  
ATOM   4163  O   ARG A 590      27.406  13.291  23.913  1.00 19.68           O  
ATOM   4164  CB  ARG A 590      25.442  11.677  21.825  1.00 25.14           C  
ATOM   4165  CG  ARG A 590      24.089  11.848  21.186  1.00 28.30           C  
ATOM   4166  CD  ARG A 590      23.198  10.656  21.483  1.00 32.47           C  
ATOM   4167  NE  ARG A 590      21.871  11.088  21.914  1.00 39.10           N  
ATOM   4168  CZ  ARG A 590      21.341  10.815  23.103  1.00 40.81           C  
ATOM   4169  NH1 ARG A 590      22.021  10.105  23.992  1.00 41.30           N  
ATOM   4170  NH2 ARG A 590      20.125  11.250  23.401  1.00 42.40           N  
ATOM   4171  N   THR A 591      28.502  12.098  22.337  1.00 18.80           N  
ATOM   4172  CA  THR A 591      29.689  11.868  23.155  1.00 18.83           C  
ATOM   4173  C   THR A 591      30.415  13.191  23.400  1.00 19.37           C  
ATOM   4174  O   THR A 591      30.819  13.499  24.528  1.00 17.98           O  
ATOM   4175  CB  THR A 591      30.664  10.912  22.456  1.00 21.22           C  
ATOM   4176  OG1 THR A 591      29.965   9.725  22.048  1.00 25.29           O  
ATOM   4177  CG2 THR A 591      31.804  10.556  23.402  1.00 16.65           C  
ATOM   4178  N   TYR A 592      30.570  13.961  22.332  1.00 15.37           N  
ATOM   4179  CA  TYR A 592      31.222  15.256  22.417  1.00 21.07           C  
ATOM   4180  C   TYR A 592      30.466  16.206  23.345  1.00 21.31           C  
ATOM   4181  O   TYR A 592      31.040  16.738  24.295  1.00 19.51           O  
ATOM   4182  CB  TYR A 592      31.340  15.882  21.027  1.00 22.56           C  
ATOM   4183  CG  TYR A 592      31.704  17.348  21.074  1.00 26.97           C  
ATOM   4184  CD1 TYR A 592      32.980  17.754  21.465  1.00 27.63           C  
ATOM   4185  CD2 TYR A 592      30.754  18.330  20.798  1.00 24.64           C  
ATOM   4186  CE1 TYR A 592      33.299  19.107  21.585  1.00 32.37           C  
ATOM   4187  CE2 TYR A 592      31.064  19.685  20.919  1.00 29.99           C  
ATOM   4188  CZ  TYR A 592      32.338  20.062  21.313  1.00 28.35           C  
ATOM   4189  OH  TYR A 592      32.653  21.390  21.443  1.00 34.65           O  
ATOM   4190  N   ASN A 593      29.178  16.411  23.070  1.00 24.34           N  
ATOM   4191  CA  ASN A 593      28.367  17.309  23.880  1.00 24.67           C  
ATOM   4192  C   ASN A 593      28.287  16.862  25.334  1.00 24.64           C  
ATOM   4193  O   ASN A 593      28.356  17.693  26.228  1.00 26.43           O  
ATOM   4194  CB  ASN A 593      26.970  17.508  23.278  1.00 29.67           C  
ATOM   4195  CG  ASN A 593      26.996  18.299  21.951  1.00 33.69           C  
ATOM   4196  OD1 ASN A 593      26.347  17.918  20.976  1.00 35.43           O  
ATOM   4197  ND2 ASN A 593      27.738  19.398  21.924  1.00 33.27           N  
ATOM   4198  N   ALA A 594      28.187  15.558  25.587  1.00 21.06           N  
ATOM   4199  CA  ALA A 594      28.120  15.092  26.973  1.00 18.76           C  
ATOM   4200  C   ALA A 594      29.456  15.346  27.676  1.00 19.25           C  
ATOM   4201  O   ALA A 594      29.494  15.959  28.744  1.00 18.10           O  
ATOM   4202  CB  ALA A 594      27.757  13.617  27.032  1.00 19.64           C  
ATOM   4203  N   SER A 595      30.550  14.934  27.038  1.00 19.67           N  
ATOM   4204  CA  SER A 595      31.892  15.119  27.603  1.00 23.35           C  
ATOM   4205  C   SER A 595      32.312  16.580  27.836  1.00 23.20           C  
ATOM   4206  O   SER A 595      32.829  16.915  28.910  1.00 20.09           O  
ATOM   4207  CB  SER A 595      32.938  14.379  26.763  1.00 22.67           C  
ATOM   4208  OG  SER A 595      32.792  12.973  26.938  1.00 25.04           O  
ATOM   4209  N   ILE A 596      32.040  17.449  26.862  1.00 24.30           N  
ATOM   4210  CA  ILE A 596      32.392  18.864  26.992  1.00 26.31           C  
ATOM   4211  C   ILE A 596      31.570  19.522  28.104  1.00 26.11           C  
ATOM   4212  O   ILE A 596      32.086  20.335  28.862  1.00 26.96           O  
ATOM   4213  CB  ILE A 596      32.242  19.632  25.655  1.00 29.96           C  
ATOM   4214  CG1 ILE A 596      32.981  20.966  25.736  1.00 34.54           C  
ATOM   4215  CG2 ILE A 596      30.777  19.872  25.312  1.00 33.71           C  
ATOM   4216  CD1 ILE A 596      34.469  20.818  25.993  1.00 40.14           C  
ATOM   4217  N   THR A 597      30.315  19.105  28.245  1.00 25.25           N  
ATOM   4218  CA  THR A 597      29.441  19.631  29.287  1.00 26.30           C  
ATOM   4219  C   THR A 597      29.950  19.228  30.678  1.00 25.60           C  
ATOM   4220  O   THR A 597      29.974  20.050  31.585  1.00 27.38           O  
ATOM   4221  CB  THR A 597      27.983  19.133  29.096  1.00 29.23           C  
ATOM   4222  OG1 THR A 597      27.450  19.671  27.878  1.00 29.18           O  
ATOM   4223  CG2 THR A 597      27.101  19.546  30.271  1.00 26.94           C  
ATOM   4224  N   LEU A 598      30.352  17.968  30.851  1.00 24.78           N  
ATOM   4225  CA  LEU A 598      30.863  17.519  32.152  1.00 23.39           C  
ATOM   4226  C   LEU A 598      32.115  18.310  32.548  1.00 21.94           C  
ATOM   4227  O   LEU A 598      32.196  18.829  33.650  1.00 21.23           O  
ATOM   4228  CB  LEU A 598      31.207  16.021  32.142  1.00 20.90           C  
ATOM   4229  CG  LEU A 598      31.805  15.466  33.440  1.00 19.48           C  
ATOM   4230  CD1 LEU A 598      30.744  15.410  34.527  1.00 21.19           C  
ATOM   4231  CD2 LEU A 598      32.383  14.069  33.215  1.00 22.22           C  
ATOM   4232  N   GLN A 599      33.086  18.372  31.643  1.00 23.39           N  
ATOM   4233  CA  GLN A 599      34.347  19.083  31.881  1.00 26.65           C  
ATOM   4234  C   GLN A 599      34.092  20.531  32.295  1.00 25.18           C  
ATOM   4235  O   GLN A 599      34.563  20.986  33.332  1.00 26.60           O  
ATOM   4236  CB  GLN A 599      35.223  19.048  30.620  1.00 24.33           C  
ATOM   4237  CG  GLN A 599      36.576  19.715  30.791  1.00 26.77           C  
ATOM   4238  CD  GLN A 599      37.549  19.361  29.682  1.00 32.87           C  
ATOM   4239  OE1 GLN A 599      37.491  19.911  28.579  1.00 35.12           O  
ATOM   4240  NE2 GLN A 599      38.451  18.434  29.971  1.00 29.85           N  
ATOM   4241  N   GLN A 600      33.317  21.227  31.476  1.00 26.75           N  
ATOM   4242  CA  GLN A 600      32.953  22.615  31.710  1.00 29.04           C  
ATOM   4243  C   GLN A 600      32.239  22.805  33.054  1.00 28.71           C  
ATOM   4244  O   GLN A 600      32.636  23.653  33.854  1.00 30.32           O  
ATOM   4245  CB  GLN A 600      32.093  23.089  30.539  1.00 35.92           C  
ATOM   4246  CG  GLN A 600      31.103  24.199  30.816  1.00 42.73           C  
ATOM   4247  CD  GLN A 600      29.872  24.077  29.923  1.00 48.44           C  
ATOM   4248  OE1 GLN A 600      28.740  23.997  30.412  1.00 50.91           O  
ATOM   4249  NE2 GLN A 600      30.093  24.030  28.607  1.00 50.48           N  
ATOM   4250  N   GLN A 601      31.223  21.991  33.324  1.00 24.49           N  
ATOM   4251  CA  GLN A 601      30.486  22.096  34.582  1.00 26.58           C  
ATOM   4252  C   GLN A 601      31.331  21.773  35.813  1.00 26.74           C  
ATOM   4253  O   GLN A 601      31.114  22.342  36.879  1.00 25.88           O  
ATOM   4254  CB  GLN A 601      29.246  21.208  34.561  1.00 27.72           C  
ATOM   4255  CG  GLN A 601      28.154  21.694  33.632  1.00 36.49           C  
ATOM   4256  CD  GLN A 601      27.336  22.825  34.227  1.00 42.05           C  
ATOM   4257  OE1 GLN A 601      26.117  22.884  34.046  1.00 45.17           O  
ATOM   4258  NE2 GLN A 601      27.997  23.722  34.950  1.00 43.06           N  
ATOM   4259  N   LEU A 602      32.270  20.841  35.682  1.00 25.90           N  
ATOM   4260  CA  LEU A 602      33.137  20.490  36.808  1.00 27.76           C  
ATOM   4261  C   LEU A 602      34.066  21.674  37.100  1.00 31.28           C  
ATOM   4262  O   LEU A 602      34.404  21.953  38.248  1.00 31.37           O  
ATOM   4263  CB  LEU A 602      33.975  19.246  36.489  1.00 23.53           C  
ATOM   4264  CG  LEU A 602      33.270  17.891  36.438  1.00 21.90           C  
ATOM   4265  CD1 LEU A 602      34.280  16.796  36.134  1.00 20.15           C  
ATOM   4266  CD2 LEU A 602      32.603  17.627  37.768  1.00 18.63           C  
ATOM   4267  N   LYS A 603      34.466  22.364  36.040  1.00 33.77           N  
ATOM   4268  CA  LYS A 603      35.347  23.516  36.143  1.00 38.13           C  
ATOM   4269  C   LYS A 603      34.637  24.711  36.799  1.00 38.75           C  
ATOM   4270  O   LYS A 603      35.221  25.414  37.620  1.00 39.34           O  
ATOM   4271  CB  LYS A 603      35.851  23.884  34.744  1.00 39.14           C  
ATOM   4272  CG  LYS A 603      36.807  25.056  34.682  1.00 43.81           C  
ATOM   4273  CD  LYS A 603      37.268  25.297  33.244  1.00 45.37           C  
ATOM   4274  CE  LYS A 603      38.146  26.540  33.140  1.00 49.06           C  
ATOM   4275  NZ  LYS A 603      39.375  26.450  33.985  1.00 50.60           N  
ATOM   4276  N   GLU A 604      33.360  24.891  36.479  1.00 39.65           N  
ATOM   4277  CA  GLU A 604      32.568  26.001  37.012  1.00 41.44           C  
ATOM   4278  C   GLU A 604      31.924  25.790  38.387  1.00 40.03           C  
ATOM   4279  O   GLU A 604      31.698  26.757  39.108  1.00 40.33           O  
ATOM   4280  CB  GLU A 604      31.476  26.396  36.007  1.00 43.36           C  
ATOM   4281  CG  GLU A 604      32.001  26.955  34.686  1.00 50.08           C  
ATOM   4282  CD  GLU A 604      30.923  27.098  33.607  1.00 54.07           C  
ATOM   4283  OE1 GLU A 604      29.717  27.035  33.933  1.00 57.36           O  
ATOM   4284  OE2 GLU A 604      31.285  27.271  32.421  1.00 53.88           O  
ATOM   4285  N   LEU A 605      31.639  24.543  38.753  1.00 35.52           N  
ATOM   4286  CA  LEU A 605      30.975  24.248  40.024  1.00 34.42           C  
ATOM   4287  C   LEU A 605      31.837  23.835  41.223  1.00 33.70           C  
ATOM   4288  O   LEU A 605      31.401  23.953  42.364  1.00 34.23           O  
ATOM   4289  CB  LEU A 605      29.916  23.162  39.812  1.00 35.65           C  
ATOM   4290  CG  LEU A 605      28.799  23.355  38.786  1.00 36.44           C  
ATOM   4291  CD1 LEU A 605      27.920  22.115  38.773  1.00 38.47           C  
ATOM   4292  CD2 LEU A 605      27.977  24.589  39.114  1.00 36.98           C  
ATOM   4293  N   THR A 606      33.033  23.314  40.975  1.00 34.08           N  
ATOM   4294  CA  THR A 606      33.895  22.861  42.066  1.00 31.72           C  
ATOM   4295  C   THR A 606      34.518  24.006  42.849  1.00 31.29           C  
ATOM   4296  O   THR A 606      35.213  24.852  42.283  1.00 28.77           O  
ATOM   4297  CB  THR A 606      35.026  21.937  41.550  1.00 32.33           C  
ATOM   4298  OG1 THR A 606      34.476  20.958  40.663  1.00 32.40           O  
ATOM   4299  CG2 THR A 606      35.706  21.222  42.708  1.00 28.13           C  
ATOM   4300  N   ALA A 607      34.233  24.037  44.148  1.00 31.03           N  
ATOM   4301  CA  ALA A 607      34.772  25.052  45.047  1.00 32.05           C  
ATOM   4302  C   ALA A 607      36.020  24.463  45.699  1.00 33.73           C  
ATOM   4303  O   ALA A 607      35.965  23.395  46.304  1.00 33.67           O  
ATOM   4304  CB  ALA A 607      33.745  25.412  46.109  1.00 33.50           C  
ATOM   4305  N   PRO A 608      37.159  25.160  45.594  1.00 34.70           N  
ATOM   4306  CA  PRO A 608      38.438  24.720  46.163  1.00 37.03           C  
ATOM   4307  C   PRO A 608      38.443  24.383  47.652  1.00 37.37           C  
ATOM   4308  O   PRO A 608      39.149  23.472  48.076  1.00 39.20           O  
ATOM   4309  CB  PRO A 608      39.362  25.901  45.865  1.00 36.44           C  
ATOM   4310  CG  PRO A 608      38.809  26.438  44.594  1.00 37.12           C  
ATOM   4311  CD  PRO A 608      37.328  26.429  44.865  1.00 35.23           C  
ATOM   4312  N   ASP A 609      37.651  25.104  48.437  1.00 39.77           N  
ATOM   4313  CA  ASP A 609      37.595  24.902  49.891  1.00 42.42           C  
ATOM   4314  C   ASP A 609      36.676  23.783  50.408  1.00 43.04           C  
ATOM   4315  O   ASP A 609      36.831  23.316  51.544  1.00 43.16           O  
ATOM   4316  CB  ASP A 609      37.212  26.219  50.575  1.00 46.78           C  
ATOM   4317  CG  ASP A 609      35.854  26.748  50.115  1.00 51.96           C  
ATOM   4318  OD1 ASP A 609      35.830  27.696  49.299  1.00 55.50           O  
ATOM   4319  OD2 ASP A 609      34.812  26.217  50.567  1.00 53.95           O  
ATOM   4320  N   GLU A 610      35.714  23.367  49.593  1.00 40.50           N  
ATOM   4321  CA  GLU A 610      34.775  22.329  50.003  1.00 41.89           C  
ATOM   4322  C   GLU A 610      35.359  20.956  50.311  1.00 39.60           C  
ATOM   4323  O   GLU A 610      36.328  20.517  49.694  1.00 38.45           O  
ATOM   4324  CB  GLU A 610      33.631  22.210  48.995  1.00 45.61           C  
ATOM   4325  CG  GLU A 610      32.547  23.266  49.186  1.00 53.90           C  
ATOM   4326  CD  GLU A 610      31.717  23.046  50.453  1.00 61.54           C  
ATOM   4327  OE1 GLU A 610      30.469  23.017  50.340  1.00 63.57           O  
ATOM   4328  OE2 GLU A 610      32.299  22.888  51.556  1.00 63.99           O  
ATOM   4329  N   ASN A 611      34.775  20.301  51.308  1.00 37.99           N  
ATOM   4330  CA  ASN A 611      35.201  18.969  51.714  1.00 39.14           C  
ATOM   4331  C   ASN A 611      34.729  17.951  50.673  1.00 37.39           C  
ATOM   4332  O   ASN A 611      33.888  18.266  49.828  1.00 36.18           O  
ATOM   4333  CB  ASN A 611      34.629  18.631  53.090  1.00 42.36           C  
ATOM   4334  CG  ASN A 611      33.145  18.930  53.192  1.00 47.85           C  
ATOM   4335  OD1 ASN A 611      32.315  18.022  53.184  1.00 49.02           O  
ATOM   4336  ND2 ASN A 611      32.802  20.217  53.278  1.00 52.41           N  
ATOM   4337  N   ILE A 612      35.250  16.731  50.759  1.00 35.76           N  
ATOM   4338  CA  ILE A 612      34.904  15.668  49.817  1.00 35.91           C  
ATOM   4339  C   ILE A 612      33.407  15.507  49.512  1.00 33.70           C  
ATOM   4340  O   ILE A 612      33.015  15.545  48.350  1.00 33.04           O  
ATOM   4341  CB  ILE A 612      35.573  14.330  50.226  1.00 38.10           C  
ATOM   4342  CG1 ILE A 612      37.078  14.435  49.964  1.00 39.47           C  
ATOM   4343  CG2 ILE A 612      34.965  13.150  49.464  1.00 38.14           C  
ATOM   4344  CD1 ILE A 612      37.876  13.255  50.446  1.00 44.90           C  
ATOM   4345  N   PRO A 613      32.554  15.358  50.545  1.00 34.33           N  
ATOM   4346  CA  PRO A 613      31.111  15.207  50.325  1.00 31.24           C  
ATOM   4347  C   PRO A 613      30.531  16.312  49.440  1.00 29.48           C  
ATOM   4348  O   PRO A 613      29.730  16.043  48.547  1.00 27.37           O  
ATOM   4349  CB  PRO A 613      30.554  15.284  51.743  1.00 33.52           C  
ATOM   4350  CG  PRO A 613      31.618  14.599  52.536  1.00 35.09           C  
ATOM   4351  CD  PRO A 613      32.874  15.221  51.980  1.00 34.43           C  
ATOM   4352  N   ALA A 614      30.951  17.552  49.686  1.00 28.37           N  
ATOM   4353  CA  ALA A 614      30.477  18.696  48.913  1.00 26.44           C  
ATOM   4354  C   ALA A 614      31.001  18.641  47.482  1.00 24.49           C  
ATOM   4355  O   ALA A 614      30.301  19.014  46.551  1.00 23.64           O  
ATOM   4356  CB  ALA A 614      30.892  19.995  49.577  1.00 29.49           C  
ATOM   4357  N   LYS A 615      32.244  18.204  47.309  1.00 22.81           N  
ATOM   4358  CA  LYS A 615      32.800  18.080  45.971  1.00 24.79           C  
ATOM   4359  C   LYS A 615      32.045  16.998  45.196  1.00 25.10           C  
ATOM   4360  O   LYS A 615      31.795  17.136  43.996  1.00 27.01           O  
ATOM   4361  CB  LYS A 615      34.297  17.780  46.021  1.00 25.48           C  
ATOM   4362  CG  LYS A 615      35.120  18.994  46.438  1.00 26.62           C  
ATOM   4363  CD  LYS A 615      36.499  18.960  45.829  1.00 29.55           C  
ATOM   4364  CE  LYS A 615      37.209  20.288  45.995  1.00 29.87           C  
ATOM   4365  NZ  LYS A 615      37.597  20.532  47.408  1.00 35.22           N  
ATOM   4366  N   ILE A 616      31.631  15.947  45.896  1.00 26.74           N  
ATOM   4367  CA  ILE A 616      30.880  14.876  45.257  1.00 25.93           C  
ATOM   4368  C   ILE A 616      29.518  15.395  44.789  1.00 25.44           C  
ATOM   4369  O   ILE A 616      29.067  15.054  43.695  1.00 24.68           O  
ATOM   4370  CB  ILE A 616      30.741  13.662  46.182  1.00 27.56           C  
ATOM   4371  CG1 ILE A 616      32.117  13.008  46.362  1.00 26.03           C  
ATOM   4372  CG2 ILE A 616      29.762  12.644  45.591  1.00 26.37           C  
ATOM   4373  CD1 ILE A 616      32.125  11.911  47.396  1.00 30.83           C  
ATOM   4374  N   LEU A 617      28.909  16.279  45.580  1.00 25.98           N  
ATOM   4375  CA  LEU A 617      27.619  16.875  45.213  1.00 26.63           C  
ATOM   4376  C   LEU A 617      27.826  17.638  43.898  1.00 26.35           C  
ATOM   4377  O   LEU A 617      26.987  17.579  42.998  1.00 27.55           O  
ATOM   4378  CB  LEU A 617      27.149  17.860  46.297  1.00 28.33           C  
ATOM   4379  CG  LEU A 617      25.661  18.208  46.454  1.00 31.11           C  
ATOM   4380  CD1 LEU A 617      25.524  19.531  47.211  1.00 26.30           C  
ATOM   4381  CD2 LEU A 617      24.952  18.303  45.116  1.00 30.19           C  
ATOM   4382  N   SER A 618      28.950  18.350  43.802  1.00 24.16           N  
ATOM   4383  CA  SER A 618      29.288  19.118  42.608  1.00 24.34           C
[truncated: 131,545 more chars]
