# Supplementary material for: Mapping small molecule binding data to structural domains
Source: BMC Bioinformatics. 2012 Dec 7;13(Suppl 17):S11. doi: 10.1186/1471-2105-13-S17-S11 (PMC3521243; doi:10.1186/1471-2105-13-S17-S11)
Supplement: Additional file 4 — Session files of small molecule binding at the interface of Pfam-A domains. Zipped folder containing Qt-MG session files and required PDB files. [file 1471-2105-13-S17-S11-S4.zip › additional_file_5/1o93.pdb]

HEADER    TRANSFERASE                             10-DEC-02   1O93              
TITLE     METHIONINE ADENOSYLTRANSFERASE COMPLEXED WITH ATP AND A               
TITLE    2 L-METHIONINE ANALOGOUS                                               
COMPND    MOL_ID: 1;                                                            
COMPND   2 MOLECULE: S-ADENOSYLMETHIONINE SYNTHETASE;                           
COMPND   3 CHAIN: A, B;                                                         
COMPND   4 SYNONYM: METHIONINE ADENOSYLTRANSFERASE, ADOMET                      
COMPND   5  SYNTHETASE, MAT-I;                                                  
COMPND   6 EC: 2.5.1.6;                                                         
COMPND   7 ENGINEERED: YES                                                      
SOURCE    MOL_ID: 1;                                                            
SOURCE   2 ORGANISM_SCIENTIFIC: RATTUS NORVEGICUS;                              
SOURCE   3 ORGANISM_COMMON: RAT;                                                
SOURCE   4 ORGANISM_TAXID: 10116;                                               
SOURCE   5 ORGAN: LIVER;                                                        
SOURCE   6 EXPRESSION_SYSTEM: ESCHERICHIA COLI;                                 
SOURCE   7 EXPRESSION_SYSTEM_TAXID: 469008;                                     
SOURCE   8 EXPRESSION_SYSTEM_STRAIN: BL21(DE3);                                 
SOURCE   9 EXPRESSION_SYSTEM_PLASMID: PSSRL-T7N                                 
KEYWDS    TRANSFERASE, ADENOSYLTRANSFERASE, METHIONINE AND ATP BINDING          
EXPDTA    X-RAY DIFFRACTION                                                     
AUTHOR    B.GONZALEZ,M.A.PAJARES,J.A.HERMOSO,J.SANZ-APARICIO                    
REVDAT   2   24-FEB-09 1O93    1       VERSN                                    
REVDAT   1   07-AUG-03 1O93    0                                                
JRNL        AUTH   B.GONZALEZ,M.A.PAJARES,J.A.HERMOSO,D.GUILLERM,               
JRNL        AUTH 2 G.GUILLERM,J.SANZ-APARICIO                                   
JRNL        TITL   CRYSTAL STRUCTURES OF METHIONINE                             
JRNL        TITL 2 ADENOSYLTRANSFERASE COMPLEXED WITH SUBSTRATES AND            
JRNL        TITL 3 PRODUCTS REVEAL THE METHIONINE-ATP RECOGNITION AND           
JRNL        TITL 4 GIVE INSIGHTS INTO THE CATALYTIC MECHANISM                   
JRNL        REF    J.MOL.BIOL.                   V. 331   407 2003              
JRNL        REFN                   ISSN 0022-2836                               
JRNL        PMID   12888348                                                     
JRNL        DOI    10.1016/S0022-2836(03)00728-9                                
REMARK   1                                                                      
REMARK   1 REFERENCE 1                                                          
REMARK   1  AUTH   B.GONZALEZ,M.A.PAJARES,J.A.HERMOSO,L.ALVAREZ,                
REMARK   1  AUTH 2 F.GARRIDO,J.R.SUFRIN,J.SANZ-APARICIO                         
REMARK   1  TITL   THE CRYSTAL STRUCTURE OF TETRAMERIC METHIONINE               
REMARK   1  TITL 2 ADENOSYLTRANSFERASE FROM RAT LIVER REVEALS THE               
REMARK   1  TITL 3 METHIONINE BINDING-SITE                                      
REMARK   1  REF    J.MOL.BIOL.                   V. 300   363 2000              
REMARK   1  REFN                   ISSN 0022-2836                               
REMARK   1  PMID   10873471                                                     
REMARK   1  DOI    10.1006/JMBI.2000.3858                                       
REMARK   2                                                                      
REMARK   2 RESOLUTION.    3.49 ANGSTROMS.                                       
REMARK   3                                                                      
REMARK   3 REFINEMENT.                                                          
REMARK   3   PROGRAM     : X-PLOR 3.843                                         
REMARK   3   AUTHORS     : BRUNGER                                              
REMARK   3                                                                      
REMARK   3  DATA USED IN REFINEMENT.                                            
REMARK   3   RESOLUTION RANGE HIGH (ANGSTROMS) : 3.49                           
REMARK   3   RESOLUTION RANGE LOW  (ANGSTROMS) : 8.00                           
REMARK   3   DATA CUTOFF            (SIGMA(F)) : 2.0                            
REMARK   3   DATA CUTOFF HIGH         (ABS(F)) : 10000000.00                    
REMARK   3   DATA CUTOFF LOW          (ABS(F)) : 0.001                          
REMARK   3   COMPLETENESS (WORKING+TEST)   (%) : 97.3                           
REMARK   3   NUMBER OF REFLECTIONS             : 12795                          
REMARK   3                                                                      
REMARK   3  FIT TO DATA USED IN REFINEMENT.                                     
REMARK   3   CROSS-VALIDATION METHOD          : THROUGHOUT                      
REMARK   3   FREE R VALUE TEST SET SELECTION  : RANDOM                          
REMARK   3   R VALUE            (WORKING SET) : 0.224                           
REMARK   3   FREE R VALUE                     : 0.273                           
REMARK   3   FREE R VALUE TEST SET SIZE   (%) : 7.2                             
REMARK   3   FREE R VALUE TEST SET COUNT      : 916                             
REMARK   3   ESTIMATED ERROR OF FREE R VALUE  : 0.010                           
REMARK   3                                                                      
REMARK   3  FIT IN THE HIGHEST RESOLUTION BIN.                                  
REMARK   3   TOTAL NUMBER OF BINS USED           : 8                            
REMARK   3   BIN RESOLUTION RANGE HIGH       (A) : 3.48                         
REMARK   3   BIN RESOLUTION RANGE LOW        (A) : 3.62                         
REMARK   3   BIN COMPLETENESS (WORKING+TEST) (%) : 97.9                         
REMARK   3   REFLECTIONS IN BIN    (WORKING SET) : 1458                         
REMARK   3   BIN R VALUE           (WORKING SET) : 0.251                        
REMARK   3   BIN FREE R VALUE                    : 0.326                        
REMARK   3   BIN FREE R VALUE TEST SET SIZE  (%) : 7.7                          
REMARK   3   BIN FREE R VALUE TEST SET COUNT     : 122                          
REMARK   3   ESTIMATED ERROR OF BIN FREE R VALUE : 0.033                        
REMARK   3                                                                      
REMARK   3  NUMBER OF NON-HYDROGEN ATOMS USED IN REFINEMENT.                    
REMARK   3   PROTEIN ATOMS            : 5692                                    
REMARK   3   NUCLEIC ACID ATOMS       : 0                                       
REMARK   3   HETEROGEN ATOMS          : 55                                      
REMARK   3   SOLVENT ATOMS            : 185                                     
REMARK   3                                                                      
REMARK   3  B VALUES.                                                           
REMARK   3   FROM WILSON PLOT           (A**2) : NULL                           
REMARK   3   MEAN B VALUE      (OVERALL, A**2) : 27.7                           
REMARK   3   OVERALL ANISOTROPIC B VALUE.                                       
REMARK   3    B11 (A**2) : NULL                                                 
REMARK   3    B22 (A**2) : NULL                                                 
REMARK   3    B33 (A**2) : NULL                                                 
REMARK   3    B12 (A**2) : NULL                                                 
REMARK   3    B13 (A**2) : NULL                                                 
REMARK   3    B23 (A**2) : NULL                                                 
REMARK   3                                                                      
REMARK   3  ESTIMATED COORDINATE ERROR.                                         
REMARK   3   ESD FROM LUZZATI PLOT        (A) : NULL                            
REMARK   3   ESD FROM SIGMAA              (A) : NULL                            
REMARK   3   LOW RESOLUTION CUTOFF        (A) : NULL                            
REMARK   3                                                                      
REMARK   3  CROSS-VALIDATED ESTIMATED COORDINATE ERROR.                         
REMARK   3   ESD FROM C-V LUZZATI PLOT    (A) : NULL                            
REMARK   3   ESD FROM C-V SIGMAA          (A) : NULL                            
REMARK   3                                                                      
REMARK   3  RMS DEVIATIONS FROM IDEAL VALUES.                                   
REMARK   3   BOND LENGTHS                 (A) : 0.010                           
REMARK   3   BOND ANGLES            (DEGREES) : 1.5                             
REMARK   3   DIHEDRAL ANGLES        (DEGREES) : 24.7                            
REMARK   3   IMPROPER ANGLES        (DEGREES) : 1.19                            
REMARK   3                                                                      
REMARK   3  ISOTROPIC THERMAL MODEL : RESTRAINED                                
REMARK   3                                                                      
REMARK   3  ISOTROPIC THERMAL FACTOR RESTRAINTS.    RMS    SIGMA                
REMARK   3   MAIN-CHAIN BOND              (A**2) : NULL  ; NULL                 
REMARK   3   MAIN-CHAIN ANGLE             (A**2) : NULL  ; NULL                 
REMARK   3   SIDE-CHAIN BOND              (A**2) : NULL  ; NULL                 
REMARK   3   SIDE-CHAIN ANGLE             (A**2) : NULL  ; NULL                 
REMARK   3                                                                      
REMARK   3  NCS MODEL : RESTRAINTS                                              
REMARK   3                                                                      
REMARK   3  NCS RESTRAINTS.                         RMS   SIGMA/WEIGHT          
REMARK   3   GROUP  1  POSITIONAL            (A) : NULL  ; NULL                 
REMARK   3   GROUP  1  B-FACTOR           (A**2) : NULL  ; NULL                 
REMARK   3                                                                      
REMARK   3  PARAMETER FILE  1  : PARHCSDX.PRO                                   
REMARK   3  PARAMETER FILE  2  : NULL                                           
REMARK   3  TOPOLOGY FILE  1   : TOPHCSDX.PRO                                   
REMARK   3  TOPOLOGY FILE  2   : NULL                                           
REMARK   3                                                                      
REMARK   3  OTHER REFINEMENT REMARKS: NULL                                      
REMARK   4                                                                      
REMARK   4 1O93 COMPLIES WITH FORMAT V. 3.15, 01-DEC-08                         
REMARK 100                                                                      
REMARK 100 THIS ENTRY HAS BEEN PROCESSED BY PDBE ON 11-DEC-02.                  
REMARK 100 THE PDBE ID CODE IS EBI-11756.                                       
REMARK 200                                                                      
REMARK 200 EXPERIMENTAL DETAILS                                                 
REMARK 200  EXPERIMENT TYPE                : X-RAY DIFFRACTION                  
REMARK 200  DATE OF DATA COLLECTION        : 15-JUL-99                          
REMARK 200  TEMPERATURE           (KELVIN) : 120.0                              
REMARK 200  PH                             : 7.50                               
REMARK 200  NUMBER OF CRYSTALS USED        : 1                                  
REMARK 200                                                                      
REMARK 200  SYNCHROTRON              (Y/N) : N                                  
REMARK 200  RADIATION SOURCE               : ROTATING ANODE                     
REMARK 200  BEAMLINE                       : NULL                               
REMARK 200  X-RAY GENERATOR MODEL          : ENRAF-NONIUS                       
REMARK 200  MONOCHROMATIC OR LAUE    (M/L) : M                                  
REMARK 200  WAVELENGTH OR RANGE        (A) : 1.5418                             
REMARK 200  MONOCHROMATOR                  : GRAPHITE                           
REMARK 200  OPTICS                         : NULL                               
REMARK 200                                                                      
REMARK 200  DETECTOR TYPE                  : IMAGE PLATE                        
REMARK 200  DETECTOR MANUFACTURER          : MARRESEARCH                        
REMARK 200  INTENSITY-INTEGRATION SOFTWARE : MOSFLM                             
REMARK 200  DATA SCALING SOFTWARE          : CCP4 (SCALA)                       
REMARK 200                                                                      
REMARK 200  NUMBER OF UNIQUE REFLECTIONS   : 13561                              
REMARK 200  RESOLUTION RANGE HIGH      (A) : 3.480                              
REMARK 200  RESOLUTION RANGE LOW       (A) : 57.200                             
REMARK 200  REJECTION CRITERIA  (SIGMA(I)) : 4.000                              
REMARK 200                                                                      
REMARK 200 OVERALL.                                                             
REMARK 200  COMPLETENESS FOR RANGE     (%) : 100.0                              
REMARK 200  DATA REDUNDANCY                : 4.800                              
REMARK 200  R MERGE                    (I) : 0.13900                            
REMARK 200  R SYM                      (I) : NULL                               
REMARK 200  <I/SIGMA(I)> FOR THE DATA SET  : 4.5000                             
REMARK 200                                                                      
REMARK 200 IN THE HIGHEST RESOLUTION SHELL.                                     
REMARK 200  HIGHEST RESOLUTION SHELL, RANGE HIGH (A) : 3.48                     
REMARK 200  HIGHEST RESOLUTION SHELL, RANGE LOW  (A) : 3.69                     
REMARK 200  COMPLETENESS FOR SHELL     (%) : 98.7                               
REMARK 200  DATA REDUNDANCY IN SHELL       : 4.80                               
REMARK 200  R MERGE FOR SHELL          (I) : 0.38500                            
REMARK 200  R SYM FOR SHELL            (I) : NULL                               
REMARK 200  <I/SIGMA(I)> FOR SHELL         : 2.000                              
REMARK 200                                                                      
REMARK 200 DIFFRACTION PROTOCOL: SINGLE WAVELENGTH                              
REMARK 200 METHOD USED TO DETERMINE THE STRUCTURE: OTHER                        
REMARK 200 SOFTWARE USED: X-PLOR                                                
REMARK 200 STARTING MODEL: PDB ENTRY 1QM4                                       
REMARK 200                                                                      
REMARK 200 REMARK: NULL                                                         
REMARK 280                                                                      
REMARK 280 CRYSTAL                                                              
REMARK 280 SOLVENT CONTENT, VS  (%): 61                                         
REMARK 280 MATTHEWS COEFFICIENT, VM (ANGSTROMS**3/DA): 3.2                      
REMARK 280                                                                      
REMARK 280 CRYSTALLIZATION CONDITIONS: 16% PEG 10000, 10MM ATP,                 
REMARK 280  10 MM LIS, 100MM HEPES PH=7.5                                       
REMARK 290                                                                      
REMARK 290 CRYSTALLOGRAPHIC SYMMETRY                                            
REMARK 290 SYMMETRY OPERATORS FOR SPACE GROUP: P 41 2 2                         
REMARK 290                                                                      
REMARK 290      SYMOP   SYMMETRY                                                
REMARK 290     NNNMMM   OPERATOR                                                
REMARK 290       1555   X,Y,Z                                                   
REMARK 290       2555   -X,-Y,Z+1/2                                             
REMARK 290       3555   -Y,X,Z+1/4                                              
REMARK 290       4555   Y,-X,Z+3/4                                              
REMARK 290       5555   -X,Y,-Z                                                 
REMARK 290       6555   X,-Y,-Z+1/2                                             
REMARK 290       7555   Y,X,-Z+3/4                                              
REMARK 290       8555   -Y,-X,-Z+1/4                                            
REMARK 290                                                                      
REMARK 290     WHERE NNN -> OPERATOR NUMBER                                     
REMARK 290           MMM -> TRANSLATION VECTOR                                  
REMARK 290                                                                      
REMARK 290 CRYSTALLOGRAPHIC SYMMETRY TRANSFORMATIONS                            
REMARK 290 THE FOLLOWING TRANSFORMATIONS OPERATE ON THE ATOM/HETATM             
REMARK 290 RECORDS IN THIS ENTRY TO PRODUCE CRYSTALLOGRAPHICALLY                
REMARK 290 RELATED MOLECULES.                                                   
REMARK 290   SMTRY1   1  1.000000  0.000000  0.000000        0.00000            
REMARK 290   SMTRY2   1  0.000000  1.000000  0.000000        0.00000            
REMARK 290   SMTRY3   1  0.000000  0.000000  1.000000        0.00000            
REMARK 290   SMTRY1   2 -1.000000  0.000000  0.000000        0.00000            
REMARK 290   SMTRY2   2  0.000000 -1.000000  0.000000        0.00000            
REMARK 290   SMTRY3   2  0.000000  0.000000  1.000000       80.44500            
REMARK 290   SMTRY1   3  0.000000 -1.000000  0.000000        0.00000            
REMARK 290   SMTRY2   3  1.000000  0.000000  0.000000        0.00000            
REMARK 290   SMTRY3   3  0.000000  0.000000  1.000000       40.22250            
REMARK 290   SMTRY1   4  0.000000  1.000000  0.000000        0.00000            
REMARK 290   SMTRY2   4 -1.000000  0.000000  0.000000        0.00000            
REMARK 290   SMTRY3   4  0.000000  0.000000  1.000000      120.66750            
REMARK 290   SMTRY1   5 -1.000000  0.000000  0.000000        0.00000            
REMARK 290   SMTRY2   5  0.000000  1.000000  0.000000        0.00000            
REMARK 290   SMTRY3   5  0.000000  0.000000 -1.000000        0.00000            
REMARK 290   SMTRY1   6  1.000000  0.000000  0.000000        0.00000            
REMARK 290   SMTRY2   6  0.000000 -1.000000  0.000000        0.00000            
REMARK 290   SMTRY3   6  0.000000  0.000000 -1.000000       80.44500            
REMARK 290   SMTRY1   7  0.000000  1.000000  0.000000        0.00000            
REMARK 290   SMTRY2   7  1.000000  0.000000  0.000000        0.00000            
REMARK 290   SMTRY3   7  0.000000  0.000000 -1.000000      120.66750            
REMARK 290   SMTRY1   8  0.000000 -1.000000  0.000000        0.00000            
REMARK 290   SMTRY2   8 -1.000000  0.000000  0.000000        0.00000            
REMARK 290   SMTRY3   8  0.000000  0.000000 -1.000000       40.22250            
REMARK 290                                                                      
REMARK 290 REMARK: NULL                                                         
REMARK 300                                                                      
REMARK 300 BIOMOLECULE: 1                                                       
REMARK 300 SEE REMARK 350 FOR THE AUTHOR PROVIDED AND/OR PROGRAM                
REMARK 300 GENERATED ASSEMBLY INFORMATION FOR THE STRUCTURE IN                  
REMARK 300 THIS ENTRY.  THE REMARK MAY ALSO PROVIDE INFORMATION ON              
REMARK 300 BURIED SURFACE AREA.                                                 
REMARK 350                                                                      
REMARK 350 GENERATING THE BIOMOLECULE                                           
REMARK 350 COORDINATES FOR A COMPLETE MULTIMER REPRESENTING THE KNOWN           
REMARK 350 BIOLOGICALLY SIGNIFICANT OLIGOMERIZATION STATE OF THE                
REMARK 350 MOLECULE CAN BE GENERATED BY APPLYING BIOMT TRANSFORMATIONS          
REMARK 350 GIVEN BELOW.  BOTH NON-CRYSTALLOGRAPHIC AND                          
REMARK 350 CRYSTALLOGRAPHIC OPERATIONS ARE GIVEN.                               
REMARK 350                                                                      
REMARK 350 BIOMOLECULE:  1                                                      
REMARK 350 AUTHOR DETERMINED BIOLOGICAL UNIT: TETRAMERIC                        
REMARK 350 SOFTWARE DETERMINED QUATERNARY STRUCTURE: TETRAMERIC                 
REMARK 350 SOFTWARE USED: PQS                                                   
REMARK 350 APPLY THE FOLLOWING TO CHAINS: A, B                                  
REMARK 350   BIOMT1   1  1.000000  0.000000  0.000000        0.00000            
REMARK 350   BIOMT2   1  0.000000  1.000000  0.000000        0.00000            
REMARK 350   BIOMT3   1  0.000000  0.000000  1.000000        0.00000            
REMARK 350   BIOMT1   2  0.000000  1.000000  0.000000        0.00000            
REMARK 350   BIOMT2   2  1.000000  0.000000  0.000000        0.00000            
REMARK 350   BIOMT3   2  0.000000  0.000000 -1.000000      120.25500            
REMARK 400                                                                      
REMARK 400 COMPOUND                                                             
REMARK 400  CATALYZES THE FORMATION OF S-ADENOSYLMETHIONINE FROM                
REMARK 400  METHIONINE AND ATP.                                                 
REMARK 400  ATP + L-METHIONINE + H(2)O = PHOSPHATE + DIPHOSPHATE +              
REMARK 400  S-ADENOSYL-L-METHIONINE.BINDS 2 DIVALENT IONS, SUCH AS              
REMARK 400   MAGNESIUM OR COBALT, AND 1 POTASSIUM ION PER SUBUNIT               
REMARK 465                                                                      
REMARK 465 MISSING RESIDUES                                                     
REMARK 465 THE FOLLOWING RESIDUES WERE NOT LOCATED IN THE                       
REMARK 465 EXPERIMENT. (M=MODEL NUMBER; RES=RESIDUE NAME; C=CHAIN               
REMARK 465 IDENTIFIER; SSSEQ=SEQUENCE NUMBER; I=INSERTION CODE.)                
REMARK 465                                                                      
REMARK 465   M RES C SSSEQI                                                     
REMARK 465     MET A     1                                                      
REMARK 465     ASN A     2                                                      
REMARK 465     GLY A     3                                                      
REMARK 465     PRO A     4                                                      
REMARK 465     VAL A     5                                                      
REMARK 465     ASP A     6                                                      
REMARK 465     GLY A     7                                                      
REMARK 465     LEU A     8                                                      
REMARK 465     CYS A     9                                                      
REMARK 465     ASP A    10                                                      
REMARK 465     HIS A    11                                                      
REMARK 465     SER A    12                                                      
REMARK 465     LEU A    13                                                      
REMARK 465     SER A    14                                                      
REMARK 465     GLU A    15                                                      
REMARK 465     GLU A    16                                                      
REMARK 465     ASP A   117                                                      
REMARK 465     ILE A   118                                                      
REMARK 465     ALA A   119                                                      
REMARK 465     GLN A   120                                                      
REMARK 465     CYS A   121                                                      
REMARK 465     VAL A   122                                                      
REMARK 465     HIS A   123                                                      
REMARK 465     LEU A   124                                                      
REMARK 465     ASP A   125                                                      
REMARK 465     ARG A   126                                                      
REMARK 465     ASN A   127                                                      
REMARK 465     GLU A   128                                                      
REMARK 465     MET B     1                                                      
REMARK 465     ASN B     2                                                      
REMARK 465     GLY B     3                                                      
REMARK 465     PRO B     4                                                      
REMARK 465     VAL B     5                                                      
REMARK 465     ASP B     6                                                      
REMARK 465     GLY B     7                                                      
REMARK 465     LEU B     8                                                      
REMARK 465     CYS B     9                                                      
REMARK 465     ASP B    10                                                      
REMARK 465     HIS B    11                                                      
REMARK 465     SER B    12                                                      
REMARK 465     LEU B    13                                                      
REMARK 465     SER B    14                                                      
REMARK 465     GLU B    15                                                      
REMARK 465     GLU B    16                                                      
REMARK 465     ASP B   117                                                      
REMARK 465     ILE B   118                                                      
REMARK 465     ALA B   119                                                      
REMARK 465     GLN B   120                                                      
REMARK 465     CYS B   121                                                      
REMARK 465     VAL B   122                                                      
REMARK 465     HIS B   123                                                      
REMARK 465     LEU B   124                                                      
REMARK 465     ASP B   125                                                      
REMARK 465     ARG B   126                                                      
REMARK 465     ASN B   127                                                      
REMARK 465     GLU B   128                                                      
REMARK 500                                                                      
REMARK 500 GEOMETRY AND STEREOCHEMISTRY                                         
REMARK 500 SUBTOPIC: CLOSE CONTACTS IN SAME ASYMMETRIC UNIT                     
REMARK 500                                                                      
REMARK 500 THE FOLLOWING ATOMS ARE IN CLOSE CONTACT.                            
REMARK 500                                                                      
REMARK 500  ATM1  RES C  SSEQI   ATM2  RES C  SSEQI           DISTANCE          
REMARK 500   NZ   LYS B   290  -  N3   ATP B  1397              2.06            
REMARK 500                                                                      
REMARK 500 REMARK: NULL                                                         
REMARK 500                                                                      
REMARK 500 GEOMETRY AND STEREOCHEMISTRY                                         
REMARK 500 SUBTOPIC: COVALENT BOND LENGTHS                                      
REMARK 500                                                                      
REMARK 500 THE STEREOCHEMICAL PARAMETERS OF THE FOLLOWING RESIDUES              
REMARK 500 HAVE VALUES WHICH DEVIATE FROM EXPECTED VALUES BY MORE               
REMARK 500 THAN 6*RMSD (M=MODEL NUMBER; RES=RESIDUE NAME; C=CHAIN               
REMARK 500 IDENTIFIER; SSEQ=SEQUENCE NUMBER; I=INSERTION CODE).                 
REMARK 500                                                                      
REMARK 500 STANDARD TABLE:                                                      
REMARK 500 FORMAT: (10X,I3,1X,2(A3,1X,A1,I4,A1,1X,A4,3X),1X,F6.3)               
REMARK 500                                                                      
REMARK 500 EXPECTED VALUES PROTEIN: ENGH AND HUBER, 1999                        
REMARK 500 EXPECTED VALUES NUCLEIC ACID: CLOWNEY ET AL 1996                     
REMARK 500                                                                      
REMARK 500  M RES CSSEQI ATM1   RES CSSEQI ATM2   DEVIATION                     
REMARK 500    GLY A 258   C     ASP A 259   N       0.299                       
REMARK 500                                                                      
REMARK 500 REMARK: NULL                                                         
REMARK 500                                                                      
REMARK 500 GEOMETRY AND STEREOCHEMISTRY                                         
REMARK 500 SUBTOPIC: COVALENT BOND ANGLES                                       
REMARK 500                                                                      
REMARK 500 THE STEREOCHEMICAL PARAMETERS OF THE FOLLOWING RESIDUES              
REMARK 500 HAVE VALUES WHICH DEVIATE FROM EXPECTED VALUES BY MORE               
REMARK 500 THAN 6*RMSD (M=MODEL NUMBER; RES=RESIDUE NAME; C=CHAIN               
REMARK 500 IDENTIFIER; SSEQ=SEQUENCE NUMBER; I=INSERTION CODE).                 
REMARK 500                                                                      
REMARK 500 STANDARD TABLE:                                                      
REMARK 500 FORMAT: (10X,I3,1X,A3,1X,A1,I4,A1,3(1X,A4,2X),12X,F5.1)              
REMARK 500                                                                      
REMARK 500 EXPECTED VALUES PROTEIN: ENGH AND HUBER, 1999                        
REMARK 500 EXPECTED VALUES NUCLEIC ACID: CLOWNEY ET AL 1996                     
REMARK 500                                                                      
REMARK 500  M RES CSSEQI ATM1   ATM2   ATM3                                     
REMARK 500    MET A  20   CG  -  SD  -  CE  ANGL. DEV. =   9.8 DEGREES          
REMARK 500    ARG A 178   NE  -  CZ  -  NH2 ANGL. DEV. =   3.2 DEGREES          
REMARK 500    ALA A 195   O   -  C   -  N   ANGL. DEV. =  10.9 DEGREES          
REMARK 500    ARG A 250   NE  -  CZ  -  NH2 ANGL. DEV. =   3.2 DEGREES          
REMARK 500    GLY A 258   CA  -  C   -  N   ANGL. DEV. = -18.6 DEGREES          
REMARK 500    GLY A 258   O   -  C   -  N   ANGL. DEV. = -32.3 DEGREES          
REMARK 500    ARG A 344   NE  -  CZ  -  NH2 ANGL. DEV. =   3.3 DEGREES          
REMARK 500    MET B  20   CG  -  SD  -  CE  ANGL. DEV. =   9.9 DEGREES          
REMARK 500    ARG B 178   NE  -  CZ  -  NH2 ANGL. DEV. =   3.3 DEGREES          
REMARK 500    ALA B 195   O   -  C   -  N   ANGL. DEV. =  10.1 DEGREES          
REMARK 500                                                                      
REMARK 500 REMARK: NULL                                                         
REMARK 500                                                                      
REMARK 500 GEOMETRY AND STEREOCHEMISTRY                                         
REMARK 500 SUBTOPIC: TORSION ANGLES                                             
REMARK 500                                                                      
REMARK 500 TORSION ANGLES OUTSIDE THE EXPECTED RAMACHANDRAN REGIONS:            
REMARK 500 (M=MODEL NUMBER; RES=RESIDUE NAME; C=CHAIN IDENTIFIER;               
REMARK 500 SSEQ=SEQUENCE NUMBER; I=INSERTION CODE).                             
REMARK 500 STANDARD TABLE:                                                      
REMARK 500 FORMAT:(10X,I3,1X,A3,1X,A1,I4,A1,4X,F7.2,3X,F7.2)                    
REMARK 500                                                                      
REMARK 500 EXPECTED VALUES: GJ KLEYWEGT AND TA JONES (1996). PHI/PSI-           
REMARK 500 CHOLOGY: RAMACHANDRAN REVISITED. STRUCTURE 4, 1395 - 1400            
REMARK 500                                                                      
REMARK 500  M RES CSSEQI        PSI       PHI                                   
REMARK 500    ALA A  18      145.03    -22.21                                   
REMARK 500    ASP A  50       90.17   -162.83                                   
REMARK 500    ALA A  56       83.50   -152.51                                   
REMARK 500    LYS A  62      101.22   -168.42                                   
REMARK 500    PHE A 100      138.35   -174.76                                   
REMARK 500    GLN A 114     -151.99    -82.98                                   
REMARK 500    SER A 115      -46.70   -140.94                                   
REMARK 500    ASP A 135      118.38     63.69                                   
REMARK 500    CYS A 150       32.92     72.93                                   
REMARK 500    ASP A 192       89.23   -165.48                                   
REMARK 500    ALA A 195      149.85    169.53                                   
REMARK 500    VAL A 196      100.96     36.28                                   
REMARK 500    PHE A 251       67.72   -156.28                                   
REMARK 500    VAL A 252      -79.24    -88.23                                   
REMARK 500    ASP A 259       -5.54   -156.70                                   
REMARK 500    THR A 271     -105.25   -116.20                                   
REMARK 500    PHE A 283      -63.41    -96.07                                   
REMARK 500    ARG A 293      -65.39    -94.89                                   
REMARK 500    CYS A 312      160.37    177.68                                   
REMARK 500    SER A 330      116.62     90.23                                   
REMARK 500    THR A 342      115.76     93.59                                   
REMARK 500    ARG A 344       41.71     90.35                                   
REMARK 500    GLU A 345      -41.52   -152.49                                   
REMARK 500    LEU A 356       25.42    -73.34                                   
REMARK 500    LEU A 394       91.21     72.61                                   
REMARK 500    ALA B  18      143.93    -22.04                                   
REMARK 500    ASP B  50       90.15   -162.62                                   
REMARK 500    ALA B  56       83.72   -152.21                                   
REMARK 500    LYS B  62      100.45   -167.30                                   
REMARK 500    PHE B 100      138.41   -174.78                                   
REMARK 500    GLN B 114     -151.85    -83.20                                   
REMARK 500    SER B 115      -46.92   -140.61                                   
REMARK 500    ASP B 135      119.39     60.02                                   
REMARK 500    CYS B 150       32.96     73.40                                   
REMARK 500    ASP B 192       89.56   -166.24                                   
REMARK 500    ALA B 195      149.35    170.06                                   
REMARK 500    VAL B 196       99.05     39.13                                   
REMARK 500    VAL B 252      -86.22    -86.78                                   
REMARK 500    PRO B 256       92.94    -53.93                                   
REMARK 500    THR B 271     -105.07   -116.31                                   
REMARK 500    PHE B 283      -63.13    -95.84                                   
REMARK 500    ARG B 293      -65.41    -94.54                                   
REMARK 500    CYS B 312      159.96    176.95                                   
REMARK 500    SER B 330      117.05     88.53                                   
REMARK 500    THR B 342      117.33     94.19                                   
REMARK 500    ARG B 344       32.22     90.96                                   
REMARK 500    GLU B 345      -36.43   -139.53                                   
REMARK 500    LEU B 356       24.98    -72.86                                   
REMARK 500    LEU B 394       90.50     72.71                                   
REMARK 500                                                                      
REMARK 500 REMARK: NULL                                                         
REMARK 500                                                                      
REMARK 500 GEOMETRY AND STEREOCHEMISTRY                                         
REMARK 500 SUBTOPIC: MAIN CHAIN PLANARITY                                       
REMARK 500                                                                      
REMARK 500 THE FOLLOWING RESIDUES HAVE A PSEUDO PLANARITY                       
REMARK 500 TORSION, C(I) - CA(I) - N(I+1) - O(I), GREATER                       
REMARK 500 10.0 DEGREES. (M=MODEL NUMBER; RES=RESIDUE NAME;                     
REMARK 500 C=CHAIN IDENTIFIER; SSEQ=SEQUENCE NUMBER;                            
REMARK 500 I=INSERTION CODE).                                                   
REMARK 500                                                                      
REMARK 500  M RES CSSEQI        ANGLE                                           
REMARK 500    GLY A 258        -34.57                                           
REMARK 500                                                                      
REMARK 500 REMARK: NULL                                                         
REMARK 525                                                                      
REMARK 525 SOLVENT                                                              
REMARK 525                                                                      
REMARK 525 THE SOLVENT MOLECULES HAVE CHAIN IDENTIFIERS THAT                    
REMARK 525 INDICATE THE POLYMER CHAIN WITH WHICH THEY ARE MOST                  
REMARK 525 CLOSELY ASSOCIATED. THE REMARK LISTS ALL THE SOLVENT                 
REMARK 525 MOLECULES WHICH ARE MORE THAN 5A AWAY FROM THE                       
REMARK 525 NEAREST POLYMER CHAIN (M = MODEL NUMBER;                             
REMARK 525 RES=RESIDUE NAME; C=CHAIN IDENTIFIER; SSEQ=SEQUENCE                  
REMARK 525 NUMBER; I=INSERTION CODE):                                           
REMARK 620                                                                      
REMARK 620 METAL COORDINATION                                                   
REMARK 620  (M=MODEL NUMBER; RES=RESIDUE NAME; C=CHAIN IDENTIFIER;              
REMARK 620   SSEQ=SEQUENCE NUMBER; I=INSERTION CODE):                           
REMARK 620                                                                      
REMARK 620 COORDINATION ANGLES FOR:  M RES CSSEQI METAL                         
REMARK 620                              MG A1401  MG                            
REMARK 620 N RES CSSEQI ATOM                                                    
REMARK 620 1 SER A 248   OG                                                     
REMARK 620 2 PO4 A1400   O2  120.0                                              
REMARK 620 N                    1                                               
REMARK 620                                                                      
REMARK 620 COORDINATION ANGLES FOR:  M RES CSSEQI METAL                         
REMARK 620                              MG A1402  MG                            
REMARK 620 N RES CSSEQI ATOM                                                    
REMARK 620 1 ATP B1397   O3G                                                    
REMARK 620 2 LIS A1398   OXT 145.8                                              
REMARK 620 N                    1                                               
REMARK 620                                                                      
REMARK 620 COORDINATION ANGLES FOR:  M RES CSSEQI METAL                         
REMARK 620                              MG A1403  MG                            
REMARK 620 N RES CSSEQI ATOM                                                    
REMARK 620 1 GLU A  24   OE2                                                    
REMARK 620 2 HOH A2001   O    71.3                                              
REMARK 620 3 LYS A 266   NZ  115.8 157.9                                        
REMARK 620 N                    1     2                                         
REMARK 620                                                                      
REMARK 620 COORDINATION ANGLES FOR:  M RES CSSEQI METAL                         
REMARK 620                               K A1404   K                            
REMARK 620 N RES CSSEQI ATOM                                                    
REMARK 620 1 ARG B 265   O                                                      
REMARK 620 2 GLY A 264   O   106.1                                              
REMARK 620 N                    1                                               
REMARK 700                                                                      
REMARK 700 SHEET                                                                
REMARK 700 THE SHEET STRUCTURE OF THIS MOLECULE IS BIFURCATED. IN               
REMARK 700 ORDER TO REPRESENT THIS FEATURE IN THE SHEET RECORDS BELOW,          
REMARK 700 TWO SHEETS ARE DEFINED.                                              
REMARK 800                                                                      
REMARK 800 SITE                                                                 
REMARK 800 SITE_IDENTIFIER: AC1                                                 
REMARK 800 EVIDENCE_CODE: SOFTWARE                                              
REMARK 800 SITE_DESCRIPTION: BINDING SITE FOR RESIDUE PO4 A1400                 
REMARK 800                                                                      
REMARK 800 SITE_IDENTIFIER: AC2                                                 
REMARK 800 EVIDENCE_CODE: SOFTWARE                                              
REMARK 800 SITE_DESCRIPTION: BINDING SITE FOR RESIDUE  MG A1401                 
REMARK 800                                                                      
REMARK 800 SITE_IDENTIFIER: AC3                                                 
REMARK 800 EVIDENCE_CODE: SOFTWARE                                              
REMARK 800 SITE_DESCRIPTION: BINDING SITE FOR RESIDUE  MG A1402                 
REMARK 800                                                                      
REMARK 800 SITE_IDENTIFIER: AC4                                                 
REMARK 800 EVIDENCE_CODE: SOFTWARE                                              
REMARK 800 SITE_DESCRIPTION: BINDING SITE FOR RESIDUE  MG A1403                 
REMARK 800                                                                      
REMARK 800 SITE_IDENTIFIER: AC5                                                 
REMARK 800 EVIDENCE_CODE: SOFTWARE                                              
REMARK 800 SITE_DESCRIPTION: BINDING SITE FOR RESIDUE   K A1404                 
REMARK 800                                                                      
REMARK 800 SITE_IDENTIFIER: AC6                                                 
REMARK 800 EVIDENCE_CODE: SOFTWARE                                              
REMARK 800 SITE_DESCRIPTION: BINDING SITE FOR RESIDUE PO4 B1399                 
REMARK 800                                                                      
REMARK 800 SITE_IDENTIFIER: AC7                                                 
REMARK 800 EVIDENCE_CODE: SOFTWARE                                              
REMARK 800 SITE_DESCRIPTION: BINDING SITE FOR RESIDUE   K B1405                 
REMARK 800                                                                      
REMARK 800 SITE_IDENTIFIER: AC8                                                 
REMARK 800 EVIDENCE_CODE: SOFTWARE                                              
REMARK 800 SITE_DESCRIPTION: BINDING SITE FOR RESIDUE LIS A1398                 
REMARK 800                                                                      
REMARK 800 SITE_IDENTIFIER: AC9                                                 
REMARK 800 EVIDENCE_CODE: SOFTWARE                                              
REMARK 800 SITE_DESCRIPTION: BINDING SITE FOR RESIDUE ATP B1397                 
REMARK 900                                                                      
REMARK 900 RELATED ENTRIES                                                      
REMARK 900 RELATED ID: 1O90   RELATED DB: PDB                                   
REMARK 900  METHIONINE ADENOSYLTRANSFERASE COMPLEXED WITH A                     
REMARK 900   L-METHIONINE ANALOGOUS                                             
REMARK 900 RELATED ID: 1O92   RELATED DB: PDB                                   
REMARK 900  METHIONINE ADENOSYLTRANSFERASE COMPLEXED WITH                       
REMARK 900 RELATED ID: 1QM4   RELATED DB: PDB                                   
REMARK 900  METHIONINE ADENOSYLTRANSFERASE COMPLEXED WITH A                     
REMARK 900   L-METHIONINE ANALOGOUS                                             
REMARK 999                                                                      
REMARK 999 SEQUENCE                                                             
REMARK 999  THE SWISS-PROT ACCESSION FOR THIS ENTRY P13444 HAS                  
REMARK 999  A RESIDUE ASN AT POSITION 345. THE DEPOSITORS INDICATE              
REMARK 999  THAT THIS IS A POSSIBLE ERROR IN THE SWISS-PROT DATABASE            
REMARK 999  ENTRY FOR THIS PROTEIN, AND THAT RESIDUE 345 ASN DOES               
REMARK 999  DOES NOT EXIST IN THE STRUCTURE WHICH IS DESCRIBED                  
REMARK 999  HERE. THE DBREF CONSEQUENTLY MAPS TO THE SWISS-PROT                 
REMARK 999  ENTRY IN TWO PARTS AS SHOWN BELOW.                                  
DBREF  1O93 A    1   344  UNP    P13444   METL_RAT         1    344             
DBREF  1O93 A  345   396  UNP    P13444   METL_RAT       346    397             
DBREF  1O93 B    1   344  UNP    P13444   METL_RAT         1    344             
DBREF  1O93 B  345   396  UNP    P13444   METL_RAT       346    397             
SEQRES   1 A  396  MET ASN GLY PRO VAL ASP GLY LEU CYS ASP HIS SER LEU          
SEQRES   2 A  396  SER GLU GLU GLY ALA PHE MET PHE THR SER GLU SER VAL          
SEQRES   3 A  396  GLY GLU GLY HIS PRO ASP LYS ILE CYS ASP GLN ILE SER          
SEQRES   4 A  396  ASP ALA VAL LEU ASP ALA HIS LEU LYS GLN ASP PRO ASN          
SEQRES   5 A  396  ALA LYS VAL ALA CYS GLU THR VAL CYS LYS THR GLY MET          
SEQRES   6 A  396  VAL LEU LEU CYS GLY GLU ILE THR SER MET ALA MET ILE          
SEQRES   7 A  396  ASP TYR GLN ARG VAL VAL ARG ASP THR ILE LYS HIS ILE          
SEQRES   8 A  396  GLY TYR ASP ASP SER ALA LYS GLY PHE ASP PHE LYS THR          
SEQRES   9 A  396  CYS ASN VAL LEU VAL ALA LEU GLU GLN GLN SER PRO ASP          
SEQRES  10 A  396  ILE ALA GLN CYS VAL HIS LEU ASP ARG ASN GLU GLU ASP          
SEQRES  11 A  396  VAL GLY ALA GLY ASP GLN GLY LEU MET PHE GLY TYR ALA          
SEQRES  12 A  396  THR ASP GLU THR GLU GLU CYS MET PRO LEU THR ILE VAL          
SEQRES  13 A  396  LEU ALA HIS LYS LEU ASN THR ARG MET ALA ASP LEU ARG          
SEQRES  14 A  396  ARG SER GLY VAL LEU PRO TRP LEU ARG PRO ASP SER LYS          
SEQRES  15 A  396  THR GLN VAL THR VAL GLN TYR VAL GLN ASP ASN GLY ALA          
SEQRES  16 A  396  VAL ILE PRO VAL ARG VAL HIS THR ILE VAL ILE SER VAL          
SEQRES  17 A  396  GLN HIS ASN GLU ASP ILE THR LEU GLU ALA MET ARG GLU          
SEQRES  18 A  396  ALA LEU LYS GLU GLN VAL ILE LYS ALA VAL VAL PRO ALA          
SEQRES  19 A  396  LYS TYR LEU ASP GLU ASP THR ILE TYR HIS LEU GLN PRO          
SEQRES  20 A  396  SER GLY ARG PHE VAL ILE GLY GLY PRO GLN GLY ASP ALA          
SEQRES  21 A  396  GLY VAL THR GLY ARG LYS ILE ILE VAL ASP THR TYR GLY          
SEQRES  22 A  396  GLY TRP GLY ALA HIS GLY GLY GLY ALA PHE SER GLY LYS          
SEQRES  23 A  396  ASP TYR THR LYS VAL ASP ARG SER ALA ALA TYR ALA ALA          
SEQRES  24 A  396  ARG TRP VAL ALA LYS SER LEU VAL LYS ALA GLY LEU CYS          
SEQRES  25 A  396  ARG ARG VAL LEU VAL GLN VAL SER TYR ALA ILE GLY VAL          
SEQRES  26 A  396  ALA GLU PRO LEU SER ILE SER ILE PHE THR TYR GLY THR          
SEQRES  27 A  396  SER LYS LYS THR GLU ARG GLU LEU LEU GLU VAL VAL ASN          
SEQRES  28 A  396  LYS ASN PHE ASP LEU ARG PRO GLY VAL ILE VAL ARG ASP          
SEQRES  29 A  396  LEU ASP LEU LYS LYS PRO ILE TYR GLN LYS THR ALA CYS          
SEQRES  30 A  396  TYR GLY HIS PHE GLY ARG SER GLU PHE PRO TRP GLU VAL          
SEQRES  31 A  396  PRO LYS LYS LEU VAL PHE                                      
SEQRES   1 B  396  MET ASN GLY PRO VAL ASP GLY LEU CYS ASP HIS SER LEU          
SEQRES   2 B  396  SER GLU GLU GLY ALA PHE MET PHE THR SER GLU SER VAL          
SEQRES   3 B  396  GLY GLU GLY HIS PRO ASP LYS ILE CYS ASP GLN ILE SER          
SEQRES   4 B  396  ASP ALA VAL LEU ASP ALA HIS LEU LYS GLN ASP PRO ASN          
SEQRES   5 B  396  ALA LYS VAL ALA CYS GLU THR VAL CYS LYS THR GLY MET          
SEQRES   6 B  396  VAL LEU LEU CYS GLY GLU ILE THR SER MET ALA MET ILE          
SEQRES   7 B  396  ASP TYR GLN ARG VAL VAL ARG ASP THR ILE LYS HIS ILE          
SEQRES   8 B  396  GLY TYR ASP ASP SER ALA LYS GLY PHE ASP PHE LYS THR          
SEQRES   9 B  396  CYS ASN VAL LEU VAL ALA LEU GLU GLN GLN SER PRO ASP          
SEQRES  10 B  396  ILE ALA GLN CYS VAL HIS LEU ASP ARG ASN GLU GLU ASP          
SEQRES  11 B  396  VAL GLY ALA GLY ASP GLN GLY LEU MET PHE GLY TYR ALA          
SEQRES  12 B  396  THR ASP GLU THR GLU GLU CYS MET PRO LEU THR ILE VAL          
SEQRES  13 B  396  LEU ALA HIS LYS LEU ASN THR ARG MET ALA ASP LEU ARG          
SEQRES  14 B  396  ARG SER GLY VAL LEU PRO TRP LEU ARG PRO ASP SER LYS          
SEQRES  15 B  396  THR GLN VAL THR VAL GLN TYR VAL GLN ASP ASN GLY ALA          
SEQRES  16 B  396  VAL ILE PRO VAL ARG VAL HIS THR ILE VAL ILE SER VAL          
SEQRES  17 B  396  GLN HIS ASN GLU ASP ILE THR LEU GLU ALA MET ARG GLU          
SEQRES  18 B  396  ALA LEU LYS GLU GLN VAL ILE LYS ALA VAL VAL PRO ALA          
SEQRES  19 B  396  LYS TYR LEU ASP GLU ASP THR ILE TYR HIS LEU GLN PRO          
SEQRES  20 B  396  SER GLY ARG PHE VAL ILE GLY GLY PRO GLN GLY ASP ALA          
SEQRES  21 B  396  GLY VAL THR GLY ARG LYS ILE ILE VAL ASP THR TYR GLY          
SEQRES  22 B  396  GLY TRP GLY ALA HIS GLY GLY GLY ALA PHE SER GLY LYS          
SEQRES  23 B  396  ASP TYR THR LYS VAL ASP ARG SER ALA ALA TYR ALA ALA          
SEQRES  24 B  396  ARG TRP VAL ALA LYS SER LEU VAL LYS ALA GLY LEU CYS          
SEQRES  25 B  396  ARG ARG VAL LEU VAL GLN VAL SER TYR ALA ILE GLY VAL          
SEQRES  26 B  396  ALA GLU PRO LEU SER ILE SER ILE PHE THR TYR GLY THR          
SEQRES  27 B  396  SER LYS LYS THR GLU ARG GLU LEU LEU GLU VAL VAL ASN          
SEQRES  28 B  396  LYS ASN PHE ASP LEU ARG PRO GLY VAL ILE VAL ARG ASP          
SEQRES  29 B  396  LEU ASP LEU LYS LYS PRO ILE TYR GLN LYS THR ALA CYS          
SEQRES  30 B  396  TYR GLY HIS PHE GLY ARG SER GLU PHE PRO TRP GLU VAL          
SEQRES  31 B  396  PRO LYS LYS LEU VAL PHE                                      
HET    PO4  A1400       5                                                       
HET     MG  A1401       1                                                       
HET     MG  A1402       1                                                       
HET     MG  A1403       1                                                       
HET      K  A1404       1                                                       
HET    PO4  B1399       5                                                       
HET      K  B1405       1                                                       
HET    LIS  A1398       9                                                       
HET    ATP  B1397      31                                                       
HETNAM     PO4 PHOSPHATE ION                                                    
HETNAM      MG MAGNESIUM ION                                                    
HETNAM       K POTASSIUM ION                                                    
HETNAM     LIS (2S,4S)-2-AMINO-4,5-EPOXIPENTANOIC ACID                          
HETNAM     ATP ADENOSINE-5'-TRIPHOSPHATE                                        
HETSYN     LIS 3-OXIRAN-2YLALANINE                                              
FORMUL   3  PO4    2(O4 P 3-)                                                   
FORMUL   4   MG    3(MG 2+)                                                     
FORMUL   7    K    2(K 1+)                                                      
FORMUL  10  LIS    C5 H9 N O3                                                   
FORMUL  11  ATP    C10 H16 N5 O13 P3                                            
FORMUL  12  HOH   *185(H2 O1)                                                   
HELIX    1   1 HIS A   30  LYS A   48  1                                  19    
HELIX    2   2 ASP A   79  GLY A   92  1                                  14    
HELIX    3   3 PRO A  152  GLY A  172  1                                  21    
HELIX    4   4 THR A  215  GLN A  226  1                                  12    
HELIX    5   5 LYS A  290  ALA A  309  1                                  20    
HELIX    6   6 GLU A  345  PHE A  354  1                                  10    
HELIX    7   7 ARG A  357  LEU A  365  1                                   9    
HELIX    8   8 ILE A  371  ALA A  376  1                                   6    
HELIX    9   9 PHE A  386  VAL A  390  5                                   5    
HELIX   10  10 HIS B   30  LYS B   48  1                                  19    
HELIX   11  11 ASP B   79  GLY B   92  1                                  14    
HELIX   12  12 PRO B  152  GLY B  172  1                                  21    
HELIX   13  13 THR B  215  GLN B  226  1                                  12    
HELIX   14  14 LYS B  290  ALA B  309  1                                  20    
HELIX   15  15 GLU B  345  PHE B  354  1                                  10    
HELIX   16  16 ARG B  357  LEU B  365  1                                   9    
HELIX   17  17 ILE B  371  ALA B  376  1                                   6    
HELIX   18  18 PHE B  386  VAL B  390  5                                   5    
SHEET    1  AA 4 PHE A  19  VAL A  26  0                                        
SHEET    2  AA 4 LEU A 177  VAL A 190 -1  O  THR A 183   N  SER A  25           
SHEET    3  AA 4 ILE A 197  HIS A 210 -1  O  ILE A 197   N  VAL A 190           
SHEET    4  AA 4 ILE A 242  LEU A 245  1  O  ILE A 242   N  ILE A 204           
SHEET    1  AB 4 ASN A 106  GLN A 113  0                                        
SHEET    2  AB 4 MET A  65  ILE A  72  1  O  VAL A  66   N  LEU A 108           
SHEET    3  AB 4 CYS A  57  CYS A  61 -1  O  GLU A  58   N  CYS A  69           
SHEET    4  AB 4 GLY A 261  VAL A 262 -1  O  GLY A 261   N  CYS A  61           
SHEET    1  AC 3 GLY A 137  THR A 144  0                                        
SHEET    2  AC 3 ARG A 314  TYR A 321 -1  O  VAL A 315   N  ALA A 143           
SHEET    3  AC 3 ILE A 331  THR A 335 -1  O  SER A 332   N  GLN A 318           
SHEET    1  BA 4 PHE B  19  VAL B  26  0                                        
SHEET    2  BA 4 LEU B 177  VAL B 190 -1  O  THR B 183   N  SER B  25           
SHEET    3  BA 4 ILE B 197  HIS B 210 -1  O  ILE B 197   N  VAL B 190           
SHEET    4  BA 4 ILE B 242  LEU B 245  1  O  ILE B 242   N  ILE B 204           
SHEET    1  BB 4 ASN B 106  VAL B 109  0                                        
SHEET    2  BB 4 MET B  65  ILE B  72  1  O  VAL B  66   N  LEU B 108           
SHEET    3  BB 4 CYS B  57  CYS B  61 -1  O  GLU B  58   N  CYS B  69           
SHEET    4  BB 4 GLY B 261  VAL B 262 -1  O  GLY B 261   N  CYS B  61           
SHEET    1  BC 3 ASN B 106  VAL B 109  0                                        
SHEET    2  BC 3 MET B  65  ILE B  72  1  O  VAL B  66   N  LEU B 108           
SHEET    3  BC 3 GLU B 112  GLN B 113  1  O  GLU B 112   N  ILE B  72           
SHEET    1  BD 3 GLY B 137  THR B 144  0                                        
SHEET    2  BD 3 ARG B 314  TYR B 321 -1  O  VAL B 315   N  ALA B 143           
SHEET    3  BD 3 ILE B 331  THR B 335 -1  O  SER B 332   N  GLN B 318           
LINK        MG    MG A1401                 OG  SER A 248     1555   1555  2.78  
LINK        MG    MG A1401                 O2  PO4 A1400     1555   1555  2.33  
LINK        MG    MG A1402                 O3G ATP B1397     1555   1555  2.59  
LINK        MG    MG A1402                 OXT LIS A1398     1555   1555  2.57  
LINK        MG    MG A1403                 NZ  LYS A 266     1555   1555  2.88  
LINK        MG    MG A1403                 O   HOH A2001     1555   1555  1.76  
LINK        MG    MG A1403                 OE2 GLU A  24     1555   1555  3.11  
LINK         K     K A1404                 O   GLY A 264     1555   1555  2.81  
LINK         K     K A1404                 O   ARG B 265     1555   1555  3.13  
LINK         K     K B1405                 O   SER B 284     1555   1555  3.53  
SITE     1 AC1  4 LYS A 182  VAL A 205  SER A 207   MG A1401                    
SITE     1 AC2  3 SER A 248  PO4 A1400  ASP B 135                               
SITE     1 AC3  3 LYS A 182  LIS A1398  ATP B1397                               
SITE     1 AC4  4 GLU A  24  LYS A 266  HOH A2001  ATP B1397                    
SITE     1 AC5  3 GLY A 264  ILE A 267  ARG B 265                               
SITE     1 AC6  6 ARG A 265  LYS A 266  HOH A2003  GLY B 280                    
SITE     2 AC6  6 ALA B 282  LYS B 286                                          
SITE     1 AC7  1 SER B 284                                                     
SITE     1 AC8  4 ARG A 250  PHE A 251   MG A1402  ATP B1397                    
SITE     1 AC9 14 HIS A  30  PRO A  31  ASP A 180  LYS A 182                    
SITE     2 AC9 14 GLY A 258  ASP A 259  LYS A 266  LIS A1398                    
SITE     3 AC9 14  MG A1402   MG A1403  ALA B  56  GLU B  71                    
SITE     4 AC9 14 LYS B 290  HOH B2013                                          
CRYST1  115.200  115.200  160.890  90.00  90.00  90.00 P 41 2 2     16          
ORIGX1      1.000000  0.000000  0.000000        0.00000                         
ORIGX2      0.000000  1.000000  0.000000        0.00000                         
ORIGX3      0.000000  0.000000  1.000000        0.00000                         
SCALE1      0.008680  0.000000  0.000000        0.00000                         
SCALE2      0.000000  0.008680  0.000000        0.00000                         
SCALE3      0.000000  0.000000  0.006215        0.00000                         
MTRIX1   1 -0.787000 -0.230500  0.572300       11.33210    1                    
MTRIX2   1 -0.216000 -0.766000 -0.605500       81.65310    1                    
MTRIX3   1  0.577900 -0.600100  0.553000       27.39450    1                    
ATOM      1  N   GLY A  17      -5.184  45.241  20.211  1.00 42.88           N  
ATOM      2  CA  GLY A  17      -5.078  43.742  20.089  1.00 41.72           C  
ATOM      3  C   GLY A  17      -5.073  43.044  21.435  1.00 41.74           C  
ATOM      4  O   GLY A  17      -4.293  42.121  21.653  1.00 41.29           O  
ATOM      5  N   ALA A  18      -6.005  43.448  22.295  1.00 41.97           N  
ATOM      6  CA  ALA A  18      -6.169  42.956  23.663  1.00 41.87           C  
ATOM      7  C   ALA A  18      -5.593  41.584  24.022  1.00 40.79           C  
ATOM      8  O   ALA A  18      -5.599  40.651  23.211  1.00 41.34           O  
ATOM      9  CB  ALA A  18      -7.659  43.015  24.054  1.00 42.53           C  
ATOM     10  N   PHE A  19      -5.149  41.624  25.286  1.00 40.67           N  
ATOM     11  CA  PHE A  19      -4.533  40.526  26.055  1.00 39.69           C  
ATOM     12  C   PHE A  19      -4.272  41.065  27.469  1.00 37.65           C  
ATOM     13  O   PHE A  19      -4.248  42.280  27.699  1.00 35.92           O  
ATOM     14  CB  PHE A  19      -3.217  40.084  25.385  1.00 41.36           C  
ATOM     15  CG  PHE A  19      -2.006  40.992  25.652  1.00 41.18           C  
ATOM     16  CD1 PHE A  19      -2.155  42.208  26.334  1.00 44.04           C  
ATOM     17  CD2 PHE A  19      -0.733  40.599  25.204  1.00 42.69           C  
ATOM     18  CE1 PHE A  19      -1.035  43.025  26.568  1.00 43.79           C  
ATOM     19  CE2 PHE A  19       0.382  41.415  25.438  1.00 42.14           C  
ATOM     20  CZ  PHE A  19       0.232  42.627  26.120  1.00 41.07           C  
ATOM     21  N   MET A  20      -4.090  40.181  28.430  1.00 35.44           N  
ATOM     22  CA  MET A  20      -3.820  40.623  29.812  1.00 33.31           C  
ATOM     23  C   MET A  20      -2.497  40.034  30.292  1.00 30.60           C  
ATOM     24  O   MET A  20      -1.989  39.055  29.731  1.00 33.47           O  
ATOM     25  CB  MET A  20      -4.979  40.239  30.739  1.00 35.46           C  
ATOM     26  CG  MET A  20      -5.125  38.738  30.981  1.00 36.62           C  
ATOM     27  SD  MET A  20      -6.395  38.370  32.179  1.00 43.44           S  
ATOM     28  CE  MET A  20      -7.755  39.508  31.995  1.00 41.66           C  
ATOM     29  N   PHE A  21      -1.953  40.654  31.325  1.00 24.22           N  
ATOM     30  CA  PHE A  21      -0.664  40.228  31.875  1.00 19.43           C  
ATOM     31  C   PHE A  21      -0.590  40.438  33.378  1.00 15.88           C  
ATOM     32  O   PHE A  21      -1.169  41.381  33.915  1.00 13.28           O  
ATOM     33  CB  PHE A  21       0.469  41.006  31.205  1.00 22.73           C  
ATOM     34  CG  PHE A  21       1.774  40.211  31.120  1.00 27.16           C  
ATOM     35  CD1 PHE A  21       2.634  40.168  32.221  1.00 29.11           C  
ATOM     36  CD2 PHE A  21       2.110  39.526  29.944  1.00 27.79           C  
ATOM     37  CE1 PHE A  21       3.832  39.450  32.147  1.00 29.21           C  
ATOM     38  CE2 PHE A  21       3.311  38.810  29.870  1.00 25.28           C  
ATOM     39  CZ  PHE A  21       4.172  38.773  30.971  1.00 25.23           C  
ATOM     40  N   THR A  22       0.154  39.560  34.040  1.00 14.29           N  
ATOM     41  CA  THR A  22       0.318  39.602  35.483  1.00 13.20           C  
ATOM     42  C   THR A  22       1.788  39.515  35.859  1.00  9.86           C  
ATOM     43  O   THR A  22       2.568  38.827  35.202  1.00 10.39           O  
ATOM     44  CB  THR A  22      -0.408  38.420  36.146  1.00 15.79           C  
ATOM     45  OG1 THR A  22      -1.765  38.375  35.688  1.00 21.71           O  
ATOM     46  CG2 THR A  22      -0.392  38.561  37.659  1.00 18.22           C  
ATOM     47  N   SER A  23       2.149  40.205  36.934  1.00  7.91           N  
ATOM     48  CA  SER A  23       3.512  40.205  37.440  1.00  3.96           C  
ATOM     49  C   SER A  23       3.469  40.241  38.949  1.00  2.00           C  
ATOM     50  O   SER A  23       2.459  40.623  39.538  1.00  2.00           O  
ATOM     51  CB  SER A  23       4.284  41.418  36.932  1.00  4.61           C  
ATOM     52  OG  SER A  23       4.683  41.243  35.588  1.00  5.75           O  
ATOM     53  N   GLU A  24       4.572  39.850  39.576  1.00  2.00           N  
ATOM     54  CA  GLU A  24       4.631  39.836  41.026  1.00  2.00           C  
ATOM     55  C   GLU A  24       5.925  40.393  41.575  1.00  2.00           C  
ATOM     56  O   GLU A  24       6.893  40.583  40.845  1.00  2.00           O  
ATOM     57  CB  GLU A  24       4.434  38.424  41.558  1.00  2.71           C  
ATOM     58  CG  GLU A  24       5.588  37.497  41.261  1.00  7.39           C  
ATOM     59  CD  GLU A  24       5.512  36.202  42.037  1.00 10.71           C  
ATOM     60  OE1 GLU A  24       4.418  35.864  42.531  1.00  9.92           O  
ATOM     61  OE2 GLU A  24       6.551  35.520  42.155  1.00 11.77           O  
ATOM     62  N   SER A  25       5.927  40.622  42.880  1.00  2.00           N  
ATOM     63  CA  SER A  25       7.077  41.144  43.599  1.00  2.12           C  
ATOM     64  C   SER A  25       6.944  40.774  45.058  1.00  3.97           C  
ATOM     65  O   SER A  25       5.847  40.514  45.543  1.00  8.86           O  
ATOM     66  CB  SER A  25       7.141  42.663  43.486  1.00  3.65           C  
ATOM     67  OG  SER A  25       8.159  43.192  44.321  1.00  3.05           O  
ATOM     68  N   VAL A  26       8.068  40.770  45.761  1.00  4.70           N  
ATOM     69  CA  VAL A  26       8.075  40.438  47.174  1.00  6.19           C  
ATOM     70  C   VAL A  26       8.800  41.502  47.980  1.00 10.61           C  
ATOM     71  O   VAL A  26       9.653  42.229  47.463  1.00  8.42           O  
ATOM     72  CB  VAL A  26       8.714  39.067  47.428  1.00  3.05           C  
ATOM     73  CG1 VAL A  26       7.827  37.973  46.871  1.00  2.00           C  
ATOM     74  CG2 VAL A  26      10.079  39.003  46.787  1.00  5.35           C  
ATOM     75  N   GLY A  27       8.424  41.607  49.249  1.00 15.01           N  
ATOM     76  CA  GLY A  27       9.033  42.584  50.125  1.00 15.40           C  
ATOM     77  C   GLY A  27      10.396  42.145  50.612  1.00 13.86           C  
ATOM     78  O   GLY A  27      10.841  41.029  50.339  1.00 11.44           O  
ATOM     79  N   GLU A  28      11.050  43.033  51.349  1.00 14.09           N  
ATOM     80  CA  GLU A  28      12.377  42.769  51.886  1.00 12.40           C  
ATOM     81  C   GLU A  28      12.380  41.638  52.906  1.00  8.18           C  
ATOM     82  O   GLU A  28      13.431  41.121  53.257  1.00  8.65           O  
ATOM     83  CB  GLU A  28      12.926  44.026  52.554  1.00 14.45           C  
ATOM     84  CG  GLU A  28      13.003  45.244  51.658  1.00 14.56           C  
ATOM     85  CD  GLU A  28      13.255  46.521  52.440  1.00 17.79           C  
ATOM     86  OE1 GLU A  28      13.130  46.494  53.679  1.00 18.97           O  
ATOM     87  OE2 GLU A  28      13.572  47.556  51.822  1.00 17.56           O  
ATOM     88  N   GLY A  29      11.201  41.278  53.400  1.00  3.77           N  
ATOM     89  CA  GLY A  29      11.105  40.225  54.394  1.00  3.26           C  
ATOM     90  C   GLY A  29      10.921  38.830  53.829  1.00  3.48           C  
ATOM     91  O   GLY A  29      10.986  37.841  54.562  1.00  4.33           O  
ATOM     92  N   HIS A  30      10.656  38.742  52.531  1.00  3.15           N  
ATOM     93  CA  HIS A  30      10.473  37.445  51.898  1.00  5.18           C  
ATOM     94  C   HIS A  30      11.784  36.673  52.041  1.00  7.48           C  
ATOM     95  O   HIS A  30      12.858  37.191  51.728  1.00  3.02           O  
ATOM     96  CB  HIS A  30      10.086  37.608  50.431  1.00  8.04           C  
ATOM     97  CG  HIS A  30       9.653  36.335  49.775  1.00 10.45           C  
ATOM     98  ND1 HIS A  30      10.552  35.458  49.210  1.00 13.48           N  
ATOM     99  CD2 HIS A  30       8.427  35.794  49.580  1.00 12.77           C  
ATOM    100  CE1 HIS A  30       9.899  34.432  48.692  1.00 13.71           C  
ATOM    101  NE2 HIS A  30       8.607  34.612  48.902  1.00 14.23           N  
ATOM    102  N   PRO A  31      11.705  35.436  52.542  1.00  8.70           N  
ATOM    103  CA  PRO A  31      12.849  34.551  52.758  1.00 12.38           C  
ATOM    104  C   PRO A  31      13.898  34.613  51.663  1.00 16.91           C  
ATOM    105  O   PRO A  31      15.066  34.886  51.935  1.00 20.47           O  
ATOM    106  CB  PRO A  31      12.188  33.183  52.857  1.00 11.81           C  
ATOM    107  CG  PRO A  31      10.946  33.493  53.580  1.00 13.00           C  
ATOM    108  CD  PRO A  31      10.454  34.706  52.817  1.00 11.60           C  
ATOM    109  N   ASP A  32      13.468  34.423  50.420  1.00 15.07           N  
ATOM    110  CA  ASP A  32      14.384  34.460  49.292  1.00 15.57           C  
ATOM    111  C   ASP A  32      15.066  35.806  49.149  1.00 15.90           C  
ATOM    112  O   ASP A  32      16.266  35.868  48.895  1.00 19.14           O  
ATOM    113  CB  ASP A  32      13.655  34.126  47.994  1.00 21.56           C  
ATOM    114  CG  ASP A  32      13.258  32.665  47.900  1.00 25.42           C  
ATOM    115  OD1 ASP A  32      13.792  31.843  48.672  1.00 27.56           O  
ATOM    116  OD2 ASP A  32      12.411  32.337  47.043  1.00 25.67           O  
ATOM    117  N   LYS A  33      14.309  36.882  49.331  1.00 12.92           N  
ATOM    118  CA  LYS A  33      14.870  38.223  49.218  1.00 12.00           C  
ATOM    119  C   LYS A  33      15.791  38.608  50.364  1.00  7.73           C  
ATOM    120  O   LYS A  33      16.640  39.488  50.215  1.00  9.36           O  
ATOM    121  CB  LYS A  33      13.768  39.261  49.043  1.00 11.98           C  
ATOM    122  CG  LYS A  33      13.756  39.890  47.659  1.00  8.36           C  
ATOM    123  CD  LYS A  33      13.589  38.849  46.572  1.00  2.07           C  
ATOM    124  CE  LYS A  33      13.835  39.449  45.207  1.00  2.00           C  
ATOM    125  NZ  LYS A  33      15.244  39.903  45.071  1.00  2.00           N  
ATOM    126  N   ILE A  34      15.630  37.956  51.508  1.00  3.05           N  
ATOM    127  CA  ILE A  34      16.499  38.232  52.639  1.00  3.31           C  
ATOM    128  C   ILE A  34      17.876  37.698  52.296  1.00  3.76           C  
ATOM    129  O   ILE A  34      18.891  38.322  52.610  1.00  2.00           O  
ATOM    130  CB  ILE A  34      15.990  37.566  53.915  1.00  2.00           C  
ATOM    131  CG1 ILE A  34      14.720  38.262  54.374  1.00  2.00           C  
ATOM    132  CG2 ILE A  34      17.041  37.627  54.994  1.00  2.00           C  
ATOM    133  CD1 ILE A  34      14.302  37.872  55.744  1.00  4.81           C  
ATOM    134  N   CYS A  35      17.891  36.538  51.650  1.00  4.62           N  
ATOM    135  CA  CYS A  35      19.122  35.888  51.241  1.00  7.54           C  
ATOM    136  C   CYS A  35      19.788  36.657  50.114  1.00  4.66           C  
ATOM    137  O   CYS A  35      21.013  36.748  50.064  1.00  4.30           O  
ATOM    138  CB  CYS A  35      18.831  34.457  50.806  1.00  8.25           C  
ATOM    139  SG  CYS A  35      18.187  33.400  52.117  1.00 15.93           S  
ATOM    140  N   ASP A  36      18.979  37.197  49.206  1.00  3.38           N  
ATOM    141  CA  ASP A  36      19.507  37.975  48.094  1.00  8.81           C  
ATOM    142  C   ASP A  36      20.200  39.214  48.642  1.00 10.05           C  
ATOM    143  O   ASP A  36      21.287  39.579  48.189  1.00 13.02           O  
ATOM    144  CB  ASP A  36      18.387  38.392  47.133  1.00 11.66           C  
ATOM    145  CG  ASP A  36      18.010  37.292  46.145  1.00 14.72           C  
ATOM    146  OD1 ASP A  36      18.913  36.614  45.619  1.00 19.08           O  
ATOM    147  OD2 ASP A  36      16.806  37.129  45.863  1.00 16.10           O  
ATOM    148  N   GLN A  37      19.570  39.839  49.632  1.00  9.75           N  
ATOM    149  CA  GLN A  37      20.098  41.039  50.269  1.00 10.41           C  
ATOM    150  C   GLN A  37      21.338  40.756  51.100  1.00 11.44           C  
ATOM    151  O   GLN A  37      22.334  41.470  50.997  1.00 15.88           O  
ATOM    152  CB  GLN A  37      19.027  41.697  51.138  1.00 11.87           C  
ATOM    153  CG  GLN A  37      17.900  42.328  50.343  1.00 13.37           C  
ATOM    154  CD  GLN A  37      16.810  42.896  51.229  1.00 16.01           C  
ATOM    155  OE1 GLN A  37      15.838  42.212  51.553  1.00 12.86           O  
ATOM    156  NE2 GLN A  37      16.963  44.158  51.621  1.00 17.03           N  
ATOM    157  N   ILE A  38      21.280  39.715  51.922  1.00  9.48           N  
ATOM    158  CA  ILE A  38      22.417  39.353  52.754  1.00  5.90           C  
ATOM    159  C   ILE A  38      23.631  39.052  51.883  1.00  4.51           C  
ATOM    160  O   ILE A  38      24.734  39.508  52.169  1.00  3.61           O  
ATOM    161  CB  ILE A  38      22.095  38.142  53.650  1.00  5.67           C  
ATOM    162  CG1 ILE A  38      21.013  38.522  54.659  1.00  3.51           C  
ATOM    163  CG2 ILE A  38      23.342  37.674  54.381  1.00  5.74           C  
ATOM    164  CD1 ILE A  38      20.591  37.390  55.554  1.00  6.75           C  
ATOM    165  N   SER A  39      23.409  38.320  50.796  1.00  3.50           N  
ATOM    166  CA  SER A  39      24.479  37.958  49.877  1.00  4.98           C  
ATOM    167  C   SER A  39      25.092  39.189  49.233  1.00  7.15           C  
ATOM    168  O   SER A  39      26.305  39.259  49.044  1.00 11.72           O  
ATOM    169  CB  SER A  39      23.950  37.021  48.796  1.00  4.07           C  
ATOM    170  OG  SER A  39      23.495  35.810  49.364  1.00  2.81           O  
ATOM    171  N   ASP A  40      24.251  40.152  48.877  1.00  5.57           N  
ATOM    172  CA  ASP A  40      24.740  41.380  48.271  1.00  7.89           C  
ATOM    173  C   ASP A  40      25.351  42.312  49.303  1.00 11.51           C  
ATOM    174  O   ASP A  40      26.196  43.146  48.973  1.00 15.36           O  
ATOM    175  CB  ASP A  40      23.629  42.087  47.506  1.00  6.10           C  
ATOM    176  CG  ASP A  40      23.425  41.514  46.118  1.00  4.11           C  
ATOM    177  OD1 ASP A  40      24.386  40.949  45.553  1.00  2.00           O  
ATOM    178  OD2 ASP A  40      22.306  41.635  45.583  1.00  5.10           O  
ATOM    179  N   ALA A  41      24.932  42.158  50.556  1.00 10.40           N  
ATOM    180  CA  ALA A  41      25.455  42.974  51.645  1.00 10.30           C  
ATOM    181  C   ALA A  41      26.904  42.571  51.853  1.00 10.16           C  
ATOM    182  O   ALA A  41      27.767  43.413  52.099  1.00 14.65           O  
ATOM    183  CB  ALA A  41      24.661  42.737  52.912  1.00  9.33           C  
ATOM    184  N   VAL A  42      27.163  41.273  51.754  1.00  9.62           N  
ATOM    185  CA  VAL A  42      28.510  40.749  51.908  1.00  7.95           C  
ATOM    186  C   VAL A  42      29.355  41.223  50.735  1.00  9.74           C  
ATOM    187  O   VAL A  42      30.555  41.446  50.885  1.00 12.64           O  
ATOM    188  CB  VAL A  42      28.513  39.220  51.959  1.00  6.76           C  
ATOM    189  CG1 VAL A  42      29.927  38.709  52.084  1.00  7.97           C  
ATOM    190  CG2 VAL A  42      27.683  38.738  53.131  1.00  3.51           C  
ATOM    191  N   LEU A  43      28.726  41.379  49.574  1.00  9.67           N  
ATOM    192  CA  LEU A  43      29.422  41.855  48.384  1.00 13.43           C  
ATOM    193  C   LEU A  43      29.803  43.321  48.565  1.00 17.38           C  
ATOM    194  O   LEU A  43      30.910  43.737  48.211  1.00 19.89           O  
ATOM    195  CB  LEU A  43      28.534  41.702  47.156  1.00 11.07           C  
ATOM    196  CG  LEU A  43      29.036  42.294  45.839  1.00 10.79           C  
ATOM    197  CD1 LEU A  43      30.450  41.831  45.543  1.00  9.40           C  
ATOM    198  CD2 LEU A  43      28.099  41.880  44.722  1.00 13.46           C  
ATOM    199  N   ASP A  44      28.875  44.102  49.106  1.00 20.50           N  
ATOM    200  CA  ASP A  44      29.122  45.512  49.353  1.00 23.12           C  
ATOM    201  C   ASP A  44      30.237  45.661  50.372  1.00 22.18           C  
ATOM    202  O   ASP A  44      31.189  46.408  50.159  1.00 24.14           O  
ATOM    203  CB  ASP A  44      27.865  46.185  49.891  1.00 24.75           C  
ATOM    204  CG  ASP A  44      26.832  46.440  48.818  1.00 27.65           C  
ATOM    205  OD1 ASP A  44      27.092  46.138  47.632  1.00 24.67           O  
ATOM    206  OD2 ASP A  44      25.753  46.963  49.166  1.00 35.37           O  
ATOM    207  N   ALA A  45      30.131  44.909  51.459  1.00 19.87           N  
ATOM    208  CA  ALA A  45      31.116  44.941  52.529  1.00 20.50           C  
ATOM    209  C   ALA A  45      32.542  44.690  52.045  1.00 21.69           C  
ATOM    210  O   ALA A  45      33.498  45.136  52.676  1.00 24.74           O  
ATOM    211  CB  ALA A  45      30.738  43.939  53.607  1.00 19.34           C  
ATOM    212  N   HIS A  46      32.693  43.973  50.940  1.00 19.35           N  
ATOM    213  CA  HIS A  46      34.020  43.701  50.415  1.00 18.98           C  
ATOM    214  C   HIS A  46      34.488  44.775  49.453  1.00 18.65           C  
ATOM    215  O   HIS A  46      35.651  45.170  49.477  1.00 20.42           O  
ATOM    216  CB  HIS A  46      34.057  42.331  49.748  1.00 21.00           C  
ATOM    217  CG  HIS A  46      34.256  41.204  50.713  1.00 26.31           C  
ATOM    218  ND1 HIS A  46      35.451  40.532  50.831  1.00 26.72           N  
ATOM    219  CD2 HIS A  46      33.416  40.643  51.612  1.00 29.53           C  
ATOM    220  CE1 HIS A  46      35.341  39.599  51.762  1.00 28.26           C  
ATOM    221  NE2 HIS A  46      34.113  39.646  52.254  1.00 30.53           N  
ATOM    222  N   LEU A  47      33.578  45.258  48.616  1.00 19.54           N  
ATOM    223  CA  LEU A  47      33.895  46.291  47.642  1.00 21.11           C  
ATOM    224  C   LEU A  47      34.399  47.573  48.285  1.00 22.42           C  
ATOM    225  O   LEU A  47      35.275  48.248  47.744  1.00 21.47           O  
ATOM    226  CB  LEU A  47      32.667  46.592  46.784  1.00 20.77           C  
ATOM    227  CG  LEU A  47      32.515  45.804  45.483  1.00 19.83           C  
ATOM    228  CD1 LEU A  47      32.912  44.350  45.678  1.00 17.11           C  
ATOM    229  CD2 LEU A  47      31.088  45.921  44.983  1.00 19.37           C  
ATOM    230  N   LYS A  48      33.857  47.894  49.454  1.00 24.23           N  
ATOM    231  CA  LYS A  48      34.243  49.100  50.173  1.00 29.24           C  
ATOM    232  C   LYS A  48      35.708  49.131  50.599  1.00 31.57           C  
ATOM    233  O   LYS A  48      36.299  50.206  50.728  1.00 34.84           O  
ATOM    234  CB  LYS A  48      33.351  49.290  51.397  1.00 30.54           C  
ATOM    235  CG  LYS A  48      31.887  49.529  51.064  1.00 32.74           C  
ATOM    236  CD  LYS A  48      31.100  49.811  52.326  1.00 35.46           C  
ATOM    237  CE  LYS A  48      29.646  50.111  52.033  1.00 39.78           C  
ATOM    238  NZ  LYS A  48      28.918  50.447  53.287  1.00 41.06           N  
ATOM    239  N   GLN A  49      36.290  47.953  50.815  1.00 30.45           N  
ATOM    240  CA  GLN A  49      37.681  47.853  51.242  1.00 29.50           C  
ATOM    241  C   GLN A  49      38.590  47.251  50.176  1.00 30.29           C  
ATOM    242  O   GLN A  49      39.817  47.285  50.311  1.00 32.37           O  
ATOM    243  CB  GLN A  49      37.774  47.015  52.511  1.00 28.30           C  
ATOM    244  CG  GLN A  49      36.993  47.563  53.684  1.00 34.39           C  
ATOM    245  CD  GLN A  49      37.065  46.653  54.898  1.00 39.62           C  
ATOM    246  OE1 GLN A  49      38.073  45.981  55.127  1.00 43.72           O  
ATOM    247  NE2 GLN A  49      35.991  46.624  55.678  1.00 42.35           N  
ATOM    248  N   ASP A  50      37.990  46.705  49.128  1.00 30.31           N  
ATOM    249  CA  ASP A  50      38.743  46.075  48.037  1.00 31.66           C  
ATOM    250  C   ASP A  50      37.808  45.950  46.836  1.00 33.13           C  
ATOM    251  O   ASP A  50      37.125  44.940  46.673  1.00 35.22           O  
ATOM    252  CB  ASP A  50      39.250  44.699  48.489  1.00 32.44           C  
ATOM    253  CG  ASP A  50      40.106  43.992  47.431  1.00 33.88           C  
ATOM    254  OD1 ASP A  50      40.203  44.452  46.273  1.00 30.99           O  
ATOM    255  OD2 ASP A  50      40.688  42.939  47.776  1.00 39.41           O  
ATOM    256  N   PRO A  51      37.784  46.968  45.978  1.00 32.38           N  
ATOM    257  CA  PRO A  51      36.969  47.056  44.765  1.00 31.35           C  
ATOM    258  C   PRO A  51      37.270  45.979  43.753  1.00 28.69           C  
ATOM    259  O   PRO A  51      36.632  45.901  42.710  1.00 29.48           O  
ATOM    260  CB  PRO A  51      37.319  48.434  44.223  1.00 33.78           C  
ATOM    261  CG  PRO A  51      37.612  49.205  45.466  1.00 36.61           C  
ATOM    262  CD  PRO A  51      38.504  48.237  46.183  1.00 36.12           C  
ATOM    263  N   ASN A  52      38.267  45.161  44.048  1.00 26.53           N  
ATOM    264  CA  ASN A  52      38.621  44.083  43.153  1.00 28.76           C  
ATOM    265  C   ASN A  52      38.348  42.753  43.812  1.00 29.78           C  
ATOM    266  O   ASN A  52      38.742  41.708  43.297  1.00 34.58           O  
ATOM    267  CB  ASN A  52      40.078  44.185  42.758  1.00 33.75           C  
ATOM    268  CG  ASN A  52      40.380  45.470  42.038  1.00 37.70           C  
ATOM    269  OD1 ASN A  52      41.171  46.285  42.508  1.00 42.59           O  
ATOM    270  ND2 ASN A  52      39.714  45.683  40.908  1.00 39.81           N  
ATOM    271  N   ALA A  53      37.660  42.799  44.947  1.00 26.47           N  
ATOM    272  CA  ALA A  53      37.307  41.596  45.685  1.00 24.10           C  
ATOM    273  C   ALA A  53      36.494  40.670  44.796  1.00 24.42           C  
ATOM    274  O   ALA A  53      35.620  41.113  44.050  1.00 28.96           O  
ATOM    275  CB  ALA A  53      36.512  41.950  46.918  1.00 19.04           C  
ATOM    276  N   LYS A  54      36.838  39.390  44.830  1.00 23.36           N  
ATOM    277  CA  LYS A  54      36.122  38.395  44.051  1.00 23.13           C  
ATOM    278  C   LYS A  54      35.092  37.737  44.955  1.00 19.68           C  
ATOM    279  O   LYS A  54      35.432  36.960  45.845  1.00 16.67           O  
ATOM    280  CB  LYS A  54      37.086  37.362  43.459  1.00 30.09           C  
ATOM    281  CG  LYS A  54      37.428  37.596  41.988  1.00 39.17           C  
ATOM    282  CD  LYS A  54      38.080  38.956  41.752  1.00 46.83           C  
ATOM    283  CE  LYS A  54      38.467  39.137  40.281  1.00 52.46           C  
ATOM    284  NZ  LYS A  54      39.115  40.461  40.033  1.00 57.31           N  
ATOM    285  N   VAL A  55      33.830  38.084  44.729  1.00 15.58           N  
ATOM    286  CA  VAL A  55      32.738  37.562  45.528  1.00 13.18           C  
ATOM    287  C   VAL A  55      31.838  36.580  44.799  1.00 14.32           C  
ATOM    288  O   VAL A  55      31.358  36.828  43.692  1.00 15.90           O  
ATOM    289  CB  VAL A  55      31.897  38.697  46.125  1.00 10.92           C  
ATOM    290  CG1 VAL A  55      30.743  38.135  46.931  1.00 10.39           C  
ATOM    291  CG2 VAL A  55      32.769  39.574  46.999  1.00 10.63           C  
ATOM    292  N   ALA A  56      31.592  35.468  45.474  1.00 13.35           N  
ATOM    293  CA  ALA A  56      30.756  34.401  44.966  1.00 12.15           C  
ATOM    294  C   ALA A  56      30.187  33.721  46.198  1.00 13.54           C  
ATOM    295  O   ALA A  56      30.751  32.746  46.700  1.00 15.73           O  
ATOM    296  CB  ALA A  56      31.592  33.430  44.159  1.00 12.87           C  
ATOM    297  N   CYS A  57      29.108  34.285  46.727  1.00 16.16           N  
ATOM    298  CA  CYS A  57      28.480  33.734  47.918  1.00 17.66           C  
ATOM    299  C   CYS A  57      26.968  33.689  47.777  1.00 16.77           C  
ATOM    300  O   CYS A  57      26.393  34.336  46.901  1.00 15.86           O  
ATOM    301  CB  CYS A  57      28.858  34.556  49.156  1.00 16.32           C  
ATOM    302  SG  CYS A  57      28.173  36.217  49.198  1.00 22.24           S  
ATOM    303  N   GLU A  58      26.341  32.882  48.625  1.00 17.27           N  
ATOM    304  CA  GLU A  58      24.893  32.742  48.658  1.00 17.96           C  
ATOM    305  C   GLU A  58      24.446  32.495  50.097  1.00 18.57           C  
ATOM    306  O   GLU A  58      25.248  32.098  50.943  1.00 21.93           O  
ATOM    307  CB  GLU A  58      24.410  31.627  47.718  1.00 21.33           C  
ATOM    308  CG  GLU A  58      24.843  30.207  48.057  1.00 23.71           C  
ATOM    309  CD  GLU A  58      24.161  29.174  47.167  1.00 23.97           C  
ATOM    310  OE1 GLU A  58      23.048  28.729  47.520  1.00 26.39           O  
ATOM    311  OE2 GLU A  58      24.739  28.806  46.119  1.00 18.94           O  
ATOM    312  N   THR A  59      23.169  32.743  50.367  1.00 17.44           N  
ATOM    313  CA  THR A  59      22.624  32.589  51.707  1.00 16.22           C  
ATOM    314  C   THR A  59      21.406  31.677  51.735  1.00 16.11           C  
ATOM    315  O   THR A  59      20.680  31.560  50.749  1.00 21.89           O  
ATOM    316  CB  THR A  59      22.211  33.966  52.268  1.00 14.06           C  
ATOM    317  OG1 THR A  59      23.288  34.894  52.092  1.00 15.60           O  
ATOM    318  CG2 THR A  59      21.879  33.872  53.741  1.00 17.45           C  
ATOM    319  N   VAL A  60      21.196  31.035  52.878  1.00 11.68           N  
ATOM    320  CA  VAL A  60      20.054  30.153  53.096  1.00 11.31           C  
ATOM    321  C   VAL A  60      19.529  30.492  54.486  1.00 14.21           C  
ATOM    322  O   VAL A  60      20.313  30.658  55.417  1.00 14.60           O  
ATOM    323  CB  VAL A  60      20.470  28.671  53.064  1.00 11.26           C  
ATOM    324  CG1 VAL A  60      19.279  27.775  53.372  1.00 11.24           C  
ATOM    325  CG2 VAL A  60      21.058  28.312  51.708  1.00 10.98           C  
ATOM    326  N   CYS A  61      18.214  30.624  54.628  1.00 14.78           N  
ATOM    327  CA  CYS A  61      17.648  30.945  55.929  1.00 20.14           C  
ATOM    328  C   CYS A  61      16.433  30.103  56.253  1.00 21.73           C  
ATOM    329  O   CYS A  61      15.756  29.603  55.360  1.00 20.26           O  
ATOM    330  CB  CYS A  61      17.290  32.427  56.005  1.00 21.76           C  
ATOM    331  SG  CYS A  61      16.001  32.926  54.857  1.00 31.15           S  
ATOM    332  N   LYS A  62      16.167  29.950  57.542  1.00 27.27           N  
ATOM    333  CA  LYS A  62      15.036  29.160  58.000  1.00 34.41           C  
ATOM    334  C   LYS A  62      14.800  29.387  59.494  1.00 38.49           C  
ATOM    335  O   LYS A  62      15.523  28.862  60.340  1.00 41.07           O  
ATOM    336  CB  LYS A  62      15.276  27.676  57.696  1.00 36.92           C  
ATOM    337  CG  LYS A  62      14.114  26.765  58.052  1.00 44.04           C  
ATOM    338  CD  LYS A  62      14.334  25.339  57.548  1.00 44.62           C  
ATOM    339  CE  LYS A  62      13.237  24.398  58.047  1.00 47.36           C  
ATOM    340  NZ  LYS A  62      11.857  24.866  57.702  1.00 48.05           N  
ATOM    341  N   THR A  63      13.806  30.217  59.797  1.00 41.71           N  
ATOM    342  CA  THR A  63      13.418  30.552  61.171  1.00 43.22           C  
ATOM    343  C   THR A  63      14.565  30.819  62.137  1.00 43.97           C  
ATOM    344  O   THR A  63      14.950  29.930  62.901  1.00 46.18           O  
ATOM    345  CB  THR A  63      12.566  29.445  61.826  1.00 43.35           C  
ATOM    346  OG1 THR A  63      11.836  28.728  60.827  1.00 40.31           O  
ATOM    347  CG2 THR A  63      11.600  30.056  62.824  1.00 48.45           C  
ATOM    348  N   GLY A  64      15.099  32.038  62.126  1.00 43.34           N  
ATOM    349  CA  GLY A  64      16.185  32.364  63.035  1.00 39.38           C  
ATOM    350  C   GLY A  64      17.405  31.480  62.849  1.00 34.89           C  
ATOM    351  O   GLY A  64      18.031  31.039  63.818  1.00 33.18           O  
ATOM    352  N   MET A  65      17.715  31.197  61.589  1.00 29.84           N  
ATOM    353  CA  MET A  65      18.869  30.387  61.228  1.00 25.02           C  
ATOM    354  C   MET A  65      19.301  30.806  59.833  1.00 21.19           C  
ATOM    355  O   MET A  65      18.612  30.542  58.843  1.00 20.23           O  
ATOM    356  CB  MET A  65      18.519  28.907  61.222  1.00 28.39           C  
ATOM    357  CG  MET A  65      19.728  28.019  61.286  1.00 34.92           C  
ATOM    358  SD  MET A  65      19.375  26.319  60.860  1.00 44.58           S  
ATOM    359  CE  MET A  65      19.805  26.334  59.133  1.00 38.75           C  
ATOM    360  N   VAL A  66      20.444  31.474  59.770  1.00 16.21           N  
ATOM    361  CA  VAL A  66      20.991  31.972  58.520  1.00 11.73           C  
ATOM    362  C   VAL A  66      22.314  31.289  58.231  1.00 11.71           C  
ATOM    363  O   VAL A  66      23.202  31.256  59.082  1.00 14.75           O  
ATOM    364  CB  VAL A  66      21.204  33.492  58.603  1.00 12.83           C  
ATOM    365  CG1 VAL A  66      21.859  34.014  57.339  1.00 10.28           C  
ATOM    366  CG2 VAL A  66      19.874  34.188  58.838  1.00 11.42           C  
ATOM    367  N   LEU A  67      22.442  30.755  57.020  1.00  9.06           N  
ATOM    368  CA  LEU A  67      23.654  30.065  56.606  1.00  5.89           C  
ATOM    369  C   LEU A  67      24.328  30.822  55.470  1.00  3.10           C  
ATOM    370  O   LEU A  67      23.766  30.973  54.385  1.00  3.22           O  
ATOM    371  CB  LEU A  67      23.321  28.645  56.148  1.00  6.36           C  
ATOM    372  CG  LEU A  67      24.344  27.527  56.363  1.00  7.55           C  
ATOM    373  CD1 LEU A  67      23.860  26.278  55.642  1.00  5.82           C  
ATOM    374  CD2 LEU A  67      25.722  27.918  55.861  1.00 10.86           C  
ATOM    375  N   LEU A  68      25.538  31.297  55.732  1.00  2.09           N  
ATOM    376  CA  LEU A  68      26.300  32.021  54.736  1.00  2.00           C  
ATOM    377  C   LEU A  68      27.299  31.052  54.121  1.00  2.00           C  
ATOM    378  O   LEU A  68      28.165  30.517  54.807  1.00  2.52           O  
ATOM    379  CB  LEU A  68      27.045  33.181  55.389  1.00  2.00           C  
ATOM    380  CG  LEU A  68      27.252  34.448  54.560  1.00  3.61           C  
ATOM    381  CD1 LEU A  68      28.199  35.364  55.303  1.00  3.69           C  
ATOM    382  CD2 LEU A  68      27.809  34.130  53.185  1.00  5.87           C  
ATOM    383  N   CYS A  69      27.150  30.804  52.827  1.00  3.46           N  
ATOM    384  CA  CYS A  69      28.042  29.903  52.110  1.00  7.05           C  
ATOM    385  C   CYS A  69      28.752  30.709  51.043  1.00 12.99           C  
ATOM    386  O   CYS A  69      28.324  31.813  50.714  1.00 18.60           O  
ATOM    387  CB  CYS A  69      27.247  28.783  51.442  1.00  4.15           C  
ATOM    388  SG  CYS A  69      26.385  27.719  52.597  1.00 21.72           S  
ATOM    389  N   GLY A  70      29.841  30.174  50.502  1.00 16.89           N  
ATOM    390  CA  GLY A  70      30.530  30.901  49.459  1.00 20.78           C  
ATOM    391  C   GLY A  70      32.042  30.854  49.440  1.00 24.16           C  
ATOM    392  O   GLY A  70      32.703  30.474  50.412  1.00 25.79           O  
ATOM    393  N   GLU A  71      32.572  31.289  48.302  1.00 27.30           N  
ATOM    394  CA  GLU A  71      34.001  31.342  48.029  1.00 31.47           C  
ATOM    395  C   GLU A  71      34.314  32.769  47.609  1.00 30.51           C  
ATOM    396  O   GLU A  71      33.879  33.212  46.547  1.00 30.41           O  
ATOM    397  CB  GLU A  71      34.330  30.400  46.866  1.00 40.04           C  
ATOM    398  CG  GLU A  71      35.327  29.294  47.183  1.00 51.09           C  
ATOM    399  CD  GLU A  71      36.759  29.786  47.253  1.00 58.82           C  
ATOM    400  OE1 GLU A  71      37.255  30.339  46.243  1.00 60.76           O  
ATOM    401  OE2 GLU A  71      37.391  29.604  48.317  1.00 64.45           O  
ATOM    402  N   ILE A  72      35.012  33.511  48.462  1.00 31.42           N  
ATOM    403  CA  ILE A  72      35.350  34.882  48.119  1.00 34.36           C  
ATOM    404  C   ILE A  72      36.817  35.212  48.311  1.00 34.64           C  
ATOM    405  O   ILE A  72      37.374  35.102  49.402  1.00 33.42           O  
ATOM    406  CB  ILE A  72      34.459  35.923  48.841  1.00 37.23           C  
ATOM    407  CG1 ILE A  72      34.559  35.783  50.355  1.00 37.50           C  
ATOM    408  CG2 ILE A  72      33.017  35.760  48.407  1.00 39.95           C  
ATOM    409  CD1 ILE A  72      33.615  36.703  51.100  1.00 35.13           C  
ATOM    410  N   THR A  73      37.450  35.561  47.202  1.00 37.28           N  
ATOM    411  CA  THR A  73      38.858  35.920  47.199  1.00 37.17           C  
ATOM    412  C   THR A  73      38.941  37.434  47.324  1.00 37.48           C  
ATOM    413  O   THR A  73      38.665  38.166  46.370  1.00 38.18           O  
ATOM    414  CB  THR A  73      39.535  35.465  45.895  1.00 38.04           C  
ATOM    415  OG1 THR A  73      39.475  34.036  45.798  1.00 41.46           O  
ATOM    416  CG2 THR A  73      40.987  35.908  45.850  1.00 37.69           C  
ATOM    417  N   SER A  74      39.271  37.896  48.523  1.00 37.89           N  
ATOM    418  CA  SER A  74      39.373  39.323  48.792  1.00 37.63           C  
ATOM    419  C   SER A  74      40.446  39.624  49.821  1.00 39.34           C  
ATOM    420  O   SER A  74      40.982  38.722  50.471  1.00 38.89           O  
ATOM    421  CB  SER A  74      38.033  39.872  49.293  1.00 37.58           C  
ATOM    422  OG  SER A  74      38.157  41.226  49.703  1.00 33.63           O  
ATOM    423  N   MET A  75      40.738  40.911  49.967  1.00 42.15           N  
ATOM    424  CA  MET A  75      41.732  41.381  50.916  1.00 47.50           C  
ATOM    425  C   MET A  75      41.124  42.521  51.723  1.00 45.91           C  
ATOM    426  O   MET A  75      41.528  43.681  51.612  1.00 46.02           O  
ATOM    427  CB  MET A  75      42.991  41.838  50.180  1.00 56.83           C  
ATOM    428  CG  MET A  75      44.227  41.928  51.059  1.00 67.16           C  
ATOM    429  SD  MET A  75      45.705  41.473  50.119  1.00 77.61           S  
ATOM    430  CE  MET A  75      45.724  42.780  48.861  1.00 72.80           C  
ATOM    431  N   ALA A  76      40.115  42.175  52.511  1.00 44.59           N  
ATOM    432  CA  ALA A  76      39.421  43.135  53.357  1.00 44.02           C  
ATOM    433  C   ALA A  76      38.959  42.422  54.622  1.00 42.44           C  
ATOM    434  O   ALA A  76      38.609  41.241  54.584  1.00 43.31           O  
ATOM    435  CB  ALA A  76      38.231  43.713  52.620  1.00 46.37           C  
ATOM    436  N   MET A  77      38.989  43.126  55.746  1.00 41.14           N  
ATOM    437  CA  MET A  77      38.562  42.535  57.004  1.00 42.73           C  
ATOM    438  C   MET A  77      37.080  42.793  57.254  1.00 39.89           C  
ATOM    439  O   MET A  77      36.663  43.923  57.512  1.00 40.75           O  
ATOM    440  CB  MET A  77      39.430  43.045  58.157  1.00 47.70           C  
ATOM    441  CG  MET A  77      40.851  42.476  58.128  1.00 54.31           C  
ATOM    442  SD  MET A  77      41.999  43.292  59.266  1.00 60.43           S  
ATOM    443  CE  MET A  77      42.604  44.620  58.231  1.00 58.97           C  
ATOM    444  N   ILE A  78      36.287  41.730  57.152  1.00 36.31           N  
ATOM    445  CA  ILE A  78      34.846  41.820  57.338  1.00 30.30           C  
ATOM    446  C   ILE A  78      34.317  40.966  58.485  1.00 26.90           C  
ATOM    447  O   ILE A  78      34.768  39.842  58.703  1.00 24.69           O  
ATOM    448  CB  ILE A  78      34.088  41.439  56.029  1.00 28.76           C  
ATOM    449  CG1 ILE A  78      34.149  42.586  55.020  1.00 28.52           C  
ATOM    450  CG2 ILE A  78      32.636  41.086  56.310  1.00 33.64           C  
ATOM    451  CD1 ILE A  78      35.345  42.543  54.121  1.00 28.38           C  
ATOM    452  N   ASP A  79      33.374  41.537  59.226  1.00 24.38           N  
ATOM    453  CA  ASP A  79      32.716  40.855  60.331  1.00 22.71           C  
ATOM    454  C   ASP A  79      31.393  40.340  59.772  1.00 22.05           C  
ATOM    455  O   ASP A  79      30.387  41.048  59.800  1.00 24.89           O  
ATOM    456  CB  ASP A  79      32.439  41.836  61.470  1.00 25.80           C  
ATOM    457  CG  ASP A  79      31.856  41.165  62.711  1.00 30.79           C  
ATOM    458  OD1 ASP A  79      31.250  40.070  62.606  1.00 32.08           O  
ATOM    459  OD2 ASP A  79      32.005  41.745  63.808  1.00 35.21           O  
ATOM    460  N   TYR A  80      31.397  39.107  59.274  1.00 20.42           N  
ATOM    461  CA  TYR A  80      30.202  38.510  58.692  1.00 15.72           C  
ATOM    462  C   TYR A  80      28.996  38.469  59.617  1.00 16.55           C  
ATOM    463  O   TYR A  80      27.859  38.571  59.161  1.00 15.12           O  
ATOM    464  CB  TYR A  80      30.509  37.116  58.161  1.00  9.43           C  
ATOM    465  CG  TYR A  80      31.516  37.109  57.040  1.00  4.55           C  
ATOM    466  CD1 TYR A  80      31.136  37.407  55.733  1.00  6.37           C  
ATOM    467  CD2 TYR A  80      32.851  36.819  57.285  1.00  3.64           C  
ATOM    468  CE1 TYR A  80      32.061  37.417  54.700  1.00  5.74           C  
ATOM    469  CE2 TYR A  80      33.786  36.827  56.260  1.00  6.04           C  
ATOM    470  CZ  TYR A  80      33.382  37.127  54.971  1.00  6.28           C  
ATOM    471  OH  TYR A  80      34.301  37.146  53.956  1.00  5.29           O  
ATOM    472  N   GLN A  81      29.240  38.326  60.914  1.00 16.29           N  
ATOM    473  CA  GLN A  81      28.156  38.321  61.880  1.00 18.72           C  
ATOM    474  C   GLN A  81      27.477  39.682  61.812  1.00 19.73           C  
ATOM    475  O   GLN A  81      26.251  39.783  61.729  1.00 20.84           O  
ATOM    476  CB  GLN A  81      28.712  38.092  63.279  1.00 21.70           C  
ATOM    477  CG  GLN A  81      29.147  36.664  63.531  1.00 22.85           C  
ATOM    478  CD  GLN A  81      27.971  35.729  63.676  1.00 20.97           C  
ATOM    479  OE1 GLN A  81      26.904  36.132  64.132  1.00 22.32           O  
ATOM    480  NE2 GLN A  81      28.159  34.474  63.293  1.00 18.50           N  
ATOM    481  N   ARG A  82      28.301  40.719  61.765  1.00 22.27           N  
ATOM    482  CA  ARG A  82      27.831  42.091  61.705  1.00 25.63           C  
ATOM    483  C   ARG A  82      27.075  42.395  60.413  1.00 20.42           C  
ATOM    484  O   ARG A  82      25.978  42.947  60.455  1.00 20.28           O  
ATOM    485  CB  ARG A  82      29.013  43.049  61.887  1.00 35.60           C  
ATOM    486  CG  ARG A  82      28.624  44.502  62.138  1.00 49.18           C  
ATOM    487  CD  ARG A  82      29.790  45.318  62.697  1.00 62.64           C  
ATOM    488  NE  ARG A  82      30.907  45.472  61.760  1.00 73.47           N  
ATOM    489  CZ  ARG A  82      32.194  45.404  62.108  1.00 78.15           C  
ATOM    490  NH1 ARG A  82      32.535  45.174  63.374  1.00 80.53           N  
ATOM    491  NH2 ARG A  82      33.144  45.585  61.195  1.00 79.90           N  
ATOM    492  N   VAL A  83      27.627  41.996  59.272  1.00 15.13           N  
ATOM    493  CA  VAL A  83      26.979  42.276  57.996  1.00 13.19           C  
ATOM    494  C   VAL A  83      25.690  41.495  57.776  1.00 13.86           C  
ATOM    495  O   VAL A  83      24.816  41.937  57.031  1.00 15.81           O  
ATOM    496  CB  VAL A  83      27.924  42.052  56.807  1.00 13.34           C  
ATOM    497  CG1 VAL A  83      29.278  42.677  57.090  1.00 14.51           C  
ATOM    498  CG2 VAL A  83      28.056  40.570  56.498  1.00 15.50           C  
ATOM    499  N   VAL A  84      25.568  40.333  58.411  1.00 12.93           N  
ATOM    500  CA  VAL A  84      24.356  39.535  58.273  1.00 14.13           C  
ATOM    501  C   VAL A  84      23.283  40.076  59.205  1.00 16.77           C  
ATOM    502  O   VAL A  84      22.152  40.318  58.785  1.00 20.85           O  
ATOM    503  CB  VAL A  84      24.603  38.047  58.588  1.00 10.99           C  
ATOM    504  CG1 VAL A  84      23.287  37.288  58.618  1.00  6.64           C  
ATOM    505  CG2 VAL A  84      25.522  37.446  57.541  1.00  7.20           C  
ATOM    506  N   ARG A  85      23.651  40.291  60.461  1.00 15.17           N  
ATOM    507  CA  ARG A  85      22.717  40.798  61.455  1.00 18.10           C  
ATOM    508  C   ARG A  85      22.248  42.219  61.159  1.00 18.06           C  
ATOM    509  O   ARG A  85      21.086  42.550  61.387  1.00 14.17           O  
ATOM    510  CB  ARG A  85      23.325  40.687  62.855  1.00 22.63           C  
ATOM    511  CG  ARG A  85      23.569  39.242  63.269  1.00 21.81           C  
ATOM    512  CD  ARG A  85      24.339  39.109  64.574  1.00 21.96           C  
ATOM    513  NE  ARG A  85      24.699  37.716  64.830  1.00 23.66           N  
ATOM    514  CZ  ARG A  85      23.862  36.792  65.296  1.00 24.95           C  
ATOM    515  NH1 ARG A  85      22.602  37.100  65.577  1.00 23.74           N  
ATOM    516  NH2 ARG A  85      24.278  35.540  65.439  1.00 26.93           N  
ATOM    517  N   ASP A  86      23.136  43.047  60.617  1.00 18.76           N  
ATOM    518  CA  ASP A  86      22.762  44.411  60.272  1.00 19.52           C  
ATOM    519  C   ASP A  86      21.729  44.399  59.161  1.00 18.41           C  
ATOM    520  O   ASP A  86      20.788  45.190  59.173  1.00 21.25           O  
ATOM    521  CB  ASP A  86      23.983  45.219  59.831  1.00 23.92           C  
ATOM    522  CG  ASP A  86      24.809  45.718  61.002  1.00 27.39           C  
ATOM    523  OD1 ASP A  86      24.418  45.477  62.167  1.00 28.24           O  
ATOM    524  OD2 ASP A  86      25.851  46.362  60.753  1.00 32.24           O  
ATOM    525  N   THR A  87      21.898  43.482  58.216  1.00 12.81           N  
ATOM    526  CA  THR A  87      20.982  43.372  57.095  1.00  9.49           C  
ATOM    527  C   THR A  87      19.612  42.900  57.548  1.00  8.58           C  
ATOM    528  O   THR A  87      18.591  43.345  57.026  1.00  8.26           O  
ATOM    529  CB  THR A  87      21.530  42.428  56.035  1.00  8.62           C  
ATOM    530  OG1 THR A  87      22.834  42.873  55.651  1.00 10.53           O  
ATOM    531  CG2 THR A  87      20.633  42.427  54.810  1.00  7.91           C  
ATOM    532  N   ILE A  88      19.590  42.011  58.532  1.00  9.78           N  
ATOM    533  CA  ILE A  88      18.332  41.501  59.056  1.00 13.03           C  
ATOM    534  C   ILE A  88      17.636  42.619  59.826  1.00 16.78           C  
ATOM    535  O   ILE A  88      16.411  42.745  59.793  1.00 21.08           O  
ATOM    536  CB  ILE A  88      18.564  40.291  59.972  1.00 10.70           C  
ATOM    537  CG1 ILE A  88      19.250  39.174  59.184  1.00 12.55           C  
ATOM    538  CG2 ILE A  88      17.242  39.791  60.522  1.00  9.65           C  
ATOM    539  CD1 ILE A  88      19.703  38.009  60.032  1.00 10.45           C  
ATOM    540  N   LYS A  89      18.429  43.446  60.494  1.00 20.59           N  
ATOM    541  CA  LYS A  89      17.909  44.571  61.264  1.00 25.74           C  
ATOM    542  C   LYS A  89      17.283  45.589  60.322  1.00 26.19           C  
ATOM    543  O   LYS A  89      16.170  46.063  60.558  1.00 25.55           O  
ATOM    544  CB  LYS A  89      19.045  45.226  62.048  1.00 29.91           C  
ATOM    545  CG  LYS A  89      18.654  46.443  62.877  1.00 35.26           C  
ATOM    546  CD  LYS A  89      19.893  47.018  63.554  1.00 41.26           C  
ATOM    547  CE  LYS A  89      19.622  48.343  64.253  1.00 47.43           C  
ATOM    548  NZ  LYS A  89      20.886  48.956  64.777  1.00 50.53           N  
ATOM    549  N   HIS A  90      18.007  45.907  59.251  1.00 28.04           N  
ATOM    550  CA  HIS A  90      17.559  46.862  58.240  1.00 31.28           C  
ATOM    551  C   HIS A  90      16.217  46.452  57.675  1.00 29.30           C  
ATOM    552  O   HIS A  90      15.356  47.291  57.427  1.00 32.00           O  
ATOM    553  CB  HIS A  90      18.574  46.936  57.098  1.00 37.86           C  
ATOM    554  CG  HIS A  90      18.104  47.730  55.917  1.00 43.83           C  
ATOM    555  ND1 HIS A  90      18.267  49.098  55.830  1.00 46.55           N  
ATOM    556  CD2 HIS A  90      17.486  47.352  54.776  1.00 45.35           C  
ATOM    557  CE1 HIS A  90      17.768  49.524  54.682  1.00 48.40           C  
ATOM    558  NE2 HIS A  90      17.287  48.485  54.025  1.00 49.07           N  
ATOM    559  N   ILE A  91      16.055  45.155  57.455  1.00 26.00           N  
ATOM    560  CA  ILE A  91      14.819  44.617  56.914  1.00 25.15           C  
ATOM    561  C   ILE A  91      13.646  44.822  57.875  1.00 22.92           C  
ATOM    562  O   ILE A  91      12.499  44.935  57.445  1.00 24.13           O  
ATOM    563  CB  ILE A  91      14.993  43.130  56.546  1.00 26.44           C  
ATOM    564  CG1 ILE A  91      15.991  43.010  55.390  1.00 26.13           C  
ATOM    565  CG2 ILE A  91      13.663  42.516  56.135  1.00 27.95           C  
ATOM    566  CD1 ILE A  91      16.444  41.608  55.091  1.00 25.05           C  
ATOM    567  N   GLY A  92      13.940  44.914  59.167  1.00 19.68           N  
ATOM    568  CA  GLY A  92      12.882  45.128  60.137  1.00 21.84           C  
ATOM    569  C   GLY A  92      12.663  43.978  61.091  1.00 23.41           C  
ATOM    570  O   GLY A  92      11.636  43.919  61.769  1.00 25.11           O  
ATOM    571  N   TYR A  93      13.614  43.053  61.139  1.00 25.17           N  
ATOM    572  CA  TYR A  93      13.507  41.915  62.042  1.00 29.04           C  
ATOM    573  C   TYR A  93      14.313  42.149  63.311  1.00 33.54           C  
ATOM    574  O   TYR A  93      15.486  41.777  63.406  1.00 36.16           O  
ATOM    575  CB  TYR A  93      13.941  40.627  61.351  1.00 24.58           C  
ATOM    576  CG  TYR A  93      12.962  40.172  60.302  1.00 18.79           C  
ATOM    577  CD1 TYR A  93      11.693  39.722  60.658  1.00 14.16           C  
ATOM    578  CD2 TYR A  93      13.296  40.202  58.952  1.00 19.24           C  
ATOM    579  CE1 TYR A  93      10.781  39.331  59.697  1.00 16.44           C  
ATOM    580  CE2 TYR A  93      12.390  39.812  57.983  1.00 16.37           C  
ATOM    581  CZ  TYR A  93      11.143  39.368  58.364  1.00 17.32           C  
ATOM    582  OH  TYR A  93      10.252  38.969  57.404  1.00 26.95           O  
ATOM    583  N   ASP A  94      13.655  42.768  64.285  1.00 37.31           N  
ATOM    584  CA  ASP A  94      14.263  43.104  65.569  1.00 39.83           C  
ATOM    585  C   ASP A  94      13.543  42.461  66.744  1.00 41.79           C  
ATOM    586  O   ASP A  94      14.094  42.365  67.837  1.00 42.90           O  
ATOM    587  CB  ASP A  94      14.275  44.620  65.759  1.00 41.94           C  
ATOM    588  CG  ASP A  94      12.956  45.270  65.375  1.00 45.23           C  
ATOM    589  OD1 ASP A  94      11.886  44.657  65.584  1.00 43.35           O  
ATOM    590  OD2 ASP A  94      12.996  46.402  64.851  1.00 49.40           O  
ATOM    591  N   ASP A  95      12.280  42.102  66.539  1.00 45.04           N  
ATOM    592  CA  ASP A  95      11.496  41.469  67.590  1.00 49.13           C  
ATOM    593  C   ASP A  95      11.318  39.978  67.328  1.00 48.29           C  
ATOM    594  O   ASP A  95      11.437  39.510  66.192  1.00 47.09           O  
ATOM    595  CB  ASP A  95      10.135  42.155  67.755  1.00 55.21           C  
ATOM    596  CG  ASP A  95      10.232  43.494  68.483  1.00 61.18           C  
ATOM    597  OD1 ASP A  95      10.887  43.559  69.551  1.00 63.25           O  
ATOM    598  OD2 ASP A  95       9.641  44.480  67.987  1.00 64.24           O  
ATOM    599  N   SER A  96      11.024  39.244  68.396  1.00 50.32           N  
ATOM    600  CA  SER A  96      10.846  37.795  68.352  1.00 52.50           C  
ATOM    601  C   SER A  96       9.701  37.293  67.454  1.00 50.43           C  
ATOM    602  O   SER A  96       9.941  36.626  66.449  1.00 48.55           O  
ATOM    603  CB  SER A  96      10.658  37.254  69.779  1.00 53.79           C  
ATOM    604  OG  SER A  96      11.673  37.705  70.669  1.00 54.48           O  
ATOM    605  N   ALA A  97       8.467  37.646  67.807  1.00 49.91           N  
ATOM    606  CA  ALA A  97       7.258  37.226  67.085  1.00 48.31           C  
ATOM    607  C   ALA A  97       7.217  37.458  65.574  1.00 45.90           C  
ATOM    608  O   ALA A  97       6.388  36.869  64.883  1.00 45.41           O  
ATOM    609  CB  ALA A  97       6.025  37.850  67.734  1.00 48.87           C  
ATOM    610  N   LYS A  98       8.096  38.316  65.065  1.00 43.66           N  
ATOM    611  CA  LYS A  98       8.138  38.614  63.635  1.00 40.75           C  
ATOM    612  C   LYS A  98       8.717  37.489  62.774  1.00 41.12           C  
ATOM    613  O   LYS A  98       8.643  37.540  61.546  1.00 40.34           O  
ATOM    614  CB  LYS A  98       8.906  39.911  63.394  1.00 39.00           C  
ATOM    615  CG  LYS A  98       8.245  41.131  63.998  1.00 38.97           C  
ATOM    616  CD  LYS A  98       9.145  42.355  63.892  1.00 40.67           C  
ATOM    617  CE  LYS A  98       8.468  43.583  64.492  1.00 41.44           C  
ATOM    618  NZ  LYS A  98       9.388  44.751  64.516  1.00 40.55           N  
ATOM    619  N   GLY A  99       9.280  36.471  63.423  1.00 41.68           N  
ATOM    620  CA  GLY A  99       9.849  35.345  62.703  1.00 41.02           C  
ATOM    621  C   GLY A  99      11.342  35.472  62.481  1.00 40.42           C  
ATOM    622  O   GLY A  99      11.951  34.645  61.795  1.00 42.78           O  
ATOM    623  N   PHE A 100      11.936  36.491  63.090  1.00 37.42           N  
ATOM    624  CA  PHE A 100      13.365  36.744  62.969  1.00 35.41           C  
ATOM    625  C   PHE A 100      13.784  37.897  63.875  1.00 35.86           C  
ATOM    626  O   PHE A 100      13.079  38.898  63.989  1.00 37.89           O  
ATOM    627  CB  PHE A 100      13.717  37.088  61.523  1.00 34.21           C  
ATOM    628  CG  PHE A 100      14.677  36.136  60.894  1.00 33.73           C  
ATOM    629  CD1 PHE A 100      15.982  36.047  61.356  1.00 35.58           C  
ATOM    630  CD2 PHE A 100      14.282  35.334  59.836  1.00 32.81           C  
ATOM    631  CE1 PHE A 100      16.882  35.166  60.775  1.00 40.12           C  
ATOM    632  CE2 PHE A 100      15.168  34.448  59.242  1.00 39.16           C  
ATOM    633  CZ  PHE A 100      16.476  34.362  59.711  1.00 42.88           C  
ATOM    634  N   ASP A 101      14.929  37.740  64.534  1.00 35.45           N  
ATOM    635  CA  ASP A 101      15.462  38.777  65.409  1.00 33.64           C  
ATOM    636  C   ASP A 101      16.968  38.744  65.226  1.00 30.81           C  
ATOM    637  O   ASP A 101      17.630  37.792  65.637  1.00 29.42           O  
ATOM    638  CB  ASP A 101      15.099  38.500  66.873  1.00 38.75           C  
ATOM    639  CG  ASP A 101      15.505  39.631  67.815  1.00 41.67           C  
ATOM    640  OD1 ASP A 101      16.318  40.502  67.426  1.00 40.72           O  
ATOM    641  OD2 ASP A 101      14.995  39.650  68.957  1.00 46.07           O  
ATOM    642  N   PHE A 102      17.507  39.798  64.622  1.00 29.22           N  
ATOM    643  CA  PHE A 102      18.936  39.889  64.359  1.00 28.58           C  
ATOM    644  C   PHE A 102      19.825  39.694  65.576  1.00 28.17           C  
ATOM    645  O   PHE A 102      20.994  39.354  65.439  1.00 29.98           O  
ATOM    646  CB  PHE A 102      19.273  41.222  63.686  1.00 30.72           C  
ATOM    647  CG  PHE A 102      19.228  42.408  64.611  1.00 32.24           C  
ATOM    648  CD1 PHE A 102      18.012  42.951  65.012  1.00 35.48           C  
ATOM    649  CD2 PHE A 102      20.406  43.007  65.052  1.00 35.33           C  
ATOM    650  CE1 PHE A 102      17.966  44.075  65.834  1.00 37.02           C  
ATOM    651  CE2 PHE A 102      20.373  44.131  65.875  1.00 38.01           C  
ATOM    652  CZ  PHE A 102      19.148  44.667  66.265  1.00 37.30           C  
ATOM    653  N   LYS A 103      19.278  39.918  66.763  1.00 26.30           N  
ATOM    654  CA  LYS A 103      20.051  39.769  67.986  1.00 25.20           C  
ATOM    655  C   LYS A 103      20.095  38.333  68.481  1.00 23.04           C  
ATOM    656  O   LYS A 103      21.027  37.944  69.183  1.00 24.74           O  
ATOM    657  CB  LYS A 103      19.468  40.658  69.087  1.00 30.74           C  
ATOM    658  CG  LYS A 103      19.299  42.128  68.706  1.00 33.56           C  
ATOM    659  CD  LYS A 103      18.766  42.949  69.875  1.00 33.66           C  
ATOM    660  CE  LYS A 103      17.425  42.429  70.387  1.00 31.84           C  
ATOM    661  NZ  LYS A 103      16.318  42.656  69.420  1.00 25.36           N  
ATOM    662  N   THR A 104      19.105  37.539  68.089  1.00 23.02           N  
ATOM    663  CA  THR A 104      19.013  36.162  68.549  1.00 22.45           C  
ATOM    664  C   THR A 104      19.164  35.058  67.506  1.00 21.13           C  
ATOM    665  O   THR A 104      19.443  33.913  67.858  1.00 24.39           O  
ATOM    666  CB  THR A 104      17.680  35.935  69.301  1.00 21.65           C  
ATOM    667  OG1 THR A 104      16.584  36.155  68.406  1.00 17.53           O  
ATOM    668  CG2 THR A 104      17.554  36.888  70.479  1.00 21.70           C  
ATOM    669  N   CYS A 105      18.981  35.379  66.230  1.00 19.59           N  
ATOM    670  CA  CYS A 105      19.075  34.358  65.193  1.00 18.29           C  
ATOM    671  C   CYS A 105      20.454  33.735  65.059  1.00 16.78           C  
ATOM    672  O   CYS A 105      21.466  34.354  65.390  1.00 16.36           O  
ATOM    673  CB  CYS A 105      18.625  34.910  63.842  1.00 17.87           C  
ATOM    674  SG  CYS A 105      19.723  36.145  63.146  1.00 21.22           S  
ATOM    675  N   ASN A 106      20.466  32.493  64.584  1.00 17.58           N  
ATOM    676  CA  ASN A 106      21.688  31.728  64.372  1.00 18.68           C  
ATOM    677  C   ASN A 106      22.307  32.078  63.031  1.00 20.18           C  
ATOM    678  O   ASN A 106      21.704  31.856  61.981  1.00 21.34           O  
ATOM    679  CB  ASN A 106      21.389  30.229  64.391  1.00 20.57           C  
ATOM    680  CG  ASN A 106      21.188  29.694  65.786  1.00 23.52           C  
ATOM    681  OD1 ASN A 106      20.060  29.490  66.232  1.00 25.43           O  
ATOM    682  ND2 ASN A 106      22.289  29.459  66.486  1.00 25.71           N  
ATOM    683  N   VAL A 107      23.514  32.631  63.068  1.00 17.74           N  
ATOM    684  CA  VAL A 107      24.216  32.991  61.845  1.00 14.85           C  
ATOM    685  C   VAL A 107      25.411  32.066  61.680  1.00 17.09           C  
ATOM    686  O   VAL A 107      26.483  32.308  62.236  1.00 22.70           O  
ATOM    687  CB  VAL A 107      24.687  34.452  61.873  1.00  9.34           C  
ATOM    688  CG1 VAL A 107      25.453  34.783  60.608  1.00  3.47           C  
ATOM    689  CG2 VAL A 107      23.496  35.374  62.018  1.00  9.99           C  
ATOM    690  N   LEU A 108      25.194  30.975  60.952  1.00 14.26           N  
ATOM    691  CA  LEU A 108      26.236  29.993  60.699  1.00 11.75           C  
ATOM    692  C   LEU A 108      27.008  30.385  59.443  1.00 10.72           C  
ATOM    693  O   LEU A 108      26.475  30.333  58.338  1.00 11.55           O  
ATOM    694  CB  LEU A 108      25.620  28.602  60.517  1.00 12.80           C  
ATOM    695  CG  LEU A 108      24.590  28.125  61.547  1.00 14.12           C  
ATOM    696  CD1 LEU A 108      24.206  26.682  61.266  1.00 15.38           C  
ATOM    697  CD2 LEU A 108      25.145  28.244  62.945  1.00 11.92           C  
ATOM    698  N   VAL A 109      28.261  30.783  59.620  1.00  8.90           N  
ATOM    699  CA  VAL A 109      29.097  31.192  58.502  1.00 12.96           C  
ATOM    700  C   VAL A 109      30.042  30.082  58.048  1.00 17.27           C  
ATOM    701  O   VAL A 109      30.989  29.739  58.755  1.00 20.77           O  
ATOM    702  CB  VAL A 109      29.925  32.436  58.867  1.00 11.00           C  
ATOM    703  CG1 VAL A 109      30.716  32.918  57.664  1.00 14.36           C  
ATOM    704  CG2 VAL A 109      29.017  33.532  59.385  1.00 11.82           C  
ATOM    705  N   ALA A 110      29.782  29.538  56.861  1.00 19.95           N  
ATOM    706  CA  ALA A 110      30.602  28.473  56.279  1.00 25.42           C  
ATOM    707  C   ALA A 110      31.353  29.002  55.048  1.00 27.69           C  
ATOM    708  O   ALA A 110      31.652  28.257  54.109  1.00 27.49           O  
ATOM    709  CB  ALA A 110      29.722  27.323  55.857  1.00 27.35           C  
ATOM    710  N   LEU A 111      31.631  30.278  55.121  1.00 31.88           N  
ATOM    711  CA  LEU A 111      32.296  31.058  54.064  1.00 33.47           C  
ATOM    712  C   LEU A 111      33.809  30.785  54.042  1.00 36.79           C  
ATOM    713  O   LEU A 111      34.448  30.680  55.094  1.00 38.96           O  
ATOM    714  CB  LEU A 111      32.026  32.550  54.416  1.00 33.27           C  
ATOM    715  CG  LEU A 111      32.196  33.597  53.296  1.00 29.58           C  
ATOM    716  CD1 LEU A 111      33.655  33.824  52.911  1.00 34.81           C  
ATOM    717  CD2 LEU A 111      31.451  33.263  52.008  1.00 25.79           C  
ATOM    718  N   GLU A 112      34.362  30.660  52.837  1.00 38.07           N  
ATOM    719  CA  GLU A 112      35.797  30.423  52.633  1.00 40.53           C  
ATOM    720  C   GLU A 112      36.406  31.699  52.039  1.00 39.93           C  
ATOM    721  O   GLU A 112      36.025  32.102  50.941  1.00 41.28           O  
ATOM    722  CB  GLU A 112      36.004  29.278  51.629  1.00 46.00           C  
ATOM    723  CG  GLU A 112      35.242  27.980  51.922  1.00 53.26           C  
ATOM    724  CD  GLU A 112      35.949  27.069  52.916  1.00 56.34           C  
ATOM    725  OE1 GLU A 112      37.104  26.662  52.652  1.00 56.90           O  
ATOM    726  OE2 GLU A 112      35.340  26.743  53.955  1.00 60.48           O  
ATOM    727  N   GLN A 113      37.337  32.341  52.743  1.00 39.71           N  
ATOM    728  CA  GLN A 113      37.936  33.569  52.212  1.00 42.69           C  
ATOM    729  C   GLN A 113      39.456  33.533  52.031  1.00 46.49           C  
ATOM    730  O   GLN A 113      40.191  33.415  53.005  1.00 46.49           O  
ATOM    731  CB  GLN A 113      37.558  34.785  53.078  1.00 39.66           C  
ATOM    732  CG  GLN A 113      38.058  36.114  52.491  1.00 38.40           C  
ATOM    733  CD  GLN A 113      37.816  37.327  53.381  1.00 35.64           C  
ATOM    734  OE1 GLN A 113      38.506  38.340  53.261  1.00 35.34           O  
ATOM    735  NE2 GLN A 113      36.831  37.230  54.261  1.00 32.13           N  
ATOM    736  N   GLN A 114      39.920  33.674  50.787  1.00 51.52           N  
ATOM    737  CA  GLN A 114      41.357  33.694  50.495  1.00 55.88           C  
ATOM    738  C   GLN A 114      41.907  35.106  50.732  1.00 55.94           C  
ATOM    739  O   GLN A 114      41.373  35.855  51.545  1.00 57.08           O  
ATOM    740  CB  GLN A 114      41.646  33.276  49.052  1.00 60.40           C  
ATOM    741  CG  GLN A 114      41.365  31.815  48.734  1.00 67.52           C  
ATOM    742  CD  GLN A 114      40.000  31.608  48.117  1.00 71.34           C  
ATOM    743  OE1 GLN A 114      39.890  31.209  46.958  1.00 76.18           O  
ATOM    744  NE2 GLN A 114      38.950  31.890  48.883  1.00 74.08           N  
ATOM    745  N   SER A 115      42.973  35.462  50.011  1.00 55.33           N  
ATOM    746  CA  SER A 115      43.571  36.780  50.169  1.00 56.73           C  
ATOM    747  C   SER A 115      44.072  37.495  48.903  1.00 59.71           C  
ATOM    748  O   SER A 115      43.817  38.688  48.725  1.00 58.89           O  
ATOM    749  CB  SER A 115      44.670  36.766  51.253  1.00 55.99           C  
ATOM    750  OG  SER A 115      45.436  37.958  51.206  1.00 57.02           O  
ATOM    751  N   PRO A 116      44.827  36.788  48.015  1.00 60.64           N  
ATOM    752  CA  PRO A 116      45.347  37.383  46.776  1.00 62.04           C  
ATOM    753  C   PRO A 116      44.434  37.197  45.566  1.00 62.22           C  
ATOM    754  O   PRO A 116      44.861  36.596  44.550  1.00 63.80           O  
ATOM    755  CB  PRO A 116      46.683  36.671  46.611  1.00 63.39           C  
ATOM    756  CG  PRO A 116      46.345  35.270  47.034  1.00 64.63           C  
ATOM    757  CD  PRO A 116      45.379  35.421  48.199  1.00 62.65           C  
ATOM    758  N   GLU A 129      40.456  46.263  30.435  1.00 47.31           N  
ATOM    759  CA  GLU A 129      39.447  46.827  29.499  1.00 46.58           C  
ATOM    760  C   GLU A 129      39.063  45.773  28.477  1.00 45.20           C  
ATOM    761  O   GLU A 129      37.895  45.651  28.105  1.00 47.11           O  
ATOM    762  CB  GLU A 129      40.003  48.059  28.771  1.00 49.23           C  
ATOM    763  CG  GLU A 129      39.037  48.656  27.744  1.00 55.77           C  
ATOM    764  CD  GLU A 129      39.708  49.595  26.750  1.00 59.09           C  
ATOM    765  OE1 GLU A 129      40.429  49.104  25.853  1.00 57.98           O  
ATOM    766  OE2 GLU A 129      39.493  50.822  26.846  1.00 61.91           O  
ATOM    767  N   ASP A 130      40.063  45.027  28.020  1.00 44.96           N  
ATOM    768  CA  ASP A 130      39.841  43.983  27.030  1.00 48.53           C  
ATOM    769  C   ASP A 130      40.025  42.598  27.659  1.00 49.32           C  
ATOM    770  O   ASP A 130      40.601  41.698  27.041  1.00 50.50           O  
ATOM    771  CB  ASP A 130      40.804  44.174  25.854  1.00 49.71           C  
ATOM    772  CG  ASP A 130      40.286  43.554  24.572  1.00 52.09           C  
ATOM    773  OD1 ASP A 130      39.525  44.241  23.856  1.00 52.93           O  
ATOM    774  OD2 ASP A 130      40.642  42.391  24.277  1.00 52.60           O  
ATOM    775  N   VAL A 131      39.494  42.433  28.869  1.00 50.18           N  
ATOM    776  CA  VAL A 131      39.605  41.189  29.636  1.00 51.66           C  
ATOM    777  C   VAL A 131      39.206  39.918  28.888  1.00 51.64           C  
ATOM    778  O   VAL A 131      40.060  39.124  28.495  1.00 55.50           O  
ATOM    779  CB  VAL A 131      38.781  41.259  30.942  1.00 52.25           C  
ATOM    780  CG1 VAL A 131      39.180  40.119  31.885  1.00 53.38           C  
ATOM    781  CG2 VAL A 131      38.969  42.609  31.622  1.00 55.89           C  
ATOM    782  N   GLY A 132      37.907  39.719  28.700  1.00 49.34           N  
ATOM    783  CA  GLY A 132      37.446  38.523  28.016  1.00 46.12           C  
ATOM    784  C   GLY A 132      36.358  37.856  28.834  1.00 45.32           C  
ATOM    785  O   GLY A 132      36.601  37.404  29.956  1.00 45.19           O  
ATOM    786  N   ALA A 133      35.166  37.773  28.253  1.00 43.49           N  
ATOM    787  CA  ALA A 133      33.997  37.202  28.904  1.00 42.18           C  
ATOM    788  C   ALA A 133      34.143  35.774  29.433  1.00 40.94           C  
ATOM    789  O   ALA A 133      34.561  34.871  28.701  1.00 41.66           O  
ATOM    790  CB  ALA A 133      32.808  37.287  27.953  1.00 41.96           C  
ATOM    791  N   GLY A 134      33.836  35.593  30.722  1.00 27.87           N  
ATOM    792  CA  GLY A 134      33.849  34.262  31.329  1.00 31.38           C  
ATOM    793  C   GLY A 134      32.542  33.550  30.993  1.00 28.19           C  
ATOM    794  O   GLY A 134      31.464  34.131  31.097  1.00 28.34           O  
ATOM    795  N   ASP A 135      32.619  32.274  30.651  1.00 28.81           N  
ATOM    796  CA  ASP A 135      31.489  31.402  30.387  1.00 27.82           C  
ATOM    797  C   ASP A 135      30.678  31.860  29.175  1.00 27.79           C  
ATOM    798  O   ASP A 135      30.122  32.960  29.175  1.00 29.90           O  
ATOM    799  CB  ASP A 135      30.557  31.236  31.592  1.00 27.83           C  
ATOM    800  CG  ASP A 135      31.270  30.955  32.913  1.00 28.28           C  
ATOM    801  OD1 ASP A 135      32.111  30.025  32.969  1.00 27.48           O  
ATOM    802  OD2 ASP A 135      31.010  31.707  33.890  1.00 30.27           O  
ATOM    803  N   GLN A 136      30.595  31.027  28.135  1.00 28.98           N  
ATOM    804  CA  GLN A 136      29.590  31.230  27.091  1.00 27.29           C  
ATOM    805  C   GLN A 136      28.314  31.809  27.706  1.00 29.94           C  
ATOM    806  O   GLN A 136      27.834  31.276  28.710  1.00 31.97           O  
ATOM    807  CB  GLN A 136      29.229  29.937  26.371  1.00 28.98           C  
ATOM    808  CG  GLN A 136      30.154  29.436  25.290  1.00 31.95           C  
ATOM    809  CD  GLN A 136      30.241  30.317  24.065  1.00 28.20           C  
ATOM    810  OE1 GLN A 136      29.239  30.626  23.418  1.00 27.71           O  
ATOM    811  NE2 GLN A 136      31.464  30.724  23.735  1.00 25.59           N  
ATOM    812  N   GLY A 137      27.766  32.851  27.102  1.00 19.24           N  
ATOM    813  CA  GLY A 137      26.568  33.430  27.664  1.00 18.86           C  
ATOM    814  C   GLY A 137      25.691  34.122  26.651  1.00 19.41           C  
ATOM    815  O   GLY A 137      26.097  34.389  25.519  1.00 18.17           O  
ATOM    816  N   LEU A 138      24.474  34.417  27.088  1.00 19.92           N  
ATOM    817  CA  LEU A 138      23.475  35.092  26.275  1.00 19.04           C  
ATOM    818  C   LEU A 138      22.611  35.928  27.205  1.00 19.70           C  
ATOM    819  O   LEU A 138      21.751  35.399  27.912  1.00 19.66           O  
ATOM    820  CB  LEU A 138      22.598  34.067  25.563  1.00 19.71           C  
ATOM    821  CG  LEU A 138      21.355  34.614  24.863  1.00 22.77           C  
ATOM    822  CD1 LEU A 138      21.756  35.455  23.672  1.00 20.30           C  
ATOM    823  CD2 LEU A 138      20.470  33.462  24.432  1.00 30.83           C  
ATOM    824  N   MET A 139      22.868  37.231  27.236  1.00 19.40           N  
ATOM    825  CA  MET A 139      22.104  38.132  28.087  1.00 18.13           C  
ATOM    826  C   MET A 139      21.012  38.847  27.309  1.00 17.51           C  
ATOM    827  O   MET A 139      21.158  39.132  26.121  1.00 15.59           O  
ATOM    828  CB  MET A 139      23.022  39.158  28.752  1.00 18.81           C  
ATOM    829  CG  MET A 139      23.897  38.605  29.855  1.00 24.19           C  
ATOM    830  SD  MET A 139      24.985  37.281  29.318  1.00 31.60           S  
ATOM    831  CE  MET A 139      24.938  36.228  30.753  1.00 34.48           C  
ATOM    832  N   PHE A 140      19.919  39.144  28.001  1.00 17.19           N  
ATOM    833  CA  PHE A 140      18.779  39.826  27.406  1.00 17.43           C  
ATOM    834  C   PHE A 140      18.573  41.212  28.010  1.00 19.02           C  
ATOM    835  O   PHE A 140      18.957  41.473  29.151  1.00 22.94           O  
ATOM    836  CB  PHE A 140      17.510  38.999  27.604  1.00 15.25           C  
ATOM    837  CG  PHE A 140      17.492  37.715  26.832  1.00 12.88           C  
ATOM    838  CD1 PHE A 140      17.290  37.726  25.460  1.00 13.76           C  
ATOM    839  CD2 PHE A 140      17.644  36.493  27.480  1.00 10.52           C  
ATOM    840  CE1 PHE A 140      17.237  36.539  24.738  1.00 13.92           C  
ATOM    841  CE2 PHE A 140      17.592  35.299  26.765  1.00 10.02           C  
ATOM    842  CZ  PHE A 140      17.389  35.324  25.392  1.00 10.96           C  
ATOM    843  N   GLY A 141      17.965  42.096  27.231  1.00 17.88           N  
ATOM    844  CA  GLY A 141      17.689  43.447  27.691  1.00 15.53           C  
ATOM    845  C   GLY A 141      16.304  43.809  27.211  1.00 14.83           C  
ATOM    846  O   GLY A 141      15.911  43.414  26.111  1.00 12.13           O  
ATOM    847  N   TYR A 142      15.555  44.544  28.024  1.00 11.06           N  
ATOM    848  CA  TYR A 142      14.204  44.903  27.639  1.00 10.42           C  
ATOM    849  C   TYR A 142      13.796  46.286  28.108  1.00 13.49           C  
ATOM    850  O   TYR A 142      14.215  46.749  29.168  1.00 14.53           O  
ATOM    851  CB  TYR A 142      13.215  43.853  28.142  1.00  4.37           C  
ATOM    852  CG  TYR A 142      11.792  44.116  27.725  1.00  4.35           C  
ATOM    853  CD1 TYR A 142      11.342  43.774  26.454  1.00  2.34           C  
ATOM    854  CD2 TYR A 142      10.890  44.703  28.607  1.00  4.48           C  
ATOM    855  CE1 TYR A 142      10.028  44.012  26.072  1.00  4.70           C  
ATOM    856  CE2 TYR A 142       9.581  44.945  28.239  1.00  4.48           C  
ATOM    857  CZ  TYR A 142       9.154  44.599  26.974  1.00  6.77           C  
ATOM    858  OH  TYR A 142       7.849  44.848  26.628  1.00  5.26           O  
ATOM    859  N   ALA A 143      12.934  46.917  27.321  1.00 16.44           N  
ATOM    860  CA  ALA A 143      12.447  48.253  27.618  1.00 19.07           C  
ATOM    861  C   ALA A 143      11.192  48.545  26.810  1.00 20.83           C  
ATOM    862  O   ALA A 143      11.056  48.101  25.669  1.00 20.34           O  
ATOM    863  CB  ALA A 143      13.518  49.270  27.291  1.00 19.23           C  
ATOM    864  N   THR A 144      10.285  49.308  27.409  1.00 22.74           N  
ATOM    865  CA  THR A 144       9.033  49.682  26.762  1.00 25.82           C  
ATOM    866  C   THR A 144       8.647  51.065  27.278  1.00 31.24           C  
ATOM    867  O   THR A 144       8.918  51.390  28.436  1.00 34.98           O  
ATOM    868  CB  THR A 144       7.920  48.662  27.072  1.00 24.26           C  
ATOM    869  OG1 THR A 144       6.661  49.154  26.598  1.00 25.21           O  
ATOM    870  CG2 THR A 144       7.846  48.405  28.569  1.00 23.66           C  
ATOM    871  N   ASP A 145       8.021  51.881  26.430  1.00 31.99           N  
ATOM    872  CA  ASP A 145       7.645  53.239  26.820  1.00 32.13           C  
ATOM    873  C   ASP A 145       6.327  53.405  27.579  1.00 32.47           C  
ATOM    874  O   ASP A 145       5.873  54.530  27.775  1.00 36.43           O  
ATOM    875  CB  ASP A 145       7.661  54.173  25.599  1.00 33.48           C  
ATOM    876  CG  ASP A 145       6.675  53.756  24.511  1.00 33.54           C  
ATOM    877  OD1 ASP A 145       5.955  52.745  24.674  1.00 34.09           O  
ATOM    878  OD2 ASP A 145       6.627  54.455  23.479  1.00 35.13           O  
ATOM    879  N   GLU A 146       5.727  52.306  28.037  1.00 30.45           N  
ATOM    880  CA  GLU A 146       4.451  52.385  28.749  1.00 27.23           C  
ATOM    881  C   GLU A 146       4.519  53.076  30.103  1.00 23.05           C  
ATOM    882  O   GLU A 146       3.490  53.392  30.690  1.00 20.49           O  
ATOM    883  CB  GLU A 146       3.828  51.002  28.894  1.00 29.50           C  
ATOM    884  CG  GLU A 146       4.570  50.063  29.813  1.00 34.80           C  
ATOM    885  CD  GLU A 146       4.185  48.623  29.572  1.00 37.07           C  
ATOM    886  OE1 GLU A 146       4.675  48.049  28.581  1.00 39.08           O  
ATOM    887  OE2 GLU A 146       3.397  48.066  30.363  1.00 39.91           O  
ATOM    888  N   THR A 147       5.732  53.280  30.605  1.00 20.39           N  
ATOM    889  CA  THR A 147       5.950  53.968  31.876  1.00 21.10           C  
ATOM    890  C   THR A 147       7.234  54.779  31.736  1.00 24.98           C  
ATOM    891  O   THR A 147       8.051  54.500  30.857  1.00 26.97           O  
ATOM    892  CB  THR A 147       6.122  52.982  33.051  1.00 19.39           C  
ATOM    893  OG1 THR A 147       7.185  52.068  32.757  1.00 15.78           O  
ATOM    894  CG2 THR A 147       4.840  52.209  33.305  1.00 18.29           C  
ATOM    895  N   GLU A 148       7.415  55.787  32.586  1.00 27.45           N  
ATOM    896  CA  GLU A 148       8.623  56.606  32.523  1.00 31.84           C  
ATOM    897  C   GLU A 148       9.886  55.812  32.859  1.00 30.11           C  
ATOM    898  O   GLU A 148      10.978  56.171  32.422  1.00 32.72           O  
ATOM    899  CB  GLU A 148       8.510  57.846  33.426  1.00 38.08           C  
ATOM    900  CG  GLU A 148       8.188  57.553  34.895  1.00 49.05           C  
ATOM    901  CD  GLU A 148       8.252  58.786  35.799  1.00 54.61           C  
ATOM    902  OE1 GLU A 148       7.874  59.898  35.359  1.00 58.00           O  
ATOM    903  OE2 GLU A 148       8.673  58.631  36.968  1.00 56.58           O  
ATOM    904  N   GLU A 149       9.734  54.721  33.608  1.00 26.42           N  
ATOM    905  CA  GLU A 149      10.876  53.883  33.977  1.00 22.79           C  
ATOM    906  C   GLU A 149      11.370  53.027  32.819  1.00 22.34           C  
ATOM    907  O   GLU A 149      12.486  52.510  32.862  1.00 21.55           O  
ATOM    908  CB  GLU A 149      10.524  52.954  35.139  1.00 21.28           C  
ATOM    909  CG  GLU A 149      10.234  53.654  36.448  1.00 23.63           C  
ATOM    910  CD  GLU A 149       8.761  53.892  36.679  1.00 25.47           C  
ATOM    911  OE1 GLU A 149       8.014  54.105  35.701  1.00 28.51           O  
ATOM    912  OE2 GLU A 149       8.350  53.861  37.854  1.00 28.12           O  
ATOM    913  N   CYS A 150      10.531  52.890  31.793  1.00 21.07           N  
ATOM    914  CA  CYS A 150      10.818  52.080  30.613  1.00 22.55           C  
ATOM    915  C   CYS A 150      10.726  50.604  30.968  1.00 21.45           C  
ATOM    916  O   CYS A 150      11.432  49.769  30.412  1.00 23.09           O  
ATOM    917  CB  CYS A 150      12.192  52.409  30.027  1.00 26.86           C  
ATOM    918  SG  CYS A 150      12.308  54.055  29.301  1.00 42.21           S  
ATOM    919  N   MET A 151       9.822  50.300  31.898  1.00 20.84           N  
ATOM    920  CA  MET A 151       9.586  48.945  32.372  1.00 19.87           C  
ATOM    921  C   MET A 151       8.087  48.646  32.331  1.00 20.39           C  
ATOM    922  O   MET A 151       7.270  49.561  32.398  1.00 23.08           O  
ATOM    923  CB  MET A 151      10.075  48.821  33.819  1.00 19.54           C  
ATOM    924  CG  MET A 151      11.577  48.864  33.990  1.00 19.91           C  
ATOM    925  SD  MET A 151      12.324  47.359  33.382  1.00 19.54           S  
ATOM    926  CE  MET A 151      11.852  46.235  34.689  1.00 23.73           C  
ATOM    927  N   PRO A 152       7.706  47.362  32.215  1.00 18.32           N  
ATOM    928  CA  PRO A 152       6.299  46.959  32.155  1.00 15.81           C  
ATOM    929  C   PRO A 152       5.514  47.519  33.340  1.00 16.09           C  
ATOM    930  O   PRO A 152       5.990  47.487  34.473  1.00 18.95           O  
ATOM    931  CB  PRO A 152       6.394  45.439  32.216  1.00 15.18           C  
ATOM    932  CG  PRO A 152       7.653  45.177  31.456  1.00 16.89           C  
ATOM    933  CD  PRO A 152       8.584  46.186  32.075  1.00 15.86           C  
ATOM    934  N   LEU A 153       4.327  48.060  33.070  1.00 13.13           N  
ATOM    935  CA  LEU A 153       3.506  48.649  34.123  1.00 10.77           C  
ATOM    936  C   LEU A 153       3.222  47.644  35.222  1.00  9.64           C  
ATOM    937  O   LEU A 153       3.316  47.957  36.410  1.00  8.18           O  
ATOM    938  CB  LEU A 153       2.180  49.164  33.556  1.00 11.38           C  
ATOM    939  CG  LEU A 153       1.230  49.809  34.573  1.00 13.79           C  
ATOM    940  CD1 LEU A 153       1.853  51.062  35.161  1.00 15.82           C  
ATOM    941  CD2 LEU A 153      -0.089  50.141  33.908  1.00 16.06           C  
ATOM    942  N   THR A 154       2.903  46.426  34.810  1.00  8.58           N  
ATOM    943  CA  THR A 154       2.580  45.351  35.728  1.00 10.45           C  
ATOM    944  C   THR A 154       3.647  45.109  36.796  1.00  9.65           C  
ATOM    945  O   THR A 154       3.328  45.019  37.978  1.00 12.10           O  
ATOM    946  CB  THR A 154       2.278  44.051  34.953  1.00 12.13           C  
ATOM    947  OG1 THR A 154       1.932  43.010  35.875  1.00 22.61           O  
ATOM    948  CG2 THR A 154       3.480  43.614  34.129  1.00  8.09           C  
ATOM    949  N   ILE A 155       4.910  45.040  36.390  1.00  8.87           N  
ATOM    950  CA  ILE A 155       5.994  44.808  37.339  1.00  7.20           C  
ATOM    951  C   ILE A 155       6.366  46.072  38.112  1.00  6.99           C  
ATOM    952  O   ILE A 155       6.764  45.998  39.274  1.00  4.95           O  
ATOM    953  CB  ILE A 155       7.243  44.229  36.642  1.00  5.40           C  
ATOM    954  CG1 ILE A 155       8.314  43.874  37.669  1.00  4.04           C  
ATOM    955  CG2 ILE A 155       7.790  45.203  35.625  1.00  9.51           C  
ATOM    956  CD1 ILE A 155       7.922  42.745  38.590  1.00  6.18           C  
ATOM    957  N   VAL A 156       6.229  47.230  37.468  1.00  7.05           N  
ATOM    958  CA  VAL A 156       6.539  48.499  38.117  1.00  6.75           C  
ATOM    959  C   VAL A 156       5.594  48.728  39.285  1.00  9.50           C  
ATOM    960  O   VAL A 156       6.027  49.078  40.384  1.00 12.87           O  
ATOM    961  CB  VAL A 156       6.426  49.677  37.142  1.00  5.57           C  
ATOM    962  CG1 VAL A 156       6.535  50.993  37.890  1.00  5.90           C  
ATOM    963  CG2 VAL A 156       7.517  49.588  36.100  1.00  2.58           C  
ATOM    964  N   LEU A 157       4.302  48.533  39.037  1.00  6.74           N  
ATOM    965  CA  LEU A 157       3.287  48.697  40.064  1.00  5.10           C  
ATOM    966  C   LEU A 157       3.493  47.684  41.172  1.00  6.16           C  
ATOM    967  O   LEU A 157       3.363  48.008  42.352  1.00  6.50           O  
ATOM    968  CB  LEU A 157       1.900  48.523  39.460  1.00  2.00           C  
ATOM    969  CG  LEU A 157       1.109  49.806  39.212  1.00  2.00           C  
ATOM    970  CD1 LEU A 157       2.015  50.901  38.682  1.00  2.37           C  
ATOM    971  CD2 LEU A 157      -0.029  49.521  38.246  1.00  2.00           C  
ATOM    972  N   ALA A 158       3.840  46.462  40.783  1.00  7.50           N  
ATOM    973  CA  ALA A 158       4.073  45.384  41.734  1.00 10.10           C  
ATOM    974  C   ALA A 158       5.196  45.742  42.694  1.00 12.03           C  
ATOM    975  O   ALA A 158       5.100  45.483  43.894  1.00 14.36           O  
ATOM    976  CB  ALA A 158       4.397  44.102  41.001  1.00 12.06           C  
ATOM    977  N   HIS A 159       6.261  46.331  42.159  1.00 11.64           N  
ATOM    978  CA  HIS A 159       7.397  46.738  42.969  1.00 13.42           C  
ATOM    979  C   HIS A 159       7.035  47.925  43.842  1.00 17.12           C  
ATOM    980  O   HIS A 159       7.235  47.890  45.057  1.00 19.92           O  
ATOM    981  CB  HIS A 159       8.579  47.105  42.084  1.00 13.82           C  
ATOM    982  CG  HIS A 159       9.340  45.921  41.580  1.00 17.40           C  
ATOM    983  ND1 HIS A 159       9.981  45.910  40.361  1.00 20.31           N  
ATOM    984  CD2 HIS A 159       9.575  44.711  42.142  1.00 15.74           C  
ATOM    985  CE1 HIS A 159      10.578  44.746  40.193  1.00 19.76           C  
ATOM    986  NE2 HIS A 159      10.347  44.002  41.257  1.00 19.06           N  
ATOM    987  N   LYS A 160       6.490  48.967  43.221  1.00 17.41           N  
ATOM    988  CA  LYS A 160       6.098  50.174  43.938  1.00 17.25           C  
ATOM    989  C   LYS A 160       5.122  49.896  45.073  1.00 16.26           C  
ATOM    990  O   LYS A 160       5.158  50.561  46.109  1.00 18.97           O  
ATOM    991  CB  LYS A 160       5.500  51.202  42.981  1.00 20.18           C  
ATOM    992  CG  LYS A 160       6.524  51.931  42.150  1.00 25.41           C  
ATOM    993  CD  LYS A 160       5.928  53.185  41.550  1.00 31.98           C  
ATOM    994  CE  LYS A 160       7.006  54.027  40.887  1.00 36.73           C  
ATOM    995  NZ  LYS A 160       6.456  55.297  40.324  1.00 43.48           N  
ATOM    996  N   LEU A 161       4.264  48.901  44.886  1.00 14.06           N  
ATOM    997  CA  LEU A 161       3.288  48.538  45.900  1.00 13.70           C  
ATOM    998  C   LEU A 161       4.012  48.069  47.160  1.00 13.48           C  
ATOM    999  O   LEU A 161       3.673  48.486  48.268  1.00 13.47           O  
ATOM   1000  CB  LEU A 161       2.363  47.453  45.359  1.00 16.19           C  
ATOM   1001  CG  LEU A 161       0.907  47.459  45.826  1.00 21.27           C  
ATOM   1002  CD1 LEU A 161       0.330  48.859  45.776  1.00 18.29           C  
ATOM   1003  CD2 LEU A 161       0.095  46.531  44.938  1.00 25.72           C  
ATOM   1004  N   ASN A 162       5.032  47.232  46.978  1.00 13.34           N  
ATOM   1005  CA  ASN A 162       5.827  46.729  48.093  1.00 16.60           C  
ATOM   1006  C   ASN A 162       6.668  47.854  48.695  1.00 19.10           C  
ATOM   1007  O   ASN A 162       6.827  47.936  49.913  1.00 23.36           O  
ATOM   1008  CB  ASN A 162       6.751  45.594  47.638  1.00 17.59           C  
ATOM   1009  CG  ASN A 162       6.017  44.279  47.430  1.00 21.58           C  
ATOM   1010  OD1 ASN A 162       6.051  43.703  46.343  1.00 25.19           O  
ATOM   1011  ND2 ASN A 162       5.364  43.787  48.478  1.00 21.15           N  
ATOM   1012  N   THR A 163       7.198  48.721  47.837  1.00 19.54           N  
ATOM   1013  CA  THR A 163       8.027  49.839  48.275  1.00 19.16           C  
ATOM   1014  C   THR A 163       7.273  50.757  49.222  1.00 17.40           C  
ATOM   1015  O   THR A 163       7.791  51.143  50.269  1.00 19.76           O  
ATOM   1016  CB  THR A 163       8.539  50.655  47.074  1.00 20.84           C  
ATOM   1017  OG1 THR A 163       9.453  49.852  46.315  1.00 23.04           O  
ATOM   1018  CG2 THR A 163       9.248  51.928  47.538  1.00 22.47           C  
ATOM   1019  N   ARG A 164       6.047  51.100  48.846  1.00 16.87           N  
ATOM   1020  CA  ARG A 164       5.199  51.968  49.646  1.00 19.03           C  
ATOM   1021  C   ARG A 164       4.926  51.394  51.030  1.00 17.94           C  
ATOM   1022  O   ARG A 164       4.912  52.124  52.020  1.00 20.00           O  
ATOM   1023  CB  ARG A 164       3.878  52.210  48.919  1.00 21.34           C  
ATOM   1024  CG  ARG A 164       2.736  52.663  49.820  1.00 26.59           C  
ATOM   1025  CD  ARG A 164       2.217  54.044  49.453  1.00 30.92           C  
ATOM   1026  NE  ARG A 164       2.944  55.117  50.125  1.00 33.42           N  
ATOM   1027  CZ  ARG A 164       2.362  56.122  50.778  1.00 35.73           C  
ATOM   1028  NH1 ARG A 164       1.040  56.200  50.853  1.00 32.30           N  
ATOM   1029  NH2 ARG A 164       3.104  57.052  51.363  1.00 40.19           N  
ATOM   1030  N   MET A 165       4.700  50.089  51.097  1.00 14.79           N  
ATOM   1031  CA  MET A 165       4.413  49.442  52.368  1.00 12.81           C  
ATOM   1032  C   MET A 165       5.587  49.523  53.324  1.00 15.08           C  
ATOM   1033  O   MET A 165       5.407  49.628  54.537  1.00 17.08           O  
ATOM   1034  CB  MET A 165       4.008  47.995  52.140  1.00  9.05           C  
ATOM   1035  CG  MET A 165       2.836  47.863  51.201  1.00  7.23           C  
ATOM   1036  SD  MET A 165       2.229  46.202  51.141  1.00  6.92           S  
ATOM   1037  CE  MET A 165       1.160  46.251  52.529  1.00 11.26           C  
ATOM   1038  N   ALA A 166       6.791  49.483  52.767  1.00 14.60           N  
ATOM   1039  CA  ALA A 166       8.005  49.569  53.562  1.00 15.26           C  
ATOM   1040  C   ALA A 166       8.139  50.989  54.088  1.00 16.53           C  
ATOM   1041  O   ALA A 166       8.610  51.209  55.208  1.00 18.33           O  
ATOM   1042  CB  ALA A 166       9.210  49.208  52.717  1.00 15.42           C  
ATOM   1043  N   ASP A 167       7.728  51.953  53.270  1.00 15.95           N  
ATOM   1044  CA  ASP A 167       7.797  53.350  53.662  1.00 17.31           C  
ATOM   1045  C   ASP A 167       6.887  53.586  54.853  1.00 18.86           C  
ATOM   1046  O   ASP A 167       7.331  54.080  55.889  1.00 21.70           O  
ATOM   1047  CB  ASP A 167       7.388  54.255  52.504  1.00 20.23           C  
ATOM   1048  CG  ASP A 167       8.416  54.279  51.388  1.00 25.16           C  
ATOM   1049  OD1 ASP A 167       9.611  54.046  51.664  1.00 27.78           O  
ATOM   1050  OD2 ASP A 167       8.031  54.542  50.229  1.00 31.13           O  
ATOM   1051  N   LEU A 168       5.632  53.180  54.718  1.00 18.63           N  
ATOM   1052  CA  LEU A 168       4.647  53.336  55.780  1.00 19.82           C  
ATOM   1053  C   LEU A 168       5.064  52.575  57.031  1.00 22.09           C  
ATOM   1054  O   LEU A 168       4.726  52.967  58.153  1.00 23.86           O  
ATOM   1055  CB  LEU A 168       3.284  52.849  55.299  1.00 18.61           C  
ATOM   1056  CG  LEU A 168       2.757  53.588  54.069  1.00 16.53           C  
ATOM   1057  CD1 LEU A 168       1.475  52.958  53.585  1.00 18.71           C  
ATOM   1058  CD2 LEU A 168       2.547  55.051  54.396  1.00 12.98           C  
ATOM   1059  N   ARG A 169       5.810  51.493  56.825  1.00 22.78           N  
ATOM   1060  CA  ARG A 169       6.303  50.672  57.918  1.00 20.27           C  
ATOM   1061  C   ARG A 169       7.382  51.453  58.657  1.00 18.66           C  
ATOM   1062  O   ARG A 169       7.304  51.641  59.870  1.00 17.41           O  
ATOM   1063  CB  ARG A 169       6.890  49.364  57.373  1.00 20.38           C  
ATOM   1064  CG  ARG A 169       7.071  48.275  58.426  1.00 22.76           C  
ATOM   1065  CD  ARG A 169       7.821  47.058  57.894  1.00 23.11           C  
ATOM   1066  NE  ARG A 169       9.265  47.269  57.880  1.00 21.99           N  
ATOM   1067  CZ  ARG A 169      10.053  47.004  56.843  1.00 22.38           C  
ATOM   1068  NH1 ARG A 169       9.540  46.514  55.724  1.00 23.19           N  
ATOM   1069  NH2 ARG A 169      11.352  47.248  56.921  1.00 21.45           N  
ATOM   1070  N   ARG A 170       8.353  51.957  57.903  1.00 18.72           N  
ATOM   1071  CA  ARG A 170       9.468  52.701  58.471  1.00 22.08           C  
ATOM   1072  C   ARG A 170       9.150  54.111  58.939  1.00 22.43           C  
ATOM   1073  O   ARG A 170       9.866  54.661  59.776  1.00 23.63           O  
ATOM   1074  CB  ARG A 170      10.644  52.719  57.496  1.00 25.07           C  
ATOM   1075  CG  ARG A 170      11.253  51.350  57.272  1.00 29.01           C  
ATOM   1076  CD  ARG A 170      12.579  51.439  56.553  1.00 29.92           C  
ATOM   1077  NE  ARG A 170      13.248  50.142  56.493  1.00 32.01           N  
ATOM   1078  CZ  ARG A 170      13.225  49.326  55.442  1.00 31.55           C  
ATOM   1079  NH1 ARG A 170      12.565  49.662  54.341  1.00 32.21           N  
ATOM   1080  NH2 ARG A 170      13.871  48.172  55.493  1.00 32.11           N  
ATOM   1081  N   SER A 171       8.093  54.702  58.394  1.00 22.89           N  
ATOM   1082  CA  SER A 171       7.697  56.048  58.788  1.00 25.67           C  
ATOM   1083  C   SER A 171       6.932  55.988  60.099  1.00 25.93           C  
ATOM   1084  O   SER A 171       7.163  56.789  61.002  1.00 31.25           O  
ATOM   1085  CB  SER A 171       6.820  56.692  57.716  1.00 24.65           C  
ATOM   1086  OG  SER A 171       5.617  55.969  57.547  1.00 27.99           O  
ATOM   1087  N   GLY A 172       6.028  55.022  60.199  1.00 23.72           N  
ATOM   1088  CA  GLY A 172       5.234  54.869  61.401  1.00 21.38           C  
ATOM   1089  C   GLY A 172       3.758  54.940  61.076  1.00 20.95           C  
ATOM   1090  O   GLY A 172       2.924  54.566  61.890  1.00 20.83           O  
ATOM   1091  N   VAL A 173       3.446  55.391  59.865  1.00 20.88           N  
ATOM   1092  CA  VAL A 173       2.069  55.539  59.400  1.00 21.56           C  
ATOM   1093  C   VAL A 173       1.238  54.265  59.568  1.00 21.94           C  
ATOM   1094  O   VAL A 173       0.089  54.324  60.010  1.00 24.99           O  
ATOM   1095  CB  VAL A 173       2.042  56.005  57.935  1.00 21.94           C  
ATOM   1096  CG1 VAL A 173       0.613  56.173  57.448  1.00 26.85           C  
ATOM   1097  CG2 VAL A 173       2.794  57.316  57.790  1.00 23.76           C  
ATOM   1098  N   LEU A 174       1.827  53.132  59.218  1.00 20.43           N  
ATOM   1099  CA  LEU A 174       1.172  51.830  59.373  1.00 22.30           C  
ATOM   1100  C   LEU A 174       2.153  50.985  60.193  1.00 24.36           C  
ATOM   1101  O   LEU A 174       2.951  50.229  59.632  1.00 27.45           O  
ATOM   1102  CB  LEU A 174       0.912  51.183  58.013  1.00 22.27           C  
ATOM   1103  CG  LEU A 174      -0.114  51.840  57.085  1.00 22.45           C  
ATOM   1104  CD1 LEU A 174      -0.374  50.945  55.877  1.00 20.35           C  
ATOM   1105  CD2 LEU A 174      -1.411  52.086  57.841  1.00 24.70           C  
ATOM   1106  N   PRO A 175       2.115  51.123  61.526  1.00 25.94           N  
ATOM   1107  CA  PRO A 175       2.981  50.397  62.462  1.00 27.10           C  
ATOM   1108  C   PRO A 175       2.689  48.916  62.655  1.00 26.80           C  
ATOM   1109  O   PRO A 175       3.400  48.226  63.383  1.00 26.66           O  
ATOM   1110  CB  PRO A 175       2.768  51.176  63.756  1.00 27.03           C  
ATOM   1111  CG  PRO A 175       1.327  51.485  63.696  1.00 27.09           C  
ATOM   1112  CD  PRO A 175       1.180  51.985  62.278  1.00 26.73           C  
ATOM   1113  N   TRP A 176       1.622  48.424  62.027  1.00 24.20           N  
ATOM   1114  CA  TRP A 176       1.269  47.016  62.140  1.00 23.14           C  
ATOM   1115  C   TRP A 176       1.894  46.213  61.021  1.00 21.50           C  
ATOM   1116  O   TRP A 176       1.952  44.988  61.070  1.00 23.35           O  
ATOM   1117  CB  TRP A 176      -0.243  46.852  62.116  1.00 23.42           C  
ATOM   1118  CG  TRP A 176      -0.930  47.706  61.118  1.00 18.35           C  
ATOM   1119  CD1 TRP A 176      -1.457  48.941  61.333  1.00 20.30           C  
ATOM   1120  CD2 TRP A 176      -1.227  47.372  59.768  1.00 17.55           C  
ATOM   1121  NE1 TRP A 176      -2.080  49.397  60.202  1.00 16.12           N  
ATOM   1122  CE2 TRP A 176      -1.953  48.445  59.215  1.00 14.89           C  
ATOM   1123  CE3 TRP A 176      -0.959  46.260  58.957  1.00 19.30           C  
ATOM   1124  CZ2 TRP A 176      -2.414  48.452  57.902  1.00 17.61           C  
ATOM   1125  CZ3 TRP A 176      -1.418  46.262  57.644  1.00 19.84           C  
ATOM   1126  CH2 TRP A 176      -2.137  47.350  57.132  1.00 19.02           C  
ATOM   1127  N   LEU A 177       2.364  46.931  60.012  1.00 19.73           N  
ATOM   1128  CA  LEU A 177       3.003  46.352  58.846  1.00 19.30           C  
ATOM   1129  C   LEU A 177       4.335  45.687  59.216  1.00 19.75           C  
ATOM   1130  O   LEU A 177       5.134  46.264  59.963  1.00 19.71           O  
ATOM   1131  CB  LEU A 177       3.229  47.460  57.812  1.00 16.24           C  
ATOM   1132  CG  LEU A 177       2.891  47.186  56.349  1.00 13.23           C  
ATOM   1133  CD1 LEU A 177       1.597  46.419  56.240  1.00 11.84           C  
ATOM   1134  CD2 LEU A 177       2.787  48.506  55.614  1.00 11.21           C  
ATOM   1135  N   ARG A 178       4.538  44.470  58.734  1.00 19.80           N  
ATOM   1136  CA  ARG A 178       5.767  43.703  58.967  1.00 19.95           C  
ATOM   1137  C   ARG A 178       6.514  43.454  57.638  1.00 18.76           C  
ATOM   1138  O   ARG A 178       5.921  43.527  56.552  1.00 21.23           O  
ATOM   1139  CB  ARG A 178       5.467  42.384  59.671  1.00 24.86           C  
ATOM   1140  CG  ARG A 178       5.185  42.551  61.165  1.00 32.41           C  
ATOM   1141  CD  ARG A 178       5.000  41.220  61.901  1.00 38.58           C  
ATOM   1142  NE  ARG A 178       4.883  41.399  63.354  1.00 42.80           N  
ATOM   1143  CZ  ARG A 178       4.471  40.454  64.208  1.00 45.67           C  
ATOM   1144  NH1 ARG A 178       4.128  39.234  63.777  1.00 46.88           N  
ATOM   1145  NH2 ARG A 178       4.369  40.645  65.531  1.00 47.51           N  
ATOM   1146  N   PRO A 179       7.832  43.179  57.709  1.00 16.69           N  
ATOM   1147  CA  PRO A 179       8.703  42.999  56.538  1.00 17.25           C  
ATOM   1148  C   PRO A 179       8.270  42.123  55.369  1.00 18.90           C  
ATOM   1149  O   PRO A 179       8.372  42.520  54.212  1.00 21.53           O  
ATOM   1150  CB  PRO A 179      10.060  42.681  57.113  1.00 15.20           C  
ATOM   1151  CG  PRO A 179       9.968  42.814  58.618  1.00 12.16           C  
ATOM   1152  CD  PRO A 179       8.543  43.084  58.993  1.00 15.13           C  
ATOM   1153  N   ASP A 180       7.766  40.907  55.659  1.00 18.68           N  
ATOM   1154  CA  ASP A 180       7.370  39.989  54.598  1.00 17.91           C  
ATOM   1155  C   ASP A 180       6.062  40.332  53.898  1.00 15.80           C  
ATOM   1156  O   ASP A 180       5.014  40.459  54.530  1.00 15.80           O  
ATOM   1157  CB  ASP A 180       7.321  38.545  55.123  1.00 22.15           C  
ATOM   1158  CG  ASP A 180       7.209  37.506  54.006  1.00 25.25           C  
ATOM   1159  OD1 ASP A 180       7.405  37.851  52.821  1.00 25.69           O  
ATOM   1160  OD2 ASP A 180       6.935  36.328  54.315  1.00 31.00           O  
ATOM   1161  N   SER A 181       6.134  40.412  52.571  1.00 14.41           N  
ATOM   1162  CA  SER A 181       4.979  40.727  51.748  1.00 15.84           C  
ATOM   1163  C   SER A 181       5.119  40.155  50.341  1.00 18.21           C  
ATOM   1164  O   SER A 181       6.219  39.823  49.901  1.00 21.50           O  
ATOM   1165  CB  SER A 181       4.802  42.240  51.654  1.00 16.06           C  
ATOM   1166  OG  SER A 181       5.944  42.835  51.062  1.00 19.06           O  
ATOM   1167  N   LYS A 182       3.992  40.055  49.643  1.00 17.91           N  
ATOM   1168  CA  LYS A 182       3.951  39.558  48.269  1.00 18.38           C  
ATOM   1169  C   LYS A 182       2.924  40.380  47.508  1.00 17.57           C  
ATOM   1170  O   LYS A 182       1.843  40.664  48.017  1.00 17.60           O  
ATOM   1171  CB  LYS A 182       3.557  38.083  48.223  1.00 24.86           C  
ATOM   1172  CG  LYS A 182       3.490  37.509  46.811  1.00 30.75           C  
ATOM   1173  CD  LYS A 182       2.944  36.090  46.829  1.00 39.70           C  
ATOM   1174  CE  LYS A 182       2.724  35.557  45.420  1.00 43.81           C  
ATOM   1175  NZ  LYS A 182       2.025  34.236  45.421  1.00 48.60           N  
ATOM   1176  N   THR A 183       3.256  40.734  46.276  1.00 14.09           N  
ATOM   1177  CA  THR A 183       2.372  41.550  45.464  1.00 11.66           C  
ATOM   1178  C   THR A 183       2.254  40.987  44.047  1.00 15.52           C  
ATOM   1179  O   THR A 183       3.226  40.469  43.482  1.00 19.38           O  
ATOM   1180  CB  THR A 183       2.915  42.975  45.354  1.00  8.08           C  
ATOM   1181  OG1 THR A 183       2.873  43.610  46.624  1.00  6.11           O  
ATOM   1182  CG2 THR A 183       2.117  43.845  44.381  1.00  7.92           C  
ATOM   1183  N   GLN A 184       1.050  41.121  43.528  1.00 16.63           N  
ATOM   1184  CA  GLN A 184       0.698  40.678  42.173  1.00 17.20           C  
ATOM   1185  C   GLN A 184      -0.217  41.705  41.533  1.00 16.25           C  
ATOM   1186  O   GLN A 184      -1.241  42.090  42.110  1.00 19.21           O  
ATOM   1187  CB  GLN A 184      -0.044  39.341  42.231  1.00 22.89           C  
ATOM   1188  CG  GLN A 184       0.879  38.149  42.481  1.00 34.71           C  
ATOM   1189  CD  GLN A 184       0.149  36.807  42.403  1.00 39.21           C  
ATOM   1190  OE1 GLN A 184      -1.047  36.771  42.116  1.00 45.41           O  
ATOM   1191  NE2 GLN A 184       0.803  35.686  42.643  1.00 43.02           N  
ATOM   1192  N   VAL A 185       0.168  42.128  40.354  1.00 14.88           N  
ATOM   1193  CA  VAL A 185      -0.608  43.113  39.607  1.00 15.04           C  
ATOM   1194  C   VAL A 185      -0.898  42.603  38.204  1.00 18.08           C  
ATOM   1195  O   VAL A 185       0.014  42.263  37.454  1.00 17.53           O  
ATOM   1196  CB  VAL A 185       0.157  44.427  39.507  1.00 10.44           C  
ATOM   1197  CG1 VAL A 185      -0.558  45.458  38.632  1.00 12.20           C  
ATOM   1198  CG2 VAL A 185       0.365  45.091  40.867  1.00  7.15           C  
ATOM   1199  N   THR A 186      -2.177  42.540  37.852  1.00 21.09           N  
ATOM   1200  CA  THR A 186      -2.564  42.097  36.520  1.00 23.63           C  
ATOM   1201  C   THR A 186      -3.272  43.240  35.801  1.00 24.77           C  
ATOM   1202  O   THR A 186      -4.286  43.758  36.275  1.00 27.86           O  
ATOM   1203  CB  THR A 186      -3.417  40.814  36.566  1.00 22.56           C  
ATOM   1204  OG1 THR A 186      -4.404  40.838  35.528  1.00 26.61           O  
ATOM   1205  CG2 THR A 186      -4.065  40.646  37.923  1.00 20.35           C  
ATOM   1206  N   VAL A 187      -2.687  43.657  34.682  1.00 24.60           N  
ATOM   1207  CA  VAL A 187      -3.205  44.762  33.885  1.00 25.98           C  
ATOM   1208  C   VAL A 187      -3.684  44.317  32.510  1.00 27.58           C  
ATOM   1209  O   VAL A 187      -3.069  43.461  31.876  1.00 28.86           O  
ATOM   1210  CB  VAL A 187      -2.118  45.860  33.706  1.00 24.83           C  
ATOM   1211  CG1 VAL A 187      -2.594  46.947  32.753  1.00 24.26           C  
ATOM   1212  CG2 VAL A 187      -1.762  46.473  35.048  1.00 24.90           C  
ATOM   1213  N   GLN A 188      -4.798  44.895  32.067  1.00 28.47           N  
ATOM   1214  CA  GLN A 188      -5.351  44.591  30.753  1.00 27.95           C  
ATOM   1215  C   GLN A 188      -4.681  45.482  29.721  1.00 28.15           C  
ATOM   1216  O   GLN A 188      -4.582  46.700  29.904  1.00 28.98           O  
ATOM   1217  CB  GLN A 188      -6.874  44.799  30.732  1.00 28.33           C  
ATOM   1218  CG  GLN A 188      -7.656  43.681  31.426  1.00 32.49           C  
ATOM   1219  CD  GLN A 188      -9.156  43.935  31.486  1.00 35.43           C  
ATOM   1220  OE1 GLN A 188      -9.617  44.842  32.180  1.00 36.37           O  
ATOM   1221  NE2 GLN A 188      -9.925  43.116  30.776  1.00 38.67           N  
ATOM   1222  N   TYR A 189      -4.170  44.867  28.663  1.00 27.70           N  
ATOM   1223  CA  TYR A 189      -3.531  45.651  27.639  1.00 29.38           C  
ATOM   1224  C   TYR A 189      -4.202  45.632  26.276  1.00 29.61           C  
ATOM   1225  O   TYR A 189      -5.292  45.088  26.119  1.00 30.53           O  
ATOM   1226  CB  TYR A 189      -2.127  45.240  27.443  1.00 29.28           C  
ATOM   1227  CG  TYR A 189      -1.113  45.399  28.525  1.00 30.62           C  
ATOM   1228  CD1 TYR A 189      -1.174  44.690  29.724  1.00 32.27           C  
ATOM   1229  CD2 TYR A 189      -0.099  46.315  28.351  1.00 31.94           C  
ATOM   1230  CE1 TYR A 189      -0.245  44.923  30.731  1.00 33.20           C  
ATOM   1231  CE2 TYR A 189       0.828  46.558  29.341  1.00 33.56           C  
ATOM   1232  CZ  TYR A 189       0.754  45.861  30.532  1.00 33.53           C  
ATOM   1233  OH  TYR A 189       1.681  46.103  31.522  1.00 33.97           O  
ATOM   1234  N   VAL A 190      -3.523  46.252  25.312  1.00 29.75           N  
ATOM   1235  CA  VAL A 190      -3.982  46.411  23.938  1.00 30.55           C  
ATOM   1236  C   VAL A 190      -2.782  46.866  23.119  1.00 31.64           C  
ATOM   1237  O   VAL A 190      -2.111  47.834  23.480  1.00 31.59           O  
ATOM   1238  CB  VAL A 190      -5.103  47.499  23.851  1.00 29.96           C  
ATOM   1239  CG1 VAL A 190      -4.962  48.344  22.589  1.00 31.80           C  
ATOM   1240  CG2 VAL A 190      -6.471  46.837  23.851  1.00 32.86           C  
ATOM   1241  N   GLN A 191      -2.510  46.160  22.021  1.00 32.93           N  
ATOM   1242  CA  GLN A 191      -1.398  46.511  21.146  1.00 38.11           C  
ATOM   1243  C   GLN A 191      -1.656  47.832  20.428  1.00 42.87           C  
ATOM   1244  O   GLN A 191      -2.708  48.447  20.605  1.00 45.14           O  
ATOM   1245  CB  GLN A 191      -1.147  45.409  20.119  1.00 39.49           C  
ATOM   1246  CG  GLN A 191      -0.340  44.233  20.642  1.00 40.94           C  
ATOM   1247  CD  GLN A 191      -1.205  43.096  21.148  1.00 43.59           C  
ATOM   1248  OE1 GLN A 191      -1.262  42.020  20.537  1.00 43.34           O  
ATOM   1249  NE2 GLN A 191      -1.885  43.317  22.274  1.00 45.04           N  
ATOM   1250  N   ASP A 192      -0.694  48.269  19.624  1.00 46.28           N  
ATOM   1251  CA  ASP A 192      -0.836  49.523  18.900  1.00 49.42           C  
ATOM   1252  C   ASP A 192       0.196  49.648  17.795  1.00 50.82           C  
ATOM   1253  O   ASP A 192       1.277  50.183  18.009  1.00 48.28           O  
ATOM   1254  CB  ASP A 192      -0.704  50.711  19.849  1.00 50.49           C  
ATOM   1255  CG  ASP A 192      -0.981  52.035  19.159  1.00 53.27           C  
ATOM   1256  OD1 ASP A 192      -0.057  52.580  18.516  1.00 56.94           O  
ATOM   1257  OD2 ASP A 192      -2.119  52.540  19.274  1.00 55.26           O  
ATOM   1258  N   ASN A 193      -0.160  49.154  16.613  1.00 54.61           N  
ATOM   1259  CA  ASN A 193       0.695  49.158  15.415  1.00 58.66           C  
ATOM   1260  C   ASN A 193       2.155  49.361  15.768  1.00 58.26           C  
ATOM   1261  O   ASN A 193       2.859  50.168  15.144  1.00 58.93           O  
ATOM   1262  CB  ASN A 193       0.249  50.247  14.449  1.00 63.86           C  
ATOM   1263  CG  ASN A 193      -1.166  50.017  13.916  1.00 70.02           C  
ATOM   1264  OD1 ASN A 193      -2.130  50.108  14.674  1.00 73.58           O  
ATOM   1265  ND2 ASN A 193      -1.351  49.717  12.645  1.00 71.67           N  
ATOM   1266  N   GLY A 194       2.533  48.593  16.741  1.00 55.36           N  
ATOM   1267  CA  GLY A 194       3.873  48.583  17.300  1.00 53.83           C  
ATOM   1268  C   GLY A 194       3.831  47.675  18.505  1.00 51.51           C  
ATOM   1269  O   GLY A 194       4.149  46.477  18.425  1.00 51.07           O  
ATOM   1270  N   ALA A 195       3.417  48.243  19.630  1.00 50.50           N  
ATOM   1271  CA  ALA A 195       3.296  47.410  20.806  1.00 47.98           C  
ATOM   1272  C   ALA A 195       3.056  48.106  22.162  1.00 47.57           C  
ATOM   1273  O   ALA A 195       3.511  49.245  22.386  1.00 50.43           O  
ATOM   1274  CB  ALA A 195       4.576  46.596  21.005  1.00 45.24           C  
ATOM   1275  N   VAL A 196       2.353  47.244  22.885  1.00 27.83           N  
ATOM   1276  CA  VAL A 196       1.956  47.243  24.313  1.00 26.84           C  
ATOM   1277  C   VAL A 196       1.601  48.578  24.981  1.00 26.95           C  
ATOM   1278  O   VAL A 196       2.477  49.331  25.426  1.00 27.16           O  
ATOM   1279  CB  VAL A 196       3.094  46.638  25.115  1.00 29.74           C  
ATOM   1280  CG1 VAL A 196       2.778  46.515  26.598  1.00 25.13           C  
ATOM   1281  CG2 VAL A 196       3.455  45.229  24.636  1.00 31.67           C  
ATOM   1282  N   ILE A 197       0.296  48.788  25.095  1.00 16.31           N  
ATOM   1283  CA  ILE A 197      -0.264  49.955  25.786  1.00 19.66           C  
ATOM   1284  C   ILE A 197      -1.219  49.498  26.896  1.00 16.59           C  
ATOM   1285  O   ILE A 197      -2.218  48.840  26.623  1.00 19.13           O  
ATOM   1286  CB  ILE A 197      -1.035  50.859  24.828  1.00 23.94           C  
ATOM   1287  CG1 ILE A 197      -0.158  51.404  23.703  1.00 31.56           C  
ATOM   1288  CG2 ILE A 197      -1.638  52.081  25.535  1.00 28.47           C  
ATOM   1289  CD1 ILE A 197      -0.867  52.440  22.833  1.00 38.60           C  
ATOM   1290  N   PRO A 198      -0.894  49.790  28.166  1.00 15.15           N  
ATOM   1291  CA  PRO A 198      -1.746  49.401  29.293  1.00 17.80           C  
ATOM   1292  C   PRO A 198      -3.057  50.185  29.320  1.00 19.66           C  
ATOM   1293  O   PRO A 198      -3.073  51.392  29.087  1.00 26.61           O  
ATOM   1294  CB  PRO A 198      -0.891  49.765  30.497  1.00 17.23           C  
ATOM   1295  CG  PRO A 198      -0.099  50.933  30.007  1.00 19.48           C  
ATOM   1296  CD  PRO A 198       0.343  50.414  28.667  1.00 15.76           C  
ATOM   1297  N   VAL A 199      -4.149  49.499  29.639  1.00 18.07           N  
ATOM   1298  CA  VAL A 199      -5.467  50.128  29.679  1.00 17.71           C  
ATOM   1299  C   VAL A 199      -6.003  50.347  31.088  1.00 17.66           C  
ATOM   1300  O   VAL A 199      -6.482  51.435  31.411  1.00 20.45           O  
ATOM   1301  CB  VAL A 199      -6.488  49.301  28.870  1.00 18.40           C  
ATOM   1302  CG1 VAL A 199      -7.839  50.008  28.824  1.00 16.52           C  
ATOM   1303  CG2 VAL A 199      -5.969  49.055  27.464  1.00 19.31           C  
ATOM   1304  N   ARG A 200      -5.936  49.315  31.923  1.00 18.17           N  
ATOM   1305  CA  ARG A 200      -6.423  49.422  33.293  1.00 19.80           C  
ATOM   1306  C   ARG A 200      -5.942  48.261  34.150  1.00 20.17           C  
ATOM   1307  O   ARG A 200      -5.578  47.206  33.633  1.00 21.30           O  
ATOM   1308  CB  ARG A 200      -7.954  49.451  33.319  1.00 24.25           C  
ATOM   1309  CG  ARG A 200      -8.616  48.120  32.980  1.00 24.98           C  
ATOM   1310  CD  ARG A 200     -10.060  48.057  33.473  1.00 26.61           C  
ATOM   1311  NE  ARG A 200     -10.422  46.695  33.855  1.00 29.66           N  
ATOM   1312  CZ  ARG A 200     -10.928  46.348  35.038  1.00 34.41           C  
ATOM   1313  NH1 ARG A 200     -11.152  47.264  35.975  1.00 32.32           N  
ATOM   1314  NH2 ARG A 200     -11.162  45.070  35.305  1.00 37.84           N  
ATOM   1315  N   VAL A 201      -5.938  48.467  35.462  1.00 19.80           N  
ATOM   1316  CA  VAL A 201      -5.545  47.423  36.397  1.00 21.26           C  
ATOM   1317  C   VAL A 201      -6.768  46.539  36.617  1.00 22.21           C  
ATOM   1318  O   VAL A 201      -7.761  46.967  37.206  1.00 23.95           O  
ATOM   1319  CB  VAL A 201      -5.083  48.015  37.743  1.00 23.61           C  
ATOM   1320  CG1 VAL A 201      -4.720  46.911  38.710  1.00 22.25           C  
ATOM   1321  CG2 VAL A 201      -3.887  48.924  37.522  1.00 23.18           C  
ATOM   1322  N   HIS A 202      -6.698  45.313  36.110  1.00 21.87           N  
ATOM   1323  CA  HIS A 202      -7.796  44.363  36.232  1.00 23.04           C  
ATOM   1324  C   HIS A 202      -7.993  43.917  37.676  1.00 22.47           C  
ATOM   1325  O   HIS A 202      -9.099  44.004  38.216  1.00 22.68           O  
ATOM   1326  CB  HIS A 202      -7.539  43.160  35.323  1.00 28.01           C  
ATOM   1327  CG  HIS A 202      -8.688  42.203  35.238  1.00 30.86           C  
ATOM   1328  ND1 HIS A 202      -9.157  41.506  36.331  1.00 32.14           N  
ATOM   1329  CD2 HIS A 202      -9.446  41.816  34.189  1.00 33.14           C  
ATOM   1330  CE1 HIS A 202     -10.157  40.729  35.955  1.00 35.70           C  
ATOM   1331  NE2 HIS A 202     -10.353  40.897  34.663  1.00 36.35           N  
ATOM   1332  N   THR A 203      -6.917  43.442  38.293  1.00 19.62           N  
ATOM   1333  CA  THR A 203      -6.959  42.995  39.677  1.00 20.40           C  
ATOM   1334  C   THR A 203      -5.598  43.116  40.355  1.00 17.89           C  
ATOM   1335  O   THR A 203      -4.554  43.058  39.703  1.00 14.38           O  
ATOM   1336  CB  THR A 203      -7.543  41.551  39.822  1.00 22.80           C  
ATOM   1337  OG1 THR A 203      -7.085  40.952  41.042  1.00 23.74           O  
ATOM   1338  CG2 THR A 203      -7.177  40.677  38.647  1.00 22.80           C  
ATOM   1339  N   ILE A 204      -5.637  43.318  41.667  1.00 17.03           N  
ATOM   1340  CA  ILE A 204      -4.446  43.475  42.489  1.00 16.38           C  
ATOM   1341  C   ILE A 204      -4.535  42.552  43.695  1.00 17.80           C  
ATOM   1342  O   ILE A 204      -5.544  42.523  44.398  1.00 17.25           O  
ATOM   1343  CB  ILE A 204      -4.332  44.924  43.013  1.00 16.81           C  
ATOM   1344  CG1 ILE A 204      -4.109  45.892  41.855  1.00 14.90           C  
ATOM   1345  CG2 ILE A 204      -3.223  45.044  44.051  1.00 18.07           C  
ATOM   1346  CD1 ILE A 204      -4.105  47.341  42.268  1.00 15.42           C  
ATOM   1347  N   VAL A 205      -3.475  41.788  43.922  1.00 18.50           N  
ATOM   1348  CA  VAL A 205      -3.418  40.885  45.058  1.00 18.44           C  
ATOM   1349  C   VAL A 205      -2.207  41.264  45.874  1.00 18.69           C  
ATOM   1350  O   VAL A 205      -1.093  41.347  45.356  1.00 20.49           O  
ATOM   1351  CB  VAL A 205      -3.299  39.418  44.629  1.00 18.72           C  
ATOM   1352  CG1 VAL A 205      -3.056  38.529  45.839  1.00 20.08           C  
ATOM   1353  CG2 VAL A 205      -4.562  38.985  43.922  1.00 19.07           C  
ATOM   1354  N   ILE A 206      -2.434  41.524  47.151  1.00 18.44           N  
ATOM   1355  CA  ILE A 206      -1.351  41.900  48.033  1.00 19.95           C  
ATOM   1356  C   ILE A 206      -1.506  41.243  49.392  1.00 19.73           C  
ATOM   1357  O   ILE A 206      -2.584  41.250  49.985  1.00 21.58           O  
ATOM   1358  CB  ILE A 206      -1.223  43.438  48.152  1.00 20.24           C  
ATOM   1359  CG1 ILE A 206      -0.587  43.826  49.485  1.00 23.25           C  
ATOM   1360  CG2 ILE A 206      -2.569  44.106  47.955  1.00 21.97           C  
ATOM   1361  CD1 ILE A 206      -0.505  45.302  49.695  1.00 30.16           C  
ATOM   1362  N   SER A 207      -0.417  40.639  49.847  1.00 19.12           N  
ATOM   1363  CA  SER A 207      -0.364  39.953  51.129  1.00 17.20           C  
ATOM   1364  C   SER A 207       0.828  40.487  51.893  1.00 14.27           C  
ATOM   1365  O   SER A 207       1.934  40.537  51.365  1.00 14.65           O  
ATOM   1366  CB  SER A 207      -0.199  38.449  50.917  1.00 22.00           C  
ATOM   1367  OG  SER A 207      -1.285  37.914  50.183  1.00 29.86           O  
ATOM   1368  N   VAL A 208       0.611  40.861  53.145  1.00 10.44           N  
ATOM   1369  CA  VAL A 208       1.688  41.403  53.949  1.00 10.82           C  
ATOM   1370  C   VAL A 208       1.637  40.889  55.377  1.00 13.16           C  
ATOM   1371  O   VAL A 208       0.564  40.704  55.944  1.00 15.56           O  
ATOM   1372  CB  VAL A 208       1.637  42.942  53.951  1.00  8.19           C  
ATOM   1373  CG1 VAL A 208       0.341  43.428  54.573  1.00  9.95           C  
ATOM   1374  CG2 VAL A 208       2.837  43.510  54.672  1.00  8.08           C  
ATOM   1375  N   GLN A 209       2.808  40.646  55.949  1.00 14.03           N  
ATOM   1376  CA  GLN A 209       2.902  40.172  57.322  1.00 15.53           C  
ATOM   1377  C   GLN A 209       2.408  41.289  58.238  1.00 16.22           C  
ATOM   1378  O   GLN A 209       2.435  42.458  57.856  1.00 14.00           O  
ATOM   1379  CB  GLN A 209       4.348  39.821  57.649  1.00 15.67           C  
ATOM   1380  CG  GLN A 209       4.524  39.037  58.929  1.00 21.25           C  
ATOM   1381  CD  GLN A 209       5.977  38.881  59.323  1.00 23.37           C  
ATOM   1382  OE1 GLN A 209       6.282  38.294  60.356  1.00 26.64           O  
ATOM   1383  NE2 GLN A 209       6.875  39.421  58.509  1.00 22.08           N  
ATOM   1384  N   HIS A 210       1.977  40.943  59.447  1.00 20.14           N  
ATOM   1385  CA  HIS A 210       1.463  41.955  60.357  1.00 24.01           C  
ATOM   1386  C   HIS A 210       1.492  41.593  61.831  1.00 28.21           C  
ATOM   1387  O   HIS A 210       1.717  40.440  62.201  1.00 32.42           O  
ATOM   1388  CB  HIS A 210       0.023  42.290  59.978  1.00 24.80           C  
ATOM   1389  CG  HIS A 210      -0.903  41.118  60.029  1.00 25.77           C  
ATOM   1390  ND1 HIS A 210      -1.331  40.457  58.906  1.00 28.26           N  
ATOM   1391  CD2 HIS A 210      -1.490  40.482  61.082  1.00 27.22           C  
ATOM   1392  CE1 HIS A 210      -2.140  39.467  59.248  1.00 29.33           C  
ATOM   1393  NE2 HIS A 210      -2.248  39.467  60.566  1.00 29.35           N  
ATOM   1394  N   ASN A 211       1.247  42.606  62.658  1.00 31.62           N  
ATOM   1395  CA  ASN A 211       1.188  42.461  64.109  1.00 37.90           C  
ATOM   1396  C   ASN A 211      -0.201  41.939  64.487  1.00 41.42           C  
ATOM   1397  O   ASN A 211      -1.150  42.082  63.718  1.00 42.63           O  
ATOM   1398  CB  ASN A 211       1.430  43.811  64.794  1.00 41.29           C  
ATOM   1399  CG  ASN A 211       2.864  44.320  64.622  1.00 45.05           C  
ATOM   1400  OD1 ASN A 211       3.800  43.537  64.476  1.00 45.19           O  
ATOM   1401  ND2 ASN A 211       3.029  45.640  64.662  1.00 46.42           N  
ATOM   1402  N   GLU A 212      -0.321  41.355  65.676  1.00 44.90           N  
ATOM   1403  CA  GLU A 212      -1.586  40.793  66.153  1.00 48.91           C  
ATOM   1404  C   GLU A 212      -2.713  41.806  66.373  1.00 48.83           C  
ATOM   1405  O   GLU A 212      -3.851  41.569  65.973  1.00 49.23           O  
ATOM   1406  CB  GLU A 212      -1.356  40.002  67.449  1.00 53.82           C  
ATOM   1407  CG  GLU A 212      -0.498  38.741  67.299  1.00 59.97           C  
ATOM   1408  CD  GLU A 212      -1.233  37.561  66.667  1.00 64.49           C  
ATOM   1409  OE1 GLU A 212      -2.414  37.705  66.276  1.00 64.30           O  
ATOM   1410  OE2 GLU A 212      -0.618  36.475  66.565  1.00 68.19           O  
ATOM   1411  N   ASP A 213      -2.389  42.928  67.010  1.00 50.03           N  
ATOM   1412  CA  ASP A 213      -3.368  43.967  67.327  1.00 51.65           C  
ATOM   1413  C   ASP A 213      -3.779  44.858  66.166  1.00 50.28           C  
ATOM   1414  O   ASP A 213      -3.550  46.073  66.181  1.00 50.73           O  
ATOM   1415  CB  ASP A 213      -2.853  44.831  68.474  1.00 58.17           C  
ATOM   1416  CG  ASP A 213      -2.461  44.011  69.674  1.00 64.90           C  
ATOM   1417  OD1 ASP A 213      -3.351  43.353  70.253  1.00 69.67           O  
ATOM   1418  OD2 ASP A 213      -1.259  43.997  70.019  1.00 70.29           O  
ATOM   1419  N   ILE A 214      -4.417  44.244  65.175  1.00 48.27           N  
ATOM   1420  CA  ILE A 214      -4.897  44.949  63.994  1.00 46.06           C  
ATOM   1421  C   ILE A 214      -5.871  44.034  63.239  1.00 44.67           C  
ATOM   1422  O   ILE A 214      -5.535  42.909  62.855  1.00 45.41           O  
ATOM   1423  CB  ILE A 214      -3.718  45.439  63.097  1.00 45.38           C  
ATOM   1424  CG1 ILE A 214      -4.106  46.725  62.361  1.00 44.86           C  
ATOM   1425  CG2 ILE A 214      -3.294  44.366  62.090  1.00 46.10           C  
ATOM   1426  CD1 ILE A 214      -5.174  46.556  61.312  1.00 43.07           C  
ATOM   1427  N   THR A 215      -7.101  44.518  63.094  1.00 42.58           N  
ATOM   1428  CA  THR A 215      -8.169  43.787  62.430  1.00 37.41           C  
ATOM   1429  C   THR A 215      -7.956  43.661  60.916  1.00 34.80           C  
ATOM   1430  O   THR A 215      -7.396  44.535  60.274  1.00 32.97           O  
ATOM   1431  CB  THR A 215      -9.549  44.445  62.717  1.00 34.13           C  
ATOM   1432  OG1 THR A 215     -10.514  43.938  61.796  1.00 31.14           O  
ATOM   1433  CG2 THR A 215      -9.482  45.944  62.544  1.00 34.93           C  
ATOM   1434  N   LEU A 216      -8.405  42.541  60.371  1.00 34.16           N  
ATOM   1435  CA  LEU A 216      -8.338  42.214  58.940  1.00 34.78           C  
ATOM   1436  C   LEU A 216      -9.103  43.262  58.161  1.00 35.40           C  
ATOM   1437  O   LEU A 216      -8.742  43.548  57.029  1.00 32.86           O  
ATOM   1438  CB  LEU A 216      -8.963  40.841  58.639  1.00 37.27           C  
ATOM   1439  CG  LEU A 216      -8.618  40.016  57.455  1.00 36.07           C  
ATOM   1440  CD1 LEU A 216      -7.121  39.853  57.425  1.00 33.85           C  
ATOM   1441  CD2 LEU A 216      -9.313  38.665  57.511  1.00 37.86           C  
ATOM   1442  N   GLU A 217     -10.143  43.843  58.760  1.00 37.65           N  
ATOM   1443  CA  GLU A 217     -10.913  44.878  58.079  1.00 40.38           C  
ATOM   1444  C   GLU A 217     -10.109  46.165  57.961  1.00 38.25           C  
ATOM   1445  O   GLU A 217     -10.160  46.836  56.929  1.00 39.33           O  
ATOM   1446  CB  GLU A 217     -12.233  45.168  58.796  1.00 48.04           C  
ATOM   1447  CG  GLU A 217     -13.170  46.051  57.957  1.00 57.34           C  
ATOM   1448  CD  GLU A 217     -14.287  46.709  58.757  1.00 62.07           C  
ATOM   1449  OE1 GLU A 217     -15.255  46.010  59.138  1.00 62.68           O  
ATOM   1450  OE2 GLU A 217     -14.201  47.938  58.988  1.00 63.91           O  
ATOM   1451  N   ALA A 218      -9.375  46.510  59.017  1.00 35.54           N  
ATOM   1452  CA  ALA A 218      -8.560  47.722  59.016  1.00 33.73           C  
ATOM   1453  C   ALA A 218      -7.363  47.598  58.085  1.00 33.20           C  
ATOM   1454  O   ALA A 218      -6.922  48.585  57.497  1.00 33.29           O  
ATOM   1455  CB  ALA A 218      -8.094  48.052  60.418  1.00 33.99           C  
ATOM   1456  N   MET A 219      -6.822  46.390  57.973  1.00 32.96           N  
ATOM   1457  CA  MET A 219      -5.679  46.151  57.108  1.00 31.14           C  
ATOM   1458  C   MET A 219      -6.070  46.353  55.656  1.00 30.86           C  
ATOM   1459  O   MET A 219      -5.457  47.147  54.944  1.00 32.76           O  
ATOM   1460  CB  MET A 219      -5.154  44.735  57.302  1.00 33.62           C  
ATOM   1461  CG  MET A 219      -4.637  44.452  58.697  1.00 36.87           C  
ATOM   1462  SD  MET A 219      -3.830  42.853  58.767  1.00 38.56           S  
ATOM   1463  CE  MET A 219      -2.405  43.209  57.811  1.00 37.16           C  
ATOM   1464  N   ARG A 220      -7.109  45.641  55.236  1.00 29.41           N  
ATOM   1465  CA  ARG A 220      -7.613  45.720  53.874  1.00 28.47           C  
ATOM   1466  C   ARG A 220      -7.999  47.142  53.459  1.00 28.97           C  
ATOM   1467  O   ARG A 220      -7.901  47.511  52.281  1.00 28.76           O  
ATOM   1468  CB  ARG A 220      -8.792  44.771  53.702  1.00 30.25           C  
ATOM   1469  CG  ARG A 220      -8.375  43.322  53.821  1.00 32.47           C  
ATOM   1470  CD  ARG A 220      -9.553  42.370  53.920  1.00 36.86           C  
ATOM   1471  NE  ARG A 220      -9.108  41.009  54.178  1.00 42.06           N  
ATOM   1472  CZ  ARG A 220      -9.893  39.941  54.144  1.00 46.22           C  
ATOM   1473  NH1 ARG A 220     -11.194  40.053  53.862  1.00 48.64           N  
ATOM   1474  NH2 ARG A 220      -9.453  38.702  54.382  1.00 47.97           N  
ATOM   1475  N   GLU A 221      -8.432  47.931  54.411  1.00 29.23           N  
ATOM   1476  CA  GLU A 221      -8.825  49.322  54.135  1.00 28.73           C  
ATOM   1477  C   GLU A 221      -7.582  50.171  53.864  1.00 24.95           C  
ATOM   1478  O   GLU A 221      -7.536  50.957  52.911  1.00 25.01           O  
ATOM   1479  CB  GLU A 221      -9.562  49.898  55.334  1.00 36.15           C  
ATOM   1480  CG  GLU A 221     -10.176  51.278  55.087  1.00 46.21           C  
ATOM   1481  CD  GLU A 221     -11.191  51.633  56.169  1.00 51.25           C  
ATOM   1482  OE1 GLU A 221     -11.802  50.680  56.793  1.00 55.96           O  
ATOM   1483  OE2 GLU A 221     -11.426  52.868  56.457  1.00 55.22           O  
ATOM   1484  N   ALA A 222      -6.596  49.986  54.719  1.00 22.53           N  
ATOM   1485  CA  ALA A 222      -5.330  50.726  54.629  1.00 20.52           C  
ATOM   1486  C   ALA A 222      -4.583  50.360  53.349  1.00 21.03           C  
ATOM   1487  O   ALA A 222      -3.946  51.215  52.731  1.00 23.38           O  
ATOM   1488  CB  ALA A 222      -4.442  50.401  55.831  1.00 19.30           C  
ATOM   1489  N   LEU A 223      -4.673  49.096  52.952  1.00 21.29           N  
ATOM   1490  CA  LEU A 223      -4.012  48.619  51.747  1.00 21.39           C  
ATOM   1491  C   LEU A 223      -4.595  49.243  50.490  1.00 23.62           C  
ATOM   1492  O   LEU A 223      -3.872  49.501  49.533  1.00 26.33           O  
ATOM   1493  CB  LEU A 223      -4.103  47.096  51.659  1.00 19.81           C  
ATOM   1494  CG  LEU A 223      -2.956  46.264  52.239  1.00 18.30           C  
ATOM   1495  CD1 LEU A 223      -2.595  46.729  53.636  1.00 20.61           C  
ATOM   1496  CD2 LEU A 223      -3.343  44.795  52.244  1.00 19.17           C  
ATOM   1497  N   LYS A 224      -5.900  49.492  50.494  1.00 26.84           N  
ATOM   1498  CA  LYS A 224      -6.564  50.073  49.335  1.00 26.79           C  
ATOM   1499  C   LYS A 224      -6.389  51.582  49.247  1.00 27.51           C  
ATOM   1500  O   LYS A 224      -6.048  52.103  48.193  1.00 29.14           O  
ATOM   1501  CB  LYS A 224      -8.049  49.709  49.337  1.00 27.32           C  
ATOM   1502  CG  LYS A 224      -8.793  50.085  48.064  1.00 27.46           C  
ATOM   1503  CD  LYS A 224     -10.210  49.530  48.055  1.00 32.17           C  
ATOM   1504  CE  LYS A 224     -10.198  48.003  48.123  1.00 36.15           C  
ATOM   1505  NZ  LYS A 224     -11.561  47.385  48.097  1.00 39.97           N  
ATOM   1506  N   GLU A 225      -6.596  52.280  50.359  1.00 27.37           N  
ATOM   1507  CA  GLU A 225      -6.477  53.731  50.378  1.00 27.70           C  
ATOM   1508  C   GLU A 225      -5.049  54.245  50.489  1.00 29.53           C  
ATOM   1509  O   GLU A 225      -4.608  55.045  49.670  1.00 32.04           O  
ATOM   1510  CB  GLU A 225      -7.322  54.322  51.514  1.00 28.91           C  
ATOM   1511  CG  GLU A 225      -8.818  54.110  51.363  1.00 29.89           C  
ATOM   1512  CD  GLU A 225      -9.360  54.691  50.069  1.00 32.36           C  
ATOM   1513  OE1 GLU A 225      -9.224  55.917  49.856  1.00 34.77           O  
ATOM   1514  OE2 GLU A 225      -9.928  53.921  49.265  1.00 30.74           O  
ATOM   1515  N   GLN A 226      -4.316  53.764  51.486  1.00 28.11           N  
ATOM   1516  CA  GLN A 226      -2.956  54.232  51.722  1.00 25.07           C  
ATOM   1517  C   GLN A 226      -1.809  53.663  50.892  1.00 23.53           C  
ATOM   1518  O   GLN A 226      -0.785  54.324  50.754  1.00 24.60           O  
ATOM   1519  CB  GLN A 226      -2.646  54.177  53.215  1.00 25.18           C  
ATOM   1520  CG  GLN A 226      -3.608  55.016  54.022  1.00 31.11           C  
ATOM   1521  CD  GLN A 226      -3.285  55.025  55.493  1.00 38.45           C  
ATOM   1522  OE1 GLN A 226      -2.296  55.621  55.918  1.00 42.62           O  
ATOM   1523  NE2 GLN A 226      -4.125  54.370  56.285  1.00 42.49           N  
ATOM   1524  N   VAL A 227      -1.953  52.457  50.344  1.00 19.43           N  
ATOM   1525  CA  VAL A 227      -0.872  51.901  49.530  1.00 15.58           C  
ATOM   1526  C   VAL A 227      -1.212  51.824  48.044  1.00 15.34           C  
ATOM   1527  O   VAL A 227      -0.540  52.447  47.229  1.00 18.13           O  
ATOM   1528  CB  VAL A 227      -0.310  50.533  50.077  1.00 12.03           C  
ATOM   1529  CG1 VAL A 227      -0.567  50.405  51.566  1.00 10.11           C  
ATOM   1530  CG2 VAL A 227      -0.850  49.342  49.325  1.00 11.79           C  
ATOM   1531  N   ILE A 228      -2.298  51.133  47.704  1.00 15.57           N  
ATOM   1532  CA  ILE A 228      -2.713  50.969  46.312  1.00 15.64           C  
ATOM   1533  C   ILE A 228      -3.076  52.279  45.626  1.00 15.13           C  
ATOM   1534  O   ILE A 228      -2.488  52.628  44.608  1.00 15.42           O  
ATOM   1535  CB  ILE A 228      -3.903  49.983  46.182  1.00 14.15           C  
ATOM   1536  CG1 ILE A 228      -3.461  48.567  46.555  1.00 15.12           C  
ATOM   1537  CG2 ILE A 228      -4.443  49.986  44.761  1.00 13.26           C  
ATOM   1538  CD1 ILE A 228      -4.585  47.568  46.588  1.00 16.01           C  
ATOM   1539  N   LYS A 229      -4.037  53.008  46.180  1.00 17.03           N  
ATOM   1540  CA  LYS A 229      -4.458  54.272  45.590  1.00 18.91           C  
ATOM   1541  C   LYS A 229      -3.395  55.364  45.681  1.00 16.08           C  
ATOM   1542  O   LYS A 229      -3.468  56.362  44.970  1.00 19.46           O  
ATOM   1543  CB  LYS A 229      -5.782  54.746  46.204  1.00 25.60           C  
ATOM   1544  CG  LYS A 229      -6.995  53.915  45.780  1.00 32.58           C  
ATOM   1545  CD  LYS A 229      -8.263  54.267  46.553  1.00 38.24           C  
ATOM   1546  CE  LYS A 229      -8.765  55.666  46.238  1.00 46.34           C  
ATOM   1547  NZ  LYS A 229     -10.009  55.990  46.995  1.00 50.93           N  
ATOM   1548  N   ALA A 230      -2.388  55.161  46.521  1.00 12.55           N  
ATOM   1549  CA  ALA A 230      -1.323  56.145  46.664  1.00 12.73           C  
ATOM   1550  C   ALA A 230      -0.162  55.919  45.696  1.00 13.03           C  
ATOM   1551  O   ALA A 230       0.753  56.740  45.625  1.00 14.78           O  
ATOM   1552  CB  ALA A 230      -0.821  56.166  48.096  1.00 15.78           C  
ATOM   1553  N   VAL A 231      -0.215  54.827  44.936  1.00 10.75           N  
ATOM   1554  CA  VAL A 231       0.846  54.500  43.987  1.00 12.75           C  
ATOM   1555  C   VAL A 231       0.356  54.230  42.573  1.00 13.11           C  
ATOM   1556  O   VAL A 231       1.085  54.449  41.608  1.00 16.39           O  
ATOM   1557  CB  VAL A 231       1.651  53.264  44.434  1.00 12.43           C  
ATOM   1558  CG1 VAL A 231       2.360  53.530  45.753  1.00 13.80           C  
ATOM   1559  CG2 VAL A 231       0.739  52.060  44.547  1.00 12.94           C  
ATOM   1560  N   VAL A 232      -0.861  53.713  42.452  1.00 14.01           N  
ATOM   1561  CA  VAL A 232      -1.428  53.403  41.144  1.00 15.52           C  
ATOM   1562  C   VAL A 232      -2.137  54.613  40.541  1.00 17.14           C  
ATOM   1563  O   VAL A 232      -3.059  55.161  41.138  1.00 19.21           O  
ATOM   1564  CB  VAL A 232      -2.426  52.230  41.225  1.00 14.07           C  
ATOM   1565  CG1 VAL A 232      -2.952  51.891  39.841  1.00 14.98           C  
ATOM   1566  CG2 VAL A 232      -1.759  51.017  41.846  1.00 18.22           C  
ATOM   1567  N   PRO A 233      -1.709  55.038  39.339  1.00 17.48           N  
ATOM   1568  CA  PRO A 233      -2.264  56.175  38.607  1.00 19.49           C  
ATOM   1569  C   PRO A 233      -3.771  56.060  38.421  1.00 19.78           C  
ATOM   1570  O   PRO A 233      -4.277  55.006  38.043  1.00 19.13           O  
ATOM   1571  CB  PRO A 233      -1.510  56.112  37.282  1.00 19.53           C  
ATOM   1572  CG  PRO A 233      -0.170  55.621  37.716  1.00 19.11           C  
ATOM   1573  CD  PRO A 233      -0.566  54.475  38.602  1.00 20.00           C  
ATOM   1574  N   ALA A 234      -4.478  57.148  38.700  1.00 20.99           N  
ATOM   1575  CA  ALA A 234      -5.932  57.207  38.591  1.00 23.04           C  
ATOM   1576  C   ALA A 234      -6.458  56.608  37.306  1.00 24.44           C  
ATOM   1577  O   ALA A 234      -7.486  55.933  37.296  1.00 27.78           O  
ATOM   1578  CB  ALA A 234      -6.405  58.642  38.714  1.00 25.07           C  
ATOM   1579  N   LYS A 235      -5.741  56.867  36.224  1.00 24.06           N  
ATOM   1580  CA  LYS A 235      -6.097  56.384  34.907  1.00 26.03           C  
ATOM   1581  C   LYS A 235      -6.339  54.880  34.864  1.00 23.94           C  
ATOM   1582  O   LYS A 235      -7.185  54.406  34.107  1.00 24.94           O  
ATOM   1583  CB  LYS A 235      -4.985  56.755  33.933  1.00 32.18           C  
ATOM   1584  CG  LYS A 235      -5.257  56.406  32.493  1.00 42.44           C  
ATOM   1585  CD  LYS A 235      -4.038  56.721  31.646  1.00 52.88           C  
ATOM   1586  CE  LYS A 235      -4.314  56.579  30.152  1.00 59.22           C  
ATOM   1587  NZ  LYS A 235      -4.648  55.181  29.736  1.00 62.49           N  
ATOM   1588  N   TYR A 236      -5.608  54.133  35.684  1.00 21.96           N  
ATOM   1589  CA  TYR A 236      -5.730  52.681  35.698  1.00 19.22           C  
ATOM   1590  C   TYR A 236      -6.689  52.086  36.725  1.00 18.42           C  
ATOM   1591  O   TYR A 236      -7.154  50.963  36.548  1.00 16.56           O  
ATOM   1592  CB  TYR A 236      -4.347  52.050  35.817  1.00 16.48           C  
ATOM   1593  CG  TYR A 236      -3.346  52.609  34.832  1.00 14.72           C  
ATOM   1594  CD1 TYR A 236      -3.539  52.480  33.459  1.00 14.88           C  
ATOM   1595  CD2 TYR A 236      -2.226  53.302  35.275  1.00 15.55           C  
ATOM   1596  CE1 TYR A 236      -2.642  53.028  32.550  1.00 17.33           C  
ATOM   1597  CE2 TYR A 236      -1.321  53.856  34.377  1.00 19.11           C  
ATOM   1598  CZ  TYR A 236      -1.535  53.717  33.016  1.00 19.55           C  
ATOM   1599  OH  TYR A 236      -0.646  54.277  32.128  1.00 22.95           O  
ATOM   1600  N   LEU A 237      -6.975  52.806  37.805  1.00 19.48           N  
ATOM   1601  CA  LEU A 237      -7.913  52.285  38.788  1.00 21.29           C  
ATOM   1602  C   LEU A 237      -9.336  52.429  38.264  1.00 25.89           C  
ATOM   1603  O   LEU A 237      -9.696  53.444  37.666  1.00 26.82           O  
ATOM   1604  CB  LEU A 237      -7.742  52.952  40.146  1.00 17.79           C  
ATOM   1605  CG  LEU A 237      -6.440  52.502  40.815  1.00 15.25           C  
ATOM   1606  CD1 LEU A 237      -6.292  53.114  42.196  1.00 19.31           C  
ATOM   1607  CD2 LEU A 237      -6.403  50.979  40.902  1.00  8.38           C  
ATOM   1608  N   ASP A 238     -10.126  51.384  38.492  1.00 31.72           N  
ATOM   1609  CA  ASP A 238     -11.502  51.310  37.996  1.00 33.22           C  
ATOM   1610  C   ASP A 238     -12.536  51.045  39.088  1.00 35.55           C  
ATOM   1611  O   ASP A 238     -12.195  50.929  40.267  1.00 37.57           O  
ATOM   1612  CB  ASP A 238     -11.566  50.171  36.977  1.00 33.91           C  
ATOM   1613  CG  ASP A 238     -12.675  50.341  35.995  1.00 37.49           C  
ATOM   1614  OD1 ASP A 238     -12.455  51.059  35.004  1.00 41.86           O  
ATOM   1615  OD2 ASP A 238     -13.756  49.757  36.203  1.00 43.05           O  
ATOM   1616  N   GLU A 239     -13.811  50.987  38.688  1.00 38.92           N  
ATOM   1617  CA  GLU A 239     -14.911  50.679  39.607  1.00 43.52           C  
ATOM   1618  C   GLU A 239     -15.072  49.160  39.601  1.00 42.93           C  
ATOM   1619  O   GLU A 239     -15.801  48.592  40.411  1.00 43.89           O  
ATOM   1620  CB  GLU A 239     -16.234  51.322  39.160  1.00 51.05           C  
ATOM   1621  CG  GLU A 239     -16.687  52.511  40.018  1.00 62.98           C  
ATOM   1622  CD  GLU A 239     -18.177  52.480  40.370  1.00 68.35           C  
ATOM   1623  OE1 GLU A 239     -19.021  52.655  39.460  1.00 70.69           O  
ATOM   1624  OE2 GLU A 239     -18.501  52.293  41.568  1.00 71.12           O  
ATOM   1625  N   ASP A 240     -14.393  48.515  38.657  1.00 41.74           N  
ATOM   1626  CA  ASP A 240     -14.441  47.068  38.509  1.00 38.85           C  
ATOM   1627  C   ASP A 240     -13.133  46.404  38.917  1.00 37.63           C  
ATOM   1628  O   ASP A 240     -13.089  45.186  39.082  1.00 39.00           O  
ATOM   1629  CB  ASP A 240     -14.773  46.694  37.069  1.00 39.76           C  
ATOM   1630  CG  ASP A 240     -16.088  47.273  36.607  1.00 41.88           C  
ATOM   1631  OD1 ASP A 240     -17.057  47.265  37.397  1.00 41.70           O  
ATOM   1632  OD2 ASP A 240     -16.147  47.749  35.455  1.00 43.50           O  
ATOM   1633  N   THR A 241     -12.069  47.196  39.048  1.00 34.41           N  
ATOM   1634  CA  THR A 241     -10.763  46.685  39.470  1.00 29.69           C  
ATOM   1635  C   THR A 241     -10.969  45.759  40.665  1.00 31.25           C  
ATOM   1636  O   THR A 241     -11.635  46.124  41.635  1.00 31.57           O  
ATOM   1637  CB  THR A 241      -9.821  47.829  39.900  1.00 27.04           C  
ATOM   1638  OG1 THR A 241      -9.518  48.646  38.767  1.00 26.70           O  
ATOM   1639  CG2 THR A 241      -8.529  47.278  40.478  1.00 27.50           C  
ATOM   1640  N   ILE A 242     -10.417  44.555  40.581  1.00 30.26           N  
ATOM   1641  CA  ILE A 242     -10.567  43.578  41.651  1.00 29.82           C  
ATOM   1642  C   ILE A 242      -9.430  43.635  42.662  1.00 28.75           C  
ATOM   1643  O   ILE A 242      -8.256  43.650  42.298  1.00 29.69           O  
ATOM   1644  CB  ILE A 242     -10.690  42.148  41.084  1.00 29.93           C  
ATOM   1645  CG1 ILE A 242     -11.837  42.087  40.077  1.00 31.96           C  
ATOM   1646  CG2 ILE A 242     -10.944  41.147  42.208  1.00 29.17           C  
ATOM   1647  CD1 ILE A 242     -11.946  40.764  39.354  1.00 36.55           C  
ATOM   1648  N   TYR A 243      -9.795  43.675  43.938  1.00 27.73           N  
ATOM   1649  CA  TYR A 243      -8.817  43.723  45.010  1.00 29.32           C  
ATOM   1650  C   TYR A 243      -8.880  42.473  45.877  1.00 28.01           C  
ATOM   1651  O   TYR A 243      -9.956  42.040  46.297  1.00 29.58           O  
ATOM   1652  CB  TYR A 243      -9.026  44.959  45.887  1.00 33.88           C  
ATOM   1653  CG  TYR A 243      -8.875  46.278  45.169  1.00 36.83           C  
ATOM   1654  CD1 TYR A 243      -9.954  46.859  44.517  1.00 40.05           C  
ATOM   1655  CD2 TYR A 243      -7.658  46.955  45.158  1.00 38.51           C  
ATOM   1656  CE1 TYR A 243      -9.830  48.083  43.873  1.00 41.20           C  
ATOM   1657  CE2 TYR A 243      -7.522  48.182  44.515  1.00 37.27           C  
ATOM   1658  CZ  TYR A 243      -8.612  48.738  43.874  1.00 37.38           C  
ATOM   1659  OH  TYR A 243      -8.493  49.948  43.231  1.00 38.00           O  
ATOM   1660  N   HIS A 244      -7.709  41.902  46.128  1.00 23.67           N  
ATOM   1661  CA  HIS A 244      -7.557  40.719  46.960  1.00 20.29           C  
ATOM   1662  C   HIS A 244      -6.472  41.067  47.972  1.00 19.28           C  
ATOM   1663  O   HIS A 244      -5.284  40.828  47.749  1.00 20.09           O  
ATOM   1664  CB  HIS A 244      -7.147  39.517  46.110  1.00 18.87           C  
ATOM   1665  CG  HIS A 244      -8.237  39.012  45.218  1.00 19.54           C  
ATOM   1666  ND1 HIS A 244      -9.423  38.515  45.712  1.00 19.27           N  
ATOM   1667  CD2 HIS A 244      -8.320  38.923  43.872  1.00 20.35           C  
ATOM   1668  CE1 HIS A 244     -10.191  38.140  44.705  1.00 20.41           C  
ATOM   1669  NE2 HIS A 244      -9.547  38.376  43.578  1.00 20.20           N  
ATOM   1670  N   LEU A 245      -6.898  41.696  49.060  1.00 17.72           N  
ATOM   1671  CA  LEU A 245      -6.000  42.138  50.121  1.00 18.75           C  
ATOM   1672  C   LEU A 245      -6.036  41.153  51.283  1.00 18.77           C  
ATOM   1673  O   LEU A 245      -7.080  40.982  51.910  1.00 18.71           O  
ATOM   1674  CB  LEU A 245      -6.436  43.524  50.597  1.00 22.00           C  
ATOM   1675  CG  LEU A 245      -6.928  44.435  49.467  1.00 19.77           C  
ATOM   1676  CD1 LEU A 245      -7.466  45.732  50.004  1.00 22.57           C  
ATOM   1677  CD2 LEU A 245      -5.805  44.691  48.492  1.00 19.48           C  
ATOM   1678  N   GLN A 246      -4.897  40.546  51.585  1.00 19.72           N  
ATOM   1679  CA  GLN A 246      -4.801  39.555  52.665  1.00 20.67           C  
ATOM   1680  C   GLN A 246      -5.866  38.484  52.409  1.00 23.64           C  
ATOM   1681  O   GLN A 246      -6.696  38.211  53.270  1.00 25.92           O  
ATOM   1682  CB  GLN A 246      -5.048  40.216  54.026  1.00 17.17           C  
ATOM   1683  CG  GLN A 246      -4.218  41.459  54.304  1.00 16.03           C  
ATOM   1684  CD  GLN A 246      -2.731  41.182  54.356  1.00 16.98           C  
ATOM   1685  OE1 GLN A 246      -2.133  40.761  53.369  1.00 22.13           O  
ATOM   1686  NE2 GLN A 246      -2.131  41.423  55.510  1.00 12.38           N  
ATOM   1687  N   PRO A 247      -5.817  37.847  51.230  1.00 26.41           N  
ATOM   1688  CA  PRO A 247      -6.745  36.798  50.779  1.00 29.60           C  
ATOM   1689  C   PRO A 247      -6.822  35.606  51.714  1.00 32.67           C  
ATOM   1690  O   PRO A 247      -7.906  35.117  52.048  1.00 37.26           O  
ATOM   1691  CB  PRO A 247      -6.152  36.386  49.431  1.00 29.60           C  
ATOM   1692  CG  PRO A 247      -5.361  37.586  49.000  1.00 27.67           C  
ATOM   1693  CD  PRO A 247      -4.698  37.952  50.283  1.00 26.11           C  
ATOM   1694  N   SER A 248      -5.647  35.138  52.133  1.00 32.00           N  
ATOM   1695  CA  SER A 248      -5.531  33.992  53.012  1.00 31.31           C  
ATOM   1696  C   SER A 248      -5.740  34.363  54.474  1.00 31.33           C  
ATOM   1697  O   SER A 248      -5.255  33.670  55.371  1.00 31.92           O  
ATOM   1698  CB  SER A 248      -4.152  33.351  52.828  1.00 35.15           C  
ATOM   1699  OG  SER A 248      -3.872  33.128  51.452  1.00 38.23           O  
ATOM   1700  N   GLY A 249      -6.443  35.465  54.710  1.00 31.38           N  
ATOM   1701  CA  GLY A 249      -6.701  35.898  56.073  1.00 34.77           C  
ATOM   1702  C   GLY A 249      -5.513  36.512  56.787  1.00 36.10           C  
ATOM   1703  O   GLY A 249      -4.990  37.537  56.359  1.00 37.99           O  
ATOM   1704  N   ARG A 250      -5.076  35.880  57.871  1.00 37.16           N  
ATOM   1705  CA  ARG A 250      -3.965  36.389  58.652  1.00 38.97           C  
ATOM   1706  C   ARG A 250      -2.613  35.854  58.160  1.00 42.04           C  
ATOM   1707  O   ARG A 250      -2.532  34.804  57.510  1.00 45.35           O  
ATOM   1708  CB  ARG A 250      -4.179  36.067  60.137  1.00 38.95           C  
ATOM   1709  CG  ARG A 250      -5.546  36.530  60.640  1.00 39.06           C  
ATOM   1710  CD  ARG A 250      -5.504  37.925  61.258  1.00 36.99           C  
ATOM   1711  NE  ARG A 250      -4.721  37.957  62.493  1.00 35.44           N  
ATOM   1712  CZ  ARG A 250      -4.529  39.049  63.234  1.00 33.67           C  
ATOM   1713  NH1 ARG A 250      -5.059  40.224  62.877  1.00 32.46           N  
ATOM   1714  NH2 ARG A 250      -3.809  39.059  64.362  1.00 30.31           N  
ATOM   1715  N   PHE A 251      -1.617  36.644  58.511  1.00 45.15           N  
ATOM   1716  CA  PHE A 251      -0.202  36.437  58.173  1.00 47.83           C  
ATOM   1717  C   PHE A 251       0.596  37.192  59.235  1.00 49.72           C  
ATOM   1718  O   PHE A 251       1.243  38.206  58.950  1.00 49.75           O  
ATOM   1719  CB  PHE A 251       0.020  37.012  56.761  1.00 47.98           C  
ATOM   1720  CG  PHE A 251       1.450  36.914  56.211  1.00 47.67           C  
ATOM   1721  CD1 PHE A 251       2.518  36.555  57.042  1.00 50.46           C  
ATOM   1722  CD2 PHE A 251       1.684  37.195  54.856  1.00 46.94           C  
ATOM   1723  CE1 PHE A 251       3.819  36.480  56.518  1.00 51.18           C  
ATOM   1724  CE2 PHE A 251       2.982  37.120  54.334  1.00 47.12           C  
ATOM   1725  CZ  PHE A 251       4.049  36.763  55.165  1.00 48.87           C  
ATOM   1726  N   VAL A 252       0.511  36.678  60.455  1.00 51.78           N  
ATOM   1727  CA  VAL A 252       1.124  37.340  61.613  1.00 54.01           C  
ATOM   1728  C   VAL A 252       2.578  36.944  61.865  1.00 53.79           C  
ATOM   1729  O   VAL A 252       3.511  37.696  61.559  1.00 53.08           O  
ATOM   1730  CB  VAL A 252       0.366  37.047  62.906  1.00 56.55           C  
ATOM   1731  CG1 VAL A 252       0.830  37.937  64.068  1.00 58.61           C  
ATOM   1732  CG2 VAL A 252      -1.139  37.275  62.778  1.00 58.80           C  
ATOM   1733  N   ILE A 253       2.749  35.775  62.478  1.00 55.06           N  
ATOM   1734  CA  ILE A 253       4.064  35.254  62.820  1.00 56.27           C  
ATOM   1735  C   ILE A 253       4.727  34.587  61.618  1.00 56.43           C  
ATOM   1736  O   ILE A 253       5.802  33.996  61.748  1.00 56.18           O  
ATOM   1737  CB  ILE A 253       3.979  34.246  64.005  1.00 55.85           C  
ATOM   1738  CG1 ILE A 253       3.076  34.798  65.109  1.00 55.76           C  
ATOM   1739  CG2 ILE A 253       5.364  34.014  64.614  1.00 56.30           C  
ATOM   1740  CD1 ILE A 253       3.563  36.111  65.703  1.00 53.43           C  
ATOM   1741  N   GLY A 254       4.086  34.695  60.455  1.00 55.35           N  
ATOM   1742  CA  GLY A 254       4.632  34.110  59.242  1.00 57.71           C  
ATOM   1743  C   GLY A 254       6.120  34.383  59.117  1.00 59.63           C  
ATOM   1744  O   GLY A 254       6.939  33.474  59.303  1.00 62.42           O  
ATOM   1745  N   GLY A 255       6.475  35.641  58.846  1.00 59.06           N  
ATOM   1746  CA  GLY A 255       7.874  36.026  58.717  1.00 57.78           C  
ATOM   1747  C   GLY A 255       8.691  35.217  57.716  1.00 57.76           C  
ATOM   1748  O   GLY A 255       8.130  34.449  56.927  1.00 59.32           O  
ATOM   1749  N   PRO A 256      10.029  35.361  57.734  1.00 57.99           N  
ATOM   1750  CA  PRO A 256      10.874  34.614  56.799  1.00 57.67           C  
ATOM   1751  C   PRO A 256      11.140  33.196  57.292  1.00 57.55           C  
ATOM   1752  O   PRO A 256      12.071  32.938  58.067  1.00 54.59           O  
ATOM   1753  CB  PRO A 256      12.148  35.461  56.726  1.00 58.68           C  
ATOM   1754  CG  PRO A 256      12.128  36.326  57.965  1.00 57.44           C  
ATOM   1755  CD  PRO A 256      10.846  36.070  58.720  1.00 58.33           C  
ATOM   1756  N   GLN A 257      10.283  32.435  56.770  1.00 59.41           N  
ATOM   1757  CA  GLN A 257      10.306  31.027  57.191  1.00 61.33           C  
ATOM   1758  C   GLN A 257       9.953  30.121  56.010  1.00 58.50           C  
ATOM   1759  O   GLN A 257      10.738  29.243  55.621  1.00 55.21           O  
ATOM   1760  CB  GLN A 257       9.289  30.799  58.311  1.00 66.75           C  
ATOM   1761  CG  GLN A 257       7.850  30.699  57.799  1.00 74.21           C  
ATOM   1762  CD  GLN A 257       6.827  30.519  58.923  1.00 78.01           C  
ATOM   1763  OE1 GLN A 257       7.208  30.303  60.072  1.00 78.22           O  
ATOM   1764  NE2 GLN A 257       5.536  30.595  58.658  1.00 78.31           N  
ATOM   1765  N   GLY A 258       8.771  30.370  55.477  1.00 57.61           N  
ATOM   1766  CA  GLY A 258       8.234  29.617  54.335  1.00 57.54           C  
ATOM   1767  C   GLY A 258       8.064  28.145  54.715  1.00 57.76           C  
ATOM   1768  O   GLY A 258       8.267  27.757  55.875  1.00 59.31           O  
ATOM   1769  N   ASP A 259       9.530  27.606  54.266  1.00 25.95           N  
ATOM   1770  CA  ASP A 259      10.065  26.360  54.765  1.00 29.14           C  
ATOM   1771  C   ASP A 259      11.575  26.452  54.641  1.00 28.95           C  
ATOM   1772  O   ASP A 259      12.306  25.566  55.103  1.00 24.05           O  
ATOM   1773  CB  ASP A 259       9.452  25.207  53.985  1.00 29.65           C  
ATOM   1774  CG  ASP A 259       8.005  24.932  54.406  1.00 26.22           C  
ATOM   1775  OD1 ASP A 259       7.406  25.731  55.228  1.00 24.67           O  
ATOM   1776  OD2 ASP A 259       7.383  23.901  53.946  1.00 29.66           O  
ATOM   1777  N   ALA A 260      11.968  27.557  54.021  1.00 27.65           N  
ATOM   1778  CA  ALA A 260      13.376  27.892  53.784  1.00 29.40           C  
ATOM   1779  C   ALA A 260      13.496  29.083  52.830  1.00 26.73           C  
ATOM   1780  O   ALA A 260      12.674  29.248  51.928  1.00 28.02           O  
ATOM   1781  CB  ALA A 260      14.103  26.696  53.166  1.00 26.28           C  
ATOM   1782  N   GLY A 261      14.521  29.906  53.018  1.00 27.46           N  
ATOM   1783  CA  GLY A 261      14.797  31.032  52.125  1.00 29.37           C  
ATOM   1784  C   GLY A 261      16.103  30.805  51.376  1.00 28.40           C  
ATOM   1785  O   GLY A 261      17.044  30.234  51.936  1.00 27.57           O  
ATOM   1786  N   VAL A 262      16.125  31.166  50.091  1.00  2.00           N  
ATOM   1787  CA  VAL A 262      17.300  30.946  49.259  1.00  2.00           C  
ATOM   1788  C   VAL A 262      17.674  32.118  48.343  1.00  2.87           C  
ATOM   1789  O   VAL A 262      16.839  32.960  48.005  1.00  7.61           O  
ATOM   1790  CB  VAL A 262      17.093  29.667  48.406  1.00  2.37           C  
ATOM   1791  CG1 VAL A 262      18.191  29.510  47.375  1.00 11.01           C  
ATOM   1792  CG2 VAL A 262      17.065  28.445  49.299  1.00  2.00           C  
ATOM   1793  N   THR A 263      18.949  32.160  47.964  1.00  2.00           N  
ATOM   1794  CA  THR A 263      19.477  33.189  47.084  1.00  3.40           C  
ATOM   1795  C   THR A 263      19.358  32.773  45.619  1.00  7.37           C  
ATOM   1796  O   THR A 263      19.610  31.622  45.266  1.00 14.23           O  
ATOM   1797  CB  THR A 263      20.959  33.452  47.378  1.00  2.00           C  
ATOM   1798  OG1 THR A 263      21.137  33.665  48.780  1.00  4.03           O  
ATOM   1799  CG2 THR A 263      21.435  34.684  46.632  1.00  2.00           C  
ATOM   1800  N   GLY A 264      18.982  33.723  44.770  1.00  7.83           N  
ATOM   1801  CA  GLY A 264      18.853  33.449  43.350  1.00  7.00           C  
ATOM   1802  C   GLY A 264      17.615  32.673  42.936  1.00  6.78           C  
ATOM   1803  O   GLY A 264      17.554  32.147  41.823  1.00  8.40           O  
ATOM   1804  N   ARG A 265      16.624  32.603  43.820  1.00  3.91           N  
ATOM   1805  CA  ARG A 265      15.401  31.869  43.524  1.00  5.10           C  
ATOM   1806  C   ARG A 265      14.264  32.794  43.114  1.00  5.99           C  
ATOM   1807  O   ARG A 265      13.154  32.341  42.860  1.00 10.56           O  
ATOM   1808  CB  ARG A 265      14.985  31.012  44.722  1.00  7.83           C  
ATOM   1809  CG  ARG A 265      14.494  29.627  44.332  1.00  6.34           C  
ATOM   1810  CD  ARG A 265      13.157  29.327  44.964  1.00  5.46           C  
ATOM   1811  NE  ARG A 265      13.192  29.502  46.414  1.00  8.69           N  
ATOM   1812  CZ  ARG A 265      13.394  28.520  47.290  1.00  8.65           C  
ATOM   1813  NH1 ARG A 265      13.580  27.275  46.875  1.00  4.58           N  
ATOM   1814  NH2 ARG A 265      13.404  28.787  48.588  1.00  8.13           N  
ATOM   1815  N   LYS A 266      14.531  34.097  43.078  1.00  4.71           N  
ATOM   1816  CA  LYS A 266      13.513  35.071  42.681  1.00  3.60           C  
ATOM   1817  C   LYS A 266      13.986  35.803  41.424  1.00  5.20           C  
ATOM   1818  O   LYS A 266      13.903  37.025  41.320  1.00  6.64           O  
ATOM   1819  CB  LYS A 266      13.227  36.047  43.820  1.00  2.00           C  
ATOM   1820  CG  LYS A 266      11.798  35.999  44.308  1.00  2.00           C  
ATOM   1821  CD  LYS A 266      11.395  34.606  44.751  1.00  2.00           C  
ATOM   1822  CE  LYS A 266       9.923  34.583  45.142  1.00 10.55           C  
ATOM   1823  NZ  LYS A 266       9.467  33.252  45.640  1.00 17.69           N  
ATOM   1824  N   ILE A 267      14.434  35.015  40.454  1.00  6.49           N  
ATOM   1825  CA  ILE A 267      14.973  35.487  39.180  1.00  8.82           C  
ATOM   1826  C   ILE A 267      14.109  36.365  38.285  1.00  9.72           C  
ATOM   1827  O   ILE A 267      14.624  37.248  37.598  1.00 11.98           O  
ATOM   1828  CB  ILE A 267      15.526  34.285  38.363  1.00  7.67           C  
ATOM   1829  CG1 ILE A 267      17.012  34.127  38.653  1.00  9.89           C  
ATOM   1830  CG2 ILE A 267      15.266  34.427  36.870  1.00  2.00           C  
ATOM   1831  CD1 ILE A 267      17.778  35.439  38.528  1.00 12.75           C  
ATOM   1832  N   ILE A 268      12.807  36.115  38.266  1.00 10.73           N  
ATOM   1833  CA  ILE A 268      11.911  36.890  37.420  1.00 11.47           C  
ATOM   1834  C   ILE A 268      11.467  38.203  38.048  1.00 10.86           C  
ATOM   1835  O   ILE A 268      11.273  39.195  37.345  1.00 12.91           O  
ATOM   1836  CB  ILE A 268      10.685  36.063  36.998  1.00 12.32           C  
ATOM   1837  CG1 ILE A 268      11.147  34.839  36.214  1.00 11.36           C  
ATOM   1838  CG2 ILE A 268       9.763  36.880  36.107  1.00 10.40           C  
ATOM   1839  CD1 ILE A 268      11.968  35.182  34.994  1.00 11.72           C  
ATOM   1840  N   VAL A 269      11.318  38.228  39.367  1.00  6.97           N  
ATOM   1841  CA  VAL A 269      10.906  39.458  40.030  1.00  6.66           C  
ATOM   1842  C   VAL A 269      12.055  40.448  40.090  1.00  7.49           C  
ATOM   1843  O   VAL A 269      11.841  41.623  40.354  1.00 10.60           O  
ATOM   1844  CB  VAL A 269      10.377  39.218  41.455  1.00  9.70           C  
ATOM   1845  CG1 VAL A 269       9.317  38.125  41.450  1.00 16.16           C  
ATOM   1846  CG2 VAL A 269      11.512  38.870  42.399  1.00 13.87           C  
ATOM   1847  N   ASP A 270      13.272  39.958  39.858  1.00 10.39           N  
ATOM   1848  CA  ASP A 270      14.471  40.793  39.854  1.00 10.93           C  
ATOM   1849  C   ASP A 270      14.681  41.435  38.489  1.00 13.32           C  
ATOM   1850  O   ASP A 270      15.501  42.335  38.342  1.00 14.22           O  
ATOM   1851  CB  ASP A 270      15.709  39.953  40.193  1.00  7.52           C  
ATOM   1852  CG  ASP A 270      15.913  39.776  41.684  1.00 10.07           C  
ATOM   1853  OD1 ASP A 270      15.382  40.593  42.460  1.00 14.83           O  
ATOM   1854  OD2 ASP A 270      16.623  38.826  42.081  1.00 10.10           O  
ATOM   1855  N   THR A 271      13.924  40.985  37.496  1.00 14.71           N  
ATOM   1856  CA  THR A 271      14.068  41.492  36.151  1.00 15.16           C  
ATOM   1857  C   THR A 271      12.872  42.233  35.561  1.00 15.53           C  
ATOM   1858  O   THR A 271      12.604  43.375  35.928  1.00 19.26           O  
ATOM   1859  CB  THR A 271      14.505  40.367  35.196  1.00 15.68           C  
ATOM   1860  OG1 THR A 271      13.674  39.211  35.390  1.00 15.10           O  
ATOM   1861  CG2 THR A 271      15.951  40.016  35.428  1.00 14.80           C  
ATOM   1862  N   TYR A 272      12.157  41.578  34.648  1.00 14.59           N  
ATOM   1863  CA  TYR A 272      11.040  42.208  33.947  1.00 14.57           C  
ATOM   1864  C   TYR A 272       9.639  41.678  34.251  1.00 14.86           C  
ATOM   1865  O   TYR A 272       8.694  42.008  33.545  1.00 17.04           O  
ATOM   1866  CB  TYR A 272      11.306  42.172  32.433  1.00 14.90           C  
ATOM   1867  CG  TYR A 272      12.657  42.729  32.058  1.00 17.92           C  
ATOM   1868  CD1 TYR A 272      12.891  44.098  32.069  1.00 19.62           C  
ATOM   1869  CD2 TYR A 272      13.713  41.884  31.734  1.00 19.78           C  
ATOM   1870  CE1 TYR A 272      14.146  44.617  31.778  1.00 20.56           C  
ATOM   1871  CE2 TYR A 272      14.972  42.388  31.441  1.00 23.53           C  
ATOM   1872  CZ  TYR A 272      15.183  43.755  31.466  1.00 23.55           C  
ATOM   1873  OH  TYR A 272      16.437  44.253  31.194  1.00 28.25           O  
ATOM   1874  N   GLY A 273       9.500  40.865  35.295  1.00 14.82           N  
ATOM   1875  CA  GLY A 273       8.194  40.326  35.636  1.00 12.24           C  
ATOM   1876  C   GLY A 273       7.625  39.394  34.577  1.00 14.10           C  
ATOM   1877  O   GLY A 273       6.413  39.286  34.417  1.00 13.15           O  
ATOM   1878  N   GLY A 274       8.516  38.726  33.853  1.00 16.37           N  
ATOM   1879  CA  GLY A 274       8.124  37.794  32.809  1.00 18.75           C  
ATOM   1880  C   GLY A 274       7.830  38.417  31.458  1.00 21.55           C  
ATOM   1881  O   GLY A 274       7.137  37.812  30.643  1.00 23.54           O  
ATOM   1882  N   TRP A 275       8.377  39.600  31.195  1.00 24.37           N  
ATOM   1883  CA  TRP A 275       8.094  40.269  29.939  1.00 28.23           C  
ATOM   1884  C   TRP A 275       9.166  40.181  28.857  1.00 30.14           C  
ATOM   1885  O   TRP A 275       8.851  40.137  27.669  1.00 32.63           O  
ATOM   1886  CB  TRP A 275       7.700  41.723  30.203  1.00 30.03           C  
ATOM   1887  CG  TRP A 275       6.634  42.171  29.273  1.00 32.30           C  
ATOM   1888  CD1 TRP A 275       6.703  42.233  27.909  1.00 33.19           C  
ATOM   1889  CD2 TRP A 275       5.322  42.598  29.627  1.00 31.32           C  
ATOM   1890  NE1 TRP A 275       5.510  42.670  27.391  1.00 30.74           N  
ATOM   1891  CE2 TRP A 275       4.639  42.902  28.429  1.00 31.13           C  
ATOM   1892  CE3 TRP A 275       4.642  42.752  30.843  1.00 32.46           C  
ATOM   1893  CZ2 TRP A 275       3.323  43.357  28.406  1.00 34.46           C  
ATOM   1894  CZ3 TRP A 275       3.329  43.203  30.822  1.00 38.25           C  
ATOM   1895  CH2 TRP A 275       2.685  43.502  29.612  1.00 36.43           C  
ATOM   1896  N   GLY A 276      10.432  40.193  29.256  1.00 28.64           N  
ATOM   1897  CA  GLY A 276      11.494  40.114  28.273  1.00 23.43           C  
ATOM   1898  C   GLY A 276      11.802  38.666  27.968  1.00 21.65           C  
ATOM   1899  O   GLY A 276      10.969  37.933  27.426  1.00 23.55           O  
ATOM   1900  N   ALA A 277      13.004  38.256  28.342  1.00 20.27           N  
ATOM   1901  CA  ALA A 277      13.474  36.896  28.151  1.00 18.21           C  
ATOM   1902  C   ALA A 277      14.493  36.713  29.262  1.00 16.99           C  
ATOM   1903  O   ALA A 277      15.097  37.691  29.713  1.00 17.75           O  
ATOM   1904  CB  ALA A 277      14.137  36.768  26.801  1.00 17.78           C  
ATOM   1905  N   HIS A 278      14.700  35.478  29.702  1.00 15.53           N  
ATOM   1906  CA  HIS A 278      15.654  35.253  30.771  1.00 13.88           C  
ATOM   1907  C   HIS A 278      16.360  33.929  30.585  1.00 13.57           C  
ATOM   1908  O   HIS A 278      15.719  32.895  30.464  1.00 15.54           O  
ATOM   1909  CB  HIS A 278      14.934  35.295  32.116  1.00 11.58           C  
ATOM   1910  CG  HIS A 278      15.830  35.619  33.268  1.00 13.26           C  
ATOM   1911  ND1 HIS A 278      15.557  36.638  34.151  1.00 14.45           N  
ATOM   1912  CD2 HIS A 278      17.004  35.077  33.666  1.00 12.40           C  
ATOM   1913  CE1 HIS A 278      16.526  36.712  35.044  1.00 12.45           C  
ATOM   1914  NE2 HIS A 278      17.415  35.778  34.774  1.00 11.91           N  
ATOM   1915  N   GLY A 279      17.686  33.969  30.585  1.00 12.39           N  
ATOM   1916  CA  GLY A 279      18.468  32.757  30.412  1.00 13.30           C  
ATOM   1917  C   GLY A 279      18.590  31.897  31.663  1.00 13.95           C  
ATOM   1918  O   GLY A 279      19.000  30.738  31.591  1.00 17.49           O  
ATOM   1919  N   GLY A 280      18.254  32.468  32.816  1.00 11.75           N  
ATOM   1920  CA  GLY A 280      18.324  31.725  34.063  1.00  8.69           C  
ATOM   1921  C   GLY A 280      19.403  32.163  35.027  1.00  7.49           C  
ATOM   1922  O   GLY A 280      19.462  31.669  36.148  1.00  5.18           O  
ATOM   1923  N   GLY A 281      20.245  33.101  34.607  1.00 10.64           N  
ATOM   1924  CA  GLY A 281      21.316  33.569  35.468  1.00 10.34           C  
ATOM   1925  C   GLY A 281      20.869  34.456  36.619  1.00  7.57           C  
ATOM   1926  O   GLY A 281      20.128  35.420  36.420  1.00  5.81           O  
ATOM   1927  N   ALA A 282      21.325  34.124  37.825  1.00  8.25           N  
ATOM   1928  CA  ALA A 282      21.000  34.880  39.041  1.00  8.52           C  
ATOM   1929  C   ALA A 282      21.996  36.016  39.266  1.00  8.95           C  
ATOM   1930  O   ALA A 282      23.158  35.910  38.892  1.00 10.54           O  
ATOM   1931  CB  ALA A 282      20.984  33.951  40.249  1.00 13.44           C  
ATOM   1932  N   PHE A 283      21.546  37.092  39.909  1.00  8.22           N  
ATOM   1933  CA  PHE A 283      22.404  38.249  40.150  1.00  7.06           C  
ATOM   1934  C   PHE A 283      23.072  38.280  41.517  1.00  8.05           C  
ATOM   1935  O   PHE A 283      24.298  38.270  41.613  1.00 12.89           O  
ATOM   1936  CB  PHE A 283      21.610  39.547  39.994  1.00  7.64           C  
ATOM   1937  CG  PHE A 283      21.042  39.760  38.627  1.00  5.73           C  
ATOM   1938  CD1 PHE A 283      21.721  39.345  37.496  1.00  2.50           C  
ATOM   1939  CD2 PHE A 283      19.819  40.398  38.477  1.00  6.72           C  
ATOM   1940  CE1 PHE A 283      21.194  39.560  36.234  1.00  3.30           C  
ATOM   1941  CE2 PHE A 283      19.279  40.622  37.220  1.00  5.47           C  
ATOM   1942  CZ  PHE A 283      19.967  40.202  36.091  1.00  6.10           C  
ATOM   1943  N   SER A 284      22.250  38.366  42.554  1.00  6.66           N  
ATOM   1944  CA  SER A 284      22.696  38.456  43.938  1.00  6.28           C  
ATOM   1945  C   SER A 284      23.772  37.470  44.365  1.00 10.03           C  
ATOM   1946  O   SER A 284      23.636  36.262  44.156  1.00 11.47           O  
ATOM   1947  CB  SER A 284      21.499  38.335  44.876  1.00  3.95           C  
ATOM   1948  OG  SER A 284      20.598  39.412  44.696  1.00  4.41           O  
ATOM   1949  N   GLY A 285      24.817  37.995  45.000  1.00 12.87           N  
ATOM   1950  CA  GLY A 285      25.907  37.162  45.482  1.00 12.45           C  
ATOM   1951  C   GLY A 285      27.093  37.035  44.544  1.00 12.57           C  
ATOM   1952  O   GLY A 285      28.139  36.501  44.915  1.00 14.71           O  
ATOM   1953  N   LYS A 286      26.927  37.522  43.321  1.00 10.50           N  
ATOM   1954  CA  LYS A 286      27.976  37.470  42.313  1.00  9.73           C  
ATOM   1955  C   LYS A 286      28.526  38.869  42.079  1.00  9.32           C  
ATOM   1956  O   LYS A 286      27.765  39.835  41.999  1.00  8.05           O  
ATOM   1957  CB  LYS A 286      27.413  36.908  41.004  1.00 13.39           C  
ATOM   1958  CG  LYS A 286      26.788  35.527  41.146  1.00 15.09           C  
ATOM   1959  CD  LYS A 286      26.094  35.080  39.870  1.00 18.95           C  
ATOM   1960  CE  LYS A 286      25.381  33.754  40.082  1.00 25.50           C  
ATOM   1961  NZ  LYS A 286      24.568  33.352  38.903  1.00 31.17           N  
ATOM   1962  N   ASP A 287      29.847  38.982  41.976  1.00 10.44           N  
ATOM   1963  CA  ASP A 287      30.470  40.278  41.747  1.00 10.87           C  
ATOM   1964  C   ASP A 287      30.355  40.737  40.300  1.00 10.29           C  
ATOM   1965  O   ASP A 287      29.806  40.033  39.456  1.00 11.77           O  
ATOM   1966  CB  ASP A 287      31.938  40.273  42.190  1.00 12.17           C  
ATOM   1967  CG  ASP A 287      32.765  39.215  41.488  1.00 14.85           C  
ATOM   1968  OD1 ASP A 287      32.436  38.834  40.351  1.00 19.81           O  
ATOM   1969  OD2 ASP A 287      33.758  38.758  42.081  1.00 12.67           O  
ATOM   1970  N   TYR A 288      30.949  41.885  40.012  1.00 10.52           N  
ATOM   1971  CA  TYR A 288      30.912  42.480  38.683  1.00 12.80           C  
ATOM   1972  C   TYR A 288      31.675  41.746  37.574  1.00 11.70           C  
ATOM   1973  O   TYR A 288      31.581  42.126  36.410  1.00 10.63           O  
ATOM   1974  CB  TYR A 288      31.384  43.932  38.767  1.00 18.04           C  
ATOM   1975  CG  TYR A 288      32.786  44.058  39.304  1.00 26.05           C  
ATOM   1976  CD1 TYR A 288      33.884  43.970  38.452  1.00 28.43           C  
ATOM   1977  CD2 TYR A 288      33.020  44.189  40.671  1.00 28.27           C  
ATOM   1978  CE1 TYR A 288      35.178  44.001  38.944  1.00 32.26           C  
ATOM   1979  CE2 TYR A 288      34.314  44.221  41.175  1.00 33.20           C  
ATOM   1980  CZ  TYR A 288      35.389  44.123  40.305  1.00 33.18           C  
ATOM   1981  OH  TYR A 288      36.677  44.127  40.787  1.00 38.90           O  
ATOM   1982  N   THR A 289      32.450  40.719  37.909  1.00 13.36           N  
ATOM   1983  CA  THR A 289      33.177  39.995  36.866  1.00 16.30           C  
ATOM   1984  C   THR A 289      32.348  38.911  36.176  1.00 17.19           C  
ATOM   1985  O   THR A 289      32.727  38.403  35.115  1.00 17.89           O  
ATOM   1986  CB  THR A 289      34.531  39.432  37.364  1.00 17.65           C  
ATOM   1987  OG1 THR A 289      34.450  39.098  38.754  1.00 13.18           O  
ATOM   1988  CG2 THR A 289      35.632  40.462  37.154  1.00 21.27           C  
ATOM   1989  N   LYS A 290      31.200  38.583  36.766  1.00 19.86           N  
ATOM   1990  CA  LYS A 290      30.300  37.588  36.201  1.00 22.11           C  
ATOM   1991  C   LYS A 290      29.391  38.250  35.179  1.00 23.69           C  
ATOM   1992  O   LYS A 290      28.589  39.121  35.515  1.00 23.56           O  
ATOM   1993  CB  LYS A 290      29.445  36.938  37.291  1.00 25.24           C  
ATOM   1994  CG  LYS A 290      30.110  35.793  38.041  1.00 32.00           C  
ATOM   1995  CD  LYS A 290      31.193  36.277  38.989  1.00 39.92           C  
ATOM   1996  CE  LYS A 290      31.802  35.122  39.770  1.00 46.16           C  
ATOM   1997  NZ  LYS A 290      32.828  35.591  40.749  1.00 49.99           N  
ATOM   1998  N   VAL A 291      29.503  37.818  33.930  1.00 25.96           N  
ATOM   1999  CA  VAL A 291      28.686  38.370  32.855  1.00 29.42           C  
ATOM   2000  C   VAL A 291      27.191  38.275  33.139  1.00 28.63           C  
ATOM   2001  O   VAL A 291      26.412  39.084  32.642  1.00 29.63           O  
ATOM   2002  CB  VAL A 291      28.990  37.694  31.502  1.00 32.20           C  
ATOM   2003  CG1 VAL A 291      30.358  38.119  30.997  1.00 34.48           C  
ATOM   2004  CG2 VAL A 291      28.916  36.172  31.635  1.00 34.07           C  
ATOM   2005  N   ASP A 292      26.793  37.312  33.963  1.00 25.76           N  
ATOM   2006  CA  ASP A 292      25.387  37.157  34.309  1.00 26.71           C  
ATOM   2007  C   ASP A 292      24.789  38.429  34.885  1.00 24.48           C  
ATOM   2008  O   ASP A 292      23.624  38.733  34.645  1.00 27.11           O  
ATOM   2009  CB  ASP A 292      25.199  36.018  35.307  1.00 31.98           C  
ATOM   2010  CG  ASP A 292      25.172  34.657  34.642  1.00 38.46           C  
ATOM   2011  OD1 ASP A 292      24.865  34.590  33.430  1.00 37.21           O  
ATOM   2012  OD2 ASP A 292      25.448  33.654  35.339  1.00 43.68           O  
ATOM   2013  N   ARG A 293      25.595  39.186  35.618  1.00 17.16           N  
ATOM   2014  CA  ARG A 293      25.127  40.417  36.218  1.00 12.61           C  
ATOM   2015  C   ARG A 293      25.445  41.617  35.333  1.00 12.18           C  
ATOM   2016  O   ARG A 293      24.542  42.253  34.783  1.00 11.31           O  
ATOM   2017  CB  ARG A 293      25.760  40.588  37.596  1.00  9.81           C  
ATOM   2018  CG  ARG A 293      24.984  41.500  38.512  1.00  6.17           C  
ATOM   2019  CD  ARG A 293      25.474  41.403  39.936  1.00  2.00           C  
ATOM   2020  NE  ARG A 293      24.497  41.953  40.869  1.00  2.00           N  
ATOM   2021  CZ  ARG A 293      24.474  41.692  42.170  1.00  2.00           C  
ATOM   2022  NH1 ARG A 293      25.379  40.888  42.706  1.00  2.00           N  
ATOM   2023  NH2 ARG A 293      23.532  42.221  42.933  1.00  2.00           N  
ATOM   2024  N   SER A 294      26.733  41.887  35.168  1.00 10.43           N  
ATOM   2025  CA  SER A 294      27.211  43.016  34.386  1.00  9.23           C  
ATOM   2026  C   SER A 294      26.575  43.153  33.019  1.00  7.46           C  
ATOM   2027  O   SER A 294      25.968  44.175  32.716  1.00  9.48           O  
ATOM   2028  CB  SER A 294      28.722  42.933  34.233  1.00 14.16           C  
ATOM   2029  OG  SER A 294      29.343  43.008  35.500  1.00 23.98           O  
ATOM   2030  N   ALA A 295      26.715  42.125  32.194  1.00  7.45           N  
ATOM   2031  CA  ALA A 295      26.168  42.152  30.841  1.00  9.42           C  
ATOM   2032  C   ALA A 295      24.658  42.298  30.807  1.00 10.69           C  
ATOM   2033  O   ALA A 295      24.112  42.870  29.863  1.00 12.79           O  
ATOM   2034  CB  ALA A 295      26.593  40.924  30.076  1.00 10.91           C  
ATOM   2035  N   ALA A 296      23.978  41.774  31.824  1.00  7.59           N  
ATOM   2036  CA  ALA A 296      22.525  41.889  31.891  1.00  7.40           C  
ATOM   2037  C   ALA A 296      22.178  43.352  32.127  1.00  5.91           C  
ATOM   2038  O   ALA A 296      21.227  43.882  31.551  1.00  7.34           O  
ATOM   2039  CB  ALA A 296      21.974  41.031  33.006  1.00  8.44           C  
ATOM   2040  N   TYR A 297      22.970  44.000  32.972  1.00  4.79           N  
ATOM   2041  CA  TYR A 297      22.789  45.411  33.278  1.00  5.96           C  
ATOM   2042  C   TYR A 297      23.039  46.230  32.016  1.00  6.18           C  
ATOM   2043  O   TYR A 297      22.264  47.124  31.677  1.00  7.06           O  
ATOM   2044  CB  TYR A 297      23.777  45.843  34.356  1.00  7.63           C  
ATOM   2045  CG  TYR A 297      23.506  45.298  35.743  1.00  7.03           C  
ATOM   2046  CD1 TYR A 297      22.336  44.600  36.034  1.00  7.87           C  
ATOM   2047  CD2 TYR A 297      24.412  45.513  36.776  1.00  8.15           C  
ATOM   2048  CE1 TYR A 297      22.076  44.138  37.317  1.00  7.69           C  
ATOM   2049  CE2 TYR A 297      24.161  45.055  38.060  1.00 11.46           C  
ATOM   2050  CZ  TYR A 297      22.992  44.369  38.324  1.00 10.00           C  
ATOM   2051  OH  TYR A 297      22.736  43.921  39.599  1.00  9.81           O  
ATOM   2052  N   ALA A 298      24.123  45.903  31.323  1.00  5.50           N  
ATOM   2053  CA  ALA A 298      24.504  46.581  30.092  1.00 10.15           C  
ATOM   2054  C   ALA A 298      23.412  46.474  29.034  1.00 12.07           C  
ATOM   2055  O   ALA A 298      23.121  47.442  28.328  1.00 13.00           O  
ATOM   2056  CB  ALA A 298      25.794  45.994  29.563  1.00 13.11           C  
ATOM   2057  N   ALA A 299      22.831  45.286  28.913  1.00 12.05           N  
ATOM   2058  CA  ALA A 299      21.773  45.041  27.947  1.00 12.49           C  
ATOM   2059  C   ALA A 299      20.540  45.880  28.266  1.00 12.77           C  
ATOM   2060  O   ALA A 299      19.855  46.350  27.359  1.00 12.40           O  
ATOM   2061  CB  ALA A 299      21.428  43.570  27.925  1.00 13.74           C  
ATOM   2062  N   ARG A 300      20.245  46.040  29.553  1.00 12.82           N  
ATOM   2063  CA  ARG A 300      19.108  46.846  29.984  1.00 14.82           C  
ATOM   2064  C   ARG A 300      19.395  48.291  29.606  1.00 19.18           C  
ATOM   2065  O   ARG A 300      18.527  49.007  29.095  1.00 20.07           O  
ATOM   2066  CB  ARG A 300      18.927  46.728  31.501  1.00 12.25           C  
ATOM   2067  CG  ARG A 300      18.115  47.841  32.152  1.00 10.19           C  
ATOM   2068  CD  ARG A 300      16.683  47.901  31.645  1.00 10.60           C  
ATOM   2069  NE  ARG A 300      15.921  48.953  32.314  1.00 10.76           N  
ATOM   2070  CZ  ARG A 300      14.759  49.437  31.883  1.00 12.81           C  
ATOM   2071  NH1 ARG A 300      14.205  48.971  30.772  1.00 10.22           N  
ATOM   2072  NH2 ARG A 300      14.147  50.389  32.573  1.00 12.19           N  
ATOM   2073  N   TRP A 301      20.635  48.691  29.853  1.00 20.38           N  
ATOM   2074  CA  TRP A 301      21.113  50.028  29.573  1.00 19.77           C  
ATOM   2075  C   TRP A 301      20.811  50.427  28.135  1.00 18.41           C  
ATOM   2076  O   TRP A 301      20.063  51.376  27.897  1.00 18.40           O  
ATOM   2077  CB  TRP A 301      22.615  50.072  29.853  1.00 23.04           C  
ATOM   2078  CG  TRP A 301      23.237  51.427  29.851  1.00 27.83           C  
ATOM   2079  CD1 TRP A 301      22.645  52.613  30.181  1.00 29.19           C  
ATOM   2080  CD2 TRP A 301      24.587  51.731  29.532  1.00 26.92           C  
ATOM   2081  NE1 TRP A 301      23.551  53.640  30.090  1.00 28.71           N  
ATOM   2082  CE2 TRP A 301      24.772  53.119  29.687  1.00 28.34           C  
ATOM   2083  CE3 TRP A 301      25.691  50.961  29.122  1.00 25.25           C  
ATOM   2084  CZ2 TRP A 301      25.981  53.763  29.457  1.00 29.67           C  
ATOM   2085  CZ3 TRP A 301      26.902  51.591  28.892  1.00 28.54           C  
ATOM   2086  CH2 TRP A 301      27.038  52.980  29.058  1.00 30.13           C  
ATOM   2087  N   VAL A 302      21.333  49.664  27.181  1.00 16.88           N  
ATOM   2088  CA  VAL A 302      21.114  49.976  25.774  1.00 18.37           C  
ATOM   2089  C   VAL A 302      19.638  49.943  25.399  1.00 18.97           C  
ATOM   2090  O   VAL A 302      19.183  50.749  24.592  1.00 21.93           O  
ATOM   2091  CB  VAL A 302      21.892  49.034  24.831  1.00 18.39           C  
ATOM   2092  CG1 VAL A 302      23.319  48.869  25.304  1.00 20.01           C  
ATOM   2093  CG2 VAL A 302      21.202  47.690  24.710  1.00 17.52           C  
ATOM   2094  N   ALA A 303      18.883  49.027  25.996  1.00 17.76           N  
ATOM   2095  CA  ALA A 303      17.463  48.930  25.698  1.00 17.57           C  
ATOM   2096  C   ALA A 303      16.774  50.224  26.113  1.00 18.01           C  
ATOM   2097  O   ALA A 303      16.071  50.844  25.314  1.00 20.15           O  
ATOM   2098  CB  ALA A 303      16.849  47.744  26.419  1.00 19.62           C  
ATOM   2099  N   LYS A 304      17.022  50.650  27.349  1.00 17.07           N  
ATOM   2100  CA  LYS A 304      16.433  51.869  27.884  1.00 15.60           C  
ATOM   2101  C   LYS A 304      16.869  53.080  27.078  1.00 18.90           C  
ATOM   2102  O   LYS A 304      16.076  53.990  26.841  1.00 23.73           O  
ATOM   2103  CB  LYS A 304      16.834  52.048  29.341  1.00 11.42           C  
ATOM   2104  CG  LYS A 304      16.072  53.146  30.047  1.00  7.35           C  
ATOM   2105  CD  LYS A 304      16.386  53.162  31.529  1.00  7.32           C  
ATOM   2106  CE  LYS A 304      15.527  54.179  32.247  1.00 10.00           C  
ATOM   2107  NZ  LYS A 304      15.731  54.146  33.718  1.00 16.09           N  
ATOM   2108  N   SER A 305      18.126  53.076  26.645  1.00 19.44           N  
ATOM   2109  CA  SER A 305      18.675  54.168  25.853  1.00 20.52           C  
ATOM   2110  C   SER A 305      17.967  54.289  24.511  1.00 19.89           C  
ATOM   2111  O   SER A 305      17.624  55.392  24.080  1.00 22.50           O  
ATOM   2112  CB  SER A 305      20.171  53.955  25.622  1.00 22.26           C  
ATOM   2113  OG  SER A 305      20.892  54.002  26.841  1.00 25.07           O  
ATOM   2114  N   LEU A 306      17.743  53.151  23.860  1.00 17.85           N  
ATOM   2115  CA  LEU A 306      17.084  53.119  22.561  1.00 18.06           C  
ATOM   2116  C   LEU A 306      15.695  53.741  22.570  1.00 19.39           C  
ATOM   2117  O   LEU A 306      15.409  54.643  21.778  1.00 22.83           O  
ATOM   2118  CB  LEU A 306      17.031  51.686  22.027  1.00 16.29           C  
ATOM   2119  CG  LEU A 306      18.173  51.238  21.105  1.00 14.79           C  
ATOM   2120  CD1 LEU A 306      19.526  51.586  21.689  1.00 16.36           C  
ATOM   2121  CD2 LEU A 306      18.073  49.747  20.853  1.00 17.99           C  
ATOM   2122  N   VAL A 307      14.839  53.287  23.479  1.00 17.17           N  
ATOM   2123  CA  VAL A 307      13.490  53.829  23.559  1.00 22.58           C  
ATOM   2124  C   VAL A 307      13.503  55.297  23.965  1.00 24.76           C  
ATOM   2125  O   VAL A 307      12.737  56.105  23.437  1.00 28.08           O  
ATOM   2126  CB  VAL A 307      12.589  53.035  24.543  1.00 23.18           C  
ATOM   2127  CG1 VAL A 307      12.677  51.555  24.251  1.00 20.03           C  
ATOM   2128  CG2 VAL A 307      12.955  53.330  25.997  1.00 23.87           C  
ATOM   2129  N   LYS A 308      14.391  55.640  24.892  1.00 25.30           N  
ATOM   2130  CA  LYS A 308      14.513  57.006  25.375  1.00 28.31           C  
ATOM   2131  C   LYS A 308      14.929  57.921  24.232  1.00 29.15           C  
ATOM   2132  O   LYS A 308      14.501  59.075  24.159  1.00 29.26           O  
ATOM   2133  CB  LYS A 308      15.549  57.079  26.492  1.00 31.08           C  
ATOM   2134  CG  LYS A 308      15.094  57.859  27.712  1.00 35.04           C  
ATOM   2135  CD  LYS A 308      13.991  57.114  28.448  1.00 38.82           C  
ATOM   2136  CE  LYS A 308      13.574  57.843  29.716  1.00 43.67           C  
ATOM   2137  NZ  LYS A 308      13.037  59.208  29.437  1.00 47.89           N  
ATOM   2138  N   ALA A 309      15.744  57.388  23.327  1.00 30.04           N  
ATOM   2139  CA  ALA A 309      16.229  58.145  22.181  1.00 33.12           C  
ATOM   2140  C   ALA A 309      15.220  58.166  21.035  1.00 34.99           C  
ATOM   2141  O   ALA A 309      15.553  58.571  19.921  1.00 38.85           O  
ATOM   2142  CB  ALA A 309      17.557  57.587  21.711  1.00 32.41           C  
ATOM   2143  N   GLY A 310      14.000  57.714  21.316  1.00 34.86           N  
ATOM   2144  CA  GLY A 310      12.939  57.702  20.318  1.00 35.27           C  
ATOM   2145  C   GLY A 310      13.094  56.700  19.184  1.00 33.52           C  
ATOM   2146  O   GLY A 310      12.244  56.625  18.295  1.00 34.81           O  
ATOM   2147  N   LEU A 311      14.160  55.909  19.225  1.00 29.73           N  
ATOM   2148  CA  LEU A 311      14.431  54.917  18.189  1.00 27.20           C  
ATOM   2149  C   LEU A 311      13.497  53.714  18.175  1.00 28.68           C  
ATOM   2150  O   LEU A 311      13.598  52.872  17.285  1.00 32.01           O  
ATOM   2151  CB  LEU A 311      15.875  54.442  18.300  1.00 23.14           C  
ATOM   2152  CG  LEU A 311      16.898  55.527  17.993  1.00 18.18           C  
ATOM   2153  CD1 LEU A 311      18.275  55.086  18.415  1.00 19.74           C  
ATOM   2154  CD2 LEU A 311      16.850  55.845  16.515  1.00 20.69           C  
ATOM   2155  N   CYS A 312      12.598  53.637  19.153  1.00 26.44           N  
ATOM   2156  CA  CYS A 312      11.638  52.536  19.253  1.00 25.91           C  
ATOM   2157  C   CYS A 312      10.780  52.691  20.502  1.00 26.63           C  
ATOM   2158  O   CYS A 312      11.162  53.393  21.435  1.00 28.12           O  
ATOM   2159  CB  CYS A 312      12.371  51.197  19.320  1.00 22.60           C  
ATOM   2160  SG  CYS A 312      13.632  51.157  20.604  1.00 24.49           S  
ATOM   2161  N   ARG A 313       9.628  52.021  20.519  1.00 27.80           N  
ATOM   2162  CA  ARG A 313       8.714  52.083  21.662  1.00 31.43           C  
ATOM   2163  C   ARG A 313       8.833  50.862  22.567  1.00 31.49           C  
ATOM   2164  O   ARG A 313       8.343  50.870  23.703  1.00 34.37           O  
ATOM   2165  CB  ARG A 313       7.264  52.197  21.188  1.00 34.63           C  
ATOM   2166  CG  ARG A 313       6.944  53.458  20.410  1.00 39.79           C  
ATOM   2167  CD  ARG A 313       5.443  53.617  20.235  1.00 37.62           C  
ATOM   2168  NE  ARG A 313       4.758  53.667  21.522  1.00 39.14           N  
ATOM   2169  CZ  ARG A 313       3.455  53.881  21.669  1.00 41.19           C  
ATOM   2170  NH1 ARG A 313       2.684  54.067  20.607  1.00 41.90           N  
ATOM   2171  NH2 ARG A 313       2.921  53.907  22.883  1.00 42.88           N  
ATOM   2172  N   ARG A 314       9.488  49.820  22.054  1.00 28.80           N  
ATOM   2173  CA  ARG A 314       9.656  48.569  22.782  1.00 26.08           C  
ATOM   2174  C   ARG A 314      10.772  47.747  22.145  1.00 25.90           C  
ATOM   2175  O   ARG A 314      10.715  47.427  20.958  1.00 25.23           O  
ATOM   2176  CB  ARG A 314       8.342  47.801  22.729  1.00 24.78           C  
ATOM   2177  CG  ARG A 314       8.256  46.586  23.599  1.00 26.63           C  
ATOM   2178  CD  ARG A 314       6.816  46.156  23.636  1.00 28.48           C  
ATOM   2179  NE  ARG A 314       6.599  44.867  24.281  1.00 28.88           N  
ATOM   2180  CZ  ARG A 314       6.333  43.740  23.628  1.00 27.96           C  
ATOM   2181  NH1 ARG A 314       6.262  43.735  22.303  1.00 21.40           N  
ATOM   2182  NH2 ARG A 314       6.067  42.633  24.306  1.00 27.64           N  
ATOM   2183  N   VAL A 315      11.772  47.390  22.948  1.00 26.71           N  
ATOM   2184  CA  VAL A 315      12.912  46.620  22.463  1.00 27.01           C  
ATOM   2185  C   VAL A 315      13.311  45.459  23.345  1.00 25.65           C  
ATOM   2186  O   VAL A 315      13.150  45.488  24.568  1.00 25.67           O  
ATOM   2187  CB  VAL A 315      14.185  47.489  22.277  1.00 28.51           C  
ATOM   2188  CG1 VAL A 315      14.477  47.696  20.805  1.00 31.88           C  
ATOM   2189  CG2 VAL A 315      14.046  48.809  22.993  1.00 32.93           C  
ATOM   2190  N   LEU A 316      13.885  44.459  22.688  1.00 24.01           N  
ATOM   2191  CA  LEU A 316      14.384  43.261  23.332  1.00 21.88           C  
ATOM   2192  C   LEU A 316      15.771  43.074  22.746  1.00 18.23           C  
ATOM   2193  O   LEU A 316      15.938  42.476  21.684  1.00 16.49           O  
ATOM   2194  CB  LEU A 316      13.504  42.054  22.998  1.00 24.80           C  
ATOM   2195  CG  LEU A 316      13.808  40.730  23.708  1.00 29.69           C  
ATOM   2196  CD1 LEU A 316      15.020  40.007  23.108  1.00 28.04           C  
ATOM   2197  CD2 LEU A 316      14.022  41.003  25.190  1.00 30.89           C  
ATOM   2198  N   VAL A 317      16.759  43.671  23.396  1.00 14.80           N  
ATOM   2199  CA  VAL A 317      18.127  43.559  22.936  1.00 12.47           C  
ATOM   2200  C   VAL A 317      18.727  42.272  23.480  1.00 14.31           C  
ATOM   2201  O   VAL A 317      18.597  41.957  24.660  1.00 14.52           O  
ATOM   2202  CB  VAL A 317      18.947  44.784  23.342  1.00 10.44           C  
ATOM   2203  CG1 VAL A 317      18.701  45.116  24.795  1.00  6.93           C  
ATOM   2204  CG2 VAL A 317      20.425  44.542  23.084  1.00 10.78           C  
ATOM   2205  N   GLN A 318      19.376  41.533  22.592  1.00 14.04           N  
ATOM   2206  CA  GLN A 318      19.977  40.248  22.916  1.00 15.55           C  
ATOM   2207  C   GLN A 318      21.486  40.276  22.680  1.00 15.18           C  
ATOM   2208  O   GLN A 318      21.933  40.348  21.540  1.00 20.53           O  
ATOM   2209  CB  GLN A 318      19.331  39.195  22.018  1.00 16.97           C  
ATOM   2210  CG  GLN A 318      19.634  37.764  22.348  1.00 18.59           C  
ATOM   2211  CD  GLN A 318      18.920  36.822  21.412  1.00 19.22           C  
ATOM   2212  OE1 GLN A 318      17.689  36.803  21.344  1.00 23.47           O  
ATOM   2213  NE2 GLN A 318      19.688  36.049  20.662  1.00 18.31           N  
ATOM   2214  N   VAL A 319      22.270  40.212  23.752  1.00 13.20           N  
ATOM   2215  CA  VAL A 319      23.724  40.231  23.621  1.00 13.00           C  
ATOM   2216  C   VAL A 319      24.353  38.881  23.969  1.00 16.31           C  
ATOM   2217  O   VAL A 319      24.176  38.370  25.075  1.00 17.40           O  
ATOM   2218  CB  VAL A 319      24.360  41.364  24.479  1.00 10.24           C  
ATOM   2219  CG1 VAL A 319      23.950  41.230  25.932  1.00  9.96           C  
ATOM   2220  CG2 VAL A 319      25.874  41.345  24.354  1.00  5.15           C  
ATOM   2221  N   SER A 320      25.076  38.304  23.013  1.00 19.43           N  
ATOM   2222  CA  SER A 320      25.731  37.012  23.219  1.00 22.80           C  
ATOM   2223  C   SER A 320      27.233  37.168  23.413  1.00 22.48           C  
ATOM   2224  O   SER A 320      27.857  38.044  22.817  1.00 24.30           O  
ATOM   2225  CB  SER A 320      25.479  36.077  22.030  1.00 23.24           C  
ATOM   2226  OG  SER A 320      24.098  35.865  21.805  1.00 27.91           O  
ATOM   2227  N   TYR A 321      27.806  36.308  24.251  1.00 22.66           N  
ATOM   2228  CA  TYR A 321      29.238  36.327  24.523  1.00 25.04           C  
ATOM   2229  C   TYR A 321      29.844  34.946  24.317  1.00 27.04           C  
ATOM   2230  O   TYR A 321      29.166  33.924  24.463  1.00 25.13           O  
ATOM   2231  CB  TYR A 321      29.525  36.778  25.957  1.00 24.86           C  
ATOM   2232  CG  TYR A 321      29.233  38.233  26.241  1.00 25.49           C  
ATOM   2233  CD1 TYR A 321      30.185  39.220  25.986  1.00 25.11           C  
ATOM   2234  CD2 TYR A 321      28.016  38.620  26.791  1.00 27.50           C  
ATOM   2235  CE1 TYR A 321      29.928  40.558  26.277  1.00 22.77           C  
ATOM   2236  CE2 TYR A 321      27.752  39.950  27.084  1.00 24.95           C  
ATOM   2237  CZ  TYR A 321      28.709  40.912  26.826  1.00 22.32           C  
ATOM   2238  OH  TYR A 321      28.439  42.224  27.130  1.00 25.00           O  
ATOM   2239  N   ALA A 322      31.129  34.933  23.980  1.00 30.31           N  
ATOM   2240  CA  ALA A 322      31.872  33.699  23.765  1.00 30.26           C  
ATOM   2241  C   ALA A 322      32.973  33.616  24.812  1.00 30.16           C  
ATOM   2242  O   ALA A 322      33.724  34.575  25.016  1.00 27.72           O  
ATOM   2243  CB  ALA A 322      32.471  33.675  22.370  1.00 30.53           C  
ATOM   2244  N   ILE A 323      33.060  32.469  25.481  1.00 31.68           N  
ATOM   2245  CA  ILE A 323      34.063  32.260  26.519  1.00 32.44           C  
ATOM   2246  C   ILE A 323      35.467  32.557  25.991  1.00 30.82           C  
ATOM   2247  O   ILE A 323      35.890  32.022  24.965  1.00 30.14           O  
ATOM   2248  CB  ILE A 323      33.976  30.824  27.105  1.00 36.36           C  
ATOM   2249  CG1 ILE A 323      34.866  30.697  28.344  1.00 36.56           C  
ATOM   2250  CG2 ILE A 323      34.348  29.788  26.053  1.00 34.74           C  
ATOM   2251  CD1 ILE A 323      34.568  29.464  29.179  1.00 40.34           C  
ATOM   2252  N   GLY A 324      36.155  33.465  26.673  1.00 28.94           N  
ATOM   2253  CA  GLY A 324      37.495  33.846  26.267  1.00 31.20           C  
ATOM   2254  C   GLY A 324      37.496  35.170  25.531  1.00 32.02           C  
ATOM   2255  O   GLY A 324      38.326  36.037  25.801  1.00 34.42           O  
ATOM   2256  N   VAL A 325      36.543  35.335  24.617  1.00 31.99           N  
ATOM   2257  CA  VAL A 325      36.429  36.557  23.826  1.00 33.34           C  
ATOM   2258  C   VAL A 325      35.864  37.719  24.641  1.00 32.59           C  
ATOM   2259  O   VAL A 325      34.931  37.544  25.427  1.00 33.87           O  
ATOM   2260  CB  VAL A 325      35.532  36.338  22.588  1.00 35.10           C  
ATOM   2261  CG1 VAL A 325      35.605  37.548  21.659  1.00 37.71           C  
ATOM   2262  CG2 VAL A 325      35.938  35.069  21.859  1.00 35.60           C  
ATOM   2263  N   ALA A 326      36.436  38.903  24.442  1.00 31.96           N  
ATOM   2264  CA  ALA A 326      36.004  40.108  25.143  1.00 32.10           C  
ATOM   2265  C   ALA A 326      34.839  40.793  24.428  1.00 32.89           C  
ATOM   2266  O   ALA A 326      33.808  41.087  25.030  1.00 31.13           O  
ATOM   2267  CB  ALA A 326      37.174  41.072  25.290  1.00 32.10           C  
ATOM   2268  N   GLU A 327      35.017  41.057  23.136  1.00 33.93           N  
ATOM   2269  CA  GLU A 327      33.991  41.702  22.328  1.00 35.45           C  
ATOM   2270  C   GLU A 327      32.798  40.756  22.180  1.00 35.96           C  
ATOM   2271  O   GLU A 327      32.971  39.562  21.952  1.00 37.38           O  
ATOM   2272  CB  GLU A 327      34.564  42.016  20.938  1.00 39.50           C  
ATOM   2273  CG  GLU A 327      33.754  42.996  20.105  1.00 45.59           C  
ATOM   2274  CD  GLU A 327      33.950  44.434  20.538  1.00 49.95           C  
ATOM   2275  OE1 GLU A 327      35.117  44.874  20.648  1.00 51.64           O  
ATOM   2276  OE2 GLU A 327      32.936  45.128  20.765  1.00 55.03           O  
ATOM   2277  N   PRO A 328      31.570  41.261  22.386  1.00 34.64           N  
ATOM   2278  CA  PRO A 328      30.356  40.453  22.270  1.00 33.75           C  
ATOM   2279  C   PRO A 328      30.239  39.672  20.951  1.00 32.23           C  
ATOM   2280  O   PRO A 328      30.510  40.197  19.868  1.00 33.46           O  
ATOM   2281  CB  PRO A 328      29.244  41.497  22.421  1.00 34.70           C  
ATOM   2282  CG  PRO A 328      29.948  42.832  22.106  1.00 35.18           C  
ATOM   2283  CD  PRO A 328      31.226  42.618  22.839  1.00 35.24           C  
ATOM   2284  N   LEU A 329      29.870  38.398  21.075  1.00 29.93           N  
ATOM   2285  CA  LEU A 329      29.705  37.499  19.938  1.00 28.76           C  
ATOM   2286  C   LEU A 329      28.298  37.577  19.363  1.00 28.85           C  
ATOM   2287  O   LEU A 329      27.504  36.642  19.502  1.00 31.53           O  
ATOM   2288  CB  LEU A 329      30.017  36.055  20.347  1.00 29.41           C  
ATOM   2289  CG  LEU A 329      29.923  34.971  19.265  1.00 31.85           C  
ATOM   2290  CD1 LEU A 329      31.145  35.016  18.359  1.00 35.69           C  
ATOM   2291  CD2 LEU A 329      29.803  33.607  19.919  1.00 28.71           C  
ATOM   2292  N   SER A 330      27.974  38.730  18.789  1.00 29.32           N  
ATOM   2293  CA  SER A 330      26.705  38.968  18.139  1.00 27.11           C  
ATOM   2294  C   SER A 330      25.643  39.526  19.084  1.00 25.14           C  
ATOM   2295  O   SER A 330      25.146  38.854  19.984  1.00 27.99           O  
ATOM   2296  CB  SER A 330      26.156  37.718  17.442  1.00 26.89           C  
ATOM   2297  OG  SER A 330      24.778  37.893  17.086  1.00 28.39           O  
ATOM   2298  N   ILE A 331      25.224  40.740  18.769  1.00 38.90           N  
ATOM   2299  CA  ILE A 331      24.161  41.386  19.511  1.00 39.19           C  
ATOM   2300  C   ILE A 331      22.976  41.502  18.563  1.00 38.82           C  
ATOM   2301  O   ILE A 331      23.150  41.782  17.379  1.00 41.22           O  
ATOM   2302  CB  ILE A 331      24.578  42.770  20.037  1.00 39.82           C  
ATOM   2303  CG1 ILE A 331      23.341  43.659  20.238  1.00 43.55           C  
ATOM   2304  CG2 ILE A 331      25.610  43.406  19.110  1.00 40.82           C  
ATOM   2305  CD1 ILE A 331      23.631  45.011  20.821  1.00 46.87           C  
ATOM   2306  N   SER A 332      21.784  41.226  19.077  1.00 37.34           N  
ATOM   2307  CA  SER A 332      20.571  41.300  18.278  1.00 32.08           C  
ATOM   2308  C   SER A 332      19.575  42.248  18.917  1.00 27.64           C  
ATOM   2309  O   SER A 332      19.335  42.200  20.119  1.00 27.75           O  
ATOM   2310  CB  SER A 332      19.938  39.914  18.131  1.00 36.59           C  
ATOM   2311  OG  SER A 332      20.805  39.024  17.449  1.00 40.34           O  
ATOM   2312  N   ILE A 333      19.023  43.137  18.106  1.00 21.11           N  
ATOM   2313  CA  ILE A 333      18.043  44.087  18.602  1.00 16.60           C  
ATOM   2314  C   ILE A 333      16.682  43.631  18.143  1.00 17.01           C  
ATOM   2315  O   ILE A 333      16.492  43.343  16.969  1.00 16.29           O  
ATOM   2316  CB  ILE A 333      18.298  45.489  18.062  1.00  9.93           C  
ATOM   2317  CG1 ILE A 333      19.749  45.887  18.306  1.00  9.84           C  
ATOM   2318  CG2 ILE A 333      17.390  46.486  18.759  1.00  6.02           C  
ATOM   2319  CD1 ILE A 333      20.127  45.904  19.761  1.00  9.14           C  
ATOM   2320  N   PHE A 334      15.739  43.523  19.073  1.00 20.67           N  
ATOM   2321  CA  PHE A 334      14.409  43.079  18.708  1.00 23.11           C  
ATOM   2322  C   PHE A 334      13.318  44.059  19.080  1.00 27.40           C  
ATOM   2323  O   PHE A 334      12.818  44.066  20.211  1.00 30.71           O  
ATOM   2324  CB  PHE A 334      14.097  41.714  19.302  1.00 23.51           C  
ATOM   2325  CG  PHE A 334      14.925  40.600  18.707  1.00 26.21           C  
ATOM   2326  CD1 PHE A 334      14.779  40.275  17.359  1.00 29.19           C  
ATOM   2327  CD2 PHE A 334      15.822  39.912  19.519  1.00 29.38           C  
ATOM   2328  CE1 PHE A 334      15.545  39.245  16.813  1.00 30.81           C  
ATOM   2329  CE2 PHE A 334      16.590  38.881  18.974  1.00 31.27           C  
ATOM   2330  CZ  PHE A 334      16.451  38.547  17.620  1.00 31.04           C  
ATOM   2331  N   THR A 335      12.994  44.852  18.081  1.00 31.01           N  
ATOM   2332  CA  THR A 335      11.873  45.773  18.149  1.00 34.68           C  
ATOM   2333  C   THR A 335      10.678  44.992  17.663  1.00 37.10           C  
ATOM   2334  O   THR A 335      10.819  43.984  16.960  1.00 38.81           O  
ATOM   2335  CB  THR A 335      12.096  46.977  17.234  1.00 34.75           C  
ATOM   2336  OG1 THR A 335      13.345  47.583  17.515  1.00 39.29           O  
ATOM   2337  CG2 THR A 335      11.013  48.047  17.396  1.00 34.68           C  
ATOM   2338  N   TYR A 336       9.515  45.428  18.026  1.00 38.84           N  
ATOM   2339  CA  TYR A 336       8.316  44.729  17.598  1.00 42.31           C  
ATOM   2340  C   TYR A 336       7.585  45.572  16.564  1.00 43.63           C  
ATOM   2341  O   TYR A 336       6.366  45.714  16.615  1.00 44.80           O  
ATOM   2342  CB  TYR A 336       7.438  44.434  18.812  1.00 48.18           C  
ATOM   2343  CG  TYR A 336       8.164  43.572  19.850  1.00 52.74           C  
ATOM   2344  CD1 TYR A 336       9.011  44.172  20.789  1.00 53.56           C  
ATOM   2345  CD2 TYR A 336       7.989  42.182  19.858  1.00 57.13           C  
ATOM   2346  CE1 TYR A 336       9.679  43.386  21.735  1.00 57.73           C  
ATOM   2347  CE2 TYR A 336       8.657  41.396  20.805  1.00 60.77           C  
ATOM   2348  CZ  TYR A 336       9.501  41.998  21.744  1.00 59.64           C  
ATOM   2349  OH  TYR A 336      10.150  41.235  22.664  1.00 60.40           O  
ATOM   2350  N   GLY A 337       8.351  46.101  15.612  1.00 44.31           N  
ATOM   2351  CA  GLY A 337       7.795  46.958  14.575  1.00 45.28           C  
ATOM   2352  C   GLY A 337       7.450  48.327  15.138  1.00 46.89           C  
ATOM   2353  O   GLY A 337       6.573  49.018  14.613  1.00 48.84           O  
ATOM   2354  N   THR A 338       8.130  48.699  16.220  1.00 46.44           N  
ATOM   2355  CA  THR A 338       7.902  49.972  16.886  1.00 47.49           C  
ATOM   2356  C   THR A 338       8.962  51.005  16.483  1.00 51.59           C  
ATOM   2357  O   THR A 338       8.895  52.174  16.886  1.00 52.31           O  
ATOM   2358  CB  THR A 338       7.909  49.788  18.425  1.00 43.21           C  
ATOM   2359  OG1 THR A 338       9.251  49.845  18.922  1.00 42.84           O  
ATOM   2360  CG2 THR A 338       7.312  48.450  18.808  1.00 41.06           C  
ATOM   2361  N   SER A 339       9.950  50.560  15.706  1.00 53.27           N  
ATOM   2362  CA  SER A 339      11.029  51.428  15.254  1.00 52.51           C  
ATOM   2363  C   SER A 339      10.886  51.809  13.793  1.00 51.22           C  
ATOM   2364  O   SER A 339      10.408  51.018  12.977  1.00 50.76           O  
ATOM   2365  CB  SER A 339      12.377  50.734  15.445  1.00 55.77           C  
ATOM   2366  OG  SER A 339      12.491  49.595  14.605  1.00 59.37           O  
ATOM   2367  N   LYS A 340      11.321  53.018  13.464  1.00 50.89           N  
ATOM   2368  CA  LYS A 340      11.273  53.487  12.087  1.00 51.51           C  
ATOM   2369  C   LYS A 340      12.624  53.228  11.428  1.00 49.61           C  
ATOM   2370  O   LYS A 340      12.695  53.044  10.210  1.00 49.27           O  
ATOM   2371  CB  LYS A 340      10.928  54.981  12.027  1.00 54.65           C  
ATOM   2372  CG  LYS A 340       9.484  55.325  12.407  1.00 56.30           C  
ATOM   2373  CD  LYS A 340       9.212  56.822  12.246  1.00 56.67           C  
ATOM   2374  CE  LYS A 340       7.758  57.179  12.544  1.00 56.76           C  
ATOM   2375  NZ  LYS A 340       6.797  56.520  11.608  1.00 54.46           N  
ATOM   2376  N   LYS A 341      13.681  53.165  12.241  1.00 47.49           N  
ATOM   2377  CA  LYS A 341      15.031  52.940  11.730  1.00 47.13           C  
ATOM   2378  C   LYS A 341      15.290  51.598  11.075  1.00 46.36           C  
ATOM   2379  O   LYS A 341      16.009  51.550  10.085  1.00 45.21           O  
ATOM   2380  CB  LYS A 341      16.091  53.247  12.785  1.00 47.67           C  
ATOM   2381  CG  LYS A 341      16.733  54.606  12.567  1.00 47.81           C  
ATOM   2382  CD  LYS A 341      18.057  54.749  13.287  1.00 47.16           C  
ATOM   2383  CE  LYS A 341      18.816  55.975  12.799  1.00 47.57           C  
ATOM   2384  NZ  LYS A 341      19.241  55.849  11.373  1.00 48.60           N  
ATOM   2385  N   THR A 342      14.776  50.509  11.647  1.00 25.39           N  
ATOM   2386  CA  THR A 342      14.911  49.184  11.055  1.00 29.43           C  
ATOM   2387  C   THR A 342      16.125  48.434  11.603  1.00 27.43           C  
ATOM   2388  O   THR A 342      17.279  48.823  11.439  1.00 25.75           O  
ATOM   2389  CB  THR A 342      14.851  49.124   9.515  1.00 27.13           C  
ATOM   2390  OG1 THR A 342      14.089  47.932   9.145  1.00 22.59           O  
ATOM   2391  CG2 THR A 342      16.180  49.017   8.748  1.00 27.91           C  
ATOM   2392  N   GLU A 343      15.859  47.323  12.298  1.00 28.93           N  
ATOM   2393  CA  GLU A 343      16.927  46.457  12.779  1.00 29.91           C  
ATOM   2394  C   GLU A 343      18.005  46.212  11.731  1.00 29.09           C  
ATOM   2395  O   GLU A 343      17.796  45.718  10.632  1.00 26.22           O  
ATOM   2396  CB  GLU A 343      16.402  45.135  13.334  1.00 28.60           C  
ATOM   2397  CG  GLU A 343      16.460  45.144  14.854  1.00 25.65           C  
ATOM   2398  CD  GLU A 343      15.305  45.873  15.507  1.00 28.78           C  
ATOM   2399  OE1 GLU A 343      14.232  45.250  15.659  1.00 31.21           O  
ATOM   2400  OE2 GLU A 343      15.472  47.052  15.873  1.00 27.21           O  
ATOM   2401  N   ARG A 344      19.213  46.589  12.113  1.00 28.00           N  
ATOM   2402  CA  ARG A 344      20.409  46.603  11.292  1.00 29.04           C  
ATOM   2403  C   ARG A 344      20.527  47.975  10.609  1.00 25.60           C  
ATOM   2404  O   ARG A 344      20.876  48.086   9.423  1.00 26.78           O  
ATOM   2405  CB  ARG A 344      20.543  45.417  10.349  1.00 27.97           C  
ATOM   2406  CG  ARG A 344      21.974  44.914  10.220  1.00 30.37           C  
ATOM   2407  CD  ARG A 344      22.653  44.728  11.571  1.00 27.32           C  
ATOM   2408  NE  ARG A 344      24.085  45.025  11.529  1.00 31.23           N  
ATOM   2409  CZ  ARG A 344      24.594  46.250  11.358  1.00 26.63           C  
ATOM   2410  NH1 ARG A 344      23.796  47.317  11.214  1.00 25.21           N  
ATOM   2411  NH2 ARG A 344      25.907  46.507  11.315  1.00 28.13           N  
ATOM   2412  N   GLU A 345      20.215  48.904  11.472  1.00 27.36           N  
ATOM   2413  CA  GLU A 345      20.318  50.353  11.327  1.00 24.65           C  
ATOM   2414  C   GLU A 345      20.502  50.810  12.768  1.00 28.56           C  
ATOM   2415  O   GLU A 345      21.337  51.668  13.075  1.00 25.50           O  
ATOM   2416  CB  GLU A 345      19.053  50.941  10.688  1.00 29.05           C  
ATOM   2417  CG  GLU A 345      19.248  51.382   9.230  1.00 30.91           C  
ATOM   2418  CD  GLU A 345      18.431  52.625   8.866  1.00 27.01           C  
ATOM   2419  OE1 GLU A 345      18.840  53.792   9.232  1.00 30.44           O  
ATOM   2420  OE2 GLU A 345      17.334  52.506   8.198  1.00 28.78           O  
ATOM   2421  N   LEU A 346      19.705  50.141  13.592  1.00 34.36           N  
ATOM   2422  CA  LEU A 346      19.697  50.320  15.042  1.00 33.49           C  
ATOM   2423  C   LEU A 346      20.877  49.573  15.642  1.00 34.79           C  
ATOM   2424  O   LEU A 346      21.381  49.951  16.699  1.00 33.56           O  
ATOM   2425  CB  LEU A 346      18.404  49.763  15.634  1.00 31.08           C  
ATOM   2426  CG  LEU A 346      17.233  50.738  15.534  1.00 30.12           C  
ATOM   2427  CD1 LEU A 346      15.956  50.195  16.176  1.00 26.78           C  
ATOM   2428  CD2 LEU A 346      17.516  52.076  16.216  1.00 30.69           C  
ATOM   2429  N   LEU A 347      21.311  48.508  14.970  1.00 36.40           N  
ATOM   2430  CA  LEU A 347      22.454  47.746  15.448  1.00 37.52           C  
ATOM   2431  C   LEU A 347      23.715  48.584  15.305  1.00 39.11           C  
ATOM   2432  O   LEU A 347      24.573  48.584  16.199  1.00 39.12           O  
ATOM   2433  CB  LEU A 347      22.609  46.426  14.695  1.00 35.72           C  
ATOM   2434  CG  LEU A 347      23.717  45.559  15.301  1.00 36.73           C  
ATOM   2435  CD1 LEU A 347      23.405  45.290  16.765  1.00 37.56           C  
ATOM   2436  CD2 LEU A 347      23.883  44.253  14.552  1.00 37.19           C  
ATOM   2437  N   GLU A 348      23.809  49.320  14.196  1.00 39.16           N  
ATOM   2438  CA  GLU A 348      24.962  50.176  13.979  1.00 38.67           C  
ATOM   2439  C   GLU A 348      24.924  51.327  14.967  1.00 36.66           C  
ATOM   2440  O   GLU A 348      25.969  51.809  15.408  1.00 35.85           O  
ATOM   2441  CB  GLU A 348      25.013  50.703  12.550  1.00 42.26           C  
ATOM   2442  CG  GLU A 348      26.392  51.224  12.164  1.00 50.43           C  
ATOM   2443  CD  GLU A 348      27.512  50.215  12.416  1.00 55.83           C  
ATOM   2444  OE1 GLU A 348      27.245  48.993  12.410  1.00 56.12           O  
ATOM   2445  OE2 GLU A 348      28.665  50.644  12.633  1.00 60.71           O  
ATOM   2446  N   VAL A 349      23.716  51.750  15.331  1.00 34.12           N  
ATOM   2447  CA  VAL A 349      23.559  52.819  16.305  1.00 32.06           C  
ATOM   2448  C   VAL A 349      24.128  52.321  17.624  1.00 31.10           C  
ATOM   2449  O   VAL A 349      24.842  53.044  18.309  1.00 28.90           O  
ATOM   2450  CB  VAL A 349      22.078  53.201  16.506  1.00 32.78           C  
ATOM   2451  CG1 VAL A 349      21.946  54.233  17.613  1.00 34.86           C  
ATOM   2452  CG2 VAL A 349      21.498  53.748  15.216  1.00 32.57           C  
ATOM   2453  N   VAL A 350      23.840  51.065  17.950  1.00 31.89           N  
ATOM   2454  CA  VAL A 350      24.328  50.463  19.179  1.00 33.88           C  
ATOM   2455  C   VAL A 350      25.831  50.226  19.102  1.00 37.29           C  
ATOM   2456  O   VAL A 350      26.549  50.410  20.088  1.00 37.47           O  
ATOM   2457  CB  VAL A 350      23.635  49.125  19.458  1.00 31.51           C  
ATOM   2458  CG1 VAL A 350      24.183  48.510  20.733  1.00 32.68           C  
ATOM   2459  CG2 VAL A 350      22.144  49.328  19.584  1.00 32.52           C  
ATOM   2460  N   ASN A 351      26.310  49.818  17.931  1.00 41.79           N  
ATOM   2461  CA  ASN A 351      27.733  49.560  17.751  1.00 45.87           C  
ATOM   2462  C   ASN A 351      28.569  50.829  17.704  1.00 45.96           C  
ATOM   2463  O   ASN A 351      29.784  50.782  17.906  1.00 46.44           O  
ATOM   2464  CB  ASN A 351      27.974  48.702  16.511  1.00 49.98           C  
ATOM   2465  CG  ASN A 351      27.484  47.277  16.695  1.00 55.03           C  
ATOM   2466  OD1 ASN A 351      26.672  46.780  15.913  1.00 59.59           O  
ATOM   2467  ND2 ASN A 351      27.962  46.615  17.750  1.00 56.43           N  
ATOM   2468  N   LYS A 352      27.915  51.964  17.470  1.00 46.85           N  
ATOM   2469  CA  LYS A 352      28.614  53.241  17.414  1.00 46.67           C  
ATOM   2470  C   LYS A 352      28.495  54.025  18.714  1.00 42.43           C  
ATOM   2471  O   LYS A 352      29.239  54.975  18.940  1.00 42.76           O  
ATOM   2472  CB  LYS A 352      28.125  54.080  16.225  1.00 49.26           C  
ATOM   2473  CG  LYS A 352      28.482  53.478  14.862  1.00 52.87           C  
ATOM   2474  CD  LYS A 352      28.423  54.526  13.755  1.00 57.93           C  
ATOM   2475  CE  LYS A 352      28.819  53.939  12.402  1.00 61.15           C  
ATOM   2476  NZ  LYS A 352      30.133  53.230  12.457  1.00 63.95           N  
ATOM   2477  N   ASN A 353      27.582  53.592  19.587  1.00 38.69           N  
ATOM   2478  CA  ASN A 353      27.355  54.266  20.859  1.00 36.52           C  
ATOM   2479  C   ASN A 353      27.746  53.414  22.072  1.00 34.44           C  
ATOM   2480  O   ASN A 353      27.963  53.943  23.162  1.00 33.52           O  
ATOM   2481  CB  ASN A 353      25.878  54.674  20.989  1.00 40.32           C  
ATOM   2482  CG  ASN A 353      25.381  55.477  19.784  1.00 44.13           C  
ATOM   2483  OD1 ASN A 353      26.155  55.865  18.929  1.00 48.87           O  
ATOM   2484  ND2 ASN A 353      24.077  55.693  19.736  1.00 45.14           N  
ATOM   2485  N   PHE A 354      27.844  52.097  21.884  1.00 32.79           N  
ATOM   2486  CA  PHE A 354      28.175  51.199  22.989  1.00 28.30           C  
ATOM   2487  C   PHE A 354      29.350  50.244  22.771  1.00 27.38           C  
ATOM   2488  O   PHE A 354      29.562  49.730  21.668  1.00 26.61           O  
ATOM   2489  CB  PHE A 354      26.950  50.371  23.377  1.00 24.97           C  
ATOM   2490  CG  PHE A 354      25.807  51.183  23.898  1.00 20.44           C  
ATOM   2491  CD1 PHE A 354      25.801  51.639  25.211  1.00 19.62           C  
ATOM   2492  CD2 PHE A 354      24.713  51.457  23.087  1.00 17.84           C  
ATOM   2493  CE1 PHE A 354      24.718  52.362  25.713  1.00 20.59           C  
ATOM   2494  CE2 PHE A 354      23.627  52.178  23.576  1.00 21.37           C  
ATOM   2495  CZ  PHE A 354      23.628  52.631  24.893  1.00 21.55           C  
ATOM   2496  N   ASP A 355      30.079  49.994  23.856  1.00 27.65           N  
ATOM   2497  CA  ASP A 355      31.217  49.074  23.874  1.00 29.45           C  
ATOM   2498  C   ASP A 355      30.910  48.066  24.985  1.00 29.16           C  
ATOM   2499  O   ASP A 355      31.390  48.185  26.115  1.00 26.98           O  
ATOM   2500  CB  ASP A 355      32.526  49.817  24.180  1.00 34.25           C  
ATOM   2501  CG  ASP A 355      33.762  48.906  24.132  1.00 38.29           C  
ATOM   2502  OD1 ASP A 355      33.668  47.743  23.671  1.00 40.94           O  
ATOM   2503  OD2 ASP A 355      34.840  49.370  24.557  1.00 38.94           O  
ATOM   2504  N   LEU A 356      30.112  47.064  24.637  1.00 29.22           N  
ATOM   2505  CA  LEU A 356      29.676  46.043  25.576  1.00 27.99           C  
ATOM   2506  C   LEU A 356      30.688  44.997  26.020  1.00 28.55           C  
ATOM   2507  O   LEU A 356      30.297  43.893  26.396  1.00 30.57           O  
ATOM   2508  CB  LEU A 356      28.423  45.361  25.034  1.00 26.21           C  
ATOM   2509  CG  LEU A 356      27.268  46.324  24.748  1.00 23.20           C  
ATOM   2510  CD1 LEU A 356      26.110  45.596  24.103  1.00 23.62           C  
ATOM   2511  CD2 LEU A 356      26.842  47.000  26.036  1.00 24.15           C  
ATOM   2512  N   ARG A 357      31.976  45.317  25.976  1.00 27.85           N  
ATOM   2513  CA  ARG A 357      32.977  44.359  26.452  1.00 29.01           C  
ATOM   2514  C   ARG A 357      32.891  44.384  27.977  1.00 26.43           C  
ATOM   2515  O   ARG A 357      32.757  45.449  28.572  1.00 23.06           O  
ATOM   2516  CB  ARG A 357      34.383  44.740  26.000  1.00 31.73           C  
ATOM   2517  CG  ARG A 357      34.615  44.625  24.506  1.00 39.09           C  
ATOM   2518  CD  ARG A 357      36.077  44.866  24.178  1.00 45.56           C  
ATOM   2519  NE  ARG A 357      36.548  46.150  24.691  1.00 48.97           N  
ATOM   2520  CZ  ARG A 357      37.469  46.899  24.093  1.00 52.97           C  
ATOM   2521  NH1 ARG A 357      38.025  46.497  22.952  1.00 56.87           N  
ATOM   2522  NH2 ARG A 357      37.834  48.052  24.636  1.00 54.60           N  
ATOM   2523  N   PRO A 358      32.984  43.213  28.629  1.00 26.08           N  
ATOM   2524  CA  PRO A 358      32.911  43.083  30.085  1.00 26.00           C  
ATOM   2525  C   PRO A 358      33.622  44.154  30.887  1.00 26.37           C  
ATOM   2526  O   PRO A 358      33.009  44.824  31.717  1.00 28.62           O  
ATOM   2527  CB  PRO A 358      33.495  41.696  30.322  1.00 27.67           C  
ATOM   2528  CG  PRO A 358      32.965  40.948  29.162  1.00 28.04           C  
ATOM   2529  CD  PRO A 358      33.277  41.901  28.028  1.00 27.68           C  
ATOM   2530  N   GLY A 359      34.915  44.317  30.626  1.00 26.37           N  
ATOM   2531  CA  GLY A 359      35.700  45.303  31.344  1.00 25.76           C  
ATOM   2532  C   GLY A 359      35.207  46.730  31.185  1.00 23.99           C  
ATOM   2533  O   GLY A 359      35.150  47.487  32.155  1.00 21.19           O  
ATOM   2534  N   VAL A 360      34.837  47.099  29.963  1.00 24.40           N  
ATOM   2535  CA  VAL A 360      34.341  48.442  29.685  1.00 25.88           C  
ATOM   2536  C   VAL A 360      33.012  48.675  30.389  1.00 27.36           C  
ATOM   2537  O   VAL A 360      32.735  49.780  30.855  1.00 27.31           O  
ATOM   2538  CB  VAL A 360      34.158  48.667  28.175  1.00 26.80           C  
ATOM   2539  CG1 VAL A 360      33.763  50.107  27.895  1.00 28.51           C  
ATOM   2540  CG2 VAL A 360      35.446  48.317  27.444  1.00 27.82           C  
ATOM   2541  N   ILE A 361      32.199  47.625  30.471  1.00 27.74           N  
ATOM   2542  CA  ILE A 361      30.900  47.694  31.123  1.00 25.48           C  
ATOM   2543  C   ILE A 361      31.055  48.088  32.581  1.00 24.44           C  
ATOM   2544  O   ILE A 361      30.407  49.022  33.049  1.00 26.10           O  
ATOM   2545  CB  ILE A 361      30.159  46.347  31.046  1.00 23.79           C  
ATOM   2546  CG1 ILE A 361      29.807  46.024  29.593  1.00 23.97           C  
ATOM   2547  CG2 ILE A 361      28.907  46.392  31.895  1.00 22.73           C  
ATOM   2548  CD1 ILE A 361      29.150  44.673  29.412  1.00 21.64           C  
ATOM   2549  N   VAL A 362      31.925  47.386  33.296  1.00 24.02           N  
ATOM   2550  CA  VAL A 362      32.128  47.684  34.701  1.00 27.12           C  
ATOM   2551  C   VAL A 362      32.681  49.086  34.913  1.00 27.20           C  
ATOM   2552  O   VAL A 362      32.336  49.747  35.892  1.00 28.67           O  
ATOM   2553  CB  VAL A 362      33.046  46.648  35.389  1.00 29.04           C  
ATOM   2554  CG1 VAL A 362      32.724  45.244  34.895  1.00 30.18           C  
ATOM   2555  CG2 VAL A 362      34.515  46.983  35.165  1.00 33.25           C  
ATOM   2556  N   ARG A 363      33.510  49.550  33.981  1.00 28.97           N  
ATOM   2557  CA  ARG A 363      34.101  50.876  34.095  1.00 31.40           C  
ATOM   2558  C   ARG A 363      33.065  51.958  33.819  1.00 32.57           C  
ATOM   2559  O   ARG A 363      32.930  52.913  34.588  1.00 34.97           O  
ATOM   2560  CB  ARG A 363      35.281  51.033  33.130  1.00 32.49           C  
ATOM   2561  CG  ARG A 363      36.017  52.361  33.271  1.00 34.46           C  
ATOM   2562  CD  ARG A 363      36.353  52.960  31.912  1.00 38.94           C  
ATOM   2563  NE  ARG A 363      37.298  52.135  31.164  1.00 42.29           N  
ATOM   2564  CZ  ARG A 363      37.372  52.086  29.835  1.00 44.53           C  
ATOM   2565  NH1 ARG A 363      36.555  52.816  29.081  1.00 42.72           N  
ATOM   2566  NH2 ARG A 363      38.267  51.297  29.261  1.00 44.53           N  
ATOM   2567  N   ASP A 364      32.330  51.798  32.724  1.00 31.04           N  
ATOM   2568  CA  ASP A 364      31.314  52.765  32.335  1.00 31.25           C  
ATOM   2569  C   ASP A 364      30.127  52.792  33.286  1.00 29.41           C  
ATOM   2570  O   ASP A 364      29.564  53.853  33.552  1.00 31.65           O  
ATOM   2571  CB  ASP A 364      30.839  52.492  30.906  1.00 36.13           C  
ATOM   2572  CG  ASP A 364      31.892  52.823  29.858  1.00 38.72           C  
ATOM   2573  OD1 ASP A 364      33.037  53.168  30.227  1.00 37.95           O  
ATOM   2574  OD2 ASP A 364      31.570  52.738  28.653  1.00 42.47           O  
ATOM   2575  N   LEU A 365      29.752  51.630  33.809  1.00 26.51           N  
ATOM   2576  CA  LEU A 365      28.624  51.549  34.728  1.00 24.50           C  
ATOM   2577  C   LEU A 365      29.025  51.647  36.193  1.00 24.38           C  
ATOM   2578  O   LEU A 365      28.178  51.513  37.073  1.00 22.31           O  
ATOM   2579  CB  LEU A 365      27.828  50.271  34.487  1.00 22.66           C  
ATOM   2580  CG  LEU A 365      27.215  50.146  33.093  1.00 20.19           C  
ATOM   2581  CD1 LEU A 365      26.499  48.818  32.980  1.00 20.37           C  
ATOM   2582  CD2 LEU A 365      26.259  51.295  32.828  1.00 13.24           C  
ATOM   2583  N   ASP A 366      30.313  51.856  36.451  1.00 26.35           N  
ATOM   2584  CA  ASP A 366      30.822  51.990  37.819  1.00 27.79           C  
ATOM   2585  C   ASP A 366      30.379  50.786  38.662  1.00 24.62           C  
ATOM   2586  O   ASP A 366      29.838  50.943  39.753  1.00 24.96           O  
ATOM   2587  CB  ASP A 366      30.299  53.306  38.427  1.00 33.90           C  
ATOM   2588  CG  ASP A 366      31.282  53.955  39.395  1.00 38.48           C  
ATOM   2589  OD1 ASP A 366      32.436  53.484  39.509  1.00 44.68           O  
ATOM   2590  OD2 ASP A 366      30.895  54.956  40.035  1.00 36.62           O  
ATOM   2591  N   LEU A 367      30.627  49.584  38.153  1.00 21.99           N  
ATOM   2592  CA  LEU A 367      30.221  48.355  38.829  1.00 17.15           C  
ATOM   2593  C   LEU A 367      31.076  47.863  39.988  1.00 18.46           C  
ATOM   2594  O   LEU A 367      30.860  46.765  40.487  1.00 20.84           O  
ATOM   2595  CB  LEU A 367      30.049  47.236  37.810  1.00 12.20           C  
ATOM   2596  CG  LEU A 367      28.998  47.556  36.751  1.00 10.15           C  
ATOM   2597  CD1 LEU A 367      28.919  46.452  35.722  1.00 10.83           C  
ATOM   2598  CD2 LEU A 367      27.660  47.767  37.427  1.00 13.16           C  
ATOM   2599  N   LYS A 368      32.069  48.643  40.394  1.00 19.02           N  
ATOM   2600  CA  LYS A 368      32.903  48.247  41.524  1.00 21.21           C  
ATOM   2601  C   LYS A 368      32.389  48.920  42.782  1.00 21.99           C  
ATOM   2602  O   LYS A 368      32.903  48.708  43.879  1.00 20.87           O  
ATOM   2603  CB  LYS A 368      34.364  48.639  41.299  1.00 23.33           C  
ATOM   2604  CG  LYS A 368      35.113  47.707  40.375  1.00 28.51           C  
ATOM   2605  CD  LYS A 368      36.565  48.121  40.212  1.00 32.31           C  
ATOM   2606  CE  LYS A 368      37.290  47.168  39.268  1.00 35.59           C  
ATOM   2607  NZ  LYS A 368      38.688  47.597  38.938  1.00 34.93           N  
ATOM   2608  N   LYS A 369      31.342  49.726  42.606  1.00 24.13           N  
ATOM   2609  CA  LYS A 369      30.729  50.473  43.688  1.00 24.25           C  
ATOM   2610  C   LYS A 369      29.756  49.581  44.465  1.00 22.74           C  
ATOM   2611  O   LYS A 369      29.080  48.743  43.880  1.00 21.60           O  
ATOM   2612  CB  LYS A 369      29.980  51.675  43.091  1.00 27.16           C  
ATOM   2613  CG  LYS A 369      29.909  52.894  43.989  1.00 32.11           C  
ATOM   2614  CD  LYS A 369      30.747  54.035  43.436  1.00 35.31           C  
ATOM   2615  CE  LYS A 369      32.216  53.659  43.295  1.00 35.88           C  
ATOM   2616  NZ  LYS A 369      33.018  54.762  42.695  1.00 38.33           N  
ATOM   2617  N   PRO A 370      29.717  49.719  45.804  1.00 21.58           N  
ATOM   2618  CA  PRO A 370      28.812  48.908  46.625  1.00 21.13           C  
ATOM   2619  C   PRO A 370      27.362  49.408  46.629  1.00 20.79           C  
ATOM   2620  O   PRO A 370      26.914  50.032  47.599  1.00 22.66           O  
ATOM   2621  CB  PRO A 370      29.438  49.021  48.012  1.00 19.75           C  
ATOM   2622  CG  PRO A 370      29.989  50.396  48.008  1.00 23.76           C  
ATOM   2623  CD  PRO A 370      30.679  50.426  46.662  1.00 23.41           C  
ATOM   2624  N   ILE A 371      26.640  49.131  45.550  1.00 21.26           N  
ATOM   2625  CA  ILE A 371      25.233  49.514  45.430  1.00 19.25           C  
ATOM   2626  C   ILE A 371      24.377  48.252  45.313  1.00 20.54           C  
ATOM   2627  O   ILE A 371      23.148  48.323  45.275  1.00 21.16           O  
ATOM   2628  CB  ILE A 371      24.964  50.392  44.171  1.00 18.01           C  
ATOM   2629  CG1 ILE A 371      25.240  49.616  42.872  1.00 19.35           C  
ATOM   2630  CG2 ILE A 371      25.791  51.667  44.229  1.00 21.38           C  
ATOM   2631  CD1 ILE A 371      26.680  49.620  42.407  1.00 21.75           C  
ATOM   2632  N   TYR A 372      25.036  47.098  45.293  1.00 18.29           N  
ATOM   2633  CA  TYR A 372      24.373  45.815  45.127  1.00 17.64           C  
ATOM   2634  C   TYR A 372      23.276  45.429  46.121  1.00 19.36           C  
ATOM   2635  O   TYR A 372      22.312  44.768  45.738  1.00 21.69           O  
ATOM   2636  CB  TYR A 372      25.425  44.707  44.988  1.00 10.07           C  
ATOM   2637  CG  TYR A 372      26.270  44.877  43.744  1.00  6.30           C  
ATOM   2638  CD1 TYR A 372      25.683  44.898  42.481  1.00  7.80           C  
ATOM   2639  CD2 TYR A 372      27.643  45.070  43.829  1.00  6.27           C  
ATOM   2640  CE1 TYR A 372      26.437  45.117  41.338  1.00  6.74           C  
ATOM   2641  CE2 TYR A 372      28.409  45.290  42.691  1.00  7.68           C  
ATOM   2642  CZ  TYR A 372      27.798  45.313  41.448  1.00  7.60           C  
ATOM   2643  OH  TYR A 372      28.532  45.550  40.310  1.00  7.50           O  
ATOM   2644  N   GLN A 373      23.372  45.858  47.377  1.00 21.03           N  
ATOM   2645  CA  GLN A 373      22.333  45.491  48.338  1.00 19.66           C  
ATOM   2646  C   GLN A 373      20.998  46.126  48.002  1.00 20.92           C  
ATOM   2647  O   GLN A 373      19.965  45.475  48.093  1.00 21.94           O  
ATOM   2648  CB  GLN A 373      22.722  45.847  49.770  1.00 20.50           C  
ATOM   2649  CG  GLN A 373      21.698  45.371  50.797  1.00 21.25           C  
ATOM   2650  CD  GLN A 373      22.065  45.748  52.216  1.00 23.76           C  
ATOM   2651  OE1 GLN A 373      23.224  46.030  52.509  1.00 27.36           O  
ATOM   2652  NE2 GLN A 373      21.075  45.757  53.105  1.00 23.64           N  
ATOM   2653  N   LYS A 374      21.012  47.396  47.615  1.00 21.18           N  
ATOM   2654  CA  LYS A 374      19.772  48.076  47.268  1.00 21.79           C  
ATOM   2655  C   LYS A 374      19.226  47.520  45.958  1.00 18.20           C  
ATOM   2656  O   LYS A 374      18.062  47.729  45.625  1.00 19.59           O  
ATOM   2657  CB  LYS A 374      19.974  49.592  47.186  1.00 26.37           C  
ATOM   2658  CG  LYS A 374      21.035  50.065  46.208  1.00 36.03           C  
ATOM   2659  CD  LYS A 374      21.158  51.585  46.240  1.00 45.67           C  
ATOM   2660  CE  LYS A 374      22.223  52.090  45.272  1.00 53.13           C  
ATOM   2661  NZ  LYS A 374      22.296  53.589  45.222  1.00 58.12           N  
ATOM   2662  N   THR A 375      20.056  46.768  45.243  1.00 13.41           N  
ATOM   2663  CA  THR A 375      19.644  46.158  43.987  1.00 11.07           C  
ATOM   2664  C   THR A 375      18.981  44.811  44.268  1.00 10.60           C  
ATOM   2665  O   THR A 375      18.201  44.312  43.463  1.00 10.62           O  
ATOM   2666  CB  THR A 375      20.858  45.979  43.036  1.00 10.20           C  
ATOM   2667  OG1 THR A 375      20.515  46.457  41.729  1.00 14.60           O  
ATOM   2668  CG2 THR A 375      21.295  44.523  42.934  1.00  6.40           C  
ATOM   2669  N   ALA A 376      19.259  44.271  45.450  1.00 11.34           N  
ATOM   2670  CA  ALA A 376      18.748  42.974  45.886  1.00 13.36           C  
ATOM   2671  C   ALA A 376      17.273  42.892  46.240  1.00 14.53           C  
ATOM   2672  O   ALA A 376      16.804  41.849  46.677  1.00 17.42           O  
ATOM   2673  CB  ALA A 376      19.577  42.464  47.045  1.00 10.60           C  
ATOM   2674  N   CYS A 377      16.541  43.985  46.085  1.00 15.07           N  
ATOM   2675  CA  CYS A 377      15.119  43.962  46.389  1.00 15.61           C  
ATOM   2676  C   CYS A 377      14.375  45.032  45.614  1.00 18.93           C  
ATOM   2677  O   CYS A 377      14.939  46.075  45.285  1.00 27.39           O  
ATOM   2678  CB  CYS A 377      14.872  44.136  47.885  1.00 12.00           C  
ATOM   2679  SG  CYS A 377      13.143  43.885  48.341  1.00  8.18           S  
ATOM   2680  N   TYR A 378      13.105  44.770  45.332  1.00 18.90           N  
ATOM   2681  CA  TYR A 378      12.273  45.709  44.591  1.00 18.20           C  
ATOM   2682  C   TYR A 378      12.703  45.853  43.128  1.00 18.99           C  
ATOM   2683  O   TYR A 378      12.423  46.870  42.491  1.00 20.10           O  
ATOM   2684  CB  TYR A 378      12.248  47.081  45.278  1.00 14.21           C  
ATOM   2685  CG  TYR A 378      11.773  47.050  46.708  1.00 10.08           C  
ATOM   2686  CD1 TYR A 378      10.514  46.561  47.032  1.00 13.78           C  
ATOM   2687  CD2 TYR A 378      12.588  47.499  47.737  1.00 11.95           C  
ATOM   2688  CE1 TYR A 378      10.078  46.514  48.349  1.00 17.15           C  
ATOM   2689  CE2 TYR A 378      12.164  47.458  49.060  1.00 16.73           C  
ATOM   2690  CZ  TYR A 378      10.908  46.963  49.361  1.00 16.20           C  
ATOM   2691  OH  TYR A 378      10.488  46.902  50.672  1.00 12.70           O  
ATOM   2692  N   GLY A 379      13.413  44.847  42.618  1.00 19.23           N  
ATOM   2693  CA  GLY A 379      13.842  44.855  41.227  1.00 21.12           C  
ATOM   2694  C   GLY A 379      15.157  45.523  40.868  1.00 20.55           C  
ATOM   2695  O   GLY A 379      15.495  46.591  41.382  1.00 26.07           O  
ATOM   2696  N   HIS A 380      15.886  44.896  39.951  1.00 15.38           N  
ATOM   2697  CA  HIS A 380      17.167  45.414  39.495  1.00 14.17           C  
ATOM   2698  C   HIS A 380      16.990  46.461  38.407  1.00 13.59           C  
ATOM   2699  O   HIS A 380      17.841  47.326  38.221  1.00 17.52           O  
ATOM   2700  CB  HIS A 380      18.036  44.282  38.944  1.00 17.85           C  
ATOM   2701  CG  HIS A 380      18.649  43.413  39.996  1.00 21.16           C  
ATOM   2702  ND1 HIS A 380      17.896  42.719  40.921  1.00 26.56           N  
ATOM   2703  CD2 HIS A 380      19.940  43.119  40.266  1.00 22.26           C  
ATOM   2704  CE1 HIS A 380      18.701  42.036  41.715  1.00 28.06           C  
ATOM   2705  NE2 HIS A 380      19.948  42.261  41.340  1.00 26.58           N  
ATOM   2706  N   PHE A 381      15.894  46.361  37.665  1.00 12.75           N  
ATOM   2707  CA  PHE A 381      15.638  47.284  36.568  1.00 17.01           C  
ATOM   2708  C   PHE A 381      14.456  48.196  36.836  1.00 18.95           C  
ATOM   2709  O   PHE A 381      13.447  47.762  37.385  1.00 22.79           O  
ATOM   2710  CB  PHE A 381      15.399  46.506  35.281  1.00 19.21           C  
ATOM   2711  CG  PHE A 381      16.444  45.470  35.001  1.00 18.29           C  
ATOM   2712  CD1 PHE A 381      17.792  45.781  35.085  1.00 13.44           C  
ATOM   2713  CD2 PHE A 381      16.076  44.176  34.666  1.00 19.16           C  
ATOM   2714  CE1 PHE A 381      18.763  44.816  34.844  1.00 14.98           C  
ATOM   2715  CE2 PHE A 381      17.037  43.202  34.424  1.00 20.09           C  
ATOM   2716  CZ  PHE A 381      18.385  43.522  34.511  1.00 17.65           C  
ATOM   2717  N   GLY A 382      14.583  49.455  36.435  1.00 19.73           N  
ATOM   2718  CA  GLY A 382      13.511  50.407  36.644  1.00 20.84           C  
ATOM   2719  C   GLY A 382      13.947  51.638  37.410  1.00 21.00           C  
ATOM   2720  O   GLY A 382      13.734  52.757  36.949  1.00 22.85           O  
ATOM   2721  N   ARG A 383      14.548  51.434  38.581  1.00 22.97           N  
ATOM   2722  CA  ARG A 383      15.013  52.535  39.426  1.00 27.19           C  
ATOM   2723  C   ARG A 383      16.172  53.315  38.809  1.00 29.33           C  
ATOM   2724  O   ARG A 383      17.246  52.763  38.570  1.00 32.03           O  
ATOM   2725  CB  ARG A 383      15.410  52.024  40.814  1.00 26.19           C  
ATOM   2726  CG  ARG A 383      14.238  51.711  41.715  1.00 30.68           C  
ATOM   2727  CD  ARG A 383      14.686  51.112  43.040  1.00 31.39           C  
ATOM   2728  NE  ARG A 383      15.306  49.799  42.876  1.00 31.00           N  
ATOM   2729  CZ  ARG A 383      15.712  49.032  43.885  1.00 28.10           C  
ATOM   2730  NH1 ARG A 383      15.561  49.442  45.136  1.00 27.51           N  
ATOM   2731  NH2 ARG A 383      16.291  47.866  43.642  1.00 24.68           N  
ATOM   2732  N   SER A 384      15.958  54.611  38.609  1.00 30.05           N  
ATOM   2733  CA  SER A 384      16.942  55.502  37.995  1.00 29.70           C  
ATOM   2734  C   SER A 384      18.255  55.705  38.754  1.00 26.08           C  
ATOM   2735  O   SER A 384      19.245  56.138  38.168  1.00 23.40           O  
ATOM   2736  CB  SER A 384      16.302  56.867  37.729  1.00 34.58           C  
ATOM   2737  OG  SER A 384      15.801  57.432  38.930  1.00 39.59           O  
ATOM   2738  N   GLU A 385      18.268  55.394  40.045  1.00 23.76           N  
ATOM   2739  CA  GLU A 385      19.470  55.576  40.861  1.00 23.52           C  
ATOM   2740  C   GLU A 385      20.622  54.632  40.515  1.00 21.47           C  
ATOM   2741  O   GLU A 385      21.700  54.735  41.090  1.00 23.38           O  
ATOM   2742  CB  GLU A 385      19.131  55.440  42.345  1.00 23.93           C  
ATOM   2743  CG  GLU A 385      18.712  54.050  42.761  1.00 29.65           C  
ATOM   2744  CD  GLU A 385      18.386  53.973  44.232  1.00 34.43           C  
ATOM   2745  OE1 GLU A 385      17.185  53.900  44.572  1.00 40.05           O  
ATOM   2746  OE2 GLU A 385      19.327  53.983  45.051  1.00 36.82           O  
ATOM   2747  N   PHE A 386      20.386  53.696  39.602  1.00 19.06           N  
ATOM   2748  CA  PHE A 386      21.419  52.750  39.188  1.00 16.37           C  
ATOM   2749  C   PHE A 386      22.009  53.197  37.852  1.00 16.55           C  
ATOM   2750  O   PHE A 386      21.285  53.641  36.963  1.00 19.41           O  
ATOM   2751  CB  PHE A 386      20.836  51.343  39.055  1.00 14.01           C  
ATOM   2752  CG  PHE A 386      20.252  50.801  40.326  1.00 11.25           C  
ATOM   2753  CD1 PHE A 386      20.985  50.809  41.510  1.00  8.36           C  
ATOM   2754  CD2 PHE A 386      18.961  50.294  40.341  1.00 11.30           C  
ATOM   2755  CE1 PHE A 386      20.436  50.318  42.690  1.00  7.03           C  
ATOM   2756  CE2 PHE A 386      18.402  49.800  41.517  1.00 13.87           C  
ATOM   2757  CZ  PHE A 386      19.143  49.812  42.695  1.00 11.28           C  
ATOM   2758  N   PRO A 387      23.336  53.082  37.702  1.00 15.74           N  
ATOM   2759  CA  PRO A 387      24.068  53.465  36.491  1.00 16.11           C  
ATOM   2760  C   PRO A 387      23.443  53.004  35.189  1.00 17.31           C  
ATOM   2761  O   PRO A 387      23.256  53.803  34.274  1.00 19.49           O  
ATOM   2762  CB  PRO A 387      25.424  52.827  36.714  1.00 18.41           C  
ATOM   2763  CG  PRO A 387      25.617  53.011  38.173  1.00 20.32           C  
ATOM   2764  CD  PRO A 387      24.273  52.565  38.715  1.00 19.38           C  
ATOM   2765  N   TRP A 388      23.104  51.719  35.120  1.00 16.75           N  
ATOM   2766  CA  TRP A 388      22.499  51.149  33.925  1.00 15.27           C  
ATOM   2767  C   TRP A 388      21.112  51.702  33.596  1.00 16.79           C  
ATOM   2768  O   TRP A 388      20.589  51.449  32.513  1.00 13.25           O  
ATOM   2769  CB  TRP A 388      22.448  49.620  34.025  1.00 11.79           C  
ATOM   2770  CG  TRP A 388      21.834  49.101  35.284  1.00 10.02           C  
ATOM   2771  CD1 TRP A 388      20.537  48.726  35.471  1.00 13.11           C  
ATOM   2772  CD2 TRP A 388      22.502  48.867  36.525  1.00 10.29           C  
ATOM   2773  NE1 TRP A 388      20.354  48.269  36.754  1.00 10.67           N  
ATOM   2774  CE2 TRP A 388      21.548  48.346  37.425  1.00  8.90           C  
ATOM   2775  CE3 TRP A 388      23.816  49.050  36.969  1.00  9.15           C  
ATOM   2776  CZ2 TRP A 388      21.866  48.000  38.741  1.00  4.04           C  
ATOM   2777  CZ3 TRP A 388      24.134  48.707  38.278  1.00  7.66           C  
ATOM   2778  CH2 TRP A 388      23.160  48.190  39.148  1.00  6.46           C  
ATOM   2779  N   GLU A 389      20.513  52.440  34.527  1.00 18.31           N  
ATOM   2780  CA  GLU A 389      19.191  53.020  34.300  1.00 18.84           C  
ATOM   2781  C   GLU A 389      19.259  54.454  33.785  1.00 19.20           C  
ATOM   2782  O   GLU A 389      18.231  55.083  33.533  1.00 18.77           O  
ATOM   2783  CB  GLU A 389      18.345  52.952  35.567  1.00 18.94           C  
ATOM   2784  CG  GLU A 389      17.974  51.536  35.998  1.00 22.72           C  
ATOM   2785  CD  GLU A 389      17.017  50.836  35.047  1.00 23.67           C  
ATOM   2786  OE1 GLU A 389      16.056  51.475  34.573  1.00 26.89           O  
ATOM   2787  OE2 GLU A 389      17.217  49.633  34.788  1.00 24.43           O  
ATOM   2788  N   VAL A 390      20.474  54.977  33.655  1.00 19.75           N  
ATOM   2789  CA  VAL A 390      20.688  56.321  33.124  1.00 19.36           C  
ATOM   2790  C   VAL A 390      20.920  56.126  31.632  1.00 19.85           C  
ATOM   2791  O   VAL A 390      21.941  55.578  31.220  1.00 18.49           O  
ATOM   2792  CB  VAL A 390      21.921  56.978  33.754  1.00 19.94           C  
ATOM   2793  CG1 VAL A 390      22.088  58.397  33.236  1.00 23.88           C  
ATOM   2794  CG2 VAL A 390      21.787  56.976  35.273  1.00 19.34           C  
ATOM   2795  N   PRO A 391      19.981  56.592  30.800  1.00 21.62           N  
ATOM   2796  CA  PRO A 391      20.070  56.460  29.350  1.00 22.74           C  
ATOM   2797  C   PRO A 391      21.302  57.137  28.776  1.00 26.01           C  
ATOM   2798  O   PRO A 391      21.675  58.223  29.213  1.00 26.29           O  
ATOM   2799  CB  PRO A 391      18.779  57.135  28.874  1.00 23.37           C  
ATOM   2800  CG  PRO A 391      17.858  57.017  30.071  1.00 24.12           C  
ATOM   2801  CD  PRO A 391      18.800  57.389  31.163  1.00 21.90           C  
ATOM   2802  N   LYS A 392      21.971  56.464  27.847  1.00 27.70           N  
ATOM   2803  CA  LYS A 392      23.141  57.049  27.205  1.00 30.92           C  
ATOM   2804  C   LYS A 392      22.614  57.988  26.126  1.00 34.35           C  
ATOM   2805  O   LYS A 392      21.494  57.811  25.649  1.00 36.41           O  
ATOM   2806  CB  LYS A 392      24.034  55.974  26.588  1.00 32.21           C  
ATOM   2807  CG  LYS A 392      25.392  56.499  26.149  1.00 36.67           C  
ATOM   2808  CD  LYS A 392      26.377  55.369  25.895  1.00 41.07           C  
ATOM   2809  CE  LYS A 392      27.792  55.911  25.714  1.00 43.54           C  
ATOM   2810  NZ  LYS A 392      28.800  54.821  25.559  1.00 44.98           N  
ATOM   2811  N   LYS A 393      23.414  58.979  25.742  1.00 37.31           N  
ATOM   2812  CA  LYS A 393      22.998  59.964  24.746  1.00 40.60           C  
ATOM   2813  C   LYS A 393      22.489  59.393  23.425  1.00 41.38           C  
ATOM   2814  O   LYS A 393      21.369  59.691  23.011  1.00 43.60           O  
ATOM   2815  CB  LYS A 393      24.125  60.961  24.456  1.00 43.80           C  
ATOM   2816  CG  LYS A 393      24.836  61.508  25.678  1.00 50.86           C  
ATOM   2817  CD  LYS A 393      26.049  60.650  26.027  1.00 58.04           C  
ATOM   2818  CE  LYS A 393      26.875  61.288  27.129  1.00 63.64           C  
ATOM   2819  NZ  LYS A 393      27.328  62.661  26.746  1.00 65.91           N  
ATOM   2820  N   LEU A 394      23.311  58.572  22.776  1.00 40.84           N  
ATOM   2821  CA  LEU A 394      22.982  57.968  21.482  1.00 41.87           C  
ATOM   2822  C   LEU A 394      23.040  59.002  20.363  1.00 44.94           C  
ATOM   2823  O   LEU A 394      22.045  59.655  20.041  1.00 45.48           O  
ATOM   2824  CB  LEU A 394      21.614  57.281  21.494  1.00 39.58           C  
ATOM   2825  CG  LEU A 394      21.399  56.113  22.450  1.00 39.22           C  
ATOM   2826  CD1 LEU A 394      20.380  55.183  21.819  1.00 39.04           C  
ATOM   2827  CD2 LEU A 394      22.694  55.365  22.704  1.00 39.76           C  
ATOM   2828  N   VAL A 395      24.214  59.114  19.754  1.00 48.71           N  
ATOM   2829  CA  VAL A 395      24.466  60.064  18.672  1.00 52.39           C  
ATOM   2830  C   VAL A 395      23.850  59.673  17.325  1.00 51.31           C  
ATOM   2831  O   VAL A 395      23.877  60.458  16.380  1.00 52.11           O  
ATOM   2832  CB  VAL A 395      25.993  60.272  18.489  1.00 56.27           C  
ATOM   2833  CG1 VAL A 395      26.278  61.379  17.481  1.00 59.40           C  
ATOM   2834  CG2 VAL A 395      26.641  60.607  19.832  1.00 60.69           C  
ATOM   2835  N   PHE A 396      23.274  58.473  17.247  1.00 51.36           N  
ATOM   2836  CA  PHE A 396      22.660  57.972  16.012  1.00 52.08           C  
ATOM   2837  C   PHE A 396      23.701  57.661  14.933  1.00 54.88           C  
ATOM   2838  O   PHE A 396      24.373  56.636  15.037  1.00 55.71           O  
ATOM   2839  CB  PHE A 396      21.623  58.962  15.456  1.00 47.69           C  
ATOM   2840  CG  PHE A 396      20.326  58.980  16.202  1.00 45.77           C  
ATOM   2841  CD1 PHE A 396      20.287  58.884  17.587  1.00 45.16           C  
ATOM   2842  CD2 PHE A 396      19.132  59.116  15.502  1.00 45.89           C  
ATOM   2843  CE1 PHE A 396      19.081  58.921  18.273  1.00 44.11           C  
ATOM   2844  CE2 PHE A 396      17.910  59.156  16.177  1.00 46.10           C  
ATOM   2845  CZ  PHE A 396      17.885  59.059  17.569  1.00 44.55           C  
ATOM   2846  OXT PHE A 396      23.834  58.446  13.995  1.00 55.71           O  
TER    2847      PHE A 396                                                      
ATOM   2848  N   GLY B  17      16.702  35.999   8.630  1.00 49.66           N  
ATOM   2849  CA  GLY B  17      16.870  37.196   9.532  1.00 49.06           C  
ATOM   2850  C   GLY B  17      17.803  36.923  10.697  1.00 48.93           C  
ATOM   2851  O   GLY B  17      17.519  37.321  11.826  1.00 48.69           O  
ATOM   2852  N   ALA B  18      18.947  36.314  10.390  1.00 47.27           N  
ATOM   2853  CA  ALA B  18      19.978  35.911  11.346  1.00 43.00           C  
ATOM   2854  C   ALA B  18      20.030  36.613  12.705  1.00 41.58           C  
ATOM   2855  O   ALA B  18      19.782  37.819  12.817  1.00 39.21           O  
ATOM   2856  CB  ALA B  18      21.356  35.979  10.670  1.00 43.02           C  
ATOM   2857  N   PHE B  19      20.386  35.717  13.637  1.00 41.62           N  
ATOM   2858  CA  PHE B  19      20.581  35.953  15.080  1.00 41.08           C  
ATOM   2859  C   PHE B  19      21.068  34.634  15.697  1.00 39.50           C  
ATOM   2860  O   PHE B  19      20.891  33.553  15.120  1.00 39.96           O  
ATOM   2861  CB  PHE B  19      19.261  36.399  15.730  1.00 44.00           C  
ATOM   2862  CG  PHE B  19      18.264  35.268  16.018  1.00 45.42           C  
ATOM   2863  CD1 PHE B  19      18.568  33.942  15.681  1.00 46.09           C  
ATOM   2864  CD2 PHE B  19      17.035  35.567  16.627  1.00 46.67           C  
ATOM   2865  CE1 PHE B  19      17.643  32.919  15.951  1.00 45.50           C  
ATOM   2866  CE2 PHE B  19      16.114  34.546  16.896  1.00 45.35           C  
ATOM   2867  CZ  PHE B  19      16.417  33.222  16.558  1.00 45.19           C  
ATOM   2868  N   MET B  20      21.692  34.710  16.862  1.00 37.11           N  
ATOM   2869  CA  MET B  20      22.192  33.489  17.522  1.00 36.14           C  
ATOM   2870  C   MET B  20      21.546  33.306  18.879  1.00 32.95           C  
ATOM   2871  O   MET B  20      21.000  34.252  19.438  1.00 34.03           O  
ATOM   2872  CB  MET B  20      23.723  33.504  17.616  1.00 38.46           C  
ATOM   2873  CG  MET B  20      24.292  34.535  18.585  1.00 42.42           C  
ATOM   2874  SD  MET B  20      26.069  34.432  18.714  1.00 48.10           S  
ATOM   2875  CE  MET B  20      26.769  33.931  17.153  1.00 48.11           C  
ATOM   2876  N   PHE B  21      21.592  32.085  19.397  1.00 28.17           N  
ATOM   2877  CA  PHE B  21      20.983  31.799  20.683  1.00 24.78           C  
ATOM   2878  C   PHE B  21      21.746  30.720  21.433  1.00 20.87           C  
ATOM   2879  O   PHE B  21      22.303  29.808  20.826  1.00 22.76           O  
ATOM   2880  CB  PHE B  21      19.522  31.379  20.494  1.00 27.62           C  
ATOM   2881  CG  PHE B  21      18.640  31.709  21.661  1.00 31.35           C  
ATOM   2882  CD1 PHE B  21      18.599  30.882  22.779  1.00 32.76           C  
ATOM   2883  CD2 PHE B  21      17.843  32.848  21.641  1.00 31.06           C  
ATOM   2884  CE1 PHE B  21      17.769  31.183  23.860  1.00 33.82           C  
ATOM   2885  CE2 PHE B  21      17.012  33.158  22.712  1.00 32.66           C  
ATOM   2886  CZ  PHE B  21      16.975  32.324  23.825  1.00 32.82           C  
ATOM   2887  N   THR B  22      21.734  30.823  22.756  1.00 14.96           N  
ATOM   2888  CA  THR B  22      22.428  29.884  23.623  1.00 10.43           C  
ATOM   2889  C   THR B  22      21.503  29.384  24.722  1.00  8.39           C  
ATOM   2890  O   THR B  22      20.652  30.120  25.218  1.00  8.83           O  
ATOM   2891  CB  THR B  22      23.637  30.559  24.294  1.00 14.29           C  
ATOM   2892  OG1 THR B  22      24.454  31.184  23.296  1.00 21.36           O  
ATOM   2893  CG2 THR B  22      24.468  29.540  25.054  1.00 17.42           C  
ATOM   2894  N   SER B  23      21.693  28.131  25.108  1.00  6.33           N  
ATOM   2895  CA  SER B  23      20.912  27.517  26.167  1.00  6.21           C  
ATOM   2896  C   SER B  23      21.813  26.596  26.957  1.00  7.27           C  
ATOM   2897  O   SER B  23      22.871  26.189  26.475  1.00  8.35           O  
ATOM   2898  CB  SER B  23      19.754  26.713  25.593  1.00  6.90           C  
ATOM   2899  OG  SER B  23      18.702  27.563  25.192  1.00  8.43           O  
ATOM   2900  N   GLU B  24      21.390  26.256  28.169  1.00  5.31           N  
ATOM   2901  CA  GLU B  24      22.188  25.385  29.010  1.00  2.00           C  
ATOM   2902  C   GLU B  24      21.366  24.335  29.720  1.00  2.00           C  
ATOM   2903  O   GLU B  24      20.141  24.414  29.768  1.00  5.36           O  
ATOM   2904  CB  GLU B  24      22.956  26.196  30.044  1.00  3.65           C  
ATOM   2905  CG  GLU B  24      22.078  26.809  31.109  1.00  7.47           C  
ATOM   2906  CD  GLU B  24      22.866  27.372  32.270  1.00 10.41           C  
ATOM   2907  OE1 GLU B  24      24.084  27.596  32.119  1.00 13.41           O  
ATOM   2908  OE2 GLU B  24      22.265  27.590  33.341  1.00 13.11           O  
ATOM   2909  N   SER B  25      22.069  23.371  30.299  1.00  2.79           N  
ATOM   2910  CA  SER B  25      21.465  22.278  31.046  1.00  4.80           C  
ATOM   2911  C   SER B  25      22.493  21.723  32.006  1.00  3.85           C  
ATOM   2912  O   SER B  25      23.695  21.898  31.812  1.00  5.41           O  
ATOM   2913  CB  SER B  25      21.022  21.160  30.106  1.00  8.80           C  
ATOM   2914  OG  SER B  25      20.597  20.020  30.836  1.00  8.68           O  
ATOM   2915  N   VAL B  26      22.014  21.035  33.033  1.00  3.35           N  
ATOM   2916  CA  VAL B  26      22.899  20.445  34.018  1.00  5.94           C  
ATOM   2917  C   VAL B  26      22.569  18.981  34.234  1.00  8.01           C  
ATOM   2918  O   VAL B  26      21.444  18.538  33.995  1.00  5.54           O  
ATOM   2919  CB  VAL B  26      22.838  21.198  35.359  1.00  7.28           C  
ATOM   2920  CG1 VAL B  26      23.459  22.577  35.213  1.00  5.59           C  
ATOM   2921  CG2 VAL B  26      21.401  21.321  35.822  1.00  9.06           C  
ATOM   2922  N   GLY B  27      23.577  18.228  34.660  1.00 11.16           N  
ATOM   2923  CA  GLY B  27      23.394  16.814  34.902  1.00 15.55           C  
ATOM   2924  C   GLY B  27      22.696  16.543  36.217  1.00 16.04           C  
ATOM   2925  O   GLY B  27      22.427  17.459  36.995  1.00 15.81           O  
ATOM   2926  N   GLU B  28      22.417  15.269  36.466  1.00 16.72           N  
ATOM   2927  CA  GLU B  28      21.736  14.843  37.682  1.00 13.79           C  
ATOM   2928  C   GLU B  28      22.567  15.097  38.930  1.00 12.55           C  
ATOM   2929  O   GLU B  28      22.056  15.049  40.038  1.00 15.60           O  
ATOM   2930  CB  GLU B  28      21.418  13.353  37.608  1.00 14.42           C  
ATOM   2931  CG  GLU B  28      20.577  12.937  36.419  1.00 19.10           C  
ATOM   2932  CD  GLU B  28      20.559  11.432  36.223  1.00 22.10           C  
ATOM   2933  OE1 GLU B  28      21.384  10.739  36.851  1.00 23.77           O  
ATOM   2934  OE2 GLU B  28      19.726  10.938  35.437  1.00 24.59           O  
ATOM   2935  N   GLY B  29      23.858  15.341  38.745  1.00  8.63           N  
ATOM   2936  CA  GLY B  29      24.732  15.574  39.880  1.00  7.12           C  
ATOM   2937  C   GLY B  29      24.852  17.023  40.307  1.00  4.15           C  
ATOM   2938  O   GLY B  29      25.433  17.321  41.352  1.00  2.65           O  
ATOM   2939  N   HIS B  30      24.337  17.931  39.487  1.00  5.22           N  
ATOM   2940  CA  HIS B  30      24.394  19.348  39.818  1.00  7.75           C  
ATOM   2941  C   HIS B  30      23.614  19.549  41.116  1.00  7.67           C  
ATOM   2942  O   HIS B  30      22.477  19.087  41.249  1.00  3.33           O  
ATOM   2943  CB  HIS B  30      23.810  20.195  38.690  1.00 11.71           C  
ATOM   2944  CG  HIS B  30      24.045  21.664  38.851  1.00 12.81           C  
ATOM   2945  ND1 HIS B  30      23.199  22.466  39.585  1.00 12.51           N  
ATOM   2946  CD2 HIS B  30      25.013  22.478  38.370  1.00 15.08           C  
ATOM   2947  CE1 HIS B  30      23.635  23.713  39.545  1.00 15.42           C  
ATOM   2948  NE2 HIS B  30      24.735  23.749  38.814  1.00 15.69           N  
ATOM   2949  N   PRO B  31      24.234  20.217  42.095  1.00  8.63           N  
ATOM   2950  CA  PRO B  31      23.650  20.499  43.405  1.00 10.61           C  
ATOM   2951  C   PRO B  31      22.180  20.867  43.366  1.00 14.41           C  
ATOM   2952  O   PRO B  31      21.358  20.229  44.023  1.00 17.26           O  
ATOM   2953  CB  PRO B  31      24.529  21.636  43.911  1.00  9.08           C  
ATOM   2954  CG  PRO B  31      25.858  21.245  43.412  1.00  8.37           C  
ATOM   2955  CD  PRO B  31      25.536  20.896  41.974  1.00  7.68           C  
ATOM   2956  N   ASP B  32      21.843  21.856  42.545  1.00 16.66           N  
ATOM   2957  CA  ASP B  32      20.461  22.295  42.424  1.00 19.45           C  
ATOM   2958  C   ASP B  32      19.544  21.190  41.925  1.00 17.50           C  
ATOM   2959  O   ASP B  32      18.444  21.014  42.443  1.00 16.72           O  
ATOM   2960  CB  ASP B  32      20.358  23.499  41.489  1.00 24.80           C  
ATOM   2961  CG  ASP B  32      20.935  24.770  42.094  1.00 28.78           C  
ATOM   2962  OD1 ASP B  32      21.153  24.816  43.324  1.00 31.87           O  
ATOM   2963  OD2 ASP B  32      21.164  25.734  41.333  1.00 28.33           O  
ATOM   2964  N   LYS B  33      20.006  20.431  40.939  1.00 15.10           N  
ATOM   2965  CA  LYS B  33      19.207  19.347  40.384  1.00 11.19           C  
ATOM   2966  C   LYS B  33      19.059  18.155  41.311  1.00 10.50           C  
ATOM   2967  O   LYS B  33      18.110  17.381  41.182  1.00 10.93           O  
ATOM   2968  CB  LYS B  33      19.749  18.910  39.028  1.00 10.53           C  
ATOM   2969  CG  LYS B  33      18.825  19.264  37.878  1.00  4.92           C  
ATOM   2970  CD  LYS B  33      18.561  20.755  37.811  1.00  3.84           C  
ATOM   2971  CE  LYS B  33      17.450  21.064  36.837  1.00  2.00           C  
ATOM   2972  NZ  LYS B  33      16.164  20.468  37.295  1.00  3.78           N  
ATOM   2973  N   ILE B  34      19.992  18.001  42.243  1.00  4.15           N  
ATOM   2974  CA  ILE B  34      19.900  16.910  43.199  1.00  5.60           C  
ATOM   2975  C   ILE B  34      18.737  17.206  44.124  1.00  4.29           C  
ATOM   2976  O   ILE B  34      17.983  16.306  44.498  1.00  2.43           O  
ATOM   2977  CB  ILE B  34      21.183  16.759  44.017  1.00  6.88           C  
ATOM   2978  CG1 ILE B  34      22.296  16.242  43.115  1.00 11.15           C  
ATOM   2979  CG2 ILE B  34      20.964  15.816  45.181  1.00  3.94           C  
ATOM   2980  CD1 ILE B  34      23.508  15.817  43.868  1.00  8.68           C  
ATOM   2981  N   CYS B  35      18.609  18.477  44.487  1.00  5.61           N  
ATOM   2982  CA  CYS B  35      17.543  18.937  45.358  1.00  6.88           C  
ATOM   2983  C   CYS B  35      16.198  18.866  44.650  1.00  6.67           C  
ATOM   2984  O   CYS B  35      15.185  18.530  45.265  1.00  4.09           O  
ATOM   2985  CB  CYS B  35      17.823  20.366  45.810  1.00  5.03           C  
ATOM   2986  SG  CYS B  35      19.315  20.567  46.799  1.00  7.86           S  
ATOM   2987  N   ASP B  36      16.190  19.191  43.360  1.00  4.66           N  
ATOM   2988  CA  ASP B  36      14.967  19.138  42.574  1.00  5.54           C  
ATOM   2989  C   ASP B  36      14.472  17.705  42.529  1.00  8.20           C  
ATOM   2990  O   ASP B  36      13.280  17.448  42.698  1.00  9.72           O  
ATOM   2991  CB  ASP B  36      15.207  19.647  41.147  1.00 11.11           C  
ATOM   2992  CG  ASP B  36      15.173  21.171  41.046  1.00 17.76           C  
ATOM   2993  OD1 ASP B  36      14.316  21.804  41.698  1.00 21.59           O  
ATOM   2994  OD2 ASP B  36      15.988  21.739  40.287  1.00 21.26           O  
ATOM   2995  N   GLN B  37      15.403  16.777  42.323  1.00 10.25           N  
ATOM   2996  CA  GLN B  37      15.099  15.353  42.252  1.00 13.77           C  
ATOM   2997  C   GLN B  37      14.663  14.784  43.593  1.00 13.30           C  
ATOM   2998  O   GLN B  37      13.669  14.062  43.672  1.00 16.51           O  
ATOM   2999  CB  GLN B  37      16.305  14.578  41.722  1.00 12.77           C  
ATOM   3000  CG  GLN B  37      16.597  14.832  40.257  1.00 16.73           C  
ATOM   3001  CD  GLN B  37      17.842  14.115  39.778  1.00 20.91           C  
ATOM   3002  OE1 GLN B  37      18.939  14.671  39.802  1.00 15.60           O  
ATOM   3003  NE2 GLN B  37      17.677  12.874  39.330  1.00 24.88           N  
ATOM   3004  N   ILE B  38      15.408  15.103  44.645  1.00 11.25           N  
ATOM   3005  CA  ILE B  38      15.074  14.617  45.975  1.00 10.12           C  
ATOM   3006  C   ILE B  38      13.681  15.093  46.371  1.00  9.27           C  
ATOM   3007  O   ILE B  38      12.877  14.315  46.885  1.00  8.36           O  
ATOM   3008  CB  ILE B  38      16.107  15.078  47.021  1.00 10.91           C  
ATOM   3009  CG1 ILE B  38      17.458  14.427  46.731  1.00 10.26           C  
ATOM   3010  CG2 ILE B  38      15.649  14.705  48.421  1.00 10.42           C  
ATOM   3011  CD1 ILE B  38      18.555  14.853  47.674  1.00 11.40           C  
ATOM   3012  N   SER B  39      13.388  16.359  46.090  1.00  8.47           N  
ATOM   3013  CA  SER B  39      12.092  16.941  46.413  1.00  9.10           C  
ATOM   3014  C   SER B  39      10.969  16.244  45.662  1.00 10.21           C  
ATOM   3015  O   SER B  39       9.890  16.022  46.210  1.00 11.42           O  
ATOM   3016  CB  SER B  39      12.089  18.426  46.083  1.00  9.00           C  
ATOM   3017  OG  SER B  39      13.043  19.111  46.869  1.00  6.28           O  
ATOM   3018  N   ASP B  40      11.218  15.914  44.401  1.00  9.08           N  
ATOM   3019  CA  ASP B  40      10.221  15.223  43.599  1.00 10.97           C  
ATOM   3020  C   ASP B  40      10.134  13.750  43.958  1.00 14.44           C  
ATOM   3021  O   ASP B  40       9.096  13.117  43.762  1.00 18.21           O  
ATOM   3022  CB  ASP B  40      10.507  15.394  42.111  1.00  6.55           C  
ATOM   3023  CG  ASP B  40       9.983  16.709  41.566  1.00  4.17           C  
ATOM   3024  OD1 ASP B  40       9.022  17.260  42.143  1.00  4.65           O  
ATOM   3025  OD2 ASP B  40      10.526  17.189  40.552  1.00  2.00           O  
ATOM   3026  N   ALA B  41      11.223  13.210  44.496  1.00 16.50           N  
ATOM   3027  CA  ALA B  41      11.263  11.811  44.908  1.00 15.64           C  
ATOM   3028  C   ALA B  41      10.327  11.664  46.098  1.00 16.00           C  
ATOM   3029  O   ALA B  41       9.603  10.674  46.216  1.00 18.71           O  
ATOM   3030  CB  ALA B  41      12.672  11.412  45.297  1.00 11.96           C  
ATOM   3031  N   VAL B  42      10.346  12.660  46.977  1.00 13.08           N  
ATOM   3032  CA  VAL B  42       9.489  12.658  48.150  1.00 12.61           C  
ATOM   3033  C   VAL B  42       8.045  12.804  47.698  1.00 13.32           C  
ATOM   3034  O   VAL B  42       7.135  12.270  48.334  1.00 16.92           O  
ATOM   3035  CB  VAL B  42       9.846  13.798  49.106  1.00 10.40           C  
ATOM   3036  CG1 VAL B  42       8.921  13.789  50.297  1.00  7.99           C  
ATOM   3037  CG2 VAL B  42      11.279  13.653  49.567  1.00 13.11           C  
ATOM   3038  N   LEU B  43       7.837  13.521  46.598  1.00 12.24           N  
ATOM   3039  CA  LEU B  43       6.499  13.708  46.054  1.00 15.07           C  
ATOM   3040  C   LEU B  43       5.985  12.390  45.484  1.00 18.51           C  
ATOM   3041  O   LEU B  43       4.816  12.030  45.670  1.00 20.43           O  
ATOM   3042  CB  LEU B  43       6.519  14.768  44.963  1.00 13.77           C  
ATOM   3043  CG  LEU B  43       5.236  14.989  44.163  1.00 11.88           C  
ATOM   3044  CD1 LEU B  43       4.051  15.194  45.087  1.00  9.60           C  
ATOM   3045  CD2 LEU B  43       5.419  16.197  43.264  1.00 15.69           C  
ATOM   3046  N   ASP B  44       6.859  11.680  44.779  1.00 19.39           N  
ATOM   3047  CA  ASP B  44       6.502  10.398  44.203  1.00 21.65           C  
ATOM   3048  C   ASP B  44       6.183   9.418  45.317  1.00 23.25           C  
ATOM   3049  O   ASP B  44       5.146   8.758  45.299  1.00 25.86           O  
ATOM   3050  CB  ASP B  44       7.657   9.851  43.375  1.00 24.80           C  
ATOM   3051  CG  ASP B  44       7.799  10.542  42.036  1.00 28.59           C  
ATOM   3052  OD1 ASP B  44       6.970  11.420  41.717  1.00 28.75           O  
ATOM   3053  OD2 ASP B  44       8.741  10.192  41.291  1.00 33.12           O  
ATOM   3054  N   ALA B  45       7.057   9.366  46.311  1.00 21.30           N  
ATOM   3055  CA  ALA B  45       6.891   8.471  47.446  1.00 22.16           C  
ATOM   3056  C   ALA B  45       5.550   8.626  48.147  1.00 23.13           C  
ATOM   3057  O   ALA B  45       5.073   7.687  48.776  1.00 28.96           O  
ATOM   3058  CB  ALA B  45       8.024   8.670  48.432  1.00 24.42           C  
ATOM   3059  N   HIS B  46       4.947   9.804  48.058  1.00 20.04           N  
ATOM   3060  CA  HIS B  46       3.661  10.021  48.693  1.00 19.98           C  
ATOM   3061  C   HIS B  46       2.502   9.670  47.778  1.00 19.75           C  
ATOM   3062  O   HIS B  46       1.507   9.094  48.220  1.00 20.57           O  
ATOM   3063  CB  HIS B  46       3.543  11.459  49.177  1.00 20.93           C  
ATOM   3064  CG  HIS B  46       4.183  11.694  50.506  1.00 21.72           C  
ATOM   3065  ND1 HIS B  46       3.456  11.868  51.660  1.00 21.89           N  
ATOM   3066  CD2 HIS B  46       5.487  11.780  50.863  1.00 24.23           C  
ATOM   3067  CE1 HIS B  46       4.279  12.055  52.678  1.00 25.27           C  
ATOM   3068  NE2 HIS B  46       5.520  12.006  52.219  1.00 26.20           N  
ATOM   3069  N   LEU B  47       2.635  10.006  46.499  1.00 18.85           N  
ATOM   3070  CA  LEU B  47       1.595   9.731  45.515  1.00 20.14           C  
ATOM   3071  C   LEU B  47       1.295   8.247  45.384  1.00 23.08           C  
ATOM   3072  O   LEU B  47       0.146   7.854  45.177  1.00 23.24           O  
ATOM   3073  CB  LEU B  47       1.999  10.298  44.157  1.00 17.99           C  
ATOM   3074  CG  LEU B  47       1.536  11.718  43.829  1.00 14.94           C  
ATOM   3075  CD1 LEU B  47       1.654  12.622  45.045  1.00 12.52           C  
ATOM   3076  CD2 LEU B  47       2.342  12.256  42.662  1.00 11.71           C  
ATOM   3077  N   LYS B  48       2.326   7.424  45.527  1.00 24.43           N  
ATOM   3078  CA  LYS B  48       2.178   5.979  45.418  1.00 28.16           C  
ATOM   3079  C   LYS B  48       1.266   5.360  46.473  1.00 29.38           C  
ATOM   3080  O   LYS B  48       0.647   4.320  46.234  1.00 32.54           O  
ATOM   3081  CB  LYS B  48       3.548   5.308  45.468  1.00 27.82           C  
ATOM   3082  CG  LYS B  48       4.446   5.658  44.295  1.00 31.26           C  
ATOM   3083  CD  LYS B  48       5.738   4.868  44.369  1.00 34.56           C  
ATOM   3084  CE  LYS B  48       6.647   5.151  43.190  1.00 39.98           C  
ATOM   3085  NZ  LYS B  48       7.869   4.304  43.258  1.00 42.11           N  
ATOM   3086  N   GLN B  49       1.181   6.001  47.636  1.00 29.94           N  
ATOM   3087  CA  GLN B  49       0.354   5.502  48.727  1.00 31.54           C  
ATOM   3088  C   GLN B  49      -0.848   6.396  49.025  1.00 32.05           C  
ATOM   3089  O   GLN B  49      -1.745   6.009  49.783  1.00 32.95           O  
ATOM   3090  CB  GLN B  49       1.195   5.357  49.990  1.00 32.82           C  
ATOM   3091  CG  GLN B  49       2.367   4.409  49.862  1.00 38.88           C  
ATOM   3092  CD  GLN B  49       3.206   4.360  51.127  1.00 42.67           C  
ATOM   3093  OE1 GLN B  49       2.688   4.500  52.239  1.00 45.29           O  
ATOM   3094  NE2 GLN B  49       4.511   4.165  50.963  1.00 44.43           N  
ATOM   3095  N   ASP B  50      -0.859   7.582  48.435  1.00 32.73           N  
ATOM   3096  CA  ASP B  50      -1.943   8.545  48.646  1.00 34.07           C  
ATOM   3097  C   ASP B  50      -1.875   9.577  47.522  1.00 34.60           C  
ATOM   3098  O   ASP B  50      -1.211  10.604  47.655  1.00 35.40           O  
ATOM   3099  CB  ASP B  50      -1.781   9.210  50.019  1.00 37.00           C  
ATOM   3100  CG  ASP B  50      -2.915  10.187  50.357  1.00 39.49           C  
ATOM   3101  OD1 ASP B  50      -3.767  10.497  49.497  1.00 39.59           O  
ATOM   3102  OD2 ASP B  50      -2.941  10.661  51.515  1.00 43.62           O  
ATOM   3103  N   PRO B  51      -2.574   9.318  46.418  1.00 35.44           N  
ATOM   3104  CA  PRO B  51      -2.653  10.169  45.226  1.00 34.98           C  
ATOM   3105  C   PRO B  51      -3.248  11.535  45.491  1.00 34.07           C  
ATOM   3106  O   PRO B  51      -3.333  12.371  44.594  1.00 35.52           O  
ATOM   3107  CB  PRO B  51      -3.534   9.354  44.288  1.00 36.19           C  
ATOM   3108  CG  PRO B  51      -3.211   7.949  44.679  1.00 38.80           C  
ATOM   3109  CD  PRO B  51      -3.294   8.056  46.174  1.00 37.20           C  
ATOM   3110  N   ASN B  52      -3.682  11.756  46.722  1.00 32.68           N  
ATOM   3111  CA  ASN B  52      -4.247  13.036  47.084  1.00 33.15           C  
ATOM   3112  C   ASN B  52      -3.365  13.717  48.101  1.00 33.70           C  
ATOM   3113  O   ASN B  52      -3.749  14.729  48.684  1.00 36.96           O  
ATOM   3114  CB  ASN B  52      -5.645  12.857  47.637  1.00 37.58           C  
ATOM   3115  CG  ASN B  52      -6.571  12.232  46.634  1.00 42.00           C  
ATOM   3116  OD1 ASN B  52      -7.095  11.140  46.854  1.00 47.01           O  
ATOM   3117  ND2 ASN B  52      -6.743  12.896  45.494  1.00 44.24           N  
ATOM   3118  N   ALA B  53      -2.177  13.159  48.302  1.00 32.21           N  
ATOM   3119  CA  ALA B  53      -1.213  13.718  49.240  1.00 29.79           C  
ATOM   3120  C   ALA B  53      -0.886  15.149  48.844  1.00 28.10           C  
ATOM   3121  O   ALA B  53      -0.728  15.463  47.661  1.00 32.16           O  
ATOM   3122  CB  ALA B  53       0.052  12.888  49.252  1.00 27.86           C  
ATOM   3123  N   LYS B  54      -0.859  16.029  49.835  1.00 25.14           N  
ATOM   3124  CA  LYS B  54      -0.531  17.421  49.592  1.00 26.02           C  
ATOM   3125  C   LYS B  54       0.943  17.622  49.900  1.00 23.86           C  
ATOM   3126  O   LYS B  54       1.358  17.612  51.059  1.00 21.39           O  
ATOM   3127  CB  LYS B  54      -1.407  18.344  50.441  1.00 34.47           C  
ATOM   3128  CG  LYS B  54      -2.574  18.966  49.680  1.00 44.83           C  
ATOM   3129  CD  LYS B  54      -3.518  17.916  49.099  1.00 52.28           C  
ATOM   3130  CE  LYS B  54      -4.713  18.574  48.394  1.00 58.52           C  
ATOM   3131  NZ  LYS B  54      -5.653  17.563  47.820  1.00 62.51           N  
ATOM   3132  N   VAL B  55       1.730  17.777  48.841  1.00 21.33           N  
ATOM   3133  CA  VAL B  55       3.163  17.950  48.970  1.00 20.07           C  
ATOM   3134  C   VAL B  55       3.664  19.347  48.645  1.00 21.12           C  
ATOM   3135  O   VAL B  55       3.357  19.928  47.601  1.00 21.28           O  
ATOM   3136  CB  VAL B  55       3.927  16.911  48.132  1.00 17.66           C  
ATOM   3137  CG1 VAL B  55       5.429  17.124  48.254  1.00 15.49           C  
ATOM   3138  CG2 VAL B  55       3.555  15.514  48.589  1.00 19.24           C  
ATOM   3139  N   ALA B  56       4.483  19.850  49.554  1.00 21.58           N  
ATOM   3140  CA  ALA B  56       5.079  21.163  49.440  1.00 21.78           C  
ATOM   3141  C   ALA B  56       6.386  21.069  50.210  1.00 25.09           C  
ATOM   3142  O   ALA B  56       6.440  21.376  51.406  1.00 26.31           O  
ATOM   3143  CB  ALA B  56       4.167  22.200  50.062  1.00 19.71           C  
ATOM   3144  N   CYS B  57       7.421  20.567  49.540  1.00 24.49           N  
ATOM   3145  CA  CYS B  57       8.723  20.416  50.175  1.00 23.14           C  
ATOM   3146  C   CYS B  57       9.840  20.887  49.262  1.00 24.01           C  
ATOM   3147  O   CYS B  57       9.644  21.056  48.058  1.00 25.23           O  
ATOM   3148  CB  CYS B  57       8.965  18.956  50.572  1.00 20.69           C  
ATOM   3149  SG  CYS B  57       9.163  17.824  49.183  1.00 21.89           S  
ATOM   3150  N   GLU B  58      11.000  21.138  49.861  1.00 23.16           N  
ATOM   3151  CA  GLU B  58      12.190  21.565  49.135  1.00 20.54           C  
ATOM   3152  C   GLU B  58      13.426  20.996  49.824  1.00 18.12           C  
ATOM   3153  O   GLU B  58      13.371  20.605  50.992  1.00 13.88           O  
ATOM   3154  CB  GLU B  58      12.267  23.096  49.011  1.00 22.59           C  
ATOM   3155  CG  GLU B  58      12.348  23.883  50.314  1.00 28.58           C  
ATOM   3156  CD  GLU B  58      12.546  25.372  50.073  1.00 31.08           C  
ATOM   3157  OE1 GLU B  58      13.706  25.790  49.875  1.00 36.28           O  
ATOM   3158  OE2 GLU B  58      11.548  26.123  50.074  1.00 33.36           O  
ATOM   3159  N   THR B  59      14.533  20.945  49.088  1.00 16.90           N  
ATOM   3160  CA  THR B  59      15.772  20.384  49.602  1.00 16.55           C  
ATOM   3161  C   THR B  59      16.945  21.341  49.466  1.00 15.64           C  
ATOM   3162  O   THR B  59      16.982  22.179  48.564  1.00 16.61           O  
ATOM   3163  CB  THR B  59      16.119  19.086  48.846  1.00 17.18           C  
ATOM   3164  OG1 THR B  59      14.969  18.231  48.812  1.00 21.61           O  
ATOM   3165  CG2 THR B  59      17.254  18.353  49.525  1.00 21.52           C  
ATOM   3166  N   VAL B  60      17.903  21.200  50.375  1.00 15.24           N  
ATOM   3167  CA  VAL B  60      19.118  22.007  50.383  1.00 17.07           C  
ATOM   3168  C   VAL B  60      20.263  21.037  50.646  1.00 17.43           C  
ATOM   3169  O   VAL B  60      20.152  20.170  51.510  1.00 15.58           O  
ATOM   3170  CB  VAL B  60      19.091  23.070  51.504  1.00 16.00           C  
ATOM   3171  CG1 VAL B  60      20.397  23.854  51.533  1.00 15.31           C  
ATOM   3172  CG2 VAL B  60      17.917  24.017  51.310  1.00 14.48           C  
ATOM   3173  N   CYS B  61      21.346  21.150  49.882  1.00 21.23           N  
ATOM   3174  CA  CYS B  61      22.475  20.254  50.079  1.00 24.43           C  
ATOM   3175  C   CYS B  61      23.800  20.988  50.064  1.00 27.69           C  
ATOM   3176  O   CYS B  61      23.921  22.063  49.478  1.00 26.59           O  
ATOM   3177  CB  CYS B  61      22.478  19.155  49.023  1.00 18.87           C  
ATOM   3178  SG  CYS B  61      22.720  19.773  47.368  1.00 24.99           S  
ATOM   3179  N   LYS B  62      24.789  20.400  50.722  1.00 33.12           N  
ATOM   3180  CA  LYS B  62      26.116  20.991  50.803  1.00 38.24           C  
ATOM   3181  C   LYS B  62      27.122  19.972  51.339  1.00 40.03           C  
ATOM   3182  O   LYS B  62      27.168  19.696  52.540  1.00 41.89           O  
ATOM   3183  CB  LYS B  62      26.077  22.246  51.686  1.00 39.47           C  
ATOM   3184  CG  LYS B  62      27.394  22.998  51.767  1.00 43.83           C  
ATOM   3185  CD  LYS B  62      27.239  24.337  52.472  1.00 44.95           C  
ATOM   3186  CE  LYS B  62      28.595  25.009  52.695  1.00 47.16           C  
ATOM   3187  NZ  LYS B  62      29.382  25.186  51.432  1.00 48.77           N  
ATOM   3188  N   THR B  63      27.885  19.381  50.420  1.00 42.22           N  
ATOM   3189  CA  THR B  63      28.915  18.386  50.736  1.00 44.45           C  
ATOM   3190  C   THR B  63      28.527  17.341  51.780  1.00 44.86           C  
ATOM   3191  O   THR B  63      28.878  17.484  52.957  1.00 45.82           O  
ATOM   3192  CB  THR B  63      30.211  19.039  51.250  1.00 46.34           C  
ATOM   3193  OG1 THR B  63      30.367  20.342  50.676  1.00 46.90           O  
ATOM   3194  CG2 THR B  63      31.404  18.164  50.893  1.00 47.77           C  
ATOM   3195  N   GLY B  64      27.836  16.287  51.358  1.00 43.11           N  
ATOM   3196  CA  GLY B  64      27.448  15.248  52.297  1.00 40.79           C  
ATOM   3197  C   GLY B  64      26.573  15.753  53.427  1.00 37.28           C  
ATOM   3198  O   GLY B  64      26.739  15.362  54.585  1.00 36.34           O  
ATOM   3199  N   MET B  65      25.655  16.651  53.083  1.00 33.18           N  
ATOM   3200  CA  MET B  65      24.714  17.222  54.036  1.00 24.79           C  
ATOM   3201  C   MET B  65      23.471  17.634  53.267  1.00 16.22           C  
ATOM   3202  O   MET B  65      23.489  18.582  52.486  1.00 15.98           O  
ATOM   3203  CB  MET B  65      25.304  18.442  54.727  1.00 27.62           C  
ATOM   3204  CG  MET B  65      24.594  18.794  56.003  1.00 31.62           C  
ATOM   3205  SD  MET B  65      24.998  20.431  56.578  1.00 41.90           S  
ATOM   3206  CE  MET B  65      23.632  21.357  55.875  1.00 33.34           C  
ATOM   3207  N   VAL B  66      22.395  16.894  53.488  1.00  8.95           N  
ATOM   3208  CA  VAL B  66      21.133  17.135  52.814  1.00  9.11           C  
ATOM   3209  C   VAL B  66      20.069  17.525  53.825  1.00  9.56           C  
ATOM   3210  O   VAL B  66      19.868  16.836  54.824  1.00 12.99           O  
ATOM   3211  CB  VAL B  66      20.687  15.871  52.064  1.00 10.15           C  
ATOM   3212  CG1 VAL B  66      19.326  16.074  51.424  1.00  9.80           C  
ATOM   3213  CG2 VAL B  66      21.720  15.506  51.014  1.00 11.36           C  
ATOM   3214  N   LEU B  67      19.383  18.632  53.553  1.00  7.04           N  
ATOM   3215  CA  LEU B  67      18.342  19.126  54.440  1.00  6.65           C  
ATOM   3216  C   LEU B  67      16.996  19.069  53.741  1.00  6.01           C  
ATOM   3217  O   LEU B  67      16.787  19.718  52.718  1.00  6.57           O  
ATOM   3218  CB  LEU B  67      18.640  20.568  54.855  1.00  8.54           C  
ATOM   3219  CG  LEU B  67      18.203  21.063  56.237  1.00  8.42           C  
ATOM   3220  CD1 LEU B  67      18.438  22.564  56.320  1.00  5.44           C  
ATOM   3221  CD2 LEU B  67      16.745  20.744  56.507  1.00  6.92           C  
ATOM   3222  N   LEU B  68      16.087  18.281  54.301  1.00  3.23           N  
ATOM   3223  CA  LEU B  68      14.756  18.148  53.745  1.00  2.83           C  
ATOM   3224  C   LEU B  68      13.827  19.034  54.561  1.00  2.38           C  
ATOM   3225  O   LEU B  68      13.667  18.840  55.764  1.00  2.00           O  
ATOM   3226  CB  LEU B  68      14.292  16.697  53.833  1.00  2.00           C  
ATOM   3227  CG  LEU B  68      13.375  16.179  52.725  1.00  2.00           C  
ATOM   3228  CD1 LEU B  68      12.861  14.815  53.127  1.00  5.35           C  
ATOM   3229  CD2 LEU B  68      12.211  17.119  52.476  1.00  2.00           C  
ATOM   3230  N   CYS B  69      13.247  20.030  53.907  1.00  4.40           N  
ATOM   3231  CA  CYS B  69      12.326  20.946  54.565  1.00  7.91           C  
ATOM   3232  C   CYS B  69      10.976  20.800  53.892  1.00 13.41           C  
ATOM   3233  O   CYS B  69      10.884  20.248  52.796  1.00 16.17           O  
ATOM   3234  CB  CYS B  69      12.809  22.390  54.419  1.00  2.18           C  
ATOM   3235  SG  CYS B  69      14.381  22.724  55.213  1.00 11.02           S  
ATOM   3236  N   GLY B  70       9.920  21.283  54.538  1.00 17.23           N  
ATOM   3237  CA  GLY B  70       8.619  21.188  53.915  1.00 21.88           C  
ATOM   3238  C   GLY B  70       7.427  20.891  54.800  1.00 24.42           C  
ATOM   3239  O   GLY B  70       7.547  20.441  55.943  1.00 24.38           O  
ATOM   3240  N   GLU B  71       6.260  21.121  54.211  1.00 26.82           N  
ATOM   3241  CA  GLU B  71       4.969  20.914  54.848  1.00 30.52           C  
ATOM   3242  C   GLU B  71       4.179  20.002  53.927  1.00 30.05           C  
ATOM   3243  O   GLU B  71       3.824  20.400  52.815  1.00 29.18           O  
ATOM   3244  CB  GLU B  71       4.238  22.254  54.962  1.00 37.93           C  
ATOM   3245  CG  GLU B  71       3.879  22.681  56.375  1.00 51.39           C  
ATOM   3246  CD  GLU B  71       2.682  21.938  56.936  1.00 59.25           C  
ATOM   3247  OE1 GLU B  71       1.589  22.008  56.324  1.00 60.84           O  
ATOM   3248  OE2 GLU B  71       2.836  21.300  58.002  1.00 64.53           O  
ATOM   3249  N   ILE B  72       3.953  18.763  54.352  1.00 28.89           N  
ATOM   3250  CA  ILE B  72       3.191  17.841  53.525  1.00 31.50           C  
ATOM   3251  C   ILE B  72       2.076  17.137  54.271  1.00 29.83           C  
ATOM   3252  O   ILE B  72       2.292  16.439  55.262  1.00 28.51           O  
ATOM   3253  CB  ILE B  72       4.083  16.818  52.783  1.00 34.28           C  
ATOM   3254  CG1 ILE B  72       4.916  15.999  53.762  1.00 36.23           C  
ATOM   3255  CG2 ILE B  72       4.997  17.538  51.813  1.00 38.75           C  
ATOM   3256  CD1 ILE B  72       5.892  15.062  53.071  1.00 35.63           C  
ATOM   3257  N   THR B  73       0.863  17.389  53.806  1.00 29.84           N  
ATOM   3258  CA  THR B  73      -0.323  16.793  54.394  1.00 31.52           C  
ATOM   3259  C   THR B  73      -0.643  15.539  53.595  1.00 32.66           C  
ATOM   3260  O   THR B  73      -1.130  15.611  52.465  1.00 33.95           O  
ATOM   3261  CB  THR B  73      -1.509  17.769  54.338  1.00 33.23           C  
ATOM   3262  OG1 THR B  73      -1.205  18.933  55.117  1.00 37.81           O  
ATOM   3263  CG2 THR B  73      -2.776  17.123  54.878  1.00 33.19           C  
ATOM   3264  N   SER B  74      -0.319  14.388  54.172  1.00 32.85           N  
ATOM   3265  CA  SER B  74      -0.554  13.113  53.513  1.00 33.89           C  
ATOM   3266  C   SER B  74      -0.864  12.018  54.515  1.00 36.23           C  
ATOM   3267  O   SER B  74      -0.714  12.195  55.725  1.00 32.73           O  
ATOM   3268  CB  SER B  74       0.670  12.704  52.688  1.00 34.51           C  
ATOM   3269  OG  SER B  74       0.520  11.394  52.164  1.00 29.96           O  
ATOM   3270  N   MET B  75      -1.286  10.877  53.984  1.00 41.24           N  
ATOM   3271  CA  MET B  75      -1.619   9.717  54.791  1.00 46.50           C  
ATOM   3272  C   MET B  75      -0.917   8.498  54.196  1.00 45.96           C  
ATOM   3273  O   MET B  75      -1.552   7.583  53.664  1.00 48.14           O  
ATOM   3274  CB  MET B  75      -3.135   9.518  54.829  1.00 52.71           C  
ATOM   3275  CG  MET B  75      -3.616   8.638  55.965  1.00 62.99           C  
ATOM   3276  SD  MET B  75      -5.214   9.217  56.577  1.00 71.88           S  
ATOM   3277  CE  MET B  75      -6.245   8.972  55.104  1.00 73.55           C  
ATOM   3278  N   ALA B  76       0.408   8.525  54.257  1.00 43.62           N  
ATOM   3279  CA  ALA B  76       1.236   7.442  53.744  1.00 41.25           C  
ATOM   3280  C   ALA B  76       2.481   7.338  54.611  1.00 40.58           C  
ATOM   3281  O   ALA B  76       2.989   8.347  55.103  1.00 39.62           O  
ATOM   3282  CB  ALA B  76       1.624   7.715  52.311  1.00 41.80           C  
ATOM   3283  N   MET B  77       2.958   6.116  54.825  1.00 41.34           N  
ATOM   3284  CA  MET B  77       4.146   5.909  55.638  1.00 42.71           C  
ATOM   3285  C   MET B  77       5.400   5.902  54.775  1.00 39.48           C  
ATOM   3286  O   MET B  77       5.632   4.977  53.995  1.00 38.28           O  
ATOM   3287  CB  MET B  77       4.016   4.623  56.462  1.00 48.61           C  
ATOM   3288  CG  MET B  77       3.005   4.749  57.607  1.00 55.26           C  
ATOM   3289  SD  MET B  77       2.581   3.190  58.417  1.00 59.60           S  
ATOM   3290  CE  MET B  77       1.227   2.636  57.368  1.00 58.85           C  
ATOM   3291  N   ILE B  78       6.192   6.960  54.909  1.00 36.10           N  
ATOM   3292  CA  ILE B  78       7.411   7.108  54.130  1.00 32.62           C  
ATOM   3293  C   ILE B  78       8.675   7.194  54.977  1.00 31.94           C  
ATOM   3294  O   ILE B  78       8.689   7.822  56.039  1.00 32.11           O  
ATOM   3295  CB  ILE B  78       7.336   8.359  53.203  1.00 31.73           C  
ATOM   3296  CG1 ILE B  78       6.462   8.071  51.981  1.00 31.28           C  
ATOM   3297  CG2 ILE B  78       8.721   8.796  52.745  1.00 32.25           C  
ATOM   3298  CD1 ILE B  78       5.009   8.371  52.191  1.00 32.59           C  
ATOM   3299  N   ASP B  79       9.724   6.527  54.499  1.00 28.78           N  
ATOM   3300  CA  ASP B  79      11.029   6.540  55.143  1.00 26.84           C  
ATOM   3301  C   ASP B  79      11.859   7.580  54.387  1.00 25.47           C  
ATOM   3302  O   ASP B  79      12.511   7.258  53.392  1.00 23.00           O  
ATOM   3303  CB  ASP B  79      11.694   5.169  55.027  1.00 28.57           C  
ATOM   3304  CG  ASP B  79      13.012   5.076  55.793  1.00 37.17           C  
ATOM   3305  OD1 ASP B  79      13.667   6.116  56.053  1.00 38.91           O  
ATOM   3306  OD2 ASP B  79      13.400   3.939  56.138  1.00 41.87           O  
ATOM   3307  N   TYR B  80      11.836   8.821  54.865  1.00 22.38           N  
ATOM   3308  CA  TYR B  80      12.568   9.905  54.224  1.00 16.09           C  
ATOM   3309  C   TYR B  80      14.060   9.659  54.074  1.00 15.83           C  
ATOM   3310  O   TYR B  80      14.672  10.118  53.114  1.00 14.11           O  
ATOM   3311  CB  TYR B  80      12.320  11.218  54.954  1.00 11.84           C  
ATOM   3312  CG  TYR B  80      10.882  11.670  54.914  1.00 11.10           C  
ATOM   3313  CD1 TYR B  80      10.362  12.310  53.791  1.00  7.19           C  
ATOM   3314  CD2 TYR B  80      10.035  11.443  55.992  1.00 11.82           C  
ATOM   3315  CE1 TYR B  80       9.036  12.711  53.745  1.00  8.69           C  
ATOM   3316  CE2 TYR B  80       8.706  11.839  55.957  1.00 11.86           C  
ATOM   3317  CZ  TYR B  80       8.214  12.471  54.829  1.00 11.55           C  
ATOM   3318  OH  TYR B  80       6.899  12.855  54.783  1.00 11.64           O  
ATOM   3319  N   GLN B  81      14.645   8.932  55.015  1.00 15.91           N  
ATOM   3320  CA  GLN B  81      16.058   8.607  54.932  1.00 20.61           C  
ATOM   3321  C   GLN B  81      16.258   7.764  53.684  1.00 23.08           C  
ATOM   3322  O   GLN B  81      17.161   8.014  52.884  1.00 23.63           O  
ATOM   3323  CB  GLN B  81      16.478   7.812  56.160  1.00 23.71           C  
ATOM   3324  CG  GLN B  81      16.593   8.649  57.415  1.00 25.23           C  
ATOM   3325  CD  GLN B  81      17.803   9.549  57.387  1.00 27.07           C  
ATOM   3326  OE1 GLN B  81      18.823   9.210  56.783  1.00 30.88           O  
ATOM   3327  NE2 GLN B  81      17.703  10.699  58.043  1.00 27.42           N  
ATOM   3328  N   ARG B  82      15.353   6.811  53.499  1.00 26.02           N  
ATOM   3329  CA  ARG B  82      15.389   5.902  52.368  1.00 30.35           C  
ATOM   3330  C   ARG B  82      15.169   6.611  51.033  1.00 26.28           C  
ATOM   3331  O   ARG B  82      15.933   6.409  50.089  1.00 27.75           O  
ATOM   3332  CB  ARG B  82      14.363   4.780  52.574  1.00 39.42           C  
ATOM   3333  CG  ARG B  82      14.501   3.607  51.605  1.00 53.75           C  
ATOM   3334  CD  ARG B  82      13.730   2.373  52.083  1.00 64.27           C  
ATOM   3335  NE  ARG B  82      12.278   2.559  52.110  1.00 74.10           N  
ATOM   3336  CZ  ARG B  82      11.485   2.107  53.081  1.00 78.48           C  
ATOM   3337  NH1 ARG B  82      12.001   1.447  54.113  1.00 79.25           N  
ATOM   3338  NH2 ARG B  82      10.172   2.303  53.017  1.00 81.47           N  
ATOM   3339  N   VAL B  83      14.164   7.478  50.960  1.00 19.41           N  
ATOM   3340  CA  VAL B  83      13.882   8.177  49.711  1.00 17.17           C  
ATOM   3341  C   VAL B  83      14.944   9.201  49.319  1.00 13.56           C  
ATOM   3342  O   VAL B  83      15.116   9.501  48.141  1.00 10.88           O  
ATOM   3343  CB  VAL B  83      12.501   8.848  49.733  1.00 17.86           C  
ATOM   3344  CG1 VAL B  83      11.464   7.887  50.291  1.00 19.97           C  
ATOM   3345  CG2 VAL B  83      12.542  10.139  50.536  1.00 21.47           C  
ATOM   3346  N   VAL B  84      15.654   9.741  50.304  1.00 13.84           N  
ATOM   3347  CA  VAL B  84      16.700  10.711  50.017  1.00 13.90           C  
ATOM   3348  C   VAL B  84      17.962   9.985  49.588  1.00 14.07           C  
ATOM   3349  O   VAL B  84      18.546  10.311  48.555  1.00 13.92           O  
ATOM   3350  CB  VAL B  84      17.013  11.602  51.237  1.00 12.49           C  
ATOM   3351  CG1 VAL B  84      18.233  12.469  50.961  1.00 10.41           C  
ATOM   3352  CG2 VAL B  84      15.815  12.485  51.557  1.00 10.31           C  
ATOM   3353  N   ARG B  85      18.362   8.986  50.368  1.00 15.85           N  
ATOM   3354  CA  ARG B  85      19.564   8.214  50.079  1.00 19.01           C  
ATOM   3355  C   ARG B  85      19.455   7.412  48.787  1.00 20.47           C  
ATOM   3356  O   ARG B  85      20.430   7.292  48.045  1.00 19.35           O  
ATOM   3357  CB  ARG B  85      19.919   7.317  51.265  1.00 18.66           C  
ATOM   3358  CG  ARG B  85      20.274   8.120  52.509  1.00 21.60           C  
ATOM   3359  CD  ARG B  85      20.447   7.265  53.751  1.00 22.84           C  
ATOM   3360  NE  ARG B  85      20.609   8.099  54.941  1.00 23.93           N  
ATOM   3361  CZ  ARG B  85      21.739   8.717  55.284  1.00 29.13           C  
ATOM   3362  NH1 ARG B  85      22.832   8.597  54.535  1.00 27.61           N  
ATOM   3363  NH2 ARG B  85      21.763   9.487  56.365  1.00 32.44           N  
ATOM   3364  N   ASP B  86      18.266   6.895  48.498  1.00 22.30           N  
ATOM   3365  CA  ASP B  86      18.062   6.146  47.266  1.00 23.25           C  
ATOM   3366  C   ASP B  86      18.230   7.063  46.067  1.00 21.58           C  
ATOM   3367  O   ASP B  86      18.803   6.668  45.052  1.00 23.78           O  
ATOM   3368  CB  ASP B  86      16.673   5.508  47.232  1.00 28.76           C  
ATOM   3369  CG  ASP B  86      16.594   4.234  48.053  1.00 34.54           C  
ATOM   3370  OD1 ASP B  86      17.632   3.814  48.615  1.00 36.99           O  
ATOM   3371  OD2 ASP B  86      15.490   3.650  48.130  1.00 39.42           O  
ATOM   3372  N   THR B  87      17.748   8.293  46.197  1.00 14.54           N  
ATOM   3373  CA  THR B  87      17.843   9.260  45.118  1.00 10.89           C  
ATOM   3374  C   THR B  87      19.286   9.665  44.870  1.00 10.73           C  
ATOM   3375  O   THR B  87      19.693   9.871  43.728  1.00 11.07           O  
ATOM   3376  CB  THR B  87      17.000  10.490  45.417  1.00 10.10           C  
ATOM   3377  OG1 THR B  87      15.657  10.075  45.678  1.00  7.93           O  
ATOM   3378  CG2 THR B  87      16.995  11.433  44.226  1.00  9.88           C  
ATOM   3379  N   ILE B  88      20.063   9.765  45.942  1.00 10.30           N  
ATOM   3380  CA  ILE B  88      21.465  10.133  45.820  1.00 14.89           C  
ATOM   3381  C   ILE B  88      22.217   8.975  45.167  1.00 20.78           C  
ATOM   3382  O   ILE B  88      23.134   9.183  44.365  1.00 23.51           O  
ATOM   3383  CB  ILE B  88      22.074  10.457  47.192  1.00 13.22           C  
ATOM   3384  CG1 ILE B  88      21.318  11.625  47.827  1.00 12.03           C  
ATOM   3385  CG2 ILE B  88      23.545  10.815  47.045  1.00 14.39           C  
ATOM   3386  CD1 ILE B  88      21.710  11.902  49.257  1.00  8.21           C  
ATOM   3387  N   LYS B  89      21.807   7.756  45.499  1.00 24.37           N  
ATOM   3388  CA  LYS B  89      22.417   6.552  44.944  1.00 29.61           C  
ATOM   3389  C   LYS B  89      22.143   6.486  43.444  1.00 31.64           C  
ATOM   3390  O   LYS B  89      23.054   6.247  42.646  1.00 32.48           O  
ATOM   3391  CB  LYS B  89      21.833   5.320  45.629  1.00 31.74           C  
ATOM   3392  CG  LYS B  89      22.354   3.977  45.125  1.00 37.44           C  
ATOM   3393  CD  LYS B  89      21.647   2.842  45.858  1.00 44.43           C  
ATOM   3394  CE  LYS B  89      21.978   1.472  45.285  1.00 47.85           C  
ATOM   3395  NZ  LYS B  89      21.159   0.399  45.932  1.00 50.88           N  
ATOM   3396  N   HIS B  90      20.885   6.716  43.075  1.00 32.69           N  
ATOM   3397  CA  HIS B  90      20.447   6.698  41.680  1.00 33.39           C  
ATOM   3398  C   HIS B  90      21.268   7.662  40.845  1.00 30.70           C  
ATOM   3399  O   HIS B  90      21.619   7.369  39.705  1.00 29.48           O  
ATOM   3400  CB  HIS B  90      18.972   7.096  41.586  1.00 38.66           C  
ATOM   3401  CG  HIS B  90      18.488   7.305  40.184  1.00 44.58           C  
ATOM   3402  ND1 HIS B  90      18.018   6.270  39.401  1.00 50.26           N  
ATOM   3403  CD2 HIS B  90      18.398   8.421  39.427  1.00 49.19           C  
ATOM   3404  CE1 HIS B  90      17.660   6.746  38.220  1.00 53.40           C  
ATOM   3405  NE2 HIS B  90      17.881   8.048  38.210  1.00 52.57           N  
ATOM   3406  N   ILE B  91      21.551   8.821  41.418  1.00 28.63           N  
ATOM   3407  CA  ILE B  91      22.325   9.843  40.738  1.00 28.53           C  
ATOM   3408  C   ILE B  91      23.757   9.380  40.473  1.00 29.87           C  
ATOM   3409  O   ILE B  91      24.389   9.823  39.511  1.00 30.89           O  
ATOM   3410  CB  ILE B  91      22.298  11.164  41.537  1.00 28.99           C  
ATOM   3411  CG1 ILE B  91      20.867  11.714  41.552  1.00 28.93           C  
ATOM   3412  CG2 ILE B  91      23.232  12.190  40.911  1.00 31.48           C  
ATOM   3413  CD1 ILE B  91      20.639  12.862  42.495  1.00 25.00           C  
ATOM   3414  N   GLY B  92      24.249   8.461  41.301  1.00 29.30           N  
ATOM   3415  CA  GLY B  92      25.596   7.952  41.108  1.00 28.94           C  
ATOM   3416  C   GLY B  92      26.569   8.313  42.208  1.00 27.87           C  
ATOM   3417  O   GLY B  92      27.784   8.187  42.036  1.00 28.77           O  
ATOM   3418  N   TYR B  93      26.046   8.779  43.336  1.00 24.41           N  
ATOM   3419  CA  TYR B  93      26.898   9.134  44.461  1.00 25.18           C  
ATOM   3420  C   TYR B  93      26.946   8.010  45.479  1.00 28.00           C  
ATOM   3421  O   TYR B  93      26.151   7.963  46.420  1.00 26.51           O  
ATOM   3422  CB  TYR B  93      26.435  10.432  45.108  1.00 24.13           C  
ATOM   3423  CG  TYR B  93      26.692  11.640  44.243  1.00 23.29           C  
ATOM   3424  CD1 TYR B  93      27.993  12.065  43.975  1.00 18.86           C  
ATOM   3425  CD2 TYR B  93      25.638  12.347  43.672  1.00 25.42           C  
ATOM   3426  CE1 TYR B  93      28.234  13.157  43.162  1.00 20.23           C  
ATOM   3427  CE2 TYR B  93      25.871  13.444  42.856  1.00 24.15           C  
ATOM   3428  CZ  TYR B  93      27.169  13.841  42.608  1.00 23.14           C  
ATOM   3429  OH  TYR B  93      27.397  14.929  41.804  1.00 26.29           O  
ATOM   3430  N   ASP B  94      27.897   7.106  45.266  1.00 32.18           N  
ATOM   3431  CA  ASP B  94      28.090   5.936  46.119  1.00 38.96           C  
ATOM   3432  C   ASP B  94      29.477   5.888  46.744  1.00 42.85           C  
ATOM   3433  O   ASP B  94      29.700   5.176  47.723  1.00 44.86           O  
ATOM   3434  CB  ASP B  94      27.857   4.658  45.310  1.00 41.11           C  
ATOM   3435  CG  ASP B  94      28.537   4.690  43.948  1.00 42.36           C  
ATOM   3436  OD1 ASP B  94      29.631   5.280  43.820  1.00 40.27           O  
ATOM   3437  OD2 ASP B  94      27.963   4.121  42.997  1.00 44.47           O  
ATOM   3438  N   ASP B  95      30.427   6.581  46.127  1.00 47.11           N  
ATOM   3439  CA  ASP B  95      31.790   6.611  46.639  1.00 52.47           C  
ATOM   3440  C   ASP B  95      32.105   7.951  47.295  1.00 51.61           C  
ATOM   3441  O   ASP B  95      31.462   8.966  47.012  1.00 51.22           O  
ATOM   3442  CB  ASP B  95      32.807   6.296  45.533  1.00 58.05           C  
ATOM   3443  CG  ASP B  95      32.852   4.811  45.175  1.00 61.20           C  
ATOM   3444  OD1 ASP B  95      32.925   3.967  46.097  1.00 63.03           O  
ATOM   3445  OD2 ASP B  95      32.822   4.490  43.966  1.00 60.50           O  
ATOM   3446  N   SER B  96      33.108   7.937  48.167  1.00 52.36           N  
ATOM   3447  CA  SER B  96      33.534   9.112  48.920  1.00 51.69           C  
ATOM   3448  C   SER B  96      34.027  10.296  48.075  1.00 49.15           C  
ATOM   3449  O   SER B  96      33.406  11.357  48.065  1.00 47.87           O  
ATOM   3450  CB  SER B  96      34.623   8.711  49.926  1.00 54.23           C  
ATOM   3451  OG  SER B  96      34.239   7.599  50.723  1.00 52.86           O  
ATOM   3452  N   ALA B  97      35.122  10.097  47.347  1.00 47.36           N  
ATOM   3453  CA  ALA B  97      35.747  11.130  46.508  1.00 46.22           C  
ATOM   3454  C   ALA B  97      34.855  11.872  45.512  1.00 45.21           C  
ATOM   3455  O   ALA B  97      35.230  12.934  45.019  1.00 44.18           O  
ATOM   3456  CB  ALA B  97      36.951  10.540  45.772  1.00 46.63           C  
ATOM   3457  N   LYS B  98      33.685  11.315  45.212  1.00 44.08           N  
ATOM   3458  CA  LYS B  98      32.761  11.934  44.266  1.00 42.13           C  
ATOM   3459  C   LYS B  98      32.056  13.183  44.803  1.00 40.26           C  
ATOM   3460  O   LYS B  98      31.398  13.899  44.050  1.00 39.27           O  
ATOM   3461  CB  LYS B  98      31.736  10.905  43.793  1.00 41.10           C  
ATOM   3462  CG  LYS B  98      32.337   9.763  42.999  1.00 38.24           C  
ATOM   3463  CD  LYS B  98      31.298   8.686  42.713  1.00 39.86           C  
ATOM   3464  CE  LYS B  98      31.905   7.544  41.902  1.00 40.19           C  
ATOM   3465  NZ  LYS B  98      30.936   6.426  41.733  1.00 36.09           N  
ATOM   3466  N   GLY B  99      32.207  13.445  46.098  1.00 38.58           N  
ATOM   3467  CA  GLY B  99      31.587  14.613  46.700  1.00 39.75           C  
ATOM   3468  C   GLY B  99      30.256  14.307  47.357  1.00 40.77           C  
ATOM   3469  O   GLY B  99      29.557  15.213  47.824  1.00 43.63           O  
ATOM   3470  N   PHE B 100      29.918  13.023  47.418  1.00 38.61           N  
ATOM   3471  CA  PHE B 100      28.667  12.573  48.017  1.00 36.55           C  
ATOM   3472  C   PHE B 100      28.610  11.050  48.060  1.00 36.03           C  
ATOM   3473  O   PHE B 100      29.013  10.376  47.115  1.00 37.56           O  
ATOM   3474  CB  PHE B 100      27.482  13.092  47.204  1.00 35.83           C  
ATOM   3475  CG  PHE B 100      26.574  13.993  47.966  1.00 35.41           C  
ATOM   3476  CD1 PHE B 100      25.822  13.504  49.024  1.00 35.45           C  
ATOM   3477  CD2 PHE B 100      26.469  15.334  47.630  1.00 36.65           C  
ATOM   3478  CE1 PHE B 100      24.973  14.335  49.741  1.00 37.45           C  
ATOM   3479  CE2 PHE B 100      25.623  16.179  48.339  1.00 40.11           C  
ATOM   3480  CZ  PHE B 100      24.875  15.678  49.401  1.00 40.24           C  
ATOM   3481  N   ASP B 101      28.123  10.514  49.173  1.00 35.19           N  
ATOM   3482  CA  ASP B 101      27.990   9.071  49.331  1.00 35.11           C  
ATOM   3483  C   ASP B 101      26.707   8.855  50.111  1.00 34.97           C  
ATOM   3484  O   ASP B 101      26.632   9.178  51.295  1.00 38.11           O  
ATOM   3485  CB  ASP B 101      29.186   8.490  50.099  1.00 38.38           C  
ATOM   3486  CG  ASP B 101      29.170   6.965  50.168  1.00 41.02           C  
ATOM   3487  OD1 ASP B 101      28.118   6.341  49.895  1.00 43.66           O  
ATOM   3488  OD2 ASP B 101      30.228   6.384  50.494  1.00 44.21           O  
ATOM   3489  N   PHE B 102      25.701   8.293  49.447  1.00 32.41           N  
ATOM   3490  CA  PHE B 102      24.406   8.048  50.067  1.00 33.04           C  
ATOM   3491  C   PHE B 102      24.451   7.264  51.372  1.00 32.55           C  
ATOM   3492  O   PHE B 102      23.523   7.338  52.173  1.00 32.40           O  
ATOM   3493  CB  PHE B 102      23.462   7.350  49.083  1.00 36.88           C  
ATOM   3494  CG  PHE B 102      23.778   5.895  48.852  1.00 36.24           C  
ATOM   3495  CD1 PHE B 102      24.847   5.519  48.043  1.00 34.80           C  
ATOM   3496  CD2 PHE B 102      22.979   4.900  49.413  1.00 35.52           C  
ATOM   3497  CE1 PHE B 102      25.114   4.179  47.792  1.00 35.29           C  
ATOM   3498  CE2 PHE B 102      23.237   3.557  49.169  1.00 36.56           C  
ATOM   3499  CZ  PHE B 102      24.307   3.196  48.355  1.00 37.32           C  
ATOM   3500  N   LYS B 103      25.521   6.503  51.577  1.00 32.65           N  
ATOM   3501  CA  LYS B 103      25.661   5.704  52.788  1.00 33.98           C  
ATOM   3502  C   LYS B 103      26.224   6.497  53.961  1.00 30.13           C  
ATOM   3503  O   LYS B 103      25.981   6.157  55.119  1.00 30.74           O  
ATOM   3504  CB  LYS B 103      26.565   4.495  52.524  1.00 37.55           C  
ATOM   3505  CG  LYS B 103      26.155   3.637  51.328  1.00 39.86           C  
ATOM   3506  CD  LYS B 103      27.073   2.431  51.177  1.00 39.27           C  
ATOM   3507  CE  LYS B 103      28.536   2.834  51.001  1.00 36.15           C  
ATOM   3508  NZ  LYS B 103      28.800   3.490  49.692  1.00 31.40           N  
ATOM   3509  N   THR B 104      26.949   7.568  53.660  1.00 26.47           N  
ATOM   3510  CA  THR B 104      27.582   8.366  54.697  1.00 24.34           C  
ATOM   3511  C   THR B 104      27.100   9.806  54.874  1.00 24.59           C  
ATOM   3512  O   THR B 104      27.330  10.407  55.921  1.00 25.71           O  
ATOM   3513  CB  THR B 104      29.106   8.392  54.485  1.00 22.26           C  
ATOM   3514  OG1 THR B 104      29.401   9.003  53.224  1.00 22.09           O  
ATOM   3515  CG2 THR B 104      29.673   6.985  54.489  1.00 25.48           C  
ATOM   3516  N   CYS B 105      26.442  10.372  53.867  1.00 23.41           N  
ATOM   3517  CA  CYS B 105      25.990  11.755  53.965  1.00 20.50           C  
ATOM   3518  C   CYS B 105      24.960  11.991  55.058  1.00 18.99           C  
ATOM   3519  O   CYS B 105      24.225  11.080  55.448  1.00 19.07           O  
ATOM   3520  CB  CYS B 105      25.446  12.249  52.627  1.00 19.56           C  
ATOM   3521  SG  CYS B 105      23.916  11.468  52.121  1.00 29.89           S  
ATOM   3522  N   ASN B 106      24.940  13.225  55.554  1.00 17.57           N  
ATOM   3523  CA  ASN B 106      24.019  13.655  56.597  1.00 17.39           C  
ATOM   3524  C   ASN B 106      22.682  14.050  56.001  1.00 16.17           C  
ATOM   3525  O   ASN B 106      22.599  14.991  55.214  1.00 15.80           O  
ATOM   3526  CB  ASN B 106      24.588  14.858  57.345  1.00 21.22           C  
ATOM   3527  CG  ASN B 106      25.665  14.475  58.326  1.00 25.60           C  
ATOM   3528  OD1 ASN B 106      26.857  14.624  58.051  1.00 29.70           O  
ATOM   3529  ND2 ASN B 106      25.252  13.986  59.489  1.00 26.67           N  
ATOM   3530  N   VAL B 107      21.635  13.326  56.376  1.00 14.74           N  
ATOM   3531  CA  VAL B 107      20.300  13.621  55.884  1.00 14.65           C  
ATOM   3532  C   VAL B 107      19.460  14.153  57.034  1.00 15.70           C  
ATOM   3533  O   VAL B 107      18.881  13.387  57.805  1.00 17.12           O  
ATOM   3534  CB  VAL B 107      19.632  12.378  55.281  1.00 14.45           C  
ATOM   3535  CG1 VAL B 107      18.225  12.709  54.816  1.00 13.79           C  
ATOM   3536  CG2 VAL B 107      20.461  11.858  54.124  1.00 14.62           C  
ATOM   3537  N   LEU B 108      19.446  15.475  57.167  1.00 14.58           N  
ATOM   3538  CA  LEU B 108      18.690  16.139  58.219  1.00 14.61           C  
ATOM   3539  C   LEU B 108      17.274  16.418  57.729  1.00 13.32           C  
ATOM   3540  O   LEU B 108      17.068  17.248  56.846  1.00 13.10           O  
ATOM   3541  CB  LEU B 108      19.371  17.453  58.612  1.00 16.47           C  
ATOM   3542  CG  LEU B 108      20.881  17.436  58.879  1.00 17.07           C  
ATOM   3543  CD1 LEU B 108      21.333  18.800  59.378  1.00 19.26           C  
ATOM   3544  CD2 LEU B 108      21.228  16.372  59.896  1.00 17.82           C  
ATOM   3545  N   VAL B 109      16.303  15.716  58.301  1.00 12.26           N  
ATOM   3546  CA  VAL B 109      14.908  15.882  57.916  1.00 15.79           C  
ATOM   3547  C   VAL B 109      14.138  16.781  58.880  1.00 20.59           C  
ATOM   3548  O   VAL B 109      13.868  16.395  60.017  1.00 21.98           O  
ATOM   3549  CB  VAL B 109      14.199  14.520  57.832  1.00 15.09           C  
ATOM   3550  CG1 VAL B 109      12.779  14.693  57.331  1.00 17.21           C  
ATOM   3551  CG2 VAL B 109      14.975  13.584  56.927  1.00 17.60           C  
ATOM   3552  N   ALA B 110      13.780  17.972  58.411  1.00 24.26           N  
ATOM   3553  CA  ALA B 110      13.027  18.943  59.206  1.00 28.23           C  
ATOM   3554  C   ALA B 110      11.603  19.093  58.628  1.00 31.80           C  
ATOM   3555  O   ALA B 110      10.969  20.148  58.755  1.00 34.29           O  
ATOM   3556  CB  ALA B 110      13.721  20.283  59.172  1.00 28.89           C  
ATOM   3557  N   LEU B 111      11.167  18.006  58.018  1.00 34.78           N  
ATOM   3558  CA  LEU B 111       9.853  17.868  57.342  1.00 35.67           C  
ATOM   3559  C   LEU B 111       8.719  17.753  58.392  1.00 37.76           C  
ATOM   3560  O   LEU B 111       8.849  17.038  59.396  1.00 40.02           O  
ATOM   3561  CB  LEU B 111       9.941  16.581  56.491  1.00 34.11           C  
ATOM   3562  CG  LEU B 111       8.929  16.426  55.344  1.00 29.42           C  
ATOM   3563  CD1 LEU B 111       7.509  16.160  55.837  1.00 31.11           C  
ATOM   3564  CD2 LEU B 111       8.850  17.632  54.414  1.00 27.70           C  
ATOM   3565  N   GLU B 112       7.630  18.473  58.132  1.00 40.15           N  
ATOM   3566  CA  GLU B 112       6.411  18.451  58.981  1.00 44.32           C  
ATOM   3567  C   GLU B 112       5.308  17.694  58.225  1.00 45.50           C  
ATOM   3568  O   GLU B 112       4.883  18.140  57.156  1.00 46.50           O  
ATOM   3569  CB  GLU B 112       5.908  19.876  59.248  1.00 45.50           C  
ATOM   3570  CG  GLU B 112       6.998  20.834  59.727  1.00 52.73           C  
ATOM   3571  CD  GLU B 112       7.199  20.803  61.241  1.00 56.30           C  
ATOM   3572  OE1 GLU B 112       6.203  21.015  62.032  1.00 58.58           O  
ATOM   3573  OE2 GLU B 112       8.368  20.562  61.725  1.00 56.88           O  
ATOM   3574  N   GLN B 113       4.843  16.561  58.755  1.00 45.69           N  
ATOM   3575  CA  GLN B 113       3.798  15.801  58.062  1.00 46.33           C  
ATOM   3576  C   GLN B 113       2.509  15.589  58.860  1.00 48.55           C  
ATOM   3577  O   GLN B 113       2.523  14.940  59.901  1.00 48.93           O  
ATOM   3578  CB  GLN B 113       4.332  14.437  57.584  1.00 43.34           C  
ATOM   3579  CG  GLN B 113       3.317  13.660  56.731  1.00 40.92           C  
ATOM   3580  CD  GLN B 113       3.759  12.249  56.352  1.00 40.24           C  
ATOM   3581  OE1 GLN B 113       2.927  11.385  56.067  1.00 37.93           O  
ATOM   3582  NE2 GLN B 113       5.062  12.019  56.338  1.00 39.85           N  
ATOM   3583  N   GLN B 114       1.394  16.116  58.351  1.00 52.16           N  
ATOM   3584  CA  GLN B 114       0.093  15.945  59.005  1.00 57.03           C  
ATOM   3585  C   GLN B 114      -0.506  14.592  58.599  1.00 58.16           C  
ATOM   3586  O   GLN B 114       0.222  13.652  58.290  1.00 59.98           O  
ATOM   3587  CB  GLN B 114      -0.881  17.063  58.624  1.00 60.16           C  
ATOM   3588  CG  GLN B 114      -0.532  18.436  59.174  1.00 68.17           C  
ATOM   3589  CD  GLN B 114       0.232  19.283  58.180  1.00 72.66           C  
ATOM   3590  OE1 GLN B 114      -0.263  20.314  57.724  1.00 75.37           O  
ATOM   3591  NE2 GLN B 114       1.439  18.847  57.828  1.00 76.78           N  
ATOM   3592  N   SER B 115      -1.838  14.504  58.596  1.00 59.95           N  
ATOM   3593  CA  SER B 115      -2.505  13.261  58.227  1.00 60.08           C  
ATOM   3594  C   SER B 115      -3.785  13.358  57.375  1.00 62.24           C  
ATOM   3595  O   SER B 115      -3.946  12.605  56.410  1.00 59.77           O  
ATOM   3596  CB  SER B 115      -2.749  12.373  59.466  1.00 57.84           C  
ATOM   3597  OG  SER B 115      -3.638  11.313  59.160  1.00 57.04           O  
ATOM   3598  N   PRO B 116      -4.741  14.260  57.745  1.00 65.23           N  
ATOM   3599  CA  PRO B 116      -5.994  14.433  56.999  1.00 66.03           C  
ATOM   3600  C   PRO B 116      -5.932  15.515  55.920  1.00 68.90           C  
ATOM   3601  O   PRO B 116      -6.725  16.488  55.965  1.00 71.95           O  
ATOM   3602  CB  PRO B 116      -6.987  14.768  58.106  1.00 66.72           C  
ATOM   3603  CG  PRO B 116      -6.176  15.662  58.995  1.00 66.65           C  
ATOM   3604  CD  PRO B 116      -4.776  15.067  58.993  1.00 65.76           C  
ATOM   3605  N   GLU B 129     -13.502  18.575  39.783  1.00 46.92           N  
ATOM   3606  CA  GLU B 129     -13.375  18.938  38.343  1.00 47.79           C  
ATOM   3607  C   GLU B 129     -13.436  20.448  38.190  1.00 47.78           C  
ATOM   3608  O   GLU B 129     -12.712  21.030  37.377  1.00 47.19           O  
ATOM   3609  CB  GLU B 129     -14.501  18.300  37.516  1.00 50.61           C  
ATOM   3610  CG  GLU B 129     -14.467  18.681  36.035  1.00 55.54           C  
ATOM   3611  CD  GLU B 129     -15.776  18.400  35.305  1.00 59.19           C  
ATOM   3612  OE1 GLU B 129     -16.756  19.152  35.517  1.00 59.41           O  
ATOM   3613  OE2 GLU B 129     -15.820  17.446  34.496  1.00 60.11           O  
ATOM   3614  N   ASP B 130     -14.320  21.066  38.968  1.00 49.19           N  
ATOM   3615  CA  ASP B 130     -14.498  22.511  38.926  1.00 51.57           C  
ATOM   3616  C   ASP B 130     -13.982  23.150  40.218  1.00 53.54           C  
ATOM   3617  O   ASP B 130     -14.599  24.072  40.753  1.00 55.23           O  
ATOM   3618  CB  ASP B 130     -15.981  22.843  38.719  1.00 51.59           C  
ATOM   3619  CG  ASP B 130     -16.191  24.204  38.083  1.00 52.83           C  
ATOM   3620  OD1 ASP B 130     -16.142  24.282  36.838  1.00 52.33           O  
ATOM   3621  OD2 ASP B 130     -16.416  25.189  38.822  1.00 54.65           O  
ATOM   3622  N   VAL B 131     -12.825  22.676  40.680  1.00 54.90           N  
ATOM   3623  CA  VAL B 131     -12.201  23.140  41.923  1.00 54.23           C  
ATOM   3624  C   VAL B 131     -12.045  24.654  42.054  1.00 53.34           C  
ATOM   3625  O   VAL B 131     -12.773  25.302  42.809  1.00 52.90           O  
ATOM   3626  CB  VAL B 131     -10.810  22.490  42.134  1.00 54.99           C  
ATOM   3627  CG1 VAL B 131     -10.338  22.699  43.574  1.00 55.45           C  
ATOM   3628  CG2 VAL B 131     -10.858  21.005  41.801  1.00 59.45           C  
ATOM   3629  N   GLY B 132     -11.091  25.218  41.324  1.00 51.39           N  
ATOM   3630  CA  GLY B 132     -10.864  26.650  41.407  1.00 49.31           C  
ATOM   3631  C   GLY B 132      -9.392  26.930  41.641  1.00 48.18           C  
ATOM   3632  O   GLY B 132      -8.837  26.559  42.679  1.00 48.31           O  
ATOM   3633  N   ALA B 133      -8.776  27.607  40.679  1.00 45.21           N  
ATOM   3634  CA  ALA B 133      -7.362  27.934  40.711  1.00 42.72           C  
ATOM   3635  C   ALA B 133      -6.866  28.676  41.947  1.00 41.31           C  
ATOM   3636  O   ALA B 133      -7.411  29.709  42.341  1.00 40.61           O  
ATOM   3637  CB  ALA B 133      -7.000  28.716  39.460  1.00 40.76           C  
ATOM   3638  N   GLY B 134      -5.827  28.117  42.555  1.00 29.41           N  
ATOM   3639  CA  GLY B 134      -5.190  28.750  43.711  1.00 31.34           C  
ATOM   3640  C   GLY B 134      -4.224  29.818  43.211  1.00 27.63           C  
ATOM   3641  O   GLY B 134      -3.485  29.591  42.257  1.00 30.05           O  
ATOM   3642  N   ASP B 135      -4.183  30.959  43.880  1.00 26.37           N  
ATOM   3643  CA  ASP B 135      -3.282  32.063  43.614  1.00 27.28           C  
ATOM   3644  C   ASP B 135      -3.448  32.627  42.204  1.00 29.10           C  
ATOM   3645  O   ASP B 135      -3.248  31.923  41.213  1.00 29.98           O  
ATOM   3646  CB  ASP B 135      -1.807  31.711  43.857  1.00 28.80           C  
ATOM   3647  CG  ASP B 135      -1.558  30.955  45.158  1.00 27.18           C  
ATOM   3648  OD1 ASP B 135      -1.999  31.427  46.232  1.00 26.26           O  
ATOM   3649  OD2 ASP B 135      -0.950  29.855  45.089  1.00 26.50           O  
ATOM   3650  N   GLN B 136      -3.807  33.907  42.091  1.00 28.64           N  
ATOM   3651  CA  GLN B 136      -3.666  34.614  40.818  1.00 25.97           C  
ATOM   3652  C   GLN B 136      -2.431  34.097  40.077  1.00 28.65           C  
ATOM   3653  O   GLN B 136      -1.362  33.999  40.686  1.00 30.88           O  
ATOM   3654  CB  GLN B 136      -3.526  36.120  41.011  1.00 29.08           C  
ATOM   3655  CG  GLN B 136      -4.779  36.919  41.280  1.00 25.96           C  
ATOM   3656  CD  GLN B 136      -5.739  36.979  40.112  1.00 26.06           C  
ATOM   3657  OE1 GLN B 136      -5.371  37.345  38.996  1.00 26.19           O  
ATOM   3658  NE2 GLN B 136      -6.992  36.617  40.373  1.00 28.29           N  
ATOM   3659  N   GLY B 137      -2.562  33.777  38.796  1.00  8.36           N  
ATOM   3660  CA  GLY B 137      -1.413  33.269  38.080  1.00  8.62           C  
ATOM   3661  C   GLY B 137      -1.450  33.545  36.601  1.00  9.88           C  
ATOM   3662  O   GLY B 137      -2.477  33.929  36.046  1.00 13.04           O  
ATOM   3663  N   LEU B 138      -0.304  33.331  35.969  1.00 10.47           N  
ATOM   3664  CA  LEU B 138      -0.134  33.533  34.539  1.00 14.26           C  
ATOM   3665  C   LEU B 138       0.902  32.532  34.051  1.00 15.25           C  
ATOM   3666  O   LEU B 138       2.100  32.706  34.280  1.00 18.25           O  
ATOM   3667  CB  LEU B 138       0.367  34.950  34.261  1.00 19.04           C  
ATOM   3668  CG  LEU B 138       0.826  35.244  32.833  1.00 20.77           C  
ATOM   3669  CD1 LEU B 138      -0.359  35.223  31.898  1.00 21.45           C  
ATOM   3670  CD2 LEU B 138       1.525  36.590  32.787  1.00 27.02           C  
ATOM   3671  N   MET B 139       0.438  31.461  33.416  1.00 15.56           N  
ATOM   3672  CA  MET B 139       1.337  30.435  32.901  1.00 13.88           C  
ATOM   3673  C   MET B 139       1.591  30.607  31.413  1.00 12.17           C  
ATOM   3674  O   MET B 139       0.729  31.073  30.669  1.00 13.09           O  
ATOM   3675  CB  MET B 139       0.777  29.038  33.173  1.00 14.95           C  
ATOM   3676  CG  MET B 139       0.846  28.599  34.621  1.00 20.42           C  
ATOM   3677  SD  MET B 139      -0.037  29.680  35.757  1.00 24.01           S  
ATOM   3678  CE  MET B 139       1.056  29.635  37.152  1.00 24.07           C  
ATOM   3679  N   PHE B 140       2.785  30.211  30.988  1.00 10.11           N  
ATOM   3680  CA  PHE B 140       3.185  30.311  29.593  1.00 11.21           C  
ATOM   3681  C   PHE B 140       3.391  28.934  28.974  1.00 14.37           C  
ATOM   3682  O   PHE B 140       3.680  27.961  29.670  1.00 20.35           O  
ATOM   3683  CB  PHE B 140       4.477  31.118  29.474  1.00  8.52           C  
ATOM   3684  CG  PHE B 140       4.322  32.570  29.817  1.00 10.44           C  
ATOM   3685  CD1 PHE B 140       3.685  33.435  28.939  1.00 10.68           C  
ATOM   3686  CD2 PHE B 140       4.838  33.082  31.005  1.00  7.30           C  
ATOM   3687  CE1 PHE B 140       3.559  34.789  29.234  1.00 10.48           C  
ATOM   3688  CE2 PHE B 140       4.717  34.435  31.309  1.00  2.00           C  
ATOM   3689  CZ  PHE B 140       4.078  35.289  30.421  1.00  6.99           C  
ATOM   3690  N   GLY B 141       3.229  28.861  27.659  1.00 13.79           N  
ATOM   3691  CA  GLY B 141       3.417  27.615  26.939  1.00 12.20           C  
ATOM   3692  C   GLY B 141       4.154  27.941  25.662  1.00 14.05           C  
ATOM   3693  O   GLY B 141       3.911  28.990  25.063  1.00 14.87           O  
ATOM   3694  N   TYR B 142       5.059  27.066  25.241  1.00 13.51           N  
ATOM   3695  CA  TYR B 142       5.820  27.331  24.031  1.00 14.16           C  
ATOM   3696  C   TYR B 142       6.113  26.084  23.218  1.00 15.17           C  
ATOM   3697  O   TYR B 142       6.289  24.994  23.763  1.00 17.13           O  
ATOM   3698  CB  TYR B 142       7.115  28.067  24.371  1.00 10.52           C  
ATOM   3699  CG  TYR B 142       7.933  28.442  23.163  1.00  6.52           C  
ATOM   3700  CD1 TYR B 142       7.627  29.574  22.416  1.00  2.00           C  
ATOM   3701  CD2 TYR B 142       9.018  27.666  22.772  1.00  5.83           C  
ATOM   3702  CE1 TYR B 142       8.387  29.926  21.310  1.00  3.53           C  
ATOM   3703  CE2 TYR B 142       9.782  28.006  21.673  1.00  7.06           C  
ATOM   3704  CZ  TYR B 142       9.465  29.134  20.945  1.00  7.52           C  
ATOM   3705  OH  TYR B 142      10.243  29.462  19.861  1.00  7.35           O  
ATOM   3706  N   ALA B 143       6.212  26.275  21.910  1.00 14.86           N  
ATOM   3707  CA  ALA B 143       6.475  25.189  20.987  1.00 17.38           C  
ATOM   3708  C   ALA B 143       6.933  25.743  19.645  1.00 19.59           C  
ATOM   3709  O   ALA B 143       6.475  26.795  19.203  1.00 22.05           O  
ATOM   3710  CB  ALA B 143       5.217  24.363  20.803  1.00 16.35           C  
ATOM   3711  N   THR B 144       7.827  25.010  18.995  1.00 18.39           N  
ATOM   3712  CA  THR B 144       8.356  25.402  17.694  1.00 22.78           C  
ATOM   3713  C   THR B 144       8.653  24.122  16.921  1.00 26.94           C  
ATOM   3714  O   THR B 144       9.036  23.117  17.519  1.00 31.28           O  
ATOM   3715  CB  THR B 144       9.637  26.244  17.847  1.00 21.73           C  
ATOM   3716  OG1 THR B 144      10.253  26.432  16.567  1.00 22.29           O  
ATOM   3717  CG2 THR B 144      10.608  25.561  18.796  1.00 16.79           C  
ATOM   3718  N   ASP B 145       8.482  24.152  15.599  1.00 27.25           N  
ATOM   3719  CA  ASP B 145       8.705  22.964  14.778  1.00 27.70           C  
ATOM   3720  C   ASP B 145      10.143  22.686  14.339  1.00 26.41           C  
ATOM   3721  O   ASP B 145      10.370  21.810  13.509  1.00 29.50           O  
ATOM   3722  CB  ASP B 145       7.780  22.979  13.552  1.00 31.67           C  
ATOM   3723  CG  ASP B 145       8.012  24.183  12.641  1.00 35.29           C  
ATOM   3724  OD1 ASP B 145       8.885  25.031  12.937  1.00 31.21           O  
ATOM   3725  OD2 ASP B 145       7.304  24.277  11.615  1.00 38.19           O  
ATOM   3726  N   GLU B 146      11.117  23.390  14.911  1.00 24.94           N  
ATOM   3727  CA  GLU B 146      12.515  23.193  14.526  1.00 25.46           C  
ATOM   3728  C   GLU B 146      13.095  21.836  14.897  1.00 23.17           C  
ATOM   3729  O   GLU B 146      14.178  21.479  14.446  1.00 22.43           O  
ATOM   3730  CB  GLU B 146      13.388  24.306  15.089  1.00 30.35           C  
ATOM   3731  CG  GLU B 146      13.533  24.304  16.595  1.00 38.52           C  
ATOM   3732  CD  GLU B 146      14.008  25.642  17.116  1.00 41.75           C  
ATOM   3733  OE1 GLU B 146      13.172  26.562  17.206  1.00 40.31           O  
ATOM   3734  OE2 GLU B 146      15.207  25.777  17.433  1.00 44.07           O  
ATOM   3735  N   THR B 147      12.385  21.101  15.742  1.00 21.96           N  
ATOM   3736  CA  THR B 147      12.800  19.762  16.153  1.00 24.69           C  
ATOM   3737  C   THR B 147      11.532  18.928  16.318  1.00 28.01           C  
ATOM   3738  O   THR B 147      10.442  19.482  16.469  1.00 29.50           O  
ATOM   3739  CB  THR B 147      13.557  19.774  17.501  1.00 23.91           C  
ATOM   3740  OG1 THR B 147      12.744  20.398  18.502  1.00 20.92           O  
ATOM   3741  CG2 THR B 147      14.877  20.518  17.376  1.00 21.13           C  
ATOM   3742  N   GLU B 148      11.662  17.603  16.279  1.00 30.67           N  
ATOM   3743  CA  GLU B 148      10.499  16.733  16.441  1.00 32.77           C  
ATOM   3744  C   GLU B 148       9.871  16.843  17.832  1.00 29.45           C  
ATOM   3745  O   GLU B 148       8.683  16.574  17.997  1.00 27.73           O  
ATOM   3746  CB  GLU B 148      10.846  15.271  16.120  1.00 39.79           C  
ATOM   3747  CG  GLU B 148      12.014  14.689  16.925  1.00 52.16           C  
ATOM   3748  CD  GLU B 148      12.212  13.184  16.723  1.00 57.46           C  
ATOM   3749  OE1 GLU B 148      12.039  12.688  15.585  1.00 61.67           O  
ATOM   3750  OE2 GLU B 148      12.560  12.500  17.713  1.00 59.10           O  
ATOM   3751  N   GLU B 149      10.658  17.260  18.822  1.00 26.90           N  
ATOM   3752  CA  GLU B 149      10.154  17.416  20.189  1.00 24.44           C  
ATOM   3753  C   GLU B 149       9.281  18.654  20.350  1.00 25.41           C  
ATOM   3754  O   GLU B 149       8.536  18.763  21.325  1.00 21.27           O  
ATOM   3755  CB  GLU B 149      11.304  17.511  21.192  1.00 23.06           C  
ATOM   3756  CG  GLU B 149      12.136  16.257  21.323  1.00 22.42           C  
ATOM   3757  CD  GLU B 149      13.381  16.275  20.462  1.00 25.24           C  
ATOM   3758  OE1 GLU B 149      13.361  16.872  19.364  1.00 22.84           O  
ATOM   3759  OE2 GLU B 149      14.392  15.686  20.893  1.00 27.82           O  
ATOM   3760  N   CYS B 150       9.384  19.572  19.391  1.00 27.28           N  
ATOM   3761  CA  CYS B 150       8.650  20.837  19.393  1.00 29.35           C  
ATOM   3762  C   CYS B 150       9.246  21.778  20.431  1.00 26.28           C  
ATOM   3763  O   CYS B 150       8.550  22.589  21.037  1.00 24.71           O  
ATOM   3764  CB  CYS B 150       7.157  20.617  19.649  1.00 33.60           C  
ATOM   3765  SG  CYS B 150       6.299  19.764  18.309  1.00 44.11           S  
ATOM   3766  N   MET B 151      10.562  21.659  20.609  1.00 22.86           N  
ATOM   3767  CA  MET B 151      11.317  22.465  21.553  1.00 22.56           C  
ATOM   3768  C   MET B 151      12.537  23.067  20.852  1.00 23.21           C  
ATOM   3769  O   MET B 151      13.023  22.521  19.865  1.00 24.76           O  
ATOM   3770  CB  MET B 151      11.793  21.579  22.709  1.00 22.68           C  
ATOM   3771  CG  MET B 151      10.697  21.099  23.635  1.00 26.51           C  
ATOM   3772  SD  MET B 151      10.079  22.444  24.640  1.00 30.72           S  
ATOM   3773  CE  MET B 151      11.461  22.637  25.772  1.00 32.01           C  
ATOM   3774  N   PRO B 152      13.048  24.203  21.354  1.00 20.95           N  
ATOM   3775  CA  PRO B 152      14.207  24.868  20.759  1.00 17.88           C  
ATOM   3776  C   PRO B 152      15.382  23.908  20.622  1.00 15.08           C  
ATOM   3777  O   PRO B 152      15.670  23.142  21.536  1.00 13.45           O  
ATOM   3778  CB  PRO B 152      14.502  25.975  21.768  1.00 21.38           C  
ATOM   3779  CG  PRO B 152      13.129  26.346  22.232  1.00 22.30           C  
ATOM   3780  CD  PRO B 152      12.535  24.983  22.494  1.00 21.31           C  
ATOM   3781  N   LEU B 153      16.041  23.932  19.466  1.00 12.76           N  
ATOM   3782  CA  LEU B 153      17.171  23.041  19.222  1.00 14.38           C  
ATOM   3783  C   LEU B 153      18.248  23.221  20.278  1.00 13.74           C  
ATOM   3784  O   LEU B 153      18.790  22.246  20.803  1.00 20.00           O  
ATOM   3785  CB  LEU B 153      17.778  23.291  17.836  1.00 15.28           C  
ATOM   3786  CG  LEU B 153      18.978  22.409  17.462  1.00 17.37           C  
ATOM   3787  CD1 LEU B 153      18.565  20.950  17.383  1.00 17.73           C  
ATOM   3788  CD2 LEU B 153      19.558  22.859  16.138  1.00 19.00           C  
ATOM   3789  N   THR B 154      18.525  24.475  20.605  1.00 10.41           N  
ATOM   3790  CA  THR B 154      19.544  24.822  21.575  1.00 11.44           C  
ATOM   3791  C   THR B 154      19.374  24.120  22.922  1.00 12.44           C  
ATOM   3792  O   THR B 154      20.325  23.550  23.446  1.00 16.88           O  
ATOM   3793  CB  THR B 154      19.615  26.350  21.759  1.00 11.56           C  
ATOM   3794  OG1 THR B 154      20.644  26.673  22.701  1.00 15.51           O  
ATOM   3795  CG2 THR B 154      18.290  26.901  22.253  1.00  8.25           C  
ATOM   3796  N   ILE B 155      18.161  24.126  23.463  1.00 11.15           N  
ATOM   3797  CA  ILE B 155      17.912  23.484  24.748  1.00 11.43           C  
ATOM   3798  C   ILE B 155      17.793  21.967  24.620  1.00  9.22           C  
ATOM   3799  O   ILE B 155      18.168  21.233  25.534  1.00  9.56           O  
ATOM   3800  CB  ILE B 155      16.651  24.059  25.431  1.00 12.54           C  
ATOM   3801  CG1 ILE B 155      16.477  23.466  26.827  1.00 11.09           C  
ATOM   3802  CG2 ILE B 155      15.421  23.799  24.591  1.00 16.07           C  
ATOM   3803  CD1 ILE B 155      17.558  23.868  27.795  1.00 15.32           C  
ATOM   3804  N   VAL B 156      17.278  21.498  23.488  1.00  8.34           N  
ATOM   3805  CA  VAL B 156      17.132  20.066  23.259  1.00 10.62           C  
ATOM   3806  C   VAL B 156      18.499  19.404  23.230  1.00 10.79           C  
ATOM   3807  O   VAL B 156      18.712  18.379  23.881  1.00 11.42           O  
ATOM   3808  CB  VAL B 156      16.404  19.772  21.939  1.00 10.78           C  
ATOM   3809  CG1 VAL B 156      16.471  18.290  21.615  1.00 12.70           C  
ATOM   3810  CG2 VAL B 156      14.958  20.207  22.041  1.00 12.34           C  
ATOM   3811  N   LEU B 157      19.414  19.996  22.468  1.00 10.73           N  
ATOM   3812  CA  LEU B 157      20.774  19.490  22.354  1.00  9.75           C  
ATOM   3813  C   LEU B 157      21.474  19.557  23.700  1.00 10.50           C  
ATOM   3814  O   LEU B 157      22.188  18.633  24.085  1.00 10.85           O  
ATOM   3815  CB  LEU B 157      21.554  20.306  21.330  1.00  5.13           C  
ATOM   3816  CG  LEU B 157      21.750  19.654  19.965  1.00  3.03           C  
ATOM   3817  CD1 LEU B 157      20.490  18.920  19.533  1.00  3.31           C  
ATOM   3818  CD2 LEU B 157      22.151  20.715  18.952  1.00  5.99           C  
ATOM   3819  N   ALA B 158      21.244  20.648  24.421  1.00  9.75           N  
ATOM   3820  CA  ALA B 158      21.845  20.843  25.731  1.00 12.95           C  
ATOM   3821  C   ALA B 158      21.435  19.728  26.683  1.00 14.79           C  
ATOM   3822  O   ALA B 158      22.261  19.213  27.442  1.00 15.29           O  
ATOM   3823  CB  ALA B 158      21.443  22.190  26.293  1.00 16.01           C  
ATOM   3824  N   HIS B 159      20.158  19.361  26.642  1.00 13.96           N  
ATOM   3825  CA  HIS B 159      19.644  18.302  27.492  1.00 15.92           C  
ATOM   3826  C   HIS B 159      20.181  16.955  27.051  1.00 17.74           C  
ATOM   3827  O   HIS B 159      20.750  16.216  27.856  1.00 20.08           O  
ATOM   3828  CB  HIS B 159      18.121  18.282  27.457  1.00 18.87           C  
ATOM   3829  CG  HIS B 159      17.489  19.314  28.333  1.00 21.06           C  
ATOM   3830  ND1 HIS B 159      16.283  19.907  28.036  1.00 25.56           N  
ATOM   3831  CD2 HIS B 159      17.894  19.851  29.509  1.00 19.29           C  
ATOM   3832  CE1 HIS B 159      15.971  20.763  28.989  1.00 25.95           C  
ATOM   3833  NE2 HIS B 159      16.930  20.748  29.894  1.00 23.88           N  
ATOM   3834  N   LYS B 160      20.014  16.650  25.770  1.00 18.53           N  
ATOM   3835  CA  LYS B 160      20.478  15.386  25.214  1.00 20.81           C  
ATOM   3836  C   LYS B 160      21.962  15.142  25.451  1.00 20.94           C  
ATOM   3837  O   LYS B 160      22.386  14.002  25.643  1.00 21.24           O  
ATOM   3838  CB  LYS B 160      20.177  15.311  23.719  1.00 23.86           C  
ATOM   3839  CG  LYS B 160      18.731  15.020  23.397  1.00 28.35           C  
ATOM   3840  CD  LYS B 160      18.582  14.562  21.959  1.00 35.50           C  
ATOM   3841  CE  LYS B 160      17.169  14.072  21.696  1.00 39.56           C  
ATOM   3842  NZ  LYS B 160      17.008  13.559  20.303  1.00 42.66           N  
ATOM   3843  N   LEU B 161      22.744  16.214  25.458  1.00 20.23           N  
ATOM   3844  CA  LEU B 161      24.179  16.110  25.679  1.00 20.69           C  
ATOM   3845  C   LEU B 161      24.443  15.548  27.073  1.00 20.90           C  
ATOM   3846  O   LEU B 161      25.270  14.647  27.239  1.00 21.44           O  
ATOM   3847  CB  LEU B 161      24.831  17.481  25.508  1.00 22.41           C  
ATOM   3848  CG  LEU B 161      26.247  17.530  24.926  1.00 25.21           C  
ATOM   3849  CD1 LEU B 161      26.371  16.616  23.721  1.00 21.51           C  
ATOM   3850  CD2 LEU B 161      26.575  18.960  24.529  1.00 27.70           C  
ATOM   3851  N   ASN B 162      23.711  16.057  28.062  1.00 20.34           N  
ATOM   3852  CA  ASN B 162      23.841  15.588  29.438  1.00 20.21           C  
ATOM   3853  C   ASN B 162      23.280  14.172  29.570  1.00 21.26           C  
ATOM   3854  O   ASN B 162      23.842  13.343  30.284  1.00 22.16           O  
ATOM   3855  CB  ASN B 162      23.100  16.518  30.407  1.00 20.05           C  
ATOM   3856  CG  ASN B 162      23.837  17.827  30.655  1.00 18.61           C  
ATOM   3857  OD1 ASN B 162      23.301  18.906  30.411  1.00 19.01           O  
ATOM   3858  ND2 ASN B 162      25.061  17.735  31.163  1.00 16.67           N  
ATOM   3859  N   THR B 163      22.181  13.902  28.872  1.00 21.02           N  
ATOM   3860  CA  THR B 163      21.537  12.594  28.912  1.00 21.01           C  
ATOM   3861  C   THR B 163      22.476  11.493  28.448  1.00 22.02           C  
ATOM   3862  O   THR B 163      22.581  10.443  29.087  1.00 24.02           O  
ATOM   3863  CB  THR B 163      20.265  12.576  28.048  1.00 21.56           C  
ATOM   3864  OG1 THR B 163      19.282  13.433  28.645  1.00 26.93           O  
ATOM   3865  CG2 THR B 163      19.700  11.161  27.937  1.00 22.19           C  
ATOM   3866  N   ARG B 164      23.152  11.740  27.332  1.00 20.42           N  
ATOM   3867  CA  ARG B 164      24.095  10.790  26.762  1.00 22.10           C  
ATOM   3868  C   ARG B 164      25.235  10.464  27.716  1.00 21.61           C  
ATOM   3869  O   ARG B 164      25.661   9.314  27.812  1.00 25.57           O  
ATOM   3870  CB  ARG B 164      24.660  11.340  25.455  1.00 24.41           C  
ATOM   3871  CG  ARG B 164      25.990  10.725  25.028  1.00 29.53           C  
ATOM   3872  CD  ARG B 164      25.894  10.005  23.694  1.00 32.35           C  
ATOM   3873  NE  ARG B 164      25.473   8.614  23.836  1.00 35.67           N  
ATOM   3874  CZ  ARG B 164      26.085   7.585  23.253  1.00 37.22           C  
ATOM   3875  NH1 ARG B 164      27.150   7.787  22.488  1.00 39.87           N  
ATOM   3876  NH2 ARG B 164      25.634   6.351  23.437  1.00 38.96           N  
ATOM   3877  N   MET B 165      25.731  11.474  28.418  1.00 17.53           N  
ATOM   3878  CA  MET B 165      26.832  11.273  29.346  1.00 15.92           C  
ATOM   3879  C   MET B 165      26.446  10.374  30.505  1.00 16.79           C  
ATOM   3880  O   MET B 165      27.272   9.621  31.023  1.00 17.05           O  
ATOM   3881  CB  MET B 165      27.333  12.612  29.860  1.00 15.49           C  
ATOM   3882  CG  MET B 165      27.753  13.542  28.747  1.00 15.29           C  
ATOM   3883  SD  MET B 165      28.563  14.990  29.385  1.00 19.47           S  
ATOM   3884  CE  MET B 165      30.193  14.369  29.502  1.00 16.25           C  
ATOM   3885  N   ALA B 166      25.184  10.455  30.907  1.00 18.66           N  
ATOM   3886  CA  ALA B 166      24.670   9.632  31.991  1.00 20.85           C  
ATOM   3887  C   ALA B 166      24.559   8.197  31.496  1.00 23.33           C  
ATOM   3888  O   ALA B 166      24.789   7.246  32.251  1.00 26.24           O  
ATOM   3889  CB  ALA B 166      23.314  10.136  32.434  1.00 20.91           C  
ATOM   3890  N   ASP B 167      24.199   8.045  30.225  1.00 22.94           N  
ATOM   3891  CA  ASP B 167      24.074   6.724  29.631  1.00 24.65           C  
ATOM   3892  C   ASP B 167      25.430   6.038  29.623  1.00 24.82           C  
ATOM   3893  O   ASP B 167      25.573   4.932  30.144  1.00 26.67           O  
ATOM   3894  CB  ASP B 167      23.533   6.824  28.208  1.00 29.97           C  
ATOM   3895  CG  ASP B 167      22.076   7.246  28.166  1.00 35.24           C  
ATOM   3896  OD1 ASP B 167      21.347   6.985  29.148  1.00 37.01           O  
ATOM   3897  OD2 ASP B 167      21.654   7.830  27.143  1.00 41.05           O  
ATOM   3898  N   LEU B 168      26.429   6.721  29.076  1.00 21.70           N  
ATOM   3899  CA  LEU B 168      27.788   6.194  29.007  1.00 22.48           C  
ATOM   3900  C   LEU B 168      28.345   5.934  30.399  1.00 25.18           C  
ATOM   3901  O   LEU B 168      29.177   5.043  30.588  1.00 29.64           O  
ATOM   3902  CB  LEU B 168      28.692   7.168  28.259  1.00 20.64           C  
ATOM   3903  CG  LEU B 168      28.237   7.461  26.829  1.00 22.06           C  
ATOM   3904  CD1 LEU B 168      29.099   8.531  26.204  1.00 21.42           C  
ATOM   3905  CD2 LEU B 168      28.275   6.191  26.004  1.00 23.59           C  
ATOM   3906  N   ARG B 169      27.876   6.717  31.367  1.00 25.54           N  
ATOM   3907  CA  ARG B 169      28.296   6.573  32.750  1.00 25.59           C  
ATOM   3908  C   ARG B 169      27.699   5.280  33.303  1.00 26.41           C  
ATOM   3909  O   ARG B 169      28.422   4.425  33.824  1.00 30.13           O  
ATOM   3910  CB  ARG B 169      27.805   7.767  33.578  1.00 24.74           C  
ATOM   3911  CG  ARG B 169      28.505   7.914  34.928  1.00 25.98           C  
ATOM   3912  CD  ARG B 169      27.877   8.991  35.808  1.00 26.55           C  
ATOM   3913  NE  ARG B 169      26.684   8.512  36.501  1.00 25.03           N  
ATOM   3914  CZ  ARG B 169      25.523   9.158  36.532  1.00 24.30           C  
ATOM   3915  NH1 ARG B 169      25.386  10.319  35.908  1.00 27.37           N  
ATOM   3916  NH2 ARG B 169      24.491   8.628  37.171  1.00 25.47           N  
ATOM   3917  N   ARG B 170      26.389   5.124  33.142  1.00 23.87           N  
ATOM   3918  CA  ARG B 170      25.681   3.952  33.643  1.00 25.97           C  
ATOM   3919  C   ARG B 170      25.894   2.660  32.863  1.00 28.54           C  
ATOM   3920  O   ARG B 170      25.686   1.567  33.398  1.00 29.00           O  
ATOM   3921  CB  ARG B 170      24.190   4.254  33.773  1.00 28.91           C  
ATOM   3922  CG  ARG B 170      23.879   5.295  34.828  1.00 30.59           C  
ATOM   3923  CD  ARG B 170      22.396   5.346  35.133  1.00 30.69           C  
ATOM   3924  NE  ARG B 170      22.106   6.219  36.267  1.00 32.86           N  
ATOM   3925  CZ  ARG B 170      21.690   7.480  36.163  1.00 33.27           C  
ATOM   3926  NH1 ARG B 170      21.509   8.036  34.970  1.00 34.53           N  
ATOM   3927  NH2 ARG B 170      21.453   8.185  37.261  1.00 31.70           N  
ATOM   3928  N   SER B 171      26.289   2.781  31.599  1.00 28.74           N  
ATOM   3929  CA  SER B 171      26.535   1.607  30.774  1.00 28.01           C  
ATOM   3930  C   SER B 171      27.909   1.042  31.103  1.00 28.39           C  
ATOM   3931  O   SER B 171      28.073  -0.165  31.268  1.00 31.20           O  
ATOM   3932  CB  SER B 171      26.473   1.967  29.291  1.00 25.81           C  
ATOM   3933  OG  SER B 171      27.486   2.897  28.948  1.00 25.53           O  
ATOM   3934  N   GLY B 172      28.889   1.929  31.215  1.00 26.63           N  
ATOM   3935  CA  GLY B 172      30.240   1.505  31.519  1.00 26.19           C  
ATOM   3936  C   GLY B 172      31.196   1.996  30.454  1.00 26.01           C  
ATOM   3937  O   GLY B 172      32.406   2.003  30.657  1.00 28.19           O  
ATOM   3938  N   VAL B 173      30.642   2.441  29.331  1.00 24.96           N  
ATOM   3939  CA  VAL B 173      31.425   2.931  28.199  1.00 26.60           C  
ATOM   3940  C   VAL B 173      32.455   3.995  28.592  1.00 27.71           C  
ATOM   3941  O   VAL B 173      33.605   3.946  28.149  1.00 29.90           O  
ATOM   3942  CB  VAL B 173      30.497   3.465  27.090  1.00 26.89           C  
ATOM   3943  CG1 VAL B 173      31.308   3.959  25.901  1.00 28.11           C  
ATOM   3944  CG2 VAL B 173      29.530   2.379  26.643  1.00 25.11           C  
ATOM   3945  N   LEU B 174      32.034   4.939  29.421  1.00 25.47           N  
ATOM   3946  CA  LEU B 174      32.916   5.990  29.920  1.00 25.13           C  
ATOM   3947  C   LEU B 174      32.800   5.923  31.447  1.00 25.36           C  
ATOM   3948  O   LEU B 174      32.011   6.652  32.051  1.00 27.34           O  
ATOM   3949  CB  LEU B 174      32.476   7.363  29.411  1.00 26.79           C  
ATOM   3950  CG  LEU B 174      32.606   7.652  27.912  1.00 30.16           C  
ATOM   3951  CD1 LEU B 174      32.310   9.123  27.634  1.00 30.56           C  
ATOM   3952  CD2 LEU B 174      34.008   7.313  27.439  1.00 31.76           C  
ATOM   3953  N   PRO B 175      33.568   5.022  32.076  1.00 26.33           N  
ATOM   3954  CA  PRO B 175      33.580   4.818  33.529  1.00 27.04           C  
ATOM   3955  C   PRO B 175      34.248   5.906  34.363  1.00 25.01           C  
ATOM   3956  O   PRO B 175      34.256   5.835  35.590  1.00 25.59           O  
ATOM   3957  CB  PRO B 175      34.327   3.495  33.653  1.00 28.58           C  
ATOM   3958  CG  PRO B 175      35.366   3.628  32.603  1.00 30.68           C  
ATOM   3959  CD  PRO B 175      34.549   4.127  31.433  1.00 28.48           C  
ATOM   3960  N   TRP B 176      34.838   6.901  33.703  1.00 21.92           N  
ATOM   3961  CA  TRP B 176      35.487   7.991  34.418  1.00 24.46           C  
ATOM   3962  C   TRP B 176      34.517   9.130  34.644  1.00 25.29           C  
ATOM   3963  O   TRP B 176      34.757  10.019  35.459  1.00 27.36           O  
ATOM   3964  CB  TRP B 176      36.700   8.486  33.641  1.00 23.98           C  
ATOM   3965  CG  TRP B 176      36.480   8.587  32.182  1.00 22.57           C  
ATOM   3966  CD1 TRP B 176      36.753   7.631  31.254  1.00 26.51           C  
ATOM   3967  CD2 TRP B 176      36.006   9.721  31.465  1.00 24.48           C  
ATOM   3968  NE1 TRP B 176      36.490   8.101  29.993  1.00 27.44           N  
ATOM   3969  CE2 TRP B 176      36.024   9.394  30.093  1.00 25.66           C  
ATOM   3970  CE3 TRP B 176      35.566  10.999  31.838  1.00 23.94           C  
ATOM   3971  CZ2 TRP B 176      35.629  10.281  29.096  1.00 26.55           C  
ATOM   3972  CZ3 TRP B 176      35.171  11.888  30.847  1.00 23.18           C  
ATOM   3973  CH2 TRP B 176      35.204  11.524  29.493  1.00 25.22           C  
ATOM   3974  N   LEU B 177      33.413   9.083  33.910  1.00 23.67           N  
ATOM   3975  CA  LEU B 177      32.359  10.076  33.982  1.00 23.44           C  
ATOM   3976  C   LEU B 177      31.670  10.055  35.353  1.00 25.76           C  
ATOM   3977  O   LEU B 177      31.343   8.976  35.872  1.00 24.82           O  
ATOM   3978  CB  LEU B 177      31.345   9.790  32.873  1.00 19.51           C  
ATOM   3979  CG  LEU B 177      30.829  10.955  32.033  1.00 21.22           C  
ATOM   3980  CD1 LEU B 177      31.953  11.905  31.693  1.00 19.32           C  
ATOM   3981  CD2 LEU B 177      30.196  10.410  30.767  1.00 19.73           C  
ATOM   3982  N   ARG B 178      31.502  11.232  35.941  1.00 27.99           N  
ATOM   3983  CA  ARG B 178      30.834  11.402  37.241  1.00 28.04           C  
ATOM   3984  C   ARG B 178      29.531  12.220  37.089  1.00 25.77           C  
ATOM   3985  O   ARG B 178      29.354  12.957  36.107  1.00 25.76           O  
ATOM   3986  CB  ARG B 178      31.766  12.053  38.259  1.00 28.27           C  
ATOM   3987  CG  ARG B 178      32.811  11.091  38.823  1.00 32.75           C  
ATOM   3988  CD  ARG B 178      33.674  11.715  39.925  1.00 39.38           C  
ATOM   3989  NE  ARG B 178      34.563  10.735  40.560  1.00 45.20           N  
ATOM   3990  CZ  ARG B 178      35.580  11.044  41.372  1.00 48.25           C  
ATOM   3991  NH1 ARG B 178      35.863  12.317  41.673  1.00 49.88           N  
ATOM   3992  NH2 ARG B 178      36.381  10.130  41.937  1.00 49.72           N  
ATOM   3993  N   PRO B 179      28.594  12.082  38.051  1.00 21.78           N  
ATOM   3994  CA  PRO B 179      27.269  12.721  38.014  1.00 18.77           C  
ATOM   3995  C   PRO B 179      27.130  14.188  37.647  1.00 19.56           C  
ATOM   3996  O   PRO B 179      26.307  14.552  36.813  1.00 22.62           O  
ATOM   3997  CB  PRO B 179      26.606  12.309  39.304  1.00 15.96           C  
ATOM   3998  CG  PRO B 179      27.521  11.326  40.001  1.00 17.57           C  
ATOM   3999  CD  PRO B 179      28.799  11.220  39.225  1.00 22.40           C  
ATOM   4000  N   ASP B 180      27.953  15.061  38.258  1.00 17.86           N  
ATOM   4001  CA  ASP B 180      27.851  16.489  37.996  1.00 21.66           C  
ATOM   4002  C   ASP B 180      28.400  16.948  36.651  1.00 21.32           C  
ATOM   4003  O   ASP B 180      29.563  16.714  36.322  1.00 21.13           O  
ATOM   4004  CB  ASP B 180      28.502  17.295  39.132  1.00 26.41           C  
ATOM   4005  CG  ASP B 180      28.160  18.789  39.078  1.00 31.48           C  
ATOM   4006  OD1 ASP B 180      27.241  19.187  38.330  1.00 30.75           O  
ATOM   4007  OD2 ASP B 180      28.810  19.573  39.803  1.00 36.82           O  
ATOM   4008  N   SER B 181      27.558  17.668  35.909  1.00 20.68           N  
ATOM   4009  CA  SER B 181      27.922  18.189  34.601  1.00 19.13           C  
ATOM   4010  C   SER B 181      27.119  19.439  34.250  1.00 19.99           C  
ATOM   4011  O   SER B 181      26.069  19.702  34.837  1.00 22.69           O  
ATOM   4012  CB  SER B 181      27.679  17.128  33.530  1.00 19.52           C  
ATOM   4013  OG  SER B 181      26.311  16.764  33.493  1.00 17.43           O  
ATOM   4014  N   LYS B 182      27.623  20.194  33.280  1.00 20.42           N  
ATOM   4015  CA  LYS B 182      26.968  21.408  32.798  1.00 23.31           C  
ATOM   4016  C   LYS B 182      27.154  21.470  31.291  1.00 20.24           C  
ATOM   4017  O   LYS B 182      28.235  21.186  30.781  1.00 20.95           O  
ATOM   4018  CB  LYS B 182      27.569  22.658  33.440  1.00 28.95           C  
ATOM   4019  CG  LYS B 182      26.929  23.961  32.968  1.00 37.18           C  
ATOM   4020  CD  LYS B 182      27.674  25.161  33.525  1.00 45.89           C  
ATOM   4021  CE  LYS B 182      27.146  26.465  32.943  1.00 48.43           C  
ATOM   4022  NZ  LYS B 182      27.986  27.634  33.345  1.00 52.07           N  
ATOM   4023  N   THR B 183      26.104  21.867  30.586  1.00 16.29           N  
ATOM   4024  CA  THR B 183      26.155  21.930  29.138  1.00 15.53           C  
ATOM   4025  C   THR B 183      25.558  23.240  28.620  1.00 18.90           C  
ATOM   4026  O   THR B 183      24.572  23.754  29.166  1.00 23.08           O  
ATOM   4027  CB  THR B 183      25.357  20.784  28.526  1.00 13.03           C  
ATOM   4028  OG1 THR B 183      25.980  19.544  28.826  1.00 14.62           O  
ATOM   4029  CG2 THR B 183      25.242  20.883  27.004  1.00 12.87           C  
ATOM   4030  N   GLN B 184      26.188  23.725  27.566  1.00 20.27           N  
ATOM   4031  CA  GLN B 184      25.786  24.961  26.880  1.00 21.62           C  
ATOM   4032  C   GLN B 184      25.906  24.766  25.378  1.00 19.29           C  
ATOM   4033  O   GLN B 184      26.956  24.353  24.872  1.00 20.32           O  
ATOM   4034  CB  GLN B 184      26.700  26.117  27.291  1.00 25.47           C  
ATOM   4035  CG  GLN B 184      26.479  26.574  28.732  1.00 34.30           C  
ATOM   4036  CD  GLN B 184      27.210  27.876  29.065  1.00 41.10           C  
ATOM   4037  OE1 GLN B 184      27.206  28.807  28.260  1.00 44.13           O  
ATOM   4038  NE2 GLN B 184      27.845  28.001  30.215  1.00 46.40           N  
ATOM   4039  N   VAL B 185      24.827  25.067  24.697  1.00 17.95           N  
ATOM   4040  CA  VAL B 185      24.784  24.940  23.243  1.00 17.75           C  
ATOM   4041  C   VAL B 185      24.309  26.238  22.612  1.00 20.50           C  
ATOM   4042  O   VAL B 185      23.233  26.741  22.931  1.00 23.79           O  
ATOM   4043  CB  VAL B 185      23.838  23.818  22.832  1.00 15.07           C  
ATOM   4044  CG1 VAL B 185      23.670  23.718  21.314  1.00 11.04           C  
ATOM   4045  CG2 VAL B 185      24.316  22.444  23.299  1.00 15.72           C  
ATOM   4046  N   THR B 186      25.124  26.790  21.723  1.00 20.88           N  
ATOM   4047  CA  THR B 186      24.756  28.017  21.033  1.00 24.02           C  
ATOM   4048  C   THR B 186      24.649  27.736  19.537  1.00 24.49           C  
ATOM   4049  O   THR B 186      25.605  27.287  18.903  1.00 25.89           O  
ATOM   4050  CB  THR B 186      25.728  29.176  21.349  1.00 25.29           C  
ATOM   4051  OG1 THR B 186      25.896  30.014  20.198  1.00 26.71           O  
ATOM   4052  CG2 THR B 186      27.064  28.645  21.833  1.00 28.42           C  
ATOM   4053  N   VAL B 187      23.451  27.951  19.003  1.00 25.89           N  
ATOM   4054  CA  VAL B 187      23.156  27.706  17.596  1.00 28.33           C  
ATOM   4055  C   VAL B 187      22.829  28.981  16.831  1.00 28.72           C  
ATOM   4056  O   VAL B 187      22.155  29.872  17.348  1.00 29.34           O  
ATOM   4057  CB  VAL B 187      21.965  26.722  17.453  1.00 28.29           C  
ATOM   4058  CG1 VAL B 187      21.552  26.572  15.993  1.00 24.91           C  
ATOM   4059  CG2 VAL B 187      22.335  25.366  18.035  1.00 30.95           C  
ATOM   4060  N   GLN B 188      23.328  29.063  15.601  1.00 29.25           N  
ATOM   4061  CA  GLN B 188      23.070  30.210  14.745  1.00 30.28           C  
ATOM   4062  C   GLN B 188      21.756  29.988  14.017  1.00 29.15           C  
ATOM   4063  O   GLN B 188      21.518  28.923  13.438  1.00 29.01           O  
ATOM   4064  CB  GLN B 188      24.215  30.420  13.738  1.00 32.07           C  
ATOM   4065  CG  GLN B 188      25.476  31.042  14.349  1.00 31.83           C  
ATOM   4066  CD  GLN B 188      26.629  31.158  13.366  1.00 32.34           C  
ATOM   4067  OE1 GLN B 188      27.193  30.156  12.929  1.00 34.46           O  
ATOM   4068  NE2 GLN B 188      26.998  32.387  13.033  1.00 35.08           N  
ATOM   4069  N   TYR B 189      20.880  30.973  14.094  1.00 29.36           N  
ATOM   4070  CA  TYR B 189      19.626  30.826  13.413  1.00 31.78           C  
ATOM   4071  C   TYR B 189      19.359  31.836  12.298  1.00 33.60           C  
ATOM   4072  O   TYR B 189      20.241  32.609  11.922  1.00 33.55           O  
ATOM   4073  CB  TYR B 189      18.489  30.928  14.365  1.00 31.64           C  
ATOM   4074  CG  TYR B 189      18.287  29.936  15.449  1.00 32.05           C  
ATOM   4075  CD1 TYR B 189      19.184  29.778  16.500  1.00 33.10           C  
ATOM   4076  CD2 TYR B 189      17.186  29.113  15.385  1.00 33.04           C  
ATOM   4077  CE1 TYR B 189      18.981  28.793  17.453  1.00 33.75           C  
ATOM   4078  CE2 TYR B 189      16.971  28.131  16.319  1.00 33.71           C  
ATOM   4079  CZ  TYR B 189      17.871  27.969  17.354  1.00 33.11           C  
ATOM   4080  OH  TYR B 189      17.663  26.981  18.288  1.00 35.12           O  
ATOM   4081  N   VAL B 190      18.132  31.782  11.773  1.00 34.95           N  
ATOM   4082  CA  VAL B 190      17.660  32.602  10.660  1.00 35.21           C  
ATOM   4083  C   VAL B 190      16.142  32.467  10.618  1.00 36.03           C  
ATOM   4084  O   VAL B 190      15.610  31.354  10.617  1.00 35.87           O  
ATOM   4085  CB  VAL B 190      18.257  32.086   9.307  1.00 34.05           C  
ATOM   4086  CG1 VAL B 190      17.233  32.162   8.179  1.00 34.45           C  
ATOM   4087  CG2 VAL B 190      19.476  32.912   8.926  1.00 37.99           C  
ATOM   4088  N   GLN B 191      15.450  33.604  10.594  1.00 38.44           N  
ATOM   4089  CA  GLN B 191      13.993  33.606  10.535  1.00 43.30           C  
ATOM   4090  C   GLN B 191      13.495  33.083   9.188  1.00 47.01           C  
ATOM   4091  O   GLN B 191      14.292  32.740   8.310  1.00 50.70           O  
ATOM   4092  CB  GLN B 191      13.443  35.011  10.779  1.00 41.59           C  
ATOM   4093  CG  GLN B 191      13.368  35.410  12.244  1.00 41.61           C  
ATOM   4094  CD  GLN B 191      14.589  36.173  12.716  1.00 42.68           C  
ATOM   4095  OE1 GLN B 191      14.519  37.375  12.992  1.00 44.43           O  
ATOM   4096  NE2 GLN B 191      15.723  35.482  12.823  1.00 43.35           N  
ATOM   4097  N   ASP B 192      12.178  33.018   9.028  1.00 49.78           N  
ATOM   4098  CA  ASP B 192      11.602  32.526   7.787  1.00 51.76           C  
ATOM   4099  C   ASP B 192      10.124  32.850   7.698  1.00 51.09           C  
ATOM   4100  O   ASP B 192       9.285  32.060   8.115  1.00 49.28           O  
ATOM   4101  CB  ASP B 192      11.793  31.017   7.664  1.00 54.88           C  
ATOM   4102  CG  ASP B 192      11.320  30.482   6.322  1.00 57.83           C  
ATOM   4103  OD1 ASP B 192      10.101  30.243   6.164  1.00 58.02           O  
ATOM   4104  OD2 ASP B 192      12.172  30.287   5.428  1.00 59.68           O  
ATOM   4105  N   ASN B 193       9.824  34.018   7.139  1.00 54.45           N  
ATOM   4106  CA  ASN B 193       8.456  34.534   6.966  1.00 59.51           C  
ATOM   4107  C   ASN B 193       7.461  33.858   7.889  1.00 58.95           C  
ATOM   4108  O   ASN B 193       6.366  33.460   7.473  1.00 60.37           O  
ATOM   4109  CB  ASN B 193       8.014  34.378   5.516  1.00 63.46           C  
ATOM   4110  CG  ASN B 193       8.869  35.201   4.555  1.00 67.31           C  
ATOM   4111  OD1 ASN B 193      10.048  34.899   4.373  1.00 69.75           O  
ATOM   4112  ND2 ASN B 193       8.341  36.235   3.929  1.00 71.37           N  
ATOM   4113  N   GLY B 194       7.884  33.800   9.108  1.00 57.80           N  
ATOM   4114  CA  GLY B 194       7.153  33.181  10.196  1.00 56.67           C  
ATOM   4115  C   GLY B 194       8.109  33.126  11.368  1.00 55.15           C  
ATOM   4116  O   GLY B 194       8.120  34.022  12.224  1.00 55.81           O  
ATOM   4117  N   ALA B 195       8.943  32.087  11.409  1.00 53.59           N  
ATOM   4118  CA  ALA B 195       9.922  32.042  12.488  1.00 51.69           C  
ATOM   4119  C   ALA B 195      10.725  30.741  12.676  1.00 51.77           C  
ATOM   4120  O   ALA B 195      10.238  29.636  12.395  1.00 52.46           O  
ATOM   4121  CB  ALA B 195       9.231  32.276  13.830  1.00 48.60           C  
ATOM   4122  N   VAL B 196      11.888  31.105  13.157  1.00 26.75           N  
ATOM   4123  CA  VAL B 196      13.003  30.326  13.707  1.00 29.03           C  
ATOM   4124  C   VAL B 196      13.421  29.001  13.104  1.00 26.27           C  
ATOM   4125  O   VAL B 196      12.966  27.917  13.480  1.00 28.01           O  
ATOM   4126  CB  VAL B 196      12.725  30.062  15.187  1.00 30.72           C  
ATOM   4127  CG1 VAL B 196      13.843  29.292  15.884  1.00 27.89           C  
ATOM   4128  CG2 VAL B 196      12.554  31.360  15.992  1.00 26.09           C  
ATOM   4129  N   ILE B 197      14.465  29.089  12.293  1.00 24.06           N  
ATOM   4130  CA  ILE B 197      15.040  27.913  11.663  1.00 28.01           C  
ATOM   4131  C   ILE B 197      16.535  27.820  12.008  1.00 26.41           C  
ATOM   4132  O   ILE B 197      17.304  28.728  11.696  1.00 26.27           O  
ATOM   4133  CB  ILE B 197      14.914  27.957  10.118  1.00 31.39           C  
ATOM   4134  CG1 ILE B 197      13.446  28.048   9.695  1.00 34.24           C  
ATOM   4135  CG2 ILE B 197      15.561  26.718   9.504  1.00 34.30           C  
ATOM   4136  CD1 ILE B 197      13.238  27.943   8.194  1.00 35.88           C  
ATOM   4137  N   PRO B 198      16.950  26.752  12.712  1.00 25.67           N  
ATOM   4138  CA  PRO B 198      18.357  26.566  13.087  1.00 23.50           C  
ATOM   4139  C   PRO B 198      19.232  26.254  11.876  1.00 22.42           C  
ATOM   4140  O   PRO B 198      18.846  25.477  11.003  1.00 22.44           O  
ATOM   4141  CB  PRO B 198      18.300  25.363  14.017  1.00 23.69           C  
ATOM   4142  CG  PRO B 198      17.139  24.581  13.486  1.00 25.36           C  
ATOM   4143  CD  PRO B 198      16.128  25.687  13.313  1.00 26.88           C  
ATOM   4144  N   VAL B 199      20.423  26.837  11.851  1.00 21.28           N  
ATOM   4145  CA  VAL B 199      21.347  26.641  10.738  1.00 23.83           C  
ATOM   4146  C   VAL B 199      22.533  25.748  11.076  1.00 24.88           C  
ATOM   4147  O   VAL B 199      22.855  24.828  10.325  1.00 26.33           O  
ATOM   4148  CB  VAL B 199      21.866  27.999  10.212  1.00 24.51           C  
ATOM   4149  CG1 VAL B 199      22.754  27.798   8.984  1.00 24.67           C  
ATOM   4150  CG2 VAL B 199      20.697  28.916   9.878  1.00 25.50           C  
ATOM   4151  N   ARG B 200      23.188  26.023  12.198  1.00 25.71           N  
ATOM   4152  CA  ARG B 200      24.342  25.230  12.610  1.00 27.38           C  
ATOM   4153  C   ARG B 200      24.713  25.500  14.063  1.00 28.87           C  
ATOM   4154  O   ARG B 200      24.364  26.542  14.623  1.00 29.69           O  
ATOM   4155  CB  ARG B 200      25.556  25.546  11.727  1.00 30.07           C  
ATOM   4156  CG  ARG B 200      26.167  26.924  11.965  1.00 28.51           C  
ATOM   4157  CD  ARG B 200      27.604  27.010  11.453  1.00 29.67           C  
ATOM   4158  NE  ARG B 200      28.403  27.913  12.280  1.00 32.98           N  
ATOM   4159  CZ  ARG B 200      29.561  27.590  12.855  1.00 33.80           C  
ATOM   4160  NH1 ARG B 200      30.080  26.378  12.692  1.00 35.84           N  
ATOM   4161  NH2 ARG B 200      30.175  28.464  13.641  1.00 31.69           N  
ATOM   4162  N   VAL B 201      25.421  24.551  14.668  1.00 27.93           N  
ATOM   4163  CA  VAL B 201      25.880  24.701  16.040  1.00 26.10           C  
ATOM   4164  C   VAL B 201      27.157  25.531  15.996  1.00 25.88           C  
ATOM   4165  O   VAL B 201      28.183  25.081  15.487  1.00 25.25           O  
ATOM   4166  CB  VAL B 201      26.174  23.337  16.687  1.00 24.89           C  
ATOM   4167  CG1 VAL B 201      26.689  23.521  18.094  1.00 24.20           C  
ATOM   4168  CG2 VAL B 201      24.909  22.489  16.697  1.00 25.29           C  
ATOM   4169  N   HIS B 202      27.073  26.756  16.501  1.00 25.37           N  
ATOM   4170  CA  HIS B 202      28.213  27.668  16.515  1.00 25.39           C  
ATOM   4171  C   HIS B 202      29.304  27.193  17.471  1.00 24.99           C  
ATOM   4172  O   HIS B 202      30.468  27.069  17.086  1.00 26.81           O  
ATOM   4173  CB  HIS B 202      27.743  29.073  16.886  1.00 26.44           C  
ATOM   4174  CG  HIS B 202      28.805  30.119  16.760  1.00 29.87           C  
ATOM   4175  ND1 HIS B 202      29.955  30.106  17.518  1.00 33.49           N  
ATOM   4176  CD2 HIS B 202      28.879  31.221  15.978  1.00 32.08           C  
ATOM   4177  CE1 HIS B 202      30.692  31.158  17.211  1.00 37.53           C  
ATOM   4178  NE2 HIS B 202      30.063  31.850  16.281  1.00 36.78           N  
ATOM   4179  N   THR B 203      28.919  26.931  18.715  1.00 22.59           N  
ATOM   4180  CA  THR B 203      29.850  26.453  19.726  1.00 21.49           C  
ATOM   4181  C   THR B 203      29.146  25.637  20.808  1.00 21.05           C  
ATOM   4182  O   THR B 203      27.962  25.831  21.087  1.00 20.91           O  
ATOM   4183  CB  THR B 203      30.703  27.604  20.343  1.00 21.99           C  
ATOM   4184  OG1 THR B 203      31.179  27.223  21.642  1.00 22.22           O  
ATOM   4185  CG2 THR B 203      29.926  28.891  20.435  1.00 19.84           C  
ATOM   4186  N   ILE B 204      29.891  24.700  21.382  1.00 19.82           N  
ATOM   4187  CA  ILE B 204      29.391  23.812  22.422  1.00 20.04           C  
ATOM   4188  C   ILE B 204      30.353  23.818  23.598  1.00 23.41           C  
ATOM   4189  O   ILE B 204      31.560  23.652  23.425  1.00 26.19           O  
ATOM   4190  CB  ILE B 204      29.293  22.361  21.902  1.00 17.45           C  
ATOM   4191  CG1 ILE B 204      28.245  22.264  20.798  1.00 15.40           C  
ATOM   4192  CG2 ILE B 204      28.981  21.391  23.040  1.00 16.11           C  
ATOM   4193  CD1 ILE B 204      28.174  20.907  20.152  1.00 17.25           C  
ATOM   4194  N   VAL B 205      29.814  24.023  24.795  1.00 23.09           N  
ATOM   4195  CA  VAL B 205      30.622  24.021  26.004  1.00 20.68           C  
ATOM   4196  C   VAL B 205      30.061  22.964  26.922  1.00 20.46           C  
ATOM   4197  O   VAL B 205      28.867  22.954  27.224  1.00 22.91           O
[truncated: 145,882 more chars]
