# Supplementary material for: Mapping small molecule binding data to structural domains
Source: BMC Bioinformatics. 2012 Dec 7;13(Suppl 17):S11. doi: 10.1186/1471-2105-13-S17-S11 (PMC3521243; doi:10.1186/1471-2105-13-S17-S11)
Supplement: Additional file 4 — Session files of small molecule binding at the interface of Pfam-A domains. Zipped folder containing Qt-MG session files and required PDB files. [file 1471-2105-13-S17-S11-S4.zip › additional_file_5/1oth.pdb]

HEADER    TRANSFERASE                             06-OCT-98   1OTH              
TITLE     CRYSTAL STRUCTURE OF HUMAN ORNITHINE TRANSCARBAMOYLASE COMPLEXED WITH 
TITLE    2 N-PHOSPHONACETYL-L-ORNITHINE                                         
COMPND    MOL_ID: 1;                                                            
COMPND   2 MOLECULE: PROTEIN (ORNITHINE TRANSCARBAMOYLASE);                     
COMPND   3 CHAIN: A;                                                            
COMPND   4 ENGINEERED: YES;                                                     
COMPND   5 OTHER_DETAILS: N-PHOSPHONACETYL-L-ORNITHINE BIND ACTIVE SITE         
SOURCE    MOL_ID: 1;                                                            
SOURCE   2 ORGANISM_SCIENTIFIC: HOMO SAPIENS;                                   
SOURCE   3 ORGANISM_COMMON: HUMAN;                                              
SOURCE   4 ORGANISM_TAXID: 9606;                                                
SOURCE   5 EXPRESSION_SYSTEM: ESCHERICHIA COLI;                                 
SOURCE   6 EXPRESSION_SYSTEM_TAXID: 562;                                        
SOURCE   7 EXPRESSION_SYSTEM_VECTOR: PET 21A+;                                  
SOURCE   8 EXPRESSION_SYSTEM_PLASMID: PETOTCII                                  
KEYWDS    TRANSCARBAMOYLASE, TRANSFERASE                                        
EXPDTA    X-RAY DIFFRACTION                                                     
AUTHOR    D.SHI,H.MORIZONO,Y.HA,M.AOYAGI,N.TUCHMAN,N.M.ALLEWELL                 
REVDAT   3   13-JUL-11 1OTH    1       VERSN                                    
REVDAT   2   24-FEB-09 1OTH    1       VERSN                                    
REVDAT   1   06-OCT-99 1OTH    0                                                
JRNL        AUTH   D.SHI,H.MORIZONO,Y.HA,M.AOYAGI,M.TUCHMAN,N.M.ALLEWELL        
JRNL        TITL   1.85-A RESOLUTION CRYSTAL STRUCTURE OF HUMAN ORNITHINE       
JRNL        TITL 2 TRANSCARBAMOYLASE COMPLEXED WITH                             
JRNL        TITL 3 N-PHOSPHONACETYL-L-ORNITHINE. CATALYTIC MECHANISM AND        
JRNL        TITL 4 CORRELATION WITH INHERITED DEFICIENCY.                       
JRNL        REF    J.BIOL.CHEM.                  V. 273 34247 1998              
JRNL        REFN                   ISSN 0021-9258                               
JRNL        PMID   9852088                                                      
JRNL        DOI    10.1074/JBC.273.51.34247                                     
REMARK   2                                                                      
REMARK   2 RESOLUTION.    1.85 ANGSTROMS.                                       
REMARK   3                                                                      
REMARK   3 REFINEMENT.                                                          
REMARK   3   PROGRAM     : X-PLOR 3.851                                         
REMARK   3   AUTHORS     : BRUNGER                                              
REMARK   3                                                                      
REMARK   3  DATA USED IN REFINEMENT.                                            
REMARK   3   RESOLUTION RANGE HIGH (ANGSTROMS) : 1.85                           
REMARK   3   RESOLUTION RANGE LOW  (ANGSTROMS) : 40.00                          
REMARK   3   DATA CUTOFF            (SIGMA(F)) : 2.000                          
REMARK   3   DATA CUTOFF HIGH         (ABS(F)) : 10000000.000                   
REMARK   3   DATA CUTOFF LOW          (ABS(F)) : 0.0010                         
REMARK   3   COMPLETENESS (WORKING+TEST)   (%) : 85.6                           
REMARK   3   NUMBER OF REFLECTIONS             : 48218                          
REMARK   3                                                                      
REMARK   3  FIT TO DATA USED IN REFINEMENT.                                     
REMARK   3   CROSS-VALIDATION METHOD          : THROUGHOUT                      
REMARK   3   FREE R VALUE TEST SET SELECTION  : RANDOM                          
REMARK   3   R VALUE            (WORKING SET) : 0.179                           
REMARK   3   FREE R VALUE                     : 0.201                           
REMARK   3   FREE R VALUE TEST SET SIZE   (%) : 10.000                          
REMARK   3   FREE R VALUE TEST SET COUNT      : NULL                            
REMARK   3   ESTIMATED ERROR OF FREE R VALUE  : NULL                            
REMARK   3                                                                      
REMARK   3  FIT IN THE HIGHEST RESOLUTION BIN.                                  
REMARK   3   TOTAL NUMBER OF BINS USED           : 8                            
REMARK   3   BIN RESOLUTION RANGE HIGH       (A) : 1.85                         
REMARK   3   BIN RESOLUTION RANGE LOW        (A) : 1.93                         
REMARK   3   BIN COMPLETENESS (WORKING+TEST) (%) : 55.10                        
REMARK   3   REFLECTIONS IN BIN    (WORKING SET) : 3248                         
REMARK   3   BIN R VALUE           (WORKING SET) : 0.2430                       
REMARK   3   BIN FREE R VALUE                    : 0.2510                       
REMARK   3   BIN FREE R VALUE TEST SET SIZE  (%) : 8.60                         
REMARK   3   BIN FREE R VALUE TEST SET COUNT     : NULL                         
REMARK   3   ESTIMATED ERROR OF BIN FREE R VALUE : NULL                         
REMARK   3                                                                      
REMARK   3  NUMBER OF NON-HYDROGEN ATOMS USED IN REFINEMENT.                    
REMARK   3   PROTEIN ATOMS            : 2533                                    
REMARK   3   NUCLEIC ACID ATOMS       : 0                                       
REMARK   3   HETEROGEN ATOMS          : 16                                      
REMARK   3   SOLVENT ATOMS            : 215                                     
REMARK   3                                                                      
REMARK   3  B VALUES.                                                           
REMARK   3   FROM WILSON PLOT           (A**2) : 15.70                          
REMARK   3   MEAN B VALUE      (OVERALL, A**2) : 17.80                          
REMARK   3   OVERALL ANISOTROPIC B VALUE.                                       
REMARK   3    B11 (A**2) : NULL                                                 
REMARK   3    B22 (A**2) : NULL                                                 
REMARK   3    B33 (A**2) : NULL                                                 
REMARK   3    B12 (A**2) : NULL                                                 
REMARK   3    B13 (A**2) : NULL                                                 
REMARK   3    B23 (A**2) : NULL                                                 
REMARK   3                                                                      
REMARK   3  ESTIMATED COORDINATE ERROR.                                         
REMARK   3   ESD FROM LUZZATI PLOT        (A) : NULL                            
REMARK   3   ESD FROM SIGMAA              (A) : NULL                            
REMARK   3   LOW RESOLUTION CUTOFF        (A) : NULL                            
REMARK   3                                                                      
REMARK   3  CROSS-VALIDATED ESTIMATED COORDINATE ERROR.                         
REMARK   3   ESD FROM C-V LUZZATI PLOT    (A) : NULL                            
REMARK   3   ESD FROM C-V SIGMAA          (A) : NULL                            
REMARK   3                                                                      
REMARK   3  RMS DEVIATIONS FROM IDEAL VALUES.                                   
REMARK   3   BOND LENGTHS                 (A) : 0.011                           
REMARK   3   BOND ANGLES            (DEGREES) : 2.41                            
REMARK   3   DIHEDRAL ANGLES        (DEGREES) : 23.90                           
REMARK   3   IMPROPER ANGLES        (DEGREES) : 0.88                            
REMARK   3                                                                      
REMARK   3  ISOTROPIC THERMAL MODEL : NULL                                      
REMARK   3                                                                      
REMARK   3  ISOTROPIC THERMAL FACTOR RESTRAINTS.    RMS    SIGMA                
REMARK   3   MAIN-CHAIN BOND              (A**2) : NULL  ; NULL                 
REMARK   3   MAIN-CHAIN ANGLE             (A**2) : NULL  ; NULL                 
REMARK   3   SIDE-CHAIN BOND              (A**2) : NULL  ; NULL                 
REMARK   3   SIDE-CHAIN ANGLE             (A**2) : NULL  ; NULL                 
REMARK   3                                                                      
REMARK   3  NCS MODEL : NULL                                                    
REMARK   3                                                                      
REMARK   3  NCS RESTRAINTS.                         RMS   SIGMA/WEIGHT          
REMARK   3   GROUP  1  POSITIONAL            (A) : NULL  ; NULL                 
REMARK   3   GROUP  1  B-FACTOR           (A**2) : NULL  ; NULL                 
REMARK   3                                                                      
REMARK   3  PARAMETER FILE  1  : PARAM19X.PRO                                   
REMARK   3  PARAMETER FILE  2  : NULL                                           
REMARK   3  TOPOLOGY FILE  1   : TOPH19X.PRO                                    
REMARK   3  TOPOLOGY FILE  2   : NULL                                           
REMARK   3                                                                      
REMARK   3  OTHER REFINEMENT REMARKS: NULL                                      
REMARK   4                                                                      
REMARK   4 1OTH COMPLIES WITH FORMAT V. 3.30, 13-JUL-11                         
REMARK 100                                                                      
REMARK 100 THIS ENTRY HAS BEEN PROCESSED BY RCSB ON 20-JUL-99.                  
REMARK 100 THE RCSB ID CODE IS RCSB007024.                                      
REMARK 200                                                                      
REMARK 200 EXPERIMENTAL DETAILS                                                 
REMARK 200  EXPERIMENT TYPE                : X-RAY DIFFRACTION                  
REMARK 200  DATE OF DATA COLLECTION        : 15-MAR-98                          
REMARK 200  TEMPERATURE           (KELVIN) : 120                                
REMARK 200  PH                             : 7.5                                
REMARK 200  NUMBER OF CRYSTALS USED        : 1                                  
REMARK 200                                                                      
REMARK 200  SYNCHROTRON              (Y/N) : Y                                  
REMARK 200  RADIATION SOURCE               : NSLS                               
REMARK 200  BEAMLINE                       : X12C                               
REMARK 200  X-RAY GENERATOR MODEL          : NULL                               
REMARK 200  MONOCHROMATIC OR LAUE    (M/L) : M                                  
REMARK 200  WAVELENGTH OR RANGE        (A) : 1.10                               
REMARK 200  MONOCHROMATOR                  : NULL                               
REMARK 200  OPTICS                         : NULL                               
REMARK 200                                                                      
REMARK 200  DETECTOR TYPE                  : NULL                               
REMARK 200  DETECTOR MANUFACTURER          : NULL                               
REMARK 200  INTENSITY-INTEGRATION SOFTWARE : DENZO                              
REMARK 200  DATA SCALING SOFTWARE          : SCALEPACK                          
REMARK 200                                                                      
REMARK 200  NUMBER OF UNIQUE REFLECTIONS   : 51424                              
REMARK 200  RESOLUTION RANGE HIGH      (A) : 1.850                              
REMARK 200  RESOLUTION RANGE LOW       (A) : 40.000                             
REMARK 200  REJECTION CRITERIA  (SIGMA(I)) : 1.000                              
REMARK 200                                                                      
REMARK 200 OVERALL.                                                             
REMARK 200  COMPLETENESS FOR RANGE     (%) : 86.4                               
REMARK 200  DATA REDUNDANCY                : 28.000                             
REMARK 200  R MERGE                    (I) : 0.09300                            
REMARK 200  R SYM                      (I) : NULL                               
REMARK 200  <I/SIGMA(I)> FOR THE DATA SET  : 12.2000                            
REMARK 200                                                                      
REMARK 200 IN THE HIGHEST RESOLUTION SHELL.                                     
REMARK 200  HIGHEST RESOLUTION SHELL, RANGE HIGH (A) : 1.85                     
REMARK 200  HIGHEST RESOLUTION SHELL, RANGE LOW  (A) : 1.93                     
REMARK 200  COMPLETENESS FOR SHELL     (%) : 63.3                               
REMARK 200  DATA REDUNDANCY IN SHELL       : 25.00                              
REMARK 200  R MERGE FOR SHELL          (I) : 0.27000                            
REMARK 200  R SYM FOR SHELL            (I) : NULL                               
REMARK 200  <I/SIGMA(I)> FOR SHELL         : 3.400                              
REMARK 200                                                                      
REMARK 200 DIFFRACTION PROTOCOL: SINGLE WAVELENGTH                              
REMARK 200 METHOD USED TO DETERMINE THE STRUCTURE: MOLECULAR REPLACEMENT        
REMARK 200 SOFTWARE USED: AMORE                                                 
REMARK 200 STARTING MODEL: PDB ENTRY 2ORT                                       
REMARK 200                                                                      
REMARK 200 REMARK: NULL                                                         
REMARK 280                                                                      
REMARK 280 CRYSTAL                                                              
REMARK 280 SOLVENT CONTENT, VS   (%): 73.00                                     
REMARK 280 MATTHEWS COEFFICIENT, VM (ANGSTROMS**3/DA): 4.80                     
REMARK 280                                                                      
REMARK 280 CRYSTALLIZATION CONDITIONS: 20 MM TRISAC, 2MM EDTA, 20MM KCL, 4MM    
REMARK 280  PALO PH=7.4, PH 7.5                                                 
REMARK 290                                                                      
REMARK 290 CRYSTALLOGRAPHIC SYMMETRY                                            
REMARK 290 SYMMETRY OPERATORS FOR SPACE GROUP: P 21 3                           
REMARK 290                                                                      
REMARK 290      SYMOP   SYMMETRY                                                
REMARK 290     NNNMMM   OPERATOR                                                
REMARK 290       1555   X,Y,Z                                                   
REMARK 290       2555   -X+1/2,-Y,Z+1/2                                         
REMARK 290       3555   -X,Y+1/2,-Z+1/2                                         
REMARK 290       4555   X+1/2,-Y+1/2,-Z                                         
REMARK 290       5555   Z,X,Y                                                   
REMARK 290       6555   Z+1/2,-X+1/2,-Y                                         
REMARK 290       7555   -Z+1/2,-X,Y+1/2                                         
REMARK 290       8555   -Z,X+1/2,-Y+1/2                                         
REMARK 290       9555   Y,Z,X                                                   
REMARK 290      10555   -Y,Z+1/2,-X+1/2                                         
REMARK 290      11555   Y+1/2,-Z+1/2,-X                                         
REMARK 290      12555   -Y+1/2,-Z,X+1/2                                         
REMARK 290                                                                      
REMARK 290     WHERE NNN -> OPERATOR NUMBER                                     
REMARK 290           MMM -> TRANSLATION VECTOR                                  
REMARK 290                                                                      
REMARK 290 CRYSTALLOGRAPHIC SYMMETRY TRANSFORMATIONS                            
REMARK 290 THE FOLLOWING TRANSFORMATIONS OPERATE ON THE ATOM/HETATM             
REMARK 290 RECORDS IN THIS ENTRY TO PRODUCE CRYSTALLOGRAPHICALLY                
REMARK 290 RELATED MOLECULES.                                                   
REMARK 290   SMTRY1   1  1.000000  0.000000  0.000000        0.00000            
REMARK 290   SMTRY2   1  0.000000  1.000000  0.000000        0.00000            
REMARK 290   SMTRY3   1  0.000000  0.000000  1.000000        0.00000            
REMARK 290   SMTRY1   2 -1.000000  0.000000  0.000000       62.95000            
REMARK 290   SMTRY2   2  0.000000 -1.000000  0.000000        0.00000            
REMARK 290   SMTRY3   2  0.000000  0.000000  1.000000       62.95000            
REMARK 290   SMTRY1   3 -1.000000  0.000000  0.000000        0.00000            
REMARK 290   SMTRY2   3  0.000000  1.000000  0.000000       62.95000            
REMARK 290   SMTRY3   3  0.000000  0.000000 -1.000000       62.95000            
REMARK 290   SMTRY1   4  1.000000  0.000000  0.000000       62.95000            
REMARK 290   SMTRY2   4  0.000000 -1.000000  0.000000       62.95000            
REMARK 290   SMTRY3   4  0.000000  0.000000 -1.000000        0.00000            
REMARK 290   SMTRY1   5  0.000000  0.000000  1.000000        0.00000            
REMARK 290   SMTRY2   5  1.000000  0.000000  0.000000        0.00000            
REMARK 290   SMTRY3   5  0.000000  1.000000  0.000000        0.00000            
REMARK 290   SMTRY1   6  0.000000  0.000000  1.000000       62.95000            
REMARK 290   SMTRY2   6 -1.000000  0.000000  0.000000       62.95000            
REMARK 290   SMTRY3   6  0.000000 -1.000000  0.000000        0.00000            
REMARK 290   SMTRY1   7  0.000000  0.000000 -1.000000       62.95000            
REMARK 290   SMTRY2   7 -1.000000  0.000000  0.000000        0.00000            
REMARK 290   SMTRY3   7  0.000000  1.000000  0.000000       62.95000            
REMARK 290   SMTRY1   8  0.000000  0.000000 -1.000000        0.00000            
REMARK 290   SMTRY2   8  1.000000  0.000000  0.000000       62.95000            
REMARK 290   SMTRY3   8  0.000000 -1.000000  0.000000       62.95000            
REMARK 290   SMTRY1   9  0.000000  1.000000  0.000000        0.00000            
REMARK 290   SMTRY2   9  0.000000  0.000000  1.000000        0.00000            
REMARK 290   SMTRY3   9  1.000000  0.000000  0.000000        0.00000            
REMARK 290   SMTRY1  10  0.000000 -1.000000  0.000000        0.00000            
REMARK 290   SMTRY2  10  0.000000  0.000000  1.000000       62.95000            
REMARK 290   SMTRY3  10 -1.000000  0.000000  0.000000       62.95000            
REMARK 290   SMTRY1  11  0.000000  1.000000  0.000000       62.95000            
REMARK 290   SMTRY2  11  0.000000  0.000000 -1.000000       62.95000            
REMARK 290   SMTRY3  11 -1.000000  0.000000  0.000000        0.00000            
REMARK 290   SMTRY1  12  0.000000 -1.000000  0.000000       62.95000            
REMARK 290   SMTRY2  12  0.000000  0.000000 -1.000000        0.00000            
REMARK 290   SMTRY3  12  1.000000  0.000000  0.000000       62.95000            
REMARK 290                                                                      
REMARK 290 REMARK: NULL                                                         
REMARK 300                                                                      
REMARK 300 BIOMOLECULE: 1                                                       
REMARK 300 SEE REMARK 350 FOR THE AUTHOR PROVIDED AND/OR PROGRAM                
REMARK 300 GENERATED ASSEMBLY INFORMATION FOR THE STRUCTURE IN                  
REMARK 300 THIS ENTRY. THE REMARK MAY ALSO PROVIDE INFORMATION ON               
REMARK 300 BURIED SURFACE AREA.                                                 
REMARK 350                                                                      
REMARK 350 COORDINATES FOR A COMPLETE MULTIMER REPRESENTING THE KNOWN           
REMARK 350 BIOLOGICALLY SIGNIFICANT OLIGOMERIZATION STATE OF THE                
REMARK 350 MOLECULE CAN BE GENERATED BY APPLYING BIOMT TRANSFORMATIONS          
REMARK 350 GIVEN BELOW.  BOTH NON-CRYSTALLOGRAPHIC AND                          
REMARK 350 CRYSTALLOGRAPHIC OPERATIONS ARE GIVEN.                               
REMARK 350                                                                      
REMARK 350 BIOMOLECULE: 1                                                       
REMARK 350 AUTHOR DETERMINED BIOLOGICAL UNIT: TRIMERIC                          
REMARK 350 SOFTWARE DETERMINED QUATERNARY STRUCTURE: TRIMERIC                   
REMARK 350 SOFTWARE USED: PISA,PQS                                              
REMARK 350 TOTAL BURIED SURFACE AREA: 6900 ANGSTROM**2                          
REMARK 350 SURFACE AREA OF THE COMPLEX: 34610 ANGSTROM**2                       
REMARK 350 CHANGE IN SOLVENT FREE ENERGY: -36.0 KCAL/MOL                        
REMARK 350 APPLY THE FOLLOWING TO CHAINS: A                                     
REMARK 350   BIOMT1   1  1.000000  0.000000  0.000000        0.00000            
REMARK 350   BIOMT2   1  0.000000  1.000000  0.000000        0.00000            
REMARK 350   BIOMT3   1  0.000000  0.000000  1.000000        0.00000            
REMARK 350   BIOMT1   2  0.000000  0.000000  1.000000        0.00000            
REMARK 350   BIOMT2   2  1.000000  0.000000  0.000000        0.00000            
REMARK 350   BIOMT3   2  0.000000  1.000000  0.000000        0.00000            
REMARK 350   BIOMT1   3  0.000000  1.000000  0.000000        0.00000            
REMARK 350   BIOMT2   3  0.000000  0.000000  1.000000        0.00000            
REMARK 350   BIOMT3   3  1.000000  0.000000  0.000000        0.00000            
REMARK 375                                                                      
REMARK 375 SPECIAL POSITION                                                     
REMARK 375 THE FOLLOWING ATOMS ARE FOUND TO BE WITHIN 0.15 ANGSTROMS            
REMARK 375 OF A SYMMETRY RELATED ATOM AND ARE ASSUMED TO BE ON SPECIAL          
REMARK 375 POSITIONS.                                                           
REMARK 375                                                                      
REMARK 375 ATOM RES CSSEQI                                                      
REMARK 375      HOH A 356  LIES ON A SPECIAL POSITION.                          
REMARK 470                                                                      
REMARK 470 MISSING ATOM                                                         
REMARK 470 THE FOLLOWING RESIDUES HAVE MISSING ATOMS (M=MODEL NUMBER;           
REMARK 470 RES=RESIDUE NAME; C=CHAIN IDENTIFIER; SSEQ=SEQUENCE NUMBER;          
REMARK 470 I=INSERTION CODE):                                                   
REMARK 470   M RES CSSEQI  ATOMS                                                
REMARK 470     LYS A  34    CG   CD   CE   NZ                                   
REMARK 500                                                                      
REMARK 500 GEOMETRY AND STEREOCHEMISTRY                                         
REMARK 500 SUBTOPIC: COVALENT BOND LENGTHS                                      
REMARK 500                                                                      
REMARK 500 THE STEREOCHEMICAL PARAMETERS OF THE FOLLOWING RESIDUES              
REMARK 500 HAVE VALUES WHICH DEVIATE FROM EXPECTED VALUES BY MORE               
REMARK 500 THAN 6*RMSD (M=MODEL NUMBER; RES=RESIDUE NAME; C=CHAIN               
REMARK 500 IDENTIFIER; SSEQ=SEQUENCE NUMBER; I=INSERTION CODE).                 
REMARK 500                                                                      
REMARK 500 STANDARD TABLE:                                                      
REMARK 500 FORMAT: (10X,I3,1X,2(A3,1X,A1,I4,A1,1X,A4,3X),1X,F6.3)               
REMARK 500                                                                      
REMARK 500 EXPECTED VALUES PROTEIN: ENGH AND HUBER, 1999                        
REMARK 500 EXPECTED VALUES NUCLEIC ACID: CLOWNEY ET AL 1996                     
REMARK 500                                                                      
REMARK 500  M RES CSSEQI ATM1   RES CSSEQI ATM2   DEVIATION                     
REMARK 500    HIS A 107   NE2   HIS A 107   CD2    -0.067                       
REMARK 500    HIS A 117   NE2   HIS A 117   CD2    -0.067                       
REMARK 500    HIS A 182   NE2   HIS A 182   CD2    -0.068                       
REMARK 500    HIS A 214   NE2   HIS A 214   CD2    -0.069                       
REMARK 500    HIS A 255   NE2   HIS A 255   CD2    -0.066                       
REMARK 500                                                                      
REMARK 500 REMARK: NULL                                                         
REMARK 500                                                                      
REMARK 500 GEOMETRY AND STEREOCHEMISTRY                                         
REMARK 500 SUBTOPIC: COVALENT BOND ANGLES                                       
REMARK 500                                                                      
REMARK 500 THE STEREOCHEMICAL PARAMETERS OF THE FOLLOWING RESIDUES              
REMARK 500 HAVE VALUES WHICH DEVIATE FROM EXPECTED VALUES BY MORE               
REMARK 500 THAN 6*RMSD (M=MODEL NUMBER; RES=RESIDUE NAME; C=CHAIN               
REMARK 500 IDENTIFIER; SSEQ=SEQUENCE NUMBER; I=INSERTION CODE).                 
REMARK 500                                                                      
REMARK 500 STANDARD TABLE:                                                      
REMARK 500 FORMAT: (10X,I3,1X,A3,1X,A1,I4,A1,3(1X,A4,2X),12X,F5.1)              
REMARK 500                                                                      
REMARK 500 EXPECTED VALUES PROTEIN: ENGH AND HUBER, 1999                        
REMARK 500 EXPECTED VALUES NUCLEIC ACID: CLOWNEY ET AL 1996                     
REMARK 500                                                                      
REMARK 500  M RES CSSEQI ATM1   ATM2   ATM3                                     
REMARK 500    TRP A  58   CD1 -  CG  -  CD2 ANGL. DEV. =   5.4 DEGREES          
REMARK 500    TRP A  58   CE2 -  CD2 -  CG  ANGL. DEV. =  -5.5 DEGREES          
REMARK 500    TRP A 193   CD1 -  CG  -  CD2 ANGL. DEV. =   6.1 DEGREES          
REMARK 500    TRP A 193   CE2 -  CD2 -  CG  ANGL. DEV. =  -5.9 DEGREES          
REMARK 500    TRP A 265   CD1 -  CG  -  CD2 ANGL. DEV. =   6.2 DEGREES          
REMARK 500    TRP A 265   CE2 -  CD2 -  CG  ANGL. DEV. =  -5.6 DEGREES          
REMARK 500    ARG A 270   NE  -  CZ  -  NH1 ANGL. DEV. =   3.3 DEGREES          
REMARK 500    TRP A 298   CD1 -  CG  -  CD2 ANGL. DEV. =   6.0 DEGREES          
REMARK 500    TRP A 298   CE2 -  CD2 -  CG  ANGL. DEV. =  -5.5 DEGREES          
REMARK 500    TRP A 332   CD1 -  CG  -  CD2 ANGL. DEV. =   6.0 DEGREES          
REMARK 500    TRP A 332   CE2 -  CD2 -  CG  ANGL. DEV. =  -6.0 DEGREES          
REMARK 500                                                                      
REMARK 500 REMARK: NULL                                                         
REMARK 500                                                                      
REMARK 500 GEOMETRY AND STEREOCHEMISTRY                                         
REMARK 500 SUBTOPIC: TORSION ANGLES                                             
REMARK 500                                                                      
REMARK 500 TORSION ANGLES OUTSIDE THE EXPECTED RAMACHANDRAN REGIONS:            
REMARK 500 (M=MODEL NUMBER; RES=RESIDUE NAME; C=CHAIN IDENTIFIER;               
REMARK 500 SSEQ=SEQUENCE NUMBER; I=INSERTION CODE).                             
REMARK 500                                                                      
REMARK 500 STANDARD TABLE:                                                      
REMARK 500 FORMAT:(10X,I3,1X,A3,1X,A1,I4,A1,4X,F7.2,3X,F7.2)                    
REMARK 500                                                                      
REMARK 500 EXPECTED VALUES: GJ KLEYWEGT AND TA JONES (1996). PHI/PSI-           
REMARK 500 CHOLOGY: RAMACHANDRAN REVISITED. STRUCTURE 4, 1395 - 1400            
REMARK 500                                                                      
REMARK 500  M RES CSSEQI        PSI       PHI                                   
REMARK 500    VAL A 120      -87.01    -72.09                                   
REMARK 500    TYR A 143      -65.25    -91.72                                   
REMARK 500    LEU A 163      130.52    118.35                                   
REMARK 500    ASN A 198     -168.16   -111.21                                   
REMARK 500    LEU A 304      157.81     65.74                                   
REMARK 500                                                                      
REMARK 500 REMARK: NULL                                                         
REMARK 800                                                                      
REMARK 800 SITE                                                                 
REMARK 800 SITE_IDENTIFIER: AC1                                                 
REMARK 800 EVIDENCE_CODE: SOFTWARE                                              
REMARK 800 SITE_DESCRIPTION: BINDING SITE FOR RESIDUE PAO A 355                 
DBREF  1OTH A   34   354  UNP    P00480   OTC_HUMAN       34    354             
SEQADV 1OTH PHE A  101  UNP  P00480    LEU   101 CONFLICT                       
SEQADV 1OTH ARG A  270  UNP  P00480    GLN   270 CONFLICT                       
SEQRES   1 A  321  LYS VAL GLN LEU LYS GLY ARG ASP LEU LEU THR LEU LYS          
SEQRES   2 A  321  ASN PHE THR GLY GLU GLU ILE LYS TYR MET LEU TRP LEU          
SEQRES   3 A  321  SER ALA ASP LEU LYS PHE ARG ILE LYS GLN LYS GLY GLU          
SEQRES   4 A  321  TYR LEU PRO LEU LEU GLN GLY LYS SER LEU GLY MET ILE          
SEQRES   5 A  321  PHE GLU LYS ARG SER THR ARG THR ARG LEU SER THR GLU          
SEQRES   6 A  321  THR GLY PHE ALA LEU LEU GLY GLY HIS PRO CYS PHE LEU          
SEQRES   7 A  321  THR THR GLN ASP ILE HIS LEU GLY VAL ASN GLU SER LEU          
SEQRES   8 A  321  THR ASP THR ALA ARG VAL LEU SER SER MET ALA ASP ALA          
SEQRES   9 A  321  VAL LEU ALA ARG VAL TYR LYS GLN SER ASP LEU ASP THR          
SEQRES  10 A  321  LEU ALA LYS GLU ALA SER ILE PRO ILE ILE ASN GLY LEU          
SEQRES  11 A  321  SER ASP LEU TYR HIS PRO ILE GLN ILE LEU ALA ASP TYR          
SEQRES  12 A  321  LEU THR LEU GLN GLU HIS TYR SER SER LEU LYS GLY LEU          
SEQRES  13 A  321  THR LEU SER TRP ILE GLY ASP GLY ASN ASN ILE LEU HIS          
SEQRES  14 A  321  SER ILE MET MET SER ALA ALA LYS PHE GLY MET HIS LEU          
SEQRES  15 A  321  GLN ALA ALA THR PRO LYS GLY TYR GLU PRO ASP ALA SER          
SEQRES  16 A  321  VAL THR LYS LEU ALA GLU GLN TYR ALA LYS GLU ASN GLY          
SEQRES  17 A  321  THR LYS LEU LEU LEU THR ASN ASP PRO LEU GLU ALA ALA          
SEQRES  18 A  321  HIS GLY GLY ASN VAL LEU ILE THR ASP THR TRP ILE SER          
SEQRES  19 A  321  MET GLY ARG GLU GLU GLU LYS LYS LYS ARG LEU GLN ALA          
SEQRES  20 A  321  PHE GLN GLY TYR GLN VAL THR MET LYS THR ALA LYS VAL          
SEQRES  21 A  321  ALA ALA SER ASP TRP THR PHE LEU HIS CYS LEU PRO ARG          
SEQRES  22 A  321  LYS PRO GLU GLU VAL ASP ASP GLU VAL PHE TYR SER PRO          
SEQRES  23 A  321  ARG SER LEU VAL PHE PRO GLU ALA GLU ASN ARG LYS TRP          
SEQRES  24 A  321  THR ILE MET ALA VAL MET VAL SER LEU LEU THR ASP TYR          
SEQRES  25 A  321  SER PRO GLN LEU GLN LYS PRO LYS PHE                          
HET    PAO  A 355      16                                                       
HETNAM     PAO N-(PHOSPHONOACETYL)-L-ORNITHINE                                  
FORMUL   2  PAO    C7 H15 N2 O6 P                                               
FORMUL   3  HOH   *215(H2 O)                                                    
HELIX    1   1 LEU A   45  ASN A   47  5                                   3    
HELIX    2   2 GLY A   50  LYS A   68  1                                  19    
HELIX    3   3 ARG A   92  LEU A  103  1                                  12    
HELIX    4   4 LEU A  124  MET A  134  1                                  11    
HELIX    5   5 GLN A  145  GLU A  154  1                                  10    
HELIX    6   6 PRO A  169  TYR A  183  1                                  15    
HELIX    7   7 ASN A  199  MET A  205  1                                   7    
HELIX    8   8 ALA A  209  PHE A  211  5                                   3    
HELIX    9   9 ALA A  227  ASN A  240  1                                  14    
HELIX   10  10 PRO A  250  ALA A  254  1                                   5    
HELIX   11  11 GLU A  271  ALA A  280  5                                  10    
HELIX   12  12 MET A  288  VAL A  293  1                                   6    
HELIX   13  13 ASP A  313  PHE A  316  1                                   4    
HELIX   14  14 VAL A  323  LEU A  342  1                                  20    
SHEET    1   A 4 HIS A 107  THR A 112  0                                        
SHEET    2   A 4 SER A  81  PHE A  86  1  N  LEU A  82   O  HIS A 107           
SHEET    3   A 4 ALA A 137  ARG A 141  1  N  ALA A 137   O  GLY A  83           
SHEET    4   A 4 PRO A 158  ASN A 161  1  N  PRO A 158   O  VAL A 138           
SHEET    1   B 5 THR A 299  HIS A 302  0                                        
SHEET    2   B 5 VAL A 259  THR A 262  1  N  LEU A 260   O  THR A 299           
SHEET    3   B 5 THR A 190  ILE A 194  1  N  SER A 192   O  VAL A 259           
SHEET    4   B 5 HIS A 214  ALA A 218  1  N  HIS A 214   O  LEU A 191           
SHEET    5   B 5 LEU A 244  THR A 247  1  N  LEU A 245   O  LEU A 215           
CISPEP   1 LEU A  304    PRO A  305          0        -3.10                     
SITE     1 AC1 17 SER A  90  THR A  91  ARG A  92  THR A  93                    
SITE     2 AC1 17 HIS A 117  ARG A 141  LEU A 163  HIS A 168                    
SITE     3 AC1 17 ASN A 198  ASN A 199  ASP A 263  SER A 267                    
SITE     4 AC1 17 MET A 268  LEU A 304  ARG A 330  HOH A 381                    
SITE     5 AC1 17 HOH A 385                                                     
CRYST1  125.900  125.900  125.900  90.00  90.00  90.00 P 21 3       12          
ORIGX1      1.000000  0.000000  0.000000        0.00000                         
ORIGX2      0.000000  1.000000  0.000000        0.00000                         
ORIGX3      0.000000  0.000000  1.000000        0.00000                         
SCALE1      0.007943  0.000000  0.000000        0.00000                         
SCALE2      0.000000  0.007943  0.000000        0.00000                         
SCALE3      0.000000  0.000000  0.007943        0.00000                         
ATOM      1  N   LYS A  34      -0.087 -22.004 -45.241  1.00 49.14           N  
ATOM      2  CA  LYS A  34       0.802 -20.875 -45.439  1.00 48.70           C  
ATOM      3  C   LYS A  34       1.303 -20.346 -44.091  1.00 46.24           C  
ATOM      4  O   LYS A  34       2.398 -20.730 -43.669  1.00 44.73           O  
ATOM      5  CB  LYS A  34       0.053 -19.775 -46.205  1.00 50.29           C  
ATOM      6  N   VAL A  35       0.524 -19.483 -43.405  1.00 42.28           N  
ATOM      7  CA  VAL A  35       0.855 -18.954 -42.082  1.00 37.70           C  
ATOM      8  C   VAL A  35       0.406 -19.935 -40.999  1.00 36.03           C  
ATOM      9  O   VAL A  35      -0.721 -20.438 -41.011  1.00 34.98           O  
ATOM     10  CB  VAL A  35       0.163 -17.567 -41.859  1.00 35.78           C  
ATOM     11  CG1 VAL A  35       0.379 -17.043 -40.445  1.00 29.23           C  
ATOM     12  CG2 VAL A  35       0.757 -16.554 -42.817  1.00 31.54           C  
ATOM     13  N   GLN A  36       1.322 -20.236 -40.073  1.00 34.32           N  
ATOM     14  CA  GLN A  36       1.038 -21.121 -38.948  1.00 35.25           C  
ATOM     15  C   GLN A  36       1.525 -20.469 -37.662  1.00 31.81           C  
ATOM     16  O   GLN A  36       2.728 -20.379 -37.411  1.00 30.79           O  
ATOM     17  CB  GLN A  36       1.750 -22.448 -39.116  1.00 40.48           C  
ATOM     18  CG  GLN A  36       1.265 -23.322 -40.255  1.00 49.10           C  
ATOM     19  CD  GLN A  36       2.416 -24.131 -40.830  1.00 57.36           C  
ATOM     20  OE1 GLN A  36       3.466 -24.322 -40.206  1.00 61.43           O  
ATOM     21  NE2 GLN A  36       2.244 -24.607 -42.063  1.00 61.63           N  
ATOM     22  N   LEU A  37       0.594 -20.016 -36.821  1.00 26.60           N  
ATOM     23  CA  LEU A  37       0.966 -19.320 -35.606  1.00 22.12           C  
ATOM     24  C   LEU A  37       0.642 -20.062 -34.316  1.00 21.11           C  
ATOM     25  O   LEU A  37       1.058 -19.626 -33.240  1.00 20.45           O  
ATOM     26  CB  LEU A  37       0.283 -17.955 -35.594  1.00 21.30           C  
ATOM     27  CG  LEU A  37       0.580 -16.983 -36.736  1.00 21.77           C  
ATOM     28  CD1 LEU A  37      -0.263 -15.736 -36.554  1.00 20.15           C  
ATOM     29  CD2 LEU A  37       2.057 -16.616 -36.754  1.00 20.00           C  
ATOM     30  N   LYS A  38      -0.079 -21.190 -34.379  1.00 19.60           N  
ATOM     31  CA  LYS A  38      -0.451 -21.945 -33.186  1.00 20.49           C  
ATOM     32  C   LYS A  38       0.751 -22.447 -32.388  1.00 20.01           C  
ATOM     33  O   LYS A  38       1.681 -23.063 -32.915  1.00 20.27           O  
ATOM     34  CB  LYS A  38      -1.314 -23.139 -33.578  1.00 20.42           C  
ATOM     35  CG  LYS A  38      -2.055 -23.702 -32.376  1.00 21.48           C  
ATOM     36  CD  LYS A  38      -2.711 -24.987 -32.809  1.00 25.18           C  
ATOM     37  CE  LYS A  38      -3.414 -25.646 -31.649  1.00 30.02           C  
ATOM     38  NZ  LYS A  38      -3.790 -26.990 -32.061  1.00 36.30           N  
ATOM     39  N   GLY A  39       0.743 -22.103 -31.101  1.00 18.32           N  
ATOM     40  CA  GLY A  39       1.808 -22.492 -30.200  1.00 18.58           C  
ATOM     41  C   GLY A  39       2.938 -21.486 -30.098  1.00 18.83           C  
ATOM     42  O   GLY A  39       3.795 -21.614 -29.225  1.00 19.73           O  
ATOM     43  N   ARG A  40       2.985 -20.469 -30.960  1.00 18.93           N  
ATOM     44  CA  ARG A  40       4.038 -19.467 -30.888  1.00 18.64           C  
ATOM     45  C   ARG A  40       3.884 -18.482 -29.741  1.00 18.41           C  
ATOM     46  O   ARG A  40       2.801 -18.317 -29.180  1.00 16.27           O  
ATOM     47  CB  ARG A  40       4.096 -18.674 -32.186  1.00 19.78           C  
ATOM     48  CG  ARG A  40       4.612 -19.497 -33.362  1.00 21.79           C  
ATOM     49  CD  ARG A  40       4.778 -18.607 -34.572  1.00 25.12           C  
ATOM     50  NE  ARG A  40       5.896 -17.700 -34.377  1.00 30.53           N  
ATOM     51  CZ  ARG A  40       6.329 -16.837 -35.309  1.00 32.67           C  
ATOM     52  NH1 ARG A  40       5.760 -16.743 -36.510  1.00 30.15           N  
ATOM     53  NH2 ARG A  40       7.343 -16.026 -35.014  1.00 31.34           N  
ATOM     54  N   ASP A  41       5.007 -17.861 -29.355  1.00 18.65           N  
ATOM     55  CA  ASP A  41       4.972 -16.754 -28.416  1.00 18.34           C  
ATOM     56  C   ASP A  41       4.824 -15.463 -29.222  1.00 18.49           C  
ATOM     57  O   ASP A  41       5.023 -15.469 -30.438  1.00 18.14           O  
ATOM     58  CB  ASP A  41       6.263 -16.687 -27.607  1.00 18.32           C  
ATOM     59  CG  ASP A  41       6.490 -17.924 -26.756  1.00 22.47           C  
ATOM     60  OD1 ASP A  41       5.664 -18.240 -25.901  1.00 18.39           O  
ATOM     61  OD2 ASP A  41       7.502 -18.584 -26.958  1.00 21.87           O  
ATOM     62  N   LEU A  42       4.418 -14.355 -28.590  1.00 18.31           N  
ATOM     63  CA  LEU A  42       4.386 -13.066 -29.269  1.00 17.71           C  
ATOM     64  C   LEU A  42       5.040 -12.074 -28.322  1.00 17.80           C  
ATOM     65  O   LEU A  42       4.393 -11.413 -27.496  1.00 16.72           O  
ATOM     66  CB  LEU A  42       2.937 -12.630 -29.594  1.00 17.41           C  
ATOM     67  CG  LEU A  42       2.757 -11.702 -30.823  1.00 19.70           C  
ATOM     68  CD1 LEU A  42       1.286 -11.493 -31.056  1.00 17.62           C  
ATOM     69  CD2 LEU A  42       3.374 -10.337 -30.616  1.00 19.50           C  
ATOM     70  N   LEU A  43       6.367 -11.979 -28.467  1.00 14.26           N  
ATOM     71  CA  LEU A  43       7.131 -11.099 -27.588  1.00 16.71           C  
ATOM     72  C   LEU A  43       7.499  -9.763 -28.222  1.00 15.02           C  
ATOM     73  O   LEU A  43       7.680  -8.754 -27.539  1.00 16.56           O  
ATOM     74  CB  LEU A  43       8.410 -11.835 -27.120  1.00 17.42           C  
ATOM     75  CG  LEU A  43       8.261 -13.236 -26.494  1.00 19.19           C  
ATOM     76  CD1 LEU A  43       9.610 -13.706 -25.991  1.00 19.09           C  
ATOM     77  CD2 LEU A  43       7.270 -13.202 -25.354  1.00 14.53           C  
ATOM     78  N   THR A  44       7.634  -9.796 -29.552  1.00 16.41           N  
ATOM     79  CA  THR A  44       7.948  -8.655 -30.396  1.00 15.13           C  
ATOM     80  C   THR A  44       7.654  -9.031 -31.837  1.00 15.14           C  
ATOM     81  O   THR A  44       7.764 -10.178 -32.271  1.00 15.32           O  
ATOM     82  CB  THR A  44       9.455  -8.217 -30.236  1.00 15.03           C  
ATOM     83  OG1 THR A  44       9.703  -7.248 -31.255  1.00 16.45           O  
ATOM     84  CG2 THR A  44      10.454  -9.358 -30.334  1.00 15.11           C  
ATOM     85  N   LEU A  45       7.252  -7.985 -32.563  1.00 16.71           N  
ATOM     86  CA  LEU A  45       6.943  -8.046 -33.978  1.00 16.96           C  
ATOM     87  C   LEU A  45       8.182  -8.251 -34.856  1.00 18.67           C  
ATOM     88  O   LEU A  45       8.057  -8.573 -36.040  1.00 16.65           O  
ATOM     89  CB  LEU A  45       6.197  -6.750 -34.321  1.00 17.48           C  
ATOM     90  CG  LEU A  45       4.674  -6.743 -34.598  1.00 21.47           C  
ATOM     91  CD1 LEU A  45       3.925  -7.844 -33.856  1.00 18.20           C  
ATOM     92  CD2 LEU A  45       4.156  -5.365 -34.226  1.00 17.79           C  
ATOM     93  N   LYS A  46       9.411  -8.106 -34.334  1.00 20.28           N  
ATOM     94  CA  LYS A  46      10.565  -8.423 -35.164  1.00 23.79           C  
ATOM     95  C   LYS A  46      10.663  -9.906 -35.493  1.00 22.92           C  
ATOM     96  O   LYS A  46      11.306 -10.269 -36.477  1.00 24.94           O  
ATOM     97  CB  LYS A  46      11.879  -8.010 -34.509  1.00 27.55           C  
ATOM     98  CG  LYS A  46      12.476  -8.766 -33.346  1.00 31.31           C  
ATOM     99  CD  LYS A  46      13.966  -8.489 -33.453  1.00 31.77           C  
ATOM    100  CE  LYS A  46      14.777  -8.913 -32.239  1.00 37.91           C  
ATOM    101  NZ  LYS A  46      14.757 -10.348 -32.017  1.00 40.42           N  
ATOM    102  N   ASN A  47      10.001 -10.767 -34.706  1.00 20.76           N  
ATOM    103  CA  ASN A  47      10.003 -12.202 -34.949  1.00 20.98           C  
ATOM    104  C   ASN A  47       8.894 -12.648 -35.885  1.00 20.81           C  
ATOM    105  O   ASN A  47       8.671 -13.845 -36.076  1.00 22.33           O  
ATOM    106  CB  ASN A  47       9.871 -12.950 -33.614  1.00 22.62           C  
ATOM    107  CG  ASN A  47      10.963 -12.602 -32.610  1.00 24.06           C  
ATOM    108  OD1 ASN A  47      12.146 -12.488 -32.930  1.00 28.34           O  
ATOM    109  ND2 ASN A  47      10.588 -12.401 -31.358  1.00 22.71           N  
ATOM    110  N   PHE A  48       8.185 -11.680 -36.485  1.00 20.14           N  
ATOM    111  CA  PHE A  48       7.056 -11.938 -37.366  1.00 19.39           C  
ATOM    112  C   PHE A  48       7.218 -11.282 -38.727  1.00 20.06           C  
ATOM    113  O   PHE A  48       7.652 -10.131 -38.839  1.00 19.71           O  
ATOM    114  CB  PHE A  48       5.756 -11.426 -36.726  1.00 18.74           C  
ATOM    115  CG  PHE A  48       5.319 -12.259 -35.529  1.00 18.31           C  
ATOM    116  CD1 PHE A  48       5.915 -12.076 -34.275  1.00 17.95           C  
ATOM    117  CD2 PHE A  48       4.341 -13.239 -35.702  1.00 18.77           C  
ATOM    118  CE1 PHE A  48       5.534 -12.876 -33.196  1.00 17.75           C  
ATOM    119  CE2 PHE A  48       3.966 -14.034 -34.617  1.00 20.00           C  
ATOM    120  CZ  PHE A  48       4.557 -13.856 -33.366  1.00 18.74           C  
ATOM    121  N   THR A  49       6.867 -12.038 -39.769  1.00 18.28           N  
ATOM    122  CA  THR A  49       6.891 -11.521 -41.130  1.00 17.86           C  
ATOM    123  C   THR A  49       5.658 -10.658 -41.401  1.00 19.33           C  
ATOM    124  O   THR A  49       4.666 -10.698 -40.662  1.00 18.05           O  
ATOM    125  CB  THR A  49       6.926 -12.672 -42.179  1.00 18.20           C  
ATOM    126  OG1 THR A  49       5.687 -13.366 -42.097  1.00 18.18           O  
ATOM    127  CG2 THR A  49       8.106 -13.626 -41.964  1.00 16.90           C  
ATOM    128  N   GLY A  50       5.725  -9.879 -42.489  1.00 17.97           N  
ATOM    129  CA  GLY A  50       4.615  -9.063 -42.952  1.00 16.97           C  
ATOM    130  C   GLY A  50       3.387  -9.928 -43.161  1.00 18.41           C  
ATOM    131  O   GLY A  50       2.290  -9.552 -42.760  1.00 17.94           O  
ATOM    132  N   GLU A  51       3.563 -11.131 -43.713  1.00 17.96           N  
ATOM    133  CA  GLU A  51       2.455 -12.041 -43.941  1.00 21.40           C  
ATOM    134  C   GLU A  51       1.823 -12.559 -42.649  1.00 19.71           C  
ATOM    135  O   GLU A  51       0.601 -12.699 -42.566  1.00 18.04           O  
ATOM    136  CB  GLU A  51       2.952 -13.202 -44.790  1.00 24.43           C  
ATOM    137  CG  GLU A  51       1.884 -13.837 -45.685  1.00 35.41           C  
ATOM    138  CD  GLU A  51       1.309 -13.004 -46.847  1.00 40.14           C  
ATOM    139  OE1 GLU A  51       1.693 -11.853 -47.096  1.00 40.08           O  
ATOM    140  OE2 GLU A  51       0.442 -13.543 -47.531  1.00 46.51           O  
ATOM    141  N   GLU A  52       2.631 -12.811 -41.612  1.00 19.75           N  
ATOM    142  CA  GLU A  52       2.103 -13.250 -40.324  1.00 18.70           C  
ATOM    143  C   GLU A  52       1.357 -12.150 -39.588  1.00 17.47           C  
ATOM    144  O   GLU A  52       0.314 -12.417 -38.991  1.00 17.34           O  
ATOM    145  CB  GLU A  52       3.226 -13.745 -39.438  1.00 19.58           C  
ATOM    146  CG  GLU A  52       3.821 -15.015 -40.035  1.00 21.09           C  
ATOM    147  CD  GLU A  52       5.121 -15.508 -39.411  1.00 21.81           C  
ATOM    148  OE1 GLU A  52       5.899 -14.722 -38.872  1.00 20.11           O  
ATOM    149  OE2 GLU A  52       5.366 -16.708 -39.484  1.00 22.85           O  
ATOM    150  N   ILE A  53       1.861 -10.909 -39.639  1.00 15.84           N  
ATOM    151  CA  ILE A  53       1.191  -9.800 -38.981  1.00 16.62           C  
ATOM    152  C   ILE A  53      -0.097  -9.461 -39.735  1.00 17.89           C  
ATOM    153  O   ILE A  53      -1.112  -9.142 -39.108  1.00 19.24           O  
ATOM    154  CB  ILE A  53       2.138  -8.568 -38.913  1.00 16.60           C  
ATOM    155  CG1 ILE A  53       3.488  -8.902 -38.275  1.00 14.38           C  
ATOM    156  CG2 ILE A  53       1.459  -7.514 -38.021  1.00 16.89           C  
ATOM    157  CD1 ILE A  53       4.536  -7.764 -38.386  1.00 14.48           C  
ATOM    158  N   LYS A  54      -0.107  -9.567 -41.079  1.00 18.62           N  
ATOM    159  CA  LYS A  54      -1.319  -9.355 -41.866  1.00 17.64           C  
ATOM    160  C   LYS A  54      -2.370 -10.410 -41.535  1.00 16.81           C  
ATOM    161  O   LYS A  54      -3.564 -10.111 -41.480  1.00 15.25           O  
ATOM    162  CB  LYS A  54      -0.993  -9.407 -43.356  1.00 17.39           C  
ATOM    163  CG  LYS A  54      -0.269  -8.138 -43.783  1.00 18.31           C  
ATOM    164  CD  LYS A  54       0.204  -8.206 -45.225  1.00 20.97           C  
ATOM    165  CE  LYS A  54       1.063  -6.982 -45.501  1.00 22.35           C  
ATOM    166  NZ  LYS A  54       1.509  -6.960 -46.878  1.00 22.88           N  
ATOM    167  N   TYR A  55      -1.928 -11.642 -41.256  1.00 15.76           N  
ATOM    168  CA  TYR A  55      -2.836 -12.705 -40.860  1.00 17.03           C  
ATOM    169  C   TYR A  55      -3.525 -12.358 -39.542  1.00 16.23           C  
ATOM    170  O   TYR A  55      -4.728 -12.585 -39.392  1.00 18.11           O  
ATOM    171  CB  TYR A  55      -2.074 -14.038 -40.706  1.00 17.08           C  
ATOM    172  CG  TYR A  55      -3.018 -15.158 -40.284  1.00 19.48           C  
ATOM    173  CD1 TYR A  55      -3.868 -15.724 -41.229  1.00 18.74           C  
ATOM    174  CD2 TYR A  55      -3.078 -15.568 -38.946  1.00 21.64           C  
ATOM    175  CE1 TYR A  55      -4.791 -16.686 -40.837  1.00 22.56           C  
ATOM    176  CE2 TYR A  55      -4.004 -16.529 -38.551  1.00 22.09           C  
ATOM    177  CZ  TYR A  55      -4.856 -17.075 -39.503  1.00 21.07           C  
ATOM    178  OH  TYR A  55      -5.794 -18.014 -39.130  1.00 24.83           O  
ATOM    179  N   MET A  56      -2.771 -11.827 -38.576  1.00 15.66           N  
ATOM    180  CA  MET A  56      -3.344 -11.403 -37.308  1.00 15.69           C  
ATOM    181  C   MET A  56      -4.348 -10.269 -37.484  1.00 14.47           C  
ATOM    182  O   MET A  56      -5.383 -10.269 -36.817  1.00 13.97           O  
ATOM    183  CB  MET A  56      -2.235 -10.961 -36.362  1.00 17.72           C  
ATOM    184  CG  MET A  56      -1.400 -12.163 -35.933  1.00 21.49           C  
ATOM    185  SD  MET A  56      -0.303 -11.849 -34.528  1.00 27.01           S  
ATOM    186  CE  MET A  56       1.030 -11.006 -35.322  1.00 20.55           C  
ATOM    187  N   LEU A  57      -4.117  -9.314 -38.396  1.00 14.07           N  
ATOM    188  CA  LEU A  57      -5.084  -8.245 -38.649  1.00 13.95           C  
ATOM    189  C   LEU A  57      -6.315  -8.752 -39.412  1.00 14.68           C  
ATOM    190  O   LEU A  57      -7.428  -8.256 -39.213  1.00 13.85           O  
ATOM    191  CB  LEU A  57      -4.388  -7.110 -39.422  1.00 12.72           C  
ATOM    192  CG  LEU A  57      -3.141  -6.459 -38.786  1.00 14.69           C  
ATOM    193  CD1 LEU A  57      -2.754  -5.246 -39.585  1.00 12.72           C  
ATOM    194  CD2 LEU A  57      -3.423  -5.979 -37.372  1.00 13.41           C  
ATOM    195  N   TRP A  58      -6.143  -9.769 -40.272  1.00 14.45           N  
ATOM    196  CA  TRP A  58      -7.234 -10.422 -40.990  1.00 15.47           C  
ATOM    197  C   TRP A  58      -8.147 -11.103 -39.981  1.00 16.77           C  
ATOM    198  O   TRP A  58      -9.358 -10.893 -40.042  1.00 16.32           O  
ATOM    199  CB  TRP A  58      -6.648 -11.448 -41.956  1.00 16.21           C  
ATOM    200  CG  TRP A  58      -7.602 -12.316 -42.789  1.00 19.28           C  
ATOM    201  CD1 TRP A  58      -8.977 -12.194 -42.819  1.00 18.75           C  
ATOM    202  CD2 TRP A  58      -7.164 -13.327 -43.605  1.00 21.82           C  
ATOM    203  NE1 TRP A  58      -9.416 -13.121 -43.641  1.00 18.54           N  
ATOM    204  CE2 TRP A  58      -8.372 -13.814 -44.132  1.00 22.52           C  
ATOM    205  CE3 TRP A  58      -5.937 -13.890 -43.980  1.00 22.18           C  
ATOM    206  CZ2 TRP A  58      -8.367 -14.882 -45.038  1.00 24.35           C  
ATOM    207  CZ3 TRP A  58      -5.935 -14.953 -44.886  1.00 21.76           C  
ATOM    208  CH2 TRP A  58      -7.138 -15.441 -45.410  1.00 22.68           C  
ATOM    209  N   LEU A  59      -7.586 -11.917 -39.063  1.00 17.07           N  
ATOM    210  CA  LEU A  59      -8.359 -12.579 -38.017  1.00 16.18           C  
ATOM    211  C   LEU A  59      -9.067 -11.556 -37.122  1.00 14.55           C  
ATOM    212  O   LEU A  59     -10.206 -11.791 -36.725  1.00 15.21           O  
ATOM    213  CB  LEU A  59      -7.451 -13.450 -37.137  1.00 16.91           C  
ATOM    214  CG  LEU A  59      -7.882 -14.871 -36.701  1.00 21.47           C  
ATOM    215  CD1 LEU A  59      -7.066 -15.264 -35.492  1.00 14.57           C  
ATOM    216  CD2 LEU A  59      -9.338 -14.947 -36.315  1.00 17.96           C  
ATOM    217  N   SER A  60      -8.428 -10.423 -36.776  1.00 12.94           N  
ATOM    218  CA  SER A  60      -9.035  -9.365 -35.975  1.00 12.15           C  
ATOM    219  C   SER A  60     -10.309  -8.814 -36.610  1.00 14.38           C  
ATOM    220  O   SER A  60     -11.332  -8.629 -35.942  1.00 13.29           O  
ATOM    221  CB  SER A  60      -8.074  -8.201 -35.801  1.00 11.67           C  
ATOM    222  OG  SER A  60      -6.863  -8.604 -35.186  1.00 12.98           O  
ATOM    223  N   ALA A  61     -10.201  -8.544 -37.929  1.00 14.66           N  
ATOM    224  CA  ALA A  61     -11.290  -8.036 -38.749  1.00 14.57           C  
ATOM    225  C   ALA A  61     -12.391  -9.082 -38.846  1.00 15.90           C  
ATOM    226  O   ALA A  61     -13.569  -8.740 -38.780  1.00 18.02           O  
ATOM    227  CB  ALA A  61     -10.807  -7.718 -40.170  1.00 13.44           C  
ATOM    228  N   ASP A  62     -12.044 -10.369 -38.954  1.00 15.48           N  
ATOM    229  CA  ASP A  62     -13.033 -11.434 -39.036  1.00 16.62           C  
ATOM    230  C   ASP A  62     -13.837 -11.551 -37.745  1.00 17.50           C  
ATOM    231  O   ASP A  62     -15.072 -11.582 -37.772  1.00 17.51           O  
ATOM    232  CB  ASP A  62     -12.310 -12.732 -39.342  1.00 15.32           C  
ATOM    233  CG  ASP A  62     -13.214 -13.951 -39.351  1.00 19.53           C  
ATOM    234  OD1 ASP A  62     -14.052 -14.082 -40.241  1.00 18.13           O  
ATOM    235  OD2 ASP A  62     -13.070 -14.765 -38.446  1.00 18.61           O  
ATOM    236  N   LEU A  63     -13.117 -11.576 -36.613  1.00 15.65           N  
ATOM    237  CA  LEU A  63     -13.716 -11.664 -35.284  1.00 16.66           C  
ATOM    238  C   LEU A  63     -14.561 -10.428 -34.959  1.00 16.33           C  
ATOM    239  O   LEU A  63     -15.665 -10.563 -34.421  1.00 14.52           O  
ATOM    240  CB  LEU A  63     -12.565 -11.864 -34.291  1.00 15.58           C  
ATOM    241  CG  LEU A  63     -12.306 -13.234 -33.621  1.00 21.10           C  
ATOM    242  CD1 LEU A  63     -12.699 -14.414 -34.505  1.00 16.23           C  
ATOM    243  CD2 LEU A  63     -10.835 -13.269 -33.232  1.00 15.60           C  
ATOM    244  N   LYS A  64     -14.088  -9.223 -35.330  1.00 13.96           N  
ATOM    245  CA  LYS A  64     -14.859  -7.996 -35.161  1.00 13.78           C  
ATOM    246  C   LYS A  64     -16.145  -8.054 -36.001  1.00 13.66           C  
ATOM    247  O   LYS A  64     -17.228  -7.767 -35.487  1.00 12.89           O  
ATOM    248  CB  LYS A  64     -13.993  -6.787 -35.571  1.00 10.59           C  
ATOM    249  CG  LYS A  64     -14.628  -5.441 -35.230  1.00 10.82           C  
ATOM    250  CD  LYS A  64     -13.676  -4.281 -35.549  1.00 13.13           C  
ATOM    251  CE  LYS A  64     -14.234  -2.922 -35.113  1.00 11.92           C  
ATOM    252  NZ  LYS A  64     -13.273  -1.863 -35.361  1.00 11.40           N  
ATOM    253  N   PHE A  65     -16.084  -8.481 -37.269  1.00 13.53           N  
ATOM    254  CA  PHE A  65     -17.273  -8.576 -38.107  1.00 15.21           C  
ATOM    255  C   PHE A  65     -18.291  -9.585 -37.558  1.00 15.37           C  
ATOM    256  O   PHE A  65     -19.460  -9.239 -37.370  1.00 13.53           O  
ATOM    257  CB  PHE A  65     -16.858  -8.965 -39.536  1.00 13.01           C  
ATOM    258  CG  PHE A  65     -18.035  -9.123 -40.512  1.00 15.81           C  
ATOM    259  CD1 PHE A  65     -18.799  -8.012 -40.891  1.00 15.78           C  
ATOM    260  CD2 PHE A  65     -18.346 -10.386 -41.032  1.00 13.35           C  
ATOM    261  CE1 PHE A  65     -19.869  -8.175 -41.777  1.00 17.21           C  
ATOM    262  CE2 PHE A  65     -19.413 -10.533 -41.919  1.00 16.41           C  
ATOM    263  CZ  PHE A  65     -20.178  -9.432 -42.290  1.00 15.90           C  
ATOM    264  N   ARG A  66     -17.861 -10.817 -37.248  1.00 16.39           N  
ATOM    265  CA  ARG A  66     -18.758 -11.853 -36.730  1.00 16.76           C  
ATOM    266  C   ARG A  66     -19.432 -11.519 -35.403  1.00 16.20           C  
ATOM    267  O   ARG A  66     -20.649 -11.668 -35.274  1.00 17.08           O  
ATOM    268  CB  ARG A  66     -17.996 -13.175 -36.561  1.00 15.68           C  
ATOM    269  CG  ARG A  66     -17.545 -13.715 -37.912  1.00 16.07           C  
ATOM    270  CD  ARG A  66     -17.020 -15.137 -37.794  1.00 17.92           C  
ATOM    271  NE  ARG A  66     -18.127 -16.053 -37.591  1.00 18.13           N  
ATOM    272  CZ  ARG A  66     -17.986 -17.369 -37.461  1.00 19.69           C  
ATOM    273  NH1 ARG A  66     -16.794 -17.954 -37.512  1.00 15.56           N  
ATOM    274  NH2 ARG A  66     -19.073 -18.120 -37.291  1.00 18.91           N  
ATOM    275  N   ILE A  67     -18.661 -11.031 -34.421  1.00 14.53           N  
ATOM    276  CA  ILE A  67     -19.187 -10.730 -33.098  1.00 14.48           C  
ATOM    277  C   ILE A  67     -19.785  -9.334 -32.991  1.00 15.57           C  
ATOM    278  O   ILE A  67     -20.949  -9.230 -32.597  1.00 14.97           O  
ATOM    279  CB  ILE A  67     -18.042 -10.945 -32.071  1.00 14.02           C  
ATOM    280  CG1 ILE A  67     -17.624 -12.411 -32.125  1.00 15.69           C  
ATOM    281  CG2 ILE A  67     -18.482 -10.584 -30.649  1.00 15.20           C  
ATOM    282  CD1 ILE A  67     -16.278 -12.710 -31.432  1.00 15.32           C  
ATOM    283  N   LYS A  68     -19.059  -8.253 -33.323  1.00 15.36           N  
ATOM    284  CA  LYS A  68     -19.593  -6.902 -33.192  1.00 14.31           C  
ATOM    285  C   LYS A  68     -20.702  -6.614 -34.200  1.00 15.75           C  
ATOM    286  O   LYS A  68     -21.745  -6.076 -33.827  1.00 15.26           O  
ATOM    287  CB  LYS A  68     -18.475  -5.863 -33.376  1.00 14.00           C  
ATOM    288  CG  LYS A  68     -18.887  -4.458 -32.961  1.00 14.35           C  
ATOM    289  CD  LYS A  68     -17.849  -3.407 -33.331  1.00 14.71           C  
ATOM    290  CE  LYS A  68     -18.363  -2.047 -32.873  1.00 14.94           C  
ATOM    291  NZ  LYS A  68     -17.440  -0.989 -33.245  1.00 14.97           N  
ATOM    292  N   GLN A  69     -20.531  -6.973 -35.477  1.00 15.90           N  
ATOM    293  CA  GLN A  69     -21.536  -6.661 -36.476  1.00 15.99           C  
ATOM    294  C   GLN A  69     -22.611  -7.733 -36.610  1.00 15.95           C  
ATOM    295  O   GLN A  69     -23.796  -7.396 -36.540  1.00 16.43           O  
ATOM    296  CB  GLN A  69     -20.860  -6.438 -37.833  1.00 15.96           C  
ATOM    297  CG  GLN A  69     -19.633  -5.521 -37.820  1.00 13.95           C  
ATOM    298  CD  GLN A  69     -19.844  -4.127 -37.256  1.00 16.72           C  
ATOM    299  OE1 GLN A  69     -20.958  -3.647 -37.065  1.00 16.97           O  
ATOM    300  NE2 GLN A  69     -18.761  -3.426 -36.955  1.00 19.16           N  
ATOM    301  N   LYS A  70     -22.275  -9.018 -36.787  1.00 15.16           N  
ATOM    302  CA  LYS A  70     -23.301 -10.051 -36.925  1.00 15.54           C  
ATOM    303  C   LYS A  70     -23.917 -10.523 -35.602  1.00 18.25           C  
ATOM    304  O   LYS A  70     -24.978 -11.163 -35.579  1.00 17.78           O  
ATOM    305  CB  LYS A  70     -22.702 -11.236 -37.687  1.00 15.04           C  
ATOM    306  CG  LYS A  70     -22.533 -10.918 -39.175  1.00 17.01           C  
ATOM    307  CD  LYS A  70     -21.823 -12.020 -39.931  1.00 20.03           C  
ATOM    308  CE  LYS A  70     -22.622 -13.289 -40.035  1.00 25.85           C  
ATOM    309  NZ  LYS A  70     -21.789 -14.360 -40.547  1.00 23.68           N  
ATOM    310  N   GLY A  71     -23.287 -10.193 -34.465  1.00 17.38           N  
ATOM    311  CA  GLY A  71     -23.791 -10.568 -33.150  1.00 16.98           C  
ATOM    312  C   GLY A  71     -23.643 -12.046 -32.819  1.00 17.20           C  
ATOM    313  O   GLY A  71     -24.384 -12.563 -31.988  1.00 18.04           O  
ATOM    314  N   GLU A  72     -22.704 -12.758 -33.449  1.00 16.30           N  
ATOM    315  CA  GLU A  72     -22.484 -14.164 -33.156  1.00 17.73           C  
ATOM    316  C   GLU A  72     -21.761 -14.367 -31.827  1.00 18.32           C  
ATOM    317  O   GLU A  72     -21.013 -13.503 -31.364  1.00 18.65           O  
ATOM    318  CB  GLU A  72     -21.650 -14.813 -34.258  1.00 16.26           C  
ATOM    319  CG  GLU A  72     -22.358 -14.803 -35.605  1.00 18.71           C  
ATOM    320  CD  GLU A  72     -21.580 -15.548 -36.673  1.00 19.87           C  
ATOM    321  OE1 GLU A  72     -21.586 -16.770 -36.648  1.00 22.85           O  
ATOM    322  OE2 GLU A  72     -20.964 -14.924 -37.530  1.00 23.88           O  
ATOM    323  N   TYR A  73     -22.043 -15.498 -31.177  1.00 18.50           N  
ATOM    324  CA  TYR A  73     -21.313 -15.902 -29.989  1.00 18.20           C  
ATOM    325  C   TYR A  73     -20.367 -17.010 -30.444  1.00 17.59           C  
ATOM    326  O   TYR A  73     -20.773 -18.067 -30.935  1.00 17.27           O  
ATOM    327  CB  TYR A  73     -22.271 -16.416 -28.909  1.00 21.31           C  
ATOM    328  CG  TYR A  73     -21.514 -16.841 -27.649  1.00 24.06           C  
ATOM    329  CD1 TYR A  73     -20.856 -15.884 -26.855  1.00 25.90           C  
ATOM    330  CD2 TYR A  73     -21.452 -18.203 -27.311  1.00 25.37           C  
ATOM    331  CE1 TYR A  73     -20.136 -16.292 -25.726  1.00 26.05           C  
ATOM    332  CE2 TYR A  73     -20.737 -18.615 -26.185  1.00 24.27           C  
ATOM    333  CZ  TYR A  73     -20.092 -17.654 -25.408  1.00 25.85           C  
ATOM    334  OH  TYR A  73     -19.408 -18.068 -24.293  1.00 26.42           O  
ATOM    335  N   LEU A  74     -19.068 -16.753 -30.307  1.00 17.50           N  
ATOM    336  CA  LEU A  74     -18.068 -17.686 -30.796  1.00 18.31           C  
ATOM    337  C   LEU A  74     -17.229 -18.217 -29.648  1.00 19.33           C  
ATOM    338  O   LEU A  74     -16.226 -17.605 -29.283  1.00 19.61           O  
ATOM    339  CB  LEU A  74     -17.170 -16.991 -31.829  1.00 17.41           C  
ATOM    340  CG  LEU A  74     -17.809 -16.316 -33.041  1.00 17.94           C  
ATOM    341  CD1 LEU A  74     -16.719 -15.780 -33.940  1.00 14.66           C  
ATOM    342  CD2 LEU A  74     -18.658 -17.316 -33.811  1.00 17.75           C  
ATOM    343  N   PRO A  75     -17.583 -19.357 -29.033  1.00 20.57           N  
ATOM    344  CA  PRO A  75     -16.899 -19.884 -27.852  1.00 18.55           C  
ATOM    345  C   PRO A  75     -15.611 -20.620 -28.224  1.00 17.73           C  
ATOM    346  O   PRO A  75     -15.378 -21.761 -27.818  1.00 15.70           O  
ATOM    347  CB  PRO A  75     -17.987 -20.732 -27.229  1.00 19.54           C  
ATOM    348  CG  PRO A  75     -18.657 -21.372 -28.433  1.00 19.37           C  
ATOM    349  CD  PRO A  75     -18.702 -20.215 -29.430  1.00 20.45           C  
ATOM    350  N   LEU A  76     -14.747 -19.940 -28.995  1.00 15.98           N  
ATOM    351  CA  LEU A  76     -13.513 -20.522 -29.508  1.00 17.41           C  
ATOM    352  C   LEU A  76     -12.467 -20.893 -28.459  1.00 16.54           C  
ATOM    353  O   LEU A  76     -11.617 -21.759 -28.685  1.00 17.49           O  
ATOM    354  CB  LEU A  76     -12.893 -19.554 -30.527  1.00 17.58           C  
ATOM    355  CG  LEU A  76     -13.656 -19.301 -31.834  1.00 17.48           C  
ATOM    356  CD1 LEU A  76     -12.941 -18.212 -32.623  1.00 16.77           C  
ATOM    357  CD2 LEU A  76     -13.748 -20.583 -32.645  1.00 15.44           C  
ATOM    358  N   LEU A  77     -12.520 -20.244 -27.291  1.00 16.73           N  
ATOM    359  CA  LEU A  77     -11.581 -20.525 -26.226  1.00 16.25           C  
ATOM    360  C   LEU A  77     -12.270 -21.162 -25.033  1.00 16.90           C  
ATOM    361  O   LEU A  77     -11.818 -21.046 -23.889  1.00 15.84           O  
ATOM    362  CB  LEU A  77     -10.878 -19.215 -25.843  1.00 14.48           C  
ATOM    363  CG  LEU A  77     -10.106 -18.504 -26.973  1.00 17.66           C  
ATOM    364  CD1 LEU A  77      -9.517 -17.215 -26.433  1.00 16.32           C  
ATOM    365  CD2 LEU A  77      -9.008 -19.390 -27.525  1.00 14.86           C  
ATOM    366  N   GLN A  78     -13.366 -21.893 -25.290  1.00 16.13           N  
ATOM    367  CA  GLN A  78     -14.059 -22.587 -24.216  1.00 18.16           C  
ATOM    368  C   GLN A  78     -13.151 -23.673 -23.649  1.00 17.32           C  
ATOM    369  O   GLN A  78     -12.445 -24.363 -24.382  1.00 18.10           O  
ATOM    370  CB  GLN A  78     -15.329 -23.202 -24.743  1.00 19.68           C  
ATOM    371  CG  GLN A  78     -16.172 -23.850 -23.658  1.00 25.87           C  
ATOM    372  CD  GLN A  78     -17.428 -24.465 -24.246  1.00 29.48           C  
ATOM    373  OE1 GLN A  78     -17.446 -25.617 -24.675  1.00 30.81           O  
ATOM    374  NE2 GLN A  78     -18.500 -23.682 -24.298  1.00 33.92           N  
ATOM    375  N   GLY A  79     -13.129 -23.766 -22.319  1.00 15.84           N  
ATOM    376  CA  GLY A  79     -12.279 -24.709 -21.624  1.00 16.75           C  
ATOM    377  C   GLY A  79     -10.827 -24.245 -21.567  1.00 16.17           C  
ATOM    378  O   GLY A  79      -9.953 -25.040 -21.235  1.00 14.77           O  
ATOM    379  N   LYS A  80     -10.527 -22.987 -21.917  1.00 15.78           N  
ATOM    380  CA  LYS A  80      -9.167 -22.473 -21.830  1.00 16.73           C  
ATOM    381  C   LYS A  80      -9.101 -21.372 -20.782  1.00 16.63           C  
ATOM    382  O   LYS A  80     -10.108 -20.740 -20.447  1.00 16.13           O  
ATOM    383  CB  LYS A  80      -8.654 -21.840 -23.132  1.00 18.53           C  
ATOM    384  CG  LYS A  80      -8.828 -22.545 -24.458  1.00 21.60           C  
ATOM    385  CD  LYS A  80      -8.010 -23.782 -24.604  1.00 29.79           C  
ATOM    386  CE  LYS A  80      -8.194 -24.175 -26.058  1.00 36.07           C  
ATOM    387  NZ  LYS A  80      -7.438 -25.371 -26.367  1.00 42.55           N  
ATOM    388  N   SER A  81      -7.897 -21.149 -20.243  1.00 14.90           N  
ATOM    389  CA  SER A  81      -7.648 -20.066 -19.303  1.00 15.78           C  
ATOM    390  C   SER A  81      -6.399 -19.274 -19.665  1.00 14.03           C  
ATOM    391  O   SER A  81      -5.489 -19.759 -20.338  1.00 14.78           O  
ATOM    392  CB  SER A  81      -7.492 -20.607 -17.864  1.00 14.34           C  
ATOM    393  OG  SER A  81      -6.471 -21.592 -17.747  1.00 13.82           O  
ATOM    394  N   LEU A  82      -6.383 -18.026 -19.202  1.00 13.96           N  
ATOM    395  CA  LEU A  82      -5.282 -17.107 -19.416  1.00 14.56           C  
ATOM    396  C   LEU A  82      -4.734 -16.570 -18.103  1.00 15.99           C  
ATOM    397  O   LEU A  82      -5.487 -16.081 -17.251  1.00 15.81           O  
ATOM    398  CB  LEU A  82      -5.741 -15.919 -20.263  1.00 15.85           C  
ATOM    399  CG  LEU A  82      -4.744 -14.798 -20.564  1.00 15.29           C  
ATOM    400  CD1 LEU A  82      -3.774 -15.251 -21.639  1.00 13.59           C  
ATOM    401  CD2 LEU A  82      -5.490 -13.569 -21.033  1.00 13.25           C  
ATOM    402  N   GLY A  83      -3.412 -16.637 -17.938  1.00 15.31           N  
ATOM    403  CA  GLY A  83      -2.781 -16.022 -16.783  1.00 16.07           C  
ATOM    404  C   GLY A  83      -2.322 -14.620 -17.160  1.00 18.08           C  
ATOM    405  O   GLY A  83      -1.473 -14.475 -18.038  1.00 18.08           O  
ATOM    406  N   MET A  84      -2.885 -13.572 -16.537  1.00 18.57           N  
ATOM    407  CA  MET A  84      -2.520 -12.188 -16.831  1.00 19.27           C  
ATOM    408  C   MET A  84      -1.658 -11.588 -15.726  1.00 20.92           C  
ATOM    409  O   MET A  84      -2.155 -11.247 -14.649  1.00 21.91           O  
ATOM    410  CB  MET A  84      -3.755 -11.295 -16.984  1.00 17.00           C  
ATOM    411  CG  MET A  84      -4.829 -11.804 -17.937  1.00 15.80           C  
ATOM    412  SD  MET A  84      -6.135 -10.584 -18.205  1.00 20.02           S  
ATOM    413  CE  MET A  84      -7.078 -10.713 -16.723  1.00 24.46           C  
ATOM    414  N   ILE A  85      -0.345 -11.471 -15.969  1.00 21.21           N  
ATOM    415  CA  ILE A  85       0.570 -10.871 -15.001  1.00 20.64           C  
ATOM    416  C   ILE A  85       0.783  -9.398 -15.336  1.00 20.26           C  
ATOM    417  O   ILE A  85       1.225  -9.036 -16.422  1.00 20.93           O  
ATOM    418  CB  ILE A  85       1.923 -11.628 -15.014  1.00 21.91           C  
ATOM    419  CG1 ILE A  85       1.704 -13.104 -14.682  1.00 19.38           C  
ATOM    420  CG2 ILE A  85       2.880 -10.968 -14.004  1.00 21.05           C  
ATOM    421  CD1 ILE A  85       2.983 -13.930 -14.768  1.00 19.25           C  
ATOM    422  N   PHE A  86       0.453  -8.530 -14.387  1.00 18.74           N  
ATOM    423  CA  PHE A  86       0.600  -7.098 -14.549  1.00 18.96           C  
ATOM    424  C   PHE A  86       1.474  -6.489 -13.468  1.00 19.80           C  
ATOM    425  O   PHE A  86       1.119  -6.484 -12.290  1.00 20.07           O  
ATOM    426  CB  PHE A  86      -0.762  -6.428 -14.513  1.00 18.53           C  
ATOM    427  CG  PHE A  86      -1.511  -6.493 -15.834  1.00 21.83           C  
ATOM    428  CD1 PHE A  86      -2.193  -7.658 -16.216  1.00 22.31           C  
ATOM    429  CD2 PHE A  86      -1.507  -5.371 -16.672  1.00 19.73           C  
ATOM    430  CE1 PHE A  86      -2.870  -7.688 -17.436  1.00 23.57           C  
ATOM    431  CE2 PHE A  86      -2.184  -5.416 -17.890  1.00 18.11           C  
ATOM    432  CZ  PHE A  86      -2.865  -6.568 -18.270  1.00 20.52           C  
ATOM    433  N   GLU A  87       2.635  -5.971 -13.876  1.00 19.39           N  
ATOM    434  CA  GLU A  87       3.571  -5.309 -12.975  1.00 20.05           C  
ATOM    435  C   GLU A  87       3.436  -3.799 -13.023  1.00 19.99           C  
ATOM    436  O   GLU A  87       4.107  -3.072 -12.281  1.00 19.99           O  
ATOM    437  CB  GLU A  87       5.012  -5.641 -13.331  1.00 20.78           C  
ATOM    438  CG  GLU A  87       5.353  -7.125 -13.253  1.00 23.55           C  
ATOM    439  CD  GLU A  87       6.823  -7.463 -13.494  1.00 28.50           C  
ATOM    440  OE1 GLU A  87       7.556  -6.650 -14.065  1.00 28.89           O  
ATOM    441  OE2 GLU A  87       7.238  -8.561 -13.112  1.00 31.83           O  
ATOM    442  N   LYS A  88       2.558  -3.327 -13.923  1.00 18.66           N  
ATOM    443  CA  LYS A  88       2.294  -1.911 -14.155  1.00 17.67           C  
ATOM    444  C   LYS A  88       0.800  -1.720 -14.337  1.00 17.11           C  
ATOM    445  O   LYS A  88       0.088  -2.676 -14.634  1.00 18.59           O  
ATOM    446  CB  LYS A  88       2.997  -1.418 -15.429  1.00 18.85           C  
ATOM    447  CG  LYS A  88       4.508  -1.343 -15.379  1.00 15.28           C  
ATOM    448  CD  LYS A  88       5.000  -1.207 -16.794  1.00 18.04           C  
ATOM    449  CE  LYS A  88       6.496  -0.993 -16.747  1.00 18.77           C  
ATOM    450  NZ  LYS A  88       7.089  -1.082 -18.068  1.00 18.70           N  
ATOM    451  N   ARG A  89       0.313  -0.490 -14.163  1.00 16.68           N  
ATOM    452  CA  ARG A  89      -1.090  -0.156 -14.366  1.00 16.85           C  
ATOM    453  C   ARG A  89      -1.520  -0.333 -15.813  1.00 16.65           C  
ATOM    454  O   ARG A  89      -0.697  -0.325 -16.731  1.00 15.60           O  
ATOM    455  CB  ARG A  89      -1.362   1.283 -13.975  1.00 16.60           C  
ATOM    456  CG  ARG A  89      -1.427   1.489 -12.486  1.00 19.12           C  
ATOM    457  CD  ARG A  89      -1.616   2.964 -12.218  1.00 23.11           C  
ATOM    458  NE  ARG A  89      -1.310   3.211 -10.818  1.00 29.93           N  
ATOM    459  CZ  ARG A  89      -2.243   3.621  -9.965  1.00 32.75           C  
ATOM    460  NH1 ARG A  89      -3.491   3.829 -10.377  1.00 35.64           N  
ATOM    461  NH2 ARG A  89      -1.935   3.780  -8.681  1.00 30.74           N  
ATOM    462  N   SER A  90      -2.831  -0.502 -15.991  1.00 15.55           N  
ATOM    463  CA  SER A  90      -3.419  -0.675 -17.304  1.00 15.33           C  
ATOM    464  C   SER A  90      -4.928  -0.492 -17.259  1.00 15.63           C  
ATOM    465  O   SER A  90      -5.571  -0.960 -16.315  1.00 17.36           O  
ATOM    466  CB  SER A  90      -3.096  -2.068 -17.818  1.00 13.68           C  
ATOM    467  OG  SER A  90      -3.777  -2.375 -19.019  1.00 14.78           O  
ATOM    468  N   THR A  91      -5.498   0.218 -18.244  1.00 13.70           N  
ATOM    469  CA  THR A  91      -6.945   0.300 -18.400  1.00 13.71           C  
ATOM    470  C   THR A  91      -7.304  -0.469 -19.667  1.00 14.47           C  
ATOM    471  O   THR A  91      -8.070  -1.434 -19.596  1.00 16.08           O  
ATOM    472  CB  THR A  91      -7.449   1.758 -18.541  1.00 15.25           C  
ATOM    473  OG1 THR A  91      -7.119   2.420 -17.338  1.00 15.72           O  
ATOM    474  CG2 THR A  91      -8.962   1.862 -18.742  1.00 13.88           C  
ATOM    475  N   ARG A  92      -6.752  -0.097 -20.834  1.00 14.55           N  
ATOM    476  CA  ARG A  92      -7.037  -0.765 -22.103  1.00 14.11           C  
ATOM    477  C   ARG A  92      -6.518  -2.183 -22.280  1.00 14.44           C  
ATOM    478  O   ARG A  92      -7.289  -3.038 -22.721  1.00 12.71           O  
ATOM    479  CB  ARG A  92      -6.504   0.070 -23.275  1.00 15.18           C  
ATOM    480  CG  ARG A  92      -7.407   1.265 -23.595  1.00 14.87           C  
ATOM    481  CD  ARG A  92      -6.591   2.531 -23.826  1.00 14.73           C  
ATOM    482  NE  ARG A  92      -5.920   2.909 -22.594  1.00 14.78           N  
ATOM    483  CZ  ARG A  92      -6.271   3.945 -21.832  1.00 15.82           C  
ATOM    484  NH1 ARG A  92      -7.284   4.757 -22.134  1.00 14.73           N  
ATOM    485  NH2 ARG A  92      -5.587   4.143 -20.717  1.00 14.84           N  
ATOM    486  N   THR A  93      -5.246  -2.479 -21.955  1.00 13.42           N  
ATOM    487  CA  THR A  93      -4.697  -3.823 -22.113  1.00 14.53           C  
ATOM    488  C   THR A  93      -5.453  -4.750 -21.173  1.00 14.09           C  
ATOM    489  O   THR A  93      -5.845  -5.834 -21.578  1.00 15.72           O  
ATOM    490  CB  THR A  93      -3.177  -3.894 -21.771  1.00 14.38           C  
ATOM    491  OG1 THR A  93      -2.524  -2.953 -22.614  1.00 15.12           O  
ATOM    492  CG2 THR A  93      -2.559  -5.272 -22.009  1.00 13.76           C  
ATOM    493  N   ARG A  94      -5.711  -4.311 -19.941  1.00 15.24           N  
ATOM    494  CA  ARG A  94      -6.463  -5.073 -18.951  1.00 14.59           C  
ATOM    495  C   ARG A  94      -7.879  -5.400 -19.413  1.00 14.66           C  
ATOM    496  O   ARG A  94      -8.231  -6.573 -19.454  1.00 15.48           O  
ATOM    497  CB  ARG A  94      -6.494  -4.257 -17.668  1.00 13.07           C  
ATOM    498  CG  ARG A  94      -7.460  -4.735 -16.602  1.00 15.70           C  
ATOM    499  CD  ARG A  94      -7.040  -6.089 -16.053  1.00 15.96           C  
ATOM    500  NE  ARG A  94      -8.044  -6.641 -15.166  1.00 16.16           N  
ATOM    501  CZ  ARG A  94      -8.343  -6.132 -13.968  1.00 16.90           C  
ATOM    502  NH1 ARG A  94      -7.735  -5.052 -13.476  1.00 13.10           N  
ATOM    503  NH2 ARG A  94      -9.272  -6.741 -13.242  1.00 16.52           N  
ATOM    504  N   LEU A  95      -8.696  -4.391 -19.761  1.00 15.01           N  
ATOM    505  CA  LEU A  95     -10.072  -4.587 -20.204  1.00 17.00           C  
ATOM    506  C   LEU A  95     -10.223  -5.337 -21.508  1.00 16.64           C  
ATOM    507  O   LEU A  95     -11.071  -6.223 -21.606  1.00 16.94           O  
ATOM    508  CB  LEU A  95     -10.788  -3.283 -20.403  1.00 18.90           C  
ATOM    509  CG  LEU A  95     -11.517  -2.610 -19.278  1.00 26.67           C  
ATOM    510  CD1 LEU A  95     -12.015  -1.275 -19.809  1.00 28.75           C  
ATOM    511  CD2 LEU A  95     -12.704  -3.445 -18.798  1.00 27.76           C  
ATOM    512  N   SER A  96      -9.414  -4.992 -22.520  1.00 15.62           N  
ATOM    513  CA  SER A  96      -9.490  -5.635 -23.822  1.00 14.41           C  
ATOM    514  C   SER A  96      -9.163  -7.113 -23.710  1.00 13.77           C  
ATOM    515  O   SER A  96      -9.869  -7.937 -24.290  1.00 13.63           O  
ATOM    516  CB  SER A  96      -8.515  -4.977 -24.807  1.00 15.49           C  
ATOM    517  OG  SER A  96      -7.142  -5.078 -24.453  1.00 15.48           O  
ATOM    518  N   THR A  97      -8.115  -7.441 -22.929  1.00 13.05           N  
ATOM    519  CA  THR A  97      -7.678  -8.823 -22.748  1.00 13.42           C  
ATOM    520  C   THR A  97      -8.690  -9.590 -21.903  1.00 15.28           C  
ATOM    521  O   THR A  97      -9.102 -10.693 -22.287  1.00 15.29           O  
ATOM    522  CB  THR A  97      -6.290  -8.891 -22.058  1.00 12.67           C  
ATOM    523  OG1 THR A  97      -5.358  -8.179 -22.870  1.00 14.33           O  
ATOM    524  CG2 THR A  97      -5.776 -10.304 -21.932  1.00 11.56           C  
ATOM    525  N   GLU A  98      -9.147  -9.006 -20.783  1.00 15.16           N  
ATOM    526  CA  GLU A  98     -10.067  -9.711 -19.903  1.00 15.51           C  
ATOM    527  C   GLU A  98     -11.435  -9.944 -20.538  1.00 15.17           C  
ATOM    528  O   GLU A  98     -11.892 -11.090 -20.588  1.00 15.45           O  
ATOM    529  CB  GLU A  98     -10.191  -8.919 -18.601  1.00 15.54           C  
ATOM    530  CG  GLU A  98     -10.925  -9.765 -17.583  1.00 18.74           C  
ATOM    531  CD  GLU A  98     -10.977  -9.280 -16.143  1.00 21.18           C  
ATOM    532  OE1 GLU A  98     -10.141  -8.476 -15.728  1.00 21.89           O  
ATOM    533  OE2 GLU A  98     -11.874  -9.738 -15.436  1.00 21.03           O  
ATOM    534  N   THR A  99     -12.076  -8.897 -21.090  1.00 14.97           N  
ATOM    535  CA  THR A  99     -13.386  -9.055 -21.713  1.00 12.90           C  
ATOM    536  C   THR A  99     -13.266  -9.812 -23.021  1.00 13.26           C  
ATOM    537  O   THR A  99     -14.180 -10.552 -23.367  1.00 14.66           O  
ATOM    538  CB  THR A  99     -14.072  -7.686 -21.972  1.00 12.10           C  
ATOM    539  OG1 THR A  99     -13.336  -6.986 -22.969  1.00 12.09           O  
ATOM    540  CG2 THR A  99     -14.152  -6.853 -20.692  1.00 12.76           C  
ATOM    541  N   GLY A 100     -12.141  -9.676 -23.740  1.00 14.12           N  
ATOM    542  CA  GLY A 100     -11.888 -10.385 -24.990  1.00 12.42           C  
ATOM    543  C   GLY A 100     -11.733 -11.895 -24.809  1.00 11.71           C  
ATOM    544  O   GLY A 100     -12.343 -12.678 -25.549  1.00 11.11           O  
ATOM    545  N   PHE A 101     -10.961 -12.338 -23.807  1.00 12.62           N  
ATOM    546  CA  PHE A 101     -10.763 -13.773 -23.565  1.00 13.50           C  
ATOM    547  C   PHE A 101     -12.074 -14.436 -23.131  1.00 13.53           C  
ATOM    548  O   PHE A 101     -12.443 -15.515 -23.601  1.00 13.04           O  
ATOM    549  CB  PHE A 101      -9.681 -13.982 -22.471  1.00 12.97           C  
ATOM    550  CG  PHE A 101      -8.980 -15.338 -22.562  1.00 12.79           C  
ATOM    551  CD1 PHE A 101      -7.939 -15.523 -23.476  1.00 13.11           C  
ATOM    552  CD2 PHE A 101      -9.397 -16.405 -21.766  1.00 12.96           C  
ATOM    553  CE1 PHE A 101      -7.330 -16.777 -23.590  1.00 13.72           C  
ATOM    554  CE2 PHE A 101      -8.782 -17.655 -21.887  1.00 12.23           C  
ATOM    555  CZ  PHE A 101      -7.749 -17.848 -22.797  1.00 13.74           C  
ATOM    556  N   ALA A 102     -12.802 -13.742 -22.250  1.00 14.21           N  
ATOM    557  CA  ALA A 102     -14.079 -14.212 -21.760  1.00 13.64           C  
ATOM    558  C   ALA A 102     -15.174 -14.215 -22.822  1.00 15.33           C  
ATOM    559  O   ALA A 102     -16.016 -15.112 -22.824  1.00 15.82           O  
ATOM    560  CB  ALA A 102     -14.496 -13.339 -20.615  1.00 13.56           C  
ATOM    561  N   LEU A 103     -15.163 -13.266 -23.765  1.00 15.04           N  
ATOM    562  CA  LEU A 103     -16.136 -13.206 -24.855  1.00 15.80           C  
ATOM    563  C   LEU A 103     -16.008 -14.426 -25.770  1.00 15.96           C  
ATOM    564  O   LEU A 103     -16.982 -14.865 -26.386  1.00 16.19           O  
ATOM    565  CB  LEU A 103     -15.921 -11.906 -25.652  1.00 15.22           C  
ATOM    566  CG  LEU A 103     -16.878 -11.468 -26.761  1.00 12.40           C  
ATOM    567  CD1 LEU A 103     -18.308 -11.441 -26.249  1.00 13.27           C  
ATOM    568  CD2 LEU A 103     -16.479 -10.083 -27.239  1.00 10.96           C  
ATOM    569  N   LEU A 104     -14.801 -15.009 -25.840  1.00 14.66           N  
ATOM    570  CA  LEU A 104     -14.597 -16.235 -26.592  1.00 14.98           C  
ATOM    571  C   LEU A 104     -14.761 -17.500 -25.740  1.00 14.75           C  
ATOM    572  O   LEU A 104     -14.359 -18.583 -26.154  1.00 15.22           O  
ATOM    573  CB  LEU A 104     -13.214 -16.166 -27.225  1.00 14.78           C  
ATOM    574  CG  LEU A 104     -12.986 -15.010 -28.207  1.00 14.04           C  
ATOM    575  CD1 LEU A 104     -11.512 -14.855 -28.469  1.00 15.47           C  
ATOM    576  CD2 LEU A 104     -13.733 -15.267 -29.496  1.00 14.64           C  
ATOM    577  N   GLY A 105     -15.349 -17.392 -24.538  1.00 14.84           N  
ATOM    578  CA  GLY A 105     -15.672 -18.528 -23.683  1.00 13.57           C  
ATOM    579  C   GLY A 105     -14.576 -18.936 -22.713  1.00 16.10           C  
ATOM    580  O   GLY A 105     -14.789 -19.876 -21.950  1.00 16.00           O  
ATOM    581  N   GLY A 106     -13.408 -18.273 -22.690  1.00 15.29           N  
ATOM    582  CA  GLY A 106     -12.318 -18.648 -21.796  1.00 15.54           C  
ATOM    583  C   GLY A 106     -12.325 -17.890 -20.480  1.00 14.74           C  
ATOM    584  O   GLY A 106     -13.079 -16.931 -20.302  1.00 13.59           O  
ATOM    585  N   HIS A 107     -11.468 -18.315 -19.544  1.00 15.45           N  
ATOM    586  CA  HIS A 107     -11.383 -17.647 -18.252  1.00 16.62           C  
ATOM    587  C   HIS A 107     -10.075 -16.873 -18.069  1.00 16.23           C  
ATOM    588  O   HIS A 107      -9.005 -17.473 -17.976  1.00 18.12           O  
ATOM    589  CB  HIS A 107     -11.520 -18.648 -17.087  1.00 15.65           C  
ATOM    590  CG  HIS A 107     -11.606 -17.855 -15.779  1.00 17.78           C  
ATOM    591  ND1 HIS A 107     -12.668 -17.195 -15.320  1.00 17.41           N  
ATOM    592  CD2 HIS A 107     -10.549 -17.626 -14.916  1.00 18.44           C  
ATOM    593  CE1 HIS A 107     -12.282 -16.577 -14.228  1.00 17.10           C  
ATOM    594  NE2 HIS A 107     -11.014 -16.833 -13.988  1.00 18.49           N  
ATOM    595  N   PRO A 108     -10.122 -15.537 -17.972  1.00 15.76           N  
ATOM    596  CA  PRO A 108      -8.974 -14.694 -17.686  1.00 16.62           C  
ATOM    597  C   PRO A 108      -8.730 -14.572 -16.182  1.00 18.21           C  
ATOM    598  O   PRO A 108      -9.652 -14.355 -15.387  1.00 18.40           O  
ATOM    599  CB  PRO A 108      -9.344 -13.398 -18.375  1.00 14.25           C  
ATOM    600  CG  PRO A 108     -10.822 -13.276 -18.090  1.00 10.27           C  
ATOM    601  CD  PRO A 108     -11.324 -14.714 -18.158  1.00 13.47           C  
ATOM    602  N   CYS A 109      -7.469 -14.667 -15.781  1.00 18.04           N  
ATOM    603  CA  CYS A 109      -7.124 -14.584 -14.375  1.00 20.13           C  
ATOM    604  C   CYS A 109      -6.112 -13.448 -14.159  1.00 18.90           C  
ATOM    605  O   CYS A 109      -4.985 -13.477 -14.652  1.00 18.05           O  
ATOM    606  CB  CYS A 109      -6.657 -16.013 -14.065  1.00 23.25           C  
ATOM    607  SG  CYS A 109      -5.926 -16.220 -12.448  1.00 39.15           S  
ATOM    608  N   PHE A 110      -6.545 -12.381 -13.470  1.00 17.94           N  
ATOM    609  CA  PHE A 110      -5.739 -11.185 -13.204  1.00 19.07           C  
ATOM    610  C   PHE A 110      -4.865 -11.315 -11.956  1.00 18.79           C  
ATOM    611  O   PHE A 110      -5.319 -11.309 -10.808  1.00 16.93           O  
ATOM    612  CB  PHE A 110      -6.670  -9.965 -13.062  1.00 17.06           C  
ATOM    613  CG  PHE A 110      -5.942  -8.637 -12.862  1.00 19.47           C  
ATOM    614  CD1 PHE A 110      -5.097  -8.126 -13.862  1.00 19.54           C  
ATOM    615  CD2 PHE A 110      -6.142  -7.915 -11.681  1.00 19.35           C  
ATOM    616  CE1 PHE A 110      -4.455  -6.901 -13.663  1.00 18.23           C  
ATOM    617  CE2 PHE A 110      -5.493  -6.688 -11.496  1.00 20.39           C  
ATOM    618  CZ  PHE A 110      -4.646  -6.183 -12.482  1.00 18.78           C  
ATOM    619  N   LEU A 111      -3.559 -11.384 -12.217  1.00 19.82           N  
ATOM    620  CA  LEU A 111      -2.554 -11.599 -11.187  1.00 19.23           C  
ATOM    621  C   LEU A 111      -1.654 -10.385 -11.065  1.00 19.59           C  
ATOM    622  O   LEU A 111      -1.090  -9.939 -12.063  1.00 20.90           O  
ATOM    623  CB  LEU A 111      -1.737 -12.836 -11.562  1.00 18.44           C  
ATOM    624  CG  LEU A 111      -2.511 -14.107 -11.942  1.00 20.42           C  
ATOM    625  CD1 LEU A 111      -1.560 -15.138 -12.542  1.00 19.73           C  
ATOM    626  CD2 LEU A 111      -3.210 -14.656 -10.715  1.00 19.09           C  
ATOM    627  N   THR A 112      -1.526  -9.816  -9.866  1.00 21.19           N  
ATOM    628  CA  THR A 112      -0.625  -8.687  -9.633  1.00 24.22           C  
ATOM    629  C   THR A 112       0.500  -9.086  -8.688  1.00 26.74           C  
ATOM    630  O   THR A 112       0.432 -10.094  -7.977  1.00 23.11           O  
ATOM    631  CB  THR A 112      -1.315  -7.440  -8.991  1.00 23.73           C  
ATOM    632  OG1 THR A 112      -1.669  -7.725  -7.637  1.00 23.89           O  
ATOM    633  CG2 THR A 112      -2.540  -7.049  -9.770  1.00 22.81           C  
ATOM    634  N   THR A 113       1.497  -8.185  -8.672  1.00 29.47           N  
ATOM    635  CA  THR A 113       2.696  -8.272  -7.846  1.00 33.26           C  
ATOM    636  C   THR A 113       2.344  -8.469  -6.373  1.00 32.26           C  
ATOM    637  O   THR A 113       2.988  -9.274  -5.720  1.00 34.28           O  
ATOM    638  CB  THR A 113       3.561  -6.970  -8.032  1.00 35.38           C  
ATOM    639  OG1 THR A 113       3.866  -6.850  -9.423  1.00 36.41           O  
ATOM    640  CG2 THR A 113       4.870  -7.005  -7.245  1.00 34.82           C  
ATOM    641  N   GLN A 114       1.297  -7.812  -5.856  1.00 31.63           N  
ATOM    642  CA  GLN A 114       0.883  -7.877  -4.459  1.00 32.45           C  
ATOM    643  C   GLN A 114       0.180  -9.165  -4.053  1.00 30.73           C  
ATOM    644  O   GLN A 114       0.067  -9.468  -2.862  1.00 29.19           O  
ATOM    645  CB  GLN A 114      -0.070  -6.723  -4.105  1.00 37.68           C  
ATOM    646  CG  GLN A 114       0.393  -5.297  -4.428  1.00 45.73           C  
ATOM    647  CD  GLN A 114       0.121  -4.881  -5.872  1.00 51.56           C  
ATOM    648  OE1 GLN A 114      -1.027  -4.651  -6.263  1.00 56.05           O  
ATOM    649  NE2 GLN A 114       1.152  -4.778  -6.714  1.00 52.77           N  
ATOM    650  N   ASP A 115      -0.324  -9.924  -5.027  1.00 28.02           N  
ATOM    651  CA  ASP A 115      -1.051 -11.149  -4.743  1.00 26.06           C  
ATOM    652  C   ASP A 115      -0.268 -12.433  -4.953  1.00 25.77           C  
ATOM    653  O   ASP A 115      -0.441 -13.389  -4.192  1.00 25.51           O  
ATOM    654  CB  ASP A 115      -2.298 -11.190  -5.598  1.00 26.81           C  
ATOM    655  CG  ASP A 115      -3.275 -10.088  -5.239  1.00 29.05           C  
ATOM    656  OD1 ASP A 115      -3.618  -9.953  -4.060  1.00 32.67           O  
ATOM    657  OD2 ASP A 115      -3.687  -9.367  -6.142  1.00 28.78           O  
ATOM    658  N   ILE A 116       0.574 -12.500  -5.992  1.00 25.72           N  
ATOM    659  CA  ILE A 116       1.330 -13.719  -6.267  1.00 24.64           C  
ATOM    660  C   ILE A 116       2.720 -13.642  -5.665  1.00 24.72           C  
ATOM    661  O   ILE A 116       3.161 -12.561  -5.267  1.00 25.21           O  
ATOM    662  CB  ILE A 116       1.447 -14.003  -7.805  1.00 23.12           C  
ATOM    663  CG1 ILE A 116       2.146 -12.895  -8.577  1.00 22.24           C  
ATOM    664  CG2 ILE A 116       0.026 -14.248  -8.314  1.00 20.63           C  
ATOM    665  CD1 ILE A 116       2.434 -13.360 -10.021  1.00 23.43           C  
ATOM    666  N   HIS A 117       3.440 -14.769  -5.612  1.00 24.63           N  
ATOM    667  CA  HIS A 117       4.759 -14.820  -4.990  1.00 25.16           C  
ATOM    668  C   HIS A 117       5.910 -14.220  -5.763  1.00 28.03           C  
ATOM    669  O   HIS A 117       6.933 -13.909  -5.148  1.00 28.53           O  
ATOM    670  CB  HIS A 117       5.136 -16.252  -4.677  1.00 22.16           C  
ATOM    671  CG  HIS A 117       4.293 -16.872  -3.594  1.00 19.12           C  
ATOM    672  ND1 HIS A 117       4.265 -16.505  -2.322  1.00 18.38           N  
ATOM    673  CD2 HIS A 117       3.423 -17.916  -3.787  1.00 18.16           C  
ATOM    674  CE1 HIS A 117       3.394 -17.304  -1.745  1.00 18.23           C  
ATOM    675  NE2 HIS A 117       2.891 -18.152  -2.618  1.00 18.09           N  
ATOM    676  N   LEU A 118       5.751 -14.050  -7.087  1.00 28.28           N  
ATOM    677  CA  LEU A 118       6.799 -13.534  -7.967  1.00 33.19           C  
ATOM    678  C   LEU A 118       7.625 -12.355  -7.465  1.00 35.40           C  
ATOM    679  O   LEU A 118       7.148 -11.359  -6.919  1.00 35.91           O  
ATOM    680  CB  LEU A 118       6.227 -13.076  -9.289  1.00 31.72           C  
ATOM    681  CG  LEU A 118       6.778 -13.570 -10.608  1.00 33.37           C  
ATOM    682  CD1 LEU A 118       6.199 -12.607 -11.614  1.00 27.63           C  
ATOM    683  CD2 LEU A 118       8.307 -13.605 -10.696  1.00 30.30           C  
ATOM    684  N   GLY A 119       8.925 -12.563  -7.686  1.00 39.92           N  
ATOM    685  CA  GLY A 119       9.983 -11.620  -7.356  1.00 44.89           C  
ATOM    686  C   GLY A 119      10.562 -11.895  -5.975  1.00 49.12           C  
ATOM    687  O   GLY A 119      11.717 -12.263  -5.790  1.00 49.66           O  
ATOM    688  N   VAL A 120       9.675 -11.746  -4.984  1.00 51.38           N  
ATOM    689  CA  VAL A 120       9.951 -11.934  -3.585  1.00 53.85           C  
ATOM    690  C   VAL A 120      10.145 -13.416  -3.181  1.00 53.74           C  
ATOM    691  O   VAL A 120      11.308 -13.835  -3.263  1.00 54.34           O  
ATOM    692  CB  VAL A 120       8.790 -11.085  -2.780  1.00 54.87           C  
ATOM    693  CG1 VAL A 120       7.730 -10.511  -3.755  1.00 54.18           C  
ATOM    694  CG2 VAL A 120       8.011 -11.870  -1.770  1.00 52.84           C  
ATOM    695  N   ASN A 121       9.164 -14.264  -2.832  1.00 52.25           N  
ATOM    696  CA  ASN A 121       9.330 -15.623  -2.385  1.00 48.41           C  
ATOM    697  C   ASN A 121       9.654 -16.557  -3.511  1.00 43.41           C  
ATOM    698  O   ASN A 121      10.018 -17.701  -3.203  1.00 43.96           O  
ATOM    699  CB  ASN A 121       8.040 -16.137  -1.712  1.00 49.11           C  
ATOM    700  CG  ASN A 121       7.548 -15.244  -0.586  1.00 50.95           C  
ATOM    701  OD1 ASN A 121       6.339 -15.073  -0.391  1.00 50.82           O  
ATOM    702  ND2 ASN A 121       8.480 -14.686   0.193  1.00 50.28           N  
ATOM    703  N   GLU A 122       9.574 -16.111  -4.788  1.00 36.87           N  
ATOM    704  CA  GLU A 122       9.720 -17.028  -5.906  1.00 30.01           C  
ATOM    705  C   GLU A 122      10.342 -16.518  -7.180  1.00 29.48           C  
ATOM    706  O   GLU A 122      10.115 -15.389  -7.607  1.00 30.83           O  
ATOM    707  CB  GLU A 122       8.346 -17.580  -6.219  1.00 26.72           C  
ATOM    708  CG  GLU A 122       8.370 -18.901  -6.978  1.00 22.67           C  
ATOM    709  CD  GLU A 122       7.067 -19.648  -6.966  1.00 21.34           C  
ATOM    710  OE1 GLU A 122       6.012 -19.066  -6.727  1.00 19.25           O  
ATOM    711  OE2 GLU A 122       7.122 -20.844  -7.201  1.00 20.81           O  
ATOM    712  N   SER A 123      11.108 -17.414  -7.816  1.00 27.56           N  
ATOM    713  CA  SER A 123      11.718 -17.126  -9.102  1.00 27.93           C  
ATOM    714  C   SER A 123      10.740 -17.254 -10.271  1.00 28.86           C  
ATOM    715  O   SER A 123       9.718 -17.950 -10.239  1.00 26.81           O  
ATOM    716  CB  SER A 123      12.892 -18.071  -9.337  1.00 27.74           C  
ATOM    717  OG  SER A 123      12.487 -19.398  -9.630  1.00 29.41           O  
ATOM    718  N   LEU A 124      11.146 -16.555 -11.328  1.00 29.10           N  
ATOM    719  CA  LEU A 124      10.417 -16.484 -12.571  1.00 27.28           C  
ATOM    720  C   LEU A 124      10.420 -17.809 -13.304  1.00 26.56           C  
ATOM    721  O   LEU A 124       9.427 -18.114 -13.959  1.00 25.04           O  
ATOM    722  CB  LEU A 124      11.047 -15.398 -13.416  1.00 29.32           C  
ATOM    723  CG  LEU A 124      10.317 -14.894 -14.651  1.00 28.13           C  
ATOM    724  CD1 LEU A 124       8.954 -14.301 -14.302  1.00 28.20           C  
ATOM    725  CD2 LEU A 124      11.173 -13.821 -15.274  1.00 27.43           C  
ATOM    726  N   THR A 125      11.505 -18.599 -13.192  1.00 25.03           N  
ATOM    727  CA  THR A 125      11.584 -19.925 -13.800  1.00 24.47           C  
ATOM    728  C   THR A 125      10.521 -20.847 -13.215  1.00 23.55           C  
ATOM    729  O   THR A 125       9.809 -21.537 -13.950  1.00 22.69           O  
ATOM    730  CB  THR A 125      12.983 -20.555 -13.572  1.00 25.96           C  
ATOM    731  OG1 THR A 125      13.882 -19.808 -14.384  1.00 26.73           O  
ATOM    732  CG2 THR A 125      13.063 -22.044 -13.938  1.00 27.01           C  
ATOM    733  N   ASP A 126      10.420 -20.838 -11.879  1.00 22.93           N  
ATOM    734  CA  ASP A 126       9.432 -21.648 -11.190  1.00 22.92           C  
ATOM    735  C   ASP A 126       8.012 -21.177 -11.435  1.00 22.33           C  
ATOM    736  O   ASP A 126       7.137 -22.014 -11.683  1.00 21.72           O  
ATOM    737  CB  ASP A 126       9.750 -21.643  -9.698  1.00 23.22           C  
ATOM    738  CG  ASP A 126      10.999 -22.440  -9.317  1.00 21.73           C  
ATOM    739  OD1 ASP A 126      11.588 -23.126 -10.155  1.00 18.56           O  
ATOM    740  OD2 ASP A 126      11.374 -22.368  -8.151  1.00 21.63           O  
ATOM    741  N   THR A 127       7.797 -19.847 -11.418  1.00 21.13           N  
ATOM    742  CA  THR A 127       6.495 -19.256 -11.734  1.00 19.93           C  
ATOM    743  C   THR A 127       6.083 -19.654 -13.155  1.00 20.10           C  
ATOM    744  O   THR A 127       4.938 -20.047 -13.389  1.00 20.28           O  
ATOM    745  CB  THR A 127       6.574 -17.716 -11.608  1.00 19.28           C  
ATOM    746  OG1 THR A 127       6.967 -17.436 -10.266  1.00 19.98           O  
ATOM    747  CG2 THR A 127       5.255 -17.017 -11.926  1.00 18.27           C  
ATOM    748  N   ALA A 128       7.028 -19.628 -14.112  1.00 21.51           N  
ATOM    749  CA  ALA A 128       6.772 -19.997 -15.503  1.00 20.12           C  
ATOM    750  C   ALA A 128       6.342 -21.442 -15.683  1.00 19.32           C  
ATOM    751  O   ALA A 128       5.414 -21.738 -16.433  1.00 18.31           O  
ATOM    752  CB  ALA A 128       8.019 -19.783 -16.350  1.00 17.76           C  
ATOM    753  N   ARG A 129       6.998 -22.363 -14.977  1.00 21.60           N  
ATOM    754  CA  ARG A 129       6.629 -23.768 -15.059  1.00 21.73           C  
ATOM    755  C   ARG A 129       5.280 -24.045 -14.417  1.00 20.05           C  
ATOM    756  O   ARG A 129       4.492 -24.823 -14.952  1.00 20.41           O  
ATOM    757  CB  ARG A 129       7.701 -24.609 -14.396  1.00 24.05           C  
ATOM    758  CG  ARG A 129       8.891 -24.723 -15.319  1.00 26.50           C  
ATOM    759  CD  ARG A 129       9.783 -25.817 -14.830  1.00 31.01           C  
ATOM    760  NE  ARG A 129      11.161 -25.520 -15.163  1.00 36.70           N  
ATOM    761  CZ  ARG A 129      12.133 -26.412 -14.958  1.00 38.28           C  
ATOM    762  NH1 ARG A 129      11.871 -27.613 -14.438  1.00 37.20           N  
ATOM    763  NH2 ARG A 129      13.385 -26.088 -15.282  1.00 40.95           N  
ATOM    764  N   VAL A 130       4.968 -23.377 -13.307  1.00 18.03           N  
ATOM    765  CA  VAL A 130       3.674 -23.556 -12.676  1.00 18.71           C  
ATOM    766  C   VAL A 130       2.542 -22.999 -13.543  1.00 18.00           C  
ATOM    767  O   VAL A 130       1.509 -23.660 -13.683  1.00 16.69           O  
ATOM    768  CB  VAL A 130       3.770 -22.896 -11.286  1.00 19.35           C  
ATOM    769  CG1 VAL A 130       2.424 -22.684 -10.637  1.00 20.73           C  
ATOM    770  CG2 VAL A 130       4.581 -23.845 -10.405  1.00 18.43           C  
ATOM    771  N   LEU A 131       2.725 -21.824 -14.167  1.00 18.21           N  
ATOM    772  CA  LEU A 131       1.725 -21.241 -15.069  1.00 18.22           C  
ATOM    773  C   LEU A 131       1.410 -22.152 -16.244  1.00 17.88           C  
ATOM    774  O   LEU A 131       0.252 -22.280 -16.634  1.00 17.88           O  
ATOM    775  CB  LEU A 131       2.217 -19.896 -15.593  1.00 17.67           C  
ATOM    776  CG  LEU A 131       2.118 -18.691 -14.646  1.00 19.64           C  
ATOM    777  CD1 LEU A 131       2.997 -17.570 -15.164  1.00 21.05           C  
ATOM    778  CD2 LEU A 131       0.692 -18.201 -14.556  1.00 20.12           C  
ATOM    779  N   SER A 132       2.441 -22.844 -16.752  1.00 18.73           N  
ATOM    780  CA  SER A 132       2.326 -23.792 -17.848  1.00 17.97           C  
ATOM    781  C   SER A 132       1.372 -24.924 -17.621  1.00 19.30           C  
ATOM    782  O   SER A 132       0.692 -25.353 -18.548  1.00 19.39           O  
ATOM    783  CB  SER A 132       3.624 -24.467 -18.174  1.00 20.42           C  
ATOM    784  OG  SER A 132       4.451 -23.551 -18.822  1.00 27.11           O  
ATOM    785  N   SER A 133       1.368 -25.444 -16.396  1.00 19.14           N  
ATOM    786  CA  SER A 133       0.519 -26.574 -16.104  1.00 22.19           C  
ATOM    787  C   SER A 133      -0.877 -26.141 -15.690  1.00 22.19           C  
ATOM    788  O   SER A 133      -1.796 -26.958 -15.711  1.00 25.84           O  
ATOM    789  CB  SER A 133       1.171 -27.412 -15.006  1.00 23.10           C  
ATOM    790  OG  SER A 133       1.162 -26.762 -13.738  1.00 27.36           O  
ATOM    791  N   MET A 134      -1.067 -24.861 -15.337  1.00 22.86           N  
ATOM    792  CA  MET A 134      -2.373 -24.370 -14.912  1.00 23.06           C  
ATOM    793  C   MET A 134      -3.192 -23.493 -15.845  1.00 22.64           C  
ATOM    794  O   MET A 134      -4.412 -23.392 -15.684  1.00 21.87           O  
ATOM    795  CB  MET A 134      -2.203 -23.646 -13.618  1.00 23.27           C  
ATOM    796  CG  MET A 134      -2.048 -24.767 -12.614  1.00 26.81           C  
ATOM    797  SD  MET A 134      -2.145 -24.064 -10.976  1.00 22.88           S  
ATOM    798  CE  MET A 134      -0.810 -24.924 -10.208  1.00 29.91           C  
ATOM    799  N   ALA A 135      -2.540 -22.860 -16.820  1.00 19.44           N  
ATOM    800  CA  ALA A 135      -3.215 -22.030 -17.798  1.00 16.29           C  
ATOM    801  C   ALA A 135      -2.790 -22.440 -19.196  1.00 16.62           C  
ATOM    802  O   ALA A 135      -1.828 -23.198 -19.367  1.00 15.87           O  
ATOM    803  CB  ALA A 135      -2.848 -20.577 -17.581  1.00 15.41           C  
ATOM    804  N   ASP A 136      -3.512 -21.941 -20.206  1.00 15.18           N  
ATOM    805  CA  ASP A 136      -3.189 -22.232 -21.600  1.00 16.12           C  
ATOM    806  C   ASP A 136      -2.322 -21.175 -22.267  1.00 15.25           C  
ATOM    807  O   ASP A 136      -1.721 -21.424 -23.307  1.00 15.55           O  
ATOM    808  CB  ASP A 136      -4.490 -22.413 -22.378  1.00 17.01           C  
ATOM    809  CG  ASP A 136      -5.268 -23.593 -21.808  1.00 20.48           C  
ATOM    810  OD1 ASP A 136      -4.902 -24.734 -22.074  1.00 21.38           O  
ATOM    811  OD2 ASP A 136      -6.216 -23.380 -21.065  1.00 17.10           O  
ATOM    812  N   ALA A 137      -2.234 -19.981 -21.682  1.00 15.56           N  
ATOM    813  CA  ALA A 137      -1.361 -18.916 -22.170  1.00 16.81           C  
ATOM    814  C   ALA A 137      -1.192 -17.900 -21.051  1.00 16.96           C  
ATOM    815  O   ALA A 137      -1.907 -17.908 -20.040  1.00 16.42           O  
ATOM    816  CB  ALA A 137      -1.963 -18.186 -23.383  1.00 13.34           C  
ATOM    817  N   VAL A 138      -0.193 -17.033 -21.240  1.00 16.25           N  
ATOM    818  CA  VAL A 138       0.110 -15.957 -20.308  1.00 16.35           C  
ATOM    819  C   VAL A 138       0.209 -14.640 -21.069  1.00 16.15           C  
ATOM    820  O   VAL A 138       0.803 -14.602 -22.149  1.00 17.00           O  
ATOM    821  CB  VAL A 138       1.470 -16.216 -19.574  1.00 16.06           C  
ATOM    822  CG1 VAL A 138       1.883 -15.032 -18.708  1.00 14.15           C  
ATOM    823  CG2 VAL A 138       1.328 -17.426 -18.673  1.00 17.23           C  
ATOM    824  N   LEU A 139      -0.402 -13.568 -20.555  1.00 15.06           N  
ATOM    825  CA  LEU A 139      -0.100 -12.234 -21.062  1.00 16.06           C  
ATOM    826  C   LEU A 139       0.560 -11.517 -19.888  1.00 16.24           C  
ATOM    827  O   LEU A 139       0.035 -11.522 -18.772  1.00 15.88           O  
ATOM    828  CB  LEU A 139      -1.357 -11.462 -21.489  1.00 15.63           C  
ATOM    829  CG  LEU A 139      -1.134 -10.006 -21.921  1.00 15.71           C  
ATOM    830  CD1 LEU A 139      -1.890  -9.722 -23.193  1.00 17.86           C  
ATOM    831  CD2 LEU A 139      -1.607  -9.068 -20.838  1.00 14.25           C  
ATOM    832  N   ALA A 140       1.726 -10.898 -20.130  1.00 16.50           N  
ATOM    833  CA  ALA A 140       2.454 -10.225 -19.071  1.00 15.93           C  
ATOM    834  C   ALA A 140       2.925  -8.821 -19.406  1.00 14.97           C  
ATOM    835  O   ALA A 140       3.617  -8.600 -20.400  1.00 15.85           O  
ATOM    836  CB  ALA A 140       3.669 -11.060 -18.678  1.00 15.62           C  
ATOM    837  N   ARG A 141       2.472  -7.865 -18.585  1.00 13.57           N  
ATOM    838  CA  ARG A 141       2.911  -6.475 -18.660  1.00 16.75           C  
ATOM    839  C   ARG A 141       4.004  -6.373 -17.611  1.00 17.15           C  
ATOM    840  O   ARG A 141       3.787  -6.545 -16.410  1.00 17.04           O  
ATOM    841  CB  ARG A 141       1.781  -5.496 -18.328  1.00 14.44           C  
ATOM    842  CG  ARG A 141       2.237  -4.038 -18.214  1.00 12.87           C  
ATOM    843  CD  ARG A 141       1.043  -3.110 -18.297  1.00 14.83           C  
ATOM    844  NE  ARG A 141       0.685  -2.985 -19.700  1.00 16.83           N  
ATOM    845  CZ  ARG A 141       0.136  -1.895 -20.229  1.00 14.52           C  
ATOM    846  NH1 ARG A 141      -0.145  -0.821 -19.506  1.00 14.59           N  
ATOM    847  NH2 ARG A 141      -0.077  -1.863 -21.536  1.00 13.82           N  
ATOM    848  N   VAL A 142       5.209  -6.152 -18.145  1.00 18.33           N  
ATOM    849  CA  VAL A 142       6.442  -6.159 -17.366  1.00 18.51           C  
ATOM    850  C   VAL A 142       7.318  -4.935 -17.546  1.00 18.86           C  
ATOM    851  O   VAL A 142       7.009  -4.005 -18.293  1.00 17.62           O  
ATOM    852  CB  VAL A 142       7.296  -7.425 -17.717  1.00 18.13           C  
ATOM    853  CG1 VAL A 142       6.522  -8.702 -17.380  1.00 16.93           C  
ATOM    854  CG2 VAL A 142       7.671  -7.406 -19.200  1.00 16.59           C  
ATOM    855  N   TYR A 143       8.424  -4.933 -16.796  1.00 19.71           N  
ATOM    856  CA  TYR A 143       9.463  -3.932 -17.009  1.00 20.59           C  
ATOM    857  C   TYR A 143      10.473  -4.502 -18.001  1.00 20.68           C  
ATOM    858  O   TYR A 143      10.563  -4.038 -19.136  1.00 21.16           O  
ATOM    859  CB  TYR A 143      10.177  -3.584 -15.703  1.00 18.59           C  
ATOM    860  CG  TYR A 143       9.353  -2.672 -14.822  1.00 17.40           C  
ATOM    861  CD1 TYR A 143       8.365  -3.208 -13.991  1.00 17.94           C  
ATOM    862  CD2 TYR A 143       9.577  -1.294 -14.870  1.00 17.03           C  
ATOM    863  CE1 TYR A 143       7.595  -2.351 -13.203  1.00 18.49           C  
ATOM    864  CE2 TYR A 143       8.807  -0.437 -14.083  1.00 16.48           C  
ATOM    865  CZ  TYR A 143       7.823  -0.973 -13.257  1.00 17.26           C  
ATOM    866  OH  TYR A 143       7.043  -0.126 -12.495  1.00 19.40           O  
ATOM    867  N   LYS A 144      11.187  -5.566 -17.622  1.00 22.42           N  
ATOM    868  CA  LYS A 144      12.223  -6.185 -18.442  1.00 22.16           C  
ATOM    869  C   LYS A 144      11.727  -7.116 -19.532  1.00 21.16           C  
ATOM    870  O   LYS A 144      10.987  -8.063 -19.261  1.00 21.44           O  
ATOM    871  CB  LYS A 144      13.182  -6.974 -17.553  1.00 24.82           C  
ATOM    872  CG  LYS A 144      13.913  -6.129 -16.522  1.00 27.66           C  
ATOM    873  CD  LYS A 144      14.866  -7.008 -15.723  1.00 33.37           C  
ATOM    874  CE  LYS A 144      15.641  -6.149 -14.730  1.00 36.13           C  
ATOM    875  NZ  LYS A 144      16.715  -6.920 -14.135  1.00 41.08           N  
ATOM    876  N   GLN A 145      12.155  -6.874 -20.782  1.00 19.28           N  
ATOM    877  CA  GLN A 145      11.844  -7.780 -21.892  1.00 18.18           C  
ATOM    878  C   GLN A 145      12.456  -9.161 -21.634  1.00 18.76           C  
ATOM    879  O   GLN A 145      11.903 -10.191 -22.032  1.00 18.03           O  
ATOM    880  CB  GLN A 145      12.400  -7.200 -23.204  1.00 18.20           C  
ATOM    881  CG  GLN A 145      12.128  -8.011 -24.477  1.00 16.28           C  
ATOM    882  CD  GLN A 145      10.690  -7.953 -24.977  1.00 14.92           C  
ATOM    883  OE1 GLN A 145       9.908  -7.087 -24.589  1.00 16.69           O  
ATOM    884  NE2 GLN A 145      10.297  -8.856 -25.868  1.00 13.28           N  
ATOM    885  N   SER A 146      13.604  -9.181 -20.923  1.00 20.09           N  
ATOM    886  CA  SER A 146      14.283 -10.417 -20.548  1.00 20.01           C  
ATOM    887  C   SER A 146      13.432 -11.291 -19.621  1.00 19.85           C  
ATOM    888  O   SER A 146      13.578 -12.518 -19.639  1.00 20.57           O  
ATOM    889  CB  SER A 146      15.622 -10.078 -19.887  1.00 18.47           C  
ATOM    890  OG  SER A 146      15.494  -9.232 -18.758  1.00 20.67           O  
ATOM    891  N   ASP A 147      12.513 -10.687 -18.837  1.00 20.03           N  
ATOM    892  CA  ASP A 147      11.552 -11.462 -18.052  1.00 20.50           C  
ATOM    893  C   ASP A 147      10.588 -12.202 -18.972  1.00 21.40           C  
ATOM    894  O   ASP A 147      10.267 -13.365 -18.713  1.00 20.71           O  
ATOM    895  CB  ASP A 147      10.741 -10.563 -17.107  1.00 22.14           C  
ATOM    896  CG  ASP A 147      11.459 -10.110 -15.830  1.00 21.57           C  
ATOM    897  OD1 ASP A 147      12.623 -10.420 -15.613  1.00 22.97           O  
ATOM    898  OD2 ASP A 147      10.840  -9.442 -15.018  1.00 24.09           O  
ATOM    899  N   LEU A 148      10.173 -11.578 -20.089  1.00 19.68           N  
ATOM    900  CA  LEU A 148       9.326 -12.241 -21.076  1.00 20.34           C  
ATOM    901  C   LEU A 148      10.067 -13.353 -21.803  1.00 20.97           C  
ATOM    902  O   LEU A 148       9.449 -14.346 -22.191  1.00 22.22           O  
ATOM    903  CB  LEU A 148       8.817 -11.237 -22.114  1.00 18.92           C  
ATOM    904  CG  LEU A 148       7.896 -10.139 -21.619  1.00 17.72           C  
ATOM    905  CD1 LEU A 148       7.718  -9.137 -22.727  1.00 18.55           C  
ATOM    906  CD2 LEU A 148       6.560 -10.720 -21.168  1.00 16.61           C  
ATOM    907  N   ASP A 149      11.390 -13.188 -21.999  1.00 21.20           N  
ATOM    908  CA  ASP A 149      12.222 -14.223 -22.603  1.00 21.65           C  
ATOM    909  C   ASP A 149      12.329 -15.449 -21.703  1.00 22.24           C  
ATOM    910  O   ASP A 149      12.179 -16.578 -22.178  1.00 21.58           O  
ATOM    911  CB  ASP A 149      13.635 -13.692 -22.878  1.00 22.24           C  
ATOM    912  CG  ASP A 149      13.739 -12.608 -23.944  1.00 24.12           C  
ATOM    913  OD1 ASP A 149      12.952 -12.608 -24.885  1.00 23.79           O  
ATOM    914  OD2 ASP A 149      14.623 -11.759 -23.843  1.00 21.16           O  
ATOM    915  N   THR A 150      12.539 -15.244 -20.391  1.00 22.64           N  
ATOM    916  CA  THR A 150      12.617 -16.340 -19.417  1.00 23.20           C  
ATOM    917  C   THR A 150      11.300 -17.097 -19.362  1.00 22.64           C  
ATOM    918  O   THR A 150      11.282 -18.324 -19.419  1.00 23.48           O  
ATOM    919  CB  THR A 150      12.963 -15.771 -18.026  1.00 24.19           C  
ATOM    920  OG1 THR A 150      14.235 -15.178 -18.213  1.00 22.53           O  
ATOM    921  CG2 THR A 150      13.060 -16.789 -16.890  1.00 24.57           C  
ATOM    922  N   LEU A 151      10.190 -16.354 -19.305  1.00 21.93           N  
ATOM    923  CA  LEU A 151       8.837 -16.900 -19.332  1.00 22.32           C  
ATOM    924  C   LEU A 151       8.605 -17.728 -20.596  1.00 20.69           C  
ATOM    925  O   LEU A 151       8.065 -18.826 -20.506  1.00 19.11           O  
ATOM    926  CB  LEU A 151       7.873 -15.718 -19.256  1.00 23.94           C  
ATOM    927  CG  LEU A 151       6.745 -15.522 -18.250  1.00 25.71           C  
ATOM    928  CD1 LEU A 151       6.981 -16.206 -16.919  1.00 25.50           C  
ATOM    929  CD2 LEU A 151       6.623 -14.018 -18.074  1.00 23.20           C  
ATOM    930  N   ALA A 152       9.030 -17.265 -21.783  1.00 18.97           N  
ATOM    931  CA  ALA A 152       8.862 -18.024 -23.016  1.00 18.17           C  
ATOM    932  C   ALA A 152       9.726 -19.278 -23.087  1.00 18.46           C  
ATOM    933  O   ALA A 152       9.293 -20.325 -23.576  1.00 17.26           O  
ATOM    934  CB  ALA A 152       9.197 -17.145 -24.201  1.00 18.63           C  
ATOM    935  N   LYS A 153      10.962 -19.191 -22.579  1.00 20.51           N  
ATOM    936  CA  LYS A 153      11.871 -20.330 -22.534  1.00 21.68           C  
ATOM    937  C   LYS A 153      11.399 -21.370 -21.525  1.00 21.25           C  
ATOM    938  O   LYS A 153      11.402 -22.565 -21.829  1.00 20.68           O  
ATOM    939  CB  LYS A 153      13.268 -19.852 -22.153  1.00 25.69           C  
ATOM    940  CG  LYS A 153      14.343 -20.926 -22.010  1.00 28.51           C  
ATOM    941  CD  LYS A 153      15.502 -20.292 -21.261  1.00 35.93           C  
ATOM    942  CE  LYS A 153      16.588 -21.289 -20.883  1.00 40.86           C  
ATOM    943  NZ  LYS A 153      17.214 -21.848 -22.068  1.00 46.09           N  
ATOM    944  N   GLU A 154      10.967 -20.933 -20.331  1.00 21.34           N  
ATOM    945  CA  GLU A 154      10.569 -21.845 -19.266  1.00 22.32           C  
ATOM    946  C   GLU A 154       9.159 -22.404 -19.271  1.00 24.23           C  
ATOM    947  O   GLU A 154       8.899 -23.448 -18.655  1.00 25.26           O  
ATOM    948  CB  GLU A 154      10.810 -21.187 -17.917  1.00 21.98           C  
ATOM    949  CG  GLU A 154      12.280 -20.978 -17.612  1.00 27.13           C  
ATOM    950  CD  GLU A 154      13.172 -22.219 -17.698  1.00 32.04           C  
ATOM    951  OE1 GLU A 154      12.791 -23.302 -17.228  1.00 34.44           O  
ATOM    952  OE2 GLU A 154      14.264 -22.082 -18.245  1.00 31.81           O  
ATOM    953  N   ALA A 155       8.247 -21.711 -19.963  1.00 21.24           N  
ATOM    954  CA  ALA A 155       6.886 -22.186 -20.111  1.00 18.52           C  
ATOM    955  C   ALA A 155       6.694 -22.910 -21.429  1.00 17.02           C  
ATOM    956  O   ALA A 155       7.314 -22.600 -22.441  1.00 17.81           O  
ATOM    957  CB  ALA A 155       5.895 -21.026 -20.069  1.00 16.67           C  
ATOM    958  N   SER A 156       5.837 -23.915 -21.413  1.00 17.01           N  
ATOM    959  CA  SER A 156       5.488 -24.640 -22.618  1.00 20.20           C  
ATOM    960  C   SER A 156       4.155 -24.160 -23.206  1.00 19.81           C  
ATOM    961  O   SER A 156       3.528 -24.839 -24.022  1.00 21.78           O  
ATOM    962  CB  SER A 156       5.435 -26.127 -22.267  1.00 22.26           C  
ATOM    963  OG  SER A 156       4.452 -26.393 -21.277  1.00 29.85           O  
ATOM    964  N   ILE A 157       3.661 -22.997 -22.765  1.00 18.44           N  
ATOM    965  CA  ILE A 157       2.410 -22.417 -23.255  1.00 16.60           C  
ATOM    966  C   ILE A 157       2.737 -21.053 -23.871  1.00 17.24           C  
ATOM    967  O   ILE A 157       3.747 -20.466 -23.460  1.00 17.58           O  
ATOM    968  CB  ILE A 157       1.367 -22.251 -22.085  1.00 14.47           C  
ATOM    969  CG1 ILE A 157       1.915 -21.430 -20.925  1.00 13.94           C  
ATOM    970  CG2 ILE A 157       0.947 -23.653 -21.637  1.00 14.18           C  
ATOM    971  CD1 ILE A 157       0.837 -20.975 -19.919  1.00 14.26           C  
ATOM    972  N   PRO A 158       1.970 -20.471 -24.822  1.00 17.10           N  
ATOM    973  CA  PRO A 158       2.227 -19.142 -25.389  1.00 15.80           C  
ATOM    974  C   PRO A 158       2.332 -18.000 -24.385  1.00 16.08           C  
ATOM    975  O   PRO A 158       1.526 -17.891 -23.455  1.00 17.72           O  
ATOM    976  CB  PRO A 158       1.098 -18.938 -26.365  1.00 15.75           C  
ATOM    977  CG  PRO A 158       0.710 -20.336 -26.766  1.00 16.30           C  
ATOM    978  CD  PRO A 158       0.785 -21.070 -25.443  1.00 14.31           C  
ATOM    979  N   ILE A 159       3.371 -17.167 -24.550  1.00 14.95           N  
ATOM    980  CA  ILE A 159       3.594 -15.976 -23.735  1.00 15.12           C  
ATOM    981  C   ILE A 159       3.379 -14.775 -24.655  1.00 15.74           C  
ATOM    982  O   ILE A 159       4.026 -14.643 -25.697  1.00 16.92           O  
ATOM    983  CB  ILE A 159       5.051 -15.928 -23.160  1.00 14.55           C  
ATOM    984  CG1 ILE A 159       5.334 -17.160 -22.316  1.00 15.76           C  
ATOM    985  CG2 ILE A 159       5.239 -14.678 -22.309  1.00 15.19           C  
ATOM    986  CD1 ILE A 159       4.374 -17.451 -21.139  1.00 15.08           C  
ATOM    987  N   ILE A 160       2.454 -13.895 -24.273  1.00 15.76           N  
ATOM    988  CA  ILE A 160       2.160 -12.678 -25.019  1.00 14.98           C  
ATOM    989  C   ILE A 160       2.650 -11.469 -24.212  1.00 15.72           C  
ATOM    990  O   ILE A 160       2.398 -11.339 -23.010  1.00 15.36           O  
ATOM    991  CB  ILE A 160       0.617 -12.561 -25.294  1.00 14.26           C  
ATOM    992  CG1 ILE A 160       0.103 -13.688 -26.179  1.00 16.04           C  
ATOM    993  CG2 ILE A 160       0.329 -11.254 -26.030  1.00 13.83           C  
ATOM    994  CD1 ILE A 160      -0.310 -14.997 -25.478  1.00 18.85           C  
ATOM    995  N   ASN A 161       3.357 -10.560 -24.908  1.00 15.02           N  
ATOM    996  CA  ASN A 161       3.846  -9.321 -24.335  1.00 13.92           C  
ATOM    997  C   ASN A 161       2.658  -8.388 -24.121  1.00 13.91           C  
ATOM    998  O   ASN A 161       1.934  -8.082 -25.065  1.00 14.94           O  
ATOM    999  CB  ASN A 161       4.874  -8.708 -25.312  1.00 15.12           C  
ATOM   1000  CG  ASN A 161       5.608  -7.461 -24.822  1.00 14.31           C  
ATOM   1001  OD1 ASN A 161       5.231  -6.812 -23.853  1.00 15.14           O  
ATOM   1002  ND2 ASN A 161       6.706  -7.074 -25.457  1.00 14.74           N  
ATOM   1003  N   GLY A 162       2.414  -7.954 -22.881  1.00 12.31           N  
ATOM   1004  CA  GLY A 162       1.337  -7.019 -22.592  1.00 12.82           C  
ATOM   1005  C   GLY A 162       1.831  -5.590 -22.426  1.00 14.65           C  
ATOM   1006  O   GLY A 162       1.052  -4.738 -22.002  1.00 14.81           O  
ATOM   1007  N   LEU A 163       3.114  -5.368 -22.796  1.00 15.94           N  
ATOM   1008  CA  LEU A 163       3.966  -4.170 -22.753  1.00 15.53           C  
ATOM   1009  C   LEU A 163       5.154  -4.457 -21.845  1.00 18.02           C  
ATOM   1010  O   LEU A 163       5.020  -4.962 -20.725  1.00 15.24           O  
ATOM   1011  CB  LEU A 163       3.319  -2.890 -22.177  1.00 15.76           C  
ATOM   1012  CG  LEU A 163       4.136  -1.595 -22.050  1.00 16.83           C  
ATOM   1013  CD1 LEU A 163       3.237  -0.425 -22.294  1.00 14.14           C  
ATOM   1014  CD2 LEU A 163       4.708  -1.428 -20.649  1.00 18.23           C  
ATOM   1015  N   SER A 164       6.331  -4.140 -22.394  1.00 17.64           N  
ATOM   1016  CA  SER A 164       7.574  -4.145 -21.643  1.00 17.24           C  
ATOM   1017  C   SER A 164       8.225  -2.783 -21.845  1.00 19.71           C  
ATOM   1018  O   SER A 164       7.715  -1.931 -22.589  1.00 19.07           O  
ATOM   1019  CB  SER A 164       8.535  -5.228 -22.141  1.00 18.22           C  
ATOM   1020  OG  SER A 164       9.193  -4.911 -23.364  1.00 17.71           O  
ATOM   1021  N   ASP A 165       9.363  -2.536 -21.186  1.00 18.93           N  
ATOM   1022  CA  ASP A 165      10.096  -1.292 -21.394  1.00 18.71           C  
ATOM   1023  C   ASP A 165      10.648  -1.156 -22.808  1.00 16.99           C  
ATOM   1024  O   ASP A 165      10.822  -0.045 -23.310  1.00 18.07           O  
ATOM   1025  CB  ASP A 165      11.266  -1.185 -20.417  1.00 18.23           C  
ATOM   1026  CG  ASP A 165      10.922  -0.949 -18.948  1.00 20.90           C  
ATOM   1027  OD1 ASP A 165       9.836  -0.480 -18.608  1.00 21.89           O  
ATOM   1028  OD2 ASP A 165      11.774  -1.236 -18.114  1.00 23.58           O  
ATOM   1029  N   LEU A 166      10.893  -2.293 -23.462  1.00 17.05           N  
ATOM   1030  CA  LEU A 166      11.462  -2.316 -24.795  1.00 17.98           C  
ATOM   1031  C   LEU A 166      10.467  -2.366 -25.949  1.00 18.87           C  
ATOM   1032  O   LEU A 166      10.665  -1.651 -26.936  1.00 19.47           O  
ATOM   1033  CB  LEU A 166      12.429  -3.506 -24.886  1.00 17.07           C  
ATOM   1034  CG  LEU A 166      13.333  -3.636 -26.111  1.00 18.34           C  
ATOM   1035  CD1 LEU A 166      14.271  -2.437 -26.228  1.00 17.95           C  
ATOM   1036  CD2 LEU A 166      14.148  -4.907 -25.980  1.00 19.49           C  
ATOM   1037  N   TYR A 167       9.403  -3.184 -25.882  1.00 17.39           N  
ATOM   1038  CA  TYR A 167       8.458  -3.334 -26.989  1.00 16.73           C  
ATOM   1039  C   TYR A 167       7.010  -3.371 -26.526  1.00 17.24           C  
ATOM   1040  O   TYR A 167       6.735  -3.744 -25.378  1.00 16.51           O  
ATOM   1041  CB  TYR A 167       8.685  -4.632 -27.752  1.00 17.73           C  
ATOM   1042  CG  TYR A 167      10.058  -4.824 -28.386  1.00 19.94           C  
ATOM   1043  CD1 TYR A 167      10.492  -3.979 -29.416  1.00 19.49           C  
ATOM   1044  CD2 TYR A 167      10.883  -5.862 -27.948  1.00 19.31           C  
ATOM   1045  CE1 TYR A 167      11.747  -4.168 -30.000  1.00 19.19           C  
ATOM   1046  CE2 TYR A 167      12.136  -6.061 -28.534  1.00 19.99           C  
ATOM   1047  CZ  TYR A 167      12.560  -5.208 -29.552  1.00 19.66           C  
ATOM   1048  OH  TYR A 167      13.797  -5.396 -30.126  1.00 20.78           O  
ATOM   1049  N   HIS A 168       6.083  -2.955 -27.408  1.00 14.71           N  
ATOM   1050  CA  HIS A 168       4.658  -3.140 -27.134  1.00 15.67           C  
ATOM   1051  C   HIS A 168       3.946  -3.571 -28.421  1.00 15.15           C  
ATOM   1052  O   HIS A 168       3.128  -2.830 -28.984  1.00 16.99           O  
ATOM   1053  CB  HIS A 168       4.038  -1.845 -26.580  1.00 13.48           C  
ATOM   1054  CG  HIS A 168       2.648  -2.039 -25.952  1.00 15.28           C  
ATOM   1055  ND1 HIS A 168       1.996  -3.175 -25.679  1.00 14.73           N  
ATOM   1056  CD2 HIS A 168       1.836  -0.997 -25.559  1.00 15.22           C  
ATOM   1057  CE1 HIS A 168       0.839  -2.843 -25.142  1.00 14.95           C  
ATOM   1058  NE2 HIS A 168       0.744  -1.532 -25.074  1.00 14.51           N  
ATOM   1059  N   PRO A 169       4.221  -4.784 -28.938  1.00 14.53           N  
ATOM   1060  CA  PRO A 169       3.686  -5.276 -30.200  1.00 14.78           C  
ATOM   1061  C   PRO A 169       2.176  -5.272 -30.368  1.00 14.84           C  
ATOM   1062  O   PRO A 169       1.717  -4.930 -31.458  1.00 14.59           O  
ATOM   1063  CB  PRO A 169       4.267  -6.672 -30.346  1.00 13.32           C  
ATOM   1064  CG  PRO A 169       4.509  -7.088 -28.920  1.00 13.42           C  
ATOM   1065  CD  PRO A 169       5.069  -5.811 -28.332  1.00 14.33           C  
ATOM   1066  N   ILE A 170       1.389  -5.588 -29.317  1.00 15.16           N  
ATOM   1067  CA  ILE A 170      -0.060  -5.682 -29.484  1.00 12.53           C  
ATOM   1068  C   ILE A 170      -0.713  -4.320 -29.660  1.00 12.82           C  
ATOM   1069  O   ILE A 170      -1.802  -4.248 -30.229  1.00 12.22           O  
ATOM   1070  CB  ILE A 170      -0.730  -6.459 -28.284  1.00 13.31           C  
ATOM   1071  CG1 ILE A 170      -0.613  -5.757 -26.942  1.00 12.25           C  
ATOM   1072  CG2 ILE A 170      -0.073  -7.837 -28.252  1.00 11.02           C  
ATOM   1073  CD1 ILE A 170      -1.282  -6.542 -25.789  1.00 13.60           C  
ATOM   1074  N   GLN A 171      -0.053  -3.229 -29.236  1.00 12.56           N  
ATOM   1075  CA  GLN A 171      -0.555  -1.882 -29.505  1.00 13.70           C  
ATOM   1076  C   GLN A 171      -0.553  -1.588 -31.006  1.00 14.36           C  
ATOM   1077  O   GLN A 171      -1.544  -1.091 -31.561  1.00 13.37           O  
ATOM   1078  CB  GLN A 171       0.306  -0.825 -28.820  1.00 13.94           C  
ATOM   1079  CG  GLN A 171      -0.165   0.619 -29.059  1.00 12.93           C  
ATOM   1080  CD  GLN A 171      -1.579   0.896 -28.563  1.00 14.87           C  
ATOM   1081  OE1 GLN A 171      -2.478   1.302 -29.314  1.00 18.03           O  
ATOM   1082  NE2 GLN A 171      -1.784   0.689 -27.266  1.00  7.87           N  
ATOM   1083  N   ILE A 172       0.559  -1.938 -31.663  1.00 12.24           N  
ATOM   1084  CA  ILE A 172       0.695  -1.669 -33.086  1.00 12.38           C  
ATOM   1085  C   ILE A 172      -0.305  -2.487 -33.897  1.00 14.59           C  
ATOM   1086  O   ILE A 172      -0.765  -2.009 -34.941  1.00 13.05           O  
ATOM   1087  CB  ILE A 172       2.190  -1.936 -33.478  1.00 12.29           C  
ATOM   1088  CG1 ILE A 172       2.990  -0.639 -33.292  1.00 10.20           C  
ATOM   1089  CG2 ILE A 172       2.341  -2.350 -34.936  1.00 11.83           C  
ATOM   1090  CD1 ILE A 172       2.954   0.026 -31.892  1.00  9.89           C  
ATOM   1091  N   LEU A 173      -0.694  -3.686 -33.424  1.00 13.98           N  
ATOM   1092  CA  LEU A 173      -1.742  -4.447 -34.100  1.00 13.20           C  
ATOM   1093  C   LEU A 173      -3.043  -3.633 -34.136  1.00 12.18           C  
ATOM   1094  O   LEU A 173      -3.648  -3.471 -35.201  1.00 11.74           O  
ATOM   1095  CB  LEU A 173      -1.960  -5.786 -33.372  1.00 13.36           C  
ATOM   1096  CG  LEU A 173      -0.784  -6.772 -33.322  1.00 13.65           C  
ATOM   1097  CD1 LEU A 173      -1.216  -8.013 -32.573  1.00 10.01           C  
ATOM   1098  CD2 LEU A 173      -0.348  -7.183 -34.736  1.00 11.95           C  
ATOM   1099  N   ALA A 174      -3.438  -3.037 -33.001  1.00 11.28           N  
ATOM   1100  CA  ALA A 174      -4.620  -2.186 -32.933  1.00 11.69           C  
ATOM   1101  C   ALA A 174      -4.499  -0.966 -33.839  1.00 13.44           C  
ATOM   1102  O   ALA A 174      -5.434  -0.611 -34.557  1.00 13.01           O  
ATOM   1103  CB  ALA A 174      -4.834  -1.671 -31.530  1.00  8.67           C  
ATOM   1104  N   ASP A 175      -3.318  -0.334 -33.818  1.00 13.36           N  
ATOM   1105  CA  ASP A 175      -3.030   0.824 -34.650  1.00 14.66           C  
ATOM   1106  C   ASP A 175      -3.159   0.562 -36.141  1.00 12.91           C  
ATOM   1107  O   ASP A 175      -3.811   1.332 -36.846  1.00 12.71           O  
ATOM   1108  CB  ASP A 175      -1.613   1.323 -34.374  1.00 13.45           C  
ATOM   1109  CG  ASP A 175      -1.371   1.832 -32.960  1.00 16.40           C  
ATOM   1110  OD1 ASP A 175      -2.303   1.946 -32.160  1.00 15.42           O  
ATOM   1111  OD2 ASP A 175      -0.217   2.108 -32.651  1.00 18.06           O  
ATOM   1112  N   TYR A 176      -2.554  -0.521 -36.634  1.00 11.75           N  
ATOM   1113  CA  TYR A 176      -2.597  -0.778 -38.066  1.00 14.53           C  
ATOM   1114  C   TYR A 176      -3.966  -1.278 -38.504  1.00 14.52           C  
ATOM   1115  O   TYR A 176      -4.350  -1.015 -39.641  1.00 14.02           O  
ATOM   1116  CB  TYR A 176      -1.502  -1.789 -38.450  1.00 13.63           C  
ATOM   1117  CG  TYR A 176      -0.051  -1.292 -38.309  1.00 14.38           C  
ATOM   1118  CD1 TYR A 176       0.250  -0.045 -37.750  1.00 12.01           C  
ATOM   1119  CD2 TYR A 176       1.004  -2.128 -38.723  1.00 14.10           C  
ATOM   1120  CE1 TYR A 176       1.579   0.363 -37.597  1.00 14.47           C  
ATOM   1121  CE2 TYR A 176       2.339  -1.719 -38.572  1.00 13.24           C  
ATOM   1122  CZ  TYR A 176       2.623  -0.480 -37.997  1.00 12.49           C  
ATOM   1123  OH  TYR A 176       3.940  -0.072 -37.819  1.00 12.10           O  
ATOM   1124  N   LEU A 177      -4.743  -1.966 -37.645  1.00 14.05           N  
ATOM   1125  CA  LEU A 177      -6.116  -2.331 -37.994  1.00 12.47           C  
ATOM   1126  C   LEU A 177      -6.948  -1.048 -38.120  1.00 13.10           C  
ATOM   1127  O   LEU A 177      -7.714  -0.896 -39.080  1.00 11.79           O  
ATOM   1128  CB  LEU A 177      -6.753  -3.227 -36.917  1.00 10.80           C  
ATOM   1129  CG  LEU A 177      -8.219  -3.630 -37.155  1.00 13.83           C  
ATOM   1130  CD1 LEU A 177      -8.318  -4.503 -38.411  1.00 12.18           C  
ATOM   1131  CD2 LEU A 177      -8.752  -4.357 -35.929  1.00 12.94           C  
ATOM   1132  N   THR A 178      -6.765  -0.100 -37.178  1.00 11.30           N  
ATOM   1133  CA  THR A 178      -7.498   1.166 -37.180  1.00 13.43           C  
ATOM   1134  C   THR A 178      -7.189   1.954 -38.449  1.00 13.63           C  
ATOM   1135  O   THR A 178      -8.102   2.487 -39.074  1.00 12.98           O  
ATOM   1136  CB  THR A 178      -7.123   1.999 -35.925  1.00 13.90           C  
ATOM   1137  OG1 THR A 178      -7.442   1.190 -34.796  1.00 14.15           O  
ATOM   1138  CG2 THR A 178      -7.904   3.296 -35.788  1.00 14.73           C  
ATOM   1139  N   LEU A 179      -5.925   1.994 -38.887  1.00 14.23           N  
ATOM   1140  CA  LEU A 179      -5.563   2.709 -40.105  1.00 14.10           C  
ATOM   1141  C   LEU A 179      -6.062   1.998 -41.352  1.00 13.81           C  
ATOM   1142  O   LEU A 179      -6.493   2.666 -42.294  1.00 13.30           O  
ATOM   1143  CB  LEU A 179      -4.050   2.875 -40.171  1.00 11.76           C  
ATOM   1144  CG  LEU A 179      -3.406   3.704 -39.067  1.00 11.00           C  
ATOM   1145  CD1 LEU A 179      -1.896   3.565 -39.175  1.00  9.87           C  
ATOM   1146  CD2 LEU A 179      -3.883   5.144 -39.148  1.00  9.29           C  
ATOM   1147  N   GLN A 180      -6.076   0.655 -41.376  1.00 13.37           N  
ATOM   1148  CA  GLN A 180      -6.605  -0.058 -42.529  1.00 13.09           C  
ATOM   1149  C   GLN A 180      -8.097   0.242 -42.627  1.00 13.48           C  
ATOM   1150  O   GLN A 180      -8.597   0.505 -43.724  1.00 14.71           O  
ATOM   1151  CB  GLN A 180      -6.356  -1.552 -42.359  1.00 13.18           C  
ATOM   1152  CG  GLN A 180      -6.519  -2.416 -43.619  1.00 13.29           C  
ATOM   1153  CD  GLN A 180      -7.952  -2.650 -44.082  1.00 16.50           C  
ATOM   1154  OE1 GLN A 180      -8.884  -2.640 -43.275  1.00 17.26           O  
ATOM   1155  NE2 GLN A 180      -8.204  -2.843 -45.376  1.00 15.45           N  
ATOM   1156  N   GLU A 181      -8.826   0.258 -41.503  1.00 13.90           N  
ATOM   1157  CA  GLU A 181     -10.242   0.600 -41.538  1.00 13.65           C  
ATOM   1158  C   GLU A 181     -10.484   2.029 -41.993  1.00 13.94           C  
ATOM   1159  O   GLU A 181     -11.444   2.270 -42.719  1.00 14.32           O  
ATOM   1160  CB  GLU A 181     -10.866   0.432 -40.179  1.00 11.09           C  
ATOM   1161  CG  GLU A 181     -10.978  -1.021 -39.764  1.00 12.21           C  
ATOM   1162  CD  GLU A 181     -11.395  -1.214 -38.308  1.00 13.74           C  
ATOM   1163  OE1 GLU A 181     -11.000  -0.439 -37.439  1.00 14.86           O  
ATOM   1164  OE2 GLU A 181     -12.116  -2.164 -38.029  1.00 16.22           O  
ATOM   1165  N   HIS A 182      -9.633   2.992 -41.622  1.00 15.81           N  
ATOM   1166  CA  HIS A 182      -9.802   4.375 -42.030  1.00 13.96           C  
ATOM   1167  C   HIS A 182      -9.472   4.602 -43.506  1.00 15.22           C  
ATOM   1168  O   HIS A 182     -10.266   5.197 -44.235  1.00 15.09           O  
ATOM   1169  CB  HIS A 182      -8.916   5.293 -41.174  1.00 12.96           C  
ATOM   1170  CG  HIS A 182      -9.262   6.751 -41.452  1.00 15.26           C  
ATOM   1171  ND1 HIS A 182     -10.291   7.445 -40.975  1.00 16.56           N  
ATOM   1172  CD2 HIS A 182      -8.578   7.568 -42.310  1.00 13.13           C  
ATOM   1173  CE1 HIS A 182     -10.249   8.637 -41.517  1.00 14.88           C  
ATOM   1174  NE2 HIS A 182      -9.219   8.705 -42.320  1.00 14.58           N  
ATOM   1175  N   TYR A 183      -8.307   4.138 -43.955  1.00 14.58           N  
ATOM   1176  CA  TYR A 183      -7.828   4.376 -45.307  1.00 15.12           C  
ATOM   1177  C   TYR A 183      -8.168   3.338 -46.363  1.00 16.23           C  
ATOM   1178  O   TYR A 183      -7.990   3.631 -47.545  1.00 16.46           O  
ATOM   1179  CB  TYR A 183      -6.310   4.550 -45.281  1.00 11.78           C  
ATOM   1180  CG  TYR A 183      -5.849   5.806 -44.551  1.00 14.26           C  
ATOM   1181  CD1 TYR A 183      -5.936   7.044 -45.196  1.00 14.25           C  
ATOM   1182  CD2 TYR A 183      -5.328   5.719 -43.250  1.00 13.97           C  
ATOM   1183  CE1 TYR A 183      -5.502   8.202 -44.547  1.00 15.72           C  
ATOM   1184  CE2 TYR A 183      -4.895   6.872 -42.595  1.00 14.49           C  
ATOM   1185  CZ  TYR A 183      -4.985   8.105 -43.255  1.00 15.96           C  
ATOM   1186  OH  TYR A 183      -4.541   9.247 -42.630  1.00 15.88           O  
ATOM   1187  N   SER A 184      -8.657   2.148 -45.960  1.00 17.07           N  
ATOM   1188  CA  SER A 184      -8.990   0.978 -46.790  1.00 15.38           C  
ATOM   1189  C   SER A 184      -7.789   0.236 -47.349  1.00 16.85           C  
ATOM   1190  O   SER A 184      -7.933  -0.690 -48.153  1.00 18.60           O  
ATOM   1191  CB  SER A 184      -9.905   1.351 -47.977  1.00 16.15           C  
ATOM   1192  OG  SER A 184     -11.142   1.857 -47.478  1.00 19.91           O  
ATOM   1193  N   SER A 185      -6.588   0.625 -46.904  1.00 15.74           N  
ATOM   1194  CA  SER A 185      -5.324  -0.041 -47.201  1.00 15.16           C  
ATOM   1195  C   SER A 185      -4.212   0.598 -46.380  1.00 16.24           C  
ATOM   1196  O   SER A 185      -4.409   1.623 -45.721  1.00 16.87           O  
ATOM   1197  CB  SER A 185      -4.937   0.054 -48.684  1.00 14.62           C  
ATOM   1198  OG  SER A 185      -4.665   1.385 -49.068  1.00 15.48           O  
ATOM   1199  N   LEU A 186      -3.024  -0.020 -46.390  1.00 15.37           N  
ATOM   1200  CA  LEU A 186      -1.890   0.464 -45.620  1.00 14.94           C  
ATOM   1201  C   LEU A 186      -0.653   0.802 -46.433  1.00 15.18           C  
ATOM   1202  O   LEU A 186       0.052   1.752 -46.101  1.00 14.71           O  
ATOM   1203  CB  LEU A 186      -1.525  -0.575 -44.565  1.00 14.38           C  
ATOM   1204  CG  LEU A 186      -2.523  -0.809 -43.437  1.00 11.43           C  
ATOM   1205  CD1 LEU A 186      -2.019  -1.910 -42.527  1.00 10.99           C  
ATOM   1206  CD2 LEU A 186      -2.690   0.470 -42.636  1.00 10.72           C  
ATOM   1207  N   LYS A 187      -0.382   0.079 -47.519  1.00 16.54           N  
ATOM   1208  CA  LYS A 187       0.812   0.290 -48.337  1.00 20.72           C  
ATOM   1209  C   LYS A 187       1.029   1.726 -48.833  1.00 19.94           C  
ATOM   1210  O   LYS A 187       0.136   2.370 -49.392  1.00 18.79           O  
ATOM   1211  CB  LYS A 187       0.764  -0.656 -49.540  1.00 22.85           C  
ATOM   1212  CG  LYS A 187       2.108  -0.748 -50.246  1.00 28.39           C  
ATOM   1213  CD  LYS A 187       2.015  -1.670 -51.445  1.00 36.08           C  
ATOM   1214  CE  LYS A 187       3.326  -1.631 -52.221  1.00 41.33           C  
ATOM   1215  NZ  LYS A 187       3.159  -2.214 -53.544  1.00 45.45           N  
ATOM   1216  N   GLY A 188       2.223   2.250 -48.527  1.00 18.92           N  
ATOM   1217  CA  GLY A 188       2.618   3.584 -48.951  1.00 17.96           C  
ATOM   1218  C   GLY A 188       2.274   4.695 -47.966  1.00 19.43           C  
ATOM   1219  O   GLY A 188       2.639   5.849 -48.206  1.00 18.26           O  
ATOM   1220  N   LEU A 189       1.571   4.432 -46.855  1.00 17.54           N  
ATOM   1221  CA  LEU A 189       1.302   5.472 -45.875  1.00 16.67           C  
ATOM   1222  C   LEU A 189       2.605   5.867 -45.198  1.00 17.33           C  
ATOM   1223  O   LEU A 189       3.527   5.054 -45.099  1.00 18.16           O  
ATOM   1224  CB  LEU A 189       0.328   4.977 -44.804  1.00 17.25           C  
ATOM   1225  CG  LEU A 189      -1.137   4.718 -45.146  1.00 15.16           C  
ATOM   1226  CD1 LEU A 189      -1.818   4.071 -43.946  1.00 13.17           C  
ATOM   1227  CD2 LEU A 189      -1.820   6.032 -45.526  1.00 13.75           C  
ATOM   1228  N   THR A 190       2.701   7.135 -44.789  1.00 17.35           N  
ATOM   1229  CA  THR A 190       3.846   7.593 -44.028  1.00 17.09           C  
ATOM   1230  C   THR A 190       3.370   7.850 -42.617  1.00 18.20           C  
ATOM   1231  O   THR A 190       2.454   8.634 -42.352  1.00 17.35           O  
ATOM   1232  CB  THR A 190       4.458   8.905 -44.581  1.00 17.82           C  
ATOM   1233  OG1 THR A 190       4.929   8.587 -45.882  1.00 15.34           O  
ATOM   1234  CG2 THR A 190       5.619   9.455 -43.747  1.00 13.63           C  
ATOM   1235  N   LEU A 191       4.031   7.131 -41.708  1.00 18.14           N  
ATOM   1236  CA  LEU A 191       3.799   7.303 -40.286  1.00 15.83           C  
ATOM   1237  C   LEU A 191       4.810   8.324 -39.773  1.00 14.65           C  
ATOM   1238  O   LEU A 191       6.010   8.232 -40.037  1.00 14.34           O  
ATOM   1239  CB  LEU A 191       3.975   5.965 -39.565  1.00 13.46           C  
ATOM   1240  CG  LEU A 191       3.177   4.775 -40.090  1.00 15.09           C  
ATOM   1241  CD1 LEU A 191       3.439   3.585 -39.186  1.00 12.98           C  
ATOM   1242  CD2 LEU A 191       1.693   5.107 -40.151  1.00 11.50           C  
ATOM   1243  N   SER A 192       4.287   9.325 -39.061  1.00 13.53           N  
ATOM   1244  CA  SER A 192       5.075  10.389 -38.473  1.00 13.70           C  
ATOM   1245  C   SER A 192       5.026  10.364 -36.950  1.00 15.03           C  
ATOM   1246  O   SER A 192       4.056  10.810 -36.333  1.00 16.39           O  
ATOM   1247  CB  SER A 192       4.577  11.751 -38.970  1.00 14.15           C  
ATOM   1248  OG  SER A 192       4.757  11.914 -40.374  1.00 13.80           O  
ATOM   1249  N   TRP A 193       6.070   9.795 -36.329  1.00 14.11           N  
ATOM   1250  CA  TRP A 193       6.195   9.782 -34.876  1.00 15.69           C  
ATOM   1251  C   TRP A 193       6.897  11.037 -34.378  1.00 16.70           C  
ATOM   1252  O   TRP A 193       7.936  11.449 -34.896  1.00 16.71           O  
ATOM   1253  CB  TRP A 193       7.003   8.564 -34.405  1.00 14.83           C  
ATOM   1254  CG  TRP A 193       7.259   8.484 -32.890  1.00 17.14           C  
ATOM   1255  CD1 TRP A 193       8.391   9.024 -32.312  1.00 16.02           C  
ATOM   1256  CD2 TRP A 193       6.424   7.905 -31.966  1.00 17.05           C  
ATOM   1257  NE1 TRP A 193       8.280   8.790 -31.027  1.00 16.78           N  
ATOM   1258  CE2 TRP A 193       7.128   8.129 -30.777  1.00 17.84           C  
ATOM   1259  CE3 TRP A 193       5.205   7.226 -31.947  1.00 16.25           C  
ATOM   1260  CZ2 TRP A 193       6.611   7.687 -29.552  1.00 16.86           C  
ATOM   1261  CZ3 TRP A 193       4.691   6.789 -30.723  1.00 15.92           C  
ATOM   1262  CH2 TRP A 193       5.390   7.014 -29.534  1.00 15.71           C  
ATOM   1263  N   ILE A 194       6.301  11.663 -33.362  1.00 16.33           N  
ATOM   1264  CA  ILE A 194       6.922  12.774 -32.640  1.00 17.40           C  
ATOM   1265  C   ILE A 194       6.789  12.404 -31.171  1.00 16.88           C  
ATOM   1266  O   ILE A 194       5.693  12.146 -30.673  1.00 15.74           O  
ATOM   1267  CB  ILE A 194       6.198  14.110 -32.931  1.00 17.43           C  
ATOM   1268  CG1 ILE A 194       6.403  14.424 -34.413  1.00 18.13           C  
ATOM   1269  CG2 ILE A 194       6.734  15.239 -32.054  1.00 15.65           C  
ATOM   1270  CD1 ILE A 194       5.362  15.351 -35.030  1.00 23.20           C  
ATOM   1271  N   GLY A 195       7.922  12.311 -30.482  1.00 15.89           N  
ATOM   1272  CA  GLY A 195       7.906  11.995 -29.061  1.00 17.94           C  
ATOM   1273  C   GLY A 195       9.158  11.261 -28.604  1.00 19.16           C  
ATOM   1274  O   GLY A 195      10.248  11.470 -29.132  1.00 18.63           O  
ATOM   1275  N   ASP A 196       9.005  10.387 -27.603  1.00 19.22           N  
ATOM   1276  CA  ASP A 196      10.110   9.650 -27.014  1.00 18.37           C  
ATOM   1277  C   ASP A 196      10.512   8.440 -27.850  1.00 20.09           C  
ATOM   1278  O   ASP A 196       9.710   7.871 -28.596  1.00 20.70           O  
ATOM   1279  CB  ASP A 196       9.672   9.247 -25.596  1.00 19.12           C  
ATOM   1280  CG  ASP A 196      10.750   8.806 -24.608  1.00 21.46           C  
ATOM   1281  OD1 ASP A 196      11.941   9.006 -24.844  1.00 23.55           O  
ATOM   1282  OD2 ASP A 196      10.391   8.264 -23.568  1.00 22.35           O  
ATOM   1283  N   GLY A 197      11.791   8.051 -27.774  1.00 18.52           N  
ATOM   1284  CA  GLY A 197      12.271   6.856 -28.451  1.00 18.67           C  
ATOM   1285  C   GLY A 197      12.033   5.675 -27.525  1.00 21.35           C  
ATOM   1286  O   GLY A 197      12.964   5.098 -26.950  1.00 20.58           O  
ATOM   1287  N   ASN A 198      10.741   5.342 -27.403  1.00 19.79           N  
ATOM   1288  CA  ASN A 198      10.264   4.341 -26.459  1.00 18.13           C  
ATOM   1289  C   ASN A 198       9.731   3.049 -27.077  1.00 17.38           C  
ATOM   1290  O   ASN A 198       9.881   2.811 -28.276  1.00 16.74           O  
ATOM   1291  CB  ASN A 198       9.192   5.023 -25.582  1.00 15.73           C  
ATOM   1292  CG  ASN A 198       7.899   5.394 -26.297  1.00 16.95           C  
ATOM   1293  OD1 ASN A 198       7.644   5.036 -27.448  1.00 16.06           O  
ATOM   1294  ND2 ASN A 198       7.043   6.122 -25.591  1.00 16.69           N  
ATOM   1295  N   ASN A 199       9.068   2.227 -26.252  1.00 15.58           N  
ATOM   1296  CA  ASN A 199       8.513   0.938 -26.650  1.00 15.46           C  
ATOM   1297  C   ASN A 199       7.557   0.929 -27.845  1.00 14.84           C  
ATOM   1298  O   ASN A 199       7.610   0.013 -28.676  1.00 14.93           O  
ATOM   1299  CB  ASN A 199       7.814   0.285 -25.426  1.00 13.58           C  
ATOM   1300  CG  ASN A 199       6.954   1.164 -24.514  1.00 18.16           C  
ATOM   1301  OD1 ASN A 199       6.548   2.286 -24.830  1.00 17.66           O  
ATOM   1302  ND2 ASN A 199       6.665   0.650 -23.321  1.00 16.04           N  
ATOM   1303  N   ILE A 200       6.701   1.963 -27.947  1.00 15.29           N  
ATOM   1304  CA  ILE A 200       5.728   2.123 -29.023  1.00 14.88           C  
ATOM   1305  C   ILE A 200       6.477   2.396 -30.319  1.00 15.51           C  
ATOM   1306  O   ILE A 200       6.179   1.735 -31.322  1.00 14.81           O  
ATOM   1307  CB  ILE A 200       4.756   3.310 -28.753  1.00 15.79           C  
ATOM   1308  CG1 ILE A 200       4.099   3.194 -27.375  1.00 13.85           C  
ATOM   1309  CG2 ILE A 200       3.695   3.335 -29.873  1.00 14.19           C  
ATOM   1310  CD1 ILE A 200       3.303   1.905 -27.112  1.00 12.87           C  
ATOM   1311  N   LEU A 201       7.443   3.345 -30.318  1.00 15.69           N  
ATOM   1312  CA  LEU A 201       8.202   3.629 -31.532  1.00 15.00           C  
ATOM   1313  C   LEU A 201       8.993   2.399 -31.954  1.00 15.14           C  
ATOM   1314  O   LEU A 201       9.025   2.103 -33.154  1.00 14.92           O  
ATOM   1315  CB  LEU A 201       9.184   4.804 -31.343  1.00 16.08           C  
ATOM   1316  CG  LEU A 201      10.142   5.132 -32.517  1.00 15.47           C  
ATOM   1317  CD1 LEU A 201       9.362   5.408 -33.796  1.00 13.02           C  
ATOM   1318  CD2 LEU A 201      10.995   6.316 -32.133  1.00 14.05           C  
ATOM   1319  N   HIS A 202       9.576   1.647 -31.000  1.00 15.36           N  
ATOM   1320  CA  HIS A 202      10.314   0.422 -31.333  1.00 16.12           C  
ATOM   1321  C   HIS A 202       9.435  -0.598 -32.043  1.00 14.76           C  
ATOM   1322  O   HIS A 202       9.854  -1.171 -33.050  1.00 15.62           O  
ATOM   1323  CB  HIS A 202      10.893  -0.267 -30.091  1.00 16.38           C  
ATOM   1324  CG  HIS A 202      12.062   0.445 -29.406  1.00 20.13           C  
ATOM   1325  ND1 HIS A 202      12.470   0.241 -28.157  1.00 20.14           N  
ATOM   1326  CD2 HIS A 202      12.873   1.412 -29.963  1.00 21.01           C  
ATOM   1327  CE1 HIS A 202      13.488   1.049 -27.952  1.00 21.99           C  
ATOM   1328  NE2 HIS A 202      13.734   1.751 -29.036  1.00 21.75           N  
ATOM   1329  N   SER A 203       8.203  -0.805 -31.554  1.00 13.80           N  
ATOM   1330  CA  SER A 203       7.244  -1.699 -32.193  1.00 13.30           C  
ATOM   1331  C   SER A 203       6.803  -1.229 -33.581  1.00 13.80           C  
ATOM   1332  O   SER A 203       6.606  -2.062 -34.477  1.00 13.77           O  
ATOM   1333  CB  SER A 203       6.012  -1.857 -31.301  1.00 12.48           C  
ATOM   1334  OG  SER A 203       6.353  -2.543 -30.114  1.00 15.83           O  
ATOM   1335  N   ILE A 204       6.633   0.093 -33.791  1.00 13.23           N  
ATOM   1336  CA  ILE A 204       6.356   0.624 -35.130  1.00 14.40           C  
ATOM   1337  C   ILE A 204       7.578   0.325 -36.026  1.00 14.83           C  
ATOM   1338  O   ILE A 204       7.441  -0.166 -37.152  1.00 12.76           O  
ATOM   1339  CB  ILE A 204       6.089   2.152 -35.037  1.00 13.05           C  
ATOM   1340  CG1 ILE A 204       4.807   2.427 -34.253  1.00 12.77           C  
ATOM   1341  CG2 ILE A 204       5.923   2.733 -36.435  1.00 14.14           C  
ATOM   1342  CD1 ILE A 204       4.595   3.912 -33.890  1.00 14.05           C  
ATOM   1343  N   MET A 205       8.799   0.560 -35.508  1.00 15.67           N  
ATOM   1344  CA  MET A 205      10.029   0.292 -36.249  1.00 15.62           C  
ATOM   1345  C   MET A 205      10.173  -1.177 -36.600  1.00 15.29           C  
ATOM   1346  O   MET A 205      10.698  -1.485 -37.668  1.00 15.80           O  
ATOM   1347  CB  MET A 205      11.246   0.742 -35.432  1.00 17.61           C  
ATOM   1348  CG  MET A 205      11.347   2.258 -35.300  1.00 16.87           C  
ATOM   1349  SD  MET A 205      12.678   2.847 -34.223  1.00 22.52           S  
ATOM   1350  CE  MET A 205      13.991   2.916 -35.392  1.00 24.81           C  
ATOM   1351  N   MET A 206       9.691  -2.110 -35.765  1.00 15.49           N  
ATOM   1352  CA  MET A 206       9.774  -3.531 -36.080  1.00 15.66           C  
ATOM   1353  C   MET A 206       8.724  -4.004 -37.078  1.00 15.72           C  
ATOM   1354  O   MET A 206       8.761  -5.152 -37.527  1.00 16.59           O  
ATOM   1355  CB  MET A 206       9.646  -4.364 -34.797  1.00 18.58           C  
ATOM   1356  CG  MET A 206      10.852  -4.207 -33.868  1.00 23.38           C  
ATOM   1357  SD  MET A 206      12.419  -4.566 -34.709  1.00 24.54           S  
ATOM   1358  CE  MET A 206      13.588  -4.531 -33.381  1.00 34.78           C  
ATOM   1359  N   SER A 207       7.808  -3.125 -37.500  1.00 15.35           N  
ATOM   1360  CA  SER A 207       6.692  -3.548 -38.335  1.00 15.01           C  
ATOM   1361  C   SER A 207       6.270  -2.697 -39.521  1.00 14.62           C  
ATOM   1362  O   SER A 207       5.736  -3.260 -40.476  1.00 15.79           O  
ATOM   1363  CB  SER A 207       5.470  -3.737 -37.437  1.00 15.36           C  
ATOM   1364  OG  SER A 207       5.180  -2.532 -36.739  1.00 14.51           O  
ATOM   1365  N   ALA A 208       6.456  -1.367 -39.520  1.00 16.01           N  
ATOM   1366  CA  ALA A 208       5.948  -0.506 -40.594  1.00 16.63           C  
ATOM   1367  C   ALA A 208       6.427  -0.848 -42.009  1.00 17.70           C  
ATOM   1368  O   ALA A 208       5.621  -0.987 -42.931  1.00 17.65           O  
ATOM   1369  CB  ALA A 208       6.315   0.942 -40.276  1.00 16.37           C  
ATOM   1370  N   ALA A 209       7.733  -1.080 -42.190  1.00 17.13           N  
ATOM   1371  CA  ALA A 209       8.270  -1.443 -43.486  1.00 17.59           C  
ATOM   1372  C   ALA A 209       7.727  -2.759 -44.030  1.00 18.64           C  
ATOM   1373  O   ALA A 209       7.555  -2.883 -45.246  1.00 18.72           O  
ATOM   1374  CB  ALA A 209       9.786  -1.527 -43.384  1.00 16.60           C  
ATOM   1375  N   LYS A 210       7.404  -3.736 -43.160  1.00 17.33           N  
ATOM   1376  CA  LYS A 210       6.837  -5.023 -43.565  1.00 17.37           C  
ATOM   1377  C   LYS A 210       5.474  -4.884 -44.240  1.00 17.81           C  
ATOM   1378  O   LYS A 210       5.016  -5.763 -44.976  1.00 17.84           O  
ATOM   1379  CB  LYS A 210       6.718  -5.941 -42.333  1.00 17.24           C  
ATOM   1380  CG  LYS A 210       8.072  -6.453 -41.845  1.00 17.63           C  
ATOM   1381  CD  LYS A 210       7.959  -7.116 -40.469  1.00 18.41           C  
ATOM   1382  CE  LYS A 210       9.340  -7.481 -39.944  1.00 18.61           C  
ATOM   1383  NZ  LYS A 210       9.322  -7.971 -38.575  1.00 16.65           N  
ATOM   1384  N   PHE A 211       4.822  -3.744 -43.978  1.00 17.77           N  
ATOM   1385  CA  PHE A 211       3.566  -3.377 -44.605  1.00 18.36           C  
ATOM   1386  C   PHE A 211       3.756  -2.396 -45.759  1.00 18.73           C  
ATOM   1387  O   PHE A 211       2.786  -1.902 -46.334  1.00 19.34           O  
ATOM   1388  CB  PHE A 211       2.645  -2.742 -43.577  1.00 18.60           C  
ATOM   1389  CG  PHE A 211       1.989  -3.744 -42.655  1.00 17.77           C  
ATOM   1390  CD1 PHE A 211       2.661  -4.188 -41.512  1.00 18.81           C  
ATOM   1391  CD2 PHE A 211       0.706  -4.212 -42.959  1.00 17.14           C  
ATOM   1392  CE1 PHE A 211       2.037  -5.110 -40.667  1.00 16.36           C  
ATOM   1393  CE2 PHE A 211       0.094  -5.131 -42.102  1.00 17.49           C  
ATOM   1394  CZ  PHE A 211       0.754  -5.580 -40.958  1.00 15.92           C  
ATOM   1395  N   GLY A 212       5.002  -2.078 -46.117  1.00 18.18           N  
ATOM   1396  CA  GLY A 212       5.275  -1.115 -47.162  1.00 18.33           C  
ATOM   1397  C   GLY A 212       4.985   0.308 -46.711  1.00 18.47           C  
ATOM   1398  O   GLY A 212       4.702   1.173 -47.544  1.00 17.68           O  
ATOM   1399  N   MET A 213       5.029   0.566 -45.396  1.00 17.03           N  
ATOM   1400  CA  MET A 213       4.827   1.919 -44.883  1.00 17.91           C  
ATOM   1401  C   MET A 213       6.147   2.603 -44.535  1.00 18.46           C  
ATOM   1402  O   MET A 213       7.118   1.986 -44.088  1.00 18.30           O  
ATOM   1403  CB  MET A 213       3.932   1.912 -43.623  1.00 15.35           C  
ATOM   1404  CG  MET A 213       2.499   1.441 -43.892  1.00 15.59           C  
ATOM   1405  SD  MET A 213       1.346   1.733 -42.520  1.00 16.26           S  
ATOM   1406  CE  MET A 213       1.786   0.347 -41.512  1.00 11.70           C  
ATOM   1407  N   HIS A 214       6.183   3.912 -44.784  1.00 17.81           N  
ATOM   1408  CA  HIS A 214       7.349   4.733 -44.477  1.00 18.66           C  
ATOM   1409  C   HIS A 214       7.276   5.245 -43.044  1.00 17.43           C  
ATOM   1410  O   HIS A 214       6.191   5.375 -42.473  1.00 17.01           O  
ATOM   1411  CB  HIS A 214       7.426   5.930 -45.449  1.00 19.40           C  
ATOM   1412  CG  HIS A 214       7.278   5.492 -46.900  1.00 22.37           C  
ATOM   1413  ND1 HIS A 214       6.229   5.660 -47.707  1.00 25.90           N  
ATOM   1414  CD2 HIS A 214       8.221   4.776 -47.591  1.00 22.71           C  
ATOM   1415  CE1 HIS A 214       6.520   5.063 -48.841  1.00 20.74           C  
ATOM   1416  NE2 HIS A 214       7.718   4.532 -48.769  1.00 24.14           N  
ATOM   1417  N   LEU A 215       8.435   5.523 -42.442  1.00 16.68           N  
ATOM   1418  CA  LEU A 215       8.501   6.033 -41.080  1.00 17.38           C  
ATOM   1419  C   LEU A 215       9.437   7.239 -40.982  1.00 18.36           C  
ATOM   1420  O   LEU A 215      10.604   7.199 -41.396  1.00 17.65           O  
ATOM   1421  CB  LEU A 215       9.019   4.966 -40.127  1.00 15.65           C  
ATOM   1422  CG  LEU A 215       8.535   4.820 -38.678  1.00 20.47           C  
ATOM   1423  CD1 LEU A 215       9.761   4.390 -37.903  1.00 16.48           C  
ATOM   1424  CD2 LEU A 215       7.939   6.083 -38.063  1.00 16.77           C  
ATOM   1425  N   GLN A 216       8.899   8.334 -40.429  1.00 17.17           N  
ATOM   1426  CA  GLN A 216       9.657   9.542 -40.151  1.00 16.31           C  
ATOM   1427  C   GLN A 216       9.406   9.815 -38.680  1.00 17.47           C  
ATOM   1428  O   GLN A 216       8.279  10.057 -38.246  1.00 17.42           O  
ATOM   1429  CB  GLN A 216       9.154  10.705 -40.994  1.00 14.90           C  
ATOM   1430  CG  GLN A 216       9.334  10.468 -42.494  1.00 17.99           C  
ATOM   1431  CD  GLN A 216       8.729  11.549 -43.379  1.00 19.17           C  
ATOM   1432  OE1 GLN A 216       8.171  12.553 -42.922  1.00 19.17           O  
ATOM   1433  NE2 GLN A 216       8.829  11.342 -44.688  1.00 17.88           N  
ATOM   1434  N   ALA A 217      10.478   9.751 -37.896  1.00 17.01           N  
ATOM   1435  CA  ALA A 217      10.393   9.869 -36.453  1.00 17.89           C  
ATOM   1436  C   ALA A 217      11.303  10.916 -35.828  1.00 17.58           C  
ATOM   1437  O   ALA A 217      12.515  10.941 -36.052  1.00 18.67           O  
ATOM   1438  CB  ALA A 217      10.705   8.497 -35.847  1.00 16.74           C  
ATOM   1439  N   ALA A 218      10.697  11.805 -35.036  1.00 17.23           N  
ATOM   1440  CA  ALA A 218      11.428  12.828 -34.313  1.00 18.46           C  
ATOM   1441  C   ALA A 218      11.426  12.568 -32.816  1.00 20.66           C  
ATOM   1442  O   ALA A 218      10.359  12.376 -32.224  1.00 20.40           O  
ATOM   1443  CB  ALA A 218      10.818  14.202 -34.499  1.00 14.78           C  
ATOM   1444  N   THR A 219      12.619  12.517 -32.200  1.00 21.31           N  
ATOM   1445  CA  THR A 219      12.736  12.438 -30.743  1.00 21.09           C  
ATOM   1446  C   THR A 219      13.671  13.573 -30.320  1.00 23.70           C  
ATOM   1447  O   THR A 219      14.432  14.072 -31.159  1.00 22.37           O  
ATOM   1448  CB  THR A 219      13.326  11.067 -30.237  1.00 18.93           C  
ATOM   1449  OG1 THR A 219      14.709  11.048 -30.525  1.00 20.72           O  
ATOM   1450  CG2 THR A 219      12.665   9.861 -30.888  1.00 16.90           C  
ATOM   1451  N   PRO A 220      13.676  14.046 -29.060  1.00 24.76           N  
ATOM   1452  CA  PRO A 220      14.738  14.896 -28.526  1.00 23.90           C  
ATOM   1453  C   PRO A 220      16.097  14.215 -28.594  1.00 25.53           C  
ATOM   1454  O   PRO A 220      16.215  12.985 -28.666  1.00 23.06           O  
ATOM   1455  CB  PRO A 220      14.293  15.200 -27.115  1.00 24.13           C  
ATOM   1456  CG  PRO A 220      12.791  15.119 -27.201  1.00 22.26           C  
ATOM   1457  CD  PRO A 220      12.596  13.897 -28.084  1.00 23.18           C  
ATOM   1458  N   LYS A 221      17.131  15.061 -28.622  1.00 26.95           N  
ATOM   1459  CA  LYS A 221      18.512  14.592 -28.631  1.00 30.39           C  
ATOM   1460  C   LYS A 221      18.771  13.896 -27.287  1.00 28.39           C  
ATOM   1461  O   LYS A 221      18.339  14.364 -26.231  1.00 27.29           O  
ATOM   1462  CB  LYS A 221      19.410  15.812 -28.849  1.00 35.03           C  
ATOM   1463  CG  LYS A 221      20.559  15.541 -29.805  1.00 43.04           C  
ATOM   1464  CD  LYS A 221      21.247  16.854 -30.178  1.00 50.10           C  
ATOM   1465  CE  LYS A 221      22.553  16.562 -30.926  1.00 55.59           C  
ATOM   1466  NZ  LYS A 221      23.348  17.766 -31.124  1.00 58.98           N  
ATOM   1467  N   GLY A 222      19.403  12.720 -27.311  1.00 27.35           N  
ATOM   1468  CA  GLY A 222      19.593  11.920 -26.113  1.00 26.33           C  
ATOM   1469  C   GLY A 222      18.393  11.016 -25.807  1.00 26.84           C  
ATOM   1470  O   GLY A 222      18.464  10.212 -24.878  1.00 27.81           O  
ATOM   1471  N   TYR A 223      17.271  11.106 -26.537  1.00 24.84           N  
ATOM   1472  CA  TYR A 223      16.099  10.262 -26.302  1.00 23.52           C  
ATOM   1473  C   TYR A 223      15.743   9.445 -27.532  1.00 23.01           C  
ATOM   1474  O   TYR A 223      14.577   9.108 -27.758  1.00 21.89           O  
ATOM   1475  CB  TYR A 223      14.885  11.121 -25.905  1.00 24.15           C  
ATOM   1476  CG  TYR A 223      15.074  11.774 -24.555  1.00 24.49           C  
ATOM   1477  CD1 TYR A 223      15.709  13.012 -24.461  1.00 23.97           C  
ATOM   1478  CD2 TYR A 223      14.635  11.113 -23.404  1.00 25.79           C  
ATOM   1479  CE1 TYR A 223      15.916  13.587 -23.205  1.00 26.12           C  
ATOM   1480  CE2 TYR A 223      14.839  11.685 -22.144  1.00 25.34           C  
ATOM   1481  CZ  TYR A 223      15.483  12.920 -22.053  1.00 26.15           C  
ATOM   1482  OH  TYR A 223      15.700  13.483 -20.809  1.00 25.92           O  
ATOM   1483  N   GLU A 224      16.766   9.079 -28.312  1.00 21.11           N  
ATOM   1484  CA  GLU A 224      16.590   8.345 -29.552  1.00 22.65           C  
ATOM   1485  C   GLU A 224      16.145   6.918 -29.288  1.00 22.85           C  
ATOM   1486  O   GLU A 224      16.370   6.415 -28.187  1.00 22.94           O  
ATOM   1487  CB  GLU A 224      17.890   8.287 -30.363  1.00 22.09           C  
ATOM   1488  CG  GLU A 224      18.502   9.633 -30.717  1.00 25.67           C  
ATOM   1489  CD  GLU A 224      19.305  10.332 -29.615  1.00 28.19           C  
ATOM   1490  OE1 GLU A 224      19.605   9.732 -28.579  1.00 28.60           O  
ATOM   1491  OE2 GLU A 224      19.647  11.497 -29.801  1.00 28.69           O  
ATOM   1492  N   PRO A 225      15.518   6.213 -30.235  1.00 22.86           N  
ATOM   1493  CA  PRO A 225      15.347   4.771 -30.170  1.00 24.57           C  
ATOM   1494  C   PRO A 225      16.666   4.020 -30.009  1.00 26.46           C  
ATOM   1495  O   PRO A 225      17.749   4.507 -30.336  1.00 25.77           O  
ATOM   1496  CB  PRO A 225      14.612   4.445 -31.450  1.00 24.80           C  
ATOM   1497  CG  PRO A 225      15.020   5.554 -32.391  1.00 23.77           C  
ATOM   1498  CD  PRO A 225      14.946   6.750 -31.468  1.00 23.47           C  
ATOM   1499  N   ASP A 226      16.542   2.833 -29.422  1.00 26.76           N  
ATOM   1500  CA  ASP A 226      17.626   1.880 -29.240  1.00 27.97           C  
ATOM   1501  C   ASP A 226      18.409   1.688 -30.519  1.00 26.98           C  
ATOM   1502  O   ASP A 226      17.798   1.410 -31.556  1.00 26.68           O  
ATOM   1503  CB  ASP A 226      17.065   0.543 -28.858  1.00 33.18           C  
ATOM   1504  CG  ASP A 226      17.420   0.058 -27.479  1.00 37.83           C  
ATOM   1505  OD1 ASP A 226      17.135   0.755 -26.498  1.00 38.12           O  
ATOM   1506  OD2 ASP A 226      17.969  -1.044 -27.420  1.00 42.65           O  
ATOM   1507  N   ALA A 227      19.740   1.817 -30.470  1.00 25.38           N  
ATOM   1508  CA  ALA A 227      20.543   1.642 -31.673  1.00 25.83           C  
ATOM   1509  C   ALA A 227      20.343   0.298 -32.376  1.00 25.13           C  
ATOM   1510  O   ALA A 227      20.335   0.259 -33.602  1.00 25.79           O  
ATOM   1511  CB  ALA A 227      22.012   1.806 -31.318  1.00 25.79           C  
ATOM   1512  N   SER A 228      20.095  -0.804 -31.654  1.00 25.15           N  
ATOM   1513  CA  SER A 228      19.861  -2.114 -32.258  1.00 25.95           C  
ATOM   1514  C   SER A 228      18.551  -2.190 -33.027  1.00 24.86           C  
ATOM   1515  O   SER A 228      18.475  -2.843 -34.072  1.00 24.09           O  
ATOM   1516  CB  SER A 228      19.849  -3.205 -31.186  1.00 28.71           C  
ATOM   1517  OG  SER A 228      18.862  -2.947 -30.183  1.00 36.09           O  
ATOM   1518  N   VAL A 229      17.516  -1.529 -32.485  1.00 24.35           N  
ATOM   1519  CA  VAL A 229      16.202  -1.460 -33.121  1.00 22.88           C  
ATOM   1520  C   VAL A 229      16.281  -0.632 -34.407  1.00 22.10           C  
ATOM   1521  O   VAL A 229      15.774  -1.048 -35.455  1.00 20.69           O  
ATOM   1522  CB  VAL A 229      15.181  -0.841 -32.122  1.00 22.33           C  
ATOM   1523  CG1 VAL A 229      13.814  -0.666 -32.785  1.00 20.87           C  
ATOM   1524  CG2 VAL A 229      15.039  -1.770 -30.914  1.00 20.21           C  
ATOM   1525  N   THR A 230      16.927   0.544 -34.324  1.00 21.16           N  
ATOM   1526  CA  THR A 230      17.155   1.405 -35.475  1.00 23.30           C  
ATOM   1527  C   THR A 230      17.890   0.669 -36.589  1.00 25.09           C  
ATOM   1528  O   THR A 230      17.524   0.777 -37.762  1.00 25.51           O  
ATOM   1529  CB  THR A 230      17.970   2.637 -35.058  1.00 22.72           C  
ATOM   1530  OG1 THR A 230      17.170   3.373 -34.147  1.00 25.06           O  
ATOM   1531  CG2 THR A 230      18.319   3.540 -36.232  1.00 27.89           C  
ATOM   1532  N   LYS A 231      18.904  -0.115 -36.206  1.00 25.07           N  
ATOM   1533  CA  LYS A 231      19.688  -0.859 -37.163  1.00 28.02           C  
ATOM   1534  C   LYS A 231      18.823  -1.863 -37.908  1.00 27.73           C  
ATOM   1535  O   LYS A 231      18.881  -1.973 -39.133  1.00 28.94           O  
ATOM   1536  CB  LYS A 231      20.803  -1.588 -36.453  1.00 33.90           C  
ATOM   1537  CG  LYS A 231      21.923  -1.853 -37.434  1.00 42.58           C  
ATOM   1538  CD  LYS A 231      22.967  -2.765 -36.826  1.00 48.67           C  
ATOM   1539  CE  LYS A 231      24.154  -2.837 -37.773  1.00 52.99           C  
ATOM   1540  NZ  LYS A 231      25.078  -3.865 -37.336  1.00 55.32           N  
ATOM   1541  N   LEU A 232      17.965  -2.568 -37.171  1.00 26.56           N  
ATOM   1542  CA  LEU A 232      17.087  -3.548 -37.767  1.00 24.59           C  
ATOM   1543  C   LEU A 232      15.980  -2.884 -38.581  1.00 23.13           C  
ATOM   1544  O   LEU A 232      15.597  -3.426 -39.616  1.00 21.52           O  
ATOM   1545  CB  LEU A 232      16.570  -4.392 -36.616  1.00 27.59           C  
ATOM   1546  CG  LEU A 232      15.892  -5.720 -36.886  1.00 30.43           C  
ATOM   1547  CD1 LEU A 232      16.588  -6.528 -37.979  1.00 30.33           C  
ATOM   1548  CD2 LEU A 232      15.896  -6.464 -35.569  1.00 30.60           C  
ATOM   1549  N   ALA A 233      15.472  -1.714 -38.158  1.00 22.09           N  
ATOM   1550  CA  ALA A 233      14.500  -0.945 -38.932  1.00 23.17           C  
ATOM   1551  C   ALA A 233      15.080  -0.452 -40.266  1.00 24.03           C  
ATOM   1552  O   ALA A 233      14.355  -0.408 -41.261  1.00 22.60           O  
ATOM   1553  CB  ALA A 233      14.037   0.268 -38.145  1.00 22.40           C  
ATOM   1554  N   GLU A 234      16.383  -0.106 -40.322  1.00 25.08           N  
ATOM   1555  CA  GLU A 234      17.081   0.260 -41.564  1.00 28.32           C  
ATOM   1556  C   GLU A 234      17.112  -0.882 -42.576  1.00 26.55           C  
ATOM   1557  O   GLU A 234      16.870  -0.705 -43.767  1.00 26.91           O  
ATOM   1558  CB  GLU A 234      18.520   0.681 -41.263  1.00 31.91           C  
ATOM   1559  CG  GLU A 234      18.607   2.094 -40.698  1.00 41.27           C  
ATOM   1560  CD  GLU A 234      19.924   2.528 -40.039  1.00 49.21           C  
ATOM   1561  OE1 GLU A 234      20.857   1.724 -39.895  1.00 52.01           O  
ATOM   1562  OE2 GLU A 234      20.001   3.700 -39.650  1.00 52.86           O  
ATOM   1563  N   GLN A 235      17.374  -2.089 -42.079  1.00 26.81           N  
ATOM   1564  CA  GLN A 235      17.372  -3.320 -42.848  1.00 25.79           C  
ATOM   1565  C   GLN A 235      15.987  -3.633 -43.396  1.00 25.11           C  
ATOM   1566  O   GLN A 235      15.873  -3.966 -44.576  1.00 23.80           O  
ATOM   1567  CB  GLN A 235      17.850  -4.424 -41.933  1.00 29.99           C  
ATOM   1568  CG  GLN A 235      17.936  -5.826 -42.502  1.00 36.05           C  
ATOM   1569  CD  GLN A 235      18.216  -6.849 -41.408  1.00 43.89           C  
ATOM   1570  OE1 GLN A 235      19.053  -6.653 -40.516  1.00 46.14           O  
ATOM   1571  NE2 GLN A 235      17.489  -7.968 -41.462  1.00 45.39           N  
ATOM   1572  N   TYR A 236      14.929  -3.539 -42.568  1.00 21.88           N  
ATOM   1573  CA  TYR A 236      13.562  -3.772 -43.026  1.00 22.15           C  
ATOM   1574  C   TYR A 236      13.148  -2.776 -44.109  1.00 20.90           C  
ATOM   1575  O   TYR A 236      12.512  -3.153 -45.099  1.00 20.31           O  
ATOM   1576  CB  TYR A 236      12.565  -3.660 -41.855  1.00 21.11           C  
ATOM   1577  CG  TYR A 236      12.652  -4.742 -40.776  1.00 20.76           C  
ATOM   1578  CD1 TYR A 236      13.063  -6.045 -41.083  1.00 19.45           C  
ATOM   1579  CD2 TYR A 236      12.267  -4.426 -39.466  1.00 21.83           C  
ATOM   1580  CE1 TYR A 236      13.085  -7.026 -40.093  1.00 19.79           C  
ATOM   1581  CE2 TYR A 236      12.291  -5.410 -38.473  1.00 22.09           C  
ATOM   1582  CZ  TYR A 236      12.698  -6.702 -38.798  1.00 21.38           C  
ATOM   1583  OH  TYR A 236      12.702  -7.678 -37.826  1.00 23.78           O  
ATOM   1584  N   ALA A 237      13.526  -1.500 -43.923  1.00 21.45           N  
ATOM   1585  CA  ALA A 237      13.262  -0.436 -44.888  1.00 22.95           C  
ATOM   1586  C   ALA A 237      13.917  -0.731 -46.229  1.00 23.32           C  
ATOM   1587  O   ALA A 237      13.294  -0.570 -47.276  1.00 24.60           O  
ATOM   1588  CB  ALA A 237      13.801   0.883 -44.369  1.00 20.39           C  
ATOM   1589  N   LYS A 238      15.160  -1.225 -46.188  1.00 25.01           N  
ATOM   1590  CA  LYS A 238      15.886  -1.609 -47.387  1.00 28.45           C  
ATOM   1591  C   LYS A 238      15.257  -2.805 -48.095  1.00 27.14           C  
ATOM   1592  O   LYS A 238      15.095  -2.792 -49.314  1.00 25.92           O  
ATOM   1593  CB  LYS A 238      17.330  -1.930 -47.019  1.00 33.82           C  
ATOM   1594  CG  LYS A 238      18.176  -2.098 -48.269  1.00 42.17           C  
ATOM   1595  CD  LYS A 238      19.640  -2.330 -47.965  1.00 49.28           C  
ATOM   1596  CE  LYS A 238      20.376  -2.387 -49.304  1.00 52.80           C  
ATOM   1597  NZ  LYS A 238      21.808  -2.525 -49.105  1.00 56.66           N  
ATOM   1598  N   GLU A 239      14.856  -3.834 -47.347  1.00 25.38           N  
ATOM   1599  CA  GLU A 239      14.244  -5.026 -47.914  1.00 26.41           C  
ATOM   1600  C   GLU A 239      12.893  -4.770 -48.557  1.00 26.90           C  
ATOM   1601  O   GLU A 239      12.514  -5.432 -49.524  1.00 26.78           O  
ATOM   1602  CB  GLU A 239      14.036  -6.076 -46.848  1.00 27.95           C  
ATOM   1603  CG  GLU A 239      15.324  -6.547 -46.215  1.00 32.30           C  
ATOM   1604  CD  GLU A 239      15.167  -7.515 -45.050  1.00 35.23           C  
ATOM   1605  OE1 GLU A 239      14.112  -7.564 -44.414  1.00 35.21           O  
ATOM   1606  OE2 GLU A 239      16.131  -8.222 -44.769  1.00 37.92           O  
ATOM   1607  N   ASN A 240      12.149  -3.821 -47.979  1.00 26.27           N  
ATOM   1608  CA  ASN A 240      10.816  -3.489 -48.449  1.00 23.98           C  
ATOM   1609  C   ASN A 240      10.729  -2.245 -49.315  1.00 22.61           C  
ATOM   1610  O   ASN A 240       9.657  -1.932 -49.828  1.00 22.25           O  
ATOM   1611  CB  ASN A 240       9.907  -3.353 -47.236  1.00 22.95           C  
ATOM   1612  CG  ASN A 240       9.741  -4.686 -46.521  1.00 23.25           C  
ATOM   1613  OD1 ASN A 240      10.381  -4.955 -45.504  1.00 23.36           O  
ATOM   1614  ND2 ASN A 240       8.876  -5.545 -47.054  1.00 19.84           N  
ATOM   1615  N   GLY A 241      11.847  -1.530 -49.498  1.00 22.61           N  
ATOM   1616  CA  GLY A 241      11.916  -0.345 -50.343  1.00 21.90           C  
ATOM   1617  C   GLY A 241      11.143   0.832 -49.776  1.00 23.39           C  
ATOM   1618  O   GLY A 241      10.499   1.588 -50.507  1.00 24.42           O  
ATOM   1619  N   THR A 242      11.187   0.973 -48.451  1.00 21.86           N  
ATOM   1620  CA  THR A 242      10.499   2.061 -47.778  1.00 21.49           C  
ATOM   1621  C   THR A 242      11.526   3.013 -47.182  1.00 22.02           C  
ATOM   1622  O   THR A 242      12.729   2.721 -47.122  1.00 21.11           O  
ATOM   1623  CB  THR A 242       9.555   1.497 -46.662  1.00 21.39           C  
ATOM   1624  OG1 THR A 242      10.342   0.756 -45.738  1.00 20.26           O  
ATOM   1625  CG2 THR A 242       8.473   0.596 -47.234  1.00 17.54           C  
ATOM   1626  N   LYS A 243      11.071   4.195 -46.766  1.00 24.77           N  
ATOM   1627  CA  LYS A 243      11.986   5.136 -46.154  1.00 27.45           C  
ATOM   1628  C   LYS A 243      11.861   5.111 -44.639  1.00 27.05           C  
ATOM   1629  O   LYS A 243      10.818   4.784 -44.066  1.00 26.03           O  
ATOM   1630  CB  LYS A 243      11.737   6.562 -46.682  1.00 30.87           C  
ATOM   1631  CG  LYS A 243      10.684   7.441 -46.021  1.00 39.38           C  
ATOM   1632  CD  LYS A 243      10.839   8.909 -46.422  1.00 44.38           C  
ATOM   1633  CE  LYS A 243      12.149   9.510 -45.914  1.00 47.85           C  
ATOM   1634  NZ  LYS A 243      12.213  10.924 -46.242  1.00 50.30           N  
ATOM   1635  N   LEU A 244      13.002   5.433 -44.031  1.00 24.05           N  
ATOM   1636  CA  LEU A 244      13.156   5.519 -42.594  1.00 23.28           C  
ATOM   1637  C   LEU A 244      13.942   6.793 -42.383  1.00 22.87           C  
ATOM   1638  O   LEU A 244      15.040   6.947 -42.918  1.00 22.25           O  
ATOM   1639  CB  LEU A 244      13.965   4.344 -42.043  1.00 21.98           C  
ATOM   1640  CG  LEU A 244      13.873   3.854 -40.590  1.00 26.33           C  
ATOM   1641  CD1 LEU A 244      15.294   3.743 -40.095  1.00 24.05           C  
ATOM   1642  CD2 LEU A 244      13.051   4.761 -39.682  1.00 23.03           C  
ATOM   1643  N   LEU A 245      13.360   7.708 -41.617  1.00 20.75           N  
ATOM   1644  CA  LEU A 245      13.998   8.961 -41.274  1.00 21.21           C  
ATOM   1645  C   LEU A 245      13.908   9.148 -39.775  1.00 22.32           C  
ATOM   1646  O   LEU A 245      12.829   9.073 -39.189  1.00 22.01           O  
ATOM   1647  CB  LEU A 245      13.309  10.151 -41.967  1.00 21.05           C  
ATOM   1648  CG  LEU A 245      13.658  11.555 -41.453  1.00 22.83           C  
ATOM   1649  CD1 LEU A 245      15.061  11.915 -41.903  1.00 25.57           C  
ATOM   1650  CD2 LEU A 245      12.665  12.572 -41.966  1.00 23.80           C  
ATOM   1651  N   LEU A 246      15.072   9.366 -39.159  1.00 22.27           N  
ATOM   1652  CA  LEU A 246      15.154   9.710 -37.751  1.00 23.26           C  
ATOM   1653  C   LEU A 246      15.706  11.120 -37.674  1.00 24.65           C  
ATOM   1654  O   LEU A 246      16.717  11.443 -38.291  1.00 25.28           O  
ATOM   1655  CB  LEU A 246      16.091   8.771 -36.985  1.00 24.34           C  
ATOM   1656  CG  LEU A 246      15.690   7.315 -36.800  1.00 24.72           C  
ATOM   1657  CD1 LEU A 246      16.649   6.682 -35.815  1.00 27.89           C  
ATOM   1658  CD2 LEU A 246      14.286   7.197 -36.221  1.00 27.46           C  
ATOM   1659  N   THR A 247      15.041  11.983 -36.914  1.00 24.20           N  
ATOM   1660  CA  THR A 247      15.408  13.387 -36.804  1.00 22.68           C  
ATOM   1661  C   THR A 247      15.164  13.882 -35.383  1.00 22.94           C  
ATOM   1662  O   THR A 247      14.651  13.147 -34.533  1.00 21.92           O  
ATOM   1663  CB  THR A 247      14.562  14.160 -37.877  1.00 24.04           C  
ATOM   1664  OG1 THR A 247      14.864  15.532 -37.703  1.00 23.75           O  
ATOM   1665  CG2 THR A 247      13.055  13.943 -37.776  1.00 21.08           C  
ATOM   1666  N   ASN A 248      15.579  15.116 -35.085  1.00 20.67           N  
ATOM   1667  CA  ASN A 248      15.244  15.747 -33.814  1.00 20.69           C  
ATOM   1668  C   ASN A 248      14.228  16.850 -34.064  1.00 20.01           C  
ATOM   1669  O   ASN A 248      13.792  17.538 -33.148  1.00 22.86           O  
ATOM   1670  CB  ASN A 248      16.471  16.372 -33.147  1.00 21.99           C  
ATOM   1671  CG  ASN A 248      17.534  15.343 -32.809  1.00 24.59           C  
ATOM   1672  OD1 ASN A 248      17.288  14.393 -32.068  1.00 25.91           O  
ATOM   1673  ND2 ASN A 248      18.738  15.488 -33.360  1.00 23.26           N  
ATOM   1674  N   ASP A 249      13.804  17.040 -35.308  1.00 21.17           N  
ATOM   1675  CA  ASP A 249      12.895  18.112 -35.652  1.00 22.41           C  
ATOM   1676  C   ASP A 249      11.478  17.601 -35.869  1.00 20.53           C  
ATOM   1677  O   ASP A 249      11.242  16.865 -36.830  1.00 20.53           O  
ATOM   1678  CB  ASP A 249      13.441  18.785 -36.907  1.00 25.27           C  
ATOM   1679  CG  ASP A 249      12.834  20.132 -37.265  1.00 31.15           C  
ATOM   1680  OD1 ASP A 249      11.612  20.280 -37.276  1.00 31.09           O  
ATOM   1681  OD2 ASP A 249      13.615  21.042 -37.553  1.00 36.06           O  
ATOM   1682  N   PRO A 250      10.502  18.026 -35.045  1.00 20.20           N  
ATOM   1683  CA  PRO A 250       9.094  17.658 -35.164  1.00 19.67           C  
ATOM   1684  C   PRO A 250       8.468  17.905 -36.536  1.00 18.91           C  
ATOM   1685  O   PRO A 250       7.776  17.036 -37.073  1.00 16.49           O  
ATOM   1686  CB  PRO A 250       8.418  18.447 -34.069  1.00 19.15           C  
ATOM   1687  CG  PRO A 250       9.504  18.619 -33.053  1.00 20.07           C  
ATOM   1688  CD  PRO A 250      10.691  18.948 -33.929  1.00 18.67           C  
ATOM   1689  N   LEU A 251       8.696  19.091 -37.118  1.00 18.40           N  
ATOM   1690  CA  LEU A 251       8.152  19.400 -38.434  1.00 18.54           C  
ATOM   1691  C   LEU A 251       8.795  18.595 -39.554  1.00 18.41           C  
ATOM   1692  O   LEU A 251       8.121  18.286 -40.538  1.00 20.16           O  
ATOM   1693  CB  LEU A 251       8.291  20.902 -38.679  1.00 18.41           C  
ATOM   1694  CG  LEU A 251       7.467  21.772 -37.715  1.00 19.89           C  
ATOM   1695  CD1 LEU A 251       7.692  23.236 -38.047  1.00 17.49           C  
ATOM   1696  CD2 LEU A 251       5.977  21.435 -37.819  1.00 16.63           C  
ATOM   1697  N   GLU A 252      10.070  18.188 -39.428  1.00 17.33           N  
ATOM   1698  CA  GLU A 252      10.657  17.264 -40.389  1.00 18.84           C  
ATOM   1699  C   GLU A 252       9.976  15.899 -40.310  1.00 20.04           C  
ATOM   1700  O   GLU A 252       9.671  15.313 -41.350  1.00 20.53           O  
ATOM   1701  CB  GLU A 252      12.141  17.043 -40.140  1.00 18.41           C  
ATOM   1702  CG  GLU A 252      13.034  18.235 -40.455  1.00 25.50           C  
ATOM   1703  CD  GLU A 252      13.072  18.682 -41.913  1.00 29.89           C  
ATOM   1704  OE1 GLU A 252      12.815  17.883 -42.817  1.00 33.34           O  
ATOM   1705  OE2 GLU A 252      13.377  19.847 -42.147  1.00 30.43           O  
ATOM   1706  N   ALA A 253       9.704  15.366 -39.101  1.00 18.62           N  
ATOM   1707  CA  ALA A 253       8.990  14.100 -38.966  1.00 16.61           C  
ATOM   1708  C   ALA A 253       7.567  14.215 -39.506  1.00 15.42           C  
ATOM   1709  O   ALA A 253       7.137  13.325 -40.230  1.00 15.80           O  
ATOM   1710  CB  ALA A 253       8.906  13.673 -37.504  1.00 14.44           C  
ATOM   1711  N   ALA A 254       6.843  15.313 -39.223  1.00 16.00           N  
ATOM   1712  CA  ALA A 254       5.473  15.525 -39.688  1.00 16.23           C  
ATOM   1713  C   ALA A 254       5.302  15.789 -41.177  1.00 16.76           C  
ATOM   1714  O   ALA A 254       4.227  15.515 -41.720  1.00 18.62           O  
ATOM   1715  CB  ALA A 254       4.843  16.703 -38.970  1.00 15.01           C  
ATOM   1716  N   HIS A 255       6.345  16.284 -41.863  1.00 15.78           N  
ATOM   1717  CA  HIS A 255       6.233  16.629 -43.274  1.00 17.03           C  
ATOM   1718  C   HIS A 255       5.836  15.504 -44.227  1.00 15.61           C  
ATOM   1719  O   HIS A 255       6.524  14.501 -44.405  1.00 16.71           O  
ATOM   1720  CB  HIS A 255       7.557  17.259 -43.742  1.00 17.61           C  
ATOM   1721  CG  HIS A 255       7.418  17.804 -45.156  1.00 17.99           C  
ATOM   1722  ND1 HIS A 255       7.861  17.240 -46.276  1.00 20.54           N  
ATOM   1723  CD2 HIS A 255       6.737  18.942 -45.495  1.00 18.70           C  
ATOM   1724  CE1 HIS A 255       7.462  17.991 -47.268  1.00 17.95           C  
ATOM   1725  NE2 HIS A 255       6.791  19.012 -46.799  1.00 17.72           N  
ATOM   1726  N   GLY A 256       4.678  15.716 -44.851  1.00 14.61           N  
ATOM   1727  CA  GLY A 256       4.113  14.765 -45.784  1.00 13.20           C  
ATOM   1728  C   GLY A 256       3.576  13.506 -45.108  1.00 14.33           C  
ATOM   1729  O   GLY A 256       3.186  12.566 -45.804  1.00 16.99           O  
ATOM   1730  N   GLY A 257       3.526  13.431 -43.772  1.00 14.39           N  
ATOM   1731  CA  GLY A 257       3.031  12.243 -43.079  1.00 13.87           C  
ATOM   1732  C   GLY A 257       1.518  12.093 -43.158  1.00 13.79           C  
ATOM   1733  O   GLY A 257       0.764  13.064 -43.069  1.00 14.53           O  
ATOM   1734  N   ASN A 258       1.039  10.866 -43.367  1.00 15.62           N  
ATOM   1735  CA  ASN A 258      -0.402  10.617 -43.405  1.00 14.59           C  
ATOM   1736  C   ASN A 258      -0.934  10.414 -41.999  1.00 14.90           C  
ATOM   1737  O   ASN A 258      -2.091  10.732 -41.731  1.00 17.15           O  
ATOM   1738  CB  ASN A 258      -0.722   9.378 -44.228  1.00 13.92           C  
ATOM   1739  CG  ASN A 258      -0.308   9.499 -45.686  1.00 17.71           C  
ATOM   1740  OD1 ASN A 258      -0.936  10.164 -46.511  1.00 16.89           O  
ATOM   1741  ND2 ASN A 258       0.783   8.829 -46.027  1.00 11.22           N  
ATOM   1742  N   VAL A 259      -0.112   9.874 -41.083  1.00 13.52           N  
ATOM   1743  CA  VAL A 259      -0.535   9.634 -39.710  1.00 12.79           C  
ATOM   1744  C   VAL A 259       0.417  10.278 -38.702  1.00 14.06           C  
ATOM   1745  O   VAL A 259       1.608   9.972 -38.672  1.00 14.42           O  
ATOM   1746  CB  VAL A 259      -0.610   8.109 -39.433  1.00 12.91           C  
ATOM   1747  CG1 VAL A 259      -1.268   7.879 -38.073  1.00 11.92           C  
ATOM   1748  CG2 VAL A 259      -1.387   7.390 -40.544  1.00  9.63           C  
ATOM   1749  N   LEU A 260      -0.091  11.182 -37.856  1.00 15.99           N  
ATOM   1750  CA  LEU A 260       0.682  11.780 -36.762  1.00 15.57           C  
ATOM   1751  C   LEU A 260       0.500  10.907 -35.515  1.00 16.34           C  
ATOM   1752  O   LEU A 260      -0.618  10.531 -35.163  1.00 16.61           O  
ATOM   1753  CB  LEU A 260       0.188  13.202 -36.498  1.00 15.20           C  
ATOM   1754  CG  LEU A 260       0.335  14.212 -37.642  1.00 14.83           C  
ATOM   1755  CD1 LEU A 260      -0.258  15.538 -37.212  1.00 14.04           C  
ATOM   1756  CD2 LEU A 260       1.797  14.382 -38.013  1.00 12.38           C  
ATOM   1757  N   ILE A 261       1.603  10.518 -34.866  1.00 15.30           N  
ATOM   1758  CA  ILE A 261       1.568   9.608 -33.724  1.00 14.79           C  
ATOM   1759  C   ILE A 261       2.458  10.142 -32.597  1.00 15.40           C  
ATOM   1760  O   ILE A 261       3.598  10.567 -32.807  1.00 13.57           O  
ATOM   1761  CB  ILE A 261       2.078   8.182 -34.116  1.00 13.28           C  
ATOM   1762  CG1 ILE A 261       1.448   7.642 -35.395  1.00 11.92           C  
ATOM   1763  CG2 ILE A 261       1.730   7.240 -32.954  1.00 14.22           C  
ATOM   1764  CD1 ILE A 261       2.033   6.309 -35.916  1.00  8.91           C  
ATOM   1765  N   THR A 262       1.908  10.166 -31.382  1.00 15.51           N  
ATOM   1766  CA  THR A 262       2.684  10.505 -30.197  1.00 16.13           C  
ATOM   1767  C   THR A 262       2.225   9.627 -29.017  1.00 16.10           C  
ATOM   1768  O   THR A 262       1.398   8.715 -29.156  1.00 14.29           O  
ATOM   1769  CB  THR A 262       2.537  12.057 -29.925  1.00 15.80           C  
ATOM   1770  OG1 THR A 262       3.588  12.337 -29.006  1.00 16.92           O  
ATOM   1771  CG2 THR A 262       1.210  12.542 -29.346  1.00 12.54           C  
ATOM   1772  N   ASP A 263       2.824   9.869 -27.847  1.00 15.91           N  
ATOM   1773  CA  ASP A 263       2.580   9.143 -26.605  1.00 15.48           C  
ATOM   1774  C   ASP A 263       3.165   9.993 -25.492  1.00 17.89           C  
ATOM   1775  O   ASP A 263       3.822  10.998 -25.776  1.00 17.56           O  
ATOM   1776  CB  ASP A 263       3.279   7.790 -26.697  1.00 16.61           C  
ATOM   1777  CG  ASP A 263       3.284   6.854 -25.490  1.00 15.55           C  
ATOM   1778  OD1 ASP A 263       2.418   6.928 -24.617  1.00 13.53           O  
ATOM   1779  OD2 ASP A 263       4.186   6.031 -25.452  1.00 13.37           O  
ATOM   1780  N   THR A 264       2.957   9.623 -24.222  1.00 16.60           N  
ATOM   1781  CA  THR A 264       3.528  10.320 -23.076  1.00 17.53           C  
ATOM   1782  C   THR A 264       5.047  10.450 -23.165  1.00 17.79           C  
ATOM   1783  O   THR A 264       5.756   9.596 -23.713  1.00 16.53           O  
ATOM   1784  CB  THR A 264       3.125   9.567 -21.779  1.00 17.89           C  
ATOM   1785  OG1 THR A 264       3.490  10.414 -20.699  1.00 19.47           O  
ATOM   1786  CG2 THR A 264       3.788   8.203 -21.628  1.00 14.97           C  
ATOM   1787  N   TRP A 265       5.523  11.581 -22.639  1.00 17.83           N  
ATOM   1788  CA  TRP A 265       6.950  11.853 -22.550  1.00 19.79           C  
ATOM   1789  C   TRP A 265       7.574  11.101 -21.374  1.00 20.33           C  
ATOM   1790  O   TRP A 265       8.780  10.864 -21.336  1.00 22.22           O  
ATOM   1791  CB  TRP A 265       7.176  13.349 -22.362  1.00 19.69           C  
ATOM   1792  CG  TRP A 265       6.693  14.250 -23.496  1.00 21.14           C  
ATOM   1793  CD1 TRP A 265       6.364  13.770 -24.743  1.00 22.08           C  
ATOM   1794  CD2 TRP A 265       6.580  15.615 -23.411  1.00 21.04           C  
ATOM   1795  NE1 TRP A 265       6.055  14.832 -25.457  1.00 22.99           N  
ATOM   1796  CE2 TRP A 265       6.175  15.946 -24.707  1.00 21.82           C  
ATOM   1797  CE3 TRP A 265       6.780  16.611 -22.449  1.00 21.44           C  
ATOM   1798  CZ2 TRP A 265       5.955  17.278 -25.063  1.00 20.21           C  
ATOM   1799  CZ3 TRP A 265       6.558  17.945 -22.801  1.00 22.51           C  
ATOM   1800  CH2 TRP A 265       6.151  18.273 -24.102  1.00 22.50           C  
ATOM   1801  N   ILE A 266       6.741  10.721 -20.396  1.00 20.78           N  
ATOM   1802  CA  ILE A 266       7.174  10.033 -19.186  1.00 21.85           C  
ATOM   1803  C   ILE A 266       6.401   8.726 -19.075  1.00 20.76           C  
ATOM   1804  O   ILE A 266       5.293   8.663 -18.531  1.00 19.39           O  
ATOM   1805  CB  ILE A 266       6.918  10.935 -17.915  1.00 22.23           C  
ATOM   1806  CG1 ILE A 266       7.686  12.258 -17.979  1.00 21.65           C  
ATOM   1807  CG2 ILE A 266       7.393  10.192 -16.671  1.00 20.25           C  
ATOM   1808  CD1 ILE A 266       6.843  13.475 -18.380  1.00 23.69           C  
ATOM   1809  N   SER A 267       7.017   7.684 -19.641  1.00 19.38           N  
ATOM   1810  CA  SER A 267       6.476   6.331 -19.605  1.00 20.15           C  
ATOM   1811  C   SER A 267       6.464   5.743 -18.196  1.00 21.84           C  
ATOM   1812  O   SER A 267       7.188   6.238 -17.330  1.00 21.20           O  
ATOM   1813  CB  SER A 267       7.292   5.414 -20.501  1.00 18.42           C  
ATOM   1814  OG  SER A 267       7.106   5.698 -21.876  1.00 17.32           O  
ATOM   1815  N   MET A 268       5.638   4.710 -17.934  1.00 20.77           N  
ATOM   1816  CA  MET A 268       5.589   4.068 -16.623  1.00 19.77           C  
ATOM   1817  C   MET A 268       6.960   3.513 -16.238  1.00 20.94           C  
ATOM   1818  O   MET A 268       7.616   2.830 -17.027  1.00 21.13           O  
ATOM   1819  CB  MET A 268       4.558   2.942 -16.640  1.00 18.99           C  
ATOM   1820  CG  MET A 268       3.107   3.424 -16.712  1.00 17.91           C  
ATOM   1821  SD  MET A 268       1.878   2.095 -16.828  1.00 20.94           S  
ATOM   1822  CE  MET A 268       1.882   1.833 -18.582  1.00 16.02           C  
ATOM   1823  N   GLY A 269       7.416   3.854 -15.023  1.00 23.07           N  
ATOM   1824  CA  GLY A 269       8.733   3.483 -14.514  1.00 22.94           C  
ATOM   1825  C   GLY A 269       9.759   4.603 -14.698  1.00 25.71           C  
ATOM   1826  O   GLY A 269      10.898   4.499 -14.252  1.00 27.88           O  
ATOM   1827  N   ARG A 270       9.384   5.703 -15.348  1.00 24.91           N  
ATOM   1828  CA  ARG A 270      10.285   6.801 -15.634  1.00 26.21           C  
ATOM   1829  C   ARG A 270       9.904   8.078 -14.900  1.00 27.68           C  
ATOM   1830  O   ARG A 270      10.466   9.133 -15.187  1.00 27.72           O  
ATOM   1831  CB  ARG A 270      10.262   7.014 -17.134  1.00 26.20           C  
ATOM   1832  CG  ARG A 270      11.574   6.898 -17.846  1.00 29.65           C  
ATOM   1833  CD  ARG A 270      12.214   5.552 -17.607  1.00 33.22           C  
ATOM   1834  NE  ARG A 270      12.870   5.044 -18.799  1.00 37.65           N  
ATOM   1835  CZ  ARG A 270      14.068   5.450 -19.253  1.00 37.40           C  
ATOM   1836  NH1 ARG A 270      14.801   6.386 -18.658  1.00 34.41           N  
ATOM   1837  NH2 ARG A 270      14.574   4.865 -20.336  1.00 39.16           N  
ATOM   1838  N   GLU A 271       8.975   8.037 -13.937  1.00 29.38           N  
ATOM   1839  CA  GLU A 271       8.476   9.224 -13.243  1.00 33.82           C  
ATOM   1840  C   GLU A 271       9.528  10.052 -12.502  1.00 35.93           C  
ATOM   1841  O   GLU A 271       9.332  11.247 -12.261  1.00 37.72           O  
ATOM   1842  CB  GLU A 271       7.372   8.829 -12.244  1.00 33.49           C  
ATOM   1843  CG  GLU A 271       6.146   8.086 -12.809  1.00 35.19           C  
ATOM   1844  CD  GLU A 271       6.310   6.595 -13.138  1.00 37.88           C  
ATOM   1845  OE1 GLU A 271       7.338   6.000 -12.808  1.00 37.97           O  
ATOM   1846  OE2 GLU A 271       5.397   6.017 -13.733  1.00 36.69           O  
ATOM   1847  N   GLU A 272      10.669   9.446 -12.157  1.00 36.94           N  
ATOM   1848  CA  GLU A 272      11.785  10.143 -11.517  1.00 39.36           C  
ATOM   1849  C   GLU A 272      12.410  11.204 -12.420  1.00 36.63           C  
ATOM   1850  O   GLU A 272      13.006  12.175 -11.962  1.00 36.58           O  
ATOM   1851  CB  GLU A 272      12.885   9.178 -11.159  1.00 44.63           C  
ATOM   1852  CG  GLU A 272      12.420   7.963 -10.360  1.00 57.11           C  
ATOM   1853  CD  GLU A 272      13.211   7.807  -9.074  1.00 62.38           C  
ATOM   1854  OE1 GLU A 272      14.339   7.302  -9.124  1.00 65.55           O  
ATOM   1855  OE2 GLU A 272      12.690   8.214  -8.033  1.00 65.30           O  
ATOM   1856  N   GLU A 273      12.281  11.007 -13.738  1.00 33.29           N  
ATOM   1857  CA  GLU A 273      12.833  11.875 -14.763  1.00 30.87           C  
ATOM   1858  C   GLU A 273      11.882  12.943 -15.260  1.00 31.69           C  
ATOM   1859  O   GLU A 273      12.201  13.595 -16.245  1.00 31.78           O  
ATOM   1860  CB  GLU A 273      13.257  11.032 -15.943  1.00 28.57           C  
ATOM   1861  CG  GLU A 273      14.281   9.968 -15.580  1.00 26.94           C  
ATOM   1862  CD  GLU A 273      14.606   8.989 -16.687  1.00 28.67           C  
ATOM   1863  OE1 GLU A 273      14.481   9.298 -17.870  1.00 27.69           O  
ATOM   1864  OE2 GLU A 273      15.005   7.884 -16.347  1.00 28.81           O  
ATOM   1865  N   LYS A 274      10.735  13.177 -14.608  1.00 33.19           N  
ATOM   1866  CA  LYS A 274       9.751  14.159 -15.040  1.00 36.63           C  
ATOM   1867  C   LYS A 274      10.334  15.541 -15.319  1.00 37.37           C  
ATOM   1868  O   LYS A 274      10.158  16.046 -16.425  1.00 36.23           O  
ATOM   1869  CB  LYS A 274       8.676  14.233 -13.978  1.00 40.06           C  
ATOM   1870  CG  LYS A 274       7.484  15.105 -14.319  1.00 49.66           C  
ATOM   1871  CD  LYS A 274       6.493  15.152 -13.160  1.00 57.16           C  
ATOM   1872  CE  LYS A 274       5.859  13.782 -12.895  1.00 63.22           C  
ATOM   1873  NZ  LYS A 274       5.005  13.796 -11.713  1.00 66.42           N  
ATOM   1874  N   LYS A 275      11.076  16.128 -14.365  1.00 37.89           N  
ATOM   1875  CA  LYS A 275      11.701  17.434 -14.523  1.00 38.35           C  
ATOM   1876  C   LYS A 275      12.618  17.567 -15.717  1.00 35.80           C  
ATOM   1877  O   LYS A 275      12.442  18.502 -16.495  1.00 33.07           O  
ATOM   1878  CB  LYS A 275      12.485  17.760 -13.280  1.00 43.47           C  
ATOM   1879  CG  LYS A 275      11.813  18.811 -12.436  1.00 51.99           C  
ATOM   1880  CD  LYS A 275      12.559  18.938 -11.118  1.00 60.92           C  
ATOM   1881  CE  LYS A 275      12.128  20.177 -10.350  1.00 65.38           C  
ATOM   1882  NZ  LYS A 275      12.608  21.387 -11.005  1.00 68.00           N  
ATOM   1883  N   LYS A 276      13.568  16.626 -15.865  1.00 33.90           N  
ATOM   1884  CA  LYS A 276      14.479  16.613 -16.996  1.00 34.77           C  
ATOM   1885  C   LYS A 276      13.780  16.415 -18.331  1.00 33.81           C  
ATOM   1886  O   LYS A 276      14.187  17.018 -19.323  1.00 33.33           O  
ATOM   1887  CB  LYS A 276      15.515  15.505 -16.857  1.00 37.88           C  
ATOM   1888  CG  LYS A 276      16.558  15.761 -15.779  1.00 48.28           C  
ATOM   1889  CD  LYS A 276      17.735  14.777 -15.797  1.00 53.44           C  
ATOM   1890  CE  LYS A 276      18.740  15.150 -14.694  1.00 55.05           C  
ATOM   1891  NZ  LYS A 276      19.977  14.381 -14.775  1.00 54.47           N  
ATOM   1892  N   ARG A 277      12.721  15.579 -18.360  1.00 31.26           N  
ATOM   1893  CA  ARG A 277      11.978  15.312 -19.587  1.00 29.34           C  
ATOM   1894  C   ARG A 277      11.064  16.449 -20.001  1.00 29.61           C  
ATOM   1895  O   ARG A 277      10.922  16.721 -21.195  1.00 27.47           O  
ATOM   1896  CB  ARG A 277      11.151  14.040 -19.419  1.00 26.52           C  
ATOM   1897  CG  ARG A 277      12.037  12.810 -19.482  1.00 23.56           C  
ATOM   1898  CD  ARG A 277      11.301  11.515 -19.174  1.00 21.54           C  
ATOM   1899  NE  ARG A 277      12.206  10.395 -19.359  1.00 21.87           N  
ATOM   1900  CZ  ARG A 277      12.313   9.730 -20.511  1.00 21.12           C  
ATOM   1901  NH1 ARG A 277      11.574  10.045 -21.577  1.00 20.27           N  
ATOM   1902  NH2 ARG A 277      13.237   8.780 -20.618  1.00 16.17           N  
ATOM   1903  N   LEU A 278      10.458  17.154 -19.033  1.00 29.05           N  
ATOM   1904  CA  LEU A 278       9.628  18.302 -19.371  1.00 31.27           C  
ATOM   1905  C   LEU A 278      10.430  19.423 -20.001  1.00 31.85           C  
ATOM   1906  O   LEU A 278       9.965  20.104 -20.912  1.00 32.30           O  
ATOM   1907  CB  LEU A 278       8.932  18.827 -18.134  1.00 30.04           C  
ATOM   1908  CG  LEU A 278       7.810  17.940 -17.598  1.00 31.68           C  
ATOM   1909  CD1 LEU A 278       7.324  18.474 -16.267  1.00 32.26           C  
ATOM   1910  CD2 LEU A 278       6.660  17.924 -18.582  1.00 30.50           C  
ATOM   1911  N   GLN A 279      11.693  19.533 -19.586  1.00 32.49           N  
ATOM   1912  CA  GLN A 279      12.591  20.520 -20.134  1.00 35.36           C  
ATOM   1913  C   GLN A 279      13.094  20.115 -21.508  1.00 32.61           C  
ATOM   1914  O   GLN A 279      13.056  20.927 -22.432  1.00 32.44           O  
ATOM   1915  CB  GLN A 279      13.752  20.689 -19.179  1.00 40.40           C  
ATOM   1916  CG  GLN A 279      14.453  22.016 -19.358  1.00 51.56           C  
ATOM   1917  CD  GLN A 279      15.624  22.146 -18.402  1.00 59.47           C  
ATOM   1918  OE1 GLN A 279      16.662  21.507 -18.583  1.00 63.77           O  
ATOM   1919  NE2 GLN A 279      15.492  22.961 -17.352  1.00 61.41           N  
ATOM   1920  N   ALA A 280      13.536  18.857 -21.659  1.00 29.75           N  
ATOM   1921  CA  ALA A 280      14.040  18.334 -22.921  1.00 28.10           C  
ATOM   1922  C   ALA A 280      13.024  18.186 -24.040  1.00 29.10           C  
ATOM   1923  O   ALA A 280      13.372  18.291 -25.218  1.00 28.44           O  
ATOM   1924  CB  ALA A 280      14.657  16.970 -22.704  1.00 24.48           C  
ATOM   1925  N   PHE A 281      11.755  17.963 -23.679  1.00 28.48           N  
ATOM   1926  CA  PHE A 281      10.740  17.776 -24.689  1.00 28.27           C  
ATOM   1927  C   PHE A 281       9.963  19.017 -25.087  1.00 29.43           C  
ATOM   1928  O   PHE A 281       8.997  18.897 -25.843  1.00 29.46           O  
ATOM   1929  CB  PHE A 281       9.790  16.688 -24.202  1.00 25.71           C  
ATOM   1930  CG  PHE A 281      10.296  15.256 -24.360  1.00 25.72           C  
ATOM   1931  CD1 PHE A 281      11.308  14.757 -23.524  1.00 23.36           C  
ATOM   1932  CD2 PHE A 281       9.724  14.427 -25.339  1.00 23.93           C  
ATOM   1933  CE1 PHE A 281      11.749  13.442 -23.672  1.00 23.49           C  
ATOM   1934  CE2 PHE A 281      10.170  13.110 -25.477  1.00 23.78           C  
ATOM   1935  CZ  PHE A 281      11.189  12.621 -24.654  1.00 24.09           C  
ATOM   1936  N   GLN A 282      10.352  20.221 -24.641  1.00 30.93           N  
ATOM   1937  CA  GLN A 282       9.678  21.445 -25.082  1.00 32.45           C  
ATOM   1938  C   GLN A 282       9.833  21.587 -26.589  1.00 29.00           C  
ATOM   1939  O   GLN A 282      10.891  21.314 -27.174  1.00 27.13           O  
ATOM   1940  CB  GLN A 282      10.267  22.682 -24.419  1.00 37.42           C  
ATOM   1941  CG  GLN A 282       9.944  22.794 -22.941  1.00 46.52           C  
ATOM   1942  CD  GLN A 282      10.726  23.887 -22.210  1.00 55.19           C  
ATOM   1943  OE1 GLN A 282      11.898  24.171 -22.491  1.00 56.84           O  
ATOM   1944  NE2 GLN A 282      10.098  24.529 -21.222  1.00 58.29           N  
ATOM   1945  N   GLY A 283       8.706  21.950 -27.200  1.00 27.20           N  
ATOM   1946  CA  GLY A 283       8.609  22.062 -28.646  1.00 25.88           C  
ATOM   1947  C   GLY A 283       8.164  20.751 -29.295  1.00 24.27           C  
ATOM   1948  O   GLY A 283       8.047  20.690 -30.520  1.00 23.12           O  
ATOM   1949  N   TYR A 284       7.910  19.678 -28.527  1.00 23.14           N  
ATOM   1950  CA  TYR A 284       7.505  18.416 -29.128  1.00 21.62           C  
ATOM   1951  C   TYR A 284       6.021  18.117 -28.985  1.00 22.04           C  
ATOM   1952  O   TYR A 284       5.558  17.027 -29.330  1.00 22.43           O  
ATOM   1953  CB  TYR A 284       8.339  17.251 -28.542  1.00 21.23           C  
ATOM   1954  CG  TYR A 284       9.772  17.256 -29.092  1.00 24.08           C  
ATOM   1955  CD1 TYR A 284      10.699  18.158 -28.550  1.00 24.85           C  
ATOM   1956  CD2 TYR A 284      10.165  16.414 -30.147  1.00 22.04           C  
ATOM   1957  CE1 TYR A 284      12.000  18.226 -29.042  1.00 25.87           C  
ATOM   1958  CE2 TYR A 284      11.475  16.475 -30.650  1.00 22.34           C  
ATOM   1959  CZ  TYR A 284      12.378  17.389 -30.085  1.00 26.23           C  
ATOM   1960  OH  TYR A 284      13.685  17.492 -30.526  1.00 28.81           O  
ATOM   1961  N   GLN A 285       5.225  19.093 -28.538  1.00 20.18           N  
ATOM   1962  CA  GLN A 285       3.783  18.912 -28.485  1.00 19.70           C  
ATOM   1963  C   GLN A 285       3.218  18.932 -29.909  1.00 19.46           C  
ATOM   1964  O   GLN A 285       3.596  19.774 -30.723  1.00 18.43           O  
ATOM   1965  CB  GLN A 285       3.134  20.028 -27.658  1.00 17.34           C  
ATOM   1966  CG  GLN A 285       1.626  19.881 -27.566  1.00 18.15           C  
ATOM   1967  CD  GLN A 285       0.930  20.959 -26.762  1.00 22.92           C  
ATOM   1968  OE1 GLN A 285       0.909  22.133 -27.126  1.00 24.32           O  
ATOM   1969  NE2 GLN A 285       0.319  20.581 -25.647  1.00 20.25           N  
ATOM   1970  N   VAL A 286       2.350  17.962 -30.230  1.00 18.06           N  
ATOM   1971  CA  VAL A 286       1.660  17.897 -31.514  1.00 17.03           C  
ATOM   1972  C   VAL A 286       0.464  18.862 -31.443  1.00 15.84           C  
ATOM   1973  O   VAL A 286      -0.343  18.848 -30.506  1.00 14.30           O  
ATOM   1974  CB  VAL A 286       1.227  16.414 -31.772  1.00 15.38           C  
ATOM   1975  CG1 VAL A 286       0.470  16.271 -33.097  1.00 14.03           C  
ATOM   1976  CG2 VAL A 286       2.484  15.539 -31.830  1.00 12.42           C  
ATOM   1977  N   THR A 287       0.424  19.776 -32.424  1.00 15.99           N  
ATOM   1978  CA  THR A 287      -0.613  20.799 -32.535  1.00 16.15           C  
ATOM   1979  C   THR A 287      -1.090  20.913 -33.980  1.00 16.89           C  
ATOM   1980  O   THR A 287      -0.648  20.167 -34.853  1.00 17.42           O  
ATOM   1981  CB  THR A 287      -0.123  22.224 -32.082  1.00 16.21           C  
ATOM   1982  OG1 THR A 287       0.822  22.660 -33.041  1.00 17.51           O  
ATOM   1983  CG2 THR A 287       0.516  22.247 -30.703  1.00 16.28           C  
ATOM   1984  N   MET A 288      -2.028  21.820 -34.270  1.00 17.74           N  
ATOM   1985  CA  MET A 288      -2.449  22.029 -35.646  1.00 19.37           C  
ATOM   1986  C   MET A 288      -1.342  22.617 -36.509  1.00 19.90           C  
ATOM   1987  O   MET A 288      -1.379  22.442 -37.726  1.00 19.07           O  
ATOM   1988  CB  MET A 288      -3.674  22.931 -35.679  1.00 18.78           C  
ATOM   1989  CG  MET A 288      -4.903  22.123 -35.282  1.00 19.81           C  
ATOM   1990  SD  MET A 288      -5.252  20.748 -36.408  1.00 22.94           S  
ATOM   1991  CE  MET A 288      -6.613  19.987 -35.560  1.00 21.83           C  
ATOM   1992  N   LYS A 289      -0.322  23.252 -35.895  1.00 20.55           N  
ATOM   1993  CA  LYS A 289       0.873  23.704 -36.608  1.00 21.56           C  
ATOM   1994  C   LYS A 289       1.628  22.488 -37.156  1.00 21.89           C  
ATOM   1995  O   LYS A 289       2.159  22.502 -38.275  1.00 21.24           O  
ATOM   1996  CB  LYS A 289       1.852  24.470 -35.699  1.00 23.01           C  
ATOM   1997  CG  LYS A 289       1.374  25.770 -35.052  1.00 29.94           C  
ATOM   1998  CD  LYS A 289       0.995  26.827 -36.073  1.00 36.74           C  
ATOM   1999  CE  LYS A 289       0.615  28.098 -35.318  1.00 43.53           C  
ATOM   2000  NZ  LYS A 289       0.009  29.070 -36.214  1.00 43.73           N  
ATOM   2001  N   THR A 290       1.657  21.402 -36.369  1.00 18.76           N  
ATOM   2002  CA  THR A 290       2.281  20.149 -36.762  1.00 18.49           C  
ATOM   2003  C   THR A 290       1.535  19.555 -37.954  1.00 18.85           C  
ATOM   2004  O   THR A 290       2.123  19.122 -38.952  1.00 17.04           O  
ATOM   2005  CB  THR A 290       2.247  19.133 -35.596  1.00 17.68           C  
ATOM   2006  OG1 THR A 290       2.642  19.808 -34.409  1.00 17.02           O  
ATOM   2007  CG2 THR A 290       3.161  17.943 -35.863  1.00 16.54           C  
ATOM   2008  N   ALA A 291       0.202  19.563 -37.819  1.00 19.12           N  
ATOM   2009  CA  ALA A 291      -0.682  19.008 -38.831  1.00 20.15           C  
ATOM   2010  C   ALA A 291      -0.704  19.781 -40.154  1.00 19.35           C  
ATOM   2011  O   ALA A 291      -0.984  19.203 -41.205  1.00 18.65           O  
ATOM   2012  CB  ALA A 291      -2.097  18.946 -38.266  1.00 18.29           C  
ATOM   2013  N   LYS A 292      -0.361  21.076 -40.130  1.00 18.89           N  
ATOM   2014  CA  LYS A 292      -0.348  21.935 -41.314  1.00 20.39           C  
ATOM   2015  C   LYS A 292       0.668  21.480 -42.360  1.00 19.87           C  
ATOM   2016  O   LYS A 292       0.513  21.658 -43.565  1.00 20.91           O  
ATOM   2017  CB  LYS A 292      -0.042  23.363 -40.865  1.00 23.67           C  
ATOM   2018  CG  LYS A 292      -0.505  24.407 -41.863  1.00 28.64           C  
ATOM   2019  CD  LYS A 292      -0.319  25.819 -41.334  1.00 33.17           C  
ATOM   2020  CE  LYS A 292      -0.672  26.805 -42.451  1.00 34.96           C  
ATOM   2021  NZ  LYS A 292      -0.679  28.173 -41.959  1.00 35.87           N  
ATOM   2022  N   VAL A 293       1.705  20.818 -41.858  1.00 18.78           N  
ATOM   2023  CA  VAL A 293       2.840  20.286 -42.594  1.00 17.42           C  
ATOM   2024  C   VAL A 293       2.617  18.857 -43.089  1.00 16.94           C  
ATOM   2025  O   VAL A 293       3.310  18.377 -43.987  1.00 17.29           O  
ATOM   2026  CB  VAL A 293       3.962  20.530 -41.554  1.00 20.27           C  
ATOM   2027  CG1 VAL A 293       5.008  19.467 -41.474  1.00 21.21           C  
ATOM   2028  CG2 VAL A 293       4.581  21.857 -41.938  1.00 17.40           C  
ATOM   2029  N   ALA A 294       1.644  18.153 -42.502  1.00 15.61           N  
ATOM   2030  CA  ALA A 294       1.340  16.768 -42.839  1.00 16.35           C  
ATOM   2031  C   ALA A 294       0.540  16.644 -44.133  1.00 18.30           C  
ATOM   2032  O   ALA A 294       0.094  17.659 -44.674  1.00 18.50           O  
ATOM   2033  CB  ALA A 294       0.546  16.151 -41.701  1.00 13.90           C  
ATOM   2034  N   ALA A 295       0.353  15.424 -44.673  1.00 17.99           N  
ATOM   2035  CA  ALA A 295      -0.450  15.223 -45.874  1.00 16.28           C  
ATOM   2036  C   ALA A 295      -1.891  15.677 -45.640  1.00 16.48           C  
ATOM   2037  O   ALA A 295      -2.356  15.782 -44.502  1.00 13.63           O  
ATOM   2038  CB  ALA A 295      -0.468  13.760 -46.253  1.00 13.92           C  
ATOM   2039  N   SER A 296      -2.625  15.988 -46.707  1.00 16.84           N  
ATOM   2040  CA  SER A 296      -3.978  16.505 -46.564  1.00 18.00           C  
ATOM   2041  C   SER A 296      -4.978  15.550 -45.923  1.00 17.23           C  
ATOM   2042  O   SER A 296      -5.969  15.984 -45.339  1.00 19.03           O  
ATOM   2043  CB  SER A 296      -4.500  16.925 -47.931  1.00 16.14           C  
ATOM   2044  OG  SER A 296      -4.560  15.824 -48.823  1.00 18.01           O  
ATOM   2045  N   ASP A 297      -4.716  14.246 -46.012  1.00 16.04           N  
ATOM   2046  CA  ASP A 297      -5.588  13.248 -45.431  1.00 15.18           C  
ATOM   2047  C   ASP A 297      -5.103  12.800 -44.065  1.00 15.79           C  
ATOM   2048  O   ASP A 297      -5.422  11.687 -43.639  1.00 16.29           O  
ATOM   2049  CB  ASP A 297      -5.666  12.052 -46.383  1.00 15.17           C  
ATOM   2050  CG  ASP A 297      -4.378  11.276 -46.665  1.00 16.68           C  
ATOM   2051  OD1 ASP A 297      -3.287  11.663 -46.230  1.00 17.09           O  
ATOM   2052  OD2 ASP A 297      -4.478  10.250 -47.328  1.00 16.52           O  
ATOM   2053  N   TRP A 298      -4.350  13.645 -43.348  1.00 15.07           N  
ATOM   2054  CA  TRP A 298      -3.781  13.250 -42.068  1.00 15.14           C  
ATOM   2055  C   TRP A 298      -4.805  12.831 -41.017  1.00 15.18           C  
ATOM   2056  O   TRP A 298      -5.923  13.357 -40.955  1.00 14.13           O  
ATOM   2057  CB  TRP A 298      -2.914  14.393 -41.488  1.00 15.60           C  
ATOM   2058  CG  TRP A 298      -3.671  15.592 -40.910  1.00 18.22           C  
ATOM   2059  CD1 TRP A 298      -4.106  16.638 -41.692  1.00 18.72           C  
ATOM   2060  CD2 TRP A 298      -4.053  15.730 -39.596  1.00 18.58           C  
ATOM   2061  NE1 TRP A 298      -4.779  17.435 -40.881  1.00 17.98           N  
ATOM   2062  CE2 TRP A 298      -4.773  16.935 -39.631  1.00 18.29           C  
ATOM   2063  CE3 TRP A 298      -3.897  15.013 -38.406  1.00 16.13           C  
ATOM   2064  CZ2 TRP A 298      -5.351  17.439 -38.465  1.00 18.06           C  
ATOM   2065  CZ3 TRP A 298      -4.478  15.521 -37.243  1.00 18.16           C  
ATOM   2066  CH2 TRP A 298      -5.200  16.722 -37.274  1.00 18.60           C  
ATOM   2067  N   THR A 299      -4.387  11.830 -40.234  1.00 13.79           N  
ATOM   2068  CA  THR A 299      -5.111  11.372 -39.057  1.00 13.15           C  
ATOM   2069  C   THR A 299      -4.137  11.335 -37.880  1.00 14.09           C  
ATOM   2070  O   THR A 299      -2.933  11.545 -38.063  1.00 15.06           O  
ATOM   2071  CB  THR A 299      -5.730   9.961 -39.279  1.00 12.23           C  
ATOM   2072  OG1 THR A 299      -4.720   9.069 -39.726  1.00 14.99           O  
ATOM   2073  CG2 THR A 299      -6.869  10.030 -40.265  1.00 12.52           C  
ATOM   2074  N   PHE A 300      -4.635  11.075 -36.661  1.00 13.72           N  
ATOM   2075  CA  PHE A 300      -3.833  11.068 -35.436  1.00 13.68           C  
ATOM   2076  C   PHE A 300      -4.092   9.851 -34.544  1.00 13.83           C  
ATOM   2077  O   PHE A 300      -5.238   9.438 -34.352  1.00 13.73           O  
ATOM   2078  CB  PHE A 300      -4.124  12.365 -34.661  1.00 12.52           C  
ATOM   2079  CG  PHE A 300      -3.450  12.469 -33.291  1.00 15.53           C  
ATOM   2080  CD1 PHE A 300      -2.089  12.793 -33.205  1.00 14.09           C  
ATOM   2081  CD2 PHE A 300      -4.190  12.199 -32.125  1.00 13.77           C  
ATOM   2082  CE1 PHE A 300      -1.472  12.842 -31.956  1.00 14.84           C  
ATOM   2083  CE2 PHE A 300      -3.565  12.248 -30.876  1.00 15.39           C  
ATOM   2084  CZ  PHE A 300      -2.206  12.567 -30.797  1.00 17.08           C  
ATOM   2085  N   LEU A 301      -2.986   9.296 -34.000  1.00 14.90           N  
ATOM   2086  CA  LEU A 301      -2.979   8.174 -33.060  1.00 13.23           C  
ATOM   2087  C   LEU A 301      -2.205   8.488 -31.781  1.00 13.63           C  
ATOM   2088  O   LEU A 301      -1.224   9.238 -31.760  1.00 12.99           O  
ATOM   2089  CB  LEU A 301      -2.333   6.913 -33.669  1.00 11.34           C  
ATOM   2090  CG  LEU A 301      -2.897   6.295 -34.955  1.00 11.72           C  
ATOM   2091  CD1 LEU A 301      -2.018   5.134 -35.376  1.00 12.48           C  
ATOM   2092  CD2 LEU A 301      -4.312   5.781 -34.738  1.00 11.35           C  
ATOM   2093  N   HIS A 302      -2.692   7.880 -30.691  1.00 14.20           N  
ATOM   2094  CA  HIS A 302      -2.065   7.929 -29.377  1.00 15.16           C  
ATOM   2095  C   HIS A 302      -2.558   6.692 -28.637  1.00 14.48           C  
ATOM   2096  O   HIS A 302      -3.760   6.474 -28.499  1.00 14.46           O  
ATOM   2097  CB  HIS A 302      -2.475   9.194 -28.606  1.00 14.76           C  
ATOM   2098  CG  HIS A 302      -1.728   9.386 -27.288  1.00 16.23           C  
ATOM   2099  ND1 HIS A 302      -1.467   8.481 -26.343  1.00 14.71           N  
ATOM   2100  CD2 HIS A 302      -1.201  10.581 -26.874  1.00 16.85           C  
ATOM   2101  CE1 HIS A 302      -0.812   9.088 -25.388  1.00 13.86           C  
ATOM   2102  NE2 HIS A 302      -0.653  10.350 -25.706  1.00 15.45           N  
ATOM   2103  N   CYS A 303      -1.620   5.875 -28.144  1.00 14.83           N  
ATOM   2104  CA  CYS A 303      -1.923   4.625 -27.449  1.00 14.31           C  
ATOM   2105  C   CYS A 303      -2.716   4.736 -26.158  1.00 15.87           C  
ATOM   2106  O   CYS A 303      -3.363   3.768 -25.739  1.00 15.80           O  
ATOM   2107  CB  CYS A 303      -0.625   3.889 -27.149  1.00 12.06           C  
ATOM   2108  SG  CYS A 303       0.509   4.772 -26.058  1.00 15.20           S  
ATOM   2109  N   LEU A 304      -2.659   5.945 -25.559  1.00 14.08           N  
ATOM   2110  CA  LEU A 304      -3.252   6.350 -24.286  1.00 12.71           C  
ATOM   2111  C   LEU A 304      -2.622   5.615 -23.090  1.00 14.32           C  
ATOM   2112  O   LEU A 304      -1.982   4.572 -23.280  1.00 14.69           O  
ATOM   2113  CB  LEU A 304      -4.785   6.127 -24.318  1.00 10.39           C  
ATOM   2114  CG  LEU A 304      -5.589   6.709 -25.485  1.00 12.28           C  
ATOM   2115  CD1 LEU A 304      -7.081   6.535 -25.213  1.00 11.19           C  
ATOM   2116  CD2 LEU A 304      -5.254   8.179 -25.665  1.00  8.63           C  
ATOM   2117  N   PRO A 305      -2.674   6.108 -21.835  1.00 16.13           N  
ATOM   2118  CA  PRO A 305      -3.250   7.391 -21.426  1.00 15.96           C  
ATOM   2119  C   PRO A 305      -2.505   8.631 -21.920  1.00 16.65           C  
ATOM   2120  O   PRO A 305      -1.271   8.676 -21.997  1.00 16.59           O  
ATOM   2121  CB  PRO A 305      -3.297   7.276 -19.920  1.00 15.39           C  
ATOM   2122  CG  PRO A 305      -2.035   6.508 -19.618  1.00 14.07           C  
ATOM   2123  CD  PRO A 305      -2.110   5.417 -20.672  1.00 15.60           C  
ATOM   2124  N   ARG A 306      -3.306   9.631 -22.280  1.00 17.18           N  
ATOM   2125  CA  ARG A 306      -2.801  10.908 -22.766  1.00 18.01           C  
ATOM   2126  C   ARG A 306      -2.820  11.977 -21.683  1.00 20.02           C  
ATOM   2127  O   ARG A 306      -3.732  12.068 -20.857  1.00 19.50           O  
ATOM   2128  CB  ARG A 306      -3.646  11.353 -23.971  1.00 14.94           C  
ATOM   2129  CG  ARG A 306      -3.366  12.720 -24.596  1.00 13.22           C  
ATOM   2130  CD  ARG A 306      -4.371  13.762 -24.116  1.00 14.60           C  
ATOM   2131  NE  ARG A 306      -3.976  15.122 -24.476  1.00 14.83           N  
ATOM   2132  CZ  ARG A 306      -4.843  16.137 -24.522  1.00 14.84           C  
ATOM   2133  NH1 ARG A 306      -6.127  15.973 -24.242  1.00 13.57           N  
ATOM   2134  NH2 ARG A 306      -4.436  17.352 -24.879  1.00 15.40           N  
ATOM   2135  N   LYS A 307      -1.759  12.784 -21.726  1.00 22.20           N  
ATOM   2136  CA  LYS A 307      -1.577  13.936 -20.859  1.00 25.36           C  
ATOM   2137  C   LYS A 307      -1.539  15.204 -21.713  1.00 25.24           C  
ATOM   2138  O   LYS A 307      -1.389  15.102 -22.934  1.00 24.48           O  
ATOM   2139  CB  LYS A 307      -0.282  13.728 -20.070  1.00 27.42           C  
ATOM   2140  CG  LYS A 307      -0.596  12.988 -18.774  1.00 33.93           C  
ATOM   2141  CD  LYS A 307       0.448  11.939 -18.431  1.00 39.89           C  
ATOM   2142  CE  LYS A 307       0.216  10.640 -19.200  1.00 41.05           C  
ATOM   2143  NZ  LYS A 307       1.215   9.673 -18.791  1.00 45.02           N  
ATOM   2144  N   PRO A 308      -1.715  16.427 -21.186  1.00 26.40           N  
ATOM   2145  CA  PRO A 308      -1.712  17.643 -22.007  1.00 25.45           C  
ATOM   2146  C   PRO A 308      -0.404  18.043 -22.694  1.00 24.15           C  
ATOM   2147  O   PRO A 308      -0.404  18.743 -23.704  1.00 23.51           O  
ATOM   2148  CB  PRO A 308      -2.254  18.701 -21.056  1.00 25.68           C  
ATOM   2149  CG  PRO A 308      -1.987  18.176 -19.671  1.00 26.22           C  
ATOM   2150  CD  PRO A 308      -2.248  16.697 -19.845  1.00 25.72           C  
ATOM   2151  N   GLU A 309       0.715  17.521 -22.207  1.00 22.97           N  
ATOM   2152  CA  GLU A 309       2.040  17.805 -22.723  1.00 23.34           C  
ATOM   2153  C   GLU A 309       2.325  17.394 -24.169  1.00 24.16           C  
ATOM   2154  O   GLU A 309       2.754  18.235 -24.953  1.00 23.37           O  
ATOM   2155  CB  GLU A 309       3.076  17.141 -21.799  1.00 25.75           C  
ATOM   2156  CG  GLU A 309       3.292  17.805 -20.430  1.00 28.14           C  
ATOM   2157  CD  GLU A 309       2.109  17.788 -19.452  1.00 30.18           C  
ATOM   2158  OE1 GLU A 309       1.504  16.730 -19.262  1.00 28.87           O  
ATOM   2159  OE2 GLU A 309       1.792  18.837 -18.879  1.00 29.16           O  
ATOM   2160  N   GLU A 310       2.090  16.134 -24.560  1.00 21.37           N  
ATOM   2161  CA  GLU A 310       2.397  15.576 -25.878  1.00 20.61           C  
ATOM   2162  C   GLU A 310       1.573  16.058 -27.053  1.00 17.49           C  
ATOM   2163  O   GLU A 310       2.019  16.002 -28.196  1.00 17.38           O  
ATOM   2164  CB  GLU A 310       2.219  14.067 -25.961  1.00 24.14           C  
ATOM   2165  CG  GLU A 310       2.341  13.199 -24.750  1.00 27.64           C  
ATOM   2166  CD  GLU A 310       1.208  13.137 -23.759  1.00 25.28           C  
ATOM   2167  OE1 GLU A 310       1.245  13.971 -22.872  1.00 27.21           O  
ATOM   2168  OE2 GLU A 310       0.348  12.256 -23.828  1.00 21.56           O  
ATOM   2169  N   VAL A 311       0.318  16.398 -26.783  1.00 16.38           N  
ATOM   2170  CA  VAL A 311      -0.611  16.812 -27.816  1.00 17.82           C  
ATOM   2171  C   VAL A 311      -1.644  17.723 -27.182  1.00 19.28           C  
ATOM   2172  O   VAL A 311      -1.977  17.541 -26.011  1.00 19.27           O  
ATOM   2173  CB  VAL A 311      -1.278  15.533 -28.475  1.00 18.19           C  
ATOM   2174  CG1 VAL A 311      -2.090  14.689 -27.484  1.00 14.22           C  
ATOM   2175  CG2 VAL A 311      -2.195  16.010 -29.603  1.00 16.59           C  
ATOM   2176  N   ASP A 312      -2.136  18.725 -27.923  1.00 19.28           N  
ATOM   2177  CA  ASP A 312      -3.174  19.576 -27.378  1.00 20.09           C  
ATOM   2178  C   ASP A 312      -4.561  19.004 -27.640  1.00 21.15           C  
ATOM   2179  O   ASP A 312      -4.730  18.021 -28.369  1.00 19.75           O  
ATOM   2180  CB  ASP A 312      -3.033  20.984 -27.972  1.00 19.09           C  
ATOM   2181  CG  ASP A 312      -3.261  21.236 -29.464  1.00 21.79           C  
ATOM   2182  OD1 ASP A 312      -3.763  20.384 -30.200  1.00 19.20           O  
ATOM   2183  OD2 ASP A 312      -2.929  22.337 -29.893  1.00 19.84           O  
ATOM   2184  N   ASP A 313      -5.570  19.643 -27.048  1.00 21.81           N  
ATOM   2185  CA  ASP A 313      -6.959  19.228 -27.195  1.00 22.03           C  
ATOM   2186  C   ASP A 313      -7.533  19.352 -28.589  1.00 20.51           C  
ATOM   2187  O   ASP A 313      -8.369  18.543 -28.990  1.00 21.42           O  
ATOM   2188  CB  ASP A 313      -7.856  20.026 -26.268  1.00 21.54           C  
ATOM   2189  CG  ASP A 313      -7.857  19.591 -24.814  1.00 24.34           C  
ATOM   2190  OD1 ASP A 313      -7.078  18.725 -24.419  1.00 22.49           O  
ATOM   2191  OD2 ASP A 313      -8.669  20.131 -24.067  1.00 28.21           O  
ATOM   2192  N   GLU A 314      -7.070  20.351 -29.341  1.00 20.17           N  
ATOM   2193  CA  GLU A 314      -7.566  20.572 -30.682  1.00 20.06           C  
ATOM   2194  C   GLU A 314      -7.203  19.400 -31.582  1.00 18.62           C  
ATOM   2195  O   GLU A 314      -8.040  18.948 -32.360  1.00 20.70           O  
ATOM   2196  CB  GLU A 314      -6.969  21.867 -31.188  1.00 23.03           C  
ATOM   2197  CG  GLU A 314      -7.642  22.339 -32.465  1.00 24.70           C  
ATOM   2198  CD  GLU A 314      -7.109  23.636 -33.061  1.00 27.23           C  
ATOM   2199  OE1 GLU A 314      -6.164  24.241 -32.545  1.00 27.25           O  
ATOM   2200  OE2 GLU A 314      -7.660  24.034 -34.083  1.00 28.73           O  
ATOM   2201  N   VAL A 315      -5.985  18.856 -31.483  1.00 18.26           N  
ATOM   2202  CA  VAL A 315      -5.648  17.666 -32.258  1.00 17.77           C  
ATOM   2203  C   VAL A 315      -6.236  16.415 -31.600  1.00 17.04           C  
ATOM   2204  O   VAL A 315      -6.853  15.617 -32.304  1.00 17.68           O  
ATOM   2205  CB  VAL A 315      -4.115  17.529 -32.384  1.00 17.00           C  
ATOM   2206  CG1 VAL A 315      -3.713  16.231 -33.077  1.00 15.36           C  
ATOM   2207  CG2 VAL A 315      -3.612  18.680 -33.234  1.00 17.59           C  
ATOM   2208  N   PHE A 316      -6.114  16.223 -30.280  1.00 15.94           N  
ATOM   2209  CA  PHE A 316      -6.602  15.018 -29.617  1.00 17.03           C  
ATOM   2210  C   PHE A 316      -8.080  14.701 -29.836  1.00 20.06           C  
ATOM   2211  O   PHE A 316      -8.475  13.541 -29.987  1.00 19.24           O  
ATOM   2212  CB  PHE A 316      -6.353  15.128 -28.123  1.00 15.26           C  
ATOM   2213  CG  PHE A 316      -6.579  13.808 -27.403  1.00 15.84           C  
ATOM   2214  CD1 PHE A 316      -5.644  12.777 -27.524  1.00 15.10           C  
ATOM   2215  CD2 PHE A 316      -7.716  13.634 -26.598  1.00 16.84           C  
ATOM   2216  CE1 PHE A 316      -5.853  11.577 -26.831  1.00 16.56           C  
ATOM   2217  CE2 PHE A 316      -7.915  12.432 -25.911  1.00 13.96           C  
ATOM   2218  CZ  PHE A 316      -6.986  11.403 -26.027  1.00 14.07           C  
ATOM   2219  N   TYR A 317      -8.894  15.761 -29.816  1.00 20.46           N  
ATOM   2220  CA  TYR A 317     -10.328  15.646 -30.000  1.00 20.54           C  
ATOM   2221  C   TYR A 317     -10.792  16.076 -31.384  1.00 19.83           C  
ATOM   2222  O   TYR A 317     -11.988  16.256 -31.607  1.00 22.39           O  
ATOM   2223  CB  TYR A 317     -11.032  16.474 -28.921  1.00 19.17           C  
ATOM   2224  CG  TYR A 317     -10.860  15.922 -27.513  1.00 18.48           C  
ATOM   2225  CD1 TYR A 317     -11.414  14.685 -27.178  1.00 18.67           C  
ATOM   2226  CD2 TYR A 317     -10.144  16.651 -26.560  1.00 19.66           C  
ATOM   2227  CE1 TYR A 317     -11.263  14.174 -25.891  1.00 19.84           C  
ATOM   2228  CE2 TYR A 317      -9.988  16.147 -25.269  1.00 19.87           C  
ATOM   2229  CZ  TYR A 317     -10.552  14.911 -24.945  1.00 20.76           C  
ATOM   2230  OH  TYR A 317     -10.377  14.388 -23.682  1.00 20.70           O  
ATOM   2231  N   SER A 318      -9.866  16.235 -32.338  1.00 18.64           N  
ATOM   2232  CA  SER A 318     -10.165  16.536 -33.730  1.00 18.02           C  
ATOM   2233  C   SER A 318     -11.002  15.424 -34.367  1.00 20.24           C  
ATOM   2234  O   SER A 318     -10.861  14.266 -33.965  1.00 18.49           O  
ATOM   2235  CB  SER A 318      -8.867  16.681 -34.500  1.00 17.46           C  
ATOM   2236  OG  SER A 318      -9.051  16.691 -35.915  1.00 22.16           O  
ATOM   2237  N   PRO A 319     -11.877  15.667 -35.360  1.00 20.02           N  
ATOM   2238  CA  PRO A 319     -12.442  14.619 -36.206  1.00 20.24           C  
ATOM   2239  C   PRO A 319     -11.431  13.728 -36.920  1.00 19.46           C  
ATOM   2240  O   PRO A 319     -11.772  12.625 -37.336  1.00 19.16           O  
ATOM   2241  CB  PRO A 319     -13.355  15.378 -37.152  1.00 21.74           C  
ATOM   2242  CG  PRO A 319     -12.925  16.829 -37.065  1.00 23.87           C  
ATOM   2243  CD  PRO A 319     -12.537  16.949 -35.602  1.00 21.66           C  
ATOM   2244  N   ARG A 320     -10.184  14.199 -37.052  1.00 18.27           N  
ATOM   2245  CA  ARG A 320      -9.094  13.450 -37.650  1.00 17.13           C  
ATOM   2246  C   ARG A 320      -8.437  12.551 -36.609  1.00 15.65           C  
ATOM   2247  O   ARG A 320      -7.629  11.711 -36.994  1.00 16.29           O  
ATOM   2248  CB  ARG A 320      -8.017  14.370 -38.188  1.00 19.47           C  
ATOM   2249  CG  ARG A 320      -8.450  15.500 -39.096  1.00 26.20           C  
ATOM   2250  CD  ARG A 320      -8.636  14.980 -40.480  1.00 29.98           C  
ATOM   2251  NE  ARG A 320      -8.743  16.092 -41.410  1.00 33.56           N  
ATOM   2252  CZ  ARG A 320      -8.045  16.132 -42.544  1.00 34.13           C  
ATOM   2253  NH1 ARG A 320      -7.195  15.161 -42.874  1.00 31.20           N  
ATOM   2254  NH2 ARG A 320      -8.272  17.125 -43.398  1.00 33.65           N  
ATOM   2255  N   SER A 321      -8.718  12.699 -35.302  1.00 14.85           N  
ATOM   2256  CA  SER A 321      -8.144  11.848 -34.265  1.00 15.57           C  
ATOM   2257  C   SER A 321      -8.830  10.490 -34.200  1.00 17.75           C  
ATOM   2258  O   SER A 321     -10.043  10.403 -33.993  1.00 17.73           O  
ATOM   2259  CB  SER A 321      -8.272  12.511 -32.919  1.00 13.27           C  
ATOM   2260  OG  SER A 321      -7.743  11.706 -31.873  1.00 15.08           O  
ATOM   2261  N   LEU A 322      -8.034   9.423 -34.378  1.00 16.06           N  
ATOM   2262  CA  LEU A 322      -8.547   8.061 -34.343  1.00 15.67           C  
ATOM   2263  C   LEU A 322      -8.273   7.348 -33.019  1.00 16.11           C  
ATOM   2264  O   LEU A 322      -8.363   6.126 -32.924  1.00 13.68           O  
ATOM   2265  CB  LEU A 322      -7.932   7.261 -35.498  1.00 14.54           C  
ATOM   2266  CG  LEU A 322      -8.160   7.743 -36.927  1.00 14.50           C  
ATOM   2267  CD1 LEU A 322      -7.469   6.792 -37.903  1.00 13.92           C  
ATOM   2268  CD2 LEU A 322      -9.647   7.799 -37.219  1.00 14.99           C  
ATOM   2269  N   VAL A 323      -7.957   8.123 -31.980  1.00 15.20           N  
ATOM   2270  CA  VAL A 323      -7.620   7.641 -30.652  1.00 15.84           C  
ATOM   2271  C   VAL A 323      -8.628   6.683 -30.016  1.00 16.95           C  
ATOM   2272  O   VAL A 323      -8.239   5.638 -29.489  1.00 15.60           O  
ATOM   2273  CB  VAL A 323      -7.384   8.936 -29.855  1.00 18.89           C  
ATOM   2274  CG1 VAL A 323      -7.720   8.838 -28.391  1.00 22.33           C  
ATOM   2275  CG2 VAL A 323      -5.917   9.252 -30.039  1.00 14.90           C  
ATOM   2276  N   PHE A 324      -9.930   6.983 -30.070  1.00 16.07           N  
ATOM   2277  CA  PHE A 324     -10.889   6.088 -29.443  1.00 15.20           C  
ATOM   2278  C   PHE A 324     -11.235   4.875 -30.312  1.00 15.90           C  
ATOM   2279  O   PHE A 324     -11.297   3.785 -29.734  1.00 15.09           O  
ATOM   2280  CB  PHE A 324     -12.118   6.954 -29.037  1.00 14.51           C  
ATOM   2281  CG  PHE A 324     -11.689   7.933 -27.931  1.00 15.66           C  
ATOM   2282  CD1 PHE A 324     -11.256   7.444 -26.684  1.00 14.11           C  
ATOM   2283  CD2 PHE A 324     -11.637   9.309 -28.180  1.00 16.21           C  
ATOM   2284  CE1 PHE A 324     -10.767   8.318 -25.712  1.00 12.43           C  
ATOM   2285  CE2 PHE A 324     -11.145  10.175 -27.198  1.00 15.03           C  
ATOM   2286  CZ  PHE A 324     -10.710   9.680 -25.971  1.00 13.22           C  
ATOM   2287  N   PRO A 325     -11.377   4.908 -31.657  1.00 16.46           N  
ATOM   2288  CA  PRO A 325     -11.328   3.721 -32.524  1.00 15.41           C  
ATOM   2289  C   PRO A 325     -10.136   2.786 -32.307  1.00 14.95           C  
ATOM   2290  O   PRO A 325     -10.264   1.558 -32.272  1.00 14.33           O  
ATOM   2291  CB  PRO A 325     -11.369   4.291 -33.934  1.00 14.78           C  
ATOM   2292  CG  PRO A 325     -12.230   5.508 -33.758  1.00 17.20           C  
ATOM   2293  CD  PRO A 325     -11.703   6.094 -32.462  1.00 14.97           C  
ATOM   2294  N   GLU A 326      -8.966   3.412 -32.145  1.00 12.54           N  
ATOM   2295  CA  GLU A 326      -7.713   2.738 -31.897  1.00 11.39           C  
ATOM   2296  C   GLU A 326      -7.774   1.968 -30.587  1.00 12.00           C  
ATOM   2297  O   GLU A 326      -7.435   0.782 -30.553  1.00 13.63           O  
ATOM   2298  CB  GLU A 326      -6.664   3.806 -31.873  1.00  9.89           C  
ATOM   2299  CG  GLU A 326      -5.231   3.392 -31.575  1.00 11.82           C  
ATOM   2300  CD  GLU A 326      -4.294   4.575 -31.340  1.00 14.53           C  
ATOM   2301  OE1 GLU A 326      -4.732   5.732 -31.343  1.00 13.67           O  
ATOM   2302  OE2 GLU A 326      -3.107   4.331 -31.137  1.00 13.35           O  
ATOM   2303  N   ALA A 327      -8.232   2.634 -29.511  1.00 11.55           N  
ATOM   2304  CA  ALA A 327      -8.405   2.003 -28.201  1.00 12.22           C  
ATOM   2305  C   ALA A 327      -9.370   0.825 -28.292  1.00 12.78           C  
ATOM   2306  O   ALA A 327      -9.053  -0.270 -27.822  1.00 12.39           O  
ATOM   2307  CB  ALA A 327      -8.957   2.996 -27.188  1.00  9.54           C  
ATOM   2308  N   GLU A 328     -10.506   0.966 -28.989  1.00 14.11           N  
ATOM   2309  CA  GLU A 328     -11.419  -0.162 -29.170  1.00 12.28           C  
ATOM   2310  C   GLU A 328     -10.742  -1.354 -29.830  1.00 12.59           C  
ATOM   2311  O   GLU A 328     -10.923  -2.489 -29.366  1.00 10.73           O  
ATOM   2312  CB  GLU A 328     -12.604   0.198 -30.044  1.00 11.94           C  
ATOM   2313  CG  GLU A 328     -13.568  -1.000 -30.102  1.00 14.26           C  
ATOM   2314  CD  GLU A 328     -14.694  -0.910 -31.113  1.00 17.94           C  
ATOM   2315  OE1 GLU A 328     -15.085   0.188 -31.500  1.00 21.39           O  
ATOM   2316  OE2 GLU A 328     -15.190  -1.954 -31.512  1.00 19.47           O  
ATOM   2317  N   ASN A 329      -9.942  -1.083 -30.880  1.00 11.69           N  
ATOM   2318  CA  ASN A 329      -9.291  -2.171 -31.589  1.00 12.37           C  
ATOM   2319  C   ASN A 329      -8.217  -2.930 -30.834  1.00 12.05           C  
ATOM   2320  O   ASN A 329      -7.737  -3.949 -31.325  1.00 12.43           O  
ATOM   2321  CB  ASN A 329      -8.727  -1.651 -32.905  1.00 11.96           C  
ATOM   2322  CG  ASN A 329      -9.831  -1.536 -33.958  1.00 14.95           C  
ATOM   2323  OD1 ASN A 329     -10.866  -2.215 -33.913  1.00 15.12           O  
ATOM   2324  ND2 ASN A 329      -9.629  -0.684 -34.964  1.00 13.64           N  
ATOM   2325  N   ARG A 330      -7.866  -2.486 -29.613  1.00 12.05           N  
ATOM   2326  CA  ARG A 330      -7.025  -3.271 -28.714  1.00 11.24           C  
ATOM   2327  C   ARG A 330      -7.744  -4.588 -28.381  1.00 12.25           C  
ATOM   2328  O   ARG A 330      -7.117  -5.644 -28.266  1.00 14.35           O  
ATOM   2329  CB  ARG A 330      -6.756  -2.494 -27.411  1.00 11.98           C  
ATOM   2330  CG  ARG A 330      -5.864  -1.237 -27.563  1.00 12.91           C  
ATOM   2331  CD  ARG A 330      -4.413  -1.540 -28.032  1.00 12.50           C  
ATOM   2332  NE  ARG A 330      -3.844  -2.618 -27.240  1.00 11.85           N  
ATOM   2333  CZ  ARG A 330      -3.220  -2.409 -26.077  1.00 11.91           C  
ATOM   2334  NH1 ARG A 330      -3.028  -1.195 -25.561  1.00  9.33           N  
ATOM   2335  NH2 ARG A 330      -2.945  -3.458 -25.318  1.00 12.62           N  
ATOM   2336  N   LYS A 331      -9.084  -4.541 -28.277  1.00 11.59           N  
ATOM   2337  CA  LYS A 331      -9.886  -5.704 -27.957  1.00 10.45           C  
ATOM   2338  C   LYS A 331      -9.955  -6.683 -29.113  1.00 11.80           C  
ATOM   2339  O   LYS A 331      -9.600  -7.842 -28.915  1.00 13.58           O  
ATOM   2340  CB  LYS A 331     -11.288  -5.238 -27.547  1.00 12.12           C  
ATOM   2341  CG  LYS A 331     -12.191  -6.365 -27.031  1.00 14.38           C  
ATOM   2342  CD  LYS A 331     -13.508  -5.819 -26.514  1.00 14.28           C  
ATOM   2343  CE  LYS A 331     -14.375  -6.994 -26.083  1.00 16.54           C  
ATOM   2344  NZ  LYS A 331     -15.534  -6.481 -25.378  1.00 14.43           N  
ATOM   2345  N   TRP A 332     -10.351  -6.292 -30.332  1.00 11.45           N  
ATOM   2346  CA  TRP A 332     -10.456  -7.258 -31.423  1.00 12.24           C  
ATOM   2347  C   TRP A 332      -9.095  -7.813 -31.817  1.00 13.10           C  
ATOM   2348  O   TRP A 332      -8.995  -8.991 -32.176  1.00 14.11           O  
ATOM   2349  CB  TRP A 332     -11.156  -6.591 -32.629  1.00 12.04           C  
ATOM   2350  CG  TRP A 332     -12.506  -6.004 -32.190  1.00 14.68           C  
ATOM   2351  CD1 TRP A 332     -12.706  -4.644 -32.147  1.00 14.14           C  
ATOM   2352  CD2 TRP A 332     -13.601  -6.710 -31.729  1.00 13.54           C  
ATOM   2353  NE1 TRP A 332     -13.912  -4.475 -31.647  1.00 13.26           N  
ATOM   2354  CE2 TRP A 332     -14.475  -5.668 -31.383  1.00 13.17           C  
ATOM   2355  CE3 TRP A 332     -13.983  -8.041 -31.533  1.00 12.90           C  
ATOM   2356  CZ2 TRP A 332     -15.739  -5.943 -30.846  1.00 12.98           C  
ATOM   2357  CZ3 TRP A 332     -15.249  -8.316 -30.996  1.00 11.66           C  
ATOM   2358  CH2 TRP A 332     -16.121  -7.278 -30.653  1.00 11.83           C  
ATOM   2359  N   THR A 333      -8.013  -7.033 -31.686  1.00 12.00           N  
ATOM   2360  CA  THR A 333      -6.707  -7.585 -31.991  1.00 11.46           C  
ATOM   2361  C   THR A 333      -6.179  -8.518 -30.894  1.00 12.04           C  
ATOM   2362  O   THR A 333      -5.573  -9.519 -31.269  1.00 13.54           O  
ATOM   2363  CB  THR A 333      -5.687  -6.453 -32.263  1.00  9.89           C  
ATOM   2364  OG1 THR A 333      -5.638  -5.564 -31.152  1.00 11.42           O  
ATOM   2365  CG2 THR A 333      -6.073  -5.725 -33.548  1.00  9.20           C  
ATOM   2366  N   ILE A 334      -6.365  -8.323 -29.572  1.00 11.23           N  
ATOM   2367  CA  ILE A 334      -5.844  -9.305 -28.624  1.00 12.46           C  
ATOM   2368  C   ILE A 334      -6.653 -10.603 -28.701  1.00 12.89           C  
ATOM   2369  O   ILE A 334      -6.098 -11.681 -28.490  1.00 12.20           O  
ATOM   2370  CB  ILE A 334      -5.815  -8.670 -27.167  1.00 13.52           C  
ATOM   2371  CG1 ILE A 334      -4.924  -9.552 -26.287  1.00 12.28           C  
ATOM   2372  CG2 ILE A 334      -7.189  -8.559 -26.527  1.00 11.49           C  
ATOM   2373  CD1 ILE A 334      -3.474  -9.728 -26.824  1.00 13.74           C  
ATOM   2374  N   MET A 335      -7.941 -10.535 -29.093  1.00 14.07           N  
ATOM   2375  CA  MET A 335      -8.779 -11.715 -29.308  1.00 14.30           C  
ATOM   2376  C   MET A 335      -8.191 -12.532 -30.445  1.00 15.86           C  
ATOM   2377  O   MET A 335      -8.050 -13.750 -30.325  1.00 17.31           O  
ATOM   2378  CB  MET A 335     -10.217 -11.301 -29.664  1.00 14.33           C  
ATOM   2379  CG  MET A 335     -10.973 -10.784 -28.445  1.00 13.10           C  
ATOM   2380  SD  MET A 335     -12.547  -9.980 -28.831  1.00 12.83           S  
ATOM   2381  CE  MET A 335     -13.543 -11.379 -29.248  1.00 11.72           C  
ATOM   2382  N   ALA A 336      -7.798 -11.854 -31.542  1.00 14.55           N  
ATOM   2383  CA  ALA A 336      -7.171 -12.520 -32.671  1.00 14.39           C  
ATOM   2384  C   ALA A 336      -5.830 -13.125 -32.306  1.00 13.97           C  
ATOM   2385  O   ALA A 336      -5.529 -14.222 -32.775  1.00 15.83           O  
ATOM   2386  CB  ALA A 336      -6.927 -11.555 -33.816  1.00 13.98           C  
ATOM   2387  N   VAL A 337      -5.017 -12.450 -31.475  1.00 13.54           N  
ATOM   2388  CA  VAL A 337      -3.742 -13.012 -31.027  1.00 14.59           C  
ATOM   2389  C   VAL A 337      -3.967 -14.341 -30.309  1.00 12.91           C  
ATOM   2390  O   VAL A 337      -3.390 -15.354 -30.695  1.00 12.76           O  
ATOM   2391  CB  VAL A 337      -3.034 -12.011 -30.086  1.00 14.73           C  
ATOM   2392  CG1 VAL A 337      -1.841 -12.622 -29.347  1.00 15.15           C  
ATOM   2393  CG2 VAL A 337      -2.517 -10.876 -30.952  1.00 15.04           C  
ATOM   2394  N   MET A 338      -4.862 -14.341 -29.311  1.00 13.27           N  
ATOM   2395  CA  MET A 338      -5.186 -15.522 -28.535  1.00 13.25           C  
ATOM   2396  C   MET A 338      -5.770 -16.636 -29.386  1.00 14.06           C  
ATOM   2397  O   MET A 338      -5.366 -17.793 -29.235  1.00 15.23           O  
ATOM   2398  CB  MET A 338      -6.180 -15.162 -27.434  1.00 14.38           C  
ATOM   2399  CG  MET A 338      -5.685 -14.179 -26.387  1.00 16.41           C  
ATOM   2400  SD  MET A 338      -4.196 -14.777 -25.547  1.00 22.46           S  
ATOM   2401  CE  MET A 338      -3.626 -13.243 -24.866  1.00 21.27           C  
ATOM   2402  N   VAL A 339      -6.696 -16.335 -30.306  1.00 14.07           N  
ATOM   2403  CA  VAL A 339      -7.260 -17.364 -31.173  1.00 14.44           C  
ATOM   2404  C   VAL A 339      -6.169 -17.957 -32.064  1.00 15.70           C  
ATOM   2405  O   VAL A 339      -6.083 -19.181 -32.192  1.00 15.49           O  
ATOM   2406  CB  VAL A 339      -8.407 -16.751 -32.031  1.00 15.14           C  
ATOM   2407  CG1 VAL A 339      -8.900 -17.735 -33.081  1.00 13.50           C  
ATOM   2408  CG2 VAL A 339      -9.605 -16.452 -31.142  1.00 13.15           C  
ATOM   2409  N   SER A 340      -5.281 -17.128 -32.642  1.00 15.26           N  
ATOM   2410  CA  SER A 340      -4.235 -17.645 -33.521  1.00 18.23           C  
ATOM   2411  C   SER A 340      -3.133 -18.433 -32.808  1.00 17.08           C  
ATOM   2412  O   SER A 340      -2.557 -19.366 -33.381  1.00 17.69           O  
ATOM   2413  CB  SER A 340      -3.610 -16.484 -34.323  1.00 16.20           C  
ATOM   2414  OG  SER A 340      -2.812 -15.620 -33.548  1.00 23.40           O  
ATOM   2415  N   LEU A 341      -2.837 -18.121 -31.547  1.00 17.50           N  
ATOM   2416  CA  LEU A 341      -1.813 -18.861 -30.816  1.00 18.44           C  
ATOM   2417  C   LEU A 341      -2.345 -20.122 -30.124  1.00 19.85           C  
ATOM   2418  O   LEU A 341      -1.570 -21.039 -29.842  1.00 20.70           O  
ATOM   2419  CB  LEU A 341      -1.158 -17.920 -29.789  1.00 17.45           C  
ATOM   2420  CG  LEU A 341      -0.471 -16.638 -30.311  1.00 14.38           C  
ATOM   2421  CD1 LEU A 341       0.216 -15.941 -29.168  1.00 11.20           C  
ATOM   2422  CD2 LEU A 341       0.583 -16.965 -31.357  1.00 13.51           C  
ATOM   2423  N   LEU A 342      -3.666 -20.241 -29.905  1.00 17.84           N  
ATOM   2424  CA  LEU A 342      -4.260 -21.365 -29.176  1.00 17.21           C  
ATOM   2425  C   LEU A 342      -5.203 -22.285 -29.940  1.00 18.38           C  
ATOM   2426  O   LEU A 342      -5.614 -23.322 -29.403  1.00 19.73           O  
ATOM   2427  CB  LEU A 342      -5.027 -20.841 -27.956  1.00 16.78           C  
ATOM   2428  CG  LEU A 342      -4.278 -20.017 -26.921  1.00 15.60           C  
ATOM   2429  CD1 LEU A 342      -5.262 -19.405 -25.937  1.00 14.09           C  
ATOM   2430  CD2 LEU A 342      -3.255 -20.903 -26.240  1.00 15.86           C  
ATOM   2431  N   THR A 343      -5.621 -21.935 -31.164  1.00 16.74           N  
ATOM   2432  CA  THR A 343      -6.565 -22.766 -31.900  1.00 16.71           C  
ATOM   2433  C   THR A 343      -6.118 -22.943 -33.348  1.00 17.84           C  
ATOM   2434  O   THR A 343      -5.083 -22.442 -33.786  1.00 17.97           O  
ATOM   2435  CB  THR A 343      -8.016 -22.150 -31.895  1.00 16.74           C  
ATOM   2436  OG1 THR A 343      -7.996 -21.098 -32.843  1.00 16.12           O  
ATOM   2437  CG2 THR A 343      -8.482 -21.601 -30.558  1.00 13.86           C  
ATOM   2438  N   ASP A 344      -6.934 -23.678 -34.098  1.00 18.89           N  
ATOM   2439  CA  ASP A 344      -6.741 -23.839 -35.529  1.00 21.87           C  
ATOM   2440  C   ASP A 344      -7.883 -23.172 -36.291  1.00 20.08           C  
ATOM   2441  O   ASP A 344      -8.212 -23.551 -37.410  1.00 18.86           O  
ATOM   2442  CB  ASP A 344      -6.663 -25.340 -35.896  1.00 24.81           C  
ATOM   2443  CG  ASP A 344      -5.339 -25.997 -35.519  1.00 27.73           C  
ATOM   2444  OD1 ASP A 344      -4.291 -25.548 -35.992  1.00 28.63           O  
ATOM   2445  OD2 ASP A 344      -5.360 -26.957 -34.752  1.00 28.82           O  
ATOM   2446  N   TYR A 345      -8.503 -22.143 -35.702  1.00 19.55           N  
ATOM   2447  CA  TYR A 345      -9.560 -21.400 -36.363  1.00 20.40           C  
ATOM   2448  C   TYR A 345      -9.064 -20.680 -37.622  1.00 21.80           C  
ATOM   2449  O   TYR A 345      -8.004 -20.053 -37.641  1.00 22.76           O  
ATOM   2450  CB  TYR A 345     -10.144 -20.393 -35.363  1.00 20.23           C  
ATOM   2451  CG  TYR A 345     -11.230 -19.513 -35.965  1.00 17.49           C  
ATOM   2452  CD1 TYR A 345     -12.511 -20.029 -36.168  1.00 18.35           C  
ATOM   2453  CD2 TYR A 345     -10.923 -18.206 -36.359  1.00 16.74           C  
ATOM   2454  CE1 TYR A 345     -13.486 -19.238 -36.778  1.00 18.55           C  
ATOM   2455  CE2 TYR A 345     -11.894 -17.412 -36.969  1.00 15.06           C  
ATOM   2456  CZ  TYR A 345     -13.168 -17.937 -37.176  1.00 16.34           C  
ATOM   2457  OH  TYR A 345     -14.136 -17.174 -37.797  1.00 16.10           O  
ATOM   2458  N   SER A 346      -9.842 -20.776 -38.699  1.00 22.45           N  
ATOM   2459  CA  SER A 346      -9.531 -20.104 -39.954  1.00 24.01           C  
ATOM   2460  C   SER A 346     -10.476 -18.930 -40.139  1.00 21.66           C  
ATOM   2461  O   SER A 346     -11.686 -19.143 -40.058  1.00 20.88           O  
ATOM   2462  CB  SER A 346      -9.709 -21.050 -41.139  1.00 25.76           C  
ATOM   2463  OG  SER A 346      -8.809 -22.142 -41.047  1.00 35.47           O  
ATOM   2464  N   PRO A 347     -10.029 -17.695 -40.414  1.00 22.68           N  
ATOM   2465  CA  PRO A 347     -10.897 -16.565 -40.757  1.00 22.86           C  
ATOM   2466  C   PRO A 347     -11.909 -16.879 -41.858  1.00 22.41           C  
ATOM   2467  O   PRO A 347     -11.518 -17.444 -42.876  1.00 23.02           O  
ATOM   2468  CB  PRO A 347      -9.949 -15.464 -41.165  1.00 21.97           C  
ATOM   2469  CG  PRO A 347      -8.650 -15.820 -40.501  1.00 23.69           C  
ATOM   2470  CD  PRO A 347      -8.625 -17.336 -40.583  1.00 21.62           C  
ATOM   2471  N   GLN A 348     -13.203 -16.594 -41.654  1.00 22.42           N  
ATOM   2472  CA  GLN A 348     -14.219 -16.751 -42.690  1.00 23.75           C  
ATOM   2473  C   GLN A 348     -14.280 -15.529 -43.605  1.00 24.33           C  
ATOM   2474  O   GLN A 348     -14.691 -15.623 -44.766  1.00 24.28           O  
ATOM   2475  CB  GLN A 348     -15.606 -16.920 -42.107  1.00 24.83           C  
ATOM   2476  CG  GLN A 348     -15.810 -18.162 -41.248  1.00 31.94           C  
ATOM   2477  CD  GLN A 348     -17.264 -18.384 -40.859  1.00 36.12           C  
ATOM   2478  OE1 GLN A 348     -18.040 -17.446 -40.672  1.00 39.37           O  
ATOM   2479  NE2 GLN A 348     -17.679 -19.642 -40.740  1.00 37.45           N  
ATOM   2480  N   LEU A 349     -13.878 -14.361 -43.082  1.00 22.44           N  
ATOM   2481  CA  LEU A 349     -13.883 -13.112 -43.822  1.00 21.48           C  
ATOM   2482  C   LEU A 349     -12.898 -13.123 -44.979  1.00 21.70           C  
ATOM   2483  O   LEU A 349     -11.864 -13.793 -44.950  1.00 20.77           O  
ATOM   2484  CB  LEU A 349     -13.516 -11.949 -42.902  1.00 19.18           C  
ATOM   2485  CG  LEU A 349     -13.957 -10.537 -43.273  1.00 18.48           C  
ATOM   2486  CD1 LEU A 349     -15.396 -10.369 -42.861  1.00 14.45           C  
ATOM   2487  CD2 LEU A 349     -13.135  -9.489 -42.547  1.00 14.14           C  
ATOM   2488  N   GLN A 350     -13.255 -12.368 -46.021  1.00 22.74           N  
ATOM   2489  CA  GLN A 350     -12.363 -12.083 -47.142  1.00 24.74           C  
ATOM   2490  C   GLN A 350     -11.149 -11.345 -46.566  1.00 23.56           C  
ATOM   2491  O   GLN A 350     -11.336 -10.519 -45.663  1.00 20.90           O  
ATOM   2492  CB  GLN A 350     -13.091 -11.195 -48.127  1.00 28.84           C  
ATOM   2493  CG  GLN A 350     -12.413 -10.996 -49.471  1.00 34.87           C  
ATOM   2494  CD  GLN A 350     -13.204 -10.048 -50.358  1.00 37.07           C  
ATOM   2495  OE1 GLN A 350     -12.712  -8.979 -50.710  1.00 38.69           O  
ATOM   2496  NE2 GLN A 350     -14.441 -10.390 -50.723  1.00 36.39           N  
ATOM   2497  N   LYS A 351      -9.909 -11.625 -47.006  1.00 21.53           N  
ATOM   2498  CA  LYS A 351      -8.745 -10.915 -46.487  1.00 21.46           C  
ATOM   2499  C   LYS A 351      -8.858  -9.417 -46.816  1.00 22.22           C  
ATOM   2500  O   LYS A 351      -9.135  -9.060 -47.967  1.00 21.52           O  
ATOM   2501  CB  LYS A 351      -7.455 -11.475 -47.096  1.00 22.13           C  
ATOM   2502  CG  LYS A 351      -6.224 -10.851 -46.435  1.00 26.49           C  
ATOM   2503  CD  LYS A 351      -4.953 -10.888 -47.267  1.00 30.96           C  
ATOM   2504  CE  LYS A 351      -4.282 -12.238 -47.275  1.00 35.15           C  
ATOM   2505  NZ  LYS A 351      -3.025 -12.146 -47.992  1.00 39.72           N  
ATOM   2506  N   PRO A 352      -8.731  -8.502 -45.833  1.00 21.19           N  
ATOM   2507  CA  PRO A 352      -8.662  -7.072 -46.080  1.00 20.75           C  
ATOM   2508  C   PRO A 352      -7.495  -6.651 -46.957  1.00 20.97           C  
ATOM   2509  O   PRO A 352      -6.475  -7.341 -47.044  1.00 19.86           O  
ATOM   2510  CB  PRO A 352      -8.628  -6.450 -44.697  1.00 21.51           C  
ATOM   2511  CG  PRO A 352      -8.308  -7.552 -43.719  1.00 20.05           C  
ATOM   2512  CD  PRO A 352      -8.865  -8.782 -44.401  1.00 22.09           C  
ATOM   2513  N   LYS A 353      -7.686  -5.540 -47.674  1.00 20.04           N  
ATOM   2514  CA  LYS A 353      -6.617  -4.994 -48.492  1.00 21.34           C  
ATOM   2515  C   LYS A 353      -5.609  -4.274 -47.606  1.00 19.22           C  
ATOM   2516  O   LYS A 353      -5.954  -3.377 -46.837  1.00 17.71           O  
ATOM   2517  CB  LYS A 353      -7.165  -3.998 -49.518  1.00 23.35           C  
ATOM   2518  CG  LYS A 353      -6.082  -3.607 -50.514  1.00 29.01           C  
ATOM   2519  CD  LYS A 353      -6.533  -2.474 -51.410  1.00 37.23           C  
ATOM   2520  CE  LYS A 353      -5.427  -2.180 -52.423  1.00 41.67           C  
ATOM   2521  NZ  LYS A 353      -5.642  -0.899 -53.084  1.00 44.85           N  
ATOM   2522  N   PHE A 354      -4.353  -4.694 -47.697  1.00 18.93           N  
ATOM   2523  CA  PHE A 354      -3.274  -4.035 -46.972  1.00 22.02           C  
ATOM   2524  C   PHE A 354      -2.369  -3.297 -47.964  1.00 25.33           C  
ATOM   2525  O   PHE A 354      -2.141  -2.112 -47.787  1.00 23.37           O  
ATOM   2526  CB  PHE A 354      -2.452  -5.064 -46.189  1.00 19.08           C  
ATOM   2527  CG  PHE A 354      -3.268  -5.810 -45.148  1.00 18.99           C  
ATOM   2528  CD1 PHE A 354      -3.744  -5.143 -44.016  1.00 17.75           C  
ATOM   2529  CD2 PHE A 354      -3.542  -7.167 -45.330  1.00 18.63           C  
ATOM   2530  CE1 PHE A 354      -4.494  -5.836 -43.065  1.00 19.36           C  
ATOM   2531  CE2 PHE A 354      -4.294  -7.857 -44.373  1.00 20.00           C  
ATOM   2532  CZ  PHE A 354      -4.767  -7.192 -43.242  1.00 19.06           C  
ATOM   2533  OXT PHE A 354      -1.903  -3.901 -48.930  1.00 32.33           O  
TER    2534      PHE A 354                                                      
HETATM 2535  N   PAO A 355       5.124   4.377 -23.540  1.00 13.31           N  
HETATM 2536  CA  PAO A 355       3.964   4.126 -22.705  1.00 13.57           C  
HETATM 2537  CB  PAO A 355       3.014   3.188 -23.458  1.00 13.70           C  
HETATM 2538  CG  PAO A 355       1.642   2.982 -22.812  1.00 13.26           C  
HETATM 2539  CD  PAO A 355       0.804   1.974 -23.608  1.00 12.11           C  
HETATM 2540  NE  PAO A 355      -0.603   2.095 -23.257  1.00 14.74           N  
HETATM 2541  C   PAO A 355       4.453   3.498 -21.406  1.00 13.82           C  
HETATM 2542  O   PAO A 355       4.035   3.945 -20.341  1.00 14.54           O  
HETATM 2543  OXT PAO A 355       5.271   2.584 -21.469  1.00 13.63           O  
HETATM 2544  C1  PAO A 355      -1.460   1.069 -23.284  1.00 12.21           C  
HETATM 2545  O1  PAO A 355      -1.148  -0.084 -23.582  1.00 12.56           O  
HETATM 2546  C1P PAO A 355      -2.864   1.436 -22.843  1.00 12.86           C  
HETATM 2547  P   PAO A 355      -3.106   0.857 -21.145  1.00 15.44           P  
HETATM 2548  O1P PAO A 355      -1.848   1.259 -20.243  1.00 14.66           O  
HETATM 2549  O2P PAO A 355      -3.263  -0.722 -21.132  1.00 16.51           O  
HETATM 2550  O3P PAO A 355      -4.417   1.534 -20.541  1.00 16.39           O  
HETATM 2551  O   HOH A 356     -10.810 -10.810 -10.810  1.00 16.48           O  
HETATM 2552  O   HOH A 357     -11.739  -8.853 -12.848  1.00 18.29           O  
HETATM 2553  O   HOH A 358      -8.272   4.915 -16.939  1.00 18.46           O  
HETATM 2554  O   HOH A 359       7.516  -5.154 -31.311  1.00  2.00           O  
HETATM 2555  O   HOH A 360       2.645  -5.813 -26.436  1.00 12.73           O  
HETATM 2556  O   HOH A 361       0.741   6.566 -22.411  1.00 14.18           O  
HETATM 2557  O   HOH A 362      -6.273  11.569 -20.068  1.00 20.94           O  
HETATM 2558  O   HOH A 363      -4.840   2.164 -27.637  1.00 12.24           O  
HETATM 2559  O   HOH A 364      -4.150  -5.107 -28.809  1.00 14.23           O  
HETATM 2560  O   HOH A 365     -16.652 -10.410 -22.349  1.00 13.66           O  
HETATM 2561  O   HOH A 366      -5.955   4.671 -28.409  1.00 12.41           O  
HETATM 2562  O   HOH A 367     -17.262  -8.051 -23.748  1.00 14.33           O  
HETATM 2563  O   HOH A 368       9.805  -0.785 -40.184  1.00 15.13           O  
HETATM 2564  O   HOH A 369       0.566  -3.704 -46.540  1.00 22.36           O  
HETATM 2565  O   HOH A 370     -10.919   9.354 -31.522  1.00 15.03           O  
HETATM 2566  O   HOH A 371      -7.781 -25.214 -19.752  1.00 16.29           O  
HETATM 2567  O   HOH A 372      -5.359  -3.445 -14.615  1.00 16.62           O  
HETATM 2568  O   HOH A 373     -12.632   0.777 -33.933  1.00 13.65           O  
HETATM 2569  O   HOH A 374       7.743   7.815 -23.284  1.00 15.42           O  
HETATM 2570  O   HOH A 375     -18.901 -12.068 -22.114  1.00 17.69           O  
HETATM 2571  O   HOH A 376      -8.296  11.143 -43.477  1.00 23.24           O  
HETATM 2572  O   HOH A 377       9.969  -6.946 -15.317  1.00 27.68           O  
HETATM 2573  O   HOH A 378      13.838  -4.270 -21.392  1.00 16.88           O  
HETATM 2574  O   HOH A 379     -14.422 -28.879 -18.266  1.00 20.54           O  
HETATM 2575  O   HOH A 380       1.255   5.976 -29.073  1.00 15.97           O  
HETATM 2576  O   HOH A 381       6.506   1.346 -19.280  1.00 15.52           O  
HETATM 2577  O   HOH A 382      -0.139   4.391 -31.061  1.00 17.76           O  
HETATM 2578  O   HOH A 383       8.137 -13.262 -30.335  1.00 15.08           O  
HETATM 2579  O   HOH A 384      -6.169   9.341 -22.281  1.00 15.46           O  
HETATM 2580  O   HOH A 385       1.762   5.552 -19.966  1.00 16.40           O  
HETATM 2581  O   HOH A 386     -16.302  -4.487 -38.277  1.00 15.35           O  
HETATM 2582  O   HOH A 387     -20.764 -12.838 -28.767  1.00 15.60           O  
HETATM 2583  O   HOH A 388     -11.914  -4.531 -39.450  1.00 15.86           O  
HETATM 2584  O   HOH A 389     -10.769  11.998 -30.095  1.00 17.91           O  
HETATM 2585  O   HOH A 390      -3.975 -10.833  -8.384  1.00 28.34           O  
HETATM 2586  O   HOH A 391      -3.464 -13.762  -2.575  1.00 17.23           O  
HETATM 2587  O   HOH A 392      -5.996 -18.726 -36.516  1.00 19.46           O  
HETATM 2588  O   HOH A 393       5.194  14.608 -28.310  1.00 20.04           O  
HETATM 2589  O   HOH A 394       6.421  10.355 -26.352  1.00 18.70           O  
HETATM 2590  O   HOH A 395      -1.629 -23.773 -24.409  1.00 22.26           O  
HETATM 2591  O   HOH A 396      -6.490 -26.952 -22.724  1.00 27.26           O  
HETATM 2592  O   HOH A 397       7.715 -18.825 -31.012  1.00 18.96           O  
HETATM 2593  O   HOH A 398       6.622 -20.492 -24.389  1.00 20.26           O  
HETATM 2594  O   HOH A 399      -3.731 -20.477 -35.463  1.00 20.86           O  
HETATM 2595  O   HOH A 400      -2.241  19.147 -43.766  1.00 22.38           O  
HETATM 2596  O   HOH A 401      10.164   2.171 -43.366  1.00 18.40           O  
HETATM 2597  O   HOH A 402      -3.621  23.240 -32.280  1.00 18.09           O  
HETATM 2598  O   HOH A 403       2.421   1.459 -13.102  1.00 16.64           O  
HETATM 2599  O   HOH A 404     -20.587 -14.634 -22.265  1.00 38.48           O  
HETATM 2600  O   HOH A 405       6.062 -11.513 -45.549  1.00 21.61           O  
HETATM 2601  O   HOH A 406      -8.999 -25.402 -33.506  1.00 34.99           O  
HETATM 2602  O   HOH A 407      12.964 -17.192 -24.589  1.00 26.89           O  
HETATM 2603  O   HOH A 408     -11.337  -1.803 -43.786  1.00 24.57           O  
HETATM 2604  O   HOH A 409      -4.870  -5.542 -26.005  1.00 15.63           O  
HETATM 2605  O   HOH A 410     -14.216  -6.149 -39.313  1.00 13.73           O  
HETATM 2606  O   HOH A 411     -12.242  -7.966 -45.716  1.00 19.07           O  
HETATM 2607  O   HOH A 412     -12.597   3.717 -27.273  1.00 14.04           O  
HETATM 2608  O   HOH A 413     -10.205  -4.637 -41.657  1.00 17.40           O  
HETATM 2609  O   HOH A 414     -10.282  -4.429 -47.522  1.00 20.97           O  
HETATM 2610  O   HOH A 415     -12.072   1.959 -36.684  1.00 20.08           O  
HETATM 2611  O   HOH A 416     -10.295   3.751 -38.240  1.00 17.72           O  
HETATM 2612  O   HOH A 417      13.604   7.475 -23.275  1.00 19.38           O  
HETATM 2613  O   HOH A 418     -11.262   4.505 -46.667  1.00 19.45           O  
HETATM 2614  O   HOH A 419       9.480   2.647 -22.897  1.00 17.18           O  
HETATM 2615  O   HOH A 420       7.342 -15.792 -31.917  1.00 26.12           O  
HETATM 2616  O   HOH A 421       3.179  24.773 -39.360  1.00 21.37           O  
HETATM 2617  O   HOH A 422     -11.922   5.895 -39.276  1.00 18.18           O  
HETATM 2618  O   HOH A 423       3.019   8.800 -47.711  1.00 27.30           O  
HETATM 2619  O   HOH A 424       5.888  20.766 -48.724  1.00 18.43           O  
HETATM 2620  O   HOH A 425      -1.708 -12.963 -44.421  1.00 21.56           O  
HETATM 2621  O   HOH A 426     -16.597 -13.422 -41.281  1.00 21.00           O  
HETATM 2622  O   HOH A 427      12.177 -10.737 -26.872  1.00 20.56           O  
HETATM 2623  O   HOH A 428      11.102  15.457 -43.682  1.00 27.20           O  
HETATM 2624  O   HOH A 429     -24.174 -16.988 -32.528  1.00 22.60           O  
HETATM 2625  O   HOH A 430     -25.300  -5.086 -36.840  1.00 22.03           O  
HETATM 2626  O   HOH A 431      15.222   5.301 -46.014  1.00 24.80           O  
HETATM 2627  O   HOH A 432      17.541   8.840 -40.531  1.00 24.02           O  
HETATM 2628  O   HOH A 433      -7.046   2.437 -49.968  1.00 24.02           O  
HETATM 2629  O   HOH A 434      -1.444  25.206 -33.182  1.00 29.11           O  
HETATM 2630  O   HOH A 435       6.085  19.378 -32.022  1.00 24.09           O  
HETATM 2631  O   HOH A 436       7.177 -17.619   1.798  1.00 25.10           O  
HETATM 2632  O   HOH A 437      -6.069  22.864 -27.978  1.00 23.62           O  
HETATM 2633  O   HOH A 438      -6.942   9.406 -48.352  1.00 28.24           O  
HETATM 2634  O   HOH A 439     -21.954  -2.207 -34.732  1.00 33.10           O  
HETATM 2635  O   HOH A 440      11.945   0.996 -41.287  1.00 20.08           O  
HETATM 2636  O   HOH A 441      21.264   2.522 -27.556  1.00 26.34           O  
HETATM 2637  O   HOH A 442     -13.972   8.927 -31.765  1.00 26.70           O  
HETATM 2638  O   HOH A 443     -11.285 -24.081 -26.948  1.00 34.09           O  
HETATM 2639  O   HOH A 444       3.395  20.715 -23.901  1.00 26.69           O  
HETATM 2640  O   HOH A 445       9.754 -17.895 -28.282  1.00 26.79           O  
HETATM 2641  O   HOH A 446      18.684   5.173 -32.777  1.00 21.60           O  
HETATM 2642  O   HOH A 447      15.308  -6.694 -20.380  1.00 23.76           O  
HETATM 2643  O   HOH A 448      17.270  16.960 -36.423  1.00 24.95           O  
HETATM 2644  O   HOH A 449     -12.708   0.626 -44.370  1.00 30.44           O  
HETATM 2645  O   HOH A 450      -2.207   1.489 -50.333  1.00 21.41           O  
HETATM 2646  O   HOH A 451     -11.548 -23.246 -30.880  1.00 23.80           O  
HETATM 2647  O   HOH A 452      10.107   1.884 -17.159  1.00 28.87           O  
HETATM 2648  O   HOH A 453      -7.615  13.972 -22.934  1.00 26.05           O  
HETATM 2649  O   HOH A 454      -2.291 -25.789 -22.469  1.00 23.45           O  
HETATM 2650  O   HOH A 455     -15.926 -11.183 -46.270  1.00 32.64           O  
HETATM 2651  O   HOH A 456     -11.828  -5.898 -43.761  1.00 20.78           O  
HETATM 2652  O   HOH A 457      10.764   4.742 -21.579  1.00 32.92           O  
HETATM 2653  O   HOH A 458      -7.170  14.788 -48.591  1.00 25.40           O  
HETATM 2654  O   HOH A 459      15.502  -7.398 -29.359  1.00 39.98           O  
HETATM 2655  O   HOH A 460      14.283  -8.650 -27.228  1.00 26.88           O  
HETATM 2656  O   HOH A 461     -19.151   1.544 -32.796  1.00 28.52           O  
HETATM 2657  O   HOH A 462     -12.378  -3.833 -45.836  1.00 42.50           O  
HETATM 2658  O   HOH A 463       3.503  14.782 -18.977  1.00 30.71           O  
HETATM 2659  O   HOH A 464       5.310  20.194 -34.671  1.00 26.77           O  
HETATM 2660  O   HOH A 465      18.167  10.278 -33.933  1.00 27.02           O  
HETATM 2661  O   HOH A 466      16.894 -12.203 -22.207  1.00 28.76           O  
HETATM 2662  O   HOH A 467       3.636  13.301 -21.400  1.00 21.56           O  
HETATM 2663  O   HOH A 468     -17.438 -13.503 -44.040  1.00 27.05           O  
HETATM 2664  O   HOH A 469      -4.419 -25.394 -18.705  1.00 39.14           O  
HETATM 2665  O   HOH A 470       8.573 -15.501 -38.424  1.00 34.22           O  
HETATM 2666  O   HOH A 471      -0.568  -7.078 -48.717  1.00 27.46           O  
HETATM 2667  O   HOH A 472      15.195 -10.698 -16.494  1.00 41.88           O  
HETATM 2668  O   HOH A 473       3.370 -22.804 -26.633  1.00 33.10           O  
HETATM 2669  O   HOH A 474      -1.703 -26.011 -19.529  1.00 32.01           O  
HETATM 2670  O   HOH A 475     -10.132 -27.922 -21.188  1.00 30.50           O  
HETATM 2671  O   HOH A 476      12.902 -14.839 -26.560  1.00 31.31           O  
HETATM 2672  O   HOH A 477      -3.467 -10.831  -1.319  1.00 33.34           O  
HETATM 2673  O   HOH A 478      15.403  -9.288 -24.595  1.00 26.35           O  
HETATM 2674  O   HOH A 479      -1.063  15.900 -49.178  1.00 21.50           O  
HETATM 2675  O   HOH A 480       8.102  -9.547 -44.021  1.00 24.50           O  
HETATM 2676  O   HOH A 481      19.641   9.673 -38.296  1.00 46.00           O  
HETATM 2677  O   HOH A 482       2.567  24.062 -28.280  1.00 40.38           O  
HETATM 2678  O   HOH A 483     -16.095 -24.431 -28.422  1.00 32.74           O  
HETATM 2679  O   HOH A 484       5.165 -19.032 -37.747  1.00 41.39           O  
HETATM 2680  O   HOH A 485      12.548 -12.195 -29.331  1.00 29.57           O  
HETATM 2681  O   HOH A 486       9.730   7.517 -20.817  1.00 23.84           O  
HETATM 2682  O   HOH A 487     -27.994  -5.591 -38.139  1.00 46.79           O  
HETATM 2683  O   HOH A 488     -22.966 -18.772 -35.073  1.00 42.06           O  
HETATM 2684  O   HOH A 489      -3.624  22.804 -39.531  1.00 35.44           O  
HETATM 2685  O   HOH A 490       3.950 -18.707 -40.945  1.00 32.42           O  
HETATM 2686  O   HOH A 491       3.133  -9.372 -46.793  1.00 38.56           O  
HETATM 2687  O   HOH A 492      -2.201 -15.859 -45.191  1.00 38.29           O  
HETATM 2688  O   HOH A 493       9.125  -3.645 -40.569  1.00 34.40           O  
HETATM 2689  O   HOH A 494     -18.389 -16.472 -22.489  1.00 33.52           O  
HETATM 2690  O   HOH A 495      20.815  -1.456 -28.599  1.00 42.42           O  
HETATM 2691  O   HOH A 496     -14.977 -17.751 -16.627  1.00 33.22           O  
HETATM 2692  O   HOH A 497      15.431  10.836 -33.211  1.00 26.53           O  
HETATM 2693  O   HOH A 498       5.480 -15.712 -43.544  1.00 33.53           O  
HETATM 2694  O   HOH A 499      -2.756  20.178 -24.098  1.00 33.85           O  
HETATM 2695  O   HOH A 500      10.509  -9.950 -42.412  1.00 27.92           O  
HETATM 2696  O   HOH A 501      -5.006  22.217 -25.389  1.00 29.47           O  
HETATM 2697  O   HOH A 502     -14.636   4.927 -30.716  1.00 32.32           O  
HETATM 2698  O   HOH A 503     -14.118  -2.293 -42.061  1.00 35.88           O  
HETATM 2699  O   HOH A 504      19.366  12.556 -32.309  1.00 38.04           O  
HETATM 2700  O   HOH A 505      -4.576 -24.404 -25.733  1.00 36.73           O  
HETATM 2701  O   HOH A 506     -11.211 -23.156 -33.788  1.00 29.89           O  
HETATM 2702  O   HOH A 507      14.413 -17.190 -12.772  1.00 34.11           O  
HETATM 2703  O   HOH A 508     -15.652 -17.182 -19.501  1.00 34.45           O  
HETATM 2704  O   HOH A 509     -14.719   2.662 -32.616  1.00 51.28           O  
HETATM 2705  O   HOH A 510      15.971 -13.999 -20.142  1.00 29.56           O  
HETATM 2706  O   HOH A 511      -2.132 -20.007 -37.870  1.00 30.54           O  
HETATM 2707  O   HOH A 512       5.752  21.854 -27.390  1.00 31.48           O  
HETATM 2708  O   HOH A 513      -3.134   8.715 -49.231  1.00 36.14           O  
HETATM 2709  O   HOH A 514       6.354 -23.346 -25.924  1.00 38.00           O  
HETATM 2710  O   HOH A 515      -4.514 -27.514 -16.813  1.00 47.68           O  
HETATM 2711  O   HOH A 516      15.014  21.831 -44.001  1.00 30.60           O  
HETATM 2712  O   HOH A 517     -15.536   5.109 -27.353  1.00 43.00           O  
HETATM 2713  O   HOH A 518      13.733 -14.976 -11.074  1.00 41.24           O  
HETATM 2714  O   HOH A 519      15.257 -13.634 -16.364  1.00 35.45           O  
HETATM 2715  O   HOH A 520      -5.376  18.651 -44.056  1.00 37.11           O  
HETATM 2716  O   HOH A 521     -11.186 -12.495 -14.422  1.00 38.38           O  
HETATM 2717  O   HOH A 522      13.943  -2.943 -18.902  1.00 36.04           O  
HETATM 2718  O   HOH A 523      15.961  18.614 -26.203  1.00 33.61           O  
HETATM 2719  O   HOH A 524      -2.122  -9.447 -48.479  1.00 42.92           O  
HETATM 2720  O   HOH A 525       7.582 -15.872   4.179  1.00 36.63           O  
HETATM 2721  O   HOH A 526     -13.778 -20.801 -39.869  1.00 32.43           O  
HETATM 2722  O   HOH A 527       9.656 -23.073 -23.951  1.00 32.88           O  
HETATM 2723  O   HOH A 528      -0.529  31.958 -36.652  1.00 52.99           O  
HETATM 2724  O   HOH A 529       3.151  17.902 -47.319  1.00 42.00           O  
HETATM 2725  O   HOH A 530      13.399 -11.362 -12.754  1.00 53.87           O  
HETATM 2726  O   HOH A 531       7.054  -7.475 -45.890  1.00 37.07           O  
HETATM 2727  O   HOH A 532      -9.612  18.986 -37.302  1.00 37.65           O  
HETATM 2728  O   HOH A 533     -13.146   7.612 -36.977  1.00 40.41           O  
HETATM 2729  O   HOH A 534      16.609  17.876 -29.248  1.00 35.22           O  
HETATM 2730  O   HOH A 535      -0.225   7.749 -49.926  1.00 25.99           O  
HETATM 2731  O   HOH A 536      -4.870   6.009 -48.917  1.00 26.45           O  
HETATM 2732  O   HOH A 537      -0.387  10.673 -49.861  1.00 30.11           O  
HETATM 2733  O   HOH A 538      10.071 -15.353 -29.493  1.00 34.56           O  
HETATM 2734  O   HOH A 539       1.766 -27.149 -22.392  1.00 39.35           O  
HETATM 2735  O   HOH A 540     -13.223 -23.442 -35.694  1.00 42.01           O  
HETATM 2736  O   HOH A 541      -2.400  -1.592 -51.164  1.00 39.25           O  
HETATM 2737  O   HOH A 542      19.075  11.994 -36.293  1.00 41.79           O  
HETATM 2738  O   HOH A 543     -10.469  -1.971 -49.141  1.00 40.09           O  
HETATM 2739  O   HOH A 544      -9.480 -25.463 -30.838  1.00 38.86           O  
HETATM 2740  O   HOH A 545      14.316  14.803 -13.551  1.00 35.46           O  
HETATM 2741  O   HOH A 546      11.326   2.666 -19.928  1.00 39.24           O  
HETATM 2742  O   HOH A 547      18.188  13.156 -39.658  1.00 40.36           O  
HETATM 2743  O   HOH A 548      -2.755  26.415 -35.571  1.00 31.77           O  
HETATM 2744  O   HOH A 549      -7.059 -28.113 -18.876  1.00 33.02           O  
HETATM 2745  O   HOH A 550     -11.920 -22.782 -38.525  1.00 27.76           O  
HETATM 2746  O   HOH A 551     -17.602 -21.005 -21.718  1.00 42.80           O  
HETATM 2747  O   HOH A 552      11.912  -5.745 -13.281  1.00 42.63           O  
HETATM 2748  O   HOH A 553      -9.595 -13.693 -48.814  1.00 31.75           O  
HETATM 2749  O   HOH A 554     -19.450 -21.496 -37.448  1.00 40.32           O  
HETATM 2750  O   HOH A 555     -14.922 -27.264 -25.055  1.00 38.12           O  
HETATM 2751  O   HOH A 556     -14.821  -2.003 -39.011  1.00 43.12           O  
HETATM 2752  O   HOH A 557      -2.844  19.874 -46.818  1.00 38.80           O  
HETATM 2753  O   HOH A 558      14.001 -10.048 -37.884  1.00 41.96           O  
HETATM 2754  O   HOH A 559       5.227   1.943 -13.534  1.00 40.85           O  
HETATM 2755  O   HOH A 560      16.522  -7.335 -22.970  1.00 42.02           O  
HETATM 2756  O   HOH A 561     -10.625  20.291 -34.852  1.00 35.57           O  
HETATM 2757  O   HOH A 562       4.060   6.651 -50.433  1.00 49.13           O  
HETATM 2758  O   HOH A 563     -11.556  11.282 -39.849  1.00 39.56           O  
HETATM 2759  O   HOH A 564      11.930 -19.429 -26.414  1.00 39.33           O  
HETATM 2760  O   HOH A 565      -1.208 -23.464 -28.450  1.00 35.26           O  
HETATM 2761  O   HOH A 566      17.896  16.692 -25.175  1.00 34.75           O  
HETATM 2762  O   HOH A 567     -17.778  -4.631 -40.890  1.00 33.79           O  
HETATM 2763  O   HOH A 568      11.318  -7.344 -44.169  1.00 37.25           O  
HETATM 2764  O   HOH A 569       5.717   0.835 -50.061  1.00 33.89           O  
HETATM 2765  O   HOH A 570      10.434  22.485 -35.977  1.00 41.72           O  
CONECT 2535 2536                                                                
CONECT 2536 2535 2537 2541                                                      
CONECT 2537 2536 2538                                                           
CONECT 2538 2537 2539                                                           
CONECT 2539 2538 2540                                                           
CONECT 2540 2539 2544                                                           
CONECT 2541 2536 2542 2543                                                      
CONECT 2542 2541                                                                
CONECT 2543 2541                                                                
CONECT 2544 2540 2545 2546                                                      
CONECT 2545 2544                                                                
CONECT 2546 2544 2547                                                           
CONECT 2547 2546 2548 2549 2550                                                 
CONECT 2548 2547                                                                
CONECT 2549 2547                                                                
CONECT 2550 2547                                                                
MASTER      338    0    1   14    9    0    5    6 2764    1   16   25          
END                                                                             
