# Supplementary material for: Mapping small molecule binding data to structural domains
Source: BMC Bioinformatics. 2012 Dec 7;13(Suppl 17):S11. doi: 10.1186/1471-2105-13-S17-S11 (PMC3521243; doi:10.1186/1471-2105-13-S17-S11)
Supplement: Additional file 4 — Session files of small molecule binding at the interface of Pfam-A domains. Zipped folder containing Qt-MG session files and required PDB files. [file 1471-2105-13-S17-S11-S4.zip › additional_file_5/1u3u.pdb]

HEADER    OXIDOREDUCTASE                          23-JUL-04   1U3U              
TITLE     CRYSTAL STRUCTURE OF HUMAN ALCOHOL DEHYDROGENASE BETA-1-              
TITLE    2 BETA-1 ISOFORM COMPLEXED WITH N-BENZYLFORMAMIDE DETERMINED           
TITLE    3 TO 1.6 ANGSTROM RESOLUTION                                           
COMPND    MOL_ID: 1;                                                            
COMPND   2 MOLECULE: ALCOHOL DEHYDROGENASE BETA CHAIN;                          
COMPND   3 CHAIN: A, B;                                                         
COMPND   4 SYNONYM: ALCOHOL DEHYDROGENASE BETA-1-BETA-1 ISOFORM;                
COMPND   5 EC: 1.1.1.1;                                                         
COMPND   6 ENGINEERED: YES                                                      
SOURCE    MOL_ID: 1;                                                            
SOURCE   2 ORGANISM_SCIENTIFIC: HOMO SAPIENS;                                   
SOURCE   3 ORGANISM_COMMON: HUMAN;                                              
SOURCE   4 ORGANISM_TAXID: 9606;                                                
SOURCE   5 GENE: ADH1B;                                                         
SOURCE   6 EXPRESSION_SYSTEM: ESCHERICHIA COLI;                                 
SOURCE   7 EXPRESSION_SYSTEM_TAXID: 562;                                        
SOURCE   8 EXPRESSION_SYSTEM_STRAIN: DH5-ALPHA;                                 
SOURCE   9 EXPRESSION_SYSTEM_VECTOR_TYPE: PLASMID;                              
SOURCE  10 EXPRESSION_SYSTEM_PLASMID: PKK2233                                   
KEYWDS    OXIDOREDUCTASE                                                        
EXPDTA    X-RAY DIFFRACTION                                                     
AUTHOR    B.J.GIBBONS,T.D.HURLEY                                                
REVDAT   2   24-FEB-09 1U3U    1       VERSN                                    
REVDAT   1   26-OCT-04 1U3U    0                                                
JRNL        AUTH   B.J.GIBBONS,T.D.HURLEY                                       
JRNL        TITL   STRUCTURE OF THREE CLASS I HUMAN ALCOHOL                     
JRNL        TITL 2 DEHYDROGENASES COMPLEXED WITH ISOENZYME SPECIFIC             
JRNL        TITL 3 FORMAMIDE INHIBITORS                                         
JRNL        REF    BIOCHEMISTRY                  V.  43 12555 2004              
JRNL        REFN                   ISSN 0006-2960                               
JRNL        PMID   15449945                                                     
JRNL        DOI    10.1021/BI0489107                                            
REMARK   1                                                                      
REMARK   2                                                                      
REMARK   2 RESOLUTION.    1.60 ANGSTROMS.                                       
REMARK   3                                                                      
REMARK   3 REFINEMENT.                                                          
REMARK   3   PROGRAM     : CNS                                                  
REMARK   3   AUTHORS     : BRUNGER,ADAMS,CLORE,DELANO,GROS,GROSSE-              
REMARK   3               : KUNSTLEVE,JIANG,KUSZEWSKI,NILGES, PANNU,             
REMARK   3               : READ,RICE,SIMONSON,WARREN                            
REMARK   3                                                                      
REMARK   3  REFINEMENT TARGET : MAXIMUM LIKELIHOOD                              
REMARK   3                                                                      
REMARK   3  DATA USED IN REFINEMENT.                                            
REMARK   3   RESOLUTION RANGE HIGH (ANGSTROMS) : 1.60                           
REMARK   3   RESOLUTION RANGE LOW  (ANGSTROMS) : 30.00                          
REMARK   3   DATA CUTOFF            (SIGMA(F)) : 0.000                          
REMARK   3   DATA CUTOFF HIGH         (ABS(F)) : NULL                           
REMARK   3   DATA CUTOFF LOW          (ABS(F)) : NULL                           
REMARK   3   COMPLETENESS (WORKING+TEST)   (%) : 90.7                           
REMARK   3   NUMBER OF REFLECTIONS             : 88679                          
REMARK   3                                                                      
REMARK   3  FIT TO DATA USED IN REFINEMENT.                                     
REMARK   3   CROSS-VALIDATION METHOD          : THROUGHOUT                      
REMARK   3   FREE R VALUE TEST SET SELECTION  : RANDOM                          
REMARK   3   R VALUE            (WORKING SET) : 0.169                           
REMARK   3   FREE R VALUE                     : 0.190                           
REMARK   3   FREE R VALUE TEST SET SIZE   (%) : NULL                            
REMARK   3   FREE R VALUE TEST SET COUNT      : 4471                            
REMARK   3   ESTIMATED ERROR OF FREE R VALUE  : NULL                            
REMARK   3                                                                      
REMARK   3  FIT IN THE HIGHEST RESOLUTION BIN.                                  
REMARK   3   TOTAL NUMBER OF BINS USED           : NULL                         
REMARK   3   BIN RESOLUTION RANGE HIGH       (A) : NULL                         
REMARK   3   BIN RESOLUTION RANGE LOW        (A) : NULL                         
REMARK   3   BIN COMPLETENESS (WORKING+TEST) (%) : NULL                         
REMARK   3   REFLECTIONS IN BIN    (WORKING SET) : NULL                         
REMARK   3   BIN R VALUE           (WORKING SET) : NULL                         
REMARK   3   BIN FREE R VALUE                    : NULL                         
REMARK   3   BIN FREE R VALUE TEST SET SIZE  (%) : NULL                         
REMARK   3   BIN FREE R VALUE TEST SET COUNT     : NULL                         
REMARK   3   ESTIMATED ERROR OF BIN FREE R VALUE : NULL                         
REMARK   3                                                                      
REMARK   3  NUMBER OF NON-HYDROGEN ATOMS USED IN REFINEMENT.                    
REMARK   3   PROTEIN ATOMS            : 5562                                    
REMARK   3   NUCLEIC ACID ATOMS       : 0                                       
REMARK   3   HETEROGEN ATOMS          : 117                                     
REMARK   3   SOLVENT ATOMS            : 1147                                    
REMARK   3                                                                      
REMARK   3  B VALUES.                                                           
REMARK   3   FROM WILSON PLOT           (A**2) : 14.80                          
REMARK   3   MEAN B VALUE      (OVERALL, A**2) : 14.80                          
REMARK   3   OVERALL ANISOTROPIC B VALUE.                                       
REMARK   3    B11 (A**2) : NULL                                                 
REMARK   3    B22 (A**2) : NULL                                                 
REMARK   3    B33 (A**2) : NULL                                                 
REMARK   3    B12 (A**2) : NULL                                                 
REMARK   3    B13 (A**2) : NULL                                                 
REMARK   3    B23 (A**2) : NULL                                                 
REMARK   3                                                                      
REMARK   3  ESTIMATED COORDINATE ERROR.                                         
REMARK   3   ESD FROM LUZZATI PLOT        (A) : 0.16                            
REMARK   3   ESD FROM SIGMAA              (A) : 0.06                            
REMARK   3   LOW RESOLUTION CUTOFF        (A) : NULL                            
REMARK   3                                                                      
REMARK   3  CROSS-VALIDATED ESTIMATED COORDINATE ERROR.                         
REMARK   3   ESD FROM C-V LUZZATI PLOT    (A) : 0.18                            
REMARK   3   ESD FROM C-V SIGMAA          (A) : 0.11                            
REMARK   3                                                                      
REMARK   3  RMS DEVIATIONS FROM IDEAL VALUES.                                   
REMARK   3   BOND LENGTHS                 (A) : 0.009                           
REMARK   3   BOND ANGLES            (DEGREES) : 2.23                            
REMARK   3   DIHEDRAL ANGLES        (DEGREES) : 25.16                           
REMARK   3   IMPROPER ANGLES        (DEGREES) : 1.46                            
REMARK   3                                                                      
REMARK   3  ISOTROPIC THERMAL MODEL : OVERALL                                   
REMARK   3                                                                      
REMARK   3  ISOTROPIC THERMAL FACTOR RESTRAINTS.    RMS    SIGMA                
REMARK   3   MAIN-CHAIN BOND              (A**2) : NULL  ; NULL                 
REMARK   3   MAIN-CHAIN ANGLE             (A**2) : NULL  ; NULL                 
REMARK   3   SIDE-CHAIN BOND              (A**2) : NULL  ; NULL                 
REMARK   3   SIDE-CHAIN ANGLE             (A**2) : NULL  ; NULL                 
REMARK   3                                                                      
REMARK   3  BULK SOLVENT MODELING.                                              
REMARK   3   METHOD USED : NULL                                                 
REMARK   3   KSOL        : NULL                                                 
REMARK   3   BSOL        : NULL                                                 
REMARK   3                                                                      
REMARK   3  NCS MODEL : NULL                                                    
REMARK   3                                                                      
REMARK   3  NCS RESTRAINTS.                         RMS   SIGMA/WEIGHT          
REMARK   3   GROUP  1  POSITIONAL            (A) : NULL  ; NULL                 
REMARK   3   GROUP  1  B-FACTOR           (A**2) : NULL  ; NULL                 
REMARK   3                                                                      
REMARK   3  PARAMETER FILE  1  : NULL                                           
REMARK   3  TOPOLOGY FILE  1   : NULL                                           
REMARK   3                                                                      
REMARK   3  OTHER REFINEMENT REMARKS: NULL                                      
REMARK   4                                                                      
REMARK   4 1U3U COMPLIES WITH FORMAT V. 3.15, 01-DEC-08                         
REMARK 100                                                                      
REMARK 100 THIS ENTRY HAS BEEN PROCESSED BY PDBJ ON 27-JUL-04.                  
REMARK 100 THE RCSB ID CODE IS RCSB023210.                                      
REMARK 200                                                                      
REMARK 200 EXPERIMENTAL DETAILS                                                 
REMARK 200  EXPERIMENT TYPE                : X-RAY DIFFRACTION                  
REMARK 200  DATE OF DATA COLLECTION        : 01-MAR-99                          
REMARK 200  TEMPERATURE           (KELVIN) : 100                                
REMARK 200  PH                             : 7.5                                
REMARK 200  NUMBER OF CRYSTALS USED        : 1                                  
REMARK 200                                                                      
REMARK 200  SYNCHROTRON              (Y/N) : N                                  
REMARK 200  RADIATION SOURCE               : ROTATING ANODE                     
REMARK 200  BEAMLINE                       : NULL                               
REMARK 200  X-RAY GENERATOR MODEL          : RIGAKU                             
REMARK 200  MONOCHROMATIC OR LAUE    (M/L) : M                                  
REMARK 200  WAVELENGTH OR RANGE        (A) : 1.54059                            
REMARK 200  MONOCHROMATOR                  : YALE MIRRORS                       
REMARK 200  OPTICS                         : NULL                               
REMARK 200                                                                      
REMARK 200  DETECTOR TYPE                  : IMAGE PLATE                        
REMARK 200  DETECTOR MANUFACTURER          : RIGAKU RAXIS IIC                   
REMARK 200  INTENSITY-INTEGRATION SOFTWARE : HKL                                
REMARK 200  DATA SCALING SOFTWARE          : CCP4 (TRUNCATE)                    
REMARK 200                                                                      
REMARK 200  NUMBER OF UNIQUE REFLECTIONS   : 88679                              
REMARK 200  RESOLUTION RANGE HIGH      (A) : 1.600                              
REMARK 200  RESOLUTION RANGE LOW       (A) : 30.000                             
REMARK 200  REJECTION CRITERIA  (SIGMA(I)) : 0.000                              
REMARK 200                                                                      
REMARK 200 OVERALL.                                                             
REMARK 200  COMPLETENESS FOR RANGE     (%) : 90.7                               
REMARK 200  DATA REDUNDANCY                : 2.400                              
REMARK 200  R MERGE                    (I) : 0.04600                            
REMARK 200  R SYM                      (I) : NULL                               
REMARK 200  <I/SIGMA(I)> FOR THE DATA SET  : 20.9000                            
REMARK 200                                                                      
REMARK 200 IN THE HIGHEST RESOLUTION SHELL.                                     
REMARK 200  HIGHEST RESOLUTION SHELL, RANGE HIGH (A) : 1.60                     
REMARK 200  HIGHEST RESOLUTION SHELL, RANGE LOW  (A) : 1.66                     
REMARK 200  COMPLETENESS FOR SHELL     (%) : 82.4                               
REMARK 200  DATA REDUNDANCY IN SHELL       : NULL                               
REMARK 200  R MERGE FOR SHELL          (I) : 0.17200                            
REMARK 200  R SYM FOR SHELL            (I) : NULL                               
REMARK 200  <I/SIGMA(I)> FOR SHELL         : 6.600                              
REMARK 200                                                                      
REMARK 200 DIFFRACTION PROTOCOL: SINGLE WAVELENGTH                              
REMARK 200 METHOD USED TO DETERMINE THE STRUCTURE: MOLECULAR REPLACEMENT        
REMARK 200 SOFTWARE USED: AMORE                                                 
REMARK 200 STARTING MODEL: PDB ENTRY 1HSZ                                       
REMARK 200                                                                      
REMARK 200 REMARK: NULL                                                         
REMARK 280                                                                      
REMARK 280 CRYSTAL                                                              
REMARK 280 SOLVENT CONTENT, VS   (%): 49.10                                     
REMARK 280 MATTHEWS COEFFICIENT, VM (ANGSTROMS**3/DA): 2.40                     
REMARK 280                                                                      
REMARK 280 CRYSTALLIZATION CONDITIONS: 15MG/ML ENZYME, 2MM NAD+, 50MM           
REMARK 280  SODIUM PHOSPHATE, AND 11.5-13% PEG 8000, PH 7.5, VAPOR              
REMARK 280  DIFFUSION, SITTING DROP, TEMPERATURE 277K                           
REMARK 290                                                                      
REMARK 290 CRYSTALLOGRAPHIC SYMMETRY                                            
REMARK 290 SYMMETRY OPERATORS FOR SPACE GROUP: P 1                              
REMARK 290                                                                      
REMARK 290      SYMOP   SYMMETRY                                                
REMARK 290     NNNMMM   OPERATOR                                                
REMARK 290       1555   X,Y,Z                                                   
REMARK 290                                                                      
REMARK 290     WHERE NNN -> OPERATOR NUMBER                                     
REMARK 290           MMM -> TRANSLATION VECTOR                                  
REMARK 290                                                                      
REMARK 290 CRYSTALLOGRAPHIC SYMMETRY TRANSFORMATIONS                            
REMARK 290 THE FOLLOWING TRANSFORMATIONS OPERATE ON THE ATOM/HETATM             
REMARK 290 RECORDS IN THIS ENTRY TO PRODUCE CRYSTALLOGRAPHICALLY                
REMARK 290 RELATED MOLECULES.                                                   
REMARK 290   SMTRY1   1  1.000000  0.000000  0.000000        0.00000            
REMARK 290   SMTRY2   1  0.000000  1.000000  0.000000        0.00000            
REMARK 290   SMTRY3   1  0.000000  0.000000  1.000000        0.00000            
REMARK 290                                                                      
REMARK 290 REMARK: NULL                                                         
REMARK 300                                                                      
REMARK 300 BIOMOLECULE: 1                                                       
REMARK 300 SEE REMARK 350 FOR THE AUTHOR PROVIDED AND/OR PROGRAM                
REMARK 300 GENERATED ASSEMBLY INFORMATION FOR THE STRUCTURE IN                  
REMARK 300 THIS ENTRY. THE REMARK MAY ALSO PROVIDE INFORMATION ON               
REMARK 300 BURIED SURFACE AREA.                                                 
REMARK 300 REMARK: THE ASSYMETRIC UNIT CONTAINS ONE HOMODIMER.                  
REMARK 350                                                                      
REMARK 350 COORDINATES FOR A COMPLETE MULTIMER REPRESENTING THE KNOWN           
REMARK 350 BIOLOGICALLY SIGNIFICANT OLIGOMERIZATION STATE OF THE                
REMARK 350 MOLECULE CAN BE GENERATED BY APPLYING BIOMT TRANSFORMATIONS          
REMARK 350 GIVEN BELOW.  BOTH NON-CRYSTALLOGRAPHIC AND                          
REMARK 350 CRYSTALLOGRAPHIC OPERATIONS ARE GIVEN.                               
REMARK 350                                                                      
REMARK 350 BIOMOLECULE: 1                                                       
REMARK 350 AUTHOR DETERMINED BIOLOGICAL UNIT: DIMERIC                           
REMARK 350 SOFTWARE DETERMINED QUATERNARY STRUCTURE: DIMERIC                    
REMARK 350 SOFTWARE USED: PISA                                                  
REMARK 350 TOTAL BURIED SURFACE AREA: 7160 ANGSTROM**2                          
REMARK 350 SURFACE AREA OF THE COMPLEX: 26290 ANGSTROM**2                       
REMARK 350 CHANGE IN SOLVENT FREE ENERGY: -130.0 KCAL/MOL                       
REMARK 350 APPLY THE FOLLOWING TO CHAINS: A, B                                  
REMARK 350   BIOMT1   1  1.000000  0.000000  0.000000        0.00000            
REMARK 350   BIOMT2   1  0.000000  1.000000  0.000000        0.00000            
REMARK 350   BIOMT3   1  0.000000  0.000000  1.000000        0.00000            
REMARK 500                                                                      
REMARK 500 GEOMETRY AND STEREOCHEMISTRY                                         
REMARK 500 SUBTOPIC: TORSION ANGLES                                             
REMARK 500                                                                      
REMARK 500 TORSION ANGLES OUTSIDE THE EXPECTED RAMACHANDRAN REGIONS:            
REMARK 500 (M=MODEL NUMBER; RES=RESIDUE NAME; C=CHAIN IDENTIFIER;               
REMARK 500 SSEQ=SEQUENCE NUMBER; I=INSERTION CODE).                             
REMARK 500                                                                      
REMARK 500 STANDARD TABLE:                                                      
REMARK 500 FORMAT:(10X,I3,1X,A3,1X,A1,I4,A1,4X,F7.2,3X,F7.2)                    
REMARK 500                                                                      
REMARK 500 EXPECTED VALUES: GJ KLEYWEGT AND TA JONES (1996). PHI/PSI-           
REMARK 500 CHOLOGY: RAMACHANDRAN REVISITED. STRUCTURE 4, 1395 - 1400            
REMARK 500                                                                      
REMARK 500  M RES CSSEQI        PSI       PHI                                   
REMARK 500    HIS A  67      -20.94   -150.38                                   
REMARK 500    SER A 144       68.00     39.79                                   
REMARK 500    CYS A 174      -73.48   -150.77                                   
REMARK 500    ILE A 269      -56.08   -131.03                                   
REMARK 500    ALA A 297      121.38    -37.12                                   
REMARK 500    ILE A 368      -87.33   -103.09                                   
REMARK 500    LEU B  65     -166.15    -79.21                                   
REMARK 500    HIS B  67      -18.42   -151.89                                   
REMARK 500    ASN B 109       -2.36   -144.96                                   
REMARK 500    SER B 144       67.67     38.14                                   
REMARK 500    CYS B 174      -72.06   -152.33                                   
REMARK 500    ILE B 269      -59.54   -133.22                                   
REMARK 500    CYS B 286       14.49   -140.78                                   
REMARK 500    LYS B 354       30.80    -98.81                                   
REMARK 500    ILE B 368      -87.56   -102.64                                   
REMARK 500                                                                      
REMARK 500 REMARK: NULL                                                         
REMARK 525                                                                      
REMARK 525 SOLVENT                                                              
REMARK 525                                                                      
REMARK 525 THE SOLVENT MOLECULES HAVE CHAIN IDENTIFIERS THAT                    
REMARK 525 INDICATE THE POLYMER CHAIN WITH WHICH THEY ARE MOST                  
REMARK 525 CLOSELY ASSOCIATED. THE REMARK LISTS ALL THE SOLVENT                 
REMARK 525 MOLECULES WHICH ARE MORE THAN 5A AWAY FROM THE                       
REMARK 525 NEAREST POLYMER CHAIN (M = MODEL NUMBER;                             
REMARK 525 RES=RESIDUE NAME; C=CHAIN IDENTIFIER; SSEQ=SEQUENCE                  
REMARK 525 NUMBER; I=INSERTION CODE):                                           
REMARK 525                                                                      
REMARK 525  M RES CSSEQI                                                        
REMARK 525    HOH B2421        DISTANCE =  6.53 ANGSTROMS                       
REMARK 525    HOH A1616        DISTANCE =  7.25 ANGSTROMS                       
REMARK 525    HOH B2641        DISTANCE =  6.30 ANGSTROMS                       
REMARK 525    HOH B2647        DISTANCE =  5.50 ANGSTROMS                       
REMARK 525    HOH B2652        DISTANCE =  6.48 ANGSTROMS                       
REMARK 525    HOH A1676        DISTANCE =  6.63 ANGSTROMS                       
REMARK 525    HOH B2681        DISTANCE =  6.90 ANGSTROMS                       
REMARK 525    HOH A1684        DISTANCE =  5.28 ANGSTROMS                       
REMARK 525    HOH A1751        DISTANCE =  7.26 ANGSTROMS                       
REMARK 525    HOH A1776        DISTANCE =  8.69 ANGSTROMS                       
REMARK 620                                                                      
REMARK 620 METAL COORDINATION                                                   
REMARK 620  (M=MODEL NUMBER; RES=RESIDUE NAME; C=CHAIN IDENTIFIER;              
REMARK 620  SSEQ=SEQUENCE NUMBER; I=INSERTION CODE):                            
REMARK 620                                                                      
REMARK 620 COORDINATION ANGLES FOR:  M RES CSSEQI METAL                         
REMARK 620                              ZN A 375  ZN                            
REMARK 620 N RES CSSEQI ATOM                                                    
REMARK 620 1 CYS A  97   SG                                                     
REMARK 620 2 CYS A 100   SG  107.7                                              
REMARK 620 3 CYS A 103   SG  116.3 106.0                                        
REMARK 620 4 CYS A 111   SG  104.1 120.3 103.0                                  
REMARK 620 N                    1     2     3                                   
REMARK 620                                                                      
REMARK 620 COORDINATION ANGLES FOR:  M RES CSSEQI METAL                         
REMARK 620                              ZN A 376  ZN                            
REMARK 620 N RES CSSEQI ATOM                                                    
REMARK 620 1 CYS A  46   SG                                                     
REMARK 620 2 HIS A  67   NE2 108.5                                              
REMARK 620 3 CYS A 174   SG  130.8 114.0                                        
REMARK 620 4 BNF A1378   O16 107.1  89.5  97.2                                  
REMARK 620 N                    1     2     3                                   
REMARK 620                                                                      
REMARK 620 COORDINATION ANGLES FOR:  M RES CSSEQI METAL                         
REMARK 620                              ZN B 375  ZN                            
REMARK 620 N RES CSSEQI ATOM                                                    
REMARK 620 1 CYS B  97   SG                                                     
REMARK 620 2 CYS B 100   SG  109.0                                              
REMARK 620 3 CYS B 103   SG  115.2 105.9                                        
REMARK 620 4 CYS B 111   SG  103.6 120.7 102.9                                  
REMARK 620 N                    1     2     3                                   
REMARK 620                                                                      
REMARK 620 COORDINATION ANGLES FOR:  M RES CSSEQI METAL                         
REMARK 620                              ZN B 376  ZN                            
REMARK 620 N RES CSSEQI ATOM                                                    
REMARK 620 1 CYS B  46   SG                                                     
REMARK 620 2 HIS B  67   NE2 108.0                                              
REMARK 620 3 CYS B 174   SG  131.4 113.4                                        
REMARK 620 4 BNF B2378   O16 106.2  92.0  97.0                                  
REMARK 620 N                    1     2     3                                   
REMARK 800                                                                      
REMARK 800 SITE                                                                 
REMARK 800 SITE_IDENTIFIER: AC1                                                 
REMARK 800 EVIDENCE_CODE: SOFTWARE                                              
REMARK 800 SITE_DESCRIPTION: BINDING SITE FOR RESIDUE ZN A 375                  
REMARK 800 SITE_IDENTIFIER: AC2                                                 
REMARK 800 EVIDENCE_CODE: SOFTWARE                                              
REMARK 800 SITE_DESCRIPTION: BINDING SITE FOR RESIDUE ZN A 376                  
REMARK 800 SITE_IDENTIFIER: AC3                                                 
REMARK 800 EVIDENCE_CODE: SOFTWARE                                              
REMARK 800 SITE_DESCRIPTION: BINDING SITE FOR RESIDUE ZN B 375                  
REMARK 800 SITE_IDENTIFIER: AC4                                                 
REMARK 800 EVIDENCE_CODE: SOFTWARE                                              
REMARK 800 SITE_DESCRIPTION: BINDING SITE FOR RESIDUE ZN B 376                  
REMARK 800 SITE_IDENTIFIER: AC5                                                 
REMARK 800 EVIDENCE_CODE: SOFTWARE                                              
REMARK 800 SITE_DESCRIPTION: BINDING SITE FOR RESIDUE PO4 B 400                 
REMARK 800 SITE_IDENTIFIER: AC6                                                 
REMARK 800 EVIDENCE_CODE: SOFTWARE                                              
REMARK 800 SITE_DESCRIPTION: BINDING SITE FOR RESIDUE NAD A 1377                
REMARK 800 SITE_IDENTIFIER: AC7                                                 
REMARK 800 EVIDENCE_CODE: SOFTWARE                                              
REMARK 800 SITE_DESCRIPTION: BINDING SITE FOR RESIDUE NAD B 2377                
REMARK 800 SITE_IDENTIFIER: AC8                                                 
REMARK 800 EVIDENCE_CODE: SOFTWARE                                              
REMARK 800 SITE_DESCRIPTION: BINDING SITE FOR RESIDUE BNF A 1378                
REMARK 800 SITE_IDENTIFIER: AC9                                                 
REMARK 800 EVIDENCE_CODE: SOFTWARE                                              
REMARK 800 SITE_DESCRIPTION: BINDING SITE FOR RESIDUE BNF B 2378                
REMARK 900                                                                      
REMARK 900 RELATED ENTRIES                                                      
REMARK 900 RELATED ID: 1HSZ   RELATED DB: PDB                                   
REMARK 900 HUMAN ALCOHOL DEHYDROGENASE, BETA-1-BETA-1 ISOENZYME                 
REMARK 900 RELATED ID: 1U3T   RELATED DB: PDB                                   
REMARK 900 HUMAN ALCOHOL DEHYDROGENASE ALPHA-ALPHA ISOFORM COMPLEXED            
REMARK 900 WITH N-CYCLOPENTYL-N-CYCLOBUTYLFORMAMIDE DETERMINED TO 2.5           
REMARK 900 ANGSTROM RESOLUTION                                                  
REMARK 900 RELATED ID: 1U3V   RELATED DB: PDB                                   
REMARK 900 HUMAN ALCOHOL DEHYDROGENASE BETA-1-BETA-1 ISOFORM COMPLEXED          
REMARK 900 WITH N-HEPTYLFORMAMIDE DETERMINED TO 1.65 ANGSTROM                   
REMARK 900 RESOLUTION                                                           
REMARK 900 RELATED ID: 1U3W   RELATED DB: PDB                                   
REMARK 900 HUMAN ALCOHOL DEHYDROGENASE GAMMA-2-GAMMA-2 ISOFORM                  
REMARK 900 COMPLEXED WITH N-1-METHYLHEPTYLFORMAMIDE DETERMINED TO 1.45          
REMARK 900 ANGSTROM RESOLUTION                                                  
DBREF  1U3U A    1   374  UNP    P00325   ADHB_HUMAN       1    374             
DBREF  1U3U B    1   374  UNP    P00325   ADHB_HUMAN       1    374             
SEQRES   1 A  374  SER THR ALA GLY LYS VAL ILE LYS CYS LYS ALA ALA VAL          
SEQRES   2 A  374  LEU TRP GLU VAL LYS LYS PRO PHE SER ILE GLU ASP VAL          
SEQRES   3 A  374  GLU VAL ALA PRO PRO LYS ALA TYR GLU VAL ARG ILE LYS          
SEQRES   4 A  374  MET VAL ALA VAL GLY ILE CYS ARG THR ASP ASP HIS VAL          
SEQRES   5 A  374  VAL SER GLY ASN LEU VAL THR PRO LEU PRO VAL ILE LEU          
SEQRES   6 A  374  GLY HIS GLU ALA ALA GLY ILE VAL GLU SER VAL GLY GLU          
SEQRES   7 A  374  GLY VAL THR THR VAL LYS PRO GLY ASP LYS VAL ILE PRO          
SEQRES   8 A  374  LEU PHE THR PRO GLN CYS GLY LYS CYS ARG VAL CYS LYS          
SEQRES   9 A  374  ASN PRO GLU SER ASN TYR CYS LEU LYS ASN ASP LEU GLY          
SEQRES  10 A  374  ASN PRO ARG GLY THR LEU GLN ASP GLY THR ARG ARG PHE          
SEQRES  11 A  374  THR CYS ARG GLY LYS PRO ILE HIS HIS PHE LEU GLY THR          
SEQRES  12 A  374  SER THR PHE SER GLN TYR THR VAL VAL ASP GLU ASN ALA          
SEQRES  13 A  374  VAL ALA LYS ILE ASP ALA ALA SER PRO LEU GLU LYS VAL          
SEQRES  14 A  374  CYS LEU ILE GLY CYS GLY PHE SER THR GLY TYR GLY SER          
SEQRES  15 A  374  ALA VAL ASN VAL ALA LYS VAL THR PRO GLY SER THR CYS          
SEQRES  16 A  374  ALA VAL PHE GLY LEU GLY GLY VAL GLY LEU SER ALA VAL          
SEQRES  17 A  374  MET GLY CYS LYS ALA ALA GLY ALA ALA ARG ILE ILE ALA          
SEQRES  18 A  374  VAL ASP ILE ASN LYS ASP LYS PHE ALA LYS ALA LYS GLU          
SEQRES  19 A  374  LEU GLY ALA THR GLU CYS ILE ASN PRO GLN ASP TYR LYS          
SEQRES  20 A  374  LYS PRO ILE GLN GLU VAL LEU LYS GLU MET THR ASP GLY          
SEQRES  21 A  374  GLY VAL ASP PHE SER PHE GLU VAL ILE GLY ARG LEU ASP          
SEQRES  22 A  374  THR MET MET ALA SER LEU LEU CYS CYS HIS GLU ALA CYS          
SEQRES  23 A  374  GLY THR SER VAL ILE VAL GLY VAL PRO PRO ALA SER GLN          
SEQRES  24 A  374  ASN LEU SER ILE ASN PRO MET LEU LEU LEU THR GLY ARG          
SEQRES  25 A  374  THR TRP LYS GLY ALA VAL TYR GLY GLY PHE LYS SER LYS          
SEQRES  26 A  374  GLU GLY ILE PRO LYS LEU VAL ALA ASP PHE MET ALA LYS          
SEQRES  27 A  374  LYS PHE SER LEU ASP ALA LEU ILE THR HIS VAL LEU PRO          
SEQRES  28 A  374  PHE GLU LYS ILE ASN GLU GLY PHE ASP LEU LEU HIS SER          
SEQRES  29 A  374  GLY LYS SER ILE ARG THR VAL LEU THR PHE                      
SEQRES   1 B  374  SER THR ALA GLY LYS VAL ILE LYS CYS LYS ALA ALA VAL          
SEQRES   2 B  374  LEU TRP GLU VAL LYS LYS PRO PHE SER ILE GLU ASP VAL          
SEQRES   3 B  374  GLU VAL ALA PRO PRO LYS ALA TYR GLU VAL ARG ILE LYS          
SEQRES   4 B  374  MET VAL ALA VAL GLY ILE CYS ARG THR ASP ASP HIS VAL          
SEQRES   5 B  374  VAL SER GLY ASN LEU VAL THR PRO LEU PRO VAL ILE LEU          
SEQRES   6 B  374  GLY HIS GLU ALA ALA GLY ILE VAL GLU SER VAL GLY GLU          
SEQRES   7 B  374  GLY VAL THR THR VAL LYS PRO GLY ASP LYS VAL ILE PRO          
SEQRES   8 B  374  LEU PHE THR PRO GLN CYS GLY LYS CYS ARG VAL CYS LYS          
SEQRES   9 B  374  ASN PRO GLU SER ASN TYR CYS LEU LYS ASN ASP LEU GLY          
SEQRES  10 B  374  ASN PRO ARG GLY THR LEU GLN ASP GLY THR ARG ARG PHE          
SEQRES  11 B  374  THR CYS ARG GLY LYS PRO ILE HIS HIS PHE LEU GLY THR          
SEQRES  12 B  374  SER THR PHE SER GLN TYR THR VAL VAL ASP GLU ASN ALA          
SEQRES  13 B  374  VAL ALA LYS ILE ASP ALA ALA SER PRO LEU GLU LYS VAL          
SEQRES  14 B  374  CYS LEU ILE GLY CYS GLY PHE SER THR GLY TYR GLY SER          
SEQRES  15 B  374  ALA VAL ASN VAL ALA LYS VAL THR PRO GLY SER THR CYS          
SEQRES  16 B  374  ALA VAL PHE GLY LEU GLY GLY VAL GLY LEU SER ALA VAL          
SEQRES  17 B  374  MET GLY CYS LYS ALA ALA GLY ALA ALA ARG ILE ILE ALA          
SEQRES  18 B  374  VAL ASP ILE ASN LYS ASP LYS PHE ALA LYS ALA LYS GLU          
SEQRES  19 B  374  LEU GLY ALA THR GLU CYS ILE ASN PRO GLN ASP TYR LYS          
SEQRES  20 B  374  LYS PRO ILE GLN GLU VAL LEU LYS GLU MET THR ASP GLY          
SEQRES  21 B  374  GLY VAL ASP PHE SER PHE GLU VAL ILE GLY ARG LEU ASP          
SEQRES  22 B  374  THR MET MET ALA SER LEU LEU CYS CYS HIS GLU ALA CYS          
SEQRES  23 B  374  GLY THR SER VAL ILE VAL GLY VAL PRO PRO ALA SER GLN          
SEQRES  24 B  374  ASN LEU SER ILE ASN PRO MET LEU LEU LEU THR GLY ARG          
SEQRES  25 B  374  THR TRP LYS GLY ALA VAL TYR GLY GLY PHE LYS SER LYS          
SEQRES  26 B  374  GLU GLY ILE PRO LYS LEU VAL ALA ASP PHE MET ALA LYS          
SEQRES  27 B  374  LYS PHE SER LEU ASP ALA LEU ILE THR HIS VAL LEU PRO          
SEQRES  28 B  374  PHE GLU LYS ILE ASN GLU GLY PHE ASP LEU LEU HIS SER          
SEQRES  29 B  374  GLY LYS SER ILE ARG THR VAL LEU THR PHE                      
HET     ZN  A 375       1                                                       
HET     ZN  A 376       1                                                       
HET     ZN  B 375       1                                                       
HET     ZN  B 376       1                                                       
HET    PO4  B 400       5                                                       
HET    NAD  A1377      44                                                       
HET    NAD  B2377      44                                                       
HET    BNF  A1378      10                                                       
HET    BNF  B2378      10                                                       
HETNAM      ZN ZINC ION                                                         
HETNAM     PO4 PHOSPHATE ION                                                    
HETNAM     NAD NICOTINAMIDE-ADENINE-DINUCLEOTIDE                                
HETNAM     BNF N-BENZYLFORMAMIDE                                                
FORMUL   3   ZN    4(ZN 2+)                                                     
FORMUL   7  PO4    O4 P 3-                                                      
FORMUL   8  NAD    2(C21 H27 N7 O14 P2)                                         
FORMUL  10  BNF    2(C8 H9 N O)                                                 
FORMUL  12  HOH   *1147(H2 O)                                                   
HELIX    1   1 CYS A   46  SER A   54  1                                   9    
HELIX    2   2 CYS A  100  ASN A  105  1                                   6    
HELIX    3   3 PRO A  165  CYS A  170  1                                   6    
HELIX    4   4 LEU A  171  GLY A  173  5                                   3    
HELIX    5   5 CYS A  174  ASN A  185  1                                  12    
HELIX    6   6 GLY A  201  ALA A  214  1                                  14    
HELIX    7   7 ASN A  225  ASP A  227  5                                   3    
HELIX    8   8 LYS A  228  LEU A  235  1                                   8    
HELIX    9   9 ASN A  242  TYR A  246  5                                   5    
HELIX   10  10 PRO A  249  THR A  258  1                                  10    
HELIX   11  11 ARG A  271  CYS A  282  1                                  12    
HELIX   12  12 PRO A  305  THR A  310  1                                   6    
HELIX   13  13 VAL A  318  PHE A  322  5                                   5    
HELIX   14  14 LYS A  323  ALA A  337  1                                  15    
HELIX   15  15 LEU A  342  ALA A  344  5                                   3    
HELIX   16  16 LYS A  354  SER A  364  1                                  11    
HELIX   17  17 CYS B   46  SER B   54  1                                   9    
HELIX   18  18 CYS B  100  ASN B  105  1                                   6    
HELIX   19  19 PRO B  165  CYS B  170  1                                   6    
HELIX   20  20 LEU B  171  GLY B  173  5                                   3    
HELIX   21  21 CYS B  174  ASN B  185  1                                  12    
HELIX   22  22 GLY B  201  ALA B  214  1                                  14    
HELIX   23  23 ASN B  225  ASP B  227  5                                   3    
HELIX   24  24 LYS B  228  LEU B  235  1                                   8    
HELIX   25  25 ASN B  242  TYR B  246  5                                   5    
HELIX   26  26 PRO B  249  THR B  258  1                                  10    
HELIX   27  27 ARG B  271  CYS B  282  1                                  12    
HELIX   28  28 PRO B  305  THR B  310  1                                   6    
HELIX   29  29 VAL B  318  PHE B  322  5                                   5    
HELIX   30  30 LYS B  323  ALA B  337  1                                  15    
HELIX   31  31 LEU B  342  ALA B  344  5                                   3    
HELIX   32  32 LYS B  354  GLY B  365  1                                  12    
SHEET    1   A 5 VAL A  63  ILE A  64  0                                        
SHEET    2   A 5 ILE A   7  LEU A  14 -1  N  LEU A  14   O  VAL A  63           
SHEET    3   A 5 SER A  22  VAL A  28 -1  O  VAL A  26   N  CYS A   9           
SHEET    4   A 5 PHE A 130  CYS A 132 -1  O  THR A 131   N  GLU A  27           
SHEET    5   A 5 LYS A 135  ILE A 137 -1  O  LYS A 135   N  CYS A 132           
SHEET    1   B 5 TYR A 149  ASP A 153  0                                        
SHEET    2   B 5 GLU A  35  GLY A  44 -1  N  VAL A  36   O  VAL A 152           
SHEET    3   B 5 GLU A  68  VAL A  76 -1  O  ILE A  72   N  LYS A  39           
SHEET    4   B 5 LYS A  88  PRO A  91 -1  O  VAL A  89   N  GLY A  71           
SHEET    5   B 5 VAL A 157  LYS A 159 -1  O  ALA A 158   N  ILE A  90           
SHEET    1   C 4 TYR A 149  ASP A 153  0                                        
SHEET    2   C 4 GLU A  35  GLY A  44 -1  N  VAL A  36   O  VAL A 152           
SHEET    3   C 4 ARG A 369  THR A 373 -1  O  LEU A 372   N  VAL A  43           
SHEET    4   C 4 ILE A 346  PRO A 351  1  N  HIS A 348   O  VAL A 371           
SHEET    1   D12 GLU A 239  ILE A 241  0                                        
SHEET    2   D12 ARG A 218  VAL A 222  1  N  ALA A 221   O  GLU A 239           
SHEET    3   D12 THR A 194  PHE A 198  1  N  VAL A 197   O  VAL A 222           
SHEET    4   D12 PHE A 264  GLU A 267  1  O  PHE A 266   N  PHE A 198           
SHEET    5   D12 THR A 288  ILE A 291  1  O  VAL A 290   N  SER A 265           
SHEET    6   D12 THR A 313  GLY A 316  1  O  LYS A 315   N  ILE A 291           
SHEET    7   D12 THR B 313  GLY B 316 -1  O  TRP B 314   N  TRP A 314           
SHEET    8   D12 THR B 288  ILE B 291  1  N  ILE B 291   O  LYS B 315           
SHEET    9   D12 PHE B 264  GLU B 267  1  N  SER B 265   O  VAL B 290           
SHEET   10   D12 THR B 194  PHE B 198  1  N  PHE B 198   O  PHE B 266           
SHEET   11   D12 ARG B 218  VAL B 222  1  O  ILE B 220   N  CYS B 195           
SHEET   12   D12 GLU B 239  ILE B 241  1  O  GLU B 239   N  ALA B 221           
SHEET    1   E 2 LEU A 301  ILE A 303  0                                        
SHEET    2   E 2 LEU B 301  ILE B 303 -1  O  LEU B 301   N  ILE A 303           
SHEET    1   F 5 VAL B  63  ILE B  64  0                                        
SHEET    2   F 5 ILE B   7  LEU B  14 -1  N  LEU B  14   O  VAL B  63           
SHEET    3   F 5 SER B  22  VAL B  28 -1  O  VAL B  26   N  CYS B   9           
SHEET    4   F 5 PHE B 130  CYS B 132 -1  O  THR B 131   N  GLU B  27           
SHEET    5   F 5 LYS B 135  ILE B 137 -1  O  LYS B 135   N  CYS B 132           
SHEET    1   G 5 TYR B 149  ASP B 153  0                                        
SHEET    2   G 5 GLU B  35  GLY B  44 -1  N  VAL B  36   O  VAL B 152           
SHEET    3   G 5 GLU B  68  VAL B  76 -1  O  ILE B  72   N  LYS B  39           
SHEET    4   G 5 LYS B  88  PRO B  91 -1  O  VAL B  89   N  GLY B  71           
SHEET    5   G 5 VAL B 157  LYS B 159 -1  O  ALA B 158   N  ILE B  90           
SHEET    1   H 4 TYR B 149  ASP B 153  0                                        
SHEET    2   H 4 GLU B  35  GLY B  44 -1  N  VAL B  36   O  VAL B 152           
SHEET    3   H 4 ARG B 369  THR B 373 -1  O  LEU B 372   N  VAL B  43           
SHEET    4   H 4 ILE B 346  PRO B 351  1  N  LEU B 350   O  THR B 373           
LINK        ZN    ZN A 375                 SG  CYS A  97     1555   1555  2.33  
LINK        ZN    ZN A 375                 SG  CYS A 100     1555   1555  2.35  
LINK        ZN    ZN A 375                 SG  CYS A 103     1555   1555  2.33  
LINK        ZN    ZN A 375                 SG  CYS A 111     1555   1555  2.33  
LINK        ZN    ZN A 376                 SG  CYS A  46     1555   1555  2.33  
LINK        ZN    ZN A 376                 NE2 HIS A  67     1555   1555  2.05  
LINK        ZN    ZN A 376                 SG  CYS A 174     1555   1555  2.27  
LINK        ZN    ZN B 375                 SG  CYS B  97     1555   1555  2.36  
LINK        ZN    ZN B 375                 SG  CYS B 100     1555   1555  2.30  
LINK        ZN    ZN B 375                 SG  CYS B 103     1555   1555  2.37  
LINK        ZN    ZN B 375                 SG  CYS B 111     1555   1555  2.34  
LINK        ZN    ZN B 376                 SG  CYS B  46     1555   1555  2.31  
LINK        ZN    ZN B 376                 NE2 HIS B  67     1555   1555  2.07  
LINK        ZN    ZN B 376                 SG  CYS B 174     1555   1555  2.24  
LINK        ZN    ZN A 376                 O16 BNF A1378     1555   1555  2.21  
LINK        ZN    ZN B 376                 O16 BNF B2378     1555   1555  2.21  
CISPEP   1 LEU A   61    PRO A   62          0         3.39                     
CISPEP   2 LEU B   61    PRO B   62          0        -4.44                     
SITE     1 AC1  4 CYS A  97  CYS A 100  CYS A 103  CYS A 111                    
SITE     1 AC2  5 CYS A  46  HIS A  67  CYS A 174  NAD A1377                    
SITE     2 AC2  5 BNF A1378                                                     
SITE     1 AC3  4 CYS B  97  CYS B 100  CYS B 103  CYS B 111                    
SITE     1 AC4  5 CYS B  46  HIS B  67  CYS B 174  NAD B2377                    
SITE     2 AC4  5 BNF B2378                                                     
SITE     1 AC5  9 SER A   1  LYS A   5  HOH A1613  HOH A1725                    
SITE     2 AC5  9 THR B 127  ARG B 128  HOH B2483  HOH B2545                    
SITE     3 AC5  9 HOH B2817                                                     
SITE     1 AC6 36 ARG A  47  THR A  48  HIS A  51  PHE A  93                    
SITE     2 AC6 36 CYS A 174  THR A 178  GLY A 199  LEU A 200                    
SITE     3 AC6 36 GLY A 201  GLY A 202  VAL A 203  ASP A 223                    
SITE     4 AC6 36 ILE A 224  LYS A 228  VAL A 268  ILE A 269                    
SITE     5 AC6 36 ARG A 271  VAL A 292  GLY A 293  VAL A 294                    
SITE     6 AC6 36 ALA A 317  VAL A 318  TYR A 319  LEU A 362                    
SITE     7 AC6 36 ARG A 369   ZN A 376  BNF A1378  HOH A1397                    
SITE     8 AC6 36 HOH A1413  HOH A1425  HOH A1426  HOH A1448                    
SITE     9 AC6 36 HOH A1471  HOH A1515  HOH A1719  HOH A1839                    
SITE     1 AC7 34 ARG B  47  THR B  48  HIS B  51  PHE B  93                    
SITE     2 AC7 34 CYS B 174  THR B 178  GLY B 199  LEU B 200                    
SITE     3 AC7 34 GLY B 201  GLY B 202  VAL B 203  ASP B 223                    
SITE     4 AC7 34 ILE B 224  LYS B 228  VAL B 268  ILE B 269                    
SITE     5 AC7 34 ARG B 271  VAL B 292  VAL B 294  ALA B 317                    
SITE     6 AC7 34 VAL B 318  TYR B 319  LEU B 362  ARG B 369                    
SITE     7 AC7 34  ZN B 376  BNF B2378  HOH B2428  HOH B2446                    
SITE     8 AC7 34 HOH B2470  HOH B2476  HOH B2491  HOH B2503                    
SITE     9 AC7 34 HOH B2579  HOH B2873                                          
SITE     1 AC8  7 CYS A  46  THR A  48  HIS A  67  PHE A  93                    
SITE     2 AC8  7 CYS A 174   ZN A 376  NAD A1377                               
SITE     1 AC9  8 CYS B  46  THR B  48  HIS B  67  PHE B  93                    
SITE     2 AC9  8 LEU B 116  CYS B 174   ZN B 376  NAD B2377                    
CRYST1   44.080   52.510   90.120  79.76  89.67  68.97 P 1           2          
ORIGX1      1.000000  0.000000  0.000000        0.00000                         
ORIGX2      0.000000  1.000000  0.000000        0.00000                         
ORIGX3      0.000000  0.000000  1.000000        0.00000                         
SCALE1      0.022686 -0.008722  0.001539        0.00000                         
SCALE2      0.000000  0.020403 -0.003911        0.00000                         
SCALE3      0.000000  0.000000  0.011298        0.00000                         
ATOM      1  N   SER A   1      13.064  10.136 -50.591  1.00 14.63           N  
ATOM      2  CA  SER A   1      12.844  10.943 -49.350  1.00 14.71           C  
ATOM      3  C   SER A   1      11.492  10.605 -48.725  1.00 13.46           C  
ATOM      4  O   SER A   1      10.566  10.183 -49.417  1.00 12.60           O  
ATOM      5  CB  SER A   1      12.898  12.433 -49.677  1.00 15.82           C  
ATOM      6  OG  SER A   1      11.845  12.765 -50.577  1.00 15.35           O  
ATOM      7  N   THR A   2      11.395  10.764 -47.407  1.00 11.65           N  
ATOM      8  CA  THR A   2      10.142  10.487 -46.707  1.00 11.11           C  
ATOM      9  C   THR A   2       9.657  11.650 -45.839  1.00  9.78           C  
ATOM     10  O   THR A   2       8.455  11.756 -45.600  1.00 10.43           O  
ATOM     11  CB  THR A   2      10.241   9.236 -45.831  1.00 10.07           C  
ATOM     12  OG1 THR A   2      11.361   9.365 -44.958  1.00 12.33           O  
ATOM     13  CG2 THR A   2      10.397   7.983 -46.690  1.00 15.57           C  
ATOM     14  N   ALA A   3      10.572  12.511 -45.389  1.00 11.30           N  
ATOM     15  CA  ALA A   3      10.173  13.633 -44.541  1.00 10.62           C  
ATOM     16  C   ALA A   3       9.087  14.487 -45.198  1.00 11.83           C  
ATOM     17  O   ALA A   3       9.177  14.839 -46.378  1.00 12.89           O  
ATOM     18  CB  ALA A   3      11.369  14.478 -44.189  1.00 12.25           C  
ATOM     19  N   GLY A   4       8.052  14.786 -44.431  1.00  9.60           N  
ATOM     20  CA  GLY A   4       6.949  15.593 -44.921  1.00  8.94           C  
ATOM     21  C   GLY A   4       5.926  14.837 -45.741  1.00 11.88           C  
ATOM     22  O   GLY A   4       4.887  15.395 -46.111  1.00 10.77           O  
ATOM     23  N   LYS A   5       6.194  13.558 -46.007  1.00  9.57           N  
ATOM     24  CA  LYS A   5       5.278  12.757 -46.808  1.00 11.42           C  
ATOM     25  C   LYS A   5       4.609  11.653 -46.006  1.00 11.21           C  
ATOM     26  O   LYS A   5       5.098  11.217 -44.979  1.00 12.07           O  
ATOM     27  CB  LYS A   5       6.020  12.047 -47.937  1.00 12.49           C  
ATOM     28  CG  LYS A   5       6.901  12.909 -48.805  1.00 13.35           C  
ATOM     29  CD  LYS A   5       7.715  12.013 -49.744  1.00 11.67           C  
ATOM     30  CE  LYS A   5       8.533  12.851 -50.703  1.00 16.15           C  
ATOM     31  NZ  LYS A   5       9.209  12.017 -51.752  1.00 12.66           N  
ATOM     32  N   VAL A   6       3.453  11.246 -46.490  1.00  8.60           N  
ATOM     33  CA  VAL A   6       2.763  10.109 -45.911  1.00  8.20           C  
ATOM     34  C   VAL A   6       3.666   8.901 -46.234  1.00 10.40           C  
ATOM     35  O   VAL A   6       4.221   8.823 -47.336  1.00 10.99           O  
ATOM     36  CB  VAL A   6       1.429   9.865 -46.642  1.00  9.61           C  
ATOM     37  CG1 VAL A   6       0.827   8.527 -46.231  1.00 12.75           C  
ATOM     38  CG2 VAL A   6       0.463  11.002 -46.333  1.00 13.56           C  
ATOM     39  N   ILE A   7       3.888   8.024 -45.253  1.00 10.52           N  
ATOM     40  CA  ILE A   7       4.685   6.824 -45.497  1.00  9.00           C  
ATOM     41  C   ILE A   7       3.747   5.634 -45.649  1.00 10.26           C  
ATOM     42  O   ILE A   7       2.771   5.510 -44.909  1.00  9.90           O  
ATOM     43  CB  ILE A   7       5.681   6.520 -44.351  1.00  9.25           C  
ATOM     44  CG1 ILE A   7       6.903   7.419 -44.473  1.00 12.26           C  
ATOM     45  CG2 ILE A   7       6.107   5.052 -44.359  1.00 13.89           C  
ATOM     46  CD1 ILE A   7       7.917   7.240 -43.349  1.00 11.86           C  
ATOM     47  N   LYS A   8       4.000   4.806 -46.659  1.00 11.50           N  
ATOM     48  CA  LYS A   8       3.213   3.585 -46.852  1.00 10.77           C  
ATOM     49  C   LYS A   8       4.126   2.468 -46.360  1.00 10.92           C  
ATOM     50  O   LYS A   8       5.265   2.361 -46.791  1.00 10.80           O  
ATOM     51  CB  LYS A   8       2.872   3.401 -48.337  1.00 14.57           C  
ATOM     52  CG  LYS A   8       1.902   4.441 -48.858  1.00 16.05           C  
ATOM     53  CD  LYS A   8       1.556   4.176 -50.310  1.00 17.16           C  
ATOM     54  CE  LYS A   8       0.482   5.134 -50.772  1.00 19.10           C  
ATOM     55  NZ  LYS A   8       0.154   4.932 -52.217  1.00 20.76           N  
ATOM     56  N   CYS A   9       3.643   1.660 -45.424  1.00  9.89           N  
ATOM     57  CA  CYS A   9       4.486   0.590 -44.884  1.00  8.73           C  
ATOM     58  C   CYS A   9       3.615  -0.540 -44.343  1.00  9.26           C  
ATOM     59  O   CYS A   9       2.399  -0.508 -44.463  1.00 11.40           O  
ATOM     60  CB  CYS A   9       5.413   1.138 -43.772  1.00  8.99           C  
ATOM     61  SG  CYS A   9       4.522   1.652 -42.262  1.00 11.21           S  
ATOM     62  N   LYS A  10       4.251  -1.527 -43.731  1.00  9.64           N  
ATOM     63  CA  LYS A  10       3.529  -2.659 -43.192  1.00 11.25           C  
ATOM     64  C   LYS A  10       3.377  -2.514 -41.691  1.00 11.63           C  
ATOM     65  O   LYS A  10       4.235  -1.925 -41.027  1.00 11.09           O  
ATOM     66  CB  LYS A  10       4.310  -3.928 -43.533  1.00 10.92           C  
ATOM     67  CG  LYS A  10       4.723  -3.951 -45.001  1.00 21.22           C  
ATOM     68  CD  LYS A  10       5.124  -5.328 -45.493  1.00 23.13           C  
ATOM     69  CE  LYS A  10       5.038  -5.414 -47.045  1.00 22.26           C  
ATOM     70  NZ  LYS A  10       5.200  -6.821 -47.567  1.00 22.65           N  
ATOM     71  N   ALA A  11       2.254  -2.987 -41.171  1.00 10.93           N  
ATOM     72  CA  ALA A  11       2.009  -2.960 -39.730  1.00  9.86           C  
ATOM     73  C   ALA A  11       1.127  -4.132 -39.372  1.00 10.27           C  
ATOM     74  O   ALA A  11       0.407  -4.665 -40.224  1.00 13.47           O  
ATOM     75  CB  ALA A  11       1.344  -1.671 -39.301  1.00 10.21           C  
ATOM     76  N   ALA A  12       1.166  -4.512 -38.092  1.00  8.40           N  
ATOM     77  CA  ALA A  12       0.332  -5.604 -37.609  1.00  7.77           C  
ATOM     78  C   ALA A  12      -0.892  -4.941 -36.983  1.00  9.98           C  
ATOM     79  O   ALA A  12      -0.770  -4.245 -35.970  1.00  8.93           O  
ATOM     80  CB  ALA A  12       1.089  -6.438 -36.592  1.00  9.15           C  
ATOM     81  N   VAL A  13      -2.042  -5.117 -37.629  1.00  8.81           N  
ATOM     82  CA  VAL A  13      -3.286  -4.513 -37.182  1.00  8.95           C  
ATOM     83  C   VAL A  13      -4.203  -5.519 -36.495  1.00 11.60           C  
ATOM     84  O   VAL A  13      -4.319  -6.670 -36.939  1.00  9.85           O  
ATOM     85  CB  VAL A  13      -4.086  -3.885 -38.385  1.00  9.08           C  
ATOM     86  CG1 VAL A  13      -5.407  -3.313 -37.917  1.00  8.98           C  
ATOM     87  CG2 VAL A  13      -3.256  -2.804 -39.092  1.00  9.44           C  
ATOM     88  N   LEU A  14      -4.754  -5.118 -35.342  1.00  8.42           N  
ATOM     89  CA  LEU A  14      -5.706  -5.952 -34.625  1.00  8.24           C  
ATOM     90  C   LEU A  14      -7.069  -5.349 -34.932  1.00  9.94           C  
ATOM     91  O   LEU A  14      -7.395  -4.259 -34.457  1.00  9.91           O  
ATOM     92  CB  LEU A  14      -5.450  -5.941 -33.120  1.00  7.09           C  
ATOM     93  CG  LEU A  14      -6.383  -6.865 -32.344  1.00 10.55           C  
ATOM     94  CD1 LEU A  14      -6.067  -8.334 -32.689  1.00 13.36           C  
ATOM     95  CD2 LEU A  14      -6.227  -6.597 -30.842  1.00 10.95           C  
ATOM     96  N   TRP A  15      -7.841  -6.039 -35.779  1.00 11.21           N  
ATOM     97  CA  TRP A  15      -9.152  -5.563 -36.170  1.00 13.11           C  
ATOM     98  C   TRP A  15     -10.245  -5.929 -35.191  1.00 13.22           C  
ATOM     99  O   TRP A  15     -11.218  -5.202 -35.037  1.00 14.82           O  
ATOM    100  CB  TRP A  15      -9.530  -6.151 -37.543  1.00 13.58           C  
ATOM    101  CG  TRP A  15      -8.651  -5.712 -38.679  1.00 14.11           C  
ATOM    102  CD1 TRP A  15      -7.671  -6.438 -39.297  1.00 13.56           C  
ATOM    103  CD2 TRP A  15      -8.715  -4.457 -39.369  1.00 13.20           C  
ATOM    104  NE1 TRP A  15      -7.116  -5.710 -40.332  1.00 12.83           N  
ATOM    105  CE2 TRP A  15      -7.739  -4.488 -40.390  1.00 12.53           C  
ATOM    106  CE3 TRP A  15      -9.498  -3.306 -39.211  1.00 10.93           C  
ATOM    107  CZ2 TRP A  15      -7.543  -3.414 -41.274  1.00 11.61           C  
ATOM    108  CZ3 TRP A  15      -9.302  -2.241 -40.088  1.00 12.16           C  
ATOM    109  CH2 TRP A  15      -8.327  -2.298 -41.096  1.00 11.90           C  
ATOM    110  N   GLU A  16     -10.045  -7.031 -34.475  1.00 11.04           N  
ATOM    111  CA  GLU A  16     -11.066  -7.545 -33.570  1.00 15.16           C  
ATOM    112  C   GLU A  16     -10.384  -8.310 -32.445  1.00 13.41           C  
ATOM    113  O   GLU A  16      -9.327  -8.913 -32.657  1.00 14.39           O  
ATOM    114  CB  GLU A  16     -11.947  -8.492 -34.405  1.00 14.98           C  
ATOM    115  CG  GLU A  16     -13.099  -9.174 -33.694  1.00 21.98           C  
ATOM    116  CD  GLU A  16     -13.880 -10.101 -34.633  1.00 25.42           C  
ATOM    117  OE1 GLU A  16     -14.649 -10.961 -34.136  1.00 31.02           O  
ATOM    118  OE2 GLU A  16     -13.741  -9.963 -35.872  1.00 26.83           O  
ATOM    119  N   VAL A  17     -10.955  -8.263 -31.242  1.00 12.09           N  
ATOM    120  CA  VAL A  17     -10.358  -9.001 -30.132  1.00 13.43           C  
ATOM    121  C   VAL A  17     -10.429 -10.492 -30.408  1.00 13.93           C  
ATOM    122  O   VAL A  17     -11.225 -10.949 -31.239  1.00 15.49           O  
ATOM    123  CB  VAL A  17     -11.049  -8.713 -28.775  1.00 15.43           C  
ATOM    124  CG1 VAL A  17     -10.866  -7.264 -28.408  1.00 17.92           C  
ATOM    125  CG2 VAL A  17     -12.532  -9.098 -28.825  1.00 15.53           C  
ATOM    126  N   LYS A  18      -9.522 -11.232 -29.775  1.00 11.69           N  
ATOM    127  CA  LYS A  18      -9.462 -12.693 -29.872  1.00 13.04           C  
ATOM    128  C   LYS A  18      -9.247 -13.249 -31.281  1.00 17.03           C  
ATOM    129  O   LYS A  18      -9.670 -14.375 -31.590  1.00 17.92           O  
ATOM    130  CB  LYS A  18     -10.715 -13.305 -29.223  1.00 15.30           C  
ATOM    131  CG  LYS A  18     -10.842 -12.996 -27.718  1.00 15.43           C  
ATOM    132  CD  LYS A  18     -12.208 -13.406 -27.154  1.00 19.68           C  
ATOM    133  CE  LYS A  18     -12.304 -13.049 -25.673  1.00 24.63           C  
ATOM    134  NZ  LYS A  18     -13.566 -13.516 -25.017  1.00 27.37           N  
ATOM    135  N   LYS A  19      -8.537 -12.476 -32.101  1.00 12.34           N  
ATOM    136  CA  LYS A  19      -8.223 -12.850 -33.473  1.00 13.86           C  
ATOM    137  C   LYS A  19      -6.731 -12.616 -33.691  1.00 15.26           C  
ATOM    138  O   LYS A  19      -6.073 -11.882 -32.929  1.00 13.30           O  
ATOM    139  CB  LYS A  19      -9.013 -11.988 -34.468  1.00 19.41           C  
ATOM    140  CG  LYS A  19     -10.534 -12.175 -34.422  1.00 20.93           C  
ATOM    141  CD  LYS A  19     -10.972 -13.514 -34.995  1.00 23.33           C  
ATOM    142  CE  LYS A  19     -12.503 -13.600 -35.091  1.00 23.88           C  
ATOM    143  NZ  LYS A  19     -12.967 -14.884 -35.686  1.00 29.59           N  
ATOM    144  N   PRO A  20      -6.161 -13.264 -34.716  1.00 13.38           N  
ATOM    145  CA  PRO A  20      -4.738 -13.102 -35.018  1.00 13.17           C  
ATOM    146  C   PRO A  20      -4.488 -11.691 -35.543  1.00 11.83           C  
ATOM    147  O   PRO A  20      -5.413 -10.982 -35.923  1.00 11.70           O  
ATOM    148  CB  PRO A  20      -4.501 -14.115 -36.139  1.00 15.74           C  
ATOM    149  CG  PRO A  20      -5.561 -15.142 -35.934  1.00 18.13           C  
ATOM    150  CD  PRO A  20      -6.762 -14.329 -35.539  1.00 14.78           C  
ATOM    151  N   PHE A  21      -3.238 -11.270 -35.485  1.00 10.78           N  
ATOM    152  CA  PHE A  21      -2.893  -9.976 -36.043  1.00  9.76           C  
ATOM    153  C   PHE A  21      -2.890 -10.148 -37.554  1.00 12.00           C  
ATOM    154  O   PHE A  21      -2.574 -11.220 -38.063  1.00 12.30           O  
ATOM    155  CB  PHE A  21      -1.481  -9.547 -35.628  1.00 10.47           C  
ATOM    156  CG  PHE A  21      -1.352  -9.198 -34.191  1.00 11.23           C  
ATOM    157  CD1 PHE A  21      -0.956 -10.155 -33.268  1.00 11.15           C  
ATOM    158  CD2 PHE A  21      -1.632  -7.908 -33.750  1.00 10.70           C  
ATOM    159  CE1 PHE A  21      -0.846  -9.831 -31.927  1.00 12.98           C  
ATOM    160  CE2 PHE A  21      -1.516  -7.576 -32.401  1.00  7.84           C  
ATOM    161  CZ  PHE A  21      -1.124  -8.537 -31.495  1.00 11.80           C  
ATOM    162  N   SER A  22      -3.208  -9.074 -38.266  1.00 14.23           N  
ATOM    163  CA  SER A  22      -3.194  -9.130 -39.718  1.00 14.31           C  
ATOM    164  C   SER A  22      -2.132  -8.162 -40.186  1.00 15.56           C  
ATOM    165  O   SER A  22      -2.161  -6.990 -39.813  1.00 12.32           O  
ATOM    166  CB  SER A  22      -4.546  -8.708 -40.291  1.00 15.27           C  
ATOM    167  OG  SER A  22      -4.527  -8.866 -41.707  1.00 16.76           O  
ATOM    168  N   ILE A  23      -1.158  -8.665 -40.932  1.00 14.21           N  
ATOM    169  CA  ILE A  23      -0.110  -7.811 -41.463  1.00 14.41           C  
ATOM    170  C   ILE A  23      -0.720  -7.097 -42.666  1.00 15.45           C  
ATOM    171  O   ILE A  23      -0.949  -7.710 -43.714  1.00 18.37           O  
ATOM    172  CB  ILE A  23       1.139  -8.602 -41.905  1.00 17.10           C  
ATOM    173  CG1 ILE A  23       1.756  -9.330 -40.707  1.00 20.06           C  
ATOM    174  CG2 ILE A  23       2.158  -7.666 -42.536  1.00 16.42           C  
ATOM    175  CD1 ILE A  23       2.265  -8.407 -39.633  1.00 20.19           C  
ATOM    176  N   GLU A  24      -0.892  -5.788 -42.524  1.00 11.80           N  
ATOM    177  CA  GLU A  24      -1.522  -4.952 -43.543  1.00 11.10           C  
ATOM    178  C   GLU A  24      -0.630  -3.844 -44.052  1.00 11.92           C  
ATOM    179  O   GLU A  24       0.363  -3.462 -43.425  1.00 10.39           O  
ATOM    180  CB  GLU A  24      -2.712  -4.224 -42.919  1.00 10.06           C  
ATOM    181  CG  GLU A  24      -3.754  -5.102 -42.212  1.00  8.23           C  
ATOM    182  CD  GLU A  24      -4.805  -5.653 -43.141  1.00 12.65           C  
ATOM    183  OE1 GLU A  24      -4.842  -5.264 -44.329  1.00 18.16           O  
ATOM    184  OE2 GLU A  24      -5.633  -6.468 -42.675  1.00 14.95           O  
ATOM    185  N   ASP A  25      -1.016  -3.319 -45.208  1.00  8.43           N  
ATOM    186  CA  ASP A  25      -0.347  -2.136 -45.749  1.00 10.20           C  
ATOM    187  C   ASP A  25      -1.098  -0.991 -45.071  1.00 10.73           C  
ATOM    188  O   ASP A  25      -2.338  -0.966 -45.065  1.00 10.37           O  
ATOM    189  CB  ASP A  25      -0.556  -2.032 -47.258  1.00 11.73           C  
ATOM    190  CG  ASP A  25       0.352  -2.949 -48.029  1.00 15.92           C  
ATOM    191  OD1 ASP A  25       1.398  -3.350 -47.495  1.00 21.42           O  
ATOM    192  OD2 ASP A  25       0.037  -3.225 -49.197  1.00 25.90           O  
ATOM    193  N   VAL A  26      -0.354  -0.096 -44.426  1.00 11.73           N  
ATOM    194  CA  VAL A  26      -0.942   1.053 -43.747  1.00 11.04           C  
ATOM    195  C   VAL A  26      -0.309   2.359 -44.222  1.00 10.25           C  
ATOM    196  O   VAL A  26       0.714   2.346 -44.917  1.00 10.16           O  
ATOM    197  CB  VAL A  26      -0.733   0.973 -42.220  1.00  8.26           C  
ATOM    198  CG1 VAL A  26      -1.359  -0.304 -41.677  1.00  8.77           C  
ATOM    199  CG2 VAL A  26       0.747   1.012 -41.889  1.00 11.38           C  
ATOM    200  N   GLU A  27      -0.979   3.474 -43.922  1.00  9.19           N  
ATOM    201  CA  GLU A  27      -0.443   4.793 -44.246  1.00  8.24           C  
ATOM    202  C   GLU A  27      -0.172   5.516 -42.927  1.00 10.26           C  
ATOM    203  O   GLU A  27      -1.037   5.537 -42.048  1.00 10.69           O  
ATOM    204  CB  GLU A  27      -1.419   5.603 -45.098  1.00 11.70           C  
ATOM    205  CG  GLU A  27      -1.711   4.964 -46.454  1.00 10.33           C  
ATOM    206  CD  GLU A  27      -2.830   3.931 -46.390  1.00 11.19           C  
ATOM    207  OE1 GLU A  27      -3.819   4.170 -45.675  1.00 16.29           O  
ATOM    208  OE2 GLU A  27      -2.729   2.882 -47.066  1.00 14.43           O  
ATOM    209  N   VAL A  28       1.030   6.074 -42.812  1.00 10.35           N  
ATOM    210  CA  VAL A  28       1.483   6.797 -41.618  1.00  9.28           C  
ATOM    211  C   VAL A  28       1.697   8.266 -41.957  1.00  8.20           C  
ATOM    212  O   VAL A  28       2.563   8.618 -42.769  1.00  9.69           O  
ATOM    213  CB  VAL A  28       2.790   6.210 -41.061  1.00  8.90           C  
ATOM    214  CG1 VAL A  28       3.095   6.830 -39.696  1.00 10.00           C  
ATOM    215  CG2 VAL A  28       2.664   4.698 -40.906  1.00 10.52           C  
ATOM    216  N   ALA A  29       0.881   9.127 -41.362  1.00  8.82           N  
ATOM    217  CA  ALA A  29       0.980  10.562 -41.613  1.00  9.52           C  
ATOM    218  C   ALA A  29       2.281  11.152 -41.092  1.00 11.04           C  
ATOM    219  O   ALA A  29       2.943  10.566 -40.234  1.00  8.81           O  
ATOM    220  CB  ALA A  29      -0.180  11.277 -40.979  1.00 11.20           C  
ATOM    221  N   PRO A  30       2.710  12.285 -41.673  1.00  9.25           N  
ATOM    222  CA  PRO A  30       3.951  12.882 -41.179  1.00  9.90           C  
ATOM    223  C   PRO A  30       3.736  13.412 -39.771  1.00  8.59           C  
ATOM    224  O   PRO A  30       2.609  13.689 -39.368  1.00  8.95           O  
ATOM    225  CB  PRO A  30       4.236  14.011 -42.182  1.00 14.95           C  
ATOM    226  CG  PRO A  30       2.956  14.291 -42.809  1.00 15.32           C  
ATOM    227  CD  PRO A  30       2.242  12.964 -42.891  1.00 12.04           C  
ATOM    228  N   PRO A  31       4.824  13.546 -39.004  1.00  9.83           N  
ATOM    229  CA  PRO A  31       4.664  14.041 -37.643  1.00  9.47           C  
ATOM    230  C   PRO A  31       4.245  15.507 -37.551  1.00 11.16           C  
ATOM    231  O   PRO A  31       4.708  16.344 -38.331  1.00 12.22           O  
ATOM    232  CB  PRO A  31       6.046  13.814 -37.039  1.00 11.69           C  
ATOM    233  CG  PRO A  31       6.983  13.967 -38.236  1.00  9.42           C  
ATOM    234  CD  PRO A  31       6.227  13.189 -39.287  1.00  9.56           C  
ATOM    235  N   LYS A  32       3.321  15.794 -36.639  1.00 11.59           N  
ATOM    236  CA  LYS A  32       2.879  17.165 -36.418  1.00 12.05           C  
ATOM    237  C   LYS A  32       3.873  17.836 -35.469  1.00 11.79           C  
ATOM    238  O   LYS A  32       4.922  17.279 -35.131  1.00  9.70           O  
ATOM    239  CB  LYS A  32       1.477  17.189 -35.804  1.00 14.93           C  
ATOM    240  CG  LYS A  32       0.362  16.685 -36.717  1.00 16.76           C  
ATOM    241  CD  LYS A  32      -0.978  16.862 -36.023  1.00 17.61           C  
ATOM    242  CE  LYS A  32      -2.115  16.278 -36.838  1.00 19.57           C  
ATOM    243  NZ  LYS A  32      -3.396  16.382 -36.078  1.00 19.06           N  
ATOM    244  N   ALA A  33       3.553  19.052 -35.039  1.00 12.56           N  
ATOM    245  CA  ALA A  33       4.438  19.739 -34.122  1.00 13.31           C  
ATOM    246  C   ALA A  33       4.597  18.874 -32.858  1.00 13.56           C  
ATOM    247  O   ALA A  33       3.623  18.274 -32.362  1.00 17.93           O  
ATOM    248  CB  ALA A  33       3.867  21.108 -33.761  1.00 17.27           C  
ATOM    249  N   TYR A  34       5.829  18.810 -32.384  1.00 13.26           N  
ATOM    250  CA  TYR A  34       6.187  18.074 -31.184  1.00 12.87           C  
ATOM    251  C   TYR A  34       5.957  16.566 -31.271  1.00  8.86           C  
ATOM    252  O   TYR A  34       5.750  15.899 -30.254  1.00 10.35           O  
ATOM    253  CB  TYR A  34       5.481  18.681 -29.965  1.00 13.09           C  
ATOM    254  CG  TYR A  34       5.749  20.172 -29.841  1.00 12.64           C  
ATOM    255  CD1 TYR A  34       4.719  21.090 -30.033  1.00 16.68           C  
ATOM    256  CD2 TYR A  34       7.024  20.650 -29.558  1.00 14.67           C  
ATOM    257  CE1 TYR A  34       4.956  22.468 -29.949  1.00 19.30           C  
ATOM    258  CE2 TYR A  34       7.275  22.024 -29.475  1.00 18.56           C  
ATOM    259  CZ  TYR A  34       6.236  22.923 -29.673  1.00 21.35           C  
ATOM    260  OH  TYR A  34       6.480  24.283 -29.596  1.00 23.87           O  
ATOM    261  N   GLU A  35       6.035  16.044 -32.491  1.00  7.46           N  
ATOM    262  CA  GLU A  35       5.907  14.613 -32.753  1.00  9.24           C  
ATOM    263  C   GLU A  35       7.154  14.115 -33.463  1.00 12.15           C  
ATOM    264  O   GLU A  35       7.872  14.895 -34.125  1.00 10.79           O  
ATOM    265  CB  GLU A  35       4.640  14.316 -33.569  1.00  8.00           C  
ATOM    266  CG  GLU A  35       3.342  14.629 -32.803  1.00 10.67           C  
ATOM    267  CD  GLU A  35       2.088  14.335 -33.590  1.00 11.49           C  
ATOM    268  OE1 GLU A  35       2.184  13.910 -34.757  1.00  9.46           O  
ATOM    269  OE2 GLU A  35       0.986  14.532 -33.036  1.00 11.51           O  
ATOM    270  N   VAL A  36       7.388  12.809 -33.355  1.00  9.07           N  
ATOM    271  CA  VAL A  36       8.564  12.150 -33.926  1.00  8.16           C  
ATOM    272  C   VAL A  36       8.155  10.897 -34.679  1.00  7.85           C  
ATOM    273  O   VAL A  36       7.426  10.061 -34.131  1.00  8.30           O  
ATOM    274  CB  VAL A  36       9.538  11.691 -32.780  1.00 10.02           C  
ATOM    275  CG1 VAL A  36      10.807  11.079 -33.378  1.00 11.67           C  
ATOM    276  CG2 VAL A  36       9.883  12.860 -31.857  1.00 10.74           C  
ATOM    277  N   ARG A  37       8.563  10.784 -35.953  1.00  7.72           N  
ATOM    278  CA  ARG A  37       8.234   9.586 -36.727  1.00  8.40           C  
ATOM    279  C   ARG A  37       9.487   8.727 -36.681  1.00  8.48           C  
ATOM    280  O   ARG A  37      10.583   9.203 -36.959  1.00  9.21           O  
ATOM    281  CB  ARG A  37       7.799   9.899 -38.158  1.00  7.68           C  
ATOM    282  CG  ARG A  37       7.285   8.659 -38.899  1.00  8.00           C  
ATOM    283  CD  ARG A  37       6.395   8.994 -40.090  1.00  6.71           C  
ATOM    284  NE  ARG A  37       7.132   9.760 -41.097  1.00  9.04           N  
ATOM    285  CZ  ARG A  37       6.603  10.210 -42.231  1.00  9.28           C  
ATOM    286  NH1 ARG A  37       5.330   9.979 -42.522  1.00 11.09           N  
ATOM    287  NH2 ARG A  37       7.373  10.880 -43.097  1.00  8.74           N  
ATOM    288  N   ILE A  38       9.313   7.474 -36.290  1.00  8.52           N  
ATOM    289  CA  ILE A  38      10.418   6.559 -36.082  1.00  8.67           C  
ATOM    290  C   ILE A  38      10.342   5.295 -36.939  1.00  8.93           C  
ATOM    291  O   ILE A  38       9.273   4.676 -37.073  1.00  8.31           O  
ATOM    292  CB  ILE A  38      10.408   6.064 -34.563  1.00  7.58           C  
ATOM    293  CG1 ILE A  38      10.297   7.272 -33.619  1.00 10.92           C  
ATOM    294  CG2 ILE A  38      11.669   5.252 -34.247  1.00 10.79           C  
ATOM    295  CD1 ILE A  38       9.920   6.883 -32.189  1.00 10.99           C  
ATOM    296  N   LYS A  39      11.486   4.900 -37.501  1.00  8.15           N  
ATOM    297  CA  LYS A  39      11.580   3.670 -38.275  1.00  9.57           C  
ATOM    298  C   LYS A  39      11.937   2.604 -37.236  1.00  9.29           C  
ATOM    299  O   LYS A  39      12.984   2.691 -36.579  1.00 10.04           O  
ATOM    300  CB  LYS A  39      12.691   3.782 -39.298  1.00 12.77           C  
ATOM    301  CG  LYS A  39      12.907   2.512 -40.053  1.00 14.34           C  
ATOM    302  CD  LYS A  39      14.048   2.659 -41.014  1.00 17.24           C  
ATOM    303  CE  LYS A  39      14.490   1.284 -41.420  1.00 23.19           C  
ATOM    304  NZ  LYS A  39      13.474   0.665 -42.276  1.00 27.23           N  
ATOM    305  N   MET A  40      11.030   1.644 -37.032  1.00  9.44           N  
ATOM    306  CA  MET A  40      11.238   0.580 -36.050  1.00 11.12           C  
ATOM    307  C   MET A  40      12.336  -0.397 -36.464  1.00  9.28           C  
ATOM    308  O   MET A  40      12.416  -0.806 -37.628  1.00 10.85           O  
ATOM    309  CB  MET A  40       9.943  -0.216 -35.826  1.00 14.28           C  
ATOM    310  CG  MET A  40       8.879   0.463 -34.990  1.00 22.41           C  
ATOM    311  SD  MET A  40       9.501   0.989 -33.381  1.00 26.97           S  
ATOM    312  CE  MET A  40       9.573   2.702 -33.824  1.00  9.03           C  
ATOM    313  N   VAL A  41      13.137  -0.818 -35.494  1.00  9.89           N  
ATOM    314  CA  VAL A  41      14.198  -1.758 -35.734  1.00  9.81           C  
ATOM    315  C   VAL A  41      13.923  -3.091 -35.024  1.00 10.54           C  
ATOM    316  O   VAL A  41      14.067  -4.164 -35.626  1.00 13.12           O  
ATOM    317  CB  VAL A  41      15.548  -1.169 -35.310  1.00 13.38           C  
ATOM    318  CG1 VAL A  41      16.655  -2.217 -35.420  1.00 12.50           C  
ATOM    319  CG2 VAL A  41      15.884   0.036 -36.219  1.00 13.06           C  
ATOM    320  N   ALA A  42      13.462  -3.016 -33.779  1.00 10.53           N  
ATOM    321  CA  ALA A  42      13.172  -4.220 -33.015  1.00 10.83           C  
ATOM    322  C   ALA A  42      12.054  -3.951 -32.021  1.00 10.62           C  
ATOM    323  O   ALA A  42      11.935  -2.841 -31.501  1.00 10.16           O  
ATOM    324  CB  ALA A  42      14.421  -4.688 -32.271  1.00 11.94           C  
ATOM    325  N   VAL A  43      11.213  -4.956 -31.799  1.00  8.32           N  
ATOM    326  CA  VAL A  43      10.119  -4.836 -30.838  1.00  9.82           C  
ATOM    327  C   VAL A  43       9.977  -6.139 -30.065  1.00  9.02           C  
ATOM    328  O   VAL A  43      10.055  -7.226 -30.644  1.00 11.87           O  
ATOM    329  CB  VAL A  43       8.787  -4.507 -31.533  1.00 11.05           C  
ATOM    330  CG1 VAL A  43       8.443  -5.577 -32.558  1.00 14.84           C  
ATOM    331  CG2 VAL A  43       7.665  -4.348 -30.509  1.00 11.32           C  
ATOM    332  N   GLY A  44       9.805  -6.014 -28.753  1.00  9.02           N  
ATOM    333  CA  GLY A  44       9.621  -7.201 -27.933  1.00  9.88           C  
ATOM    334  C   GLY A  44       8.152  -7.465 -27.696  1.00 10.14           C  
ATOM    335  O   GLY A  44       7.332  -6.531 -27.735  1.00  9.56           O  
ATOM    336  N   ILE A  45       7.790  -8.737 -27.519  1.00  6.21           N  
ATOM    337  CA  ILE A  45       6.394  -9.095 -27.261  1.00  7.87           C  
ATOM    338  C   ILE A  45       6.165  -9.125 -25.752  1.00  7.08           C  
ATOM    339  O   ILE A  45       6.709  -9.964 -25.037  1.00  7.32           O  
ATOM    340  CB  ILE A  45       6.017 -10.440 -27.929  1.00  7.64           C  
ATOM    341  CG1 ILE A  45       6.046 -10.246 -29.443  1.00  8.86           C  
ATOM    342  CG2 ILE A  45       4.607 -10.908 -27.476  1.00  9.83           C  
ATOM    343  CD1 ILE A  45       5.877 -11.533 -30.245  1.00 10.42           C  
ATOM    344  N   CYS A  46       5.354  -8.168 -25.297  1.00  6.66           N  
ATOM    345  CA  CYS A  46       5.032  -8.012 -23.866  1.00  9.14           C  
ATOM    346  C   CYS A  46       3.621  -8.558 -23.591  1.00 10.91           C  
ATOM    347  O   CYS A  46       2.743  -8.434 -24.428  1.00  7.75           O  
ATOM    348  CB  CYS A  46       5.076  -6.525 -23.500  1.00 10.49           C  
ATOM    349  SG  CYS A  46       4.662  -6.180 -21.772  1.00  9.46           S  
ATOM    350  N   ARG A  47       3.408  -9.150 -22.417  1.00  8.11           N  
ATOM    351  CA  ARG A  47       2.073  -9.654 -22.108  1.00  8.18           C  
ATOM    352  C   ARG A  47       0.997  -8.569 -22.200  1.00  7.53           C  
ATOM    353  O   ARG A  47      -0.166  -8.870 -22.504  1.00  7.96           O  
ATOM    354  CB  ARG A  47       2.062 -10.366 -20.755  1.00  9.02           C  
ATOM    355  CG  ARG A  47       0.694 -10.922 -20.335  1.00 10.25           C  
ATOM    356  CD  ARG A  47       0.164 -12.014 -21.286  1.00 10.27           C  
ATOM    357  NE  ARG A  47       0.927 -13.242 -21.147  1.00 10.16           N  
ATOM    358  CZ  ARG A  47       0.580 -14.425 -21.650  1.00 14.20           C  
ATOM    359  NH1 ARG A  47      -0.530 -14.563 -22.376  1.00 13.96           N  
ATOM    360  NH2 ARG A  47       1.314 -15.494 -21.369  1.00 13.69           N  
ATOM    361  N   THR A  48       1.390  -7.302 -21.975  1.00  7.53           N  
ATOM    362  CA  THR A  48       0.435  -6.191 -22.059  1.00  6.85           C  
ATOM    363  C   THR A  48      -0.196  -6.090 -23.439  1.00  7.44           C  
ATOM    364  O   THR A  48      -1.382  -5.786 -23.557  1.00  9.42           O  
ATOM    365  CB  THR A  48       1.113  -4.879 -21.668  1.00  6.82           C  
ATOM    366  OG1 THR A  48       1.448  -4.972 -20.282  1.00  6.92           O  
ATOM    367  CG2 THR A  48       0.166  -3.711 -21.856  1.00  8.09           C  
ATOM    368  N   ASP A  49       0.582  -6.326 -24.487  1.00  7.59           N  
ATOM    369  CA  ASP A  49       0.024  -6.309 -25.842  1.00  5.54           C  
ATOM    370  C   ASP A  49      -1.014  -7.448 -25.956  1.00  8.98           C  
ATOM    371  O   ASP A  49      -2.090  -7.264 -26.517  1.00  7.77           O  
ATOM    372  CB  ASP A  49       1.115  -6.517 -26.898  1.00  5.93           C  
ATOM    373  CG  ASP A  49       2.197  -5.444 -26.836  1.00  8.10           C  
ATOM    374  OD1 ASP A  49       3.371  -5.808 -26.597  1.00  6.95           O  
ATOM    375  OD2 ASP A  49       1.870  -4.257 -27.043  1.00  7.36           O  
ATOM    376  N   ASP A  50      -0.656  -8.621 -25.443  1.00  8.87           N  
ATOM    377  CA  ASP A  50      -1.529  -9.781 -25.477  1.00  8.60           C  
ATOM    378  C   ASP A  50      -2.843  -9.549 -24.725  1.00  7.86           C  
ATOM    379  O   ASP A  50      -3.879 -10.081 -25.121  1.00  7.95           O  
ATOM    380  CB  ASP A  50      -0.800 -10.998 -24.895  1.00  9.42           C  
ATOM    381  CG  ASP A  50      -1.584 -12.277 -25.065  1.00 11.83           C  
ATOM    382  OD1 ASP A  50      -1.730 -12.723 -26.223  1.00  9.29           O  
ATOM    383  OD2 ASP A  50      -2.073 -12.805 -24.056  1.00 11.35           O  
ATOM    384  N   HIS A  51      -2.796  -8.761 -23.647  1.00  8.32           N  
ATOM    385  CA  HIS A  51      -4.021  -8.473 -22.891  1.00  8.75           C  
ATOM    386  C   HIS A  51      -5.078  -7.784 -23.740  1.00  8.00           C  
ATOM    387  O   HIS A  51      -6.263  -7.913 -23.468  1.00  8.70           O  
ATOM    388  CB  HIS A  51      -3.754  -7.593 -21.658  1.00  9.28           C  
ATOM    389  CG  HIS A  51      -2.995  -8.271 -20.569  1.00  6.77           C  
ATOM    390  ND1 HIS A  51      -3.090  -9.628 -20.314  1.00  7.27           N  
ATOM    391  CD2 HIS A  51      -2.188  -7.763 -19.610  1.00  6.70           C  
ATOM    392  CE1 HIS A  51      -2.378  -9.919 -19.239  1.00  7.68           C  
ATOM    393  NE2 HIS A  51      -1.814  -8.809 -18.791  1.00  8.18           N  
ATOM    394  N   VAL A  52      -4.671  -7.007 -24.747  1.00  9.96           N  
ATOM    395  CA  VAL A  52      -5.680  -6.366 -25.593  1.00  9.49           C  
ATOM    396  C   VAL A  52      -6.361  -7.422 -26.454  1.00  9.47           C  
ATOM    397  O   VAL A  52      -7.602  -7.438 -26.583  1.00 10.16           O  
ATOM    398  CB  VAL A  52      -5.061  -5.252 -26.489  1.00  9.82           C  
ATOM    399  CG1 VAL A  52      -6.115  -4.703 -27.450  1.00  8.71           C  
ATOM    400  CG2 VAL A  52      -4.525  -4.115 -25.623  1.00  9.11           C  
ATOM    401  N   VAL A  53      -5.567  -8.355 -26.971  1.00  8.10           N  
ATOM    402  CA  VAL A  53      -6.089  -9.439 -27.816  1.00  9.36           C  
ATOM    403  C   VAL A  53      -7.057 -10.316 -27.023  1.00 11.58           C  
ATOM    404  O   VAL A  53      -8.119 -10.663 -27.505  1.00 12.15           O  
ATOM    405  CB  VAL A  53      -4.947 -10.341 -28.348  1.00 12.18           C  
ATOM    406  CG1 VAL A  53      -5.518 -11.450 -29.243  1.00 13.62           C  
ATOM    407  CG2 VAL A  53      -3.934  -9.517 -29.139  1.00  8.06           C  
ATOM    408  N   SER A  54      -6.679 -10.649 -25.788  1.00  8.99           N  
ATOM    409  CA  SER A  54      -7.533 -11.529 -25.001  1.00 11.01           C  
ATOM    410  C   SER A  54      -8.752 -10.840 -24.381  1.00  8.54           C  
ATOM    411  O   SER A  54      -9.582 -11.492 -23.746  1.00 13.55           O  
ATOM    412  CB  SER A  54      -6.725 -12.222 -23.911  1.00 12.99           C  
ATOM    413  OG  SER A  54      -6.238 -11.268 -22.981  1.00 10.81           O  
ATOM    414  N   GLY A  55      -8.798  -9.511 -24.477  1.00 11.12           N  
ATOM    415  CA  GLY A  55      -9.919  -8.776 -23.916  1.00 12.80           C  
ATOM    416  C   GLY A  55      -9.725  -8.399 -22.454  1.00 14.38           C  
ATOM    417  O   GLY A  55     -10.626  -7.870 -21.823  1.00 14.19           O  
ATOM    418  N   ASN A  56      -8.533  -8.637 -21.912  1.00  9.26           N  
ATOM    419  CA  ASN A  56      -8.292  -8.297 -20.522  1.00 11.46           C  
ATOM    420  C   ASN A  56      -7.948  -6.827 -20.279  1.00 11.90           C  
ATOM    421  O   ASN A  56      -8.070  -6.343 -19.155  1.00 12.96           O  
ATOM    422  CB  ASN A  56      -7.232  -9.225 -19.939  1.00 14.50           C  
ATOM    423  CG  ASN A  56      -7.797 -10.614 -19.669  1.00 15.20           C  
ATOM    424  OD1 ASN A  56      -7.509 -11.574 -20.387  1.00 23.87           O  
ATOM    425  ND2 ASN A  56      -8.658 -10.704 -18.674  1.00 16.83           N  
ATOM    426  N   LEU A  57      -7.497  -6.141 -21.333  1.00 10.57           N  
ATOM    427  CA  LEU A  57      -7.140  -4.733 -21.267  1.00 10.84           C  
ATOM    428  C   LEU A  57      -7.943  -4.036 -22.359  1.00 11.31           C  
ATOM    429  O   LEU A  57      -7.776  -4.322 -23.541  1.00 11.06           O  
ATOM    430  CB  LEU A  57      -5.634  -4.505 -21.514  1.00 10.36           C  
ATOM    431  CG  LEU A  57      -5.159  -3.032 -21.532  1.00 12.06           C  
ATOM    432  CD1 LEU A  57      -5.465  -2.334 -20.192  1.00  9.80           C  
ATOM    433  CD2 LEU A  57      -3.655  -2.954 -21.861  1.00 11.88           C  
ATOM    434  N   VAL A  58      -8.793  -3.113 -21.950  1.00  7.98           N  
ATOM    435  CA  VAL A  58      -9.621  -2.376 -22.884  1.00  9.23           C  
ATOM    436  C   VAL A  58      -8.906  -1.161 -23.504  1.00  8.12           C  
ATOM    437  O   VAL A  58      -8.294  -0.364 -22.798  1.00  9.02           O  
ATOM    438  CB  VAL A  58     -10.916  -1.885 -22.182  1.00 10.54           C  
ATOM    439  CG1 VAL A  58     -11.748  -1.030 -23.120  1.00 13.21           C  
ATOM    440  CG2 VAL A  58     -11.716  -3.068 -21.709  1.00 11.82           C  
ATOM    441  N   THR A  59      -8.973  -1.065 -24.829  1.00  8.93           N  
ATOM    442  CA  THR A  59      -8.401   0.053 -25.583  1.00  9.78           C  
ATOM    443  C   THR A  59      -9.186   0.049 -26.905  1.00 10.20           C  
ATOM    444  O   THR A  59      -9.688  -0.980 -27.325  1.00 12.70           O  
ATOM    445  CB  THR A  59      -6.887  -0.134 -25.801  1.00  8.49           C  
ATOM    446  OG1 THR A  59      -6.281   1.132 -26.094  1.00  9.31           O  
ATOM    447  CG2 THR A  59      -6.610  -1.121 -26.929  1.00 11.06           C  
ATOM    448  N   PRO A  60      -9.360   1.229 -27.537  1.00  8.76           N  
ATOM    449  CA  PRO A  60     -10.116   1.282 -28.799  1.00 10.42           C  
ATOM    450  C   PRO A  60      -9.542   0.468 -29.952  1.00 11.09           C  
ATOM    451  O   PRO A  60      -8.322   0.441 -30.175  1.00  9.86           O  
ATOM    452  CB  PRO A  60     -10.123   2.772 -29.119  1.00 12.44           C  
ATOM    453  CG  PRO A  60     -10.099   3.418 -27.752  1.00 12.43           C  
ATOM    454  CD  PRO A  60      -9.016   2.588 -27.083  1.00 10.00           C  
ATOM    455  N   LEU A  61     -10.431  -0.204 -30.683  1.00 12.07           N  
ATOM    456  CA  LEU A  61     -10.069  -0.994 -31.853  1.00 11.29           C  
ATOM    457  C   LEU A  61     -10.747  -0.355 -33.069  1.00 11.83           C  
ATOM    458  O   LEU A  61     -11.697   0.415 -32.909  1.00 13.27           O  
ATOM    459  CB  LEU A  61     -10.538  -2.458 -31.725  1.00 11.76           C  
ATOM    460  CG  LEU A  61      -9.434  -3.461 -31.332  1.00 16.37           C  
ATOM    461  CD1 LEU A  61      -9.010  -3.170 -29.898  1.00 14.85           C  
ATOM    462  CD2 LEU A  61      -9.906  -4.922 -31.457  1.00 14.94           C  
ATOM    463  N   PRO A  62     -10.175  -0.531 -34.273  1.00 10.29           N  
ATOM    464  CA  PRO A  62      -8.995  -1.326 -34.606  1.00  9.45           C  
ATOM    465  C   PRO A  62      -7.751  -0.599 -34.092  1.00 11.49           C  
ATOM    466  O   PRO A  62      -7.744   0.614 -33.946  1.00  8.22           O  
ATOM    467  CB  PRO A  62      -9.053  -1.413 -36.136  1.00 13.74           C  
ATOM    468  CG  PRO A  62      -9.699  -0.112 -36.530  1.00 11.61           C  
ATOM    469  CD  PRO A  62     -10.788   0.045 -35.482  1.00 10.33           C  
ATOM    470  N   VAL A  63      -6.662  -1.341 -33.924  1.00  9.39           N  
ATOM    471  CA  VAL A  63      -5.488  -0.764 -33.315  1.00  8.31           C  
ATOM    472  C   VAL A  63      -4.184  -1.428 -33.724  1.00  9.55           C  
ATOM    473  O   VAL A  63      -4.154  -2.582 -34.127  1.00  7.03           O  
ATOM    474  CB  VAL A  63      -5.638  -0.891 -31.766  1.00  7.95           C  
ATOM    475  CG1 VAL A  63      -5.646  -2.374 -31.350  1.00  7.98           C  
ATOM    476  CG2 VAL A  63      -4.590  -0.120 -31.023  1.00  8.00           C  
ATOM    477  N   ILE A  64      -3.109  -0.640 -33.637  1.00  8.81           N  
ATOM    478  CA  ILE A  64      -1.770  -1.137 -33.873  1.00  6.48           C  
ATOM    479  C   ILE A  64      -1.164  -1.156 -32.458  1.00  7.64           C  
ATOM    480  O   ILE A  64      -1.004  -0.118 -31.815  1.00  7.65           O  
ATOM    481  CB  ILE A  64      -0.959  -0.202 -34.822  1.00  5.48           C  
ATOM    482  CG1 ILE A  64      -1.484  -0.344 -36.250  1.00  8.13           C  
ATOM    483  CG2 ILE A  64       0.538  -0.573 -34.777  1.00  9.38           C  
ATOM    484  CD1 ILE A  64      -0.919   0.702 -37.200  1.00 12.48           C  
ATOM    485  N   LEU A  65      -0.928  -2.360 -31.960  1.00  5.36           N  
ATOM    486  CA  LEU A  65      -0.340  -2.532 -30.629  1.00  4.93           C  
ATOM    487  C   LEU A  65       1.174  -2.404 -30.717  1.00  5.86           C  
ATOM    488  O   LEU A  65       1.709  -1.880 -31.700  1.00  6.35           O  
ATOM    489  CB  LEU A  65      -0.752  -3.881 -30.020  1.00  7.21           C  
ATOM    490  CG  LEU A  65      -2.275  -4.116 -29.905  1.00  7.65           C  
ATOM    491  CD1 LEU A  65      -2.543  -5.517 -29.391  1.00  9.67           C  
ATOM    492  CD2 LEU A  65      -2.926  -3.105 -28.966  1.00  7.42           C  
ATOM    493  N   GLY A  66       1.853  -2.823 -29.653  1.00  5.65           N  
ATOM    494  CA  GLY A  66       3.311  -2.730 -29.610  1.00  6.23           C  
ATOM    495  C   GLY A  66       3.777  -1.515 -28.812  1.00  5.76           C  
ATOM    496  O   GLY A  66       3.334  -0.389 -29.067  1.00  7.54           O  
ATOM    497  N   HIS A  67       4.690  -1.735 -27.870  1.00  5.56           N  
ATOM    498  CA  HIS A  67       5.186  -0.605 -27.075  1.00  4.82           C  
ATOM    499  C   HIS A  67       6.620  -0.774 -26.584  1.00  8.89           C  
ATOM    500  O   HIS A  67       7.256   0.206 -26.233  1.00 12.18           O  
ATOM    501  CB  HIS A  67       4.263  -0.348 -25.888  1.00  7.61           C  
ATOM    502  CG  HIS A  67       4.124  -1.523 -24.977  1.00  9.28           C  
ATOM    503  ND1 HIS A  67       3.355  -2.619 -25.287  1.00  7.28           N  
ATOM    504  CD2 HIS A  67       4.698  -1.794 -23.776  1.00 10.87           C  
ATOM    505  CE1 HIS A  67       3.453  -3.516 -24.329  1.00 11.04           C  
ATOM    506  NE2 HIS A  67       4.262  -3.046 -23.403  1.00  8.03           N  
ATOM    507  N   GLU A  68       7.097  -2.014 -26.535  1.00  5.09           N  
ATOM    508  CA  GLU A  68       8.453  -2.320 -26.065  1.00  6.53           C  
ATOM    509  C   GLU A  68       9.297  -2.358 -27.327  1.00  9.17           C  
ATOM    510  O   GLU A  68       9.284  -3.351 -28.038  1.00 10.01           O  
ATOM    511  CB  GLU A  68       8.448  -3.683 -25.350  1.00  6.28           C  
ATOM    512  CG  GLU A  68       9.804  -4.146 -24.851  1.00  8.28           C  
ATOM    513  CD  GLU A  68       9.699  -5.403 -24.014  1.00  9.10           C  
ATOM    514  OE1 GLU A  68      10.079  -6.480 -24.501  1.00  8.58           O  
ATOM    515  OE2 GLU A  68       9.208  -5.312 -22.868  1.00  8.41           O  
ATOM    516  N   ALA A  69      10.077  -1.314 -27.577  1.00  7.20           N  
ATOM    517  CA  ALA A  69      10.803  -1.293 -28.840  1.00  7.34           C  
ATOM    518  C   ALA A  69      11.989  -0.330 -28.903  1.00  7.21           C  
ATOM    519  O   ALA A  69      12.287   0.365 -27.951  1.00  9.33           O  
ATOM    520  CB  ALA A  69       9.821  -0.944 -29.954  1.00 11.07           C  
ATOM    521  N   ALA A  70      12.641  -0.307 -30.069  1.00  7.92           N  
ATOM    522  CA  ALA A  70      13.760   0.616 -30.305  1.00  7.03           C  
ATOM    523  C   ALA A  70      13.806   0.846 -31.808  1.00  7.86           C  
ATOM    524  O   ALA A  70      13.472  -0.037 -32.606  1.00  8.14           O  
ATOM    525  CB  ALA A  70      15.098   0.036 -29.810  1.00  8.04           C  
ATOM    526  N   GLY A  71      14.179   2.057 -32.190  1.00  6.70           N  
ATOM    527  CA  GLY A  71      14.253   2.371 -33.599  1.00  7.29           C  
ATOM    528  C   GLY A  71      15.105   3.596 -33.856  1.00 11.37           C  
ATOM    529  O   GLY A  71      15.830   4.051 -32.979  1.00  8.86           O  
ATOM    530  N   ILE A  72      15.000   4.110 -35.080  1.00  9.39           N  
ATOM    531  CA  ILE A  72      15.777   5.268 -35.520  1.00 10.50           C  
ATOM    532  C   ILE A  72      14.855   6.358 -36.024  1.00  8.86           C  
ATOM    533  O   ILE A  72      13.960   6.130 -36.835  1.00  9.69           O  
ATOM    534  CB  ILE A  72      16.771   4.828 -36.633  1.00 11.36           C  
ATOM    535  CG1 ILE A  72      17.730   3.758 -36.088  1.00 13.92           C  
ATOM    536  CG2 ILE A  72      17.547   6.050 -37.155  1.00 15.40           C  
ATOM    537  CD1 ILE A  72      18.577   3.050 -37.156  1.00 19.55           C  
ATOM    538  N   VAL A  73      15.113   7.587 -35.604  1.00  9.55           N  
ATOM    539  CA  VAL A  73      14.258   8.703 -36.012  1.00  9.08           C  
ATOM    540  C   VAL A  73      14.337   8.945 -37.520  1.00  9.76           C  
ATOM    541  O   VAL A  73      15.422   9.090 -38.072  1.00 10.49           O  
ATOM    542  CB  VAL A  73      14.641   9.985 -35.257  1.00 11.61           C  
ATOM    543  CG1 VAL A  73      13.790  11.134 -35.748  1.00 12.91           C  
ATOM    544  CG2 VAL A  73      14.460   9.773 -33.747  1.00 11.04           C  
ATOM    545  N   GLU A  74      13.182   8.981 -38.176  1.00  8.51           N  
ATOM    546  CA  GLU A  74      13.099   9.210 -39.617  1.00  9.94           C  
ATOM    547  C   GLU A  74      12.875  10.696 -39.861  1.00  9.41           C  
ATOM    548  O   GLU A  74      13.481  11.285 -40.758  1.00 12.06           O  
ATOM    549  CB  GLU A  74      11.998   8.346 -40.249  1.00  9.48           C  
ATOM    550  CG  GLU A  74      11.564   8.727 -41.695  1.00  8.73           C  
ATOM    551  CD  GLU A  74      10.476   9.792 -41.722  1.00 14.17           C  
ATOM    552  OE1 GLU A  74      10.271  10.410 -42.793  1.00 11.37           O  
ATOM    553  OE2 GLU A  74       9.819  10.014 -40.687  1.00  7.90           O  
ATOM    554  N   SER A  75      12.012  11.317 -39.052  1.00  9.86           N  
ATOM    555  CA  SER A  75      11.773  12.757 -39.181  1.00  8.72           C  
ATOM    556  C   SER A  75      11.128  13.301 -37.928  1.00 12.01           C  
ATOM    557  O   SER A  75      10.569  12.549 -37.135  1.00  8.72           O  
ATOM    558  CB  SER A  75      10.903  13.096 -40.403  1.00 10.26           C  
ATOM    559  OG  SER A  75       9.546  12.701 -40.229  1.00  7.71           O  
ATOM    560  N   VAL A  76      11.240  14.613 -37.738  1.00  8.73           N  
ATOM    561  CA  VAL A  76      10.651  15.250 -36.569  1.00 10.78           C  
ATOM    562  C   VAL A  76       9.759  16.406 -36.978  1.00 12.58           C  
ATOM    563  O   VAL A  76      10.004  17.080 -38.006  1.00 13.57           O  
ATOM    564  CB  VAL A  76      11.727  15.783 -35.587  1.00 12.84           C  
ATOM    565  CG1 VAL A  76      12.618  14.640 -35.098  1.00 13.47           C  
ATOM    566  CG2 VAL A  76      12.581  16.868 -36.270  1.00 13.28           C  
ATOM    567  N   GLY A  77       8.702  16.619 -36.200  1.00 12.62           N  
ATOM    568  CA  GLY A  77       7.826  17.724 -36.488  1.00 14.07           C  
ATOM    569  C   GLY A  77       8.429  19.038 -36.034  1.00 15.70           C  
ATOM    570  O   GLY A  77       9.546  19.095 -35.480  1.00 14.92           O  
ATOM    571  N   GLU A  78       7.692  20.116 -36.266  1.00 16.79           N  
ATOM    572  CA  GLU A  78       8.147  21.432 -35.858  1.00 17.58           C  
ATOM    573  C   GLU A  78       8.199  21.522 -34.337  1.00 19.06           C  
ATOM    574  O   GLU A  78       7.380  20.913 -33.623  1.00 17.88           O  
ATOM    575  CB  GLU A  78       7.234  22.520 -36.424  1.00 20.99           C  
ATOM    576  CG  GLU A  78       5.762  22.286 -36.189  1.00 26.06           C  
ATOM    577  CD  GLU A  78       4.878  23.354 -36.817  1.00 27.88           C  
ATOM    578  OE1 GLU A  78       3.887  22.966 -37.482  1.00 35.11           O  
ATOM    579  OE2 GLU A  78       5.161  24.569 -36.636  1.00 34.46           O  
ATOM    580  N   GLY A  79       9.230  22.194 -33.846  1.00 16.49           N  
ATOM    581  CA  GLY A  79       9.380  22.382 -32.425  1.00 16.32           C  
ATOM    582  C   GLY A  79      10.152  21.311 -31.689  1.00 12.47           C  
ATOM    583  O   GLY A  79      10.514  21.534 -30.542  1.00 13.89           O  
ATOM    584  N   VAL A  80      10.400  20.165 -32.319  1.00 13.35           N  
ATOM    585  CA  VAL A  80      11.140  19.085 -31.649  1.00 12.44           C  
ATOM    586  C   VAL A  80      12.600  19.475 -31.419  1.00 14.61           C  
ATOM    587  O   VAL A  80      13.285  19.930 -32.351  1.00 15.93           O  
ATOM    588  CB  VAL A  80      11.058  17.768 -32.432  1.00 11.62           C  
ATOM    589  CG1 VAL A  80      11.976  16.714 -31.816  1.00 13.38           C  
ATOM    590  CG2 VAL A  80       9.613  17.269 -32.455  1.00 12.22           C  
ATOM    591  N   THR A  81      13.084  19.224 -30.208  1.00 13.28           N  
ATOM    592  CA  THR A  81      14.449  19.580 -29.834  1.00 15.15           C  
ATOM    593  C   THR A  81      15.259  18.476 -29.175  1.00 13.94           C  
ATOM    594  O   THR A  81      16.489  18.511 -29.215  1.00 17.47           O  
ATOM    595  CB  THR A  81      14.444  20.751 -28.815  1.00 14.09           C  
ATOM    596  OG1 THR A  81      13.642  20.378 -27.687  1.00 13.87           O  
ATOM    597  CG2 THR A  81      13.875  22.024 -29.431  1.00 18.65           C  
ATOM    598  N   THR A  82      14.592  17.472 -28.605  1.00 11.21           N  
ATOM    599  CA  THR A  82      15.309  16.427 -27.869  1.00 14.02           C  
ATOM    600  C   THR A  82      15.888  15.278 -28.698  1.00 13.16           C  
ATOM    601  O   THR A  82      16.741  14.528 -28.224  1.00 11.66           O  
ATOM    602  CB  THR A  82      14.429  15.882 -26.728  1.00 10.21           C  
ATOM    603  OG1 THR A  82      13.243  15.322 -27.286  1.00 12.24           O  
ATOM    604  CG2 THR A  82      14.034  17.014 -25.750  1.00 13.07           C  
ATOM    605  N   VAL A  83      15.398  15.127 -29.924  1.00 11.52           N  
ATOM    606  CA  VAL A  83      15.878  14.102 -30.827  1.00 11.86           C  
ATOM    607  C   VAL A  83      15.899  14.694 -32.238  1.00 14.28           C  
ATOM    608  O   VAL A  83      15.198  15.678 -32.531  1.00 14.90           O  
ATOM    609  CB  VAL A  83      14.953  12.851 -30.838  1.00 13.38           C  
ATOM    610  CG1 VAL A  83      14.853  12.250 -29.458  1.00 13.57           C  
ATOM    611  CG2 VAL A  83      13.567  13.243 -31.317  1.00 14.28           C  
ATOM    612  N   LYS A  84      16.674  14.078 -33.113  1.00 13.32           N  
ATOM    613  CA  LYS A  84      16.775  14.538 -34.486  1.00 13.43           C  
ATOM    614  C   LYS A  84      16.875  13.308 -35.373  1.00 11.42           C  
ATOM    615  O   LYS A  84      17.149  12.212 -34.892  1.00 10.88           O  
ATOM    616  CB  LYS A  84      18.020  15.418 -34.664  1.00 14.77           C  
ATOM    617  CG  LYS A  84      19.344  14.660 -34.558  1.00 13.98           C  
ATOM    618  CD  LYS A  84      20.545  15.620 -34.591  1.00 17.44           C  
ATOM    619  CE  LYS A  84      21.875  14.878 -34.583  1.00 19.57           C  
ATOM    620  NZ  LYS A  84      22.063  14.136 -33.307  1.00 22.16           N  
ATOM    621  N   PRO A  85      16.620  13.465 -36.681  1.00  9.82           N  
ATOM    622  CA  PRO A  85      16.697  12.340 -37.609  1.00 12.88           C  
ATOM    623  C   PRO A  85      18.017  11.572 -37.478  1.00 11.46           C  
ATOM    624  O   PRO A  85      19.095  12.176 -37.365  1.00 14.09           O  
ATOM    625  CB  PRO A  85      16.587  13.022 -38.952  1.00 10.71           C  
ATOM    626  CG  PRO A  85      15.600  14.098 -38.665  1.00 13.21           C  
ATOM    627  CD  PRO A  85      16.136  14.668 -37.370  1.00 11.36           C  
ATOM    628  N   GLY A  86      17.908  10.242 -37.477  1.00 12.21           N  
ATOM    629  CA  GLY A  86      19.084   9.387 -37.359  1.00 11.46           C  
ATOM    630  C   GLY A  86      19.399   8.936 -35.951  1.00 10.02           C  
ATOM    631  O   GLY A  86      20.193   8.010 -35.745  1.00 11.95           O  
ATOM    632  N   ASP A  87      18.831   9.609 -34.957  1.00 11.49           N  
ATOM    633  CA  ASP A  87      19.074   9.223 -33.557  1.00  9.73           C  
ATOM    634  C   ASP A  87      18.430   7.880 -33.239  1.00 12.02           C  
ATOM    635  O   ASP A  87      17.357   7.558 -33.744  1.00 10.92           O  
ATOM    636  CB  ASP A  87      18.467  10.229 -32.594  1.00 10.83           C  
ATOM    637  CG  ASP A  87      19.273  11.517 -32.440  1.00 13.05           C  
ATOM    638  OD1 ASP A  87      20.453  11.598 -32.840  1.00 15.48           O  
ATOM    639  OD2 ASP A  87      18.690  12.457 -31.862  1.00 13.03           O  
ATOM    640  N   LYS A  88      19.081   7.098 -32.381  1.00 12.11           N  
ATOM    641  CA  LYS A  88      18.503   5.832 -31.931  1.00 11.95           C  
ATOM    642  C   LYS A  88      17.631   6.233 -30.749  1.00 11.22           C  
ATOM    643  O   LYS A  88      18.046   7.034 -29.921  1.00 10.70           O  
ATOM    644  CB  LYS A  88      19.574   4.842 -31.486  1.00 11.97           C  
ATOM    645  CG  LYS A  88      20.232   4.160 -32.669  1.00 11.93           C  
ATOM    646  CD  LYS A  88      21.243   3.111 -32.216  1.00 13.65           C  
ATOM    647  CE  LYS A  88      21.855   2.373 -33.406  1.00 11.17           C  
ATOM    648  NZ  LYS A  88      22.979   1.484 -32.944  1.00 12.07           N  
ATOM    649  N   VAL A  89      16.411   5.703 -30.715  1.00  7.95           N  
ATOM    650  CA  VAL A  89      15.460   6.049 -29.674  1.00  9.34           C  
ATOM    651  C   VAL A  89      14.641   4.871 -29.209  1.00 10.23           C  
ATOM    652  O   VAL A  89      14.535   3.840 -29.892  1.00 10.01           O  
ATOM    653  CB  VAL A  89      14.437   7.109 -30.199  1.00  7.45           C  
ATOM    654  CG1 VAL A  89      15.142   8.439 -30.476  1.00  8.61           C  
ATOM    655  CG2 VAL A  89      13.742   6.600 -31.492  1.00 11.14           C  
ATOM    656  N   ILE A  90      14.108   5.029 -28.003  1.00  7.57           N  
ATOM    657  CA  ILE A  90      13.199   4.047 -27.435  1.00  8.31           C  
ATOM    658  C   ILE A  90      11.890   4.784 -27.075  1.00  7.47           C  
ATOM    659  O   ILE A  90      11.894   5.796 -26.362  1.00  7.66           O  
ATOM    660  CB  ILE A  90      13.799   3.384 -26.138  1.00  7.23           C  
ATOM    661  CG1 ILE A  90      14.959   2.442 -26.527  1.00  8.01           C  
ATOM    662  CG2 ILE A  90      12.700   2.626 -25.366  1.00 11.01           C  
ATOM    663  CD1 ILE A  90      15.635   1.732 -25.336  1.00  8.13           C  
ATOM    664  N   PRO A  91      10.761   4.336 -27.646  1.00  6.65           N  
ATOM    665  CA  PRO A  91       9.478   4.989 -27.325  1.00  8.33           C  
ATOM    666  C   PRO A  91       9.095   4.582 -25.913  1.00  6.47           C  
ATOM    667  O   PRO A  91       9.468   3.492 -25.441  1.00  7.08           O  
ATOM    668  CB  PRO A  91       8.476   4.401 -28.354  1.00 11.14           C  
ATOM    669  CG  PRO A  91       9.288   3.516 -29.261  1.00 15.91           C  
ATOM    670  CD  PRO A  91      10.628   3.247 -28.640  1.00  9.00           C  
ATOM    671  N   LEU A  92       8.237   5.375 -25.277  1.00  8.24           N  
ATOM    672  CA  LEU A  92       7.887   5.161 -23.862  1.00  7.40           C  
ATOM    673  C   LEU A  92       6.376   5.062 -23.703  1.00  7.32           C  
ATOM    674  O   LEU A  92       5.660   6.006 -24.038  1.00  7.72           O  
ATOM    675  CB  LEU A  92       8.424   6.364 -23.070  1.00  9.31           C  
ATOM    676  CG  LEU A  92       9.880   6.770 -23.392  1.00  9.03           C  
ATOM    677  CD1 LEU A  92      10.167   8.163 -22.874  1.00 12.08           C  
ATOM    678  CD2 LEU A  92      10.880   5.763 -22.865  1.00  9.80           C  
ATOM    679  N   PHE A  93       5.897   3.956 -23.108  1.00  6.70           N  
ATOM    680  CA  PHE A  93       4.454   3.750 -22.951  1.00  7.57           C  
ATOM    681  C   PHE A  93       3.785   4.717 -21.973  1.00  7.87           C  
ATOM    682  O   PHE A  93       2.563   4.837 -21.945  1.00  7.21           O  
ATOM    683  CB  PHE A  93       4.098   2.262 -22.657  1.00  7.85           C  
ATOM    684  CG  PHE A  93       4.309   1.821 -21.215  1.00  7.76           C  
ATOM    685  CD1 PHE A  93       5.475   1.167 -20.849  1.00  9.00           C  
ATOM    686  CD2 PHE A  93       3.328   2.043 -20.247  1.00  8.72           C  
ATOM    687  CE1 PHE A  93       5.677   0.727 -19.514  1.00  8.71           C  
ATOM    688  CE2 PHE A  93       3.523   1.610 -18.904  1.00 11.71           C  
ATOM    689  CZ  PHE A  93       4.705   0.953 -18.547  1.00  9.48           C  
ATOM    690  N   THR A  94       4.617   5.323 -21.130  1.00  9.22           N  
ATOM    691  CA  THR A  94       4.171   6.370 -20.206  1.00  6.48           C  
ATOM    692  C   THR A  94       5.103   7.513 -20.578  1.00  9.92           C  
ATOM    693  O   THR A  94       6.326   7.346 -20.612  1.00 10.10           O  
ATOM    694  CB  THR A  94       4.429   6.040 -18.725  1.00  8.90           C  
ATOM    695  OG1 THR A  94       3.748   4.839 -18.371  1.00  9.08           O  
ATOM    696  CG2 THR A  94       3.886   7.170 -17.834  1.00  6.86           C  
ATOM    697  N   PRO A  95       4.540   8.668 -20.914  1.00  7.53           N  
ATOM    698  CA  PRO A  95       5.371   9.812 -21.288  1.00  9.00           C  
ATOM    699  C   PRO A  95       5.942  10.537 -20.065  1.00  7.88           C  
ATOM    700  O   PRO A  95       5.675  10.153 -18.937  1.00  7.48           O  
ATOM    701  CB  PRO A  95       4.394  10.696 -22.055  1.00 10.60           C  
ATOM    702  CG  PRO A  95       3.068  10.397 -21.417  1.00 10.87           C  
ATOM    703  CD  PRO A  95       3.100   8.952 -21.064  1.00  9.27           C  
ATOM    704  N   GLN A  96       6.812  11.514 -20.325  1.00  8.57           N  
ATOM    705  CA  GLN A  96       7.373  12.348 -19.259  1.00  7.41           C  
ATOM    706  C   GLN A  96       7.310  13.771 -19.790  1.00  9.45           C  
ATOM    707  O   GLN A  96       8.281  14.290 -20.343  1.00 11.89           O  
ATOM    708  CB  GLN A  96       8.817  11.972 -18.910  1.00  8.50           C  
ATOM    709  CG  GLN A  96       9.334  12.827 -17.717  1.00  9.70           C  
ATOM    710  CD  GLN A  96      10.698  12.388 -17.175  1.00  6.57           C  
ATOM    711  OE1 GLN A  96      11.267  11.382 -17.597  1.00 10.29           O  
ATOM    712  NE2 GLN A  96      11.210  13.149 -16.191  1.00  8.77           N  
ATOM    713  N   CYS A  97       6.141  14.396 -19.653  1.00  7.65           N  
ATOM    714  CA  CYS A  97       5.965  15.757 -20.165  1.00  9.43           C  
ATOM    715  C   CYS A  97       6.846  16.769 -19.470  1.00 11.77           C  
ATOM    716  O   CYS A  97       7.188  17.802 -20.060  1.00 11.66           O  
ATOM    717  CB  CYS A  97       4.496  16.193 -20.126  1.00  9.78           C  
ATOM    718  SG  CYS A  97       3.883  16.736 -18.477  1.00 11.77           S  
ATOM    719  N   GLY A  98       7.240  16.456 -18.236  1.00  9.27           N  
ATOM    720  CA  GLY A  98       8.108  17.333 -17.471  1.00 10.80           C  
ATOM    721  C   GLY A  98       7.442  18.571 -16.893  1.00 15.36           C  
ATOM    722  O   GLY A  98       8.094  19.315 -16.143  1.00 15.58           O  
ATOM    723  N   LYS A  99       6.145  18.743 -17.149  1.00 14.87           N  
ATOM    724  CA  LYS A  99       5.423  19.922 -16.706  1.00 15.74           C  
ATOM    725  C   LYS A  99       4.279  19.731 -15.705  1.00 17.77           C  
ATOM    726  O   LYS A  99       3.914  20.672 -14.981  1.00 19.68           O  
ATOM    727  CB  LYS A  99       4.873  20.656 -17.932  1.00 15.62           C  
ATOM    728  CG  LYS A  99       5.953  21.197 -18.837  1.00 20.06           C  
ATOM    729  CD  LYS A  99       5.341  21.988 -19.980  1.00 24.91           C  
ATOM    730  CE  LYS A  99       5.434  21.233 -21.288  1.00 24.08           C  
ATOM    731  NZ  LYS A  99       5.378  22.168 -22.454  1.00 27.70           N  
ATOM    732  N   CYS A 100       3.726  18.530 -15.646  1.00 12.25           N  
ATOM    733  CA  CYS A 100       2.603  18.274 -14.769  1.00 12.05           C  
ATOM    734  C   CYS A 100       2.995  18.004 -13.314  1.00 10.22           C  
ATOM    735  O   CYS A 100       4.170  17.838 -12.983  1.00  9.29           O  
ATOM    736  CB  CYS A 100       1.760  17.117 -15.308  1.00 11.99           C  
ATOM    737  SG  CYS A 100       2.581  15.497 -15.148  1.00 11.27           S  
ATOM    738  N   ARG A 101       1.980  17.981 -12.452  1.00 12.79           N  
ATOM    739  CA  ARG A 101       2.193  17.727 -11.026  1.00 13.52           C  
ATOM    740  C   ARG A 101       3.015  16.437 -10.796  1.00 14.07           C  
ATOM    741  O   ARG A 101       3.929  16.404  -9.973  1.00 12.27           O  
ATOM    742  CB  ARG A 101       0.842  17.619 -10.319  1.00 10.93           C  
ATOM    743  CG  ARG A 101       0.922  17.163  -8.870  1.00  9.67           C  
ATOM    744  CD  ARG A 101      -0.448  17.037  -8.248  1.00 10.04           C  
ATOM    745  NE  ARG A 101      -0.360  16.475  -6.903  1.00 10.60           N  
ATOM    746  CZ  ARG A 101      -1.401  16.232  -6.119  1.00 12.92           C  
ATOM    747  NH1 ARG A 101      -2.632  16.487  -6.548  1.00 12.51           N  
ATOM    748  NH2 ARG A 101      -1.209  15.745  -4.890  1.00 12.92           N  
ATOM    749  N   VAL A 102       2.669  15.398 -11.547  1.00 12.12           N  
ATOM    750  CA  VAL A 102       3.325  14.096 -11.438  1.00  9.81           C  
ATOM    751  C   VAL A 102       4.789  14.135 -11.886  1.00 13.63           C  
ATOM    752  O   VAL A 102       5.663  13.602 -11.214  1.00 10.04           O  
ATOM    753  CB  VAL A 102       2.547  13.021 -12.243  1.00 10.57           C  
ATOM    754  CG1 VAL A 102       3.234  11.654 -12.145  1.00 12.84           C  
ATOM    755  CG2 VAL A 102       1.097  12.954 -11.761  1.00 10.41           C  
ATOM    756  N   CYS A 103       5.051  14.795 -13.012  1.00  9.29           N  
ATOM    757  CA  CYS A 103       6.413  14.861 -13.494  1.00 12.95           C  
ATOM    758  C   CYS A 103       7.301  15.662 -12.556  1.00 11.95           C  
ATOM    759  O   CYS A 103       8.474  15.336 -12.394  1.00 12.73           O  
ATOM    760  CB  CYS A 103       6.459  15.457 -14.897  1.00  9.24           C  
ATOM    761  SG  CYS A 103       5.955  14.260 -16.186  1.00 11.65           S  
ATOM    762  N   LYS A 104       6.719  16.662 -11.899  1.00 14.60           N  
ATOM    763  CA  LYS A 104       7.476  17.508 -10.977  1.00 14.82           C  
ATOM    764  C   LYS A 104       7.721  16.853  -9.626  1.00 15.68           C  
ATOM    765  O   LYS A 104       8.640  17.243  -8.899  1.00 18.28           O  
ATOM    766  CB  LYS A 104       6.791  18.854 -10.784  1.00 14.39           C  
ATOM    767  CG  LYS A 104       6.740  19.685 -12.067  1.00 17.48           C  
ATOM    768  CD  LYS A 104       6.114  21.046 -11.852  1.00 23.01           C  
ATOM    769  CE  LYS A 104       4.672  20.914 -11.429  1.00 24.63           C  
ATOM    770  NZ  LYS A 104       3.959  22.218 -11.430  1.00 29.43           N  
ATOM    771  N   ASN A 105       6.878  15.885  -9.283  1.00 14.11           N  
ATOM    772  CA  ASN A 105       7.001  15.159  -8.017  1.00 13.51           C  
ATOM    773  C   ASN A 105       8.105  14.118  -8.228  1.00 16.41           C  
ATOM    774  O   ASN A 105       7.983  13.229  -9.072  1.00 16.96           O  
ATOM    775  CB  ASN A 105       5.661  14.494  -7.681  1.00 15.12           C  
ATOM    776  CG  ASN A 105       5.616  13.900  -6.273  1.00 13.12           C  
ATOM    777  OD1 ASN A 105       6.553  13.230  -5.841  1.00 16.98           O  
ATOM    778  ND2 ASN A 105       4.492  14.099  -5.584  1.00 17.57           N  
ATOM    779  N   PRO A 106       9.201  14.222  -7.470  1.00 16.51           N  
ATOM    780  CA  PRO A 106      10.311  13.277  -7.608  1.00 16.50           C  
ATOM    781  C   PRO A 106       9.977  11.802  -7.346  1.00 17.29           C  
ATOM    782  O   PRO A 106      10.683  10.920  -7.836  1.00 22.03           O  
ATOM    783  CB  PRO A 106      11.344  13.810  -6.603  1.00 18.87           C  
ATOM    784  CG  PRO A 106      10.481  14.440  -5.543  1.00 21.74           C  
ATOM    785  CD  PRO A 106       9.464  15.186  -6.388  1.00 17.76           C  
ATOM    786  N   GLU A 107       8.895  11.525  -6.621  1.00 16.24           N  
ATOM    787  CA  GLU A 107       8.559  10.136  -6.296  1.00 19.24           C  
ATOM    788  C   GLU A 107       7.552   9.465  -7.236  1.00 19.73           C  
ATOM    789  O   GLU A 107       7.198   8.303  -7.018  1.00 23.66           O  
ATOM    790  CB  GLU A 107       8.033  10.003  -4.873  1.00 19.50           C  
ATOM    791  CG  GLU A 107       8.885  10.619  -3.771  1.00 24.49           C  
ATOM    792  CD  GLU A 107      10.077   9.768  -3.400  1.00 27.45           C  
ATOM    793  OE1 GLU A 107      10.181   8.628  -3.909  1.00 34.73           O  
ATOM    794  OE2 GLU A 107      10.909  10.250  -2.596  1.00 34.33           O  
ATOM    795  N   SER A 108       7.074  10.167  -8.260  1.00 14.70           N  
ATOM    796  CA  SER A 108       6.060   9.577  -9.131  1.00 13.29           C  
ATOM    797  C   SER A 108       6.449   9.623 -10.601  1.00 11.92           C  
ATOM    798  O   SER A 108       7.314  10.384 -11.000  1.00 10.56           O  
ATOM    799  CB  SER A 108       4.735  10.308  -8.945  1.00 16.80           C  
ATOM    800  OG  SER A 108       4.917  11.711  -9.071  1.00 16.37           O  
ATOM    801  N   ASN A 109       5.737   8.849 -11.415  1.00  9.70           N  
ATOM    802  CA  ASN A 109       6.044   8.817 -12.847  1.00  8.61           C  
ATOM    803  C   ASN A 109       4.843   8.637 -13.778  1.00  9.41           C  
ATOM    804  O   ASN A 109       5.034   8.543 -14.987  1.00 10.88           O  
ATOM    805  CB  ASN A 109       7.044   7.675 -13.144  1.00 10.03           C  
ATOM    806  CG  ASN A 109       6.422   6.290 -12.949  1.00 12.20           C  
ATOM    807  OD1 ASN A 109       5.398   6.145 -12.278  1.00 10.54           O  
ATOM    808  ND2 ASN A 109       7.029   5.278 -13.558  1.00  8.92           N  
ATOM    809  N   TYR A 110       3.637   8.530 -13.225  1.00  8.35           N  
ATOM    810  CA  TYR A 110       2.435   8.325 -14.044  1.00  8.04           C  
ATOM    811  C   TYR A 110       1.999   9.671 -14.603  1.00  9.36           C  
ATOM    812  O   TYR A 110       0.995  10.245 -14.202  1.00  9.07           O  
ATOM    813  CB  TYR A 110       1.341   7.666 -13.186  1.00  8.72           C  
ATOM    814  CG  TYR A 110       0.091   7.192 -13.905  1.00  8.61           C  
ATOM    815  CD1 TYR A 110       0.124   6.098 -14.743  1.00 10.07           C  
ATOM    816  CD2 TYR A 110      -1.143   7.805 -13.680  1.00  8.88           C  
ATOM    817  CE1 TYR A 110      -1.040   5.604 -15.339  1.00 12.01           C  
ATOM    818  CE2 TYR A 110      -2.310   7.324 -14.278  1.00  7.88           C  
ATOM    819  CZ  TYR A 110      -2.250   6.225 -15.101  1.00 10.58           C  
ATOM    820  OH  TYR A 110      -3.397   5.735 -15.676  1.00 10.65           O  
ATOM    821  N   CYS A 111       2.802  10.164 -15.535  1.00  8.31           N  
ATOM    822  CA  CYS A 111       2.574  11.466 -16.190  1.00  9.51           C  
ATOM    823  C   CYS A 111       1.136  11.642 -16.646  1.00  8.38           C  
ATOM    824  O   CYS A 111       0.566  10.727 -17.223  1.00  9.43           O  
ATOM    825  CB  CYS A 111       3.527  11.597 -17.377  1.00  7.75           C  
ATOM    826  SG  CYS A 111       3.267  13.114 -18.367  1.00  9.45           S  
ATOM    827  N   LEU A 112       0.583  12.844 -16.465  1.00  8.68           N  
ATOM    828  CA  LEU A 112      -0.804  13.121 -16.835  1.00 10.77           C  
ATOM    829  C   LEU A 112      -1.126  13.088 -18.331  1.00 10.08           C  
ATOM    830  O   LEU A 112      -2.301  13.118 -18.721  1.00 12.00           O  
ATOM    831  CB  LEU A 112      -1.286  14.429 -16.190  1.00 15.89           C  
ATOM    832  CG  LEU A 112      -1.284  14.355 -14.645  1.00 17.96           C  
ATOM    833  CD1 LEU A 112      -1.550  15.729 -14.055  1.00 20.31           C  
ATOM    834  CD2 LEU A 112      -2.314  13.362 -14.149  1.00 20.95           C  
ATOM    835  N   LYS A 113      -0.082  12.989 -19.162  1.00 11.95           N  
ATOM    836  CA  LYS A 113      -0.296  12.892 -20.594  1.00 10.65           C  
ATOM    837  C   LYS A 113      -0.409  11.436 -21.040  1.00 11.17           C  
ATOM    838  O   LYS A 113      -0.500  11.164 -22.225  1.00 10.07           O  
ATOM    839  CB  LYS A 113       0.825  13.603 -21.382  1.00 11.52           C  
ATOM    840  CG  LYS A 113       0.809  15.127 -21.217  1.00 15.78           C  
ATOM    841  CD  LYS A 113      -0.555  15.659 -21.619  1.00 20.41           C  
ATOM    842  CE  LYS A 113      -0.584  17.169 -21.828  1.00 25.88           C  
ATOM    843  NZ  LYS A 113      -1.925  17.560 -22.402  1.00 28.61           N  
ATOM    844  N   ASN A 114      -0.487  10.506 -20.083  1.00  9.33           N  
ATOM    845  CA  ASN A 114      -0.597   9.090 -20.401  1.00  7.59           C  
ATOM    846  C   ASN A 114      -1.945   8.719 -21.046  1.00  8.88           C  
ATOM    847  O   ASN A 114      -2.938   9.448 -20.896  1.00  9.50           O  
ATOM    848  CB  ASN A 114      -0.396   8.257 -19.134  1.00  9.44           C  
ATOM    849  CG  ASN A 114      -1.644   8.209 -18.259  1.00 13.74           C  
ATOM    850  OD1 ASN A 114      -2.579   7.488 -18.550  1.00 13.60           O  
ATOM    851  ND2 ASN A 114      -1.658   8.994 -17.169  1.00 15.10           N  
ATOM    852  N   ASP A 115      -1.962   7.597 -21.771  1.00  9.71           N  
ATOM    853  CA  ASP A 115      -3.182   7.075 -22.385  1.00 10.83           C  
ATOM    854  C   ASP A 115      -3.436   5.675 -21.785  1.00 11.77           C  
ATOM    855  O   ASP A 115      -3.880   4.754 -22.475  1.00 13.04           O  
ATOM    856  CB  ASP A 115      -3.014   6.960 -23.915  1.00 10.75           C  
ATOM    857  CG  ASP A 115      -4.337   6.718 -24.613  1.00 10.36           C  
ATOM    858  OD1 ASP A 115      -5.335   7.344 -24.195  1.00 11.13           O  
ATOM    859  OD2 ASP A 115      -4.391   5.898 -25.559  1.00  8.35           O  
ATOM    860  N   LEU A 116      -3.239   5.551 -20.483  1.00 10.43           N  
ATOM    861  CA  LEU A 116      -3.371   4.268 -19.797  1.00  9.62           C  
ATOM    862  C   LEU A 116      -4.662   4.059 -18.999  1.00 13.96           C  
ATOM    863  O   LEU A 116      -5.150   2.927 -18.907  1.00 20.58           O  
ATOM    864  CB  LEU A 116      -2.186   4.089 -18.840  1.00 12.55           C  
ATOM    865  CG  LEU A 116      -0.793   4.354 -19.424  1.00 19.40           C  
ATOM    866  CD1 LEU A 116       0.281   4.204 -18.340  1.00 19.74           C  
ATOM    867  CD2 LEU A 116      -0.522   3.404 -20.558  1.00 18.03           C  
ATOM    868  N   GLY A 117      -5.203   5.131 -18.427  1.00 14.18           N  
ATOM    869  CA  GLY A 117      -6.395   5.034 -17.592  1.00 17.32           C  
ATOM    870  C   GLY A 117      -7.705   4.718 -18.284  1.00 20.64           C  
ATOM    871  O   GLY A 117      -8.356   3.719 -17.953  1.00 22.95           O  
ATOM    872  N   ASN A 118      -8.116   5.598 -19.187  1.00 18.27           N  
ATOM    873  CA  ASN A 118      -9.341   5.420 -19.971  1.00 17.55           C  
ATOM    874  C   ASN A 118      -8.762   5.733 -21.347  1.00 17.67           C  
ATOM    875  O   ASN A 118      -8.928   6.842 -21.873  1.00 19.65           O  
ATOM    876  CB  ASN A 118     -10.401   6.461 -19.576  1.00 22.03           C  
ATOM    877  CG  ASN A 118     -11.713   6.291 -20.332  1.00 23.18           C  
ATOM    878  OD1 ASN A 118     -12.493   7.243 -20.466  1.00 30.07           O  
ATOM    879  ND2 ASN A 118     -11.977   5.082 -20.808  1.00 26.20           N  
ATOM    880  N   PRO A 119      -8.102   4.736 -21.961  1.00 14.35           N  
ATOM    881  CA  PRO A 119      -7.469   4.898 -23.269  1.00 10.02           C  
ATOM    882  C   PRO A 119      -8.317   5.472 -24.396  1.00 12.62           C  
ATOM    883  O   PRO A 119      -9.476   5.099 -24.563  1.00 13.90           O  
ATOM    884  CB  PRO A 119      -6.964   3.483 -23.592  1.00 12.46           C  
ATOM    885  CG  PRO A 119      -6.896   2.770 -22.230  1.00 16.21           C  
ATOM    886  CD  PRO A 119      -8.154   3.312 -21.586  1.00  9.98           C  
ATOM    887  N   ARG A 120      -7.717   6.415 -25.128  1.00 11.65           N  
ATOM    888  CA  ARG A 120      -8.343   7.057 -26.280  1.00 14.14           C  
ATOM    889  C   ARG A 120      -7.773   6.422 -27.551  1.00 13.31           C  
ATOM    890  O   ARG A 120      -8.379   6.495 -28.617  1.00 11.63           O  
ATOM    891  CB  ARG A 120      -8.023   8.555 -26.349  1.00 17.05           C  
ATOM    892  CG  ARG A 120      -8.561   9.423 -25.224  1.00 23.02           C  
ATOM    893  CD  ARG A 120      -8.504  10.895 -25.604  1.00 21.65           C  
ATOM    894  NE  ARG A 120      -7.150  11.457 -25.669  1.00 19.93           N  
ATOM    895  CZ  ARG A 120      -6.891  12.722 -25.976  1.00 17.89           C  
ATOM    896  NH1 ARG A 120      -7.889  13.563 -26.265  1.00 21.97           N  
ATOM    897  NH2 ARG A 120      -5.646  13.174 -25.956  1.00 19.48           N  
ATOM    898  N   GLY A 121      -6.566   5.856 -27.459  1.00  9.51           N  
ATOM    899  CA  GLY A 121      -5.965   5.256 -28.641  1.00 11.55           C  
ATOM    900  C   GLY A 121      -5.543   6.317 -29.647  1.00 10.44           C  
ATOM    901  O   GLY A 121      -5.664   6.109 -30.854  1.00 10.05           O  
ATOM    902  N   THR A 122      -5.063   7.453 -29.158  1.00  9.47           N  
ATOM    903  CA  THR A 122      -4.644   8.540 -30.029  1.00 10.90           C  
ATOM    904  C   THR A 122      -3.297   9.093 -29.554  1.00  9.98           C  
ATOM    905  O   THR A 122      -2.734   8.593 -28.574  1.00  9.36           O  
ATOM    906  CB  THR A 122      -5.650   9.734 -29.948  1.00 12.31           C  
ATOM    907  OG1 THR A 122      -5.643  10.287 -28.620  1.00 12.09           O  
ATOM    908  CG2 THR A 122      -7.051   9.281 -30.273  1.00 10.65           C  
ATOM    909  N   LEU A 123      -2.780  10.089 -30.276  1.00  8.77           N  
ATOM    910  CA  LEU A 123      -1.580  10.763 -29.797  1.00  9.27           C  
ATOM    911  C   LEU A 123      -2.088  11.819 -28.817  1.00  8.04           C  
ATOM    912  O   LEU A 123      -3.304  11.959 -28.631  1.00 10.58           O  
ATOM    913  CB  LEU A 123      -0.780  11.402 -30.936  1.00  8.68           C  
ATOM    914  CG  LEU A 123      -0.056  10.353 -31.777  1.00 12.18           C  
ATOM    915  CD1 LEU A 123       0.860  11.052 -32.764  1.00 10.87           C  
ATOM    916  CD2 LEU A 123       0.768   9.411 -30.874  1.00 10.57           C  
ATOM    917  N   GLN A 124      -1.182  12.571 -28.196  1.00  8.03           N  
ATOM    918  CA  GLN A 124      -1.633  13.554 -27.208  1.00 10.16           C  
ATOM    919  C   GLN A 124      -2.551  14.653 -27.726  1.00 12.16           C  
ATOM    920  O   GLN A 124      -3.299  15.255 -26.932  1.00 12.88           O  
ATOM    921  CB  GLN A 124      -0.446  14.098 -26.424  1.00  9.83           C  
ATOM    922  CG  GLN A 124       0.118  13.058 -25.457  1.00 10.79           C  
ATOM    923  CD  GLN A 124       1.486  13.413 -24.942  1.00 10.66           C  
ATOM    924  OE1 GLN A 124       1.792  14.590 -24.715  1.00  8.91           O  
ATOM    925  NE2 GLN A 124       2.333  12.407 -24.783  1.00 10.20           N  
ATOM    926  N   ASP A 125      -2.538  14.915 -29.032  1.00 10.80           N  
ATOM    927  CA  ASP A 125      -3.442  15.927 -29.559  1.00 13.67           C  
ATOM    928  C   ASP A 125      -4.853  15.372 -29.814  1.00 14.03           C  
ATOM    929  O   ASP A 125      -5.711  16.076 -30.348  1.00 16.96           O  
ATOM    930  CB  ASP A 125      -2.863  16.639 -30.799  1.00 15.08           C  
ATOM    931  CG  ASP A 125      -3.002  15.831 -32.075  1.00 15.20           C  
ATOM    932  OD1 ASP A 125      -3.285  14.611 -32.021  1.00 12.23           O  
ATOM    933  OD2 ASP A 125      -2.817  16.446 -33.149  1.00 14.96           O  
ATOM    934  N   GLY A 126      -5.086  14.118 -29.419  1.00 13.41           N  
ATOM    935  CA  GLY A 126      -6.392  13.500 -29.578  1.00 14.66           C  
ATOM    936  C   GLY A 126      -6.714  12.944 -30.953  1.00 13.84           C  
ATOM    937  O   GLY A 126      -7.848  12.544 -31.208  1.00 11.73           O  
ATOM    938  N   THR A 127      -5.706  12.868 -31.824  1.00 10.82           N  
ATOM    939  CA  THR A 127      -5.932  12.359 -33.172  1.00 12.11           C  
ATOM    940  C   THR A 127      -4.990  11.206 -33.472  1.00 11.41           C  
ATOM    941  O   THR A 127      -4.075  10.915 -32.691  1.00 10.11           O  
ATOM    942  CB  THR A 127      -5.811  13.481 -34.243  1.00 13.26           C  
ATOM    943  OG1 THR A 127      -4.451  13.927 -34.345  1.00 12.56           O  
ATOM    944  CG2 THR A 127      -6.731  14.669 -33.896  1.00 13.32           C  
ATOM    945  N   ARG A 128      -5.254  10.527 -34.584  1.00 10.24           N  
ATOM    946  CA  ARG A 128      -4.510   9.347 -35.029  1.00 10.92           C  
ATOM    947  C   ARG A 128      -3.744   9.615 -36.312  1.00  9.81           C  
ATOM    948  O   ARG A 128      -4.207  10.356 -37.174  1.00 11.23           O  
ATOM    949  CB  ARG A 128      -5.512   8.203 -35.270  1.00  8.98           C  
ATOM    950  CG  ARG A 128      -6.298   7.846 -34.002  1.00  9.34           C  
ATOM    951  CD  ARG A 128      -7.557   7.044 -34.308  1.00 12.64           C  
ATOM    952  NE  ARG A 128      -8.571   7.863 -34.981  1.00 12.78           N  
ATOM    953  CZ  ARG A 128      -9.804   7.435 -35.257  1.00 14.36           C  
ATOM    954  NH1 ARG A 128     -10.167   6.213 -34.914  1.00 16.57           N  
ATOM    955  NH2 ARG A 128     -10.650   8.208 -35.933  1.00 18.09           N  
ATOM    956  N   ARG A 129      -2.603   8.946 -36.451  1.00 10.49           N  
ATOM    957  CA  ARG A 129      -1.739   9.120 -37.616  1.00  6.86           C  
ATOM    958  C   ARG A 129      -1.797   7.950 -38.584  1.00 10.40           C  
ATOM    959  O   ARG A 129      -1.153   7.981 -39.630  1.00  9.87           O  
ATOM    960  CB  ARG A 129      -0.284   9.248 -37.161  1.00  9.15           C  
ATOM    961  CG  ARG A 129       0.012  10.435 -36.276  1.00 10.27           C  
ATOM    962  CD  ARG A 129      -0.034  11.763 -37.017  1.00 12.82           C  
ATOM    963  NE  ARG A 129      -0.120  12.848 -36.037  1.00  9.12           N  
ATOM    964  CZ  ARG A 129      -1.258  13.233 -35.480  1.00 13.05           C  
ATOM    965  NH1 ARG A 129      -2.410  12.678 -35.835  1.00 13.40           N  
ATOM    966  NH2 ARG A 129      -1.242  14.038 -34.413  1.00 14.48           N  
ATOM    967  N   PHE A 130      -2.571   6.931 -38.245  1.00  8.73           N  
ATOM    968  CA  PHE A 130      -2.647   5.707 -39.035  1.00  8.79           C  
ATOM    969  C   PHE A 130      -3.947   5.509 -39.801  1.00 10.45           C  
ATOM    970  O   PHE A 130      -5.013   5.830 -39.309  1.00  9.49           O  
ATOM    971  CB  PHE A 130      -2.530   4.485 -38.102  1.00  7.22           C  
ATOM    972  CG  PHE A 130      -1.231   4.397 -37.350  1.00 11.95           C  
ATOM    973  CD1 PHE A 130      -0.028   4.237 -38.025  1.00  9.83           C  
ATOM    974  CD2 PHE A 130      -1.233   4.390 -35.960  1.00  9.36           C  
ATOM    975  CE1 PHE A 130       1.176   4.052 -37.313  1.00 11.82           C  
ATOM    976  CE2 PHE A 130      -0.052   4.214 -35.239  1.00 11.07           C  
ATOM    977  CZ  PHE A 130       1.146   4.042 -35.901  1.00  8.05           C  
ATOM    978  N   THR A 131      -3.833   4.979 -41.015  1.00 10.16           N  
ATOM    979  CA  THR A 131      -5.014   4.627 -41.810  1.00 11.46           C  
ATOM    980  C   THR A 131      -4.681   3.308 -42.475  1.00 10.05           C  
ATOM    981  O   THR A 131      -3.505   2.976 -42.681  1.00  9.55           O  
ATOM    982  CB  THR A 131      -5.381   5.684 -42.899  1.00 14.72           C  
ATOM    983  OG1 THR A 131      -4.255   5.959 -43.720  1.00 18.54           O  
ATOM    984  CG2 THR A 131      -5.876   6.967 -42.273  1.00 13.13           C  
ATOM    985  N   CYS A 132      -5.707   2.509 -42.734  1.00 11.36           N  
ATOM    986  CA  CYS A 132      -5.507   1.213 -43.368  1.00 10.87           C  
ATOM    987  C   CYS A 132      -6.794   0.854 -44.070  1.00 12.20           C  
ATOM    988  O   CYS A 132      -7.862   0.857 -43.461  1.00 14.52           O  
ATOM    989  CB  CYS A 132      -5.203   0.136 -42.309  1.00 12.16           C  
ATOM    990  SG  CYS A 132      -5.026  -1.541 -43.014  1.00 13.62           S  
ATOM    991  N   ARG A 133      -6.684   0.584 -45.363  1.00 11.67           N  
ATOM    992  CA  ARG A 133      -7.838   0.202 -46.162  1.00 13.54           C  
ATOM    993  C   ARG A 133      -9.030   1.125 -45.970  1.00 13.31           C  
ATOM    994  O   ARG A 133     -10.163   0.677 -45.774  1.00 15.88           O  
ATOM    995  CB  ARG A 133      -8.193  -1.263 -45.906  1.00 17.29           C  
ATOM    996  CG  ARG A 133      -7.111  -2.209 -46.418  1.00 16.20           C  
ATOM    997  CD  ARG A 133      -7.670  -3.596 -46.647  1.00 25.20           C  
ATOM    998  NE  ARG A 133      -7.583  -4.458 -45.477  1.00 25.46           N  
ATOM    999  CZ  ARG A 133      -8.367  -5.519 -45.280  1.00 24.27           C  
ATOM   1000  NH1 ARG A 133      -8.202  -6.260 -44.194  1.00 27.05           N  
ATOM   1001  NH2 ARG A 133      -9.353  -5.798 -46.135  1.00 22.74           N  
ATOM   1002  N   GLY A 134      -8.740   2.421 -45.994  1.00 15.32           N  
ATOM   1003  CA  GLY A 134      -9.759   3.446 -45.863  1.00 17.68           C  
ATOM   1004  C   GLY A 134     -10.316   3.681 -44.470  1.00 19.70           C  
ATOM   1005  O   GLY A 134     -11.261   4.445 -44.315  1.00 18.68           O  
ATOM   1006  N   LYS A 135      -9.708   3.065 -43.457  1.00 14.78           N  
ATOM   1007  CA  LYS A 135     -10.189   3.204 -42.089  1.00 15.06           C  
ATOM   1008  C   LYS A 135      -9.126   3.773 -41.145  1.00 14.41           C  
ATOM   1009  O   LYS A 135      -7.946   3.474 -41.288  1.00 11.72           O  
ATOM   1010  CB  LYS A 135     -10.627   1.837 -41.549  1.00 16.25           C  
ATOM   1011  CG  LYS A 135     -11.880   1.223 -42.218  1.00 18.66           C  
ATOM   1012  CD  LYS A 135     -13.114   2.091 -41.957  1.00 23.32           C  
ATOM   1013  CE  LYS A 135     -14.414   1.481 -42.508  1.00 26.65           C  
ATOM   1014  NZ  LYS A 135     -14.681   1.843 -43.934  1.00 28.78           N  
ATOM   1015  N   PRO A 136      -9.527   4.652 -40.218  1.00 15.45           N  
ATOM   1016  CA  PRO A 136      -8.513   5.174 -39.297  1.00 10.42           C  
ATOM   1017  C   PRO A 136      -8.187   4.051 -38.303  1.00 10.35           C  
ATOM   1018  O   PRO A 136      -9.066   3.273 -37.921  1.00 11.04           O  
ATOM   1019  CB  PRO A 136      -9.215   6.354 -38.635  1.00 15.01           C  
ATOM   1020  CG  PRO A 136     -10.676   5.979 -38.700  1.00 16.35           C  
ATOM   1021  CD  PRO A 136     -10.817   5.349 -40.060  1.00 15.38           C  
ATOM   1022  N   ILE A 137      -6.931   3.982 -37.875  1.00 10.06           N  
ATOM   1023  CA  ILE A 137      -6.512   2.935 -36.943  1.00  8.45           C  
ATOM   1024  C   ILE A 137      -5.960   3.600 -35.697  1.00  8.30           C  
ATOM   1025  O   ILE A 137      -5.179   4.559 -35.783  1.00  9.98           O  
ATOM   1026  CB  ILE A 137      -5.386   2.056 -37.544  1.00 10.49           C  
ATOM   1027  CG1 ILE A 137      -5.802   1.525 -38.923  1.00 11.61           C  
ATOM   1028  CG2 ILE A 137      -5.098   0.868 -36.636  1.00 11.81           C  
ATOM   1029  CD1 ILE A 137      -7.080   0.680 -38.917  1.00 11.93           C  
ATOM   1030  N   HIS A 138      -6.369   3.095 -34.540  1.00  8.40           N  
ATOM   1031  CA  HIS A 138      -5.931   3.653 -33.270  1.00  6.05           C  
ATOM   1032  C   HIS A 138      -4.508   3.329 -32.901  1.00  8.63           C  
ATOM   1033  O   HIS A 138      -3.923   2.355 -33.383  1.00  8.79           O  
ATOM   1034  CB  HIS A 138      -6.814   3.126 -32.126  1.00  8.33           C  
ATOM   1035  CG  HIS A 138      -8.219   3.642 -32.163  1.00  9.40           C  
ATOM   1036  ND1 HIS A 138      -9.241   2.950 -32.771  1.00 15.57           N  
ATOM   1037  CD2 HIS A 138      -8.759   4.781 -31.676  1.00 13.78           C  
ATOM   1038  CE1 HIS A 138     -10.366   3.649 -32.662  1.00 13.79           C  
ATOM   1039  NE2 HIS A 138     -10.095   4.758 -32.005  1.00 15.07           N  
ATOM   1040  N   HIS A 139      -3.963   4.203 -32.068  1.00  9.53           N  
ATOM   1041  CA  HIS A 139      -2.634   4.028 -31.499  1.00  7.50           C  
ATOM   1042  C   HIS A 139      -2.822   3.238 -30.202  1.00  8.34           C  
ATOM   1043  O   HIS A 139      -3.935   3.093 -29.710  1.00  8.00           O  
ATOM   1044  CB  HIS A 139      -2.013   5.377 -31.146  1.00  8.80           C  
ATOM   1045  CG  HIS A 139      -1.689   6.218 -32.347  1.00  6.94           C  
ATOM   1046  ND1 HIS A 139      -0.397   6.514 -32.714  1.00  9.00           N  
ATOM   1047  CD2 HIS A 139      -2.498   6.787 -33.273  1.00 11.75           C  
ATOM   1048  CE1 HIS A 139      -0.424   7.241 -33.830  1.00 10.68           C  
ATOM   1049  NE2 HIS A 139      -1.680   7.415 -34.182  1.00 12.39           N  
ATOM   1050  N   PHE A 140      -1.712   2.779 -29.640  1.00  7.44           N  
ATOM   1051  CA  PHE A 140      -1.778   2.023 -28.393  1.00  6.53           C  
ATOM   1052  C   PHE A 140      -0.699   2.548 -27.459  1.00  6.94           C  
ATOM   1053  O   PHE A 140       0.479   2.529 -27.797  1.00  6.64           O  
ATOM   1054  CB  PHE A 140      -1.561   0.522 -28.667  1.00  7.54           C  
ATOM   1055  CG  PHE A 140      -1.578  -0.342 -27.417  1.00  7.36           C  
ATOM   1056  CD1 PHE A 140      -0.507  -1.189 -27.124  1.00  6.52           C  
ATOM   1057  CD2 PHE A 140      -2.677  -0.317 -26.560  1.00  8.28           C  
ATOM   1058  CE1 PHE A 140      -0.531  -2.005 -25.984  1.00 11.61           C  
ATOM   1059  CE2 PHE A 140      -2.711  -1.132 -25.412  1.00 10.14           C  
ATOM   1060  CZ  PHE A 140      -1.635  -1.976 -25.135  1.00 11.04           C  
ATOM   1061  N   LEU A 141      -1.121   2.975 -26.262  1.00  6.63           N  
ATOM   1062  CA  LEU A 141      -0.229   3.524 -25.210  1.00  7.20           C  
ATOM   1063  C   LEU A 141       0.669   4.633 -25.774  1.00  8.60           C  
ATOM   1064  O   LEU A 141       1.782   4.874 -25.301  1.00  8.61           O  
ATOM   1065  CB  LEU A 141       0.615   2.407 -24.582  1.00  7.63           C  
ATOM   1066  CG  LEU A 141      -0.115   1.113 -24.150  1.00  8.83           C  
ATOM   1067  CD1 LEU A 141       0.881   0.170 -23.465  1.00  8.82           C  
ATOM   1068  CD2 LEU A 141      -1.251   1.429 -23.209  1.00  8.82           C  
ATOM   1069  N   GLY A 142       0.133   5.316 -26.791  1.00  7.56           N  
ATOM   1070  CA  GLY A 142       0.844   6.392 -27.474  1.00  6.99           C  
ATOM   1071  C   GLY A 142       2.051   5.979 -28.311  1.00 10.06           C  
ATOM   1072  O   GLY A 142       2.663   6.838 -28.941  1.00  8.18           O  
ATOM   1073  N   THR A 143       2.316   4.669 -28.432  1.00  6.69           N  
ATOM   1074  CA  THR A 143       3.498   4.188 -29.124  1.00  7.50           C  
ATOM   1075  C   THR A 143       3.311   3.365 -30.401  1.00  8.66           C  
ATOM   1076  O   THR A 143       4.079   3.525 -31.337  1.00  7.21           O  
ATOM   1077  CB  THR A 143       4.386   3.365 -28.156  1.00  7.07           C  
ATOM   1078  OG1 THR A 143       3.623   2.252 -27.649  1.00  8.25           O  
ATOM   1079  CG2 THR A 143       4.795   4.239 -26.967  1.00  8.78           C  
ATOM   1080  N   SER A 144       2.365   2.437 -30.388  1.00  7.43           N  
ATOM   1081  CA  SER A 144       2.074   1.593 -31.587  1.00  6.36           C  
ATOM   1082  C   SER A 144       3.334   1.148 -32.350  1.00  9.18           C  
ATOM   1083  O   SER A 144       3.527   1.507 -33.511  1.00  6.83           O  
ATOM   1084  CB  SER A 144       1.139   2.356 -32.512  1.00  7.30           C  
ATOM   1085  OG  SER A 144      -0.162   2.500 -31.938  1.00  7.60           O  
ATOM   1086  N   THR A 145       4.132   0.285 -31.721  1.00  8.38           N  
ATOM   1087  CA  THR A 145       5.384  -0.143 -32.326  1.00  6.07           C  
ATOM   1088  C   THR A 145       5.326  -1.385 -33.205  1.00  7.14           C  
ATOM   1089  O   THR A 145       6.358  -1.814 -33.721  1.00  9.93           O  
ATOM   1090  CB  THR A 145       6.487  -0.265 -31.258  1.00  9.65           C  
ATOM   1091  OG1 THR A 145       6.137  -1.302 -30.325  1.00  7.37           O  
ATOM   1092  CG2 THR A 145       6.616   1.057 -30.483  1.00 11.92           C  
ATOM   1093  N   PHE A 146       4.144  -1.986 -33.373  1.00  7.48           N  
ATOM   1094  CA  PHE A 146       4.032  -3.145 -34.278  1.00  8.50           C  
ATOM   1095  C   PHE A 146       3.820  -2.599 -35.698  1.00  9.94           C  
ATOM   1096  O   PHE A 146       2.890  -2.983 -36.393  1.00 10.03           O  
ATOM   1097  CB  PHE A 146       2.854  -4.054 -33.914  1.00 10.75           C  
ATOM   1098  CG  PHE A 146       3.057  -4.911 -32.670  1.00  8.64           C  
ATOM   1099  CD1 PHE A 146       1.949  -5.483 -32.063  1.00  9.62           C  
ATOM   1100  CD2 PHE A 146       4.314  -5.133 -32.113  1.00  9.96           C  
ATOM   1101  CE1 PHE A 146       2.088  -6.266 -30.909  1.00 10.51           C  
ATOM   1102  CE2 PHE A 146       4.459  -5.928 -30.946  1.00 10.78           C  
ATOM   1103  CZ  PHE A 146       3.340  -6.484 -30.353  1.00 10.90           C  
ATOM   1104  N   SER A 147       4.690  -1.680 -36.121  1.00  8.15           N  
ATOM   1105  CA  SER A 147       4.569  -1.089 -37.445  1.00  8.38           C  
ATOM   1106  C   SER A 147       5.967  -0.691 -37.872  1.00  8.99           C  
ATOM   1107  O   SER A 147       6.787  -0.324 -37.030  1.00 10.06           O  
ATOM   1108  CB  SER A 147       3.684   0.157 -37.375  1.00 11.29           C  
ATOM   1109  OG  SER A 147       3.597   0.789 -38.644  1.00  9.21           O  
ATOM   1110  N   GLN A 148       6.239  -0.775 -39.172  1.00  9.28           N  
ATOM   1111  CA  GLN A 148       7.561  -0.414 -39.667  1.00  9.64           C  
ATOM   1112  C   GLN A 148       7.891   1.031 -39.347  1.00 10.07           C  
ATOM   1113  O   GLN A 148       9.057   1.383 -39.186  1.00  8.48           O  
ATOM   1114  CB  GLN A 148       7.668  -0.690 -41.167  1.00  9.76           C  
ATOM   1115  CG  GLN A 148       7.688  -2.189 -41.457  1.00 12.03           C  
ATOM   1116  CD  GLN A 148       7.700  -2.514 -42.940  1.00 14.42           C  
ATOM   1117  OE1 GLN A 148       7.148  -1.776 -43.761  1.00 12.64           O  
ATOM   1118  NE2 GLN A 148       8.314  -3.639 -43.286  1.00 16.16           N  
ATOM   1119  N   TYR A 149       6.854   1.857 -39.245  1.00  9.64           N  
ATOM   1120  CA  TYR A 149       6.998   3.259 -38.886  1.00  9.83           C  
ATOM   1121  C   TYR A 149       5.858   3.649 -37.969  1.00  9.87           C  
ATOM   1122  O   TYR A 149       4.738   3.204 -38.154  1.00  9.07           O  
ATOM   1123  CB  TYR A 149       6.957   4.170 -40.110  1.00  8.95           C  
ATOM   1124  CG  TYR A 149       8.195   4.104 -40.976  1.00  7.75           C  
ATOM   1125  CD1 TYR A 149       9.246   4.995 -40.776  1.00  9.70           C  
ATOM   1126  CD2 TYR A 149       8.306   3.169 -41.990  1.00  8.26           C  
ATOM   1127  CE1 TYR A 149      10.381   4.961 -41.565  1.00  9.20           C  
ATOM   1128  CE2 TYR A 149       9.437   3.111 -42.790  1.00 11.98           C  
ATOM   1129  CZ  TYR A 149      10.474   4.018 -42.572  1.00 12.67           C  
ATOM   1130  OH  TYR A 149      11.599   3.981 -43.372  1.00 15.90           O  
ATOM   1131  N   THR A 150       6.170   4.434 -36.943  1.00  7.10           N  
ATOM   1132  CA  THR A 150       5.140   4.921 -36.027  1.00  7.36           C  
ATOM   1133  C   THR A 150       5.431   6.394 -35.742  1.00  6.65           C  
ATOM   1134  O   THR A 150       6.514   6.877 -36.038  1.00  8.18           O  
ATOM   1135  CB  THR A 150       5.109   4.136 -34.696  1.00  6.46           C  
ATOM   1136  OG1 THR A 150       4.043   4.639 -33.887  1.00  7.01           O  
ATOM   1137  CG2 THR A 150       6.427   4.298 -33.921  1.00  7.52           C  
ATOM   1138  N   VAL A 151       4.412   7.122 -35.291  1.00  6.94           N  
ATOM   1139  CA  VAL A 151       4.567   8.530 -34.922  1.00  6.54           C  
ATOM   1140  C   VAL A 151       4.262   8.559 -33.416  1.00  8.24           C  
ATOM   1141  O   VAL A 151       3.277   7.989 -32.960  1.00  8.19           O  
ATOM   1142  CB  VAL A 151       3.567   9.443 -35.653  1.00  9.86           C  
ATOM   1143  CG1 VAL A 151       3.765  10.888 -35.191  1.00  8.52           C  
ATOM   1144  CG2 VAL A 151       3.758   9.330 -37.169  1.00 11.02           C  
ATOM   1145  N   VAL A 152       5.159   9.191 -32.662  1.00  7.89           N  
ATOM   1146  CA  VAL A 152       5.019   9.273 -31.204  1.00  8.35           C  
ATOM   1147  C   VAL A 152       5.243  10.698 -30.743  1.00  9.55           C  
ATOM   1148  O   VAL A 152       5.998  11.448 -31.364  1.00  8.16           O  
ATOM   1149  CB  VAL A 152       6.076   8.378 -30.525  1.00  7.65           C  
ATOM   1150  CG1 VAL A 152       5.905   8.350 -28.992  1.00  8.96           C  
ATOM   1151  CG2 VAL A 152       5.976   6.954 -31.097  1.00  9.73           C  
ATOM   1152  N   ASP A 153       4.609  11.063 -29.636  1.00  7.51           N  
ATOM   1153  CA  ASP A 153       4.801  12.394 -29.058  1.00  8.78           C  
ATOM   1154  C   ASP A 153       6.235  12.507 -28.550  1.00  9.36           C  
ATOM   1155  O   ASP A 153       6.795  11.551 -28.005  1.00  8.08           O  
ATOM   1156  CB  ASP A 153       3.820  12.607 -27.893  1.00 10.43           C  
ATOM   1157  CG  ASP A 153       2.398  12.830 -28.369  1.00  8.97           C  
ATOM   1158  OD1 ASP A 153       2.098  13.967 -28.794  1.00 10.61           O  
ATOM   1159  OD2 ASP A 153       1.587  11.887 -28.293  1.00  8.64           O  
ATOM   1160  N   GLU A 154       6.842  13.680 -28.729  1.00  8.32           N  
ATOM   1161  CA  GLU A 154       8.235  13.885 -28.311  1.00  7.27           C  
ATOM   1162  C   GLU A 154       8.510  13.520 -26.857  1.00 10.54           C  
ATOM   1163  O   GLU A 154       9.512  12.879 -26.577  1.00  8.76           O  
ATOM   1164  CB  GLU A 154       8.673  15.336 -28.590  1.00  9.97           C  
ATOM   1165  CG  GLU A 154      10.083  15.623 -28.115  1.00 10.71           C  
ATOM   1166  CD  GLU A 154      10.522  17.063 -28.374  1.00 12.09           C  
ATOM   1167  OE1 GLU A 154       9.658  17.938 -28.562  1.00  9.84           O  
ATOM   1168  OE2 GLU A 154      11.744  17.271 -28.393  1.00 12.47           O  
ATOM   1169  N   ASN A 155       7.580  13.847 -25.959  1.00  6.67           N  
ATOM   1170  CA  ASN A 155       7.777  13.546 -24.541  1.00  5.77           C  
ATOM   1171  C   ASN A 155       7.624  12.047 -24.214  1.00  8.79           C  
ATOM   1172  O   ASN A 155       7.717  11.662 -23.044  1.00  8.45           O  
ATOM   1173  CB  ASN A 155       6.873  14.418 -23.653  1.00  9.31           C  
ATOM   1174  CG  ASN A 155       5.399  14.154 -23.886  1.00  9.80           C  
ATOM   1175  OD1 ASN A 155       5.036  13.082 -24.350  1.00  9.31           O  
ATOM   1176  ND2 ASN A 155       4.551  15.133 -23.568  1.00  9.96           N  
ATOM   1177  N   ALA A 156       7.406  11.226 -25.253  1.00  6.67           N  
ATOM   1178  CA  ALA A 156       7.298   9.769 -25.102  1.00  7.83           C  
ATOM   1179  C   ALA A 156       8.367   9.079 -25.962  1.00  8.58           C  
ATOM   1180  O   ALA A 156       8.256   7.903 -26.336  1.00  7.09           O  
ATOM   1181  CB  ALA A 156       5.850   9.264 -25.469  1.00  7.98           C  
ATOM   1182  N   VAL A 157       9.427   9.828 -26.281  1.00  7.03           N  
ATOM   1183  CA  VAL A 157      10.530   9.296 -27.069  1.00  9.28           C  
ATOM   1184  C   VAL A 157      11.826   9.639 -26.352  1.00 10.30           C  
ATOM   1185  O   VAL A 157      12.062  10.810 -26.014  1.00 10.54           O  
ATOM   1186  CB  VAL A 157      10.586   9.893 -28.501  1.00  9.41           C  
ATOM   1187  CG1 VAL A 157      11.737   9.275 -29.267  1.00 12.79           C  
ATOM   1188  CG2 VAL A 157       9.298   9.619 -29.254  1.00 11.63           C  
ATOM   1189  N   ALA A 158      12.625   8.613 -26.041  1.00  9.17           N  
ATOM   1190  CA  ALA A 158      13.910   8.828 -25.386  1.00  8.94           C  
ATOM   1191  C   ALA A 158      15.114   8.577 -26.300  1.00  9.83           C  
ATOM   1192  O   ALA A 158      15.215   7.535 -26.954  1.00  8.12           O  
ATOM   1193  CB  ALA A 158      14.028   7.960 -24.125  1.00 11.01           C  
ATOM   1194  N   LYS A 159      16.041   9.540 -26.336  1.00  9.83           N  
ATOM   1195  CA  LYS A 159      17.253   9.373 -27.124  1.00  9.27           C  
ATOM   1196  C   LYS A 159      18.226   8.486 -26.338  1.00  9.14           C  
ATOM   1197  O   LYS A 159      18.394   8.645 -25.129  1.00 10.45           O  
ATOM   1198  CB  LYS A 159      17.886  10.752 -27.419  1.00  9.36           C  
ATOM   1199  CG  LYS A 159      19.218  10.690 -28.183  1.00  9.81           C  
ATOM   1200  CD  LYS A 159      19.806  12.081 -28.355  1.00 11.79           C  
ATOM   1201  CE  LYS A 159      21.146  12.019 -29.045  1.00 13.26           C  
ATOM   1202  NZ  LYS A 159      21.731  13.401 -29.150  1.00 16.71           N  
ATOM   1203  N   ILE A 160      18.816   7.506 -27.013  1.00  9.14           N  
ATOM   1204  CA  ILE A 160      19.743   6.593 -26.382  1.00 11.01           C  
ATOM   1205  C   ILE A 160      21.089   6.558 -27.105  1.00 11.08           C  
ATOM   1206  O   ILE A 160      21.246   7.142 -28.189  1.00 12.57           O  
ATOM   1207  CB  ILE A 160      19.152   5.145 -26.274  1.00 11.32           C  
ATOM   1208  CG1 ILE A 160      18.897   4.556 -27.666  1.00  9.66           C  
ATOM   1209  CG2 ILE A 160      17.807   5.197 -25.543  1.00 10.30           C  
ATOM   1210  CD1 ILE A 160      18.653   3.070 -27.645  1.00 13.06           C  
ATOM   1211  N   ASP A 161      22.040   5.859 -26.483  1.00 10.37           N  
ATOM   1212  CA  ASP A 161      23.413   5.682 -26.979  1.00 14.37           C  
ATOM   1213  C   ASP A 161      23.375   5.257 -28.444  1.00 11.66           C  
ATOM   1214  O   ASP A 161      22.751   4.259 -28.782  1.00 12.81           O  
ATOM   1215  CB  ASP A 161      24.108   4.608 -26.112  1.00 14.79           C  
ATOM   1216  CG  ASP A 161      25.604   4.439 -26.412  1.00 17.57           C  
ATOM   1217  OD1 ASP A 161      26.345   4.099 -25.467  1.00 19.12           O  
ATOM   1218  OD2 ASP A 161      26.036   4.599 -27.576  1.00 16.84           O  
ATOM   1219  N   ALA A 162      24.069   6.000 -29.297  1.00 14.58           N  
ATOM   1220  CA  ALA A 162      24.109   5.706 -30.729  1.00 13.68           C  
ATOM   1221  C   ALA A 162      24.682   4.334 -31.103  1.00 16.25           C  
ATOM   1222  O   ALA A 162      24.409   3.824 -32.189  1.00 14.35           O  
ATOM   1223  CB  ALA A 162      24.848   6.825 -31.487  1.00 16.02           C  
ATOM   1224  N   ALA A 163      25.475   3.748 -30.208  1.00 14.83           N  
ATOM   1225  CA  ALA A 163      26.064   2.440 -30.447  1.00 15.24           C  
ATOM   1226  C   ALA A 163      25.227   1.299 -29.860  1.00 15.18           C  
ATOM   1227  O   ALA A 163      25.638   0.151 -29.913  1.00 14.87           O  
ATOM   1228  CB  ALA A 163      27.492   2.381 -29.869  1.00 13.61           C  
ATOM   1229  N   SER A 164      24.027   1.602 -29.362  1.00 13.60           N  
ATOM   1230  CA  SER A 164      23.189   0.565 -28.759  1.00 13.87           C  
ATOM   1231  C   SER A 164      22.713  -0.507 -29.720  1.00 12.79           C  
ATOM   1232  O   SER A 164      22.310  -0.192 -30.839  1.00 13.40           O  
ATOM   1233  CB  SER A 164      21.910   1.181 -28.158  1.00 12.05           C  
ATOM   1234  OG  SER A 164      22.189   2.143 -27.172  1.00 17.07           O  
ATOM   1235  N   PRO A 165      22.753  -1.788 -29.295  1.00 10.75           N  
ATOM   1236  CA  PRO A 165      22.292  -2.899 -30.135  1.00 11.96           C  
ATOM   1237  C   PRO A 165      20.773  -2.910 -29.903  1.00 10.58           C  
ATOM   1238  O   PRO A 165      20.274  -3.397 -28.880  1.00  9.96           O  
ATOM   1239  CB  PRO A 165      23.002  -4.109 -29.528  1.00 11.77           C  
ATOM   1240  CG  PRO A 165      23.094  -3.757 -28.055  1.00 14.23           C  
ATOM   1241  CD  PRO A 165      23.441  -2.278 -28.079  1.00 11.54           C  
ATOM   1242  N   LEU A 166      20.042  -2.294 -30.831  1.00 12.85           N  
ATOM   1243  CA  LEU A 166      18.600  -2.158 -30.693  1.00  9.97           C  
ATOM   1244  C   LEU A 166      17.835  -3.464 -30.497  1.00 11.51           C  
ATOM   1245  O   LEU A 166      16.774  -3.474 -29.862  1.00  9.41           O  
ATOM   1246  CB  LEU A 166      18.048  -1.377 -31.880  1.00 10.63           C  
ATOM   1247  CG  LEU A 166      18.633   0.034 -32.068  1.00 11.54           C  
ATOM   1248  CD1 LEU A 166      17.874   0.770 -33.168  1.00 16.45           C  
ATOM   1249  CD2 LEU A 166      18.584   0.827 -30.766  1.00 12.88           C  
ATOM   1250  N   GLU A 167      18.347  -4.556 -31.059  1.00  9.83           N  
ATOM   1251  CA  GLU A 167      17.657  -5.834 -30.917  1.00 11.92           C  
ATOM   1252  C   GLU A 167      17.691  -6.351 -29.493  1.00 11.26           C  
ATOM   1253  O   GLU A 167      16.973  -7.307 -29.155  1.00 12.62           O  
ATOM   1254  CB  GLU A 167      18.207  -6.867 -31.913  1.00 12.25           C  
ATOM   1255  CG  GLU A 167      19.461  -7.590 -31.469  1.00 19.52           C  
ATOM   1256  CD  GLU A 167      20.744  -6.756 -31.547  1.00 20.53           C  
ATOM   1257  OE1 GLU A 167      20.737  -5.598 -32.033  1.00 19.09           O  
ATOM   1258  OE2 GLU A 167      21.793  -7.315 -31.145  1.00 22.86           O  
ATOM   1259  N   LYS A 168      18.538  -5.734 -28.668  1.00  9.92           N  
ATOM   1260  CA  LYS A 168      18.629  -6.102 -27.246  1.00 10.51           C  
ATOM   1261  C   LYS A 168      17.960  -5.046 -26.363  1.00  9.61           C  
ATOM   1262  O   LYS A 168      17.112  -5.359 -25.530  1.00 10.05           O  
ATOM   1263  CB  LYS A 168      20.079  -6.204 -26.768  1.00 12.63           C  
ATOM   1264  CG  LYS A 168      20.997  -7.107 -27.550  1.00 17.13           C  
ATOM   1265  CD  LYS A 168      20.634  -8.544 -27.459  1.00 19.91           C  
ATOM   1266  CE  LYS A 168      21.761  -9.384 -28.099  1.00 19.68           C  
ATOM   1267  NZ  LYS A 168      23.014  -9.366 -27.299  1.00 29.10           N  
ATOM   1268  N   VAL A 169      18.352  -3.790 -26.549  1.00 11.19           N  
ATOM   1269  CA  VAL A 169      17.869  -2.725 -25.670  1.00  9.27           C  
ATOM   1270  C   VAL A 169      16.389  -2.389 -25.753  1.00  8.28           C  
ATOM   1271  O   VAL A 169      15.881  -1.640 -24.926  1.00  8.72           O  
ATOM   1272  CB  VAL A 169      18.722  -1.453 -25.733  1.00  7.93           C  
ATOM   1273  CG1 VAL A 169      20.188  -1.764 -25.315  1.00 12.89           C  
ATOM   1274  CG2 VAL A 169      18.658  -0.827 -27.124  1.00 13.00           C  
ATOM   1275  N   CYS A 170      15.706  -2.903 -26.762  1.00  8.31           N  
ATOM   1276  CA  CYS A 170      14.269  -2.659 -26.827  1.00  8.08           C  
ATOM   1277  C   CYS A 170      13.596  -3.128 -25.523  1.00  8.22           C  
ATOM   1278  O   CYS A 170      12.614  -2.540 -25.091  1.00  6.88           O  
ATOM   1279  CB  CYS A 170      13.664  -3.346 -28.043  1.00  6.60           C  
ATOM   1280  SG  CYS A 170      14.004  -5.097 -28.233  1.00 12.19           S  
ATOM   1281  N   LEU A 171      14.138  -4.159 -24.863  1.00  8.84           N  
ATOM   1282  CA  LEU A 171      13.530  -4.641 -23.618  1.00  8.03           C  
ATOM   1283  C   LEU A 171      13.527  -3.580 -22.526  1.00  8.79           C  
ATOM   1284  O   LEU A 171      12.678  -3.604 -21.636  1.00  8.45           O  
ATOM   1285  CB  LEU A 171      14.251  -5.895 -23.078  1.00  9.06           C  
ATOM   1286  CG  LEU A 171      13.694  -7.234 -23.551  1.00 10.80           C  
ATOM   1287  CD1 LEU A 171      13.695  -7.363 -25.078  1.00 12.89           C  
ATOM   1288  CD2 LEU A 171      14.495  -8.352 -22.905  1.00 11.34           C  
ATOM   1289  N   ILE A 172      14.481  -2.652 -22.595  1.00  7.31           N  
ATOM   1290  CA  ILE A 172      14.561  -1.581 -21.614  1.00  8.11           C  
ATOM   1291  C   ILE A 172      13.361  -0.645 -21.762  1.00 10.91           C  
ATOM   1292  O   ILE A 172      12.972   0.027 -20.806  1.00  8.64           O  
ATOM   1293  CB  ILE A 172      15.926  -0.834 -21.744  1.00  9.34           C  
ATOM   1294  CG1 ILE A 172      17.047  -1.802 -21.354  1.00 12.28           C  
ATOM   1295  CG2 ILE A 172      15.950   0.443 -20.868  1.00 10.31           C  
ATOM   1296  CD1 ILE A 172      18.449  -1.290 -21.616  1.00 11.98           C  
ATOM   1297  N   GLY A 173      12.757  -0.649 -22.951  1.00 10.28           N  
ATOM   1298  CA  GLY A 173      11.589   0.171 -23.208  1.00  8.97           C  
ATOM   1299  C   GLY A 173      10.381  -0.207 -22.379  1.00  8.28           C  
ATOM   1300  O   GLY A 173       9.427   0.567 -22.291  1.00  7.67           O  
ATOM   1301  N   CYS A 174      10.347  -1.444 -21.884  1.00  7.32           N  
ATOM   1302  CA  CYS A 174       9.206  -1.808 -21.026  1.00  5.96           C  
ATOM   1303  C   CYS A 174       9.503  -2.857 -19.981  1.00  9.20           C  
ATOM   1304  O   CYS A 174       9.604  -2.545 -18.809  1.00  7.85           O  
ATOM   1305  CB  CYS A 174       7.977  -2.261 -21.848  1.00  9.28           C  
ATOM   1306  SG  CYS A 174       6.612  -2.645 -20.678  1.00 10.26           S  
ATOM   1307  N   GLY A 175       9.643  -4.097 -20.430  1.00  9.13           N  
ATOM   1308  CA  GLY A 175       9.818  -5.228 -19.531  1.00  7.95           C  
ATOM   1309  C   GLY A 175      10.920  -5.188 -18.507  1.00  8.14           C  
ATOM   1310  O   GLY A 175      10.669  -5.451 -17.317  1.00  8.10           O  
ATOM   1311  N   PHE A 176      12.148  -4.949 -18.950  1.00  9.94           N  
ATOM   1312  CA  PHE A 176      13.255  -4.918 -18.004  1.00  7.76           C  
ATOM   1313  C   PHE A 176      13.145  -3.758 -17.029  1.00 10.17           C  
ATOM   1314  O   PHE A 176      13.263  -3.961 -15.822  1.00  9.93           O  
ATOM   1315  CB  PHE A 176      14.612  -4.849 -18.721  1.00 10.26           C  
ATOM   1316  CG  PHE A 176      15.769  -4.706 -17.763  1.00  8.88           C  
ATOM   1317  CD1 PHE A 176      16.293  -3.448 -17.478  1.00 10.31           C  
ATOM   1318  CD2 PHE A 176      16.249  -5.814 -17.074  1.00  9.36           C  
ATOM   1319  CE1 PHE A 176      17.284  -3.294 -16.500  1.00 12.42           C  
ATOM   1320  CE2 PHE A 176      17.235  -5.669 -16.098  1.00  9.60           C  
ATOM   1321  CZ  PHE A 176      17.748  -4.409 -15.815  1.00 12.70           C  
ATOM   1322  N   SER A 177      12.902  -2.554 -17.544  1.00  7.18           N  
ATOM   1323  CA  SER A 177      12.784  -1.407 -16.669  1.00  7.69           C  
ATOM   1324  C   SER A 177      11.671  -1.582 -15.639  1.00  8.65           C  
ATOM   1325  O   SER A 177      11.850  -1.266 -14.461  1.00  7.55           O  
ATOM   1326  CB  SER A 177      12.585  -0.097 -17.454  1.00  7.83           C  
ATOM   1327  OG  SER A 177      11.538  -0.201 -18.401  1.00 13.21           O  
ATOM   1328  N   THR A 178      10.525  -2.086 -16.083  1.00  7.71           N  
ATOM   1329  CA  THR A 178       9.396  -2.291 -15.179  1.00  5.00           C  
ATOM   1330  C   THR A 178       9.728  -3.287 -14.069  1.00  8.69           C  
ATOM   1331  O   THR A 178       9.558  -2.980 -12.891  1.00  7.25           O  
ATOM   1332  CB  THR A 178       8.156  -2.784 -15.934  1.00  7.67           C  
ATOM   1333  OG1 THR A 178       7.744  -1.785 -16.883  1.00  7.41           O  
ATOM   1334  CG2 THR A 178       7.009  -3.073 -14.981  1.00  8.77           C  
ATOM   1335  N   GLY A 179      10.222  -4.458 -14.455  1.00  6.32           N  
ATOM   1336  CA  GLY A 179      10.516  -5.487 -13.460  1.00  7.61           C  
ATOM   1337  C   GLY A 179      11.617  -5.089 -12.507  1.00  4.75           C  
ATOM   1338  O   GLY A 179      11.463  -5.134 -11.274  1.00  6.73           O  
ATOM   1339  N   TYR A 180      12.728  -4.639 -13.083  1.00  8.15           N  
ATOM   1340  CA  TYR A 180      13.885  -4.229 -12.291  1.00  7.98           C  
ATOM   1341  C   TYR A 180      13.522  -3.078 -11.358  1.00  9.47           C  
ATOM   1342  O   TYR A 180      13.836  -3.126 -10.165  1.00  7.79           O  
ATOM   1343  CB  TYR A 180      15.009  -3.799 -13.242  1.00  9.56           C  
ATOM   1344  CG  TYR A 180      16.329  -3.484 -12.556  1.00 10.44           C  
ATOM   1345  CD1 TYR A 180      16.657  -2.176 -12.209  1.00 11.79           C  
ATOM   1346  CD2 TYR A 180      17.244  -4.493 -12.312  1.00 11.37           C  
ATOM   1347  CE1 TYR A 180      17.888  -1.885 -11.623  1.00 14.79           C  
ATOM   1348  CE2 TYR A 180      18.472  -4.209 -11.749  1.00 14.37           C  
ATOM   1349  CZ  TYR A 180      18.783  -2.907 -11.408  1.00 15.36           C  
ATOM   1350  OH  TYR A 180      19.999  -2.626 -10.828  1.00 18.98           O  
ATOM   1351  N   GLY A 181      12.912  -2.039 -11.909  1.00  7.17           N  
ATOM   1352  CA  GLY A 181      12.532  -0.893 -11.096  1.00  6.15           C  
ATOM   1353  C   GLY A 181      11.507  -1.200 -10.021  1.00  8.23           C  
ATOM   1354  O   GLY A 181      11.435  -0.521  -8.984  1.00  8.16           O  
ATOM   1355  N   SER A 182      10.639  -2.169 -10.283  1.00  7.37           N  
ATOM   1356  CA  SER A 182       9.642  -2.517  -9.277  1.00  6.18           C  
ATOM   1357  C   SER A 182      10.314  -2.940  -7.972  1.00  5.46           C  
ATOM   1358  O   SER A 182       9.807  -2.684  -6.910  1.00  7.01           O  
ATOM   1359  CB  SER A 182       8.713  -3.625  -9.791  1.00  7.31           C  
ATOM   1360  OG  SER A 182       7.912  -3.121 -10.840  1.00  8.20           O  
ATOM   1361  N   ALA A 183      11.488  -3.559  -8.103  1.00  7.38           N  
ATOM   1362  CA  ALA A 183      12.233  -3.994  -6.926  1.00  9.32           C  
ATOM   1363  C   ALA A 183      13.060  -2.830  -6.351  1.00  9.45           C  
ATOM   1364  O   ALA A 183      12.990  -2.512  -5.158  1.00  9.41           O  
ATOM   1365  CB  ALA A 183      13.165  -5.159  -7.307  1.00  9.87           C  
ATOM   1366  N   VAL A 184      13.814  -2.164  -7.226  1.00 10.43           N  
ATOM   1367  CA  VAL A 184      14.715  -1.088  -6.807  1.00 11.01           C  
ATOM   1368  C   VAL A 184      14.078   0.264  -6.462  1.00 11.83           C  
ATOM   1369  O   VAL A 184      14.471   0.906  -5.471  1.00 14.62           O  
ATOM   1370  CB  VAL A 184      15.842  -0.884  -7.850  1.00 12.79           C  
ATOM   1371  CG1 VAL A 184      16.713   0.300  -7.457  1.00 19.04           C  
ATOM   1372  CG2 VAL A 184      16.699  -2.169  -7.997  1.00 13.86           C  
ATOM   1373  N   ASN A 185      13.093   0.679  -7.257  1.00 11.17           N  
ATOM   1374  CA  ASN A 185      12.450   1.979  -7.038  1.00 11.12           C  
ATOM   1375  C   ASN A 185      11.152   1.930  -6.241  1.00  9.15           C  
ATOM   1376  O   ASN A 185      10.907   2.776  -5.400  1.00 12.03           O  
ATOM   1377  CB  ASN A 185      12.100   2.654  -8.376  1.00 11.95           C  
ATOM   1378  CG  ASN A 185      13.286   2.830  -9.302  1.00 16.17           C  
ATOM   1379  OD1 ASN A 185      13.146   2.709 -10.534  1.00 14.52           O  
ATOM   1380  ND2 ASN A 185      14.442   3.154  -8.740  1.00 10.92           N  
ATOM   1381  N   VAL A 186      10.292   0.973  -6.572  1.00  9.42           N  
ATOM   1382  CA  VAL A 186       8.978   0.897  -5.945  1.00  7.73           C  
ATOM   1383  C   VAL A 186       8.973   0.243  -4.573  1.00 10.21           C  
ATOM   1384  O   VAL A 186       8.628   0.883  -3.571  1.00 11.22           O  
ATOM   1385  CB  VAL A 186       7.967   0.224  -6.906  1.00  6.28           C  
ATOM   1386  CG1 VAL A 186       6.544   0.385  -6.378  1.00  7.17           C  
ATOM   1387  CG2 VAL A 186       8.090   0.866  -8.295  1.00 10.33           C  
ATOM   1388  N   ALA A 187       9.387  -1.019  -4.511  1.00  9.90           N  
ATOM   1389  CA  ALA A 187       9.451  -1.730  -3.234  1.00 10.78           C  
ATOM   1390  C   ALA A 187      10.621  -1.206  -2.409  1.00 13.13           C  
ATOM   1391  O   ALA A 187      10.522  -1.104  -1.179  1.00 14.61           O  
ATOM   1392  CB  ALA A 187       9.651  -3.228  -3.473  1.00 10.50           C  
ATOM   1393  N   LYS A 188      11.700  -0.836  -3.093  1.00 10.96           N  
ATOM   1394  CA  LYS A 188      12.941  -0.375  -2.458  1.00 12.26           C  
ATOM   1395  C   LYS A 188      13.467  -1.509  -1.576  1.00 14.35           C  
ATOM   1396  O   LYS A 188      13.688  -1.349  -0.365  1.00 13.52           O  
ATOM   1397  CB  LYS A 188      12.743   0.922  -1.664  1.00 12.57           C  
ATOM   1398  CG  LYS A 188      12.389   2.113  -2.561  1.00 14.82           C  
ATOM   1399  CD  LYS A 188      12.600   3.449  -1.847  1.00 19.37           C  
ATOM   1400  CE  LYS A 188      12.145   4.618  -2.720  1.00 23.29           C  
ATOM   1401  NZ  LYS A 188      12.727   4.580  -4.098  1.00 25.54           N  
ATOM   1402  N   VAL A 189      13.654  -2.670  -2.214  1.00  9.90           N  
ATOM   1403  CA  VAL A 189      14.164  -3.863  -1.560  1.00 11.36           C  
ATOM   1404  C   VAL A 189      15.451  -3.518  -0.816  1.00 10.63           C  
ATOM   1405  O   VAL A 189      16.313  -2.811  -1.344  1.00 13.19           O  
ATOM   1406  CB  VAL A 189      14.422  -4.985  -2.599  1.00 12.59           C  
ATOM   1407  CG1 VAL A 189      15.175  -6.155  -1.970  1.00 10.93           C  
ATOM   1408  CG2 VAL A 189      13.073  -5.466  -3.149  1.00 11.37           C  
ATOM   1409  N   THR A 190      15.544  -4.015   0.415  1.00 14.35           N  
ATOM   1410  CA  THR A 190      16.688  -3.748   1.286  1.00 18.01           C  
ATOM   1411  C   THR A 190      17.694  -4.906   1.352  1.00 17.80           C  
ATOM   1412  O   THR A 190      17.322  -6.073   1.215  1.00 13.86           O  
ATOM   1413  CB  THR A 190      16.196  -3.450   2.723  1.00 13.49           C  
ATOM   1414  OG1 THR A 190      15.369  -4.527   3.188  1.00 22.82           O  
ATOM   1415  CG2 THR A 190      15.392  -2.156   2.781  1.00 21.36           C  
ATOM   1416  N   PRO A 191      18.987  -4.595   1.555  1.00 16.90           N  
ATOM   1417  CA  PRO A 191      19.950  -5.702   1.622  1.00 15.93           C  
ATOM   1418  C   PRO A 191      19.657  -6.658   2.784  1.00 14.90           C  
ATOM   1419  O   PRO A 191      19.283  -6.228   3.880  1.00 17.22           O  
ATOM   1420  CB  PRO A 191      21.291  -4.984   1.793  1.00 18.75           C  
ATOM   1421  CG  PRO A 191      20.915  -3.684   2.429  1.00 24.35           C  
ATOM   1422  CD  PRO A 191      19.673  -3.296   1.676  1.00 19.24           C  
ATOM   1423  N   GLY A 192      19.739  -7.956   2.503  1.00 15.05           N  
ATOM   1424  CA  GLY A 192      19.486  -8.962   3.526  1.00 13.63           C  
ATOM   1425  C   GLY A 192      18.025  -9.309   3.753  1.00 13.55           C  
ATOM   1426  O   GLY A 192      17.694 -10.090   4.635  1.00 15.58           O  
ATOM   1427  N   SER A 193      17.140  -8.725   2.946  1.00 15.82           N  
ATOM   1428  CA  SER A 193      15.721  -9.002   3.082  1.00 13.90           C  
ATOM   1429  C   SER A 193      15.300 -10.230   2.286  1.00 11.98           C  
ATOM   1430  O   SER A 193      16.070 -10.754   1.470  1.00 11.66           O  
ATOM   1431  CB  SER A 193      14.895  -7.799   2.603  1.00 10.39           C  
ATOM   1432  OG  SER A 193      15.037  -7.580   1.211  1.00 12.05           O  
ATOM   1433  N   THR A 194      14.087 -10.698   2.561  1.00 10.10           N  
ATOM   1434  CA  THR A 194      13.516 -11.813   1.815  1.00 12.39           C  
ATOM   1435  C   THR A 194      12.454 -11.304   0.844  1.00 10.41           C  
ATOM   1436  O   THR A 194      11.621 -10.466   1.197  1.00  9.98           O  
ATOM   1437  CB  THR A 194      12.896 -12.881   2.723  1.00 12.87           C  
ATOM   1438  OG1 THR A 194      11.775 -12.336   3.439  1.00 12.68           O  
ATOM   1439  CG2 THR A 194      13.921 -13.414   3.687  1.00 12.62           C  
ATOM   1440  N   CYS A 195      12.459 -11.857  -0.363  1.00  9.41           N  
ATOM   1441  CA  CYS A 195      11.523 -11.460  -1.425  1.00  7.59           C  
ATOM   1442  C   CYS A 195      10.824 -12.655  -2.059  1.00  9.57           C  
ATOM   1443  O   CYS A 195      11.368 -13.740  -2.102  1.00  9.47           O  
ATOM   1444  CB  CYS A 195      12.290 -10.774  -2.556  1.00 10.74           C  
ATOM   1445  SG  CYS A 195      13.150  -9.249  -2.119  1.00 11.98           S  
ATOM   1446  N   ALA A 196       9.615 -12.425  -2.567  1.00  5.96           N  
ATOM   1447  CA  ALA A 196       8.890 -13.472  -3.316  1.00  8.15           C  
ATOM   1448  C   ALA A 196       8.408 -12.801  -4.604  1.00 10.81           C  
ATOM   1449  O   ALA A 196       7.909 -11.674  -4.559  1.00  8.98           O  
ATOM   1450  CB  ALA A 196       7.729 -13.998  -2.534  1.00  8.59           C  
ATOM   1451  N   VAL A 197       8.677 -13.446  -5.739  1.00  6.91           N  
ATOM   1452  CA  VAL A 197       8.261 -12.917  -7.026  1.00  8.09           C  
ATOM   1453  C   VAL A 197       7.309 -13.881  -7.718  1.00  9.76           C  
ATOM   1454  O   VAL A 197       7.667 -15.024  -8.008  1.00  8.53           O  
ATOM   1455  CB  VAL A 197       9.471 -12.659  -7.950  1.00  7.66           C  
ATOM   1456  CG1 VAL A 197       9.004 -12.181  -9.352  1.00  8.79           C  
ATOM   1457  CG2 VAL A 197      10.408 -11.620  -7.287  1.00  8.73           C  
ATOM   1458  N   PHE A 198       6.076 -13.427  -7.928  1.00  7.33           N  
ATOM   1459  CA  PHE A 198       5.065 -14.236  -8.616  1.00  8.95           C  
ATOM   1460  C   PHE A 198       5.089 -13.919 -10.114  1.00  7.71           C  
ATOM   1461  O   PHE A 198       4.784 -12.802 -10.529  1.00  8.06           O  
ATOM   1462  CB  PHE A 198       3.661 -13.939  -8.075  1.00  8.08           C  
ATOM   1463  CG  PHE A 198       3.362 -14.547  -6.721  1.00  8.86           C  
ATOM   1464  CD1 PHE A 198       2.486 -15.641  -6.618  1.00 10.84           C  
ATOM   1465  CD2 PHE A 198       3.888 -14.006  -5.554  1.00 11.70           C  
ATOM   1466  CE1 PHE A 198       2.141 -16.162  -5.362  1.00  8.67           C  
ATOM   1467  CE2 PHE A 198       3.541 -14.538  -4.294  1.00 10.40           C  
ATOM   1468  CZ  PHE A 198       2.672 -15.607  -4.204  1.00  9.36           C  
ATOM   1469  N   GLY A 199       5.450 -14.923 -10.911  1.00  6.31           N  
ATOM   1470  CA  GLY A 199       5.490 -14.728 -12.362  1.00  5.60           C  
ATOM   1471  C   GLY A 199       6.901 -14.585 -12.862  1.00  8.00           C  
ATOM   1472  O   GLY A 199       7.623 -13.657 -12.485  1.00  8.97           O  
ATOM   1473  N   LEU A 200       7.274 -15.464 -13.794  1.00  7.76           N  
ATOM   1474  CA  LEU A 200       8.624 -15.488 -14.335  1.00  7.81           C  
ATOM   1475  C   LEU A 200       8.696 -15.270 -15.851  1.00  9.60           C  
ATOM   1476  O   LEU A 200       9.374 -15.996 -16.586  1.00  8.16           O  
ATOM   1477  CB  LEU A 200       9.330 -16.780 -13.913  1.00  8.95           C  
ATOM   1478  CG  LEU A 200       9.369 -17.045 -12.392  1.00  9.82           C  
ATOM   1479  CD1 LEU A 200       9.984 -18.403 -12.113  1.00 10.84           C  
ATOM   1480  CD2 LEU A 200      10.170 -15.970 -11.678  1.00 10.93           C  
ATOM   1481  N   GLY A 201       8.002 -14.236 -16.303  1.00  9.11           N  
ATOM   1482  CA  GLY A 201       8.054 -13.849 -17.711  1.00  8.23           C  
ATOM   1483  C   GLY A 201       9.191 -12.832 -17.775  1.00  9.95           C  
ATOM   1484  O   GLY A 201       9.971 -12.707 -16.817  1.00  8.06           O  
ATOM   1485  N   GLY A 202       9.264 -12.063 -18.855  1.00  8.12           N  
ATOM   1486  CA  GLY A 202      10.321 -11.071 -18.972  1.00  7.12           C  
ATOM   1487  C   GLY A 202      10.310 -10.063 -17.852  1.00  8.77           C  
ATOM   1488  O   GLY A 202      11.366  -9.704 -17.323  1.00  8.48           O  
ATOM   1489  N   VAL A 203       9.111  -9.655 -17.431  1.00  5.49           N  
ATOM   1490  CA  VAL A 203       8.984  -8.657 -16.366  1.00  5.78           C  
ATOM   1491  C   VAL A 203       9.339  -9.232 -15.009  1.00  7.29           C  
ATOM   1492  O   VAL A 203      10.135  -8.649 -14.276  1.00  6.24           O  
ATOM   1493  CB  VAL A 203       7.551  -8.031 -16.354  1.00  7.27           C  
ATOM   1494  CG1 VAL A 203       7.502  -6.835 -15.382  1.00  7.66           C  
ATOM   1495  CG2 VAL A 203       7.182  -7.559 -17.775  1.00  7.67           C  
ATOM   1496  N   GLY A 204       8.804 -10.411 -14.698  1.00  6.65           N  
ATOM   1497  CA  GLY A 204       9.076 -11.031 -13.395  1.00  7.33           C  
ATOM   1498  C   GLY A 204      10.528 -11.400 -13.229  1.00  8.71           C  
ATOM   1499  O   GLY A 204      11.090 -11.257 -12.133  1.00  6.53           O  
ATOM   1500  N   LEU A 205      11.151 -11.915 -14.281  1.00  9.79           N  
ATOM   1501  CA  LEU A 205      12.559 -12.264 -14.182  1.00  8.23           C  
ATOM   1502  C   LEU A 205      13.394 -11.005 -14.007  1.00  9.20           C  
ATOM   1503  O   LEU A 205      14.460 -11.043 -13.380  1.00  8.16           O  
ATOM   1504  CB  LEU A 205      13.022 -13.074 -15.392  1.00  8.22           C  
ATOM   1505  CG  LEU A 205      12.553 -14.528 -15.405  1.00 10.01           C  
ATOM   1506  CD1 LEU A 205      12.746 -15.163 -16.778  1.00  9.21           C  
ATOM   1507  CD2 LEU A 205      13.308 -15.314 -14.331  1.00 10.79           C  
ATOM   1508  N   SER A 206      12.932  -9.879 -14.577  1.00  6.76           N  
ATOM   1509  CA  SER A 206      13.641  -8.620 -14.401  1.00  7.53           C  
ATOM   1510  C   SER A 206      13.484  -8.176 -12.945  1.00  8.69           C  
ATOM   1511  O   SER A 206      14.382  -7.559 -12.379  1.00  8.07           O  
ATOM   1512  CB  SER A 206      13.134  -7.555 -15.378  1.00  8.44           C  
ATOM   1513  OG  SER A 206      13.491  -7.935 -16.692  1.00  7.15           O  
ATOM   1514  N   ALA A 207      12.342  -8.500 -12.335  1.00  6.48           N  
ATOM   1515  CA  ALA A 207      12.162  -8.178 -10.905  1.00  6.32           C  
ATOM   1516  C   ALA A 207      13.117  -9.035 -10.068  1.00  6.86           C  
ATOM   1517  O   ALA A 207      13.628  -8.561  -9.056  1.00  7.40           O  
ATOM   1518  CB  ALA A 207      10.710  -8.378 -10.471  1.00  6.73           C  
ATOM   1519  N   VAL A 208      13.313 -10.300 -10.450  1.00  7.35           N  
ATOM   1520  CA  VAL A 208      14.262 -11.161  -9.737  1.00  8.38           C  
ATOM   1521  C   VAL A 208      15.627 -10.506  -9.827  1.00 10.01           C  
ATOM   1522  O   VAL A 208      16.358 -10.414  -8.832  1.00  9.80           O  
ATOM   1523  CB  VAL A 208      14.335 -12.577 -10.370  1.00  6.17           C  
ATOM   1524  CG1 VAL A 208      15.506 -13.365  -9.798  1.00 12.24           C  
ATOM   1525  CG2 VAL A 208      13.044 -13.340 -10.066  1.00 10.82           C  
ATOM   1526  N   MET A 209      15.978  -9.995 -11.011  1.00  8.00           N  
ATOM   1527  CA  MET A 209      17.277  -9.326 -11.172  1.00  8.32           C  
ATOM   1528  C   MET A 209      17.372  -8.107 -10.263  1.00 10.85           C  
ATOM   1529  O   MET A 209      18.415  -7.842  -9.663  1.00  9.61           O  
ATOM   1530  CB  MET A 209      17.490  -8.894 -12.634  1.00  6.11           C  
ATOM   1531  CG  MET A 209      17.603 -10.042 -13.619  1.00 10.84           C  
ATOM   1532  SD  MET A 209      17.734  -9.408 -15.335  1.00 12.81           S  
ATOM   1533  CE  MET A 209      19.413  -8.660 -15.307  1.00 13.79           C  
ATOM   1534  N   GLY A 210      16.275  -7.364 -10.160  1.00  8.07           N  
ATOM   1535  CA  GLY A 210      16.276  -6.185  -9.313  1.00  6.95           C  
ATOM   1536  C   GLY A 210      16.485  -6.531  -7.853  1.00  9.00           C  
ATOM   1537  O   GLY A 210      17.196  -5.822  -7.141  1.00 11.69           O  
ATOM   1538  N   CYS A 211      15.821  -7.593  -7.408  1.00  8.60           N  
ATOM   1539  CA  CYS A 211      15.930  -8.034  -6.018  1.00  8.31           C  
ATOM   1540  C   CYS A 211      17.364  -8.418  -5.700  1.00 11.75           C  
ATOM   1541  O   CYS A 211      17.872  -8.123  -4.609  1.00  9.79           O  
ATOM   1542  CB  CYS A 211      14.989  -9.207  -5.742  1.00  8.54           C  
ATOM   1543  SG  CYS A 211      13.209  -8.741  -5.657  1.00  9.71           S  
ATOM   1544  N   LYS A 212      18.011  -9.075  -6.655  1.00 11.59           N  
ATOM   1545  CA  LYS A 212      19.413  -9.470  -6.495  1.00 10.57           C  
ATOM   1546  C   LYS A 212      20.310  -8.229  -6.459  1.00 12.51           C  
ATOM   1547  O   LYS A 212      21.206  -8.151  -5.635  1.00 14.08           O  
ATOM   1548  CB  LYS A 212      19.861 -10.399  -7.610  1.00  9.90           C  
ATOM   1549  CG  LYS A 212      21.321 -10.884  -7.429  1.00 15.48           C  
ATOM   1550  CD  LYS A 212      21.756 -11.771  -8.591  1.00 18.09           C  
ATOM   1551  CE  LYS A 212      23.268 -12.012  -8.569  1.00 21.59           C  
ATOM   1552  NZ  LYS A 212      23.747 -12.650  -9.843  1.00 26.96           N  
ATOM   1553  N   ALA A 213      20.082  -7.279  -7.364  1.00 11.35           N  
ATOM   1554  CA  ALA A 213      20.879  -6.049  -7.405  1.00 11.73           C  
ATOM   1555  C   ALA A 213      20.719  -5.265  -6.101  1.00 13.14           C  
ATOM   1556  O   ALA A 213      21.672  -4.644  -5.628  1.00 15.08           O  
ATOM   1557  CB  ALA A 213      20.464  -5.170  -8.605  1.00 11.44           C  
ATOM   1558  N   ALA A 214      19.533  -5.331  -5.494  1.00 10.50           N  
ATOM   1559  CA  ALA A 214      19.273  -4.620  -4.253  1.00 14.26           C  
ATOM   1560  C   ALA A 214      19.888  -5.317  -3.041  1.00 15.74           C  
ATOM   1561  O   ALA A 214      19.866  -4.767  -1.932  1.00 17.20           O  
ATOM   1562  CB  ALA A 214      17.785  -4.445  -4.048  1.00 13.00           C  
ATOM   1563  N   GLY A 215      20.427  -6.512  -3.250  1.00 13.79           N  
ATOM   1564  CA  GLY A 215      21.042  -7.263  -2.162  1.00 17.49           C  
ATOM   1565  C   GLY A 215      20.161  -8.173  -1.307  1.00 15.00           C  
ATOM   1566  O   GLY A 215      20.534  -8.508  -0.172  1.00 14.41           O  
ATOM   1567  N   ALA A 216      19.002  -8.580  -1.818  1.00 12.76           N  
ATOM   1568  CA  ALA A 216      18.123  -9.483  -1.072  1.00 13.48           C  
ATOM   1569  C   ALA A 216      18.853 -10.770  -0.684  1.00 12.99           C  
ATOM   1570  O   ALA A 216      19.642 -11.306  -1.463  1.00 12.26           O  
ATOM   1571  CB  ALA A 216      16.885  -9.824  -1.905  1.00 14.58           C  
ATOM   1572  N   ALA A 217      18.561 -11.271   0.512  1.00 13.05           N  
ATOM   1573  CA  ALA A 217      19.174 -12.504   1.003  1.00 14.63           C  
ATOM   1574  C   ALA A 217      18.486 -13.716   0.398  1.00 10.18           C  
ATOM   1575  O   ALA A 217      19.108 -14.749   0.171  1.00 12.21           O  
ATOM   1576  CB  ALA A 217      19.086 -12.565   2.510  1.00 16.36           C  
ATOM   1577  N   ARG A 218      17.177 -13.589   0.184  1.00  9.02           N  
ATOM   1578  CA  ARG A 218      16.426 -14.679  -0.408  1.00 11.15           C  
ATOM   1579  C   ARG A 218      15.460 -14.125  -1.436  1.00  8.27           C  
ATOM   1580  O   ARG A 218      14.858 -13.083  -1.228  1.00 10.02           O  
ATOM   1581  CB  ARG A 218      15.631 -15.444   0.656  1.00 11.80           C  
ATOM   1582  CG  ARG A 218      16.515 -16.120   1.687  1.00 13.89           C  
ATOM   1583  CD  ARG A 218      15.690 -16.727   2.793  1.00 16.34           C  
ATOM   1584  NE  ARG A 218      14.829 -17.793   2.298  1.00 14.64           N  
ATOM   1585  CZ  ARG A 218      13.938 -18.437   3.050  1.00 15.58           C  
ATOM   1586  NH1 ARG A 218      13.198 -19.389   2.519  1.00 12.94           N  
ATOM   1587  NH2 ARG A 218      13.782 -18.107   4.331  1.00 15.02           N  
ATOM   1588  N   ILE A 219      15.347 -14.844  -2.542  1.00  8.38           N  
ATOM   1589  CA  ILE A 219      14.445 -14.461  -3.629  1.00  9.08           C  
ATOM   1590  C   ILE A 219      13.731 -15.737  -4.063  1.00 11.28           C  
ATOM   1591  O   ILE A 219      14.303 -16.579  -4.764  1.00 12.41           O  
ATOM   1592  CB  ILE A 219      15.208 -13.861  -4.833  1.00  9.21           C  
ATOM   1593  CG1 ILE A 219      16.012 -12.617  -4.414  1.00 12.32           C  
ATOM   1594  CG2 ILE A 219      14.220 -13.433  -5.929  1.00 11.26           C  
ATOM   1595  CD1 ILE A 219      16.981 -12.152  -5.489  1.00 13.28           C  
ATOM   1596  N   ILE A 220      12.481 -15.883  -3.625  1.00  6.80           N  
ATOM   1597  CA  ILE A 220      11.677 -17.044  -3.927  1.00  8.14           C  
ATOM   1598  C   ILE A 220      10.831 -16.775  -5.167  1.00 10.74           C  
ATOM   1599  O   ILE A 220       9.940 -15.935  -5.136  1.00  9.82           O  
ATOM   1600  CB  ILE A 220      10.756 -17.404  -2.740  1.00 10.00           C  
ATOM   1601  CG1 ILE A 220      11.596 -17.611  -1.481  1.00 10.42           C  
ATOM   1602  CG2 ILE A 220       9.977 -18.675  -3.049  1.00 11.04           C  
ATOM   1603  CD1 ILE A 220      10.749 -17.684  -0.203  1.00 12.58           C  
ATOM   1604  N   ALA A 221      11.158 -17.475  -6.245  1.00  9.03           N  
ATOM   1605  CA  ALA A 221      10.442 -17.345  -7.509  1.00  9.58           C  
ATOM   1606  C   ALA A 221       9.272 -18.302  -7.511  1.00 11.30           C  
ATOM   1607  O   ALA A 221       9.426 -19.502  -7.210  1.00  9.77           O  
ATOM   1608  CB  ALA A 221      11.386 -17.649  -8.665  1.00  9.15           C  
ATOM   1609  N   VAL A 222       8.098 -17.786  -7.885  1.00  9.26           N  
ATOM   1610  CA  VAL A 222       6.867 -18.575  -7.890  1.00  8.90           C  
ATOM   1611  C   VAL A 222       6.246 -18.607  -9.296  1.00 10.68           C  
ATOM   1612  O   VAL A 222       5.990 -17.562  -9.882  1.00  9.50           O  
ATOM   1613  CB  VAL A 222       5.826 -17.977  -6.879  1.00  6.87           C  
ATOM   1614  CG1 VAL A 222       4.578 -18.851  -6.783  1.00  9.27           C  
ATOM   1615  CG2 VAL A 222       6.453 -17.806  -5.499  1.00 11.40           C  
ATOM   1616  N   ASP A 223       6.014 -19.804  -9.834  1.00  8.77           N  
ATOM   1617  CA  ASP A 223       5.394 -19.910 -11.157  1.00  8.28           C  
ATOM   1618  C   ASP A 223       4.834 -21.311 -11.317  1.00 11.12           C  
ATOM   1619  O   ASP A 223       5.347 -22.249 -10.708  1.00  9.33           O  
ATOM   1620  CB  ASP A 223       6.458 -19.658 -12.243  1.00  8.59           C  
ATOM   1621  CG  ASP A 223       5.856 -19.176 -13.565  1.00  9.82           C  
ATOM   1622  OD1 ASP A 223       6.207 -18.051 -13.961  1.00 10.35           O  
ATOM   1623  OD2 ASP A 223       5.099 -19.914 -14.230  1.00  9.04           O  
ATOM   1624  N   ILE A 224       3.750 -21.443 -12.078  1.00  9.72           N  
ATOM   1625  CA  ILE A 224       3.176 -22.768 -12.332  1.00 11.88           C  
ATOM   1626  C   ILE A 224       3.902 -23.481 -13.486  1.00 12.64           C  
ATOM   1627  O   ILE A 224       3.616 -24.645 -13.768  1.00 12.15           O  
ATOM   1628  CB  ILE A 224       1.665 -22.714 -12.624  1.00 11.50           C  
ATOM   1629  CG1 ILE A 224       1.374 -21.795 -13.827  1.00 12.35           C  
ATOM   1630  CG2 ILE A 224       0.911 -22.301 -11.368  1.00 12.93           C  
ATOM   1631  CD1 ILE A 224      -0.120 -21.703 -14.186  1.00 11.36           C  
ATOM   1632  N   ASN A 225       4.775 -22.749 -14.182  1.00  8.35           N  
ATOM   1633  CA  ASN A 225       5.574 -23.307 -15.274  1.00 10.66           C  
ATOM   1634  C   ASN A 225       7.010 -23.517 -14.801  1.00 12.25           C  
ATOM   1635  O   ASN A 225       7.826 -22.579 -14.783  1.00  9.85           O  
ATOM   1636  CB  ASN A 225       5.542 -22.382 -16.499  1.00 13.29           C  
ATOM   1637  CG  ASN A 225       6.333 -22.939 -17.659  1.00 13.53           C  
ATOM   1638  OD1 ASN A 225       6.838 -24.065 -17.592  1.00 15.19           O  
ATOM   1639  ND2 ASN A 225       6.448 -22.163 -18.721  1.00 14.23           N  
ATOM   1640  N   LYS A 226       7.314 -24.742 -14.374  1.00 10.72           N  
ATOM   1641  CA  LYS A 226       8.647 -25.061 -13.867  1.00 11.06           C  
ATOM   1642  C   LYS A 226       9.759 -24.933 -14.894  1.00 10.50           C  
ATOM   1643  O   LYS A 226      10.947 -24.946 -14.548  1.00 12.38           O  
ATOM   1644  CB  LYS A 226       8.653 -26.471 -13.254  1.00 14.64           C  
ATOM   1645  CG  LYS A 226       8.369 -27.572 -14.258  1.00 17.25           C  
ATOM   1646  CD  LYS A 226       8.287 -28.929 -13.571  1.00 19.86           C  
ATOM   1647  CE  LYS A 226       9.440 -29.808 -14.013  1.00 28.26           C  
ATOM   1648  NZ  LYS A 226       9.027 -31.235 -14.185  1.00 28.04           N  
ATOM   1649  N   ASP A 227       9.404 -24.816 -16.171  1.00 10.96           N  
ATOM   1650  CA  ASP A 227      10.446 -24.671 -17.185  1.00 14.95           C  
ATOM   1651  C   ASP A 227      11.134 -23.299 -17.110  1.00 12.34           C  
ATOM   1652  O   ASP A 227      12.163 -23.092 -17.744  1.00 15.36           O  
ATOM   1653  CB  ASP A 227       9.905 -24.914 -18.598  1.00 13.72           C  
ATOM   1654  CG  ASP A 227       9.450 -26.358 -18.813  1.00 22.79           C  
ATOM   1655  OD1 ASP A 227       9.840 -27.255 -18.026  1.00 24.00           O  
ATOM   1656  OD2 ASP A 227       8.683 -26.574 -19.771  1.00 24.78           O  
ATOM   1657  N   LYS A 228      10.588 -22.399 -16.286  1.00 11.95           N  
ATOM   1658  CA  LYS A 228      11.143 -21.054 -16.091  1.00 11.71           C  
ATOM   1659  C   LYS A 228      12.112 -21.004 -14.922  1.00  9.64           C  
ATOM   1660  O   LYS A 228      12.798 -20.000 -14.715  1.00 10.84           O  
ATOM   1661  CB  LYS A 228      10.024 -20.057 -15.751  1.00 11.19           C  
ATOM   1662  CG  LYS A 228       9.026 -19.798 -16.876  1.00  9.95           C  
ATOM   1663  CD  LYS A 228       9.701 -19.146 -18.078  1.00 11.08           C  
ATOM   1664  CE  LYS A 228       8.667 -18.699 -19.128  1.00 13.13           C  
ATOM   1665  NZ  LYS A 228       7.805 -17.573 -18.615  1.00 10.80           N  
ATOM   1666  N   PHE A 229      12.163 -22.090 -14.154  1.00 10.85           N  
ATOM   1667  CA  PHE A 229      12.990 -22.151 -12.961  1.00 11.25           C  
ATOM   1668  C   PHE A 229      14.496 -22.053 -13.162  1.00  9.82           C  
ATOM   1669  O   PHE A 229      15.185 -21.445 -12.350  1.00 11.32           O  
ATOM   1670  CB  PHE A 229      12.638 -23.385 -12.111  1.00  9.95           C  
ATOM   1671  CG  PHE A 229      11.253 -23.338 -11.499  1.00 13.07           C  
ATOM   1672  CD1 PHE A 229      10.482 -22.169 -11.532  1.00 12.58           C  
ATOM   1673  CD2 PHE A 229      10.730 -24.464 -10.885  1.00 15.79           C  
ATOM   1674  CE1 PHE A 229       9.202 -22.137 -10.964  1.00 13.69           C  
ATOM   1675  CE2 PHE A 229       9.457 -24.446 -10.318  1.00 14.18           C  
ATOM   1676  CZ  PHE A 229       8.694 -23.274 -10.355  1.00 14.28           C  
ATOM   1677  N   ALA A 230      15.019 -22.619 -14.252  1.00 11.33           N  
ATOM   1678  CA  ALA A 230      16.457 -22.535 -14.498  1.00 11.92           C  
ATOM   1679  C   ALA A 230      16.875 -21.075 -14.697  1.00 11.63           C  
ATOM   1680  O   ALA A 230      17.853 -20.618 -14.104  1.00 11.97           O  
ATOM   1681  CB  ALA A 230      16.830 -23.348 -15.736  1.00 14.24           C  
ATOM   1682  N   LYS A 231      16.114 -20.351 -15.527  1.00 12.14           N  
ATOM   1683  CA  LYS A 231      16.416 -18.953 -15.786  1.00 12.30           C  
ATOM   1684  C   LYS A 231      16.268 -18.123 -14.500  1.00 12.66           C  
ATOM   1685  O   LYS A 231      17.072 -17.232 -14.234  1.00 11.11           O  
ATOM   1686  CB  LYS A 231      15.502 -18.407 -16.898  1.00 13.81           C  
ATOM   1687  CG  LYS A 231      15.853 -18.884 -18.319  1.00 15.76           C  
ATOM   1688  CD  LYS A 231      17.147 -18.252 -18.811  1.00 20.05           C  
ATOM   1689  CE  LYS A 231      17.525 -18.783 -20.190  1.00 21.37           C  
ATOM   1690  NZ  LYS A 231      17.203 -17.825 -21.274  1.00 17.61           N  
ATOM   1691  N   ALA A 232      15.271 -18.443 -13.680  1.00 10.79           N  
ATOM   1692  CA  ALA A 232      15.097 -17.704 -12.431  1.00 11.72           C  
ATOM   1693  C   ALA A 232      16.345 -17.843 -11.543  1.00 12.73           C  
ATOM   1694  O   ALA A 232      16.805 -16.863 -10.948  1.00 10.21           O  
ATOM   1695  CB  ALA A 232      13.844 -18.184 -11.694  1.00 10.71           C  
ATOM   1696  N   LYS A 233      16.844 -19.074 -11.425  1.00 11.52           N  
ATOM   1697  CA  LYS A 233      18.046 -19.333 -10.626  1.00 12.15           C  
ATOM   1698  C   LYS A 233      19.252 -18.604 -11.221  1.00 13.18           C  
ATOM   1699  O   LYS A 233      20.026 -18.006 -10.487  1.00 13.01           O  
ATOM   1700  CB  LYS A 233      18.322 -20.852 -10.517  1.00 13.09           C  
ATOM   1701  CG  LYS A 233      17.276 -21.633  -9.696  1.00 18.22           C  
ATOM   1702  CD  LYS A 233      17.755 -21.919  -8.272  1.00 21.27           C  
ATOM   1703  CE  LYS A 233      16.645 -22.477  -7.377  1.00 22.13           C  
ATOM   1704  NZ  LYS A 233      16.392 -23.954  -7.453  1.00 21.86           N  
ATOM   1705  N   GLU A 234      19.386 -18.644 -12.548  1.00 12.38           N  
ATOM   1706  CA  GLU A 234      20.486 -17.971 -13.229  1.00 12.69           C  
ATOM   1707  C   GLU A 234      20.506 -16.480 -12.900  1.00 12.15           C  
ATOM   1708  O   GLU A 234      21.577 -15.876 -12.714  1.00 11.56           O  
ATOM   1709  CB  GLU A 234      20.362 -18.141 -14.751  1.00 11.34           C  
ATOM   1710  CG  GLU A 234      21.488 -17.455 -15.546  1.00 17.88           C  
ATOM   1711  CD  GLU A 234      21.292 -17.494 -17.059  1.00 17.78           C  
ATOM   1712  OE1 GLU A 234      20.468 -18.287 -17.555  1.00 16.37           O  
ATOM   1713  OE2 GLU A 234      21.984 -16.721 -17.753  1.00 23.39           O  
ATOM   1714  N   LEU A 235      19.312 -15.895 -12.799  1.00 11.98           N  
ATOM   1715  CA  LEU A 235      19.192 -14.474 -12.525  1.00 10.98           C  
ATOM   1716  C   LEU A 235      19.124 -14.065 -11.055  1.00  9.73           C  
ATOM   1717  O   LEU A 235      18.959 -12.884 -10.743  1.00 11.76           O  
ATOM   1718  CB  LEU A 235      17.997 -13.905 -13.308  1.00 10.68           C  
ATOM   1719  CG  LEU A 235      18.108 -14.059 -14.825  1.00 13.96           C  
ATOM   1720  CD1 LEU A 235      16.885 -13.442 -15.503  1.00 11.99           C  
ATOM   1721  CD2 LEU A 235      19.392 -13.408 -15.336  1.00 17.70           C  
ATOM   1722  N   GLY A 236      19.250 -15.030 -10.144  1.00  9.86           N  
ATOM   1723  CA  GLY A 236      19.258 -14.668  -8.736  1.00 13.19           C  
ATOM   1724  C   GLY A 236      18.316 -15.363  -7.778  1.00 10.89           C  
ATOM   1725  O   GLY A 236      18.488 -15.233  -6.562  1.00 11.72           O  
ATOM   1726  N   ALA A 237      17.298 -16.057  -8.280  1.00 10.92           N  
ATOM   1727  CA  ALA A 237      16.381 -16.740  -7.360  1.00 12.66           C  
ATOM   1728  C   ALA A 237      17.138 -17.745  -6.488  1.00  9.28           C  
ATOM   1729  O   ALA A 237      18.012 -18.475  -6.977  1.00 11.92           O  
ATOM   1730  CB  ALA A 237      15.288 -17.444  -8.128  1.00 11.07           C  
ATOM   1731  N   THR A 238      16.798 -17.787  -5.199  1.00 10.49           N  
ATOM   1732  CA  THR A 238      17.433 -18.724  -4.277  1.00 14.09           C  
ATOM   1733  C   THR A 238      16.605 -19.995  -4.133  1.00 12.90           C  
ATOM   1734  O   THR A 238      17.138 -21.054  -3.766  1.00 11.26           O  
ATOM   1735  CB  THR A 238      17.658 -18.092  -2.890  1.00 12.40           C  
ATOM   1736  OG1 THR A 238      16.446 -17.465  -2.454  1.00 12.47           O  
ATOM   1737  CG2 THR A 238      18.780 -17.072  -2.947  1.00 15.75           C  
ATOM   1738  N   GLU A 239      15.308 -19.882  -4.411  1.00 10.99           N  
ATOM   1739  CA  GLU A 239      14.380 -21.003  -4.351  1.00 11.26           C  
ATOM   1740  C   GLU A 239      13.304 -20.778  -5.398  1.00 10.42           C  
ATOM   1741  O   GLU A 239      12.962 -19.621  -5.714  1.00 11.36           O  
ATOM   1742  CB  GLU A 239      13.711 -21.072  -2.977  1.00 10.39           C  
ATOM   1743  CG  GLU A 239      14.655 -21.455  -1.860  1.00 11.80           C  
ATOM   1744  CD  GLU A 239      14.008 -21.324  -0.525  1.00 19.76           C  
ATOM   1745  OE1 GLU A 239      13.794 -20.184  -0.089  1.00 18.41           O  
ATOM   1746  OE2 GLU A 239      13.693 -22.360   0.088  1.00 23.78           O  
ATOM   1747  N   CYS A 240      12.799 -21.872  -5.958  1.00  8.57           N  
ATOM   1748  CA  CYS A 240      11.752 -21.791  -6.959  1.00  7.84           C  
ATOM   1749  C   CYS A 240      10.664 -22.754  -6.571  1.00 13.45           C  
ATOM   1750  O   CYS A 240      10.926 -23.937  -6.358  1.00 13.91           O  
ATOM   1751  CB  CYS A 240      12.289 -22.183  -8.346  1.00 10.33           C  
ATOM   1752  SG  CYS A 240      13.425 -21.003  -9.056  1.00 12.66           S  
ATOM   1753  N   ILE A 241       9.439 -22.262  -6.475  1.00 10.22           N  
ATOM   1754  CA  ILE A 241       8.353 -23.156  -6.114  1.00 11.68           C  
ATOM   1755  C   ILE A 241       7.170 -23.044  -7.062  1.00 11.53           C  
ATOM   1756  O   ILE A 241       6.853 -21.970  -7.554  1.00  8.55           O  
ATOM   1757  CB  ILE A 241       7.893 -22.944  -4.673  1.00 12.91           C  
ATOM   1758  CG1 ILE A 241       7.318 -21.535  -4.484  1.00 11.73           C  
ATOM   1759  CG2 ILE A 241       9.063 -23.213  -3.705  1.00 13.12           C  
ATOM   1760  CD1 ILE A 241       6.787 -21.273  -3.088  1.00 12.74           C  
ATOM   1761  N   ASN A 242       6.521 -24.178  -7.269  1.00 10.19           N  
ATOM   1762  CA  ASN A 242       5.370 -24.269  -8.150  1.00  8.44           C  
ATOM   1763  C   ASN A 242       4.132 -24.510  -7.295  1.00 11.00           C  
ATOM   1764  O   ASN A 242       4.029 -25.549  -6.629  1.00 11.55           O  
ATOM   1765  CB  ASN A 242       5.602 -25.438  -9.114  1.00 10.77           C  
ATOM   1766  CG  ASN A 242       4.442 -25.665 -10.064  1.00 14.00           C  
ATOM   1767  OD1 ASN A 242       3.379 -25.070  -9.936  1.00 10.96           O  
ATOM   1768  ND2 ASN A 242       4.657 -26.552 -11.039  1.00 18.24           N  
ATOM   1769  N   PRO A 243       3.187 -23.548  -7.255  1.00 11.41           N  
ATOM   1770  CA  PRO A 243       1.977 -23.733  -6.442  1.00 10.52           C  
ATOM   1771  C   PRO A 243       1.255 -25.071  -6.699  1.00 12.94           C  
ATOM   1772  O   PRO A 243       0.624 -25.619  -5.797  1.00 12.53           O  
ATOM   1773  CB  PRO A 243       1.098 -22.545  -6.852  1.00 13.38           C  
ATOM   1774  CG  PRO A 243       2.111 -21.477  -7.205  1.00  9.78           C  
ATOM   1775  CD  PRO A 243       3.208 -22.216  -7.906  1.00 11.51           C  
ATOM   1776  N   GLN A 244       1.338 -25.577  -7.932  1.00 13.07           N  
ATOM   1777  CA  GLN A 244       0.667 -26.836  -8.278  1.00 16.06           C  
ATOM   1778  C   GLN A 244       1.216 -28.055  -7.552  1.00 15.21           C  
ATOM   1779  O   GLN A 244       0.574 -29.107  -7.543  1.00 16.01           O  
ATOM   1780  CB  GLN A 244       0.704 -27.081  -9.792  1.00 14.89           C  
ATOM   1781  CG  GLN A 244      -0.070 -26.023 -10.586  1.00 17.54           C  
ATOM   1782  CD  GLN A 244       0.037 -26.189 -12.099  1.00 19.34           C  
ATOM   1783  OE1 GLN A 244      -0.707 -25.554 -12.854  1.00 27.80           O  
ATOM   1784  NE2 GLN A 244       0.981 -27.009 -12.547  1.00 24.68           N  
ATOM   1785  N   ASP A 245       2.379 -27.918  -6.921  1.00 14.08           N  
ATOM   1786  CA  ASP A 245       2.967 -29.038  -6.188  1.00 14.40           C  
ATOM   1787  C   ASP A 245       2.415 -29.171  -4.770  1.00 13.71           C  
ATOM   1788  O   ASP A 245       2.632 -30.189  -4.114  1.00 11.07           O  
ATOM   1789  CB  ASP A 245       4.480 -28.843  -6.049  1.00 13.60           C  
ATOM   1790  CG  ASP A 245       5.237 -29.020  -7.364  1.00 17.40           C  
ATOM   1791  OD1 ASP A 245       6.429 -28.643  -7.394  1.00 18.62           O  
ATOM   1792  OD2 ASP A 245       4.664 -29.564  -8.341  1.00 21.46           O  
ATOM   1793  N   TYR A 246       1.661 -28.167  -4.327  1.00 11.49           N  
ATOM   1794  CA  TYR A 246       1.160 -28.113  -2.971  1.00  9.89           C  
ATOM   1795  C   TYR A 246      -0.332 -28.357  -2.744  1.00 15.12           C  
ATOM   1796  O   TYR A 246      -1.143 -28.107  -3.622  1.00 13.76           O  
ATOM   1797  CB  TYR A 246       1.514 -26.740  -2.374  1.00  9.95           C  
ATOM   1798  CG  TYR A 246       2.994 -26.449  -2.342  1.00 10.21           C  
ATOM   1799  CD1 TYR A 246       3.639 -25.899  -3.447  1.00 10.99           C  
ATOM   1800  CD2 TYR A 246       3.751 -26.711  -1.200  1.00 10.64           C  
ATOM   1801  CE1 TYR A 246       4.997 -25.612  -3.425  1.00 13.55           C  
ATOM   1802  CE2 TYR A 246       5.127 -26.428  -1.164  1.00 11.57           C  
ATOM   1803  CZ  TYR A 246       5.733 -25.879  -2.281  1.00 12.98           C  
ATOM   1804  OH  TYR A 246       7.089 -25.586  -2.263  1.00 15.58           O  
ATOM   1805  N   LYS A 247      -0.655 -28.854  -1.548  1.00 12.72           N  
ATOM   1806  CA  LYS A 247      -2.030 -29.087  -1.143  1.00 15.98           C  
ATOM   1807  C   LYS A 247      -2.581 -27.868  -0.406  1.00 20.40           C  
ATOM   1808  O   LYS A 247      -3.797 -27.707  -0.295  1.00 24.79           O  
ATOM   1809  CB  LYS A 247      -2.139 -30.313  -0.236  1.00 16.34           C  
ATOM   1810  CG  LYS A 247      -1.935 -31.595  -0.962  1.00 19.84           C  
ATOM   1811  CD  LYS A 247      -2.133 -32.767  -0.024  1.00 21.01           C  
ATOM   1812  CE  LYS A 247      -2.026 -34.061  -0.807  1.00 21.62           C  
ATOM   1813  NZ  LYS A 247      -2.265 -35.257   0.054  1.00 25.97           N  
ATOM   1814  N   LYS A 248      -1.705 -27.030   0.132  1.00 21.66           N  
ATOM   1815  CA  LYS A 248      -2.199 -25.866   0.843  1.00 22.68           C  
ATOM   1816  C   LYS A 248      -1.941 -24.596   0.030  1.00 19.86           C  
ATOM   1817  O   LYS A 248      -1.124 -24.601  -0.897  1.00 17.37           O  
ATOM   1818  CB  LYS A 248      -1.590 -25.756   2.246  1.00 26.09           C  
ATOM   1819  CG  LYS A 248      -0.117 -25.444   2.316  1.00 22.40           C  
ATOM   1820  CD  LYS A 248       0.331 -25.015   3.730  1.00 22.72           C  
ATOM   1821  CE  LYS A 248      -0.024 -26.061   4.775  1.00 21.40           C  
ATOM   1822  NZ  LYS A 248       0.976 -26.107   5.870  1.00 22.94           N  
ATOM   1823  N   PRO A 249      -2.687 -23.511   0.312  1.00 19.84           N  
ATOM   1824  CA  PRO A 249      -2.551 -22.229  -0.392  1.00 18.53           C  
ATOM   1825  C   PRO A 249      -1.084 -21.774  -0.393  1.00 13.23           C  
ATOM   1826  O   PRO A 249      -0.397 -21.862   0.620  1.00 13.46           O  
ATOM   1827  CB  PRO A 249      -3.438 -21.298   0.443  1.00 20.84           C  
ATOM   1828  CG  PRO A 249      -4.519 -22.237   0.931  1.00 20.78           C  
ATOM   1829  CD  PRO A 249      -3.701 -23.415   1.377  1.00 19.62           C  
ATOM   1830  N   ILE A 250      -0.631 -21.263  -1.543  1.00 12.36           N  
ATOM   1831  CA  ILE A 250       0.750 -20.836  -1.699  1.00 12.37           C  
ATOM   1832  C   ILE A 250       1.211 -19.764  -0.699  1.00 12.06           C  
ATOM   1833  O   ILE A 250       2.358 -19.769  -0.267  1.00  9.38           O  
ATOM   1834  CB  ILE A 250       1.055 -20.408  -3.180  1.00 13.05           C  
ATOM   1835  CG1 ILE A 250       2.566 -20.399  -3.436  1.00 14.87           C  
ATOM   1836  CG2 ILE A 250       0.464 -19.044  -3.482  1.00 15.64           C  
ATOM   1837  CD1 ILE A 250       3.226 -21.749  -3.236  1.00 16.87           C  
ATOM   1838  N   GLN A 251       0.300 -18.890  -0.277  1.00  9.99           N  
ATOM   1839  CA  GLN A 251       0.701 -17.866   0.683  1.00 11.19           C  
ATOM   1840  C   GLN A 251       1.071 -18.486   2.032  1.00 12.14           C  
ATOM   1841  O   GLN A 251       1.929 -17.961   2.742  1.00 11.44           O  
ATOM   1842  CB  GLN A 251      -0.362 -16.770   0.851  1.00 12.35           C  
ATOM   1843  CG  GLN A 251      -1.692 -17.212   1.476  1.00 14.96           C  
ATOM   1844  CD  GLN A 251      -2.664 -17.781   0.464  1.00 17.70           C  
ATOM   1845  OE1 GLN A 251      -2.300 -18.082  -0.675  1.00 16.61           O  
ATOM   1846  NE2 GLN A 251      -3.924 -17.902   0.869  1.00 19.40           N  
ATOM   1847  N   GLU A 252       0.452 -19.608   2.378  1.00 13.11           N  
ATOM   1848  CA  GLU A 252       0.749 -20.276   3.652  1.00 13.23           C  
ATOM   1849  C   GLU A 252       2.096 -20.957   3.516  1.00 12.94           C  
ATOM   1850  O   GLU A 252       2.923 -20.895   4.430  1.00 11.20           O  
ATOM   1851  CB  GLU A 252      -0.346 -21.286   4.010  1.00 13.56           C  
ATOM   1852  CG  GLU A 252      -1.718 -20.668   4.235  1.00 19.41           C  
ATOM   1853  CD  GLU A 252      -1.791 -19.744   5.445  1.00 26.48           C  
ATOM   1854  OE1 GLU A 252      -1.362 -20.145   6.553  1.00 32.43           O  
ATOM   1855  OE2 GLU A 252      -2.289 -18.610   5.284  1.00 30.79           O  
ATOM   1856  N   VAL A 253       2.321 -21.586   2.360  1.00  7.49           N  
ATOM   1857  CA  VAL A 253       3.607 -22.224   2.084  1.00 12.05           C  
ATOM   1858  C   VAL A 253       4.733 -21.179   2.210  1.00 10.43           C  
ATOM   1859  O   VAL A 253       5.722 -21.401   2.908  1.00 10.63           O  
ATOM   1860  CB  VAL A 253       3.630 -22.826   0.659  1.00 11.45           C  
ATOM   1861  CG1 VAL A 253       5.027 -23.326   0.310  1.00 13.92           C  
ATOM   1862  CG2 VAL A 253       2.622 -23.953   0.569  1.00 12.11           C  
ATOM   1863  N   LEU A 254       4.552 -20.037   1.540  1.00  8.79           N  
ATOM   1864  CA  LEU A 254       5.554 -18.974   1.584  1.00 10.39           C  
ATOM   1865  C   LEU A 254       5.833 -18.436   2.986  1.00  7.13           C  
ATOM   1866  O   LEU A 254       7.000 -18.282   3.371  1.00  8.52           O  
ATOM   1867  CB  LEU A 254       5.147 -17.841   0.632  1.00  8.74           C  
ATOM   1868  CG  LEU A 254       5.378 -18.168  -0.835  1.00 10.72           C  
ATOM   1869  CD1 LEU A 254       4.558 -17.260  -1.719  1.00 10.79           C  
ATOM   1870  CD2 LEU A 254       6.862 -18.079  -1.181  1.00 10.39           C  
ATOM   1871  N   LYS A 255       4.775 -18.218   3.760  1.00  8.95           N  
ATOM   1872  CA  LYS A 255       4.941 -17.718   5.132  1.00 12.49           C  
ATOM   1873  C   LYS A 255       5.712 -18.723   5.970  1.00 11.34           C  
ATOM   1874  O   LYS A 255       6.617 -18.362   6.710  1.00 12.66           O  
ATOM   1875  CB  LYS A 255       3.602 -17.404   5.803  1.00  9.95           C  
ATOM   1876  CG  LYS A 255       2.954 -16.142   5.236  1.00 14.68           C  
ATOM   1877  CD  LYS A 255       1.460 -16.075   5.460  1.00 18.62           C  
ATOM   1878  CE  LYS A 255       1.091 -16.323   6.897  1.00 23.84           C  
ATOM   1879  NZ  LYS A 255      -0.379 -16.204   7.090  1.00 21.18           N  
ATOM   1880  N   GLU A 256       5.400 -19.997   5.777  1.00 11.14           N  
ATOM   1881  CA  GLU A 256       6.065 -21.053   6.528  1.00 14.23           C  
ATOM   1882  C   GLU A 256       7.534 -21.278   6.163  1.00 14.19           C  
ATOM   1883  O   GLU A 256       8.295 -21.793   6.972  1.00 13.41           O  
ATOM   1884  CB  GLU A 256       5.222 -22.338   6.477  1.00 15.98           C  
ATOM   1885  CG  GLU A 256       3.952 -22.159   7.301  1.00 13.95           C  
ATOM   1886  CD  GLU A 256       2.851 -23.179   7.019  1.00 21.46           C  
ATOM   1887  OE1 GLU A 256       1.685 -22.834   7.309  1.00 21.51           O  
ATOM   1888  OE2 GLU A 256       3.135 -24.300   6.535  1.00 21.96           O  
ATOM   1889  N   MET A 257       7.934 -20.801   4.979  1.00 10.11           N  
ATOM   1890  CA  MET A 257       9.319 -20.908   4.511  1.00 13.57           C  
ATOM   1891  C   MET A 257      10.106 -19.675   4.949  1.00 10.43           C  
ATOM   1892  O   MET A 257      11.340 -19.667   4.877  1.00  9.57           O  
ATOM   1893  CB  MET A 257       9.378 -20.870   2.971  1.00 15.86           C  
ATOM   1894  CG  MET A 257       8.849 -22.062   2.226  1.00 17.75           C  
ATOM   1895  SD  MET A 257       8.639 -21.566   0.472  1.00 14.51           S  
ATOM   1896  CE  MET A 257      10.299 -21.621  -0.136  1.00 16.26           C  
ATOM   1897  N   THR A 258       9.389 -18.649   5.394  1.00  9.74           N  
ATOM   1898  CA  THR A 258       9.997 -17.358   5.703  1.00  9.72           C  
ATOM   1899  C   THR A 258       9.706 -16.710   7.045  1.00  9.99           C  
ATOM   1900  O   THR A 258       9.597 -15.491   7.133  1.00 13.93           O  
ATOM   1901  CB  THR A 258       9.611 -16.319   4.596  1.00  9.02           C  
ATOM   1902  OG1 THR A 258       8.191 -16.161   4.586  1.00  9.71           O  
ATOM   1903  CG2 THR A 258      10.111 -16.778   3.194  1.00  8.99           C  
ATOM   1904  N   ASP A 259       9.635 -17.505   8.098  1.00  9.87           N  
ATOM   1905  CA  ASP A 259       9.402 -16.954   9.441  1.00 11.91           C  
ATOM   1906  C   ASP A 259       8.211 -15.991   9.499  1.00 12.65           C  
ATOM   1907  O   ASP A 259       8.305 -14.891  10.088  1.00 11.00           O  
ATOM   1908  CB  ASP A 259      10.690 -16.268   9.915  1.00 13.73           C  
ATOM   1909  CG  ASP A 259      10.666 -15.877  11.395  1.00 16.40           C  
ATOM   1910  OD1 ASP A 259       9.976 -16.526  12.215  1.00 17.00           O  
ATOM   1911  OD2 ASP A 259      11.374 -14.912  11.736  1.00 17.55           O  
ATOM   1912  N   GLY A 260       7.120 -16.378   8.840  1.00  9.93           N  
ATOM   1913  CA  GLY A 260       5.905 -15.576   8.867  1.00  9.69           C  
ATOM   1914  C   GLY A 260       5.594 -14.719   7.653  1.00 10.62           C  
ATOM   1915  O   GLY A 260       4.563 -14.046   7.643  1.00  9.77           O  
ATOM   1916  N   GLY A 261       6.470 -14.735   6.645  1.00  9.78           N  
ATOM   1917  CA  GLY A 261       6.214 -13.954   5.450  1.00 10.98           C  
ATOM   1918  C   GLY A 261       7.441 -13.209   4.956  1.00  7.19           C  
ATOM   1919  O   GLY A 261       8.348 -12.879   5.708  1.00  8.48           O  
ATOM   1920  N   VAL A 262       7.467 -12.918   3.659  1.00  7.99           N  
ATOM   1921  CA  VAL A 262       8.598 -12.199   3.108  1.00  8.40           C  
ATOM   1922  C   VAL A 262       8.525 -10.706   3.425  1.00  9.10           C  
ATOM   1923  O   VAL A 262       7.473 -10.184   3.800  1.00  8.93           O  
ATOM   1924  CB  VAL A 262       8.667 -12.340   1.554  1.00 10.57           C  
ATOM   1925  CG1 VAL A 262       8.980 -13.776   1.187  1.00 11.35           C  
ATOM   1926  CG2 VAL A 262       7.340 -11.896   0.914  1.00  9.84           C  
ATOM   1927  N   ASP A 263       9.656 -10.035   3.287  1.00  7.62           N  
ATOM   1928  CA  ASP A 263       9.703  -8.592   3.491  1.00  8.45           C  
ATOM   1929  C   ASP A 263       9.093  -7.870   2.278  1.00  9.00           C  
ATOM   1930  O   ASP A 263       8.460  -6.828   2.431  1.00  9.67           O  
ATOM   1931  CB  ASP A 263      11.149  -8.147   3.676  1.00  9.17           C  
ATOM   1932  CG  ASP A 263      11.761  -8.729   4.943  1.00  8.09           C  
ATOM   1933  OD1 ASP A 263      12.743  -9.469   4.844  1.00 12.13           O  
ATOM   1934  OD2 ASP A 263      11.196  -8.461   6.025  1.00  9.53           O  
ATOM   1935  N   PHE A 264       9.254  -8.463   1.099  1.00  9.84           N  
ATOM   1936  CA  PHE A 264       8.762  -7.865  -0.151  1.00  7.83           C  
ATOM   1937  C   PHE A 264       8.206  -8.915  -1.105  1.00  7.55           C  
ATOM   1938  O   PHE A 264       8.888  -9.868  -1.461  1.00  9.13           O  
ATOM   1939  CB  PHE A 264       9.903  -7.144  -0.883  1.00  5.83           C  
ATOM   1940  CG  PHE A 264      10.585  -6.077  -0.070  1.00  8.43           C  
ATOM   1941  CD1 PHE A 264      11.755  -6.354   0.616  1.00 11.08           C  
ATOM   1942  CD2 PHE A 264      10.032  -4.802   0.032  1.00  9.83           C  
ATOM   1943  CE1 PHE A 264      12.369  -5.373   1.403  1.00 11.18           C  
ATOM   1944  CE2 PHE A 264      10.637  -3.822   0.811  1.00 12.43           C  
ATOM   1945  CZ  PHE A 264      11.804  -4.111   1.495  1.00 13.54           C  
ATOM   1946  N   SER A 265       6.955  -8.740  -1.506  1.00  7.13           N  
ATOM   1947  CA  SER A 265       6.360  -9.649  -2.471  1.00  7.17           C  
ATOM   1948  C   SER A 265       5.962  -8.864  -3.716  1.00  9.81           C  
ATOM   1949  O   SER A 265       5.602  -7.684  -3.638  1.00  7.38           O  
ATOM   1950  CB  SER A 265       5.154 -10.400  -1.913  1.00 11.14           C  
ATOM   1951  OG  SER A 265       4.179  -9.527  -1.376  1.00  9.23           O  
ATOM   1952  N   PHE A 266       6.045  -9.532  -4.852  1.00  7.32           N  
ATOM   1953  CA  PHE A 266       5.729  -8.887  -6.141  1.00  5.60           C  
ATOM   1954  C   PHE A 266       4.785  -9.749  -6.952  1.00  8.16           C  
ATOM   1955  O   PHE A 266       5.028 -10.935  -7.082  1.00  6.55           O  
ATOM   1956  CB  PHE A 266       7.011  -8.729  -6.981  1.00  5.55           C  
ATOM   1957  CG  PHE A 266       8.069  -7.902  -6.312  1.00  8.35           C  
ATOM   1958  CD1 PHE A 266       8.932  -8.465  -5.390  1.00  9.89           C  
ATOM   1959  CD2 PHE A 266       8.177  -6.551  -6.592  1.00  6.83           C  
ATOM   1960  CE1 PHE A 266       9.887  -7.693  -4.753  1.00  6.41           C  
ATOM   1961  CE2 PHE A 266       9.128  -5.772  -5.961  1.00  8.98           C  
ATOM   1962  CZ  PHE A 266       9.993  -6.355  -5.028  1.00  6.37           C  
ATOM   1963  N   GLU A 267       3.699  -9.165  -7.464  1.00  7.55           N  
ATOM   1964  CA  GLU A 267       2.834  -9.932  -8.358  1.00  9.62           C  
ATOM   1965  C   GLU A 267       3.169  -9.409  -9.747  1.00  9.93           C  
ATOM   1966  O   GLU A 267       3.038  -8.217 -10.029  1.00  7.15           O  
ATOM   1967  CB  GLU A 267       1.343  -9.730  -8.042  1.00  8.02           C  
ATOM   1968  CG  GLU A 267       0.452 -10.824  -8.642  1.00  8.58           C  
ATOM   1969  CD  GLU A 267       0.045 -10.575 -10.082  1.00  9.78           C  
ATOM   1970  OE1 GLU A 267      -0.788 -11.345 -10.566  1.00  9.82           O  
ATOM   1971  OE2 GLU A 267       0.525  -9.610 -10.724  1.00  8.07           O  
ATOM   1972  N   VAL A 268       3.645 -10.296 -10.618  1.00  6.36           N  
ATOM   1973  CA  VAL A 268       4.041  -9.902 -11.963  1.00  5.99           C  
ATOM   1974  C   VAL A 268       3.398 -10.856 -12.958  1.00  6.91           C  
ATOM   1975  O   VAL A 268       4.083 -11.414 -13.837  1.00  7.99           O  
ATOM   1976  CB  VAL A 268       5.569  -9.917 -12.102  1.00  6.03           C  
ATOM   1977  CG1 VAL A 268       5.973  -8.971 -13.253  1.00  7.50           C  
ATOM   1978  CG2 VAL A 268       6.249  -9.494 -10.772  1.00 10.39           C  
ATOM   1979  N   ILE A 269       2.087 -11.010 -12.828  1.00  7.82           N  
ATOM   1980  CA  ILE A 269       1.319 -11.911 -13.690  1.00  6.83           C  
ATOM   1981  C   ILE A 269       0.084 -11.194 -14.247  1.00  6.03           C  
ATOM   1982  O   ILE A 269      -0.115 -11.153 -15.482  1.00  8.59           O  
ATOM   1983  CB  ILE A 269       0.847 -13.179 -12.903  1.00  9.92           C  
ATOM   1984  CG1 ILE A 269       2.043 -13.933 -12.326  1.00  7.05           C  
ATOM   1985  CG2 ILE A 269       0.075 -14.108 -13.837  1.00  8.96           C  
ATOM   1986  CD1 ILE A 269       1.635 -14.976 -11.262  1.00 10.31           C  
ATOM   1987  N   GLY A 270      -0.740 -10.668 -13.349  1.00  7.83           N  
ATOM   1988  CA  GLY A 270      -1.952  -9.956 -13.732  1.00  8.80           C  
ATOM   1989  C   GLY A 270      -3.243 -10.686 -13.402  1.00 10.59           C  
ATOM   1990  O   GLY A 270      -4.243 -10.558 -14.134  1.00 13.60           O  
ATOM   1991  N   ARG A 271      -3.218 -11.500 -12.348  1.00  8.30           N  
ATOM   1992  CA  ARG A 271      -4.399 -12.262 -11.928  1.00  9.95           C  
ATOM   1993  C   ARG A 271      -4.818 -11.861 -10.527  1.00 12.19           C  
ATOM   1994  O   ARG A 271      -3.975 -11.565  -9.684  1.00 10.22           O  
ATOM   1995  CB  ARG A 271      -4.101 -13.767 -11.911  1.00 11.23           C  
ATOM   1996  CG  ARG A 271      -3.874 -14.392 -13.271  1.00 11.12           C  
ATOM   1997  CD  ARG A 271      -3.430 -15.832 -13.104  1.00 14.36           C  
ATOM   1998  NE  ARG A 271      -4.439 -16.617 -12.386  1.00 13.02           N  
ATOM   1999  CZ  ARG A 271      -5.482 -17.194 -12.983  1.00 15.56           C  
ATOM   2000  NH1 ARG A 271      -5.645 -17.075 -14.300  1.00 18.29           N  
ATOM   2001  NH2 ARG A 271      -6.397 -17.824 -12.264  1.00 15.90           N  
ATOM   2002  N   LEU A 272      -6.116 -11.869 -10.276  1.00 11.20           N  
ATOM   2003  CA  LEU A 272      -6.614 -11.526  -8.955  1.00 10.62           C  
ATOM   2004  C   LEU A 272      -6.153 -12.540  -7.897  1.00 10.42           C  
ATOM   2005  O   LEU A 272      -5.795 -12.138  -6.792  1.00 12.47           O  
ATOM   2006  CB  LEU A 272      -8.148 -11.462  -8.940  1.00 14.70           C  
ATOM   2007  CG  LEU A 272      -8.794 -10.440  -9.873  1.00 15.66           C  
ATOM   2008  CD1 LEU A 272     -10.303 -10.598  -9.776  1.00 19.88           C  
ATOM   2009  CD2 LEU A 272      -8.331  -9.034  -9.516  1.00 15.08           C  
ATOM   2010  N   ASP A 273      -6.140 -13.834  -8.231  1.00  9.27           N  
ATOM   2011  CA  ASP A 273      -5.742 -14.816  -7.241  1.00 11.09           C  
ATOM   2012  C   ASP A 273      -4.304 -14.696  -6.780  1.00  9.15           C  
ATOM   2013  O   ASP A 273      -4.006 -14.800  -5.585  1.00 10.35           O  
ATOM   2014  CB  ASP A 273      -6.113 -16.268  -7.613  1.00 12.16           C  
ATOM   2015  CG  ASP A 273      -5.516 -16.739  -8.924  1.00 14.41           C  
ATOM   2016  OD1 ASP A 273      -4.738 -16.009  -9.568  1.00 13.56           O  
ATOM   2017  OD2 ASP A 273      -5.834 -17.891  -9.321  1.00 15.05           O  
ATOM   2018  N   THR A 274      -3.418 -14.391  -7.718  1.00  9.20           N  
ATOM   2019  CA  THR A 274      -2.015 -14.233  -7.381  1.00 10.28           C  
ATOM   2020  C   THR A 274      -1.775 -12.867  -6.722  1.00 10.59           C  
ATOM   2021  O   THR A 274      -0.876 -12.737  -5.902  1.00 10.42           O  
ATOM   2022  CB  THR A 274      -1.104 -14.471  -8.595  1.00  9.53           C  
ATOM   2023  OG1 THR A 274      -1.612 -13.776  -9.741  1.00 10.40           O  
ATOM   2024  CG2 THR A 274      -1.046 -15.981  -8.906  1.00 10.19           C  
ATOM   2025  N   MET A 275      -2.579 -11.855  -7.048  1.00  6.66           N  
ATOM   2026  CA  MET A 275      -2.408 -10.574  -6.364  1.00  8.15           C  
ATOM   2027  C   MET A 275      -2.759 -10.749  -4.900  1.00  9.89           C  
ATOM   2028  O   MET A 275      -2.091 -10.198  -4.024  1.00  9.76           O  
ATOM   2029  CB  MET A 275      -3.263  -9.479  -6.995  1.00  9.59           C  
ATOM   2030  CG  MET A 275      -2.676  -9.017  -8.300  1.00 11.38           C  
ATOM   2031  SD  MET A 275      -3.767  -7.834  -9.148  1.00 11.31           S  
ATOM   2032  CE  MET A 275      -2.923  -7.764 -10.793  1.00 11.78           C  
ATOM   2033  N   MET A 276      -3.796 -11.538  -4.642  1.00 10.74           N  
ATOM   2034  CA  MET A 276      -4.204 -11.806  -3.267  1.00 10.86           C  
ATOM   2035  C   MET A 276      -3.115 -12.602  -2.563  1.00 10.95           C  
ATOM   2036  O   MET A 276      -2.720 -12.268  -1.441  1.00  9.97           O  
ATOM   2037  CB  MET A 276      -5.509 -12.600  -3.256  1.00 12.59           C  
ATOM   2038  CG  MET A 276      -6.049 -12.878  -1.863  1.00 18.90           C  
ATOM   2039  SD  MET A 276      -6.482 -11.363  -0.967  1.00 24.70           S  
ATOM   2040  CE  MET A 276      -7.528 -10.570  -2.151  1.00 28.14           C  
ATOM   2041  N   ALA A 277      -2.662 -13.690  -3.189  1.00 10.16           N  
ATOM   2042  CA  ALA A 277      -1.599 -14.527  -2.605  1.00 10.23           C  
ATOM   2043  C   ALA A 277      -0.358 -13.713  -2.298  1.00  9.54           C  
ATOM   2044  O   ALA A 277       0.296 -13.896  -1.270  1.00  7.92           O  
ATOM   2045  CB  ALA A 277      -1.231 -15.665  -3.572  1.00 12.71           C  
ATOM   2046  N   SER A 278       0.009 -12.837  -3.225  1.00  9.04           N  
ATOM   2047  CA  SER A 278       1.182 -11.997  -3.045  1.00  8.73           C  
ATOM   2048  C   SER A 278       1.016 -11.094  -1.831  1.00  9.00           C  
ATOM   2049  O   SER A 278       1.924 -10.963  -1.026  1.00  6.49           O  
ATOM   2050  CB  SER A 278       1.435 -11.171  -4.305  1.00  8.77           C  
ATOM   2051  OG  SER A 278       2.647 -10.459  -4.204  1.00 10.59           O  
ATOM   2052  N   LEU A 279      -0.166 -10.498  -1.680  1.00  7.68           N  
ATOM   2053  CA  LEU A 279      -0.359  -9.625  -0.531  1.00 10.07           C  
ATOM   2054  C   LEU A 279      -0.310 -10.428   0.763  1.00  7.62           C  
ATOM   2055  O   LEU A 279       0.348 -10.034   1.737  1.00  7.21           O  
ATOM   2056  CB  LEU A 279      -1.694  -8.904  -0.627  1.00  9.54           C  
ATOM   2057  CG  LEU A 279      -2.070  -8.102   0.622  1.00  9.10           C  
ATOM   2058  CD1 LEU A 279      -1.109  -6.921   0.847  1.00 11.34           C  
ATOM   2059  CD2 LEU A 279      -3.505  -7.640   0.483  1.00  8.85           C  
ATOM   2060  N   LEU A 280      -0.931 -11.591   0.741  1.00  9.12           N  
ATOM   2061  CA  LEU A 280      -1.006 -12.445   1.939  1.00  8.68           C  
ATOM   2062  C   LEU A 280       0.312 -13.060   2.354  1.00  8.71           C  
ATOM   2063  O   LEU A 280       0.505 -13.355   3.540  1.00  9.26           O  
ATOM   2064  CB  LEU A 280      -2.063 -13.521   1.722  1.00  9.57           C  
ATOM   2065  CG  LEU A 280      -3.511 -13.002   1.643  1.00 12.93           C  
ATOM   2066  CD1 LEU A 280      -4.455 -14.150   1.352  1.00 12.62           C  
ATOM   2067  CD2 LEU A 280      -3.894 -12.334   2.952  1.00 13.14           C  
ATOM   2068  N   CYS A 281       1.219 -13.257   1.406  1.00  7.71           N  
ATOM   2069  CA  CYS A 281       2.506 -13.871   1.719  1.00  9.69           C  
ATOM   2070  C   CYS A 281       3.558 -12.964   2.323  1.00  9.40           C  
ATOM   2071  O   CYS A 281       4.597 -13.455   2.762  1.00 10.47           O  
ATOM   2072  CB  CYS A 281       3.088 -14.633   0.515  1.00 10.55           C  
ATOM   2073  SG  CYS A 281       4.009 -13.587  -0.654  1.00 10.69           S  
ATOM   2074  N   CYS A 282       3.359 -11.639   2.275  1.00 10.05           N  
ATOM   2075  CA  CYS A 282       4.340 -10.764   2.911  1.00  8.55           C  
ATOM   2076  C   CYS A 282       3.963 -10.664   4.381  1.00  7.12           C  
ATOM   2077  O   CYS A 282       2.783 -10.805   4.751  1.00  8.11           O  
ATOM   2078  CB  CYS A 282       4.452  -9.373   2.230  1.00  8.52           C  
ATOM   2079  SG  CYS A 282       3.064  -8.220   2.463  1.00 11.75           S  
ATOM   2080  N   HIS A 283       4.976 -10.549   5.229  1.00  9.61           N  
ATOM   2081  CA  HIS A 283       4.743 -10.509   6.675  1.00  9.42           C  
ATOM   2082  C   HIS A 283       3.705  -9.445   7.057  1.00 10.23           C  
ATOM   2083  O   HIS A 283       3.796  -8.304   6.612  1.00  9.06           O  
ATOM   2084  CB  HIS A 283       6.051 -10.241   7.408  1.00 11.21           C  
ATOM   2085  CG  HIS A 283       5.993 -10.571   8.853  1.00  9.44           C  
ATOM   2086  ND1 HIS A 283       5.440  -9.706   9.811  1.00  9.90           N  
ATOM   2087  CD2 HIS A 283       6.368 -11.669   9.551  1.00 12.17           C  
ATOM   2088  CE1 HIS A 283       5.495 -10.269  10.985  1.00 13.11           C  
ATOM   2089  NE2 HIS A 283       6.058 -11.474  10.865  1.00 12.22           N  
ATOM   2090  N   GLU A 284       2.803  -9.797   7.954  1.00  7.29           N  
ATOM   2091  CA  GLU A 284       1.728  -8.883   8.333  1.00  9.17           C  
ATOM   2092  C   GLU A 284       2.174  -7.611   9.065  1.00  9.78           C  
ATOM   2093  O   GLU A 284       1.472  -6.604   9.017  1.00  9.69           O  
ATOM   2094  CB  GLU A 284       0.668  -9.613   9.142  1.00 10.89           C  
ATOM   2095  CG  GLU A 284       1.081  -9.922  10.575  1.00 11.99           C  
ATOM   2096  CD  GLU A 284      -0.033 -10.590  11.359  1.00 15.74           C  
ATOM   2097  OE1 GLU A 284      -1.210 -10.408  10.992  1.00 19.20           O  
ATOM   2098  OE2 GLU A 284       0.275 -11.307  12.320  1.00 22.24           O  
ATOM   2099  N   ALA A 285       3.348  -7.651   9.692  1.00  7.80           N  
ATOM   2100  CA  ALA A 285       3.839  -6.493  10.421  1.00 10.33           C  
ATOM   2101  C   ALA A 285       4.868  -5.647   9.692  1.00 12.28           C  
ATOM   2102  O   ALA A 285       4.959  -4.451   9.939  1.00 14.82           O  
ATOM   2103  CB  ALA A 285       4.402  -6.915  11.763  1.00 11.35           C  
ATOM   2104  N   CYS A 286       5.624  -6.250   8.775  1.00 11.61           N  
ATOM   2105  CA  CYS A 286       6.668  -5.482   8.102  1.00 14.57           C  
ATOM   2106  C   CYS A 286       6.781  -5.728   6.619  1.00 13.13           C  
ATOM   2107  O   CYS A 286       7.826  -5.408   6.033  1.00 14.02           O  
ATOM   2108  CB  CYS A 286       8.010  -5.805   8.676  1.00 16.84           C  
ATOM   2109  SG  CYS A 286       8.357  -7.580   8.532  1.00 19.57           S  
ATOM   2110  N   GLY A 287       5.799  -6.410   6.058  1.00  7.83           N  
ATOM   2111  CA  GLY A 287       5.841  -6.689   4.629  1.00  7.46           C  
ATOM   2112  C   GLY A 287       5.315  -5.586   3.743  1.00  9.82           C  
ATOM   2113  O   GLY A 287       4.449  -4.792   4.131  1.00  9.10           O  
ATOM   2114  N   THR A 288       5.843  -5.580   2.527  1.00  8.19           N  
ATOM   2115  CA  THR A 288       5.481  -4.646   1.467  1.00  8.28           C  
ATOM   2116  C   THR A 288       5.167  -5.516   0.255  1.00 10.83           C  
ATOM   2117  O   THR A 288       5.911  -6.451  -0.067  1.00 10.91           O  
ATOM   2118  CB  THR A 288       6.632  -3.685   1.148  1.00 11.24           C  
ATOM   2119  OG1 THR A 288       6.874  -2.824   2.284  1.00 10.21           O  
ATOM   2120  CG2 THR A 288       6.327  -2.825  -0.097  1.00 13.65           C  
ATOM   2121  N   SER A 289       4.034  -5.248  -0.388  1.00  7.28           N  
ATOM   2122  CA  SER A 289       3.647  -6.012  -1.556  1.00  8.25           C  
ATOM   2123  C   SER A 289       3.400  -5.045  -2.701  1.00  9.04           C  
ATOM   2124  O   SER A 289       2.693  -4.061  -2.547  1.00  9.38           O  
ATOM   2125  CB  SER A 289       2.391  -6.830  -1.276  1.00  7.97           C  
ATOM   2126  OG  SER A 289       2.172  -7.765  -2.323  1.00 12.16           O  
ATOM   2127  N   VAL A 290       4.037  -5.336  -3.837  1.00  7.06           N  
ATOM   2128  CA  VAL A 290       3.933  -4.485  -5.016  1.00  7.08           C  
ATOM   2129  C   VAL A 290       3.184  -5.151  -6.145  1.00  7.70           C  
ATOM   2130  O   VAL A 290       3.488  -6.290  -6.518  1.00  7.54           O  
ATOM   2131  CB  VAL A 290       5.343  -4.089  -5.523  1.00  6.78           C  
ATOM   2132  CG1 VAL A 290       5.264  -3.255  -6.816  1.00  9.00           C  
ATOM   2133  CG2 VAL A 290       6.051  -3.302  -4.436  1.00  8.73           C  
ATOM   2134  N   ILE A 291       2.167  -4.460  -6.647  1.00  5.59           N  
ATOM   2135  CA  ILE A 291       1.419  -4.990  -7.798  1.00  5.34           C  
ATOM   2136  C   ILE A 291       2.095  -4.477  -9.057  1.00  8.09           C  
ATOM   2137  O   ILE A 291       2.330  -3.277  -9.193  1.00  6.91           O  
ATOM   2138  CB  ILE A 291      -0.055  -4.542  -7.810  1.00  8.93           C  
ATOM   2139  CG1 ILE A 291      -0.772  -5.021  -6.554  1.00  8.33           C  
ATOM   2140  CG2 ILE A 291      -0.768  -5.169  -9.021  1.00  9.21           C  
ATOM   2141  CD1 ILE A 291      -2.267  -4.681  -6.532  1.00  9.07           C  
ATOM   2142  N   VAL A 292       2.454  -5.401  -9.952  1.00  8.74           N  
ATOM   2143  CA  VAL A 292       3.083  -5.026 -11.235  1.00  6.15           C  
ATOM   2144  C   VAL A 292       2.202  -5.534 -12.381  1.00  7.53           C  
ATOM   2145  O   VAL A 292       2.074  -4.868 -13.401  1.00  7.76           O  
ATOM   2146  CB  VAL A 292       4.498  -5.654 -11.398  1.00  6.23           C  
ATOM   2147  CG1 VAL A 292       5.143  -5.195 -12.730  1.00  7.66           C  
ATOM   2148  CG2 VAL A 292       5.384  -5.282 -10.198  1.00  7.38           C  
ATOM   2149  N   GLY A 293       1.635  -6.735 -12.237  1.00  5.71           N  
ATOM   2150  CA  GLY A 293       0.789  -7.272 -13.299  1.00  8.36           C  
ATOM   2151  C   GLY A 293      -0.448  -6.422 -13.570  1.00 10.93           C  
ATOM   2152  O   GLY A 293      -0.945  -5.759 -12.675  1.00  8.45           O  
ATOM   2153  N   VAL A 294      -0.903  -6.384 -14.827  1.00  8.40           N  
ATOM   2154  CA  VAL A 294      -2.109  -5.605 -15.199  1.00 10.07           C  
ATOM   2155  C   VAL A 294      -3.303  -6.549 -14.971  1.00  9.22           C  
ATOM   2156  O   VAL A 294      -3.384  -7.599 -15.572  1.00  9.52           O  
ATOM   2157  CB  VAL A 294      -2.046  -5.182 -16.692  1.00  9.38           C  
ATOM   2158  CG1 VAL A 294      -3.359  -4.537 -17.107  1.00 12.87           C  
ATOM   2159  CG2 VAL A 294      -0.913  -4.183 -16.911  1.00  8.97           C  
ATOM   2160  N   PRO A 295      -4.241  -6.153 -14.097  1.00 11.53           N  
ATOM   2161  CA  PRO A 295      -5.415  -6.996 -13.802  1.00 11.99           C  
ATOM   2162  C   PRO A 295      -6.466  -7.001 -14.922  1.00 11.65           C  
ATOM   2163  O   PRO A 295      -6.441  -6.133 -15.786  1.00 11.60           O  
ATOM   2164  CB  PRO A 295      -5.955  -6.358 -12.520  1.00 14.18           C  
ATOM   2165  CG  PRO A 295      -5.727  -4.901 -12.770  1.00 16.59           C  
ATOM   2166  CD  PRO A 295      -4.309  -4.873 -13.369  1.00 15.96           C  
ATOM   2167  N   PRO A 296      -7.367  -7.996 -14.928  1.00 10.87           N  
ATOM   2168  CA  PRO A 296      -8.422  -8.093 -15.953  1.00 12.80           C  
ATOM   2169  C   PRO A 296      -9.405  -6.944 -15.760  1.00 15.37           C  
ATOM   2170  O   PRO A 296      -9.794  -6.599 -14.647  1.00 14.05           O  
ATOM   2171  CB  PRO A 296      -9.041  -9.468 -15.692  1.00 16.32           C  
ATOM   2172  CG  PRO A 296      -8.787  -9.708 -14.244  1.00 20.15           C  
ATOM   2173  CD  PRO A 296      -7.392  -9.171 -14.038  1.00 16.47           C  
ATOM   2174  N   ALA A 297      -9.802  -6.358 -16.887  1.00 11.87           N  
ATOM   2175  CA  ALA A 297     -10.687  -5.202 -16.920  1.00 13.52           C  
ATOM   2176  C   ALA A 297     -11.819  -5.120 -15.897  1.00 14.12           C  
ATOM   2177  O   ALA A 297     -12.670  -6.001 -15.832  1.00 12.45           O  
ATOM   2178  CB  ALA A 297     -11.236  -5.038 -18.330  1.00 11.96           C  
ATOM   2179  N   SER A 298     -11.796  -4.042 -15.110  1.00 12.59           N  
ATOM   2180  CA  SER A 298     -12.814  -3.752 -14.106  1.00 12.15           C  
ATOM   2181  C   SER A 298     -13.101  -4.826 -13.047  1.00 15.37           C  
ATOM   2182  O   SER A 298     -14.135  -4.766 -12.373  1.00 18.46           O  
ATOM   2183  CB  SER A 298     -14.121  -3.345 -14.804  1.00 13.57           C  
ATOM   2184  OG  SER A 298     -13.902  -2.199 -15.615  1.00 16.72           O  
ATOM   2185  N   GLN A 299     -12.159  -5.737 -12.834  1.00 11.50           N  
ATOM   2186  CA  GLN A 299     -12.383  -6.786 -11.833  1.00 11.54           C  
ATOM   2187  C   GLN A 299     -11.751  -6.360 -10.527  1.00 14.23           C  
ATOM   2188  O   GLN A 299     -10.673  -5.761 -10.520  1.00 16.47           O  
ATOM   2189  CB  GLN A 299     -11.817  -8.115 -12.320  1.00 14.15           C  
ATOM   2190  CG  GLN A 299     -12.297  -8.498 -13.711  1.00 16.88           C  
ATOM   2191  CD  GLN A 299     -12.239  -9.979 -13.975  1.00 24.41           C  
ATOM   2192  OE1 GLN A 299     -12.092 -10.774 -13.044  1.00 28.59           O  
ATOM   2193  NE2 GLN A 299     -12.392 -10.366 -15.241  1.00 26.81           N  
ATOM   2194  N   ASN A 300     -12.425  -6.684  -9.424  1.00 14.06           N  
ATOM   2195  CA  ASN A 300     -11.981  -6.282  -8.091  1.00 14.07           C  
ATOM   2196  C   ASN A 300     -11.561  -7.412  -7.174  1.00 15.56           C  
ATOM   2197  O   ASN A 300     -12.054  -8.533  -7.270  1.00 18.36           O  
ATOM   2198  CB  ASN A 300     -13.117  -5.556  -7.363  1.00 17.38           C  
ATOM   2199  CG  ASN A 300     -13.481  -4.212  -7.977  1.00 18.36           C  
ATOM   2200  OD1 ASN A 300     -14.377  -3.529  -7.471  1.00 30.34           O  
ATOM   2201  ND2 ASN A 300     -12.797  -3.817  -9.031  1.00 18.86           N  
ATOM   2202  N   LEU A 301     -10.679  -7.068  -6.243  1.00 13.98           N  
ATOM   2203  CA  LEU A 301     -10.214  -7.981  -5.200  1.00 14.48           C  
ATOM   2204  C   LEU A 301     -11.103  -7.709  -3.990  1.00 18.54           C  
ATOM   2205  O   LEU A 301     -11.638  -6.603  -3.855  1.00 18.83           O  
ATOM   2206  CB  LEU A 301      -8.776  -7.628  -4.805  1.00 16.50           C  
ATOM   2207  CG  LEU A 301      -7.688  -8.048  -5.799  1.00 19.86           C  
ATOM   2208  CD1 LEU A 301      -6.354  -7.453  -5.425  1.00 18.23           C  
ATOM   2209  CD2 LEU A 301      -7.598  -9.572  -5.842  1.00 19.57           C  
ATOM   2210  N   SER A 302     -11.228  -8.698  -3.108  1.00 13.72           N  
ATOM   2211  CA  SER A 302     -12.008  -8.556  -1.868  1.00 15.39           C  
ATOM   2212  C   SER A 302     -11.012  -8.692  -0.719  1.00 16.07           C  
ATOM   2213  O   SER A 302     -10.448  -9.766  -0.510  1.00 15.98           O  
ATOM   2214  CB  SER A 302     -13.054  -9.664  -1.752  1.00 16.40           C  
ATOM   2215  OG  SER A 302     -13.773  -9.553  -0.534  1.00 18.40           O  
ATOM   2216  N   ILE A 303     -10.762  -7.604   0.007  1.00 16.31           N  
ATOM   2217  CA  ILE A 303      -9.801  -7.677   1.113  1.00 17.13           C  
ATOM   2218  C   ILE A 303     -10.288  -7.157   2.452  1.00 16.73           C  
ATOM   2219  O   ILE A 303     -11.017  -6.162   2.534  1.00 18.43           O  
ATOM   2220  CB  ILE A 303      -8.456  -6.969   0.801  1.00 23.09           C  
ATOM   2221  CG1 ILE A 303      -8.594  -5.461   0.935  1.00 19.84           C  
ATOM   2222  CG2 ILE A 303      -7.934  -7.362  -0.579  1.00 21.01           C  
ATOM   2223  CD1 ILE A 303      -7.380  -4.848   1.560  1.00 19.63           C  
ATOM   2224  N   ASN A 304      -9.889  -7.861   3.502  1.00 16.53           N  
ATOM   2225  CA  ASN A 304     -10.231  -7.445   4.845  1.00 15.29           C  
ATOM   2226  C   ASN A 304      -9.154  -6.402   5.196  1.00 11.99           C  
ATOM   2227  O   ASN A 304      -7.962  -6.698   5.135  1.00 11.13           O  
ATOM   2228  CB  ASN A 304     -10.145  -8.640   5.789  1.00 20.26           C  
ATOM   2229  CG  ASN A 304     -10.573  -8.290   7.190  1.00 20.00           C  
ATOM   2230  OD1 ASN A 304     -10.071  -7.331   7.766  1.00 16.48           O  
ATOM   2231  ND2 ASN A 304     -11.526  -9.049   7.744  1.00 23.85           N  
ATOM   2232  N   PRO A 305      -9.566  -5.180   5.589  1.00 12.97           N  
ATOM   2233  CA  PRO A 305      -8.634  -4.095   5.940  1.00 13.11           C  
ATOM   2234  C   PRO A 305      -7.621  -4.454   7.026  1.00 10.48           C  
ATOM   2235  O   PRO A 305      -6.586  -3.797   7.158  1.00 11.86           O  
ATOM   2236  CB  PRO A 305      -9.555  -2.972   6.414  1.00 17.48           C  
ATOM   2237  CG  PRO A 305     -10.828  -3.225   5.670  1.00 15.78           C  
ATOM   2238  CD  PRO A 305     -10.967  -4.733   5.724  1.00 15.17           C  
ATOM   2239  N   MET A 306      -7.945  -5.450   7.844  1.00  8.38           N  
ATOM   2240  CA  MET A 306      -7.043  -5.884   8.888  1.00 12.58           C  
ATOM   2241  C   MET A 306      -5.711  -6.345   8.294  1.00  9.76           C  
ATOM   2242  O   MET A 306      -4.668  -6.273   8.955  1.00 11.64           O  
ATOM   2243  CB  MET A 306      -7.699  -7.013   9.695  1.00 16.34           C  
ATOM   2244  CG  MET A 306      -7.255  -7.079  11.105  1.00 22.69           C  
ATOM   2245  SD  MET A 306      -7.608  -5.529  11.993  1.00 25.10           S  
ATOM   2246  CE  MET A 306      -6.122  -5.360  12.670  1.00 22.50           C  
ATOM   2247  N   LEU A 307      -5.731  -6.777   7.030  1.00  8.41           N  
ATOM   2248  CA  LEU A 307      -4.499  -7.201   6.364  1.00  9.96           C  
ATOM   2249  C   LEU A 307      -3.478  -6.076   6.273  1.00 10.11           C  
ATOM   2250  O   LEU A 307      -2.269  -6.336   6.226  1.00 10.63           O  
ATOM   2251  CB  LEU A 307      -4.774  -7.750   4.956  1.00 10.29           C  
ATOM   2252  CG  LEU A 307      -5.643  -9.010   4.938  1.00 13.03           C  
ATOM   2253  CD1 LEU A 307      -5.962  -9.400   3.515  1.00 14.43           C  
ATOM   2254  CD2 LEU A 307      -4.968 -10.156   5.672  1.00 16.09           C  
ATOM   2255  N   LEU A 308      -3.965  -4.837   6.223  1.00  9.21           N  
ATOM   2256  CA  LEU A 308      -3.104  -3.650   6.181  1.00  7.75           C  
ATOM   2257  C   LEU A 308      -2.893  -3.033   7.577  1.00  8.11           C  
ATOM   2258  O   LEU A 308      -1.793  -2.577   7.897  1.00  8.93           O  
ATOM   2259  CB  LEU A 308      -3.696  -2.599   5.237  1.00  9.48           C  
ATOM   2260  CG  LEU A 308      -3.946  -3.084   3.814  1.00 12.86           C  
ATOM   2261  CD1 LEU A 308      -4.471  -1.914   3.002  1.00 13.20           C  
ATOM   2262  CD2 LEU A 308      -2.681  -3.649   3.173  1.00 13.43           C  
ATOM   2263  N   LEU A 309      -3.935  -3.036   8.404  1.00  9.21           N  
ATOM   2264  CA  LEU A 309      -3.847  -2.415   9.741  1.00  8.55           C  
ATOM   2265  C   LEU A 309      -2.683  -2.926  10.599  1.00  8.57           C  
ATOM   2266  O   LEU A 309      -2.140  -2.195  11.416  1.00  9.16           O  
ATOM   2267  CB  LEU A 309      -5.168  -2.595  10.499  1.00  9.02           C  
ATOM   2268  CG  LEU A 309      -5.324  -1.646  11.695  1.00 13.07           C  
ATOM   2269  CD1 LEU A 309      -5.434  -0.221  11.195  1.00 13.60           C  
ATOM   2270  CD2 LEU A 309      -6.551  -1.992  12.500  1.00 15.26           C  
ATOM   2271  N   THR A 310      -2.312  -4.193  10.435  1.00  7.92           N  
ATOM   2272  CA  THR A 310      -1.209  -4.751  11.210  1.00  9.42           C  
ATOM   2273  C   THR A 310       0.159  -4.191  10.855  1.00 10.90           C  
ATOM   2274  O   THR A 310       1.123  -4.364  11.606  1.00  9.25           O  
ATOM   2275  CB  THR A 310      -1.192  -6.293  11.131  1.00  6.76           C  
ATOM   2276  OG1 THR A 310      -1.121  -6.695   9.752  1.00 10.72           O  
ATOM   2277  CG2 THR A 310      -2.466  -6.852  11.723  1.00 11.86           C  
ATOM   2278  N   GLY A 311       0.261  -3.520   9.717  1.00  9.66           N  
ATOM   2279  CA  GLY A 311       1.540  -2.957   9.320  1.00  9.29           C  
ATOM   2280  C   GLY A 311       1.978  -3.182   7.882  1.00 10.22           C  
ATOM   2281  O   GLY A 311       3.084  -2.797   7.534  1.00 13.45           O  
ATOM   2282  N   ARG A 312       1.144  -3.802   7.047  1.00  7.55           N  
ATOM   2283  CA  ARG A 312       1.562  -4.001   5.659  1.00  9.36           C  
ATOM   2284  C   ARG A 312       1.445  -2.740   4.824  1.00 12.10           C  
ATOM   2285  O   ARG A 312       0.666  -1.819   5.116  1.00 10.72           O  
ATOM   2286  CB  ARG A 312       0.737  -5.087   4.944  1.00  8.72           C  
ATOM   2287  CG  ARG A 312       0.939  -6.504   5.427  1.00  7.64           C  
ATOM   2288  CD  ARG A 312       0.190  -7.457   4.481  1.00  8.86           C  
ATOM   2289  NE  ARG A 312       0.422  -8.877   4.787  1.00  9.22           N  
ATOM   2290  CZ  ARG A 312      -0.320  -9.599   5.615  1.00 11.08           C  
ATOM   2291  NH1 ARG A 312      -1.353  -9.054   6.239  1.00 11.67           N  
ATOM   2292  NH2 ARG A 312      -0.028 -10.884   5.823  1.00  9.81           N  
ATOM   2293  N   THR A 313       2.220  -2.739   3.756  1.00  9.34           N  
ATOM   2294  CA  THR A 313       2.229  -1.660   2.774  1.00  9.74           C  
ATOM   2295  C   THR A 313       1.906  -2.331   1.448  1.00 11.23           C  
ATOM   2296  O   THR A 313       2.563  -3.293   1.064  1.00  9.88           O  
ATOM   2297  CB  THR A 313       3.601  -0.980   2.710  1.00  9.26           C  
ATOM   2298  OG1 THR A 313       3.885  -0.367   3.971  1.00 11.78           O  
ATOM   2299  CG2 THR A 313       3.618   0.095   1.626  1.00 15.53           C  
ATOM   2300  N   TRP A 314       0.852  -1.864   0.789  1.00  9.31           N  
ATOM   2301  CA  TRP A 314       0.440  -2.426  -0.504  1.00  9.36           C  
ATOM   2302  C   TRP A 314       0.512  -1.298  -1.530  1.00  9.45           C  
ATOM   2303  O   TRP A 314      -0.118  -0.252  -1.358  1.00 12.57           O  
ATOM   2304  CB  TRP A 314      -0.999  -2.940  -0.391  1.00  8.66           C  
ATOM   2305  CG  TRP A 314      -1.458  -3.916  -1.451  1.00  8.42           C  
ATOM   2306  CD1 TRP A 314      -0.693  -4.595  -2.354  1.00  6.12           C  
ATOM   2307  CD2 TRP A 314      -2.795  -4.331  -1.661  1.00  7.13           C  
ATOM   2308  NE1 TRP A 314      -1.482  -5.431  -3.110  1.00  9.86           N  
ATOM   2309  CE2 TRP A 314      -2.795  -5.297  -2.691  1.00  9.06           C  
ATOM   2310  CE3 TRP A 314      -4.031  -4.014  -1.055  1.00 10.07           C  
ATOM   2311  CZ2 TRP A 314      -3.956  -5.912  -3.170  1.00 11.50           C  
ATOM   2312  CZ3 TRP A 314      -5.183  -4.615  -1.519  1.00 11.85           C  
ATOM   2313  CH2 TRP A 314      -5.139  -5.574  -2.560  1.00 12.24           C  
ATOM   2314  N   LYS A 315       1.309  -1.493  -2.569  1.00  9.14           N  
ATOM   2315  CA  LYS A 315       1.481  -0.458  -3.575  1.00  9.21           C  
ATOM   2316  C   LYS A 315       1.595  -1.007  -4.984  1.00  8.40           C  
ATOM   2317  O   LYS A 315       1.750  -2.212  -5.203  1.00  7.88           O  
ATOM   2318  CB  LYS A 315       2.695   0.397  -3.233  1.00 14.06           C  
ATOM   2319  CG  LYS A 315       4.012  -0.355  -3.308  1.00 12.77           C  
ATOM   2320  CD  LYS A 315       5.135   0.292  -2.495  1.00 14.58           C  
ATOM   2321  CE  LYS A 315       5.541   1.655  -3.021  1.00 19.50           C  
ATOM   2322  NZ  LYS A 315       6.612   2.246  -2.179  1.00 23.92           N  
ATOM   2323  N   GLY A 316       1.450  -0.110  -5.940  1.00  8.86           N  
ATOM   2324  CA  GLY A 316       1.572  -0.491  -7.332  1.00  8.17           C  
ATOM   2325  C   GLY A 316       2.270   0.621  -8.085  1.00  6.42           C  
ATOM   2326  O   GLY A 316       2.509   1.707  -7.541  1.00  7.12           O  
ATOM   2327  N   ALA A 317       2.653   0.332  -9.328  1.00  6.68           N  
ATOM   2328  CA  ALA A 317       3.305   1.328 -10.164  1.00  7.51           C  
ATOM   2329  C   ALA A 317       3.397   0.831 -11.589  1.00  7.07           C  
ATOM   2330  O   ALA A 317       3.232  -0.361 -11.855  1.00  7.38           O  
ATOM   2331  CB  ALA A 317       4.734   1.601  -9.676  1.00  9.89           C  
ATOM   2332  N   VAL A 318       3.616   1.775 -12.492  1.00  9.14           N  
ATOM   2333  CA  VAL A 318       3.879   1.448 -13.886  1.00  5.39           C  
ATOM   2334  C   VAL A 318       5.342   1.764 -14.120  1.00  7.60           C  
ATOM   2335  O   VAL A 318       5.933   2.568 -13.408  1.00  7.03           O  
ATOM   2336  CB  VAL A 318       3.035   2.300 -14.905  1.00  7.98           C  
ATOM   2337  CG1 VAL A 318       1.582   1.994 -14.743  1.00  6.99           C  
ATOM   2338  CG2 VAL A 318       3.305   3.784 -14.749  1.00  9.50           C  
ATOM   2339  N   TYR A 319       5.936   1.057 -15.073  1.00  8.04           N  
ATOM   2340  CA  TYR A 319       7.315   1.297 -15.488  1.00  8.20           C  
ATOM   2341  C   TYR A 319       8.359   1.145 -14.399  1.00  7.96           C  
ATOM   2342  O   TYR A 319       9.453   1.683 -14.529  1.00  8.86           O  
ATOM   2343  CB  TYR A 319       7.425   2.711 -16.083  1.00  7.06           C  
ATOM   2344  CG  TYR A 319       7.872   2.788 -17.523  1.00  6.86           C  
ATOM   2345  CD1 TYR A 319       8.784   1.878 -18.058  1.00  7.91           C  
ATOM   2346  CD2 TYR A 319       7.397   3.803 -18.356  1.00  7.11           C  
ATOM   2347  CE1 TYR A 319       9.206   1.976 -19.390  1.00  6.94           C  
ATOM   2348  CE2 TYR A 319       7.816   3.910 -19.676  1.00  7.19           C  
ATOM   2349  CZ  TYR A 319       8.707   2.996 -20.180  1.00  9.07           C  
ATOM   2350  OH  TYR A 319       9.051   3.085 -21.504  1.00 11.60           O  
ATOM   2351  N   GLY A 320       8.052   0.370 -13.362  1.00  6.46           N  
ATOM   2352  CA  GLY A 320       9.035   0.190 -12.310  1.00  6.84           C  
ATOM   2353  C   GLY A 320       9.364   1.475 -11.578  1.00  9.22           C  
ATOM   2354  O   GLY A 320      10.433   1.589 -10.990  1.00  8.77           O  
ATOM   2355  N   GLY A 321       8.451   2.440 -11.646  1.00  9.80           N  
ATOM   2356  CA  GLY A 321       8.620   3.716 -10.970  1.00  8.90           C  
ATOM   2357  C   GLY A 321       9.573   4.673 -11.652  1.00  9.65           C  
ATOM   2358  O   GLY A 321       9.753   5.784 -11.176  1.00 11.35           O  
ATOM   2359  N   PHE A 322      10.164   4.262 -12.769  1.00  7.11           N  
ATOM   2360  CA  PHE A 322      11.108   5.127 -13.475  1.00  8.16           C  
ATOM   2361  C   PHE A 322      10.426   6.282 -14.200  1.00  8.40           C  
ATOM   2362  O   PHE A 322       9.414   6.064 -14.858  1.00 10.40           O  
ATOM   2363  CB  PHE A 322      11.879   4.356 -14.558  1.00  8.97           C  
ATOM   2364  CG  PHE A 322      12.985   3.474 -14.051  1.00 10.41           C  
ATOM   2365  CD1 PHE A 322      14.209   4.022 -13.627  1.00 10.25           C  
ATOM   2366  CD2 PHE A 322      12.821   2.099 -14.009  1.00  9.44           C  
ATOM   2367  CE1 PHE A 322      15.244   3.188 -13.166  1.00 13.67           C  
ATOM   2368  CE2 PHE A 322      13.840   1.258 -13.556  1.00 10.09           C  
ATOM   2369  CZ  PHE A 322      15.056   1.804 -13.130  1.00  9.80           C  
ATOM   2370  N   LYS A 323      10.966   7.494 -14.047  1.00 11.99           N  
ATOM   2371  CA  LYS A 323      10.479   8.630 -14.828  1.00 10.43           C  
ATOM   2372  C   LYS A 323      11.030   8.222 -16.204  1.00 10.58           C  
ATOM   2373  O   LYS A 323      12.225   8.101 -16.409  1.00  9.47           O  
ATOM   2374  CB  LYS A 323      11.060   9.938 -14.317  1.00 12.95           C  
ATOM   2375  CG  LYS A 323      10.297  10.434 -13.097  1.00 12.37           C  
ATOM   2376  CD  LYS A 323      10.800  11.785 -12.616  1.00 15.05           C  
ATOM   2377  CE  LYS A 323      10.016  12.290 -11.407  1.00 15.32           C  
ATOM   2378  NZ  LYS A 323       8.600  12.678 -11.687  1.00 11.57           N  
ATOM   2379  N   SER A 324      10.123   7.954 -17.126  1.00  9.78           N  
ATOM   2380  CA  SER A 324      10.483   7.398 -18.411  1.00 10.19           C  
ATOM   2381  C   SER A 324      11.575   7.972 -19.302  1.00  8.02           C  
ATOM   2382  O   SER A 324      12.487   7.244 -19.682  1.00  8.66           O  
ATOM   2383  CB  SER A 324       9.227   7.173 -19.235  1.00  8.89           C  
ATOM   2384  OG  SER A 324       8.627   8.410 -19.549  1.00  6.96           O  
ATOM   2385  N   LYS A 325      11.479   9.254 -19.616  1.00  6.85           N  
ATOM   2386  CA  LYS A 325      12.435   9.853 -20.535  1.00  9.88           C  
ATOM   2387  C   LYS A 325      13.831  10.002 -19.949  1.00  9.22           C  
ATOM   2388  O   LYS A 325      14.833   9.806 -20.658  1.00 10.69           O  
ATOM   2389  CB  LYS A 325      11.900  11.176 -21.077  1.00  9.34           C  
ATOM   2390  CG  LYS A 325      12.713  11.711 -22.235  1.00  9.38           C  
ATOM   2391  CD  LYS A 325      11.868  12.525 -23.185  1.00  9.78           C  
ATOM   2392  CE  LYS A 325      12.775  13.201 -24.208  1.00 12.27           C  
ATOM   2393  NZ  LYS A 325      11.978  13.710 -25.347  1.00 11.20           N  
ATOM   2394  N   GLU A 326      13.916  10.347 -18.677  1.00  9.33           N  
ATOM   2395  CA  GLU A 326      15.221  10.459 -18.042  1.00 10.49           C  
ATOM   2396  C   GLU A 326      15.779   9.084 -17.685  1.00 11.90           C  
ATOM   2397  O   GLU A 326      16.987   8.851 -17.765  1.00 11.70           O  
ATOM   2398  CB  GLU A 326      15.126  11.320 -16.779  1.00 13.67           C  
ATOM   2399  CG  GLU A 326      14.668  12.742 -17.077  1.00 22.18           C  
ATOM   2400  CD  GLU A 326      14.467  13.607 -15.834  1.00 23.67           C  
ATOM   2401  OE1 GLU A 326      14.893  14.790 -15.884  1.00 29.25           O  
ATOM   2402  OE2 GLU A 326      13.850  13.137 -14.848  1.00 16.22           O  
ATOM   2403  N   GLY A 327      14.904   8.174 -17.270  1.00 12.51           N  
ATOM   2404  CA  GLY A 327      15.351   6.854 -16.839  1.00 11.25           C  
ATOM   2405  C   GLY A 327      15.819   5.851 -17.862  1.00  9.96           C  
ATOM   2406  O   GLY A 327      16.817   5.174 -17.652  1.00 11.21           O  
ATOM   2407  N   ILE A 328      15.116   5.755 -18.991  1.00 11.59           N  
ATOM   2408  CA  ILE A 328      15.475   4.764 -19.995  1.00 10.18           C  
ATOM   2409  C   ILE A 328      16.904   4.925 -20.554  1.00  9.64           C  
ATOM   2410  O   ILE A 328      17.622   3.932 -20.686  1.00  9.06           O  
ATOM   2411  CB  ILE A 328      14.368   4.640 -21.085  1.00 11.40           C  
ATOM   2412  CG1 ILE A 328      13.341   3.581 -20.674  1.00 11.49           C  
ATOM   2413  CG2 ILE A 328      14.977   4.297 -22.424  1.00 11.83           C  
ATOM   2414  CD1 ILE A 328      12.602   3.909 -19.396  1.00 13.27           C  
ATOM   2415  N   PRO A 329      17.319   6.156 -20.888  1.00  8.67           N  
ATOM   2416  CA  PRO A 329      18.678   6.348 -21.409  1.00 10.07           C  
ATOM   2417  C   PRO A 329      19.756   5.937 -20.402  1.00 11.24           C  
ATOM   2418  O   PRO A 329      20.785   5.399 -20.803  1.00 10.89           O  
ATOM   2419  CB  PRO A 329      18.724   7.841 -21.705  1.00 10.99           C  
ATOM   2420  CG  PRO A 329      17.298   8.132 -22.123  1.00 11.66           C  
ATOM   2421  CD  PRO A 329      16.523   7.384 -21.062  1.00  7.38           C  
ATOM   2422  N   LYS A 330      19.536   6.217 -19.108  1.00 11.47           N  
ATOM   2423  CA  LYS A 330      20.506   5.830 -18.070  1.00 13.52           C  
ATOM   2424  C   LYS A 330      20.586   4.309 -17.996  1.00 12.34           C  
ATOM   2425  O   LYS A 330      21.673   3.754 -17.817  1.00 11.12           O  
ATOM   2426  CB  LYS A 330      20.107   6.399 -16.699  1.00 11.32           C  
ATOM   2427  CG  LYS A 330      20.099   7.922 -16.644  1.00 19.71           C  
ATOM   2428  CD  LYS A 330      19.739   8.434 -15.240  1.00 19.38           C  
ATOM   2429  CE  LYS A 330      19.601   9.964 -15.256  1.00 24.74           C  
ATOM   2430  NZ  LYS A 330      19.287  10.528 -13.919  1.00 25.79           N  
ATOM   2431  N   LEU A 331      19.435   3.633 -18.106  1.00  9.96           N  
ATOM   2432  CA  LEU A 331      19.442   2.164 -18.083  1.00  9.04           C  
ATOM   2433  C   LEU A 331      20.214   1.631 -19.303  1.00 12.04           C  
ATOM   2434  O   LEU A 331      20.938   0.643 -19.194  1.00 11.24           O  
ATOM   2435  CB  LEU A 331      18.020   1.590 -18.053  1.00 11.17           C  
ATOM   2436  CG  LEU A 331      17.278   1.822 -16.732  1.00 12.07           C  
ATOM   2437  CD1 LEU A 331      15.857   1.295 -16.829  1.00 13.05           C  
ATOM   2438  CD2 LEU A 331      18.021   1.172 -15.568  1.00 16.34           C  
ATOM   2439  N   VAL A 332      20.042   2.268 -20.467  1.00 10.39           N  
ATOM   2440  CA  VAL A 332      20.773   1.860 -21.655  1.00  8.38           C  
ATOM   2441  C   VAL A 332      22.285   2.088 -21.404  1.00  9.44           C  
ATOM   2442  O   VAL A 332      23.105   1.250 -21.774  1.00 10.90           O  
ATOM   2443  CB  VAL A 332      20.331   2.637 -22.927  1.00 10.23           C  
ATOM   2444  CG1 VAL A 332      21.261   2.329 -24.095  1.00 12.35           C  
ATOM   2445  CG2 VAL A 332      18.897   2.236 -23.310  1.00 11.10           C  
ATOM   2446  N   ALA A 333      22.641   3.202 -20.765  1.00 11.53           N  
ATOM   2447  CA  ALA A 333      24.047   3.484 -20.465  1.00 13.95           C  
ATOM   2448  C   ALA A 333      24.618   2.380 -19.572  1.00 12.31           C  
ATOM   2449  O   ALA A 333      25.743   1.923 -19.782  1.00 13.38           O  
ATOM   2450  CB  ALA A 333      24.192   4.851 -19.787  1.00 14.01           C  
ATOM   2451  N   ASP A 334      23.840   1.955 -18.572  1.00 10.96           N  
ATOM   2452  CA  ASP A 334      24.257   0.885 -17.661  1.00 11.40           C  
ATOM   2453  C   ASP A 334      24.489  -0.410 -18.446  1.00 13.63           C  
ATOM   2454  O   ASP A 334      25.485  -1.131 -18.244  1.00 12.79           O  
ATOM   2455  CB  ASP A 334      23.189   0.659 -16.588  1.00 12.91           C  
ATOM   2456  CG  ASP A 334      23.074   1.824 -15.591  1.00 17.28           C  
ATOM   2457  OD1 ASP A 334      22.044   1.865 -14.879  1.00 20.14           O  
ATOM   2458  OD2 ASP A 334      23.990   2.672 -15.501  1.00 18.04           O  
ATOM   2459  N   PHE A 335      23.568  -0.700 -19.353  1.00 11.01           N  
ATOM   2460  CA  PHE A 335      23.648  -1.889 -20.197  1.00 12.08           C  
ATOM   2461  C   PHE A 335      24.938  -1.875 -21.029  1.00 11.92           C  
ATOM   2462  O   PHE A 335      25.659  -2.877 -21.084  1.00 12.13           O  
ATOM   2463  CB  PHE A 335      22.428  -1.917 -21.146  1.00  9.61           C  
ATOM   2464  CG  PHE A 335      22.497  -3.003 -22.186  1.00  8.29           C  
ATOM   2465  CD1 PHE A 335      23.081  -2.746 -23.422  1.00 10.80           C  
ATOM   2466  CD2 PHE A 335      22.015  -4.279 -21.924  1.00 13.09           C  
ATOM   2467  CE1 PHE A 335      23.185  -3.746 -24.386  1.00 11.03           C  
ATOM   2468  CE2 PHE A 335      22.120  -5.293 -22.888  1.00 11.71           C  
ATOM   2469  CZ  PHE A 335      22.710  -5.015 -24.126  1.00 10.34           C  
ATOM   2470  N   MET A 336      25.238  -0.727 -21.647  1.00 10.49           N  
ATOM   2471  CA  MET A 336      26.432  -0.602 -22.481  1.00 12.17           C  
ATOM   2472  C   MET A 336      27.725  -0.810 -21.710  1.00 12.23           C  
ATOM   2473  O   MET A 336      28.719  -1.311 -22.262  1.00 14.08           O  
ATOM   2474  CB  MET A 336      26.437   0.756 -23.191  1.00 13.83           C  
ATOM   2475  CG  MET A 336      25.300   0.940 -24.220  1.00 14.35           C  
ATOM   2476  SD  MET A 336      25.323  -0.254 -25.555  1.00 15.60           S  
ATOM   2477  CE  MET A 336      26.607   0.423 -26.592  1.00 17.55           C  
ATOM   2478  N   ALA A 337      27.705  -0.434 -20.438  1.00  9.26           N  
ATOM   2479  CA  ALA A 337      28.862  -0.593 -19.552  1.00 13.78           C  
ATOM   2480  C   ALA A 337      28.934  -2.012 -18.967  1.00 15.36           C  
ATOM   2481  O   ALA A 337      29.884  -2.359 -18.238  1.00 14.29           O  
ATOM   2482  CB  ALA A 337      28.785   0.433 -18.431  1.00 10.36           C  
ATOM   2483  N   LYS A 338      27.928  -2.819 -19.298  1.00 11.03           N  
ATOM   2484  CA  LYS A 338      27.789  -4.211 -18.872  1.00 11.68           C  
ATOM   2485  C   LYS A 338      27.368  -4.393 -17.418  1.00 12.39           C  
ATOM   2486  O   LYS A 338      27.636  -5.424 -16.795  1.00 12.92           O  
ATOM   2487  CB  LYS A 338      29.020  -5.042 -19.244  1.00 12.93           C  
ATOM   2488  CG  LYS A 338      29.191  -5.203 -20.753  1.00 14.47           C  
ATOM   2489  CD  LYS A 338      30.144  -6.342 -21.071  1.00 19.75           C  
ATOM   2490  CE  LYS A 338      30.269  -6.535 -22.563  1.00 25.22           C  
ATOM   2491  NZ  LYS A 338      31.071  -7.754 -22.877  1.00 28.28           N  
ATOM   2492  N   LYS A 339      26.673  -3.403 -16.880  1.00 11.52           N  
ATOM   2493  CA  LYS A 339      26.180  -3.507 -15.501  1.00 13.15           C  
ATOM   2494  C   LYS A 339      25.176  -4.662 -15.374  1.00 16.77           C  
ATOM   2495  O   LYS A 339      25.022  -5.257 -14.307  1.00 16.22           O  
ATOM   2496  CB  LYS A 339      25.566  -2.186 -15.065  1.00 14.00           C  
ATOM   2497  CG  LYS A 339      26.576  -1.064 -14.850  1.00 19.33           C  
ATOM   2498  CD  LYS A 339      25.939   0.116 -14.128  1.00 23.07           C  
ATOM   2499  CE  LYS A 339      26.928   1.250 -13.867  1.00 26.38           C  
ATOM   2500  NZ  LYS A 339      26.259   2.400 -13.180  1.00 29.05           N  
ATOM   2501  N   PHE A 340      24.476  -4.952 -16.474  1.00 14.35           N  
ATOM   2502  CA  PHE A 340      23.525  -6.056 -16.497  1.00 14.61           C  
ATOM   2503  C   PHE A 340      23.428  -6.522 -17.928  1.00 12.51           C  
ATOM   2504  O   PHE A 340      23.779  -5.780 -18.862  1.00 11.51           O  
ATOM   2505  CB  PHE A 340      22.133  -5.647 -15.962  1.00 14.49           C  
ATOM   2506  CG  PHE A 340      21.448  -4.573 -16.769  1.00 12.93           C  
ATOM   2507  CD1 PHE A 340      21.547  -3.242 -16.394  1.00 12.68           C  
ATOM   2508  CD2 PHE A 340      20.679  -4.892 -17.888  1.00  9.69           C  
ATOM   2509  CE1 PHE A 340      20.897  -2.242 -17.098  1.00 11.61           C  
ATOM   2510  CE2 PHE A 340      20.032  -3.893 -18.608  1.00 11.68           C  
ATOM   2511  CZ  PHE A 340      20.141  -2.569 -18.210  1.00 11.89           C  
ATOM   2512  N   SER A 341      22.975  -7.755 -18.088  1.00 13.33           N  
ATOM   2513  CA  SER A 341      22.812  -8.354 -19.398  1.00 14.86           C  
ATOM   2514  C   SER A 341      21.324  -8.636 -19.622  1.00 13.85           C  
ATOM   2515  O   SER A 341      20.577  -8.804 -18.663  1.00 12.12           O  
ATOM   2516  CB  SER A 341      23.604  -9.662 -19.478  1.00 17.16           C  
ATOM   2517  OG  SER A 341      23.394 -10.316 -20.719  1.00 23.86           O  
ATOM   2518  N   LEU A 342      20.941  -8.731 -20.894  1.00 13.28           N  
ATOM   2519  CA  LEU A 342      19.554  -9.001 -21.263  1.00 13.36           C  
ATOM   2520  C   LEU A 342      19.435 -10.313 -22.053  1.00 13.05           C  
ATOM   2521  O   LEU A 342      18.329 -10.787 -22.329  1.00 11.82           O  
ATOM   2522  CB  LEU A 342      19.010  -7.843 -22.105  1.00 12.76           C  
ATOM   2523  CG  LEU A 342      18.876  -6.493 -21.418  1.00 11.27           C  
ATOM   2524  CD1 LEU A 342      18.593  -5.406 -22.444  1.00 13.35           C  
ATOM   2525  CD2 LEU A 342      17.782  -6.562 -20.350  1.00 11.83           C  
ATOM   2526  N   ASP A 343      20.570 -10.941 -22.352  1.00 13.71           N  
ATOM   2527  CA  ASP A 343      20.561 -12.173 -23.139  1.00 13.69           C  
ATOM   2528  C   ASP A 343      19.663 -13.283 -22.615  1.00 11.48           C  
ATOM   2529  O   ASP A 343      18.931 -13.885 -23.388  1.00 12.28           O  
ATOM   2530  CB  ASP A 343      21.976 -12.725 -23.321  1.00 12.32           C  
ATOM   2531  CG  ASP A 343      22.850 -11.825 -24.173  1.00 20.68           C  
ATOM   2532  OD1 ASP A 343      22.316 -10.945 -24.886  1.00 19.00           O  
ATOM   2533  OD2 ASP A 343      24.074 -12.028 -24.140  1.00 23.45           O  
ATOM   2534  N   ALA A 344      19.678 -13.500 -21.300  1.00 12.88           N  
ATOM   2535  CA  ALA A 344      18.870 -14.556 -20.707  1.00 11.58           C  
ATOM   2536  C   ALA A 344      17.368 -14.353 -20.910  1.00 13.07           C  
ATOM   2537  O   ALA A 344      16.618 -15.316 -20.968  1.00 12.93           O  
ATOM   2538  CB  ALA A 344      19.193 -14.703 -19.227  1.00 13.59           C  
ATOM   2539  N   LEU A 345      16.960 -13.097 -21.055  1.00 10.70           N  
ATOM   2540  CA  LEU A 345      15.545 -12.772 -21.252  1.00  9.65           C  
ATOM   2541  C   LEU A 345      15.062 -12.942 -22.687  1.00 11.20           C  
ATOM   2542  O   LEU A 345      13.870 -13.117 -22.909  1.00  9.31           O  
ATOM   2543  CB  LEU A 345      15.254 -11.338 -20.806  1.00 10.89           C  
ATOM   2544  CG  LEU A 345      15.598 -11.013 -19.354  1.00  7.71           C  
ATOM   2545  CD1 LEU A 345      15.313  -9.550 -19.102  1.00 10.22           C  
ATOM   2546  CD2 LEU A 345      14.785 -11.872 -18.411  1.00 13.56           C  
ATOM   2547  N   ILE A 346      15.978 -12.857 -23.649  1.00  9.49           N  
ATOM   2548  CA  ILE A 346      15.635 -12.970 -25.069  1.00  9.50           C  
ATOM   2549  C   ILE A 346      15.843 -14.412 -25.517  1.00 12.15           C  
ATOM   2550  O   ILE A 346      16.972 -14.842 -25.794  1.00 12.61           O  
ATOM   2551  CB  ILE A 346      16.490 -12.005 -25.928  1.00  8.15           C  
ATOM   2552  CG1 ILE A 346      16.220 -10.569 -25.454  1.00 10.27           C  
ATOM   2553  CG2 ILE A 346      16.127 -12.143 -27.407  1.00 12.17           C  
ATOM   2554  CD1 ILE A 346      17.159  -9.523 -26.007  1.00 11.73           C  
ATOM   2555  N   THR A 347      14.743 -15.159 -25.540  1.00 12.88           N  
ATOM   2556  CA  THR A 347      14.750 -16.575 -25.879  1.00 11.83           C  
ATOM   2557  C   THR A 347      14.488 -16.907 -27.323  1.00 10.68           C  
ATOM   2558  O   THR A 347      14.906 -17.969 -27.802  1.00 14.29           O  
ATOM   2559  CB  THR A 347      13.728 -17.365 -25.030  1.00 11.90           C  
ATOM   2560  OG1 THR A 347      12.413 -16.793 -25.184  1.00  8.97           O  
ATOM   2561  CG2 THR A 347      14.128 -17.358 -23.558  1.00 12.44           C  
ATOM   2562  N   HIS A 348      13.842 -15.988 -28.026  1.00 10.42           N  
ATOM   2563  CA  HIS A 348      13.480 -16.212 -29.419  1.00 11.08           C  
ATOM   2564  C   HIS A 348      13.556 -14.929 -30.235  1.00 12.54           C  
ATOM   2565  O   HIS A 348      13.249 -13.841 -29.731  1.00 11.76           O  
ATOM   2566  CB  HIS A 348      12.025 -16.720 -29.494  1.00 10.85           C  
ATOM   2567  CG  HIS A 348      11.815 -18.073 -28.850  1.00 11.62           C  
ATOM   2568  ND1 HIS A 348      11.666 -18.237 -27.509  1.00 12.96           N  
ATOM   2569  CD2 HIS A 348      11.735 -19.300 -29.424  1.00 14.01           C  
ATOM   2570  CE1 HIS A 348      11.488 -19.541 -27.246  1.00 15.18           C  
ATOM   2571  NE2 HIS A 348      11.525 -20.186 -28.380  1.00 15.52           N  
ATOM   2572  N   VAL A 349      13.974 -15.066 -31.496  1.00 10.05           N  
ATOM   2573  CA  VAL A 349      14.054 -13.930 -32.417  1.00 14.18           C  
ATOM   2574  C   VAL A 349      13.309 -14.331 -33.689  1.00 15.35           C  
ATOM   2575  O   VAL A 349      13.439 -15.457 -34.180  1.00 17.60           O  
ATOM   2576  CB  VAL A 349      15.518 -13.550 -32.748  1.00 14.21           C  
ATOM   2577  CG1 VAL A 349      16.192 -12.966 -31.508  1.00 16.68           C  
ATOM   2578  CG2 VAL A 349      16.286 -14.780 -33.240  1.00 21.47           C  
ATOM   2579  N   LEU A 350      12.504 -13.422 -34.215  1.00 10.18           N  
ATOM   2580  CA  LEU A 350      11.713 -13.731 -35.397  1.00 10.74           C  
ATOM   2581  C   LEU A 350      11.520 -12.472 -36.207  1.00 11.54           C  
ATOM   2582  O   LEU A 350      11.605 -11.378 -35.682  1.00  9.53           O  
ATOM   2583  CB  LEU A 350      10.306 -14.192 -34.984  1.00 10.57           C  
ATOM   2584  CG  LEU A 350      10.105 -15.569 -34.355  1.00 12.55           C  
ATOM   2585  CD1 LEU A 350       8.680 -15.719 -33.835  1.00 12.91           C  
ATOM   2586  CD2 LEU A 350      10.366 -16.659 -35.386  1.00 15.40           C  
ATOM   2587  N   PRO A 351      11.288 -12.628 -37.519  1.00 11.63           N  
ATOM   2588  CA  PRO A 351      11.065 -11.449 -38.339  1.00  9.97           C  
ATOM   2589  C   PRO A 351       9.668 -10.932 -37.954  1.00 12.20           C  
ATOM   2590  O   PRO A 351       8.792 -11.721 -37.555  1.00 12.22           O  
ATOM   2591  CB  PRO A 351      11.023 -12.005 -39.765  1.00 12.14           C  
ATOM   2592  CG  PRO A 351      11.687 -13.300 -39.686  1.00 18.60           C  
ATOM   2593  CD  PRO A 351      11.315 -13.851 -38.335  1.00 15.44           C  
ATOM   2594  N   PHE A 352       9.465  -9.632 -38.092  1.00  9.74           N  
ATOM   2595  CA  PHE A 352       8.177  -9.000 -37.782  1.00 11.18           C  
ATOM   2596  C   PHE A 352       6.993  -9.699 -38.470  1.00 11.35           C  
ATOM   2597  O   PHE A 352       5.922  -9.841 -37.879  1.00 12.96           O  
ATOM   2598  CB  PHE A 352       8.238  -7.515 -38.194  1.00 11.57           C  
ATOM   2599  CG  PHE A 352       6.910  -6.797 -38.110  1.00 12.42           C  
ATOM   2600  CD1 PHE A 352       6.315  -6.263 -39.241  1.00 15.14           C  
ATOM   2601  CD2 PHE A 352       6.267  -6.676 -36.887  1.00 16.32           C  
ATOM   2602  CE1 PHE A 352       5.076  -5.605 -39.151  1.00 16.95           C  
ATOM   2603  CE2 PHE A 352       5.040  -6.026 -36.797  1.00 13.44           C  
ATOM   2604  CZ  PHE A 352       4.448  -5.498 -37.916  1.00 15.30           C  
ATOM   2605  N   GLU A 353       7.216 -10.194 -39.685  1.00 10.57           N  
ATOM   2606  CA  GLU A 353       6.155 -10.873 -40.430  1.00 13.28           C  
ATOM   2607  C   GLU A 353       5.602 -12.117 -39.729  1.00 12.38           C  
ATOM   2608  O   GLU A 353       4.511 -12.596 -40.076  1.00 14.50           O  
ATOM   2609  CB  GLU A 353       6.638 -11.253 -41.839  1.00 13.87           C  
ATOM   2610  CG  GLU A 353       6.861 -10.076 -42.782  1.00 18.64           C  
ATOM   2611  CD  GLU A 353       8.088  -9.259 -42.424  1.00 19.06           C  
ATOM   2612  OE1 GLU A 353       8.989  -9.817 -41.754  1.00 15.22           O  
ATOM   2613  OE2 GLU A 353       8.150  -8.075 -42.792  1.00 19.58           O  
ATOM   2614  N   LYS A 354       6.372 -12.672 -38.799  1.00 11.66           N  
ATOM   2615  CA  LYS A 354       5.962 -13.850 -38.035  1.00 13.28           C  
ATOM   2616  C   LYS A 354       5.454 -13.472 -36.637  1.00 12.48           C  
ATOM   2617  O   LYS A 354       5.536 -14.273 -35.705  1.00 12.65           O  
ATOM   2618  CB  LYS A 354       7.120 -14.850 -37.922  1.00 14.80           C  
ATOM   2619  CG  LYS A 354       7.461 -15.557 -39.229  1.00 16.23           C  
ATOM   2620  CD  LYS A 354       8.608 -16.523 -39.040  1.00 17.35           C  
ATOM   2621  CE  LYS A 354       8.917 -17.235 -40.350  1.00 21.23           C  
ATOM   2622  NZ  LYS A 354      10.027 -18.219 -40.189  1.00 23.23           N  
ATOM   2623  N   ILE A 355       4.906 -12.260 -36.503  1.00  9.97           N  
ATOM   2624  CA  ILE A 355       4.370 -11.788 -35.223  1.00 10.81           C  
ATOM   2625  C   ILE A 355       3.391 -12.766 -34.559  1.00 11.62           C  
ATOM   2626  O   ILE A 355       3.452 -12.994 -33.355  1.00  9.39           O  
ATOM   2627  CB  ILE A 355       3.742 -10.370 -35.345  1.00 10.64           C  
ATOM   2628  CG1 ILE A 355       3.267  -9.881 -33.972  1.00  9.91           C  
ATOM   2629  CG2 ILE A 355       2.575 -10.345 -36.375  1.00 10.14           C  
ATOM   2630  CD1 ILE A 355       2.989  -8.381 -33.945  1.00 12.87           C  
ATOM   2631  N   ASN A 356       2.493 -13.360 -35.344  1.00 11.31           N  
ATOM   2632  CA  ASN A 356       1.561 -14.328 -34.773  1.00 11.27           C  
ATOM   2633  C   ASN A 356       2.258 -15.522 -34.108  1.00 12.57           C  
ATOM   2634  O   ASN A 356       1.881 -15.924 -33.007  1.00 10.11           O  
ATOM   2635  CB  ASN A 356       0.530 -14.737 -35.796  1.00 12.07           C  
ATOM   2636  CG  ASN A 356      -0.500 -13.667 -35.996  1.00 11.72           C  
ATOM   2637  OD1 ASN A 356      -0.997 -13.103 -35.021  1.00 10.53           O  
ATOM   2638  ND2 ASN A 356      -0.809 -13.352 -37.242  1.00 15.28           N  
ATOM   2639  N   GLU A 357       3.316 -16.029 -34.743  1.00 10.83           N  
ATOM   2640  CA  GLU A 357       4.093 -17.116 -34.163  1.00 11.84           C  
ATOM   2641  C   GLU A 357       4.742 -16.658 -32.854  1.00 12.83           C  
ATOM   2642  O   GLU A 357       4.926 -17.465 -31.955  1.00 11.21           O  
ATOM   2643  CB  GLU A 357       5.164 -17.602 -35.140  1.00 16.62           C  
ATOM   2644  CG  GLU A 357       4.595 -18.408 -36.282  1.00 19.79           C  
ATOM   2645  CD  GLU A 357       5.667 -18.860 -37.261  1.00 26.65           C  
ATOM   2646  OE1 GLU A 357       6.855 -18.961 -36.847  1.00 23.85           O  
ATOM   2647  OE2 GLU A 357       5.313 -19.100 -38.436  1.00 30.70           O  
ATOM   2648  N   GLY A 358       5.100 -15.370 -32.775  1.00 11.49           N  
ATOM   2649  CA  GLY A 358       5.681 -14.823 -31.557  1.00  7.93           C  
ATOM   2650  C   GLY A 358       4.667 -14.871 -30.424  1.00 10.17           C  
ATOM   2651  O   GLY A 358       5.021 -15.120 -29.267  1.00 11.12           O  
ATOM   2652  N   PHE A 359       3.401 -14.603 -30.735  1.00  8.07           N  
ATOM   2653  CA  PHE A 359       2.375 -14.673 -29.702  1.00  9.42           C  
ATOM   2654  C   PHE A 359       2.078 -16.125 -29.344  1.00  9.24           C  
ATOM   2655  O   PHE A 359       1.774 -16.436 -28.201  1.00 10.21           O  
ATOM   2656  CB  PHE A 359       1.124 -13.892 -30.094  1.00  9.91           C  
ATOM   2657  CG  PHE A 359       1.250 -12.403 -29.839  1.00 10.14           C  
ATOM   2658  CD1 PHE A 359       2.028 -11.601 -30.669  1.00  9.41           C  
ATOM   2659  CD2 PHE A 359       0.623 -11.824 -28.741  1.00 11.14           C  
ATOM   2660  CE1 PHE A 359       2.200 -10.223 -30.397  1.00 11.28           C  
ATOM   2661  CE2 PHE A 359       0.777 -10.458 -28.450  1.00  9.27           C  
ATOM   2662  CZ  PHE A 359       1.569  -9.655 -29.286  1.00  9.57           C  
ATOM   2663  N   ASP A 360       2.217 -17.024 -30.317  1.00 10.31           N  
ATOM   2664  CA  ASP A 360       2.010 -18.442 -30.042  1.00 11.22           C  
ATOM   2665  C   ASP A 360       3.060 -18.890 -29.024  1.00 12.68           C  
ATOM   2666  O   ASP A 360       2.757 -19.650 -28.109  1.00 12.51           O  
ATOM   2667  CB  ASP A 360       2.163 -19.280 -31.317  1.00 12.85           C  
ATOM   2668  CG  ASP A 360       0.974 -19.160 -32.252  1.00 13.99           C  
ATOM   2669  OD1 ASP A 360       1.149 -19.472 -33.443  1.00 17.54           O  
ATOM   2670  OD2 ASP A 360      -0.123 -18.751 -31.810  1.00 12.53           O  
ATOM   2671  N   LEU A 361       4.293 -18.412 -29.186  1.00 10.69           N  
ATOM   2672  CA  LEU A 361       5.366 -18.777 -28.247  1.00 12.83           C  
ATOM   2673  C   LEU A 361       5.035 -18.298 -26.840  1.00 13.94           C  
ATOM   2674  O   LEU A 361       5.234 -19.025 -25.868  1.00 10.99           O  
ATOM   2675  CB  LEU A 361       6.702 -18.199 -28.698  1.00 12.86           C  
ATOM   2676  CG  LEU A 361       7.368 -18.837 -29.925  1.00 14.13           C  
ATOM   2677  CD1 LEU A 361       8.450 -17.928 -30.507  1.00 14.76           C  
ATOM   2678  CD2 LEU A 361       7.951 -20.191 -29.522  1.00 15.68           C  
ATOM   2679  N   LEU A 362       4.532 -17.072 -26.746  1.00 11.89           N  
ATOM   2680  CA  LEU A 362       4.160 -16.492 -25.467  1.00 11.49           C  
ATOM   2681  C   LEU A 362       3.091 -17.350 -24.782  1.00 13.22           C  
ATOM   2682  O   LEU A 362       3.216 -17.676 -23.619  1.00 12.83           O  
ATOM   2683  CB  LEU A 362       3.628 -15.051 -25.649  1.00 11.51           C  
ATOM   2684  CG  LEU A 362       3.155 -14.353 -24.379  1.00 12.41           C  
ATOM   2685  CD1 LEU A 362       4.364 -14.065 -23.471  1.00 14.98           C  
ATOM   2686  CD2 LEU A 362       2.413 -13.058 -24.733  1.00 14.57           C  
ATOM   2687  N   HIS A 363       2.061 -17.740 -25.531  1.00 13.00           N  
ATOM   2688  CA  HIS A 363       0.982 -18.560 -25.009  1.00 13.11           C  
ATOM   2689  C   HIS A 363       1.423 -19.954 -24.565  1.00 14.25           C  
ATOM   2690  O   HIS A 363       0.911 -20.486 -23.582  1.00 16.31           O  
ATOM   2691  CB  HIS A 363      -0.105 -18.727 -26.068  1.00 11.68           C  
ATOM   2692  CG  HIS A 363      -0.707 -17.433 -26.515  1.00 13.05           C  
ATOM   2693  ND1 HIS A 363      -1.282 -17.289 -27.758  1.00 12.67           N  
ATOM   2694  CD2 HIS A 363      -0.814 -16.238 -25.895  1.00 13.68           C  
ATOM   2695  CE1 HIS A 363      -1.723 -16.046 -27.881  1.00 12.75           C  
ATOM   2696  NE2 HIS A 363      -1.456 -15.392 -26.770  1.00 12.78           N  
ATOM   2697  N   SER A 364       2.369 -20.525 -25.308  1.00 13.06           N  
ATOM   2698  CA  SER A 364       2.874 -21.863 -25.012  1.00 15.85           C  
ATOM   2699  C   SER A 364       3.747 -21.963 -23.765  1.00 16.35           C  
ATOM   2700  O   SER A 364       3.984 -23.061 -23.266  1.00 18.89           O  
ATOM   2701  CB  SER A 364       3.669 -22.405 -26.198  1.00 15.76           C  
ATOM   2702  OG  SER A 364       4.953 -21.801 -26.272  1.00 19.78           O  
ATOM   2703  N   GLY A 365       4.255 -20.823 -23.294  1.00 13.49           N  
ATOM   2704  CA  GLY A 365       5.121 -20.828 -22.133  1.00 15.18           C  
ATOM   2705  C   GLY A 365       6.584 -21.136 -22.453  1.00 14.37           C  
ATOM   2706  O   GLY A 365       7.403 -21.226 -21.538  1.00 16.14           O  
ATOM   2707  N   LYS A 366       6.927 -21.257 -23.739  1.00 12.08           N  
ATOM   2708  CA  LYS A 366       8.296 -21.559 -24.151  1.00 13.83           C  
ATOM   2709  C   LYS A 366       9.214 -20.344 -24.252  1.00 10.45           C  
ATOM   2710  O   LYS A 366      10.435 -20.476 -24.217  1.00 13.63           O  
ATOM   2711  CB  LYS A 366       8.294 -22.315 -25.479  1.00 17.97           C  
ATOM   2712  CG  LYS A 366       7.600 -23.697 -25.364  1.00 20.07           C  
ATOM   2713  CD  LYS A 366       7.671 -24.479 -26.682  1.00 26.34           C  
ATOM   2714  CE  LYS A 366       6.933 -25.835 -26.596  1.00 27.48           C  
ATOM   2715  NZ  LYS A 366       7.181 -26.724 -27.786  1.00 31.83           N  
ATOM   2716  N   SER A 367       8.624 -19.180 -24.457  1.00 12.86           N  
ATOM   2717  CA  SER A 367       9.406 -17.963 -24.574  1.00 12.75           C  
ATOM   2718  C   SER A 367       9.311 -17.089 -23.335  1.00 12.19           C  
ATOM   2719  O   SER A 367       8.388 -17.231 -22.524  1.00 12.03           O  
ATOM   2720  CB  SER A 367       8.910 -17.109 -25.754  1.00  9.41           C  
ATOM   2721  OG  SER A 367       7.580 -16.689 -25.494  1.00 10.02           O  
ATOM   2722  N   ILE A 368      10.348 -16.279 -23.151  1.00  8.89           N  
ATOM   2723  CA  ILE A 368      10.376 -15.276 -22.093  1.00  8.41           C  
ATOM   2724  C   ILE A 368      10.083 -14.085 -23.015  1.00  8.33           C  
ATOM   2725  O   ILE A 368       8.912 -13.792 -23.261  1.00 11.05           O  
ATOM   2726  CB  ILE A 368      11.721 -15.200 -21.378  1.00 10.31           C  
ATOM   2727  CG1 ILE A 368      11.879 -16.437 -20.470  1.00 10.86           C  
ATOM   2728  CG2 ILE A 368      11.773 -13.946 -20.510  1.00 11.26           C  
ATOM   2729  CD1 ILE A 368      13.260 -16.634 -19.906  1.00 13.90           C  
ATOM   2730  N   ARG A 369      11.108 -13.477 -23.611  1.00  9.85           N  
ATOM   2731  CA  ARG A 369      10.862 -12.409 -24.574  1.00  9.57           C  
ATOM   2732  C   ARG A 369      11.215 -12.849 -25.991  1.00 10.24           C  
ATOM   2733  O   ARG A 369      12.302 -13.387 -26.225  1.00 11.54           O  
ATOM   2734  CB  ARG A 369      11.663 -11.146 -24.267  1.00 14.21           C  
ATOM   2735  CG  ARG A 369      11.062 -10.259 -23.196  1.00 10.48           C  
ATOM   2736  CD  ARG A 369       9.624  -9.898 -23.533  1.00 11.84           C  
ATOM   2737  NE  ARG A 369       9.223  -8.651 -22.885  1.00  9.01           N  
ATOM   2738  CZ  ARG A 369       8.271  -8.547 -21.954  1.00  9.09           C  
ATOM   2739  NH1 ARG A 369       7.621  -9.621 -21.519  1.00 11.18           N  
ATOM   2740  NH2 ARG A 369       7.906  -7.340 -21.535  1.00  8.37           N  
ATOM   2741  N   THR A 370      10.278 -12.679 -26.923  1.00  9.30           N  
ATOM   2742  CA  THR A 370      10.559 -12.940 -28.334  1.00  8.97           C  
ATOM   2743  C   THR A 370      10.751 -11.523 -28.880  1.00 10.21           C  
ATOM   2744  O   THR A 370       9.965 -10.632 -28.566  1.00 10.02           O  
ATOM   2745  CB  THR A 370       9.374 -13.584 -29.069  1.00  9.50           C  
ATOM   2746  OG1 THR A 370       9.249 -14.946 -28.658  1.00 11.01           O  
ATOM   2747  CG2 THR A 370       9.582 -13.530 -30.575  1.00 11.58           C  
ATOM   2748  N   VAL A 371      11.849 -11.290 -29.597  1.00  9.69           N  
ATOM   2749  CA  VAL A 371      12.108  -9.969 -30.158  1.00 10.36           C  
ATOM   2750  C   VAL A 371      11.891 -10.089 -31.669  1.00 13.19           C  
ATOM   2751  O   VAL A 371      12.385 -11.018 -32.287  1.00 11.86           O  
ATOM   2752  CB  VAL A 371      13.552  -9.513 -29.890  1.00 11.23           C  
ATOM   2753  CG1 VAL A 371      13.870  -8.243 -30.690  1.00 11.59           C  
ATOM   2754  CG2 VAL A 371      13.740  -9.219 -28.419  1.00 11.67           C  
ATOM   2755  N   LEU A 372      11.096  -9.169 -32.225  1.00 10.48           N  
ATOM   2756  CA  LEU A 372      10.801  -9.151 -33.647  1.00  9.66           C  
ATOM   2757  C   LEU A 372      11.697  -8.133 -34.352  1.00 10.55           C  
ATOM   2758  O   LEU A 372      11.901  -7.024 -33.845  1.00  9.90           O  
ATOM   2759  CB  LEU A 372       9.349  -8.761 -33.883  1.00 11.18           C  
ATOM   2760  CG  LEU A 372       8.296  -9.629 -33.201  1.00 13.21           C  
ATOM   2761  CD1 LEU A 372       6.915  -9.033 -33.438  1.00 16.15           C  
ATOM   2762  CD2 LEU A 372       8.389 -11.065 -33.713  1.00 10.57           C  
ATOM   2763  N   THR A 373      12.248  -8.525 -35.504  1.00 11.75           N  
ATOM   2764  CA  THR A 373      13.104  -7.641 -36.296  1.00 10.67           C  
ATOM   2765  C   THR A 373      12.399  -7.229 -37.576  1.00 11.26           C  
ATOM   2766  O   THR A 373      11.731  -8.022 -38.234  1.00 13.77           O  
ATOM   2767  CB  THR A 373      14.440  -8.296 -36.639  1.00 12.92           C  
ATOM   2768  OG1 THR A 373      14.199  -9.576 -37.219  1.00 23.65           O  
ATOM   2769  CG2 THR A 373      15.288  -8.436 -35.391  1.00 17.67           C  
ATOM   2770  N   PHE A 374      12.523  -5.954 -37.892  1.00 15.44           N  
ATOM   2771  CA  PHE A 374      11.874  -5.396 -39.072  1.00 17.76           C  
ATOM   2772  C   PHE A 374      12.737  -5.468 -40.311  1.00 18.06           C  
ATOM   2773  O   PHE A 374      12.161  -5.458 -41.410  1.00 21.91           O  
ATOM   2774  CB  PHE A 374      11.461  -3.949 -38.801  1.00 13.19           C  
ATOM   2775  CG  PHE A 374      10.381  -3.819 -37.784  1.00 15.11           C  
ATOM   2776  CD1 PHE A 374      10.686  -3.812 -36.433  1.00 18.67           C  
ATOM   2777  CD2 PHE A 374       9.048  -3.754 -38.172  1.00 13.88           C  
ATOM   2778  CE1 PHE A 374       9.680  -3.754 -35.481  1.00 17.61           C  
ATOM   2779  CE2 PHE A 374       8.036  -3.692 -37.225  1.00 17.43           C  
ATOM   2780  CZ  PHE A 374       8.354  -3.691 -35.879  1.00 18.70           C  
ATOM   2781  OXT PHE A 374      13.968  -5.512 -40.160  1.00 21.34           O  
TER    2782      PHE A 374                                                      
ATOM   2783  N   SER B   1      -1.515  -3.978  53.408  1.00 27.20           N  
ATOM   2784  CA  SER B   1      -0.498  -4.336  52.376  1.00 25.01           C  
ATOM   2785  C   SER B   1      -1.140  -5.258  51.336  1.00 23.45           C  
ATOM   2786  O   SER B   1      -1.996  -6.081  51.658  1.00 24.04           O  
ATOM   2787  CB  SER B   1       0.700  -5.014  53.041  1.00 25.61           C  
ATOM   2788  OG  SER B   1       1.897  -4.736  52.334  1.00 33.03           O  
ATOM   2789  N   THR B   2      -0.779  -5.086  50.074  1.00 17.37           N  
ATOM   2790  CA  THR B   2      -1.366  -5.917  49.033  1.00 16.31           C  
ATOM   2791  C   THR B   2      -0.335  -6.738  48.301  1.00 14.37           C  
ATOM   2792  O   THR B   2      -0.668  -7.736  47.657  1.00 15.21           O  
ATOM   2793  CB  THR B   2      -2.148  -5.059  48.032  1.00 16.35           C  
ATOM   2794  OG1 THR B   2      -1.316  -3.982  47.601  1.00 16.34           O  
ATOM   2795  CG2 THR B   2      -3.421  -4.481  48.671  1.00 20.78           C  
ATOM   2796  N   ALA B   3       0.931  -6.360  48.424  1.00 17.36           N  
ATOM   2797  CA  ALA B   3       2.003  -7.069  47.729  1.00 16.41           C  
ATOM   2798  C   ALA B   3       1.990  -8.566  48.003  1.00 15.94           C  
ATOM   2799  O   ALA B   3       1.932  -8.991  49.164  1.00 16.87           O  
ATOM   2800  CB  ALA B   3       3.342  -6.475  48.094  1.00 19.69           C  
ATOM   2801  N   GLY B   4       1.925  -9.349  46.929  1.00 14.18           N  
ATOM   2802  CA  GLY B   4       1.930 -10.802  47.037  1.00 16.15           C  
ATOM   2803  C   GLY B   4       0.586 -11.432  47.335  1.00 16.07           C  
ATOM   2804  O   GLY B   4       0.463 -12.657  47.414  1.00 16.50           O  
ATOM   2805  N   LYS B   5      -0.434 -10.601  47.497  1.00 14.44           N  
ATOM   2806  CA  LYS B   5      -1.765 -11.091  47.787  1.00 13.20           C  
ATOM   2807  C   LYS B   5      -2.787 -10.757  46.713  1.00 13.98           C  
ATOM   2808  O   LYS B   5      -2.563  -9.911  45.860  1.00 13.41           O  
ATOM   2809  CB  LYS B   5      -2.221 -10.505  49.117  1.00 15.76           C  
ATOM   2810  CG  LYS B   5      -1.193 -10.768  50.212  1.00 15.92           C  
ATOM   2811  CD  LYS B   5      -1.755 -10.523  51.573  1.00 24.98           C  
ATOM   2812  CE  LYS B   5      -2.540  -9.241  51.549  1.00 23.73           C  
ATOM   2813  NZ  LYS B   5      -3.968  -9.541  51.865  1.00 30.15           N  
ATOM   2814  N   VAL B   6      -3.889 -11.495  46.732  1.00 12.48           N  
ATOM   2815  CA  VAL B   6      -4.992 -11.235  45.814  1.00 12.31           C  
ATOM   2816  C   VAL B   6      -5.639  -9.925  46.279  1.00 12.02           C  
ATOM   2817  O   VAL B   6      -5.816  -9.687  47.480  1.00 13.78           O  
ATOM   2818  CB  VAL B   6      -6.030 -12.389  45.873  1.00 13.22           C  
ATOM   2819  CG1 VAL B   6      -7.308 -12.018  45.101  1.00 13.24           C  
ATOM   2820  CG2 VAL B   6      -5.430 -13.647  45.292  1.00 15.19           C  
ATOM   2821  N   ILE B   7      -5.918  -9.034  45.332  1.00 10.94           N  
ATOM   2822  CA  ILE B   7      -6.560  -7.761  45.632  1.00 11.82           C  
ATOM   2823  C   ILE B   7      -8.046  -7.815  45.268  1.00 13.24           C  
ATOM   2824  O   ILE B   7      -8.411  -8.348  44.224  1.00 14.25           O  
ATOM   2825  CB  ILE B   7      -5.932  -6.601  44.829  1.00 12.76           C  
ATOM   2826  CG1 ILE B   7      -4.574  -6.249  45.418  1.00 11.33           C  
ATOM   2827  CG2 ILE B   7      -6.853  -5.353  44.835  1.00 13.69           C  
ATOM   2828  CD1 ILE B   7      -3.868  -5.094  44.727  1.00 12.12           C  
ATOM   2829  N   LYS B   8      -8.888  -7.286  46.151  1.00 13.09           N  
ATOM   2830  CA  LYS B   8     -10.324  -7.190  45.899  1.00 10.88           C  
ATOM   2831  C   LYS B   8     -10.538  -5.712  45.544  1.00  9.85           C  
ATOM   2832  O   LYS B   8     -10.144  -4.826  46.318  1.00 13.73           O  
ATOM   2833  CB  LYS B   8     -11.120  -7.550  47.164  1.00 13.94           C  
ATOM   2834  CG  LYS B   8     -12.629  -7.431  47.018  1.00 16.34           C  
ATOM   2835  CD  LYS B   8     -13.292  -8.675  46.419  1.00 22.10           C  
ATOM   2836  CE  LYS B   8     -13.350  -9.858  47.414  1.00 19.96           C  
ATOM   2837  NZ  LYS B   8     -13.963 -11.121  46.842  1.00 20.56           N  
ATOM   2838  N   CYS B   9     -11.093  -5.422  44.362  1.00  8.83           N  
ATOM   2839  CA  CYS B   9     -11.314  -4.034  43.977  1.00  8.69           C  
ATOM   2840  C   CYS B   9     -12.508  -3.941  43.014  1.00  9.83           C  
ATOM   2841  O   CYS B   9     -13.192  -4.937  42.762  1.00 10.78           O  
ATOM   2842  CB  CYS B   9     -10.058  -3.442  43.308  1.00 10.40           C  
ATOM   2843  SG  CYS B   9      -9.626  -4.209  41.707  1.00 12.46           S  
ATOM   2844  N   LYS B  10     -12.787  -2.726  42.560  1.00 10.93           N  
ATOM   2845  CA  LYS B  10     -13.886  -2.505  41.619  1.00 11.88           C  
ATOM   2846  C   LYS B  10     -13.327  -2.489  40.204  1.00 11.52           C  
ATOM   2847  O   LYS B  10     -12.187  -2.061  39.962  1.00 11.74           O  
ATOM   2848  CB  LYS B  10     -14.564  -1.146  41.842  1.00 12.17           C  
ATOM   2849  CG  LYS B  10     -15.132  -0.902  43.227  1.00 15.78           C  
ATOM   2850  CD  LYS B  10     -16.302  -1.805  43.487  1.00 18.49           C  
ATOM   2851  CE  LYS B  10     -16.974  -1.427  44.799  1.00 22.11           C  
ATOM   2852  NZ  LYS B  10     -18.096  -2.334  45.071  1.00 25.87           N  
ATOM   2853  N   ALA B  11     -14.131  -3.002  39.287  1.00 11.08           N  
ATOM   2854  CA  ALA B  11     -13.784  -2.980  37.872  1.00  8.29           C  
ATOM   2855  C   ALA B  11     -15.076  -2.919  37.119  1.00  9.59           C  
ATOM   2856  O   ALA B  11     -16.145  -3.229  37.656  1.00 11.59           O  
ATOM   2857  CB  ALA B  11     -13.021  -4.227  37.470  1.00  9.73           C  
ATOM   2858  N   ALA B  12     -14.976  -2.500  35.867  1.00  6.41           N  
ATOM   2859  CA  ALA B  12     -16.127  -2.418  34.986  1.00  9.30           C  
ATOM   2860  C   ALA B  12     -16.042  -3.672  34.129  1.00 10.55           C  
ATOM   2861  O   ALA B  12     -15.166  -3.793  33.267  1.00 10.18           O  
ATOM   2862  CB  ALA B  12     -16.053  -1.185  34.158  1.00  8.79           C  
ATOM   2863  N   VAL B  13     -16.997  -4.590  34.346  1.00  7.76           N  
ATOM   2864  CA  VAL B  13     -17.003  -5.852  33.627  1.00  8.42           C  
ATOM   2865  C   VAL B  13     -18.059  -5.854  32.538  1.00 10.38           C  
ATOM   2866  O   VAL B  13     -19.156  -5.356  32.749  1.00 11.66           O  
ATOM   2867  CB  VAL B  13     -17.338  -7.023  34.604  1.00 10.75           C  
ATOM   2868  CG1 VAL B  13     -17.408  -8.337  33.856  1.00  8.36           C  
ATOM   2869  CG2 VAL B  13     -16.301  -7.110  35.719  1.00  9.66           C  
ATOM   2870  N   LEU B  14     -17.693  -6.347  31.361  1.00  8.40           N  
ATOM   2871  CA  LEU B  14     -18.656  -6.473  30.260  1.00  8.59           C  
ATOM   2872  C   LEU B  14     -18.990  -7.959  30.184  1.00  9.42           C  
ATOM   2873  O   LEU B  14     -18.129  -8.782  29.873  1.00 10.21           O  
ATOM   2874  CB  LEU B  14     -18.068  -5.951  28.933  1.00  6.99           C  
ATOM   2875  CG  LEU B  14     -19.088  -5.987  27.769  1.00 11.61           C  
ATOM   2876  CD1 LEU B  14     -20.075  -4.848  27.961  1.00 10.51           C  
ATOM   2877  CD2 LEU B  14     -18.384  -5.869  26.410  1.00 13.83           C  
ATOM   2878  N   TRP B  15     -20.214  -8.301  30.562  1.00 11.66           N  
ATOM   2879  CA  TRP B  15     -20.638  -9.697  30.571  1.00 12.20           C  
ATOM   2880  C   TRP B  15     -21.176 -10.141  29.228  1.00 12.81           C  
ATOM   2881  O   TRP B  15     -21.040 -11.305  28.861  1.00 15.55           O  
ATOM   2882  CB  TRP B  15     -21.721  -9.920  31.636  1.00 12.20           C  
ATOM   2883  CG  TRP B  15     -21.249  -9.728  33.044  1.00 13.74           C  
ATOM   2884  CD1 TRP B  15     -21.447  -8.630  33.830  1.00 14.31           C  
ATOM   2885  CD2 TRP B  15     -20.519 -10.670  33.839  1.00 12.64           C  
ATOM   2886  NE1 TRP B  15     -20.885  -8.829  35.077  1.00 14.34           N  
ATOM   2887  CE2 TRP B  15     -20.308 -10.070  35.107  1.00 12.10           C  
ATOM   2888  CE3 TRP B  15     -20.022 -11.957  33.610  1.00 14.41           C  
ATOM   2889  CZ2 TRP B  15     -19.620 -10.717  36.137  1.00 12.77           C  
ATOM   2890  CZ3 TRP B  15     -19.331 -12.607  34.644  1.00 16.66           C  
ATOM   2891  CH2 TRP B  15     -19.137 -11.982  35.892  1.00 13.17           C  
ATOM   2892  N   GLU B  16     -21.783  -9.202  28.504  1.00 12.37           N  
ATOM   2893  CA  GLU B  16     -22.390  -9.501  27.205  1.00 14.69           C  
ATOM   2894  C   GLU B  16     -22.271  -8.306  26.269  1.00 10.64           C  
ATOM   2895  O   GLU B  16     -22.203  -7.173  26.727  1.00 11.59           O  
ATOM   2896  CB  GLU B  16     -23.883  -9.792  27.395  1.00 16.20           C  
ATOM   2897  CG  GLU B  16     -24.194 -10.740  28.524  1.00 20.61           C  
ATOM   2898  CD  GLU B  16     -25.669 -10.799  28.857  1.00 25.00           C  
ATOM   2899  OE1 GLU B  16     -26.467 -11.124  27.948  1.00 24.70           O  
ATOM   2900  OE2 GLU B  16     -26.015 -10.524  30.027  1.00 31.36           O  
ATOM   2901  N   VAL B  17     -22.288  -8.549  24.957  1.00 12.38           N  
ATOM   2902  CA  VAL B  17     -22.208  -7.455  24.003  1.00 13.54           C  
ATOM   2903  C   VAL B  17     -23.510  -6.638  24.053  1.00 13.23           C  
ATOM   2904  O   VAL B  17     -24.551  -7.165  24.457  1.00 15.47           O  
ATOM   2905  CB  VAL B  17     -22.017  -7.972  22.561  1.00 15.59           C  
ATOM   2906  CG1 VAL B  17     -20.684  -8.661  22.418  1.00 20.06           C  
ATOM   2907  CG2 VAL B  17     -23.141  -8.953  22.199  1.00 17.22           C  
ATOM   2908  N   LYS B  18     -23.421  -5.364  23.674  1.00 13.69           N  
ATOM   2909  CA  LYS B  18     -24.575  -4.463  23.621  1.00 13.60           C  
ATOM   2910  C   LYS B  18     -25.280  -4.231  24.957  1.00 15.29           C  
ATOM   2911  O   LYS B  18     -26.481  -3.965  25.005  1.00 19.87           O  
ATOM   2912  CB  LYS B  18     -25.606  -4.957  22.588  1.00 16.05           C  
ATOM   2913  CG  LYS B  18     -25.137  -5.029  21.129  1.00 18.64           C  
ATOM   2914  CD  LYS B  18     -24.908  -3.659  20.505  1.00 22.71           C  
ATOM   2915  CE  LYS B  18     -26.029  -2.650  20.774  1.00 25.32           C  
ATOM   2916  NZ  LYS B  18     -27.326  -3.023  20.162  1.00 30.62           N  
ATOM   2917  N   LYS B  19     -24.525  -4.367  26.038  1.00 12.08           N  
ATOM   2918  CA  LYS B  19     -25.047  -4.173  27.374  1.00 14.08           C  
ATOM   2919  C   LYS B  19     -24.141  -3.192  28.093  1.00 14.89           C  
ATOM   2920  O   LYS B  19     -22.964  -3.045  27.733  1.00 13.35           O  
ATOM   2921  CB  LYS B  19     -25.040  -5.504  28.135  1.00 17.04           C  
ATOM   2922  CG  LYS B  19     -26.006  -6.556  27.594  1.00 21.84           C  
ATOM   2923  CD  LYS B  19     -27.304  -6.555  28.357  1.00 20.31           C  
ATOM   2924  CE  LYS B  19     -28.314  -7.555  27.800  1.00 23.53           C  
ATOM   2925  NZ  LYS B  19     -27.921  -8.963  28.023  1.00 29.37           N  
ATOM   2926  N   PRO B  20     -24.683  -2.471  29.081  1.00  9.63           N  
ATOM   2927  CA  PRO B  20     -23.903  -1.497  29.860  1.00 11.70           C  
ATOM   2928  C   PRO B  20     -22.824  -2.234  30.662  1.00 11.34           C  
ATOM   2929  O   PRO B  20     -22.932  -3.438  30.927  1.00 11.98           O  
ATOM   2930  CB  PRO B  20     -24.955  -0.913  30.823  1.00 15.88           C  
ATOM   2931  CG  PRO B  20     -26.250  -1.063  30.061  1.00 12.41           C  
ATOM   2932  CD  PRO B  20     -26.106  -2.449  29.489  1.00 15.70           C  
ATOM   2933  N   PHE B  21     -21.792  -1.509  31.054  1.00 11.42           N  
ATOM   2934  CA  PHE B  21     -20.750  -2.104  31.886  1.00 12.55           C  
ATOM   2935  C   PHE B  21     -21.339  -2.284  33.280  1.00 11.72           C  
ATOM   2936  O   PHE B  21     -22.200  -1.516  33.701  1.00 12.05           O  
ATOM   2937  CB  PHE B  21     -19.550  -1.153  31.995  1.00 11.94           C  
ATOM   2938  CG  PHE B  21     -18.757  -1.042  30.732  1.00 11.31           C  
ATOM   2939  CD1 PHE B  21     -18.972   0.004  29.855  1.00  9.37           C  
ATOM   2940  CD2 PHE B  21     -17.815  -2.012  30.407  1.00  9.83           C  
ATOM   2941  CE1 PHE B  21     -18.256   0.073  28.664  1.00 13.13           C  
ATOM   2942  CE2 PHE B  21     -17.102  -1.948  29.218  1.00  9.47           C  
ATOM   2943  CZ  PHE B  21     -17.326  -0.904  28.347  1.00 11.12           C  
ATOM   2944  N   SER B  22     -20.877  -3.322  33.973  1.00 13.77           N  
ATOM   2945  CA  SER B  22     -21.305  -3.600  35.336  1.00 12.89           C  
ATOM   2946  C   SER B  22     -20.148  -3.308  36.279  1.00 13.21           C  
ATOM   2947  O   SER B  22     -19.104  -3.963  36.208  1.00 11.38           O  
ATOM   2948  CB  SER B  22     -21.675  -5.073  35.500  1.00 12.13           C  
ATOM   2949  OG  SER B  22     -22.165  -5.354  36.805  1.00 13.50           O  
ATOM   2950  N   ILE B  23     -20.303  -2.295  37.130  1.00 13.64           N  
ATOM   2951  CA  ILE B  23     -19.252  -1.979  38.103  1.00 14.00           C  
ATOM   2952  C   ILE B  23     -19.412  -3.046  39.187  1.00 15.07           C  
ATOM   2953  O   ILE B  23     -20.404  -3.051  39.926  1.00 19.78           O  
ATOM   2954  CB  ILE B  23     -19.416  -0.576  38.691  1.00 17.65           C  
ATOM   2955  CG1 ILE B  23     -19.291   0.470  37.577  1.00 19.62           C  
ATOM   2956  CG2 ILE B  23     -18.386  -0.363  39.820  1.00 17.08           C  
ATOM   2957  CD1 ILE B  23     -17.955   0.483  36.876  1.00 21.44           C  
ATOM   2958  N   GLU B  24     -18.409  -3.915  39.306  1.00 13.79           N  
ATOM   2959  CA  GLU B  24     -18.472  -5.037  40.242  1.00 19.45           C  
ATOM   2960  C   GLU B  24     -17.248  -5.202  41.079  1.00 14.23           C  
ATOM   2961  O   GLU B  24     -16.189  -4.707  40.737  1.00 11.85           O  
ATOM   2962  CB  GLU B  24     -18.472  -6.347  39.478  1.00 19.93           C  
ATOM   2963  CG  GLU B  24     -19.353  -6.420  38.331  1.00 20.88           C  
ATOM   2964  CD  GLU B  24     -20.259  -7.592  38.404  1.00 18.02           C  
ATOM   2965  OE1 GLU B  24     -20.153  -8.430  39.354  1.00 17.62           O  
ATOM   2966  OE2 GLU B  24     -21.099  -7.663  37.511  1.00 19.65           O  
ATOM   2967  N   ASP B  25     -17.374  -6.051  42.097  1.00 12.32           N  
ATOM   2968  CA  ASP B  25     -16.211  -6.371  42.901  1.00 12.38           C  
ATOM   2969  C   ASP B  25     -15.552  -7.497  42.133  1.00 13.02           C  
ATOM   2970  O   ASP B  25     -16.213  -8.418  41.656  1.00 11.46           O  
ATOM   2971  CB  ASP B  25     -16.615  -6.893  44.275  1.00 13.78           C  
ATOM   2972  CG  ASP B  25     -17.042  -5.799  45.204  1.00 18.02           C  
ATOM   2973  OD1 ASP B  25     -17.871  -6.071  46.092  1.00 26.96           O  
ATOM   2974  OD2 ASP B  25     -16.541  -4.670  45.065  1.00 20.22           O  
ATOM   2975  N   VAL B  26     -14.247  -7.346  41.914  1.00 11.19           N  
ATOM   2976  CA  VAL B  26     -13.471  -8.369  41.229  1.00  9.76           C  
ATOM   2977  C   VAL B  26     -12.248  -8.673  42.069  1.00  9.31           C  
ATOM   2978  O   VAL B  26     -11.959  -7.960  43.038  1.00  9.05           O  
ATOM   2979  CB  VAL B  26     -12.987  -7.885  39.827  1.00  9.41           C  
ATOM   2980  CG1 VAL B  26     -14.186  -7.533  38.946  1.00 10.80           C  
ATOM   2981  CG2 VAL B  26     -12.041  -6.688  39.950  1.00  9.69           C  
ATOM   2982  N   GLU B  27     -11.558  -9.758  41.722  1.00 11.28           N  
ATOM   2983  CA  GLU B  27     -10.314 -10.125  42.409  1.00 11.16           C  
ATOM   2984  C   GLU B  27      -9.208 -10.149  41.359  1.00  9.14           C  
ATOM   2985  O   GLU B  27      -9.405 -10.623  40.237  1.00 10.45           O  
ATOM   2986  CB  GLU B  27     -10.408 -11.481  43.101  1.00 13.39           C  
ATOM   2987  CG  GLU B  27     -11.495 -11.553  44.165  1.00 12.32           C  
ATOM   2988  CD  GLU B  27     -12.855 -11.841  43.569  1.00 11.99           C  
ATOM   2989  OE1 GLU B  27     -12.919 -12.587  42.581  1.00 13.15           O  
ATOM   2990  OE2 GLU B  27     -13.866 -11.324  44.083  1.00 14.06           O  
ATOM   2991  N   VAL B  28      -8.060  -9.591  41.740  1.00 11.87           N  
ATOM   2992  CA  VAL B  28      -6.899  -9.499  40.870  1.00  8.78           C  
ATOM   2993  C   VAL B  28      -5.758 -10.246  41.531  1.00 10.86           C  
ATOM   2994  O   VAL B  28      -5.321  -9.867  42.618  1.00 11.47           O  
ATOM   2995  CB  VAL B  28      -6.496  -8.028  40.663  1.00  8.45           C  
ATOM   2996  CG1 VAL B  28      -5.415  -7.920  39.619  1.00  9.40           C  
ATOM   2997  CG2 VAL B  28      -7.704  -7.205  40.252  1.00  9.20           C  
ATOM   2998  N   ALA B  29      -5.288 -11.307  40.870  1.00 11.18           N  
ATOM   2999  CA  ALA B  29      -4.200 -12.136  41.379  1.00 10.56           C  
ATOM   3000  C   ALA B  29      -2.917 -11.322  41.367  1.00 10.45           C  
ATOM   3001  O   ALA B  29      -2.844 -10.287  40.705  1.00 10.06           O  
ATOM   3002  CB  ALA B  29      -4.034 -13.410  40.493  1.00  9.40           C  
ATOM   3003  N   PRO B  30      -1.941 -11.691  42.205  1.00 10.58           N  
ATOM   3004  CA  PRO B  30      -0.688 -10.937  42.201  1.00  9.06           C  
ATOM   3005  C   PRO B  30       0.046 -11.216  40.887  1.00 10.74           C  
ATOM   3006  O   PRO B  30      -0.215 -12.219  40.198  1.00 10.70           O  
ATOM   3007  CB  PRO B  30       0.071 -11.497  43.426  1.00 13.26           C  
ATOM   3008  CG  PRO B  30      -0.520 -12.874  43.619  1.00 14.58           C  
ATOM   3009  CD  PRO B  30      -1.991 -12.660  43.316  1.00 15.75           C  
ATOM   3010  N   PRO B  31       0.986 -10.344  40.526  1.00  9.54           N  
ATOM   3011  CA  PRO B  31       1.722 -10.543  39.282  1.00 10.47           C  
ATOM   3012  C   PRO B  31       2.691 -11.721  39.324  1.00 10.36           C  
ATOM   3013  O   PRO B  31       3.317 -12.001  40.363  1.00 13.62           O  
ATOM   3014  CB  PRO B  31       2.462  -9.219  39.124  1.00  8.24           C  
ATOM   3015  CG  PRO B  31       2.772  -8.844  40.612  1.00  8.22           C  
ATOM   3016  CD  PRO B  31       1.424  -9.124  41.237  1.00  8.68           C  
ATOM   3017  N   LYS B  32       2.752 -12.470  38.234  1.00 10.14           N  
ATOM   3018  CA  LYS B  32       3.711 -13.559  38.134  1.00 10.70           C  
ATOM   3019  C   LYS B  32       5.063 -12.965  37.703  1.00 11.81           C  
ATOM   3020  O   LYS B  32       5.238 -11.744  37.656  1.00 10.14           O  
ATOM   3021  CB  LYS B  32       3.262 -14.584  37.091  1.00 12.05           C  
ATOM   3022  CG  LYS B  32       1.931 -15.271  37.414  1.00 14.55           C  
ATOM   3023  CD  LYS B  32       1.630 -16.356  36.380  1.00 13.45           C  
ATOM   3024  CE  LYS B  32       0.276 -17.015  36.595  1.00 13.32           C  
ATOM   3025  NZ  LYS B  32      -0.031 -17.990  35.490  1.00 12.04           N  
ATOM   3026  N   ALA B  33       6.011 -13.838  37.409  1.00 14.02           N  
ATOM   3027  CA  ALA B  33       7.320 -13.401  36.966  1.00 16.07           C  
ATOM   3028  C   ALA B  33       7.115 -12.592  35.677  1.00 14.31           C  
ATOM   3029  O   ALA B  33       6.326 -12.980  34.794  1.00 18.45           O  
ATOM   3030  CB  ALA B  33       8.222 -14.600  36.684  1.00 18.94           C  
ATOM   3031  N   TYR B  34       7.779 -11.455  35.615  1.00 15.72           N  
ATOM   3032  CA  TYR B  34       7.717 -10.565  34.466  1.00 12.49           C  
ATOM   3033  C   TYR B  34       6.369  -9.882  34.252  1.00  9.51           C  
ATOM   3034  O   TYR B  34       6.026  -9.521  33.124  1.00  9.57           O  
ATOM   3035  CB  TYR B  34       8.173 -11.289  33.205  1.00 12.38           C  
ATOM   3036  CG  TYR B  34       9.514 -11.960  33.388  1.00 11.21           C  
ATOM   3037  CD1 TYR B  34       9.625 -13.352  33.412  1.00 14.23           C  
ATOM   3038  CD2 TYR B  34      10.657 -11.197  33.590  1.00 12.92           C  
ATOM   3039  CE1 TYR B  34      10.853 -13.968  33.643  1.00 15.54           C  
ATOM   3040  CE2 TYR B  34      11.898 -11.807  33.826  1.00 14.45           C  
ATOM   3041  CZ  TYR B  34      11.981 -13.194  33.847  1.00 16.96           C  
ATOM   3042  OH  TYR B  34      13.185 -13.807  34.085  1.00 23.97           O  
ATOM   3043  N   GLU B  35       5.611  -9.723  35.336  1.00  8.90           N  
ATOM   3044  CA  GLU B  35       4.314  -9.048  35.273  1.00  8.15           C  
ATOM   3045  C   GLU B  35       4.309  -7.857  36.233  1.00 10.52           C  
ATOM   3046  O   GLU B  35       5.077  -7.829  37.193  1.00 11.55           O  
ATOM   3047  CB  GLU B  35       3.176 -10.019  35.585  1.00  7.12           C  
ATOM   3048  CG  GLU B  35       2.997 -11.105  34.509  1.00  9.87           C  
ATOM   3049  CD  GLU B  35       1.890 -12.096  34.791  1.00 11.33           C  
ATOM   3050  OE1 GLU B  35       1.241 -12.021  35.861  1.00  8.60           O  
ATOM   3051  OE2 GLU B  35       1.655 -12.962  33.919  1.00  9.94           O  
ATOM   3052  N   VAL B  36       3.415  -6.908  35.992  1.00  7.54           N  
ATOM   3053  CA  VAL B  36       3.348  -5.689  36.798  1.00  8.61           C  
ATOM   3054  C   VAL B  36       1.905  -5.416  37.212  1.00  8.50           C  
ATOM   3055  O   VAL B  36       1.001  -5.425  36.370  1.00  9.56           O  
ATOM   3056  CB  VAL B  36       3.871  -4.496  35.960  1.00  9.10           C  
ATOM   3057  CG1 VAL B  36       3.811  -3.183  36.763  1.00 11.74           C  
ATOM   3058  CG2 VAL B  36       5.298  -4.755  35.476  1.00  8.43           C  
ATOM   3059  N   ARG B  37       1.675  -5.216  38.506  1.00  8.58           N  
ATOM   3060  CA  ARG B  37       0.328  -4.895  38.972  1.00  7.10           C  
ATOM   3061  C   ARG B  37       0.299  -3.387  39.177  1.00  9.29           C  
ATOM   3062  O   ARG B  37       1.133  -2.823  39.889  1.00  8.48           O  
ATOM   3063  CB  ARG B  37      -0.045  -5.682  40.228  1.00  6.99           C  
ATOM   3064  CG  ARG B  37      -1.535  -5.494  40.607  1.00  9.33           C  
ATOM   3065  CD  ARG B  37      -2.100  -6.659  41.409  1.00 10.70           C  
ATOM   3066  NE  ARG B  37      -1.477  -6.701  42.725  1.00 10.02           N  
ATOM   3067  CZ  ARG B  37      -1.781  -7.575  43.684  1.00 11.16           C  
ATOM   3068  NH1 ARG B  37      -2.699  -8.505  43.493  1.00  8.52           N  
ATOM   3069  NH2 ARG B  37      -1.129  -7.493  44.855  1.00  9.21           N  
ATOM   3070  N   ILE B  38      -0.675  -2.743  38.545  1.00  7.60           N  
ATOM   3071  CA  ILE B  38      -0.781  -1.285  38.531  1.00  6.78           C  
ATOM   3072  C   ILE B  38      -2.069  -0.745  39.145  1.00 10.68           C  
ATOM   3073  O   ILE B  38      -3.151  -1.269  38.876  1.00  9.39           O  
ATOM   3074  CB  ILE B  38      -0.763  -0.792  37.051  1.00  8.43           C  
ATOM   3075  CG1 ILE B  38       0.470  -1.327  36.334  1.00  6.04           C  
ATOM   3076  CG2 ILE B  38      -0.768   0.717  36.975  1.00 10.01           C  
ATOM   3077  CD1 ILE B  38       0.328  -1.329  34.797  1.00  7.70           C  
ATOM   3078  N   LYS B  39      -1.914   0.267  40.002  1.00  7.60           N  
ATOM   3079  CA  LYS B  39      -3.066   0.954  40.584  1.00  9.37           C  
ATOM   3080  C   LYS B  39      -3.413   2.021  39.540  1.00  8.40           C  
ATOM   3081  O   LYS B  39      -2.618   2.928  39.253  1.00  9.18           O  
ATOM   3082  CB  LYS B  39      -2.738   1.631  41.922  1.00 12.02           C  
ATOM   3083  CG  LYS B  39      -3.950   2.334  42.582  1.00 14.41           C  
ATOM   3084  CD  LYS B  39      -3.517   3.136  43.826  1.00 18.76           C  
ATOM   3085  CE  LYS B  39      -4.594   4.157  44.254  1.00 23.86           C  
ATOM   3086  NZ  LYS B  39      -4.076   5.167  45.263  1.00 22.88           N  
ATOM   3087  N   MET B  40      -4.605   1.905  38.955  1.00  7.41           N  
ATOM   3088  CA  MET B  40      -5.030   2.840  37.927  1.00  9.02           C  
ATOM   3089  C   MET B  40      -5.316   4.231  38.471  1.00  9.17           C  
ATOM   3090  O   MET B  40      -5.889   4.382  39.555  1.00 11.06           O  
ATOM   3091  CB  MET B  40      -6.263   2.299  37.215  1.00 12.50           C  
ATOM   3092  CG  MET B  40      -6.364   2.635  35.744  1.00 18.90           C  
ATOM   3093  SD  MET B  40      -4.929   2.174  34.728  1.00 20.25           S  
ATOM   3094  CE  MET B  40      -4.258   0.727  35.507  1.00 17.96           C  
ATOM   3095  N   VAL B  41      -4.928   5.240  37.711  1.00  9.02           N  
ATOM   3096  CA  VAL B  41      -5.182   6.616  38.085  1.00  8.23           C  
ATOM   3097  C   VAL B  41      -6.133   7.294  37.086  1.00  9.09           C  
ATOM   3098  O   VAL B  41      -7.050   8.010  37.486  1.00  9.69           O  
ATOM   3099  CB  VAL B  41      -3.866   7.421  38.217  1.00  9.95           C  
ATOM   3100  CG1 VAL B  41      -4.167   8.873  38.473  1.00  9.32           C  
ATOM   3101  CG2 VAL B  41      -2.993   6.829  39.345  1.00 12.18           C  
ATOM   3102  N   ALA B  42      -5.953   7.055  35.789  1.00  9.08           N  
ATOM   3103  CA  ALA B  42      -6.825   7.700  34.806  1.00 11.32           C  
ATOM   3104  C   ALA B  42      -6.890   6.843  33.556  1.00  6.70           C  
ATOM   3105  O   ALA B  42      -5.925   6.173  33.226  1.00  8.97           O  
ATOM   3106  CB  ALA B  42      -6.301   9.108  34.456  1.00 10.61           C  
ATOM   3107  N   VAL B  43      -8.050   6.798  32.921  1.00  7.14           N  
ATOM   3108  CA  VAL B  43      -8.202   6.025  31.685  1.00  8.75           C  
ATOM   3109  C   VAL B  43      -9.054   6.823  30.705  1.00 10.87           C  
ATOM   3110  O   VAL B  43     -10.037   7.448  31.098  1.00 11.06           O  
ATOM   3111  CB  VAL B  43      -8.893   4.657  31.910  1.00 12.44           C  
ATOM   3112  CG1 VAL B  43      -9.110   3.939  30.602  1.00 14.62           C  
ATOM   3113  CG2 VAL B  43      -8.079   3.793  32.846  1.00 16.71           C  
ATOM   3114  N   GLY B  44      -8.658   6.811  29.446  1.00  8.91           N  
ATOM   3115  CA  GLY B  44      -9.425   7.520  28.429  1.00 10.93           C  
ATOM   3116  C   GLY B  44     -10.378   6.546  27.755  1.00 10.23           C  
ATOM   3117  O   GLY B  44     -10.141   5.346  27.773  1.00 10.42           O  
ATOM   3118  N   ILE B  45     -11.518   7.047  27.265  1.00  7.96           N  
ATOM   3119  CA  ILE B  45     -12.468   6.178  26.583  1.00  6.43           C  
ATOM   3120  C   ILE B  45     -12.181   6.280  25.078  1.00  6.37           C  
ATOM   3121  O   ILE B  45     -12.310   7.340  24.465  1.00  9.48           O  
ATOM   3122  CB  ILE B  45     -13.915   6.590  26.915  1.00  7.87           C  
ATOM   3123  CG1 ILE B  45     -14.188   6.275  28.397  1.00 10.04           C  
ATOM   3124  CG2 ILE B  45     -14.924   5.842  26.014  1.00  8.98           C  
ATOM   3125  CD1 ILE B  45     -15.539   6.779  28.887  1.00  9.73           C  
ATOM   3126  N   CYS B  46     -11.688   5.173  24.532  1.00  7.69           N  
ATOM   3127  CA  CYS B  46     -11.321   5.096  23.111  1.00  8.55           C  
ATOM   3128  C   CYS B  46     -12.401   4.325  22.360  1.00  7.69           C  
ATOM   3129  O   CYS B  46     -13.039   3.439  22.921  1.00  7.90           O  
ATOM   3130  CB  CYS B  46      -9.955   4.393  22.999  1.00 10.30           C  
ATOM   3131  SG  CYS B  46      -9.368   4.019  21.320  1.00 10.17           S  
ATOM   3132  N   ARG B  47     -12.619   4.676  21.092  1.00  8.57           N  
ATOM   3133  CA  ARG B  47     -13.636   3.979  20.318  1.00  9.98           C  
ATOM   3134  C   ARG B  47     -13.365   2.473  20.249  1.00  8.11           C  
ATOM   3135  O   ARG B  47     -14.286   1.682  20.117  1.00  7.98           O  
ATOM   3136  CB  ARG B  47     -13.795   4.621  18.920  1.00  9.00           C  
ATOM   3137  CG  ARG B  47     -14.844   3.960  18.010  1.00  7.13           C  
ATOM   3138  CD  ARG B  47     -16.285   4.043  18.555  1.00  8.33           C  
ATOM   3139  NE  ARG B  47     -16.793   5.405  18.475  1.00 10.02           N  
ATOM   3140  CZ  ARG B  47     -18.059   5.760  18.676  1.00 13.68           C  
ATOM   3141  NH1 ARG B  47     -18.960   4.841  19.016  1.00 13.92           N  
ATOM   3142  NH2 ARG B  47     -18.441   7.010  18.458  1.00 14.81           N  
ATOM   3143  N   THR B  48     -12.100   2.077  20.361  1.00  6.77           N  
ATOM   3144  CA  THR B  48     -11.757   0.667  20.304  1.00  7.70           C  
ATOM   3145  C   THR B  48     -12.439  -0.119  21.414  1.00  7.05           C  
ATOM   3146  O   THR B  48     -12.871  -1.245  21.205  1.00  7.10           O  
ATOM   3147  CB  THR B  48     -10.226   0.473  20.362  1.00  7.34           C  
ATOM   3148  OG1 THR B  48      -9.666   1.040  19.161  1.00  7.76           O  
ATOM   3149  CG2 THR B  48      -9.856  -0.995  20.429  1.00 10.88           C  
ATOM   3150  N   ASP B  49     -12.558   0.486  22.591  1.00  7.01           N  
ATOM   3151  CA  ASP B  49     -13.226  -0.196  23.693  1.00 10.34           C  
ATOM   3152  C   ASP B  49     -14.693  -0.384  23.320  1.00  7.74           C  
ATOM   3153  O   ASP B  49     -15.279  -1.452  23.534  1.00  8.25           O  
ATOM   3154  CB  ASP B  49     -13.131   0.624  24.981  1.00  8.39           C  
ATOM   3155  CG  ASP B  49     -11.699   0.822  25.445  1.00 10.55           C  
ATOM   3156  OD1 ASP B  49     -11.269   1.982  25.509  1.00  7.93           O  
ATOM   3157  OD2 ASP B  49     -11.043  -0.178  25.773  1.00  9.03           O  
ATOM   3158  N   ASP B  50     -15.278   0.679  22.764  1.00  9.58           N  
ATOM   3159  CA  ASP B  50     -16.672   0.678  22.342  1.00  9.14           C  
ATOM   3160  C   ASP B  50     -16.950  -0.378  21.272  1.00  8.48           C  
ATOM   3161  O   ASP B  50     -18.047  -0.934  21.236  1.00  9.68           O  
ATOM   3162  CB  ASP B  50     -17.064   2.059  21.818  1.00  8.70           C  
ATOM   3163  CG  ASP B  50     -18.534   2.141  21.519  1.00 11.27           C  
ATOM   3164  OD1 ASP B  50     -19.333   2.034  22.473  1.00 12.47           O  
ATOM   3165  OD2 ASP B  50     -18.889   2.228  20.337  1.00 11.16           O  
ATOM   3166  N   HIS B  51     -15.985  -0.629  20.379  1.00  7.25           N  
ATOM   3167  CA  HIS B  51     -16.167  -1.657  19.345  1.00 10.26           C  
ATOM   3168  C   HIS B  51     -16.469  -3.037  19.939  1.00 10.76           C  
ATOM   3169  O   HIS B  51     -17.132  -3.863  19.312  1.00  8.47           O  
ATOM   3170  CB  HIS B  51     -14.925  -1.807  18.445  1.00  8.14           C  
ATOM   3171  CG  HIS B  51     -14.711  -0.653  17.512  1.00  9.84           C  
ATOM   3172  ND1 HIS B  51     -15.754   0.108  17.025  1.00  8.25           N  
ATOM   3173  CD2 HIS B  51     -13.580  -0.145  16.965  1.00 10.03           C  
ATOM   3174  CE1 HIS B  51     -15.272   1.026  16.198  1.00  9.42           C  
ATOM   3175  NE2 HIS B  51     -13.953   0.892  16.147  1.00  8.99           N  
ATOM   3176  N   VAL B  52     -15.919  -3.335  21.117  1.00  9.98           N  
ATOM   3177  CA  VAL B  52     -16.236  -4.634  21.692  1.00 11.40           C  
ATOM   3178  C   VAL B  52     -17.705  -4.662  22.127  1.00 11.81           C  
ATOM   3179  O   VAL B  52     -18.415  -5.649  21.905  1.00 11.28           O  
ATOM   3180  CB  VAL B  52     -15.325  -4.990  22.876  1.00  9.19           C  
ATOM   3181  CG1 VAL B  52     -15.733  -6.356  23.433  1.00 10.20           C  
ATOM   3182  CG2 VAL B  52     -13.873  -5.049  22.422  1.00  9.18           C  
ATOM   3183  N   VAL B  53     -18.137  -3.577  22.762  1.00  9.07           N  
ATOM   3184  CA  VAL B  53     -19.520  -3.479  23.207  1.00 10.59           C  
ATOM   3185  C   VAL B  53     -20.500  -3.606  22.026  1.00 13.05           C  
ATOM   3186  O   VAL B  53     -21.498  -4.315  22.111  1.00 14.51           O  
ATOM   3187  CB  VAL B  53     -19.766  -2.139  23.917  1.00 12.21           C  
ATOM   3188  CG1 VAL B  53     -21.178  -2.100  24.494  1.00 13.50           C  
ATOM   3189  CG2 VAL B  53     -18.708  -1.910  25.009  1.00 12.25           C  
ATOM   3190  N   SER B  54     -20.170  -2.974  20.906  1.00 12.46           N  
ATOM   3191  CA  SER B  54     -21.063  -2.995  19.755  1.00 12.17           C  
ATOM   3192  C   SER B  54     -20.964  -4.258  18.904  1.00 16.55           C  
ATOM   3193  O   SER B  54     -21.798  -4.481  18.032  1.00 14.95           O  
ATOM   3194  CB  SER B  54     -20.811  -1.761  18.891  1.00 13.13           C  
ATOM   3195  OG  SER B  54     -19.549  -1.852  18.255  1.00 11.25           O  
ATOM   3196  N   GLY B  55     -19.966  -5.082  19.188  1.00 13.90           N  
ATOM   3197  CA  GLY B  55     -19.771  -6.297  18.429  1.00 13.95           C  
ATOM   3198  C   GLY B  55     -18.898  -6.107  17.195  1.00 16.85           C  
ATOM   3199  O   GLY B  55     -18.656  -7.066  16.460  1.00 18.07           O  
ATOM   3200  N   ASN B  56     -18.453  -4.884  16.935  1.00 13.73           N  
ATOM   3201  CA  ASN B  56     -17.591  -4.631  15.780  1.00 16.63           C  
ATOM   3202  C   ASN B  56     -16.169  -5.220  15.924  1.00 16.48           C  
ATOM   3203  O   ASN B  56     -15.478  -5.462  14.930  1.00 15.26           O  
ATOM   3204  CB  ASN B  56     -17.583  -3.137  15.459  1.00 19.65           C  
ATOM   3205  CG  ASN B  56     -18.836  -2.702  14.686  1.00 18.81           C  
ATOM   3206  OD1 ASN B  56     -19.290  -3.403  13.775  1.00 28.19           O  
ATOM   3207  ND2 ASN B  56     -19.373  -1.541  15.024  1.00 25.97           N  
ATOM   3208  N   LEU B  57     -15.733  -5.435  17.163  1.00 10.90           N  
ATOM   3209  CA  LEU B  57     -14.434  -6.041  17.430  1.00 13.33           C  
ATOM   3210  C   LEU B  57     -14.697  -7.239  18.346  1.00 12.64           C  
ATOM   3211  O   LEU B  57     -15.292  -7.079  19.405  1.00 14.33           O  
ATOM   3212  CB  LEU B  57     -13.509  -5.062  18.165  1.00 14.27           C  
ATOM   3213  CG  LEU B  57     -12.121  -5.581  18.542  1.00 13.94           C  
ATOM   3214  CD1 LEU B  57     -11.364  -5.985  17.301  1.00 15.92           C  
ATOM   3215  CD2 LEU B  57     -11.350  -4.492  19.284  1.00 16.50           C  
ATOM   3216  N   VAL B  58     -14.206  -8.411  17.953  1.00 12.93           N  
ATOM   3217  CA  VAL B  58     -14.403  -9.624  18.725  1.00 12.84           C  
ATOM   3218  C   VAL B  58     -13.219  -9.933  19.645  1.00 13.31           C  
ATOM   3219  O   VAL B  58     -12.064  -9.805  19.252  1.00 14.20           O  
ATOM   3220  CB  VAL B  58     -14.663 -10.837  17.795  1.00 13.92           C  
ATOM   3221  CG1 VAL B  58     -14.887 -12.117  18.617  1.00 17.64           C  
ATOM   3222  CG2 VAL B  58     -15.865 -10.559  16.905  1.00 16.77           C  
ATOM   3223  N   THR B  59     -13.551 -10.232  20.897  1.00  9.89           N  
ATOM   3224  CA  THR B  59     -12.604 -10.626  21.929  1.00 11.18           C  
ATOM   3225  C   THR B  59     -13.425 -11.479  22.930  1.00 12.78           C  
ATOM   3226  O   THR B  59     -14.628 -11.279  23.063  1.00 12.75           O  
ATOM   3227  CB  THR B  59     -11.952  -9.406  22.625  1.00 13.78           C  
ATOM   3228  OG1 THR B  59     -10.785  -9.838  23.316  1.00 12.14           O  
ATOM   3229  CG2 THR B  59     -12.926  -8.745  23.606  1.00 14.34           C  
ATOM   3230  N   PRO B  60     -12.792 -12.465  23.599  1.00  9.01           N  
ATOM   3231  CA  PRO B  60     -13.553 -13.300  24.535  1.00 11.30           C  
ATOM   3232  C   PRO B  60     -14.213 -12.575  25.691  1.00  8.65           C  
ATOM   3233  O   PRO B  60     -13.634 -11.632  26.277  1.00 10.16           O  
ATOM   3234  CB  PRO B  60     -12.524 -14.313  25.020  1.00 12.93           C  
ATOM   3235  CG  PRO B  60     -11.554 -14.415  23.862  1.00 11.36           C  
ATOM   3236  CD  PRO B  60     -11.418 -12.961  23.441  1.00  8.46           C  
ATOM   3237  N   LEU B  61     -15.459 -12.949  25.977  1.00 10.88           N  
ATOM   3238  CA  LEU B  61     -16.239 -12.364  27.086  1.00 13.13           C  
ATOM   3239  C   LEU B  61     -16.426 -13.482  28.103  1.00 13.55           C  
ATOM   3240  O   LEU B  61     -16.409 -14.669  27.777  1.00 13.07           O  
ATOM   3241  CB  LEU B  61     -17.613 -11.876  26.592  1.00 13.30           C  
ATOM   3242  CG  LEU B  61     -17.641 -10.799  25.525  1.00 22.47           C  
ATOM   3243  CD1 LEU B  61     -19.082 -10.341  25.281  1.00 22.30           C  
ATOM   3244  CD2 LEU B  61     -16.822  -9.626  25.925  1.00 21.12           C  
ATOM   3245  N   PRO B  62     -16.686 -13.121  29.375  1.00  9.18           N  
ATOM   3246  CA  PRO B  62     -16.728 -11.773  29.939  1.00  9.81           C  
ATOM   3247  C   PRO B  62     -15.352 -11.133  29.959  1.00 10.51           C  
ATOM   3248  O   PRO B  62     -14.351 -11.832  29.994  1.00  8.78           O  
ATOM   3249  CB  PRO B  62     -17.338 -12.023  31.331  1.00 11.47           C  
ATOM   3250  CG  PRO B  62     -16.826 -13.381  31.673  1.00 13.09           C  
ATOM   3251  CD  PRO B  62     -17.001 -14.136  30.390  1.00 13.78           C  
ATOM   3252  N   VAL B  63     -15.292  -9.812  30.000  1.00  7.51           N  
ATOM   3253  CA  VAL B  63     -13.983  -9.142  29.878  1.00  9.63           C  
ATOM   3254  C   VAL B  63     -13.944  -7.784  30.551  1.00 11.24           C  
ATOM   3255  O   VAL B  63     -14.970  -7.156  30.773  1.00  8.95           O  
ATOM   3256  CB  VAL B  63     -13.720  -8.954  28.344  1.00  8.38           C  
ATOM   3257  CG1 VAL B  63     -14.758  -8.026  27.750  1.00  9.87           C  
ATOM   3258  CG2 VAL B  63     -12.314  -8.412  28.072  1.00  6.61           C  
ATOM   3259  N   ILE B  64     -12.740  -7.386  30.948  1.00  9.83           N  
ATOM   3260  CA  ILE B  64     -12.501  -6.056  31.500  1.00  9.15           C  
ATOM   3261  C   ILE B  64     -11.767  -5.320  30.363  1.00  7.21           C  
ATOM   3262  O   ILE B  64     -10.660  -5.690  29.973  1.00  8.54           O  
ATOM   3263  CB  ILE B  64     -11.622  -6.081  32.787  1.00  7.28           C  
ATOM   3264  CG1 ILE B  64     -12.396  -6.744  33.944  1.00  9.72           C  
ATOM   3265  CG2 ILE B  64     -11.216  -4.649  33.173  1.00  8.75           C  
ATOM   3266  CD1 ILE B  64     -11.538  -6.960  35.205  1.00 10.43           C  
ATOM   3267  N   LEU B  65     -12.474  -4.371  29.747  1.00  6.22           N  
ATOM   3268  CA  LEU B  65     -11.923  -3.564  28.656  1.00  7.04           C  
ATOM   3269  C   LEU B  65     -11.025  -2.447  29.208  1.00  8.57           C  
ATOM   3270  O   LEU B  65     -10.621  -2.481  30.389  1.00  7.11           O  
ATOM   3271  CB  LEU B  65     -13.059  -2.976  27.815  1.00  8.83           C  
ATOM   3272  CG  LEU B  65     -13.963  -4.021  27.139  1.00 10.70           C  
ATOM   3273  CD1 LEU B  65     -15.076  -3.340  26.326  1.00  9.44           C  
ATOM   3274  CD2 LEU B  65     -13.145  -4.947  26.244  1.00  6.29           C  
ATOM   3275  N   GLY B  66     -10.693  -1.473  28.351  1.00  8.02           N  
ATOM   3276  CA  GLY B  66      -9.835  -0.379  28.769  1.00  6.49           C  
ATOM   3277  C   GLY B  66      -8.378  -0.613  28.390  1.00  7.94           C  
ATOM   3278  O   GLY B  66      -7.793  -1.660  28.660  1.00  6.35           O  
ATOM   3279  N   HIS B  67      -7.766   0.389  27.763  1.00  8.16           N  
ATOM   3280  CA  HIS B  67      -6.362   0.260  27.347  1.00  7.05           C  
ATOM   3281  C   HIS B  67      -5.595   1.576  27.277  1.00  8.80           C  
ATOM   3282  O   HIS B  67      -4.361   1.557  27.307  1.00 12.99           O  
ATOM   3283  CB  HIS B  67      -6.285  -0.441  25.990  1.00  8.95           C  
ATOM   3284  CG  HIS B  67      -6.994   0.296  24.903  1.00 12.28           C  
ATOM   3285  ND1 HIS B  67      -8.366   0.266  24.751  1.00  8.97           N  
ATOM   3286  CD2 HIS B  67      -6.528   1.151  23.957  1.00 11.82           C  
ATOM   3287  CE1 HIS B  67      -8.716   1.076  23.773  1.00 10.48           C  
ATOM   3288  NE2 HIS B  67      -7.617   1.633  23.275  1.00  8.52           N  
ATOM   3289  N   GLU B  68      -6.298   2.707  27.217  1.00  6.09           N  
ATOM   3290  CA  GLU B  68      -5.683   4.048  27.159  1.00  5.08           C  
ATOM   3291  C   GLU B  68      -5.639   4.483  28.607  1.00  9.55           C  
ATOM   3292  O   GLU B  68      -6.660   4.925  29.142  1.00  9.87           O  
ATOM   3293  CB  GLU B  68      -6.586   4.997  26.358  1.00  6.85           C  
ATOM   3294  CG  GLU B  68      -5.998   6.376  26.102  1.00  8.93           C  
ATOM   3295  CD  GLU B  68      -6.804   7.149  25.079  1.00  8.09           C  
ATOM   3296  OE1 GLU B  68      -7.604   8.008  25.471  1.00 11.40           O  
ATOM   3297  OE2 GLU B  68      -6.663   6.838  23.866  1.00  8.56           O  
ATOM   3298  N   ALA B  69      -4.448   4.468  29.216  1.00  6.83           N  
ATOM   3299  CA  ALA B  69      -4.414   4.726  30.636  1.00  6.21           C  
ATOM   3300  C   ALA B  69      -3.079   5.108  31.208  1.00  8.04           C  
ATOM   3301  O   ALA B  69      -2.050   5.076  30.544  1.00  8.41           O  
ATOM   3302  CB  ALA B  69      -4.882   3.470  31.352  1.00 11.95           C  
ATOM   3303  N   ALA B  70      -3.108   5.406  32.505  1.00  7.49           N  
ATOM   3304  CA  ALA B  70      -1.893   5.731  33.250  1.00  8.21           C  
ATOM   3305  C   ALA B  70      -2.143   5.389  34.708  1.00  9.77           C  
ATOM   3306  O   ALA B  70      -3.260   5.548  35.216  1.00  8.95           O  
ATOM   3307  CB  ALA B  70      -1.549   7.229  33.105  1.00 10.72           C  
ATOM   3308  N   GLY B  71      -1.106   4.894  35.386  1.00  7.48           N  
ATOM   3309  CA  GLY B  71      -1.263   4.555  36.799  1.00  6.42           C  
ATOM   3310  C   GLY B  71       0.067   4.487  37.520  1.00  7.77           C  
ATOM   3311  O   GLY B  71       1.080   4.915  36.995  1.00  8.52           O  
ATOM   3312  N   ILE B  72       0.049   3.908  38.719  1.00  6.65           N  
ATOM   3313  CA  ILE B  72       1.229   3.778  39.548  1.00  8.41           C  
ATOM   3314  C   ILE B  72       1.439   2.311  39.897  1.00  9.33           C  
ATOM   3315  O   ILE B  72       0.499   1.586  40.246  1.00  9.83           O  
ATOM   3316  CB  ILE B  72       1.092   4.626  40.835  1.00 12.32           C  
ATOM   3317  CG1 ILE B  72       1.003   6.113  40.462  1.00 14.58           C  
ATOM   3318  CG2 ILE B  72       2.286   4.369  41.756  1.00 14.39           C  
ATOM   3319  CD1 ILE B  72       0.685   7.010  41.638  1.00 18.82           C  
ATOM   3320  N   VAL B  73       2.689   1.854  39.780  1.00  7.37           N  
ATOM   3321  CA  VAL B  73       2.985   0.465  40.070  1.00  9.52           C  
ATOM   3322  C   VAL B  73       2.759   0.151  41.548  1.00  9.83           C  
ATOM   3323  O   VAL B  73       3.294   0.829  42.421  1.00 10.56           O  
ATOM   3324  CB  VAL B  73       4.436   0.122  39.709  1.00  8.85           C  
ATOM   3325  CG1 VAL B  73       4.724  -1.337  40.033  1.00 11.65           C  
ATOM   3326  CG2 VAL B  73       4.684   0.413  38.230  1.00  9.00           C  
ATOM   3327  N   GLU B  74       1.957  -0.882  41.800  1.00  8.94           N  
ATOM   3328  CA  GLU B  74       1.666  -1.347  43.164  1.00  7.42           C  
ATOM   3329  C   GLU B  74       2.672  -2.454  43.541  1.00 13.50           C  
ATOM   3330  O   GLU B  74       3.184  -2.487  44.676  1.00 11.67           O  
ATOM   3331  CB  GLU B  74       0.213  -1.852  43.229  1.00  6.87           C  
ATOM   3332  CG  GLU B  74      -0.152  -2.591  44.534  1.00 10.81           C  
ATOM   3333  CD  GLU B  74       0.055  -4.089  44.423  1.00 14.46           C  
ATOM   3334  OE1 GLU B  74       0.067  -4.785  45.456  1.00 12.17           O  
ATOM   3335  OE2 GLU B  74       0.184  -4.580  43.283  1.00  9.60           O  
ATOM   3336  N   SER B  75       2.973  -3.345  42.593  1.00 10.81           N  
ATOM   3337  CA  SER B  75       3.930  -4.414  42.845  1.00  9.84           C  
ATOM   3338  C   SER B  75       4.394  -5.026  41.533  1.00 10.55           C  
ATOM   3339  O   SER B  75       3.767  -4.831  40.485  1.00  8.71           O  
ATOM   3340  CB  SER B  75       3.358  -5.511  43.736  1.00  8.75           C  
ATOM   3341  OG  SER B  75       2.300  -6.233  43.091  1.00  9.42           O  
ATOM   3342  N   VAL B  76       5.520  -5.728  41.604  1.00 10.74           N  
ATOM   3343  CA  VAL B  76       6.088  -6.367  40.422  1.00  9.92           C  
ATOM   3344  C   VAL B  76       6.452  -7.806  40.721  1.00 12.37           C  
ATOM   3345  O   VAL B  76       6.712  -8.175  41.870  1.00 10.43           O  
ATOM   3346  CB  VAL B  76       7.356  -5.637  39.884  1.00 13.43           C  
ATOM   3347  CG1 VAL B  76       7.027  -4.206  39.512  1.00 13.88           C  
ATOM   3348  CG2 VAL B  76       8.517  -5.676  40.883  1.00 12.02           C  
ATOM   3349  N   GLY B  77       6.404  -8.619  39.672  1.00 10.51           N  
ATOM   3350  CA  GLY B  77       6.738 -10.010  39.797  1.00 11.42           C  
ATOM   3351  C   GLY B  77       8.235 -10.219  39.776  1.00 16.52           C  
ATOM   3352  O   GLY B  77       9.015  -9.273  39.562  1.00 14.03           O  
ATOM   3353  N   GLU B  78       8.654 -11.448  40.045  1.00 19.24           N  
ATOM   3354  CA  GLU B  78      10.070 -11.757  40.042  1.00 21.33           C  
ATOM   3355  C   GLU B  78      10.598 -11.502  38.631  1.00 20.05           C  
ATOM   3356  O   GLU B  78       9.882 -11.664  37.621  1.00 22.23           O  
ATOM   3357  CB  GLU B  78      10.321 -13.207  40.471  1.00 24.21           C  
ATOM   3358  CG  GLU B  78       9.825 -14.244  39.480  1.00 25.92           C  
ATOM   3359  CD  GLU B  78      10.013 -15.691  39.941  1.00 28.51           C  
ATOM   3360  OE1 GLU B  78      10.468 -15.908  41.093  1.00 35.83           O  
ATOM   3361  OE2 GLU B  78       9.691 -16.611  39.150  1.00 34.85           O  
ATOM   3362  N   GLY B  79      11.824 -11.016  38.582  1.00 18.72           N  
ATOM   3363  CA  GLY B  79      12.474 -10.749  37.327  1.00 14.63           C  
ATOM   3364  C   GLY B  79      12.259  -9.376  36.718  1.00 12.89           C  
ATOM   3365  O   GLY B  79      13.015  -8.995  35.812  1.00 12.24           O  
ATOM   3366  N   VAL B  80      11.230  -8.653  37.177  1.00 11.74           N  
ATOM   3367  CA  VAL B  80      10.941  -7.313  36.653  1.00 11.56           C  
ATOM   3368  C   VAL B  80      11.995  -6.294  37.046  1.00 12.00           C  
ATOM   3369  O   VAL B  80      12.273  -6.100  38.230  1.00 13.24           O  
ATOM   3370  CB  VAL B  80       9.542  -6.817  37.105  1.00  9.52           C  
ATOM   3371  CG1 VAL B  80       9.317  -5.367  36.653  1.00 11.72           C  
ATOM   3372  CG2 VAL B  80       8.488  -7.706  36.506  1.00 10.70           C  
ATOM   3373  N   THR B  81      12.532  -5.607  36.047  1.00 11.09           N  
ATOM   3374  CA  THR B  81      13.601  -4.627  36.244  1.00 12.11           C  
ATOM   3375  C   THR B  81      13.338  -3.247  35.658  1.00 12.66           C  
ATOM   3376  O   THR B  81      13.974  -2.279  36.065  1.00 10.40           O  
ATOM   3377  CB  THR B  81      14.922  -5.132  35.635  1.00 14.00           C  
ATOM   3378  OG1 THR B  81      14.762  -5.349  34.222  1.00 17.42           O  
ATOM   3379  CG2 THR B  81      15.342  -6.452  36.275  1.00 17.94           C  
ATOM   3380  N   THR B  82      12.407  -3.148  34.713  1.00  8.66           N  
ATOM   3381  CA  THR B  82      12.166  -1.860  34.063  1.00 10.93           C  
ATOM   3382  C   THR B  82      11.270  -0.883  34.806  1.00 10.93           C  
ATOM   3383  O   THR B  82      11.200   0.289  34.433  1.00 11.97           O  
ATOM   3384  CB  THR B  82      11.654  -2.049  32.627  1.00  8.79           C  
ATOM   3385  OG1 THR B  82      10.389  -2.741  32.655  1.00 10.04           O  
ATOM   3386  CG2 THR B  82      12.647  -2.844  31.792  1.00 12.32           C  
ATOM   3387  N   VAL B  83      10.520  -1.385  35.785  1.00  8.52           N  
ATOM   3388  CA  VAL B  83       9.665  -0.547  36.622  1.00 10.00           C  
ATOM   3389  C   VAL B  83       9.724  -1.098  38.050  1.00 10.59           C  
ATOM   3390  O   VAL B  83      10.090  -2.259  38.267  1.00 10.06           O  
ATOM   3391  CB  VAL B  83       8.166  -0.557  36.166  1.00 12.24           C  
ATOM   3392  CG1 VAL B  83       8.054  -0.030  34.755  1.00 13.36           C  
ATOM   3393  CG2 VAL B  83       7.570  -1.960  36.288  1.00 13.92           C  
ATOM   3394  N   LYS B  84       9.347  -0.263  39.012  1.00 10.08           N  
ATOM   3395  CA  LYS B  84       9.345  -0.686  40.412  1.00 11.33           C  
ATOM   3396  C   LYS B  84       8.147  -0.018  41.094  1.00 10.20           C  
ATOM   3397  O   LYS B  84       7.587   0.937  40.570  1.00 10.42           O  
ATOM   3398  CB  LYS B  84      10.638  -0.224  41.107  1.00 12.51           C  
ATOM   3399  CG  LYS B  84      10.736   1.265  41.296  1.00 13.18           C  
ATOM   3400  CD  LYS B  84      12.123   1.649  41.815  1.00 13.80           C  
ATOM   3401  CE  LYS B  84      12.219   3.143  42.132  1.00 14.86           C  
ATOM   3402  NZ  LYS B  84      12.005   3.995  40.932  1.00 14.02           N  
ATOM   3403  N   PRO B  85       7.742  -0.520  42.266  1.00 11.45           N  
ATOM   3404  CA  PRO B  85       6.604   0.082  42.971  1.00 11.47           C  
ATOM   3405  C   PRO B  85       6.740   1.611  43.101  1.00 13.24           C  
ATOM   3406  O   PRO B  85       7.799   2.119  43.420  1.00 10.44           O  
ATOM   3407  CB  PRO B  85       6.679  -0.596  44.338  1.00 15.46           C  
ATOM   3408  CG  PRO B  85       7.124  -1.974  43.962  1.00 14.89           C  
ATOM   3409  CD  PRO B  85       8.262  -1.683  43.010  1.00 15.68           C  
ATOM   3410  N   GLY B  86       5.649   2.335  42.855  1.00  8.20           N  
ATOM   3411  CA  GLY B  86       5.718   3.784  42.953  1.00 11.83           C  
ATOM   3412  C   GLY B  86       5.964   4.513  41.643  1.00  9.95           C  
ATOM   3413  O   GLY B  86       5.746   5.724  41.574  1.00 10.58           O  
ATOM   3414  N   ASP B  87       6.471   3.809  40.635  1.00  9.87           N  
ATOM   3415  CA  ASP B  87       6.706   4.429  39.328  1.00  8.02           C  
ATOM   3416  C   ASP B  87       5.405   4.749  38.615  1.00  7.94           C  
ATOM   3417  O   ASP B  87       4.422   4.000  38.715  1.00  8.52           O  
ATOM   3418  CB  ASP B  87       7.477   3.491  38.380  1.00  8.05           C  
ATOM   3419  CG  ASP B  87       8.951   3.364  38.694  1.00  9.52           C  
ATOM   3420  OD1 ASP B  87       9.505   4.155  39.492  1.00 12.64           O  
ATOM   3421  OD2 ASP B  87       9.558   2.441  38.116  1.00 10.88           O  
ATOM   3422  N   LYS B  88       5.381   5.869  37.906  1.00  9.68           N  
ATOM   3423  CA  LYS B  88       4.218   6.212  37.079  1.00  7.60           C  
ATOM   3424  C   LYS B  88       4.463   5.448  35.780  1.00  7.72           C  
ATOM   3425  O   LYS B  88       5.604   5.405  35.289  1.00 11.01           O  
ATOM   3426  CB  LYS B  88       4.153   7.712  36.805  1.00 13.20           C  
ATOM   3427  CG  LYS B  88       3.495   8.483  37.936  1.00  8.36           C  
ATOM   3428  CD  LYS B  88       3.539   9.962  37.646  1.00  8.69           C  
ATOM   3429  CE  LYS B  88       2.882  10.746  38.789  1.00 15.03           C  
ATOM   3430  NZ  LYS B  88       3.028  12.228  38.593  1.00 11.03           N  
ATOM   3431  N   VAL B  89       3.408   4.820  35.252  1.00  7.04           N  
ATOM   3432  CA  VAL B  89       3.512   3.995  34.050  1.00  6.86           C  
ATOM   3433  C   VAL B  89       2.300   4.118  33.161  1.00  7.99           C  
ATOM   3434  O   VAL B  89       1.233   4.545  33.586  1.00  9.16           O  
ATOM   3435  CB  VAL B  89       3.645   2.490  34.390  1.00  9.35           C  
ATOM   3436  CG1 VAL B  89       4.952   2.234  35.118  1.00  9.55           C  
ATOM   3437  CG2 VAL B  89       2.463   2.017  35.257  1.00 11.39           C  
ATOM   3438  N   ILE B  90       2.506   3.771  31.893  1.00  5.45           N  
ATOM   3439  CA  ILE B  90       1.445   3.751  30.897  1.00  5.74           C  
ATOM   3440  C   ILE B  90       1.430   2.352  30.286  1.00  8.63           C  
ATOM   3441  O   ILE B  90       2.461   1.874  29.783  1.00  7.29           O  
ATOM   3442  CB  ILE B  90       1.689   4.816  29.782  1.00  5.63           C  
ATOM   3443  CG1 ILE B  90       1.469   6.208  30.360  1.00  8.44           C  
ATOM   3444  CG2 ILE B  90       0.766   4.568  28.569  1.00  8.16           C  
ATOM   3445  CD1 ILE B  90       1.603   7.353  29.368  1.00  7.14           C  
ATOM   3446  N   PRO B  91       0.301   1.637  30.403  1.00  7.99           N  
ATOM   3447  CA  PRO B  91       0.214   0.284  29.823  1.00  7.26           C  
ATOM   3448  C   PRO B  91       0.107   0.454  28.312  1.00  6.51           C  
ATOM   3449  O   PRO B  91      -0.369   1.482  27.813  1.00  6.72           O  
ATOM   3450  CB  PRO B  91      -1.075  -0.275  30.432  1.00 10.74           C  
ATOM   3451  CG  PRO B  91      -1.920   0.929  30.597  1.00 14.59           C  
ATOM   3452  CD  PRO B  91      -0.944   1.989  31.109  1.00 10.08           C  
ATOM   3453  N   LEU B  92       0.513  -0.580  27.584  1.00  7.60           N  
ATOM   3454  CA  LEU B  92       0.598  -0.516  26.128  1.00  6.89           C  
ATOM   3455  C   LEU B  92      -0.243  -1.597  25.450  1.00  8.16           C  
ATOM   3456  O   LEU B  92       0.009  -2.779  25.664  1.00  9.21           O  
ATOM   3457  CB  LEU B  92       2.084  -0.697  25.761  1.00  7.02           C  
ATOM   3458  CG  LEU B  92       3.066   0.242  26.504  1.00  6.98           C  
ATOM   3459  CD1 LEU B  92       4.482  -0.273  26.346  1.00  9.86           C  
ATOM   3460  CD2 LEU B  92       2.962   1.687  26.051  1.00  7.84           C  
ATOM   3461  N   PHE B  93      -1.183  -1.201  24.587  1.00  7.14           N  
ATOM   3462  CA  PHE B  93      -2.041  -2.215  23.934  1.00  7.55           C  
ATOM   3463  C   PHE B  93      -1.306  -3.158  22.982  1.00  9.07           C  
ATOM   3464  O   PHE B  93      -1.835  -4.203  22.621  1.00  8.41           O  
ATOM   3465  CB  PHE B  93      -3.305  -1.606  23.287  1.00  6.07           C  
ATOM   3466  CG  PHE B  93      -3.075  -0.955  21.952  1.00  8.19           C  
ATOM   3467  CD1 PHE B  93      -2.834   0.406  21.862  1.00  9.01           C  
ATOM   3468  CD2 PHE B  93      -3.137  -1.707  20.782  1.00  9.81           C  
ATOM   3469  CE1 PHE B  93      -2.652   1.030  20.626  1.00 11.26           C  
ATOM   3470  CE2 PHE B  93      -2.957  -1.099  19.537  1.00 10.14           C  
ATOM   3471  CZ  PHE B  93      -2.711   0.272  19.460  1.00 11.26           C  
ATOM   3472  N   THR B  94      -0.142  -2.725  22.505  1.00  7.77           N  
ATOM   3473  CA  THR B  94       0.721  -3.567  21.674  1.00  7.39           C  
ATOM   3474  C   THR B  94       2.014  -3.571  22.489  1.00  8.89           C  
ATOM   3475  O   THR B  94       2.524  -2.512  22.850  1.00  8.77           O  
ATOM   3476  CB  THR B  94       1.032  -2.964  20.294  1.00  9.09           C  
ATOM   3477  OG1 THR B  94      -0.186  -2.716  19.587  1.00 10.26           O  
ATOM   3478  CG2 THR B  94       1.876  -3.965  19.471  1.00 10.06           C  
ATOM   3479  N   PRO B  95       2.513  -4.763  22.853  1.00  5.45           N  
ATOM   3480  CA  PRO B  95       3.756  -4.821  23.640  1.00  8.51           C  
ATOM   3481  C   PRO B  95       4.997  -4.587  22.783  1.00  8.20           C  
ATOM   3482  O   PRO B  95       4.897  -4.328  21.590  1.00  7.40           O  
ATOM   3483  CB  PRO B  95       3.736  -6.236  24.211  1.00 11.43           C  
ATOM   3484  CG  PRO B  95       2.984  -7.033  23.178  1.00 10.26           C  
ATOM   3485  CD  PRO B  95       1.944  -6.107  22.609  1.00  6.27           C  
ATOM   3486  N   GLN B  96       6.150  -4.547  23.442  1.00  7.65           N  
ATOM   3487  CA  GLN B  96       7.432  -4.420  22.751  1.00  8.18           C  
ATOM   3488  C   GLN B  96       8.360  -5.404  23.458  1.00  9.16           C  
ATOM   3489  O   GLN B  96       9.100  -5.039  24.379  1.00  9.36           O  
ATOM   3490  CB  GLN B  96       7.998  -2.983  22.814  1.00  7.17           C  
ATOM   3491  CG  GLN B  96       9.338  -2.875  22.079  1.00  8.14           C  
ATOM   3492  CD  GLN B  96       9.857  -1.458  21.892  1.00 10.28           C  
ATOM   3493  OE1 GLN B  96       9.244  -0.467  22.304  1.00  7.98           O  
ATOM   3494  NE2 GLN B  96      11.022  -1.364  21.268  1.00  9.92           N  
ATOM   3495  N   CYS B  97       8.256  -6.667  23.077  1.00  9.65           N  
ATOM   3496  CA  CYS B  97       9.081  -7.712  23.698  1.00  9.36           C  
ATOM   3497  C   CYS B  97      10.581  -7.494  23.477  1.00 12.34           C  
ATOM   3498  O   CYS B  97      11.388  -7.949  24.304  1.00 11.52           O  
ATOM   3499  CB  CYS B  97       8.660  -9.117  23.270  1.00 10.61           C  
ATOM   3500  SG  CYS B  97       9.271  -9.696  21.635  1.00 12.36           S  
ATOM   3501  N   GLY B  98      10.920  -6.823  22.376  1.00  8.62           N  
ATOM   3502  CA  GLY B  98      12.297  -6.509  22.014  1.00 11.09           C  
ATOM   3503  C   GLY B  98      13.129  -7.649  21.454  1.00 15.94           C  
ATOM   3504  O   GLY B  98      14.280  -7.447  21.041  1.00 15.18           O  
ATOM   3505  N   LYS B  99      12.504  -8.811  21.322  1.00 13.90           N  
ATOM   3506  CA  LYS B  99      13.212  -9.999  20.883  1.00 14.60           C  
ATOM   3507  C   LYS B  99      12.693 -10.678  19.624  1.00 17.53           C  
ATOM   3508  O   LYS B  99      13.429 -11.458  19.005  1.00 19.42           O  
ATOM   3509  CB  LYS B  99      13.247 -11.011  22.018  1.00 17.08           C  
ATOM   3510  CG  LYS B  99      13.991 -10.493  23.252  1.00 19.62           C  
ATOM   3511  CD  LYS B  99      14.256 -11.586  24.275  1.00 22.66           C  
ATOM   3512  CE  LYS B  99      13.020 -11.959  25.065  1.00 25.62           C  
ATOM   3513  NZ  LYS B  99      13.388 -12.780  26.265  1.00 27.75           N  
ATOM   3514  N   CYS B 100      11.457 -10.382  19.229  1.00  8.65           N  
ATOM   3515  CA  CYS B 100      10.883 -11.033  18.044  1.00 10.32           C  
ATOM   3516  C   CYS B 100      11.327 -10.371  16.754  1.00  9.09           C  
ATOM   3517  O   CYS B 100      11.958  -9.322  16.753  1.00  9.48           O  
ATOM   3518  CB  CYS B 100       9.354 -11.039  18.108  1.00 11.60           C  
ATOM   3519  SG  CYS B 100       8.563  -9.414  17.920  1.00  9.88           S  
ATOM   3520  N   ARG B 101      10.983 -11.004  15.638  1.00 10.22           N  
ATOM   3521  CA  ARG B 101      11.366 -10.451  14.341  1.00 11.67           C  
ATOM   3522  C   ARG B 101      10.884  -9.008  14.148  1.00  7.85           C  
ATOM   3523  O   ARG B 101      11.599  -8.175  13.614  1.00  8.74           O  
ATOM   3524  CB  ARG B 101      10.801 -11.332  13.232  1.00 11.61           C  
ATOM   3525  CG  ARG B 101      11.023 -10.771  11.824  1.00  9.28           C  
ATOM   3526  CD  ARG B 101      10.382 -11.676  10.749  1.00  5.89           C  
ATOM   3527  NE  ARG B 101      10.372 -11.031   9.427  1.00 10.83           N  
ATOM   3528  CZ  ARG B 101       9.910 -11.598   8.319  1.00 10.78           C  
ATOM   3529  NH1 ARG B 101       9.404 -12.828   8.353  1.00  9.06           N  
ATOM   3530  NH2 ARG B 101       9.979 -10.945   7.154  1.00 11.82           N  
ATOM   3531  N   VAL B 102       9.642  -8.755  14.549  1.00  9.43           N  
ATOM   3532  CA  VAL B 102       9.027  -7.464  14.409  1.00  8.78           C  
ATOM   3533  C   VAL B 102       9.704  -6.415  15.298  1.00 10.96           C  
ATOM   3534  O   VAL B 102       9.979  -5.289  14.865  1.00  9.42           O  
ATOM   3535  CB  VAL B 102       7.540  -7.537  14.758  1.00  9.81           C  
ATOM   3536  CG1 VAL B 102       6.896  -6.183  14.611  1.00 12.45           C  
ATOM   3537  CG2 VAL B 102       6.857  -8.577  13.885  1.00  9.66           C  
ATOM   3538  N   CYS B 103      10.018  -6.792  16.533  1.00 12.02           N  
ATOM   3539  CA  CYS B 103      10.654  -5.834  17.410  1.00 12.77           C  
ATOM   3540  C   CYS B 103      12.056  -5.480  16.932  1.00 12.49           C  
ATOM   3541  O   CYS B 103      12.510  -4.356  17.118  1.00 10.46           O  
ATOM   3542  CB  CYS B 103      10.700  -6.339  18.860  1.00 10.06           C  
ATOM   3543  SG  CYS B 103       9.107  -6.197  19.718  1.00  9.31           S  
ATOM   3544  N   LYS B 104      12.729  -6.438  16.316  1.00 11.97           N  
ATOM   3545  CA  LYS B 104      14.085  -6.194  15.837  1.00 12.33           C  
ATOM   3546  C   LYS B 104      14.100  -5.361  14.555  1.00 14.01           C  
ATOM   3547  O   LYS B 104      15.104  -4.703  14.243  1.00 18.19           O  
ATOM   3548  CB  LYS B 104      14.798  -7.519  15.603  1.00 11.40           C  
ATOM   3549  CG  LYS B 104      15.164  -8.230  16.892  1.00 18.53           C  
ATOM   3550  CD  LYS B 104      15.630  -9.647  16.616  1.00 21.38           C  
ATOM   3551  CE  LYS B 104      16.744 -10.022  17.558  1.00 27.38           C  
ATOM   3552  NZ  LYS B 104      17.985  -9.229  17.250  1.00 31.46           N  
ATOM   3553  N   ASN B 105      12.993  -5.389  13.824  1.00 11.92           N  
ATOM   3554  CA  ASN B 105      12.866  -4.640  12.576  1.00 13.22           C  
ATOM   3555  C   ASN B 105      12.567  -3.171  12.915  1.00 14.92           C  
ATOM   3556  O   ASN B 105      11.505  -2.850  13.458  1.00 14.22           O  
ATOM   3557  CB  ASN B 105      11.776  -5.288  11.700  1.00 15.30           C  
ATOM   3558  CG  ASN B 105      11.694  -4.690  10.320  1.00 14.22           C  
ATOM   3559  OD1 ASN B 105      11.861  -3.489  10.150  1.00 16.68           O  
ATOM   3560  ND2 ASN B 105      11.400  -5.526   9.314  1.00 14.86           N  
ATOM   3561  N   PRO B 106      13.486  -2.254  12.577  1.00 15.15           N  
ATOM   3562  CA  PRO B 106      13.287  -0.833  12.883  1.00 18.17           C  
ATOM   3563  C   PRO B 106      12.033  -0.189  12.298  1.00 18.17           C  
ATOM   3564  O   PRO B 106      11.551   0.801  12.842  1.00 20.79           O  
ATOM   3565  CB  PRO B 106      14.557  -0.175  12.314  1.00 19.62           C  
ATOM   3566  CG  PRO B 106      15.560  -1.278  12.302  1.00 22.01           C  
ATOM   3567  CD  PRO B 106      14.742  -2.458  11.829  1.00 19.09           C  
ATOM   3568  N   GLU B 107      11.514  -0.767  11.216  1.00 15.71           N  
ATOM   3569  CA  GLU B 107      10.331  -0.246  10.538  1.00 19.98           C  
ATOM   3570  C   GLU B 107       8.980  -0.704  11.086  1.00 18.28           C  
ATOM   3571  O   GLU B 107       7.957  -0.124  10.745  1.00 21.29           O  
ATOM   3572  CB  GLU B 107      10.370  -0.602   9.046  1.00 20.58           C  
ATOM   3573  CG  GLU B 107      11.631  -0.153   8.311  1.00 25.62           C  
ATOM   3574  CD  GLU B 107      11.791   1.359   8.274  1.00 28.15           C  
ATOM   3575  OE1 GLU B 107      10.917   2.096   8.800  1.00 33.71           O  
ATOM   3576  OE2 GLU B 107      12.809   1.807   7.719  1.00 35.01           O  
ATOM   3577  N   SER B 108       8.972  -1.696  11.972  1.00 13.56           N  
ATOM   3578  CA  SER B 108       7.685  -2.206  12.431  1.00 12.75           C  
ATOM   3579  C   SER B 108       7.457  -2.161  13.925  1.00 10.99           C  
ATOM   3580  O   SER B 108       8.386  -1.961  14.698  1.00 10.59           O  
ATOM   3581  CB  SER B 108       7.509  -3.633  11.919  1.00 16.39           C  
ATOM   3582  OG  SER B 108       8.660  -4.389  12.245  1.00 21.13           O  
ATOM   3583  N   ASN B 109       6.210  -2.402  14.331  1.00 10.66           N  
ATOM   3584  CA  ASN B 109       5.892  -2.349  15.752  1.00  7.37           C  
ATOM   3585  C   ASN B 109       4.848  -3.343  16.253  1.00  8.66           C  
ATOM   3586  O   ASN B 109       4.567  -3.377  17.446  1.00  9.81           O  
ATOM   3587  CB  ASN B 109       5.440  -0.940  16.127  1.00  9.40           C  
ATOM   3588  CG  ASN B 109       4.072  -0.596  15.559  1.00  9.34           C  
ATOM   3589  OD1 ASN B 109       3.609  -1.207  14.591  1.00 11.29           O  
ATOM   3590  ND2 ASN B 109       3.410   0.379  16.172  1.00  9.14           N  
ATOM   3591  N   TYR B 110       4.277  -4.143  15.352  1.00  7.71           N  
ATOM   3592  CA  TYR B 110       3.242  -5.108  15.723  1.00  9.33           C  
ATOM   3593  C   TYR B 110       3.893  -6.368  16.319  1.00 10.86           C  
ATOM   3594  O   TYR B 110       3.908  -7.442  15.716  1.00  8.50           O  
ATOM   3595  CB  TYR B 110       2.390  -5.428  14.473  1.00 10.37           C  
ATOM   3596  CG  TYR B 110       1.136  -6.243  14.691  1.00  9.00           C  
ATOM   3597  CD1 TYR B 110       0.042  -5.714  15.371  1.00 12.08           C  
ATOM   3598  CD2 TYR B 110       1.018  -7.524  14.152  1.00  9.58           C  
ATOM   3599  CE1 TYR B 110      -1.153  -6.448  15.507  1.00 14.73           C  
ATOM   3600  CE2 TYR B 110      -0.158  -8.255  14.282  1.00 10.13           C  
ATOM   3601  CZ  TYR B 110      -1.238  -7.709  14.956  1.00 12.33           C  
ATOM   3602  OH  TYR B 110      -2.405  -8.445  15.069  1.00 11.43           O  
ATOM   3603  N   CYS B 111       4.412  -6.194  17.532  1.00  9.23           N  
ATOM   3604  CA  CYS B 111       5.106  -7.247  18.265  1.00  8.54           C  
ATOM   3605  C   CYS B 111       4.333  -8.562  18.256  1.00  9.60           C  
ATOM   3606  O   CYS B 111       3.116  -8.572  18.415  1.00  9.55           O  
ATOM   3607  CB  CYS B 111       5.330  -6.758  19.701  1.00 10.02           C  
ATOM   3608  SG  CYS B 111       6.092  -8.023  20.781  1.00  9.48           S  
ATOM   3609  N   LEU B 112       5.044  -9.669  18.034  1.00  8.22           N  
ATOM   3610  CA  LEU B 112       4.422 -10.983  17.993  1.00 11.13           C  
ATOM   3611  C   LEU B 112       3.744 -11.433  19.305  1.00 11.33           C  
ATOM   3612  O   LEU B 112       2.990 -12.417  19.300  1.00 14.29           O  
ATOM   3613  CB  LEU B 112       5.430 -12.023  17.503  1.00 15.95           C  
ATOM   3614  CG  LEU B 112       5.977 -11.742  16.098  1.00 19.50           C  
ATOM   3615  CD1 LEU B 112       6.961 -12.848  15.714  1.00 19.86           C  
ATOM   3616  CD2 LEU B 112       4.843 -11.663  15.079  1.00 19.61           C  
ATOM   3617  N   LYS B 113       3.974 -10.705  20.403  1.00 10.80           N  
ATOM   3618  CA  LYS B 113       3.345 -11.062  21.678  1.00  8.96           C  
ATOM   3619  C   LYS B 113       1.992 -10.361  21.849  1.00 11.15           C  
ATOM   3620  O   LYS B 113       1.369 -10.442  22.899  1.00 11.49           O  
ATOM   3621  CB  LYS B 113       4.235 -10.694  22.862  1.00  9.60           C  
ATOM   3622  CG  LYS B 113       5.599 -11.385  22.889  1.00 14.36           C  
ATOM   3623  CD  LYS B 113       5.477 -12.894  22.963  1.00 17.09           C  
ATOM   3624  CE  LYS B 113       6.868 -13.540  23.042  1.00 22.21           C  
ATOM   3625  NZ  LYS B 113       6.751 -15.002  23.271  1.00 27.09           N  
ATOM   3626  N   ASN B 114       1.538  -9.677  20.810  1.00  8.22           N  
ATOM   3627  CA  ASN B 114       0.262  -8.975  20.859  1.00 10.15           C  
ATOM   3628  C   ASN B 114      -0.931  -9.928  20.959  1.00 10.05           C  
ATOM   3629  O   ASN B 114      -0.851 -11.101  20.580  1.00  9.04           O  
ATOM   3630  CB  ASN B 114       0.090  -8.093  19.615  1.00 10.51           C  
ATOM   3631  CG  ASN B 114      -0.317  -8.902  18.378  1.00 12.57           C  
ATOM   3632  OD1 ASN B 114      -1.476  -9.225  18.196  1.00 11.96           O  
ATOM   3633  ND2 ASN B 114       0.665  -9.236  17.530  1.00 14.74           N  
ATOM   3634  N   ASP B 115      -2.041  -9.392  21.449  1.00  9.27           N  
ATOM   3635  CA  ASP B 115      -3.295 -10.139  21.566  1.00  9.99           C  
ATOM   3636  C   ASP B 115      -4.366  -9.465  20.689  1.00 10.78           C  
ATOM   3637  O   ASP B 115      -5.551  -9.433  21.039  1.00 10.34           O  
ATOM   3638  CB  ASP B 115      -3.792 -10.153  23.020  1.00  8.54           C  
ATOM   3639  CG  ASP B 115      -4.892 -11.158  23.230  1.00  8.61           C  
ATOM   3640  OD1 ASP B 115      -5.874 -10.851  23.948  1.00  8.33           O  
ATOM   3641  OD2 ASP B 115      -4.781 -12.261  22.641  1.00 10.30           O  
ATOM   3642  N   LEU B 116      -3.946  -8.938  19.544  1.00 10.59           N  
ATOM   3643  CA  LEU B 116      -4.843  -8.234  18.633  1.00 13.43           C  
ATOM   3644  C   LEU B 116      -5.455  -9.055  17.511  1.00 16.69           C  
ATOM   3645  O   LEU B 116      -6.657  -8.953  17.265  1.00 23.21           O  
ATOM   3646  CB  LEU B 116      -4.140  -7.030  18.015  1.00 14.46           C  
ATOM   3647  CG  LEU B 116      -3.939  -5.802  18.893  1.00 22.86           C  
ATOM   3648  CD1 LEU B 116      -2.866  -6.051  19.922  1.00 23.47           C  
ATOM   3649  CD2 LEU B 116      -3.546  -4.631  18.003  1.00 20.15           C  
ATOM   3650  N   GLY B 117      -4.625  -9.837  16.829  1.00 15.31           N  
ATOM   3651  CA  GLY B 117      -5.072 -10.646  15.703  1.00 20.41           C  
ATOM   3652  C   GLY B 117      -6.245 -11.574  15.967  1.00 23.13           C  
ATOM   3653  O   GLY B 117      -7.344 -11.374  15.417  1.00 27.86           O  
ATOM   3654  N   ASN B 118      -6.001 -12.634  16.733  1.00 21.29           N  
ATOM   3655  CA  ASN B 118      -7.047 -13.597  17.097  1.00 19.14           C  
ATOM   3656  C   ASN B 118      -6.911 -13.529  18.623  1.00 19.53           C  
ATOM   3657  O   ASN B 118      -6.220 -14.329  19.232  1.00 19.75           O  
ATOM   3658  CB  ASN B 118      -6.693 -15.012  16.587  1.00 21.24           C  
ATOM   3659  CG  ASN B 118      -7.753 -16.072  16.944  1.00 20.98           C  
ATOM   3660  OD1 ASN B 118      -8.208 -16.824  16.079  1.00 33.59           O  
ATOM   3661  ND2 ASN B 118      -8.109 -16.162  18.224  1.00 31.44           N  
ATOM   3662  N   PRO B 119      -7.605 -12.572  19.247  1.00 17.73           N  
ATOM   3663  CA  PRO B 119      -7.539 -12.395  20.700  1.00 14.58           C  
ATOM   3664  C   PRO B 119      -7.893 -13.609  21.547  1.00 15.24           C  
ATOM   3665  O   PRO B 119      -8.878 -14.313  21.277  1.00 14.68           O  
ATOM   3666  CB  PRO B 119      -8.524 -11.249  20.961  1.00 13.94           C  
ATOM   3667  CG  PRO B 119      -8.634 -10.560  19.641  1.00 22.02           C  
ATOM   3668  CD  PRO B 119      -8.614 -11.678  18.659  1.00 15.98           C  
ATOM   3669  N   ARG B 120      -7.074 -13.830  22.578  1.00 11.92           N  
ATOM   3670  CA  ARG B 120      -7.256 -14.899  23.560  1.00 13.29           C  
ATOM   3671  C   ARG B 120      -7.836 -14.295  24.854  1.00 11.29           C  
ATOM   3672  O   ARG B 120      -8.384 -15.011  25.688  1.00 11.06           O  
ATOM   3673  CB  ARG B 120      -5.920 -15.527  23.935  1.00 17.54           C  
ATOM   3674  CG  ARG B 120      -5.153 -16.170  22.808  1.00 23.04           C  
ATOM   3675  CD  ARG B 120      -4.028 -17.027  23.369  1.00 22.37           C  
ATOM   3676  NE  ARG B 120      -2.905 -16.282  23.948  1.00 18.47           N  
ATOM   3677  CZ  ARG B 120      -1.882 -16.875  24.568  1.00 18.96           C  
ATOM   3678  NH1 ARG B 120      -1.862 -18.197  24.689  1.00 19.32           N  
ATOM   3679  NH2 ARG B 120      -0.864 -16.165  25.019  1.00 19.70           N  
ATOM   3680  N   GLY B 121      -7.630 -12.988  25.044  1.00  9.74           N  
ATOM   3681  CA  GLY B 121      -8.119 -12.339  26.251  1.00  9.29           C  
ATOM   3682  C   GLY B 121      -7.384 -12.777  27.507  1.00  9.36           C  
ATOM   3683  O   GLY B 121      -7.979 -12.909  28.572  1.00  9.18           O  
ATOM   3684  N   THR B 122      -6.075 -12.956  27.386  1.00  9.65           N  
ATOM   3685  CA  THR B 122      -5.222 -13.393  28.486  1.00 10.40           C  
ATOM   3686  C   THR B 122      -3.941 -12.562  28.503  1.00 10.00           C  
ATOM   3687  O   THR B 122      -3.769 -11.650  27.682  1.00  9.81           O  
ATOM   3688  CB  THR B 122      -4.766 -14.878  28.245  1.00 11.57           C  
ATOM   3689  OG1 THR B 122      -3.922 -14.946  27.071  1.00  9.91           O  
ATOM   3690  CG2 THR B 122      -5.950 -15.792  28.009  1.00 10.05           C  
ATOM   3691  N   LEU B 123      -3.090 -12.816  29.496  1.00  7.28           N  
ATOM   3692  CA  LEU B 123      -1.762 -12.193  29.513  1.00  7.43           C  
ATOM   3693  C   LEU B 123      -0.898 -13.098  28.603  1.00  8.28           C  
ATOM   3694  O   LEU B 123      -1.381 -14.125  28.090  1.00 10.35           O  
ATOM   3695  CB  LEU B 123      -1.191 -12.108  30.925  1.00  6.32           C  
ATOM   3696  CG  LEU B 123      -1.950 -11.094  31.786  1.00  7.05           C  
ATOM   3697  CD1 LEU B 123      -1.245 -10.932  33.095  1.00 10.44           C  
ATOM   3698  CD2 LEU B 123      -1.995  -9.745  31.081  1.00  8.81           C  
ATOM   3699  N   GLN B 124       0.373 -12.746  28.412  1.00  5.57           N  
ATOM   3700  CA  GLN B 124       1.216 -13.522  27.496  1.00  5.87           C  
ATOM   3701  C   GLN B 124       1.443 -14.980  27.833  1.00 10.43           C  
ATOM   3702  O   GLN B 124       1.749 -15.772  26.937  1.00 12.64           O  
ATOM   3703  CB  GLN B 124       2.524 -12.763  27.198  1.00  8.74           C  
ATOM   3704  CG  GLN B 124       2.241 -11.462  26.426  1.00  6.93           C  
ATOM   3705  CD  GLN B 124       3.433 -10.521  26.380  1.00  9.94           C  
ATOM   3706  OE1 GLN B 124       4.582 -10.949  26.395  1.00  7.81           O  
ATOM   3707  NE2 GLN B 124       3.153  -9.206  26.315  1.00  9.93           N  
ATOM   3708  N   ASP B 125       1.242 -15.362  29.094  1.00 10.57           N  
ATOM   3709  CA  ASP B 125       1.433 -16.769  29.430  1.00  9.04           C  
ATOM   3710  C   ASP B 125       0.172 -17.586  29.148  1.00 14.04           C  
ATOM   3711  O   ASP B 125       0.109 -18.766  29.497  1.00 12.95           O  
ATOM   3712  CB  ASP B 125       1.917 -16.964  30.870  1.00 11.18           C  
ATOM   3713  CG  ASP B 125       0.829 -16.728  31.929  1.00 12.84           C  
ATOM   3714  OD1 ASP B 125       1.117 -17.056  33.091  1.00 13.94           O  
ATOM   3715  OD2 ASP B 125      -0.277 -16.212  31.639  1.00  9.13           O  
ATOM   3716  N   GLY B 126      -0.813 -16.943  28.529  1.00  9.81           N  
ATOM   3717  CA  GLY B 126      -2.052 -17.619  28.189  1.00 10.31           C  
ATOM   3718  C   GLY B 126      -3.061 -17.753  29.312  1.00  9.44           C  
ATOM   3719  O   GLY B 126      -4.047 -18.481  29.168  1.00 13.05           O  
ATOM   3720  N   THR B 127      -2.828 -17.083  30.432  1.00 10.41           N  
ATOM   3721  CA  THR B 127      -3.763 -17.177  31.545  1.00 10.97           C  
ATOM   3722  C   THR B 127      -4.237 -15.802  31.984  1.00 10.17           C  
ATOM   3723  O   THR B 127      -3.641 -14.781  31.621  1.00 10.63           O  
ATOM   3724  CB  THR B 127      -3.180 -17.949  32.761  1.00 11.21           C  
ATOM   3725  OG1 THR B 127      -2.087 -17.228  33.315  1.00  8.26           O  
ATOM   3726  CG2 THR B 127      -2.708 -19.335  32.349  1.00 12.67           C  
ATOM   3727  N   ARG B 128      -5.313 -15.796  32.754  1.00  9.37           N  
ATOM   3728  CA  ARG B 128      -5.951 -14.571  33.238  1.00 10.52           C  
ATOM   3729  C   ARG B 128      -5.757 -14.377  34.734  1.00  9.48           C  
ATOM   3730  O   ARG B 128      -5.696 -15.347  35.487  1.00  9.08           O  
ATOM   3731  CB  ARG B 128      -7.453 -14.656  32.946  1.00  9.99           C  
ATOM   3732  CG  ARG B 128      -7.776 -14.943  31.483  1.00  9.76           C  
ATOM   3733  CD  ARG B 128      -9.135 -15.606  31.352  1.00 10.33           C  
ATOM   3734  NE  ARG B 128      -9.157 -16.951  31.936  1.00 11.52           N  
ATOM   3735  CZ  ARG B 128     -10.142 -17.834  31.750  1.00 14.05           C  
ATOM   3736  NH1 ARG B 128     -11.196 -17.525  30.999  1.00 13.56           N  
ATOM   3737  NH2 ARG B 128     -10.074 -19.033  32.318  1.00 12.45           N  
ATOM   3738  N   ARG B 129      -5.677 -13.123  35.161  1.00  7.32           N  
ATOM   3739  CA  ARG B 129      -5.491 -12.810  36.592  1.00  7.48           C  
ATOM   3740  C   ARG B 129      -6.764 -12.352  37.286  1.00 11.93           C  
ATOM   3741  O   ARG B 129      -6.774 -12.146  38.499  1.00 10.64           O  
ATOM   3742  CB  ARG B 129      -4.483 -11.652  36.759  1.00  8.82           C  
ATOM   3743  CG  ARG B 129      -3.141 -11.871  36.114  1.00  7.52           C  
ATOM   3744  CD  ARG B 129      -2.295 -12.854  36.906  1.00  8.89           C  
ATOM   3745  NE  ARG B 129      -1.241 -13.341  36.037  1.00  7.49           N  
ATOM   3746  CZ  ARG B 129      -1.400 -14.340  35.164  1.00  9.88           C  
ATOM   3747  NH1 ARG B 129      -2.557 -15.000  35.096  1.00  9.26           N  
ATOM   3748  NH2 ARG B 129      -0.487 -14.544  34.223  1.00 10.13           N  
ATOM   3749  N   PHE B 130      -7.833 -12.179  36.525  1.00  8.61           N  
ATOM   3750  CA  PHE B 130      -9.091 -11.691  37.069  1.00  7.70           C  
ATOM   3751  C   PHE B 130     -10.134 -12.754  37.353  1.00  9.66           C  
ATOM   3752  O   PHE B 130     -10.289 -13.690  36.594  1.00 10.53           O  
ATOM   3753  CB  PHE B 130      -9.747 -10.726  36.074  1.00  9.64           C  
ATOM   3754  CG  PHE B 130      -8.928  -9.514  35.760  1.00  7.99           C  
ATOM   3755  CD1 PHE B 130      -8.521  -9.266  34.446  1.00 10.30           C  
ATOM   3756  CD2 PHE B 130      -8.632  -8.577  36.735  1.00  9.73           C  
ATOM   3757  CE1 PHE B 130      -7.844  -8.100  34.109  1.00 10.21           C  
ATOM   3758  CE2 PHE B 130      -7.943  -7.388  36.400  1.00 10.44           C  
ATOM   3759  CZ  PHE B 130      -7.555  -7.161  35.079  1.00  7.26           C  
ATOM   3760  N   THR B 131     -10.862 -12.560  38.450  1.00  9.83           N  
ATOM   3761  CA  THR B 131     -11.985 -13.427  38.822  1.00 11.02           C  
ATOM   3762  C   THR B 131     -13.087 -12.479  39.284  1.00 10.63           C  
ATOM   3763  O   THR B 131     -12.813 -11.353  39.705  1.00  9.64           O  
ATOM   3764  CB  THR B 131     -11.653 -14.459  39.946  1.00  8.87           C  
ATOM   3765  OG1 THR B 131     -11.078 -13.797  41.089  1.00  9.58           O  
ATOM   3766  CG2 THR B 131     -10.723 -15.556  39.440  1.00  9.73           C  
ATOM   3767  N   CYS B 132     -14.335 -12.911  39.142  1.00  9.21           N  
ATOM   3768  CA  CYS B 132     -15.491 -12.109  39.548  1.00 10.78           C  
ATOM   3769  C   CYS B 132     -16.648 -13.097  39.756  1.00 13.12           C  
ATOM   3770  O   CYS B 132     -16.925 -13.924  38.885  1.00 11.56           O  
ATOM   3771  CB  CYS B 132     -15.843 -11.091  38.459  1.00 10.32           C  
ATOM   3772  SG  CYS B 132     -17.335 -10.117  38.826  1.00 13.81           S  
ATOM   3773  N   ARG B 133     -17.294 -13.032  40.918  1.00 14.10           N  
ATOM   3774  CA  ARG B 133     -18.409 -13.922  41.231  1.00 13.88           C  
ATOM   3775  C   ARG B 133     -18.062 -15.398  41.027  1.00 14.12           C  
ATOM   3776  O   ARG B 133     -18.860 -16.188  40.499  1.00 12.26           O  
ATOM   3777  CB  ARG B 133     -19.655 -13.555  40.405  1.00 17.18           C  
ATOM   3778  CG  ARG B 133     -20.178 -12.144  40.641  1.00 22.94           C  
ATOM   3779  CD  ARG B 133     -21.587 -12.004  40.071  1.00 26.67           C  
ATOM   3780  NE  ARG B 133     -21.704 -10.886  39.138  1.00 25.11           N  
ATOM   3781  CZ  ARG B 133     -22.802 -10.594  38.447  1.00 22.96           C  
ATOM   3782  NH1 ARG B 133     -22.806  -9.563  37.618  1.00 27.97           N  
ATOM   3783  NH2 ARG B 133     -23.903 -11.330  38.584  1.00 28.81           N  
ATOM   3784  N   GLY B 134     -16.827 -15.745  41.361  1.00 12.21           N  
ATOM   3785  CA  GLY B 134     -16.386 -17.126  41.270  1.00 14.33           C  
ATOM   3786  C   GLY B 134     -15.991 -17.658  39.913  1.00 12.58           C  
ATOM   3787  O   GLY B 134     -15.689 -18.836  39.776  1.00 11.98           O  
ATOM   3788  N   LYS B 135     -15.922 -16.767  38.935  1.00 11.64           N  
ATOM   3789  CA  LYS B 135     -15.581 -17.149  37.575  1.00 12.99           C  
ATOM   3790  C   LYS B 135     -14.412 -16.329  37.046  1.00 12.41           C  
ATOM   3791  O   LYS B 135     -14.193 -15.206  37.477  1.00 10.61           O  
ATOM   3792  CB  LYS B 135     -16.768 -16.870  36.662  1.00 18.10           C  
ATOM   3793  CG  LYS B 135     -18.008 -17.666  37.003  1.00 19.92           C  
ATOM   3794  CD  LYS B 135     -19.216 -17.046  36.354  1.00 23.67           C  
ATOM   3795  CE  LYS B 135     -20.414 -17.966  36.500  1.00 22.03           C  
ATOM   3796  NZ  LYS B 135     -20.253 -19.190  35.652  1.00 29.27           N  
ATOM   3797  N   PRO B 136     -13.670 -16.884  36.072  1.00 11.32           N  
ATOM   3798  CA  PRO B 136     -12.546 -16.122  35.515  1.00 11.08           C  
ATOM   3799  C   PRO B 136     -13.076 -15.048  34.571  1.00 11.46           C  
ATOM   3800  O   PRO B 136     -14.143 -15.211  33.958  1.00 12.55           O  
ATOM   3801  CB  PRO B 136     -11.752 -17.194  34.752  1.00 13.81           C  
ATOM   3802  CG  PRO B 136     -12.808 -18.180  34.330  1.00 14.93           C  
ATOM   3803  CD  PRO B 136     -13.681 -18.276  35.570  1.00 10.91           C  
ATOM   3804  N   ILE B 137     -12.342 -13.940  34.468  1.00  8.44           N  
ATOM   3805  CA  ILE B 137     -12.714 -12.827  33.587  1.00  8.67           C  
ATOM   3806  C   ILE B 137     -11.531 -12.577  32.660  1.00  9.57           C  
ATOM   3807  O   ILE B 137     -10.385 -12.541  33.104  1.00  9.07           O  
ATOM   3808  CB  ILE B 137     -12.979 -11.519  34.370  1.00  8.91           C  
ATOM   3809  CG1 ILE B 137     -14.087 -11.709  35.424  1.00 11.26           C  
ATOM   3810  CG2 ILE B 137     -13.335 -10.388  33.408  1.00 12.87           C  
ATOM   3811  CD1 ILE B 137     -15.433 -12.182  34.879  1.00 14.19           C  
ATOM   3812  N   HIS B 138     -11.823 -12.330  31.380  1.00  7.79           N  
ATOM   3813  CA  HIS B 138     -10.767 -12.095  30.396  1.00  7.04           C  
ATOM   3814  C   HIS B 138     -10.150 -10.707  30.412  1.00  7.09           C  
ATOM   3815  O   HIS B 138     -10.751  -9.750  30.907  1.00  7.43           O  
ATOM   3816  CB  HIS B 138     -11.290 -12.340  28.976  1.00  7.47           C  
ATOM   3817  CG  HIS B 138     -11.657 -13.753  28.686  1.00 10.25           C  
ATOM   3818  ND1 HIS B 138     -12.944 -14.244  28.857  1.00 14.52           N  
ATOM   3819  CD2 HIS B 138     -10.936 -14.791  28.195  1.00 12.11           C  
ATOM   3820  CE1 HIS B 138     -12.987 -15.496  28.489  1.00 12.15           C  
ATOM   3821  NE2 HIS B 138     -11.779 -15.868  28.076  1.00 13.07           N  
ATOM   3822  N   HIS B 139      -8.907 -10.666  29.944  1.00  8.12           N  
ATOM   3823  CA  HIS B 139      -8.169  -9.428  29.770  1.00  8.93           C  
ATOM   3824  C   HIS B 139      -8.520  -8.919  28.366  1.00  9.28           C  
ATOM   3825  O   HIS B 139      -9.111  -9.651  27.557  1.00  9.01           O  
ATOM   3826  CB  HIS B 139      -6.660  -9.678  29.846  1.00  7.47           C  
ATOM   3827  CG  HIS B 139      -6.187 -10.065  31.202  1.00  7.30           C  
ATOM   3828  ND1 HIS B 139      -5.349  -9.261  31.947  1.00  9.03           N  
ATOM   3829  CD2 HIS B 139      -6.421 -11.159  31.955  1.00 10.51           C  
ATOM   3830  CE1 HIS B 139      -5.102  -9.846  33.106  1.00 10.43           C  
ATOM   3831  NE2 HIS B 139      -5.738 -10.996  33.137  1.00 11.15           N  
ATOM   3832  N   PHE B 140      -8.124  -7.682  28.083  1.00  9.37           N  
ATOM   3833  CA  PHE B 140      -8.360  -7.050  26.784  1.00  8.03           C  
ATOM   3834  C   PHE B 140      -7.088  -6.322  26.347  1.00  7.64           C  
ATOM   3835  O   PHE B 140      -6.607  -5.425  27.054  1.00  6.71           O  
ATOM   3836  CB  PHE B 140      -9.512  -6.035  26.884  1.00  7.08           C  
ATOM   3837  CG  PHE B 140      -9.803  -5.304  25.584  1.00  8.57           C  
ATOM   3838  CD1 PHE B 140      -9.818  -3.907  25.551  1.00  8.00           C  
ATOM   3839  CD2 PHE B 140     -10.099  -6.000  24.418  1.00  8.36           C  
ATOM   3840  CE1 PHE B 140     -10.122  -3.211  24.383  1.00  8.40           C  
ATOM   3841  CE2 PHE B 140     -10.408  -5.311  23.223  1.00  8.97           C  
ATOM   3842  CZ  PHE B 140     -10.421  -3.914  23.212  1.00  8.08           C  
ATOM   3843  N   LEU B 141      -6.578  -6.705  25.178  1.00  6.71           N  
ATOM   3844  CA  LEU B 141      -5.366  -6.157  24.565  1.00  5.07           C  
ATOM   3845  C   LEU B 141      -4.202  -6.203  25.558  1.00  6.04           C  
ATOM   3846  O   LEU B 141      -3.292  -5.376  25.517  1.00  7.58           O  
ATOM   3847  CB  LEU B 141      -5.585  -4.701  24.082  1.00  7.06           C  
ATOM   3848  CG  LEU B 141      -6.859  -4.452  23.252  1.00  6.87           C  
ATOM   3849  CD1 LEU B 141      -6.884  -3.003  22.776  1.00  9.49           C  
ATOM   3850  CD2 LEU B 141      -6.955  -5.404  22.067  1.00 14.58           C  
ATOM   3851  N   GLY B 142      -4.258  -7.192  26.444  1.00  6.80           N  
ATOM   3852  CA  GLY B 142      -3.217  -7.360  27.453  1.00  6.96           C  
ATOM   3853  C   GLY B 142      -3.178  -6.309  28.544  1.00  7.13           C  
ATOM   3854  O   GLY B 142      -2.395  -6.458  29.484  1.00  8.13           O  
ATOM   3855  N   THR B 143      -4.116  -5.359  28.540  1.00  6.80           N  
ATOM   3856  CA  THR B 143      -4.078  -4.254  29.498  1.00  6.53           C  
ATOM   3857  C   THR B 143      -5.216  -4.129  30.513  1.00  7.89           C  
ATOM   3858  O   THR B 143      -4.988  -3.751  31.661  1.00  8.17           O  
ATOM   3859  CB  THR B 143      -3.933  -2.894  28.721  1.00  8.88           C  
ATOM   3860  OG1 THR B 143      -5.077  -2.732  27.852  1.00  7.11           O  
ATOM   3861  CG2 THR B 143      -2.657  -2.894  27.853  1.00  7.19           C  
ATOM   3862  N   SER B 144      -6.447  -4.354  30.064  1.00  7.11           N  
ATOM   3863  CA  SER B 144      -7.636  -4.280  30.949  1.00  8.33           C  
ATOM   3864  C   SER B 144      -7.573  -3.151  31.991  1.00  7.12           C  
ATOM   3865  O   SER B 144      -7.540  -3.409  33.206  1.00  6.48           O  
ATOM   3866  CB  SER B 144      -7.801  -5.614  31.670  1.00  6.83           C  
ATOM   3867  OG  SER B 144      -8.263  -6.598  30.759  1.00  8.01           O  
ATOM   3868  N   THR B 145      -7.631  -1.906  31.522  1.00  7.35           N  
ATOM   3869  CA  THR B 145      -7.511  -0.761  32.421  1.00  6.34           C  
ATOM   3870  C   THR B 145      -8.788  -0.211  33.049  1.00  7.75           C  
ATOM   3871  O   THR B 145      -8.722   0.748  33.829  1.00  8.15           O  
ATOM   3872  CB  THR B 145      -6.717   0.369  31.762  1.00  8.08           C  
ATOM   3873  OG1 THR B 145      -7.445   0.871  30.639  1.00  8.18           O  
ATOM   3874  CG2 THR B 145      -5.360  -0.162  31.279  1.00 12.69           C  
ATOM   3875  N   PHE B 146      -9.943  -0.793  32.733  1.00  7.21           N  
ATOM   3876  CA  PHE B 146     -11.194  -0.342  33.358  1.00  7.65           C  
ATOM   3877  C   PHE B 146     -11.341  -1.070  34.687  1.00  8.81           C  
ATOM   3878  O   PHE B 146     -12.347  -1.734  34.940  1.00  8.89           O  
ATOM   3879  CB  PHE B 146     -12.406  -0.660  32.479  1.00  6.48           C  
ATOM   3880  CG  PHE B 146     -12.536   0.193  31.241  1.00  8.10           C  
ATOM   3881  CD1 PHE B 146     -13.371  -0.222  30.208  1.00  9.75           C  
ATOM   3882  CD2 PHE B 146     -11.892   1.426  31.122  1.00 11.16           C  
ATOM   3883  CE1 PHE B 146     -13.577   0.569  29.068  1.00 10.22           C  
ATOM   3884  CE2 PHE B 146     -12.087   2.233  29.981  1.00 11.44           C  
ATOM   3885  CZ  PHE B 146     -12.936   1.798  28.955  1.00  8.58           C  
ATOM   3886  N   SER B 147     -10.321  -0.937  35.531  1.00  9.91           N  
ATOM   3887  CA  SER B 147     -10.306  -1.593  36.825  1.00  8.68           C  
ATOM   3888  C   SER B 147      -9.414  -0.790  37.763  1.00  8.86           C  
ATOM   3889  O   SER B 147      -8.453  -0.159  37.312  1.00  8.34           O  
ATOM   3890  CB  SER B 147      -9.730  -3.010  36.669  1.00  8.15           C  
ATOM   3891  OG  SER B 147      -9.617  -3.654  37.912  1.00  9.08           O  
ATOM   3892  N   GLN B 148      -9.733  -0.777  39.060  1.00  8.37           N  
ATOM   3893  CA  GLN B 148      -8.885  -0.047  39.997  1.00  9.80           C  
ATOM   3894  C   GLN B 148      -7.461  -0.613  40.004  1.00 10.50           C  
ATOM   3895  O   GLN B 148      -6.517   0.118  40.264  1.00  8.10           O  
ATOM   3896  CB  GLN B 148      -9.486  -0.050  41.404  1.00 12.10           C  
ATOM   3897  CG  GLN B 148     -10.754   0.792  41.449  1.00 10.68           C  
ATOM   3898  CD  GLN B 148     -11.484   0.669  42.759  1.00 10.27           C  
ATOM   3899  OE1 GLN B 148     -11.428  -0.366  43.423  1.00 11.53           O  
ATOM   3900  NE2 GLN B 148     -12.179   1.732  43.144  1.00 16.99           N  
ATOM   3901  N   TYR B 149      -7.333  -1.911  39.723  1.00  7.62           N  
ATOM   3902  CA  TYR B 149      -6.025  -2.570  39.641  1.00  7.96           C  
ATOM   3903  C   TYR B 149      -5.997  -3.530  38.467  1.00  8.13           C  
ATOM   3904  O   TYR B 149      -6.984  -4.215  38.198  1.00  8.40           O  
ATOM   3905  CB  TYR B 149      -5.711  -3.371  40.904  1.00  8.39           C  
ATOM   3906  CG  TYR B 149      -5.404  -2.519  42.099  1.00  9.57           C  
ATOM   3907  CD1 TYR B 149      -4.089  -2.162  42.384  1.00  9.72           C  
ATOM   3908  CD2 TYR B 149      -6.414  -2.058  42.933  1.00 11.07           C  
ATOM   3909  CE1 TYR B 149      -3.784  -1.369  43.474  1.00 16.23           C  
ATOM   3910  CE2 TYR B 149      -6.117  -1.251  44.033  1.00 13.75           C  
ATOM   3911  CZ  TYR B 149      -4.789  -0.910  44.292  1.00 18.78           C  
ATOM   3912  OH  TYR B 149      -4.444  -0.103  45.365  1.00 20.07           O  
ATOM   3913  N   THR B 150      -4.895  -3.523  37.726  1.00  6.44           N  
ATOM   3914  CA  THR B 150      -4.747  -4.474  36.633  1.00  7.80           C  
ATOM   3915  C   THR B 150      -3.335  -5.048  36.667  1.00  8.15           C  
ATOM   3916  O   THR B 150      -2.476  -4.536  37.384  1.00  8.68           O  
ATOM   3917  CB  THR B 150      -5.008  -3.849  35.237  1.00  7.47           C  
ATOM   3918  OG1 THR B 150      -4.913  -4.869  34.245  1.00  7.78           O  
ATOM   3919  CG2 THR B 150      -3.972  -2.769  34.927  1.00  8.09           C  
ATOM   3920  N   VAL B 151      -3.162  -6.203  36.034  1.00  6.80           N  
ATOM   3921  CA  VAL B 151      -1.847  -6.865  35.929  1.00  8.13           C  
ATOM   3922  C   VAL B 151      -1.536  -6.896  34.436  1.00  7.54           C  
ATOM   3923  O   VAL B 151      -2.393  -7.284  33.616  1.00 10.04           O  
ATOM   3924  CB  VAL B 151      -1.877  -8.306  36.493  1.00  6.98           C  
ATOM   3925  CG1 VAL B 151      -0.514  -8.963  36.316  1.00  9.38           C  
ATOM   3926  CG2 VAL B 151      -2.247  -8.271  37.976  1.00 10.16           C  
ATOM   3927  N   VAL B 152      -0.324  -6.472  34.096  1.00  7.54           N  
ATOM   3928  CA  VAL B 152       0.111  -6.385  32.701  1.00  7.56           C  
ATOM   3929  C   VAL B 152       1.505  -6.942  32.560  1.00  8.13           C  
ATOM   3930  O   VAL B 152       2.298  -6.894  33.501  1.00  8.62           O  
ATOM   3931  CB  VAL B 152       0.156  -4.886  32.279  1.00  7.25           C  
ATOM   3932  CG1 VAL B 152       0.535  -4.756  30.812  1.00  8.07           C  
ATOM   3933  CG2 VAL B 152      -1.204  -4.220  32.556  1.00 10.00           C  
ATOM   3934  N   ASP B 153       1.792  -7.517  31.399  1.00  5.92           N  
ATOM   3935  CA  ASP B 153       3.132  -8.036  31.122  1.00  5.81           C  
ATOM   3936  C   ASP B 153       4.101  -6.851  31.118  1.00  7.85           C  
ATOM   3937  O   ASP B 153       3.778  -5.747  30.638  1.00  6.65           O  
ATOM   3938  CB  ASP B 153       3.167  -8.724  29.755  1.00  7.06           C  
ATOM   3939  CG  ASP B 153       2.452 -10.059  29.759  1.00  7.83           C  
ATOM   3940  OD1 ASP B 153       3.033 -11.037  30.269  1.00  9.22           O  
ATOM   3941  OD2 ASP B 153       1.302 -10.134  29.260  1.00  9.03           O  
ATOM   3942  N   GLU B 154       5.302  -7.090  31.651  1.00  6.94           N  
ATOM   3943  CA  GLU B 154       6.322  -6.062  31.750  1.00  7.52           C  
ATOM   3944  C   GLU B 154       6.611  -5.398  30.404  1.00  5.53           C  
ATOM   3945  O   GLU B 154       6.767  -4.183  30.328  1.00  6.96           O  
ATOM   3946  CB  GLU B 154       7.619  -6.638  32.341  1.00  6.89           C  
ATOM   3947  CG  GLU B 154       8.747  -5.589  32.442  1.00  7.53           C  
ATOM   3948  CD  GLU B 154      10.005  -6.094  33.094  1.00 11.62           C  
ATOM   3949  OE1 GLU B 154      10.770  -5.233  33.590  1.00 11.92           O  
ATOM   3950  OE2 GLU B 154      10.231  -7.328  33.112  1.00 11.40           O  
ATOM   3951  N   ASN B 155       6.666  -6.186  29.330  1.00  9.25           N  
ATOM   3952  CA  ASN B 155       6.967  -5.609  28.019  1.00  8.74           C  
ATOM   3953  C   ASN B 155       5.811  -4.800  27.415  1.00  8.69           C  
ATOM   3954  O   ASN B 155       5.924  -4.268  26.308  1.00  7.67           O  
ATOM   3955  CB  ASN B 155       7.466  -6.681  27.042  1.00  9.65           C  
ATOM   3956  CG  ASN B 155       6.419  -7.719  26.736  1.00  8.48           C  
ATOM   3957  OD1 ASN B 155       5.230  -7.465  26.885  1.00  6.59           O  
ATOM   3958  ND2 ASN B 155       6.855  -8.903  26.338  1.00  8.13           N  
ATOM   3959  N   ALA B 156       4.729  -4.683  28.181  1.00  7.40           N  
ATOM   3960  CA  ALA B 156       3.573  -3.885  27.799  1.00  8.38           C  
ATOM   3961  C   ALA B 156       3.332  -2.767  28.841  1.00  7.62           C  
ATOM   3962  O   ALA B 156       2.221  -2.236  28.969  1.00  7.59           O  
ATOM   3963  CB  ALA B 156       2.344  -4.776  27.656  1.00  9.13           C  
ATOM   3964  N   VAL B 157       4.373  -2.419  29.599  1.00  6.23           N  
ATOM   3965  CA  VAL B 157       4.281  -1.337  30.584  1.00  8.06           C  
ATOM   3966  C   VAL B 157       5.446  -0.381  30.373  1.00  8.50           C  
ATOM   3967  O   VAL B 157       6.610  -0.793  30.357  1.00 10.52           O  
ATOM   3968  CB  VAL B 157       4.347  -1.850  32.047  1.00  8.69           C  
ATOM   3969  CG1 VAL B 157       4.269  -0.675  33.020  1.00  8.82           C  
ATOM   3970  CG2 VAL B 157       3.200  -2.785  32.322  1.00 11.63           C  
ATOM   3971  N   ALA B 158       5.152   0.895  30.158  1.00  8.49           N  
ATOM   3972  CA  ALA B 158       6.233   1.863  29.969  1.00  7.85           C  
ATOM   3973  C   ALA B 158       6.404   2.768  31.187  1.00  9.38           C  
ATOM   3974  O   ALA B 158       5.429   3.348  31.641  1.00  8.20           O  
ATOM   3975  CB  ALA B 158       5.966   2.719  28.741  1.00  9.53           C  
ATOM   3976  N   LYS B 159       7.642   2.909  31.674  1.00  7.77           N  
ATOM   3977  CA  LYS B 159       7.936   3.819  32.785  1.00  9.59           C  
ATOM   3978  C   LYS B 159       7.977   5.239  32.217  1.00  8.80           C  
ATOM   3979  O   LYS B 159       8.572   5.469  31.167  1.00  9.23           O  
ATOM   3980  CB  LYS B 159       9.300   3.498  33.417  1.00  6.20           C  
ATOM   3981  CG  LYS B 159       9.652   4.463  34.557  1.00  8.09           C  
ATOM   3982  CD  LYS B 159      10.999   4.113  35.184  1.00  9.99           C  
ATOM   3983  CE  LYS B 159      11.378   5.100  36.256  1.00 12.76           C  
ATOM   3984  NZ  LYS B 159      12.708   4.731  36.844  1.00 12.45           N  
ATOM   3985  N   ILE B 160       7.305   6.191  32.869  1.00  8.89           N  
ATOM   3986  CA  ILE B 160       7.291   7.569  32.372  1.00  8.97           C  
ATOM   3987  C   ILE B 160       7.798   8.561  33.439  1.00  8.98           C  
ATOM   3988  O   ILE B 160       8.036   8.184  34.582  1.00 10.12           O  
ATOM   3989  CB  ILE B 160       5.861   8.012  31.894  1.00  9.07           C  
ATOM   3990  CG1 ILE B 160       4.880   8.007  33.063  1.00  9.80           C  
ATOM   3991  CG2 ILE B 160       5.373   7.087  30.773  1.00 10.10           C  
ATOM   3992  CD1 ILE B 160       3.543   8.621  32.722  1.00  7.07           C  
ATOM   3993  N   ASP B 161       7.972   9.814  33.021  1.00  9.67           N  
ATOM   3994  CA  ASP B 161       8.430  10.922  33.878  1.00 13.14           C  
ATOM   3995  C   ASP B 161       7.611  10.913  35.176  1.00 14.11           C  
ATOM   3996  O   ASP B 161       6.383  10.947  35.146  1.00 10.90           O  
ATOM   3997  CB  ASP B 161       8.216  12.235  33.110  1.00 12.68           C  
ATOM   3998  CG  ASP B 161       8.750  13.477  33.839  1.00 13.51           C  
ATOM   3999  OD1 ASP B 161       9.170  14.417  33.135  1.00 17.90           O  
ATOM   4000  OD2 ASP B 161       8.713  13.549  35.078  1.00 13.25           O  
ATOM   4001  N   ALA B 162       8.305  10.892  36.314  1.00 13.64           N  
ATOM   4002  CA  ALA B 162       7.637  10.868  37.611  1.00 13.91           C  
ATOM   4003  C   ALA B 162       6.724  12.070  37.899  1.00 13.73           C  
ATOM   4004  O   ALA B 162       5.855  11.990  38.752  1.00 13.40           O  
ATOM   4005  CB  ALA B 162       8.665  10.698  38.737  1.00 15.50           C  
ATOM   4006  N   ALA B 163       6.932  13.170  37.184  1.00 13.39           N  
ATOM   4007  CA  ALA B 163       6.128  14.386  37.367  1.00 11.84           C  
ATOM   4008  C   ALA B 163       4.945  14.468  36.410  1.00 11.33           C  
ATOM   4009  O   ALA B 163       4.232  15.468  36.383  1.00 13.67           O  
ATOM   4010  CB  ALA B 163       7.017  15.610  37.192  1.00 14.73           C  
ATOM   4011  N   SER B 164       4.697  13.399  35.653  1.00 10.31           N  
ATOM   4012  CA  SER B 164       3.612  13.405  34.673  1.00 10.46           C  
ATOM   4013  C   SER B 164       2.214  13.534  35.264  1.00 10.26           C  
ATOM   4014  O   SER B 164       1.905  12.879  36.252  1.00  9.96           O  
ATOM   4015  CB  SER B 164       3.626  12.093  33.864  1.00 10.80           C  
ATOM   4016  OG  SER B 164       4.842  11.899  33.179  1.00 11.77           O  
ATOM   4017  N   PRO B 165       1.362  14.401  34.678  1.00 10.23           N  
ATOM   4018  CA  PRO B 165      -0.017  14.549  35.188  1.00 10.46           C  
ATOM   4019  C   PRO B 165      -0.781  13.407  34.494  1.00  9.82           C  
ATOM   4020  O   PRO B 165      -1.090  13.476  33.297  1.00  9.43           O  
ATOM   4021  CB  PRO B 165      -0.422  15.931  34.680  1.00 10.96           C  
ATOM   4022  CG  PRO B 165       0.332  16.048  33.365  1.00 10.91           C  
ATOM   4023  CD  PRO B 165       1.692  15.451  33.690  1.00  9.39           C  
ATOM   4024  N   LEU B 166      -1.030  12.348  35.252  1.00  9.97           N  
ATOM   4025  CA  LEU B 166      -1.656  11.141  34.717  1.00  9.38           C  
ATOM   4026  C   LEU B 166      -3.013  11.314  34.070  1.00 10.77           C  
ATOM   4027  O   LEU B 166      -3.364  10.569  33.143  1.00 11.49           O  
ATOM   4028  CB  LEU B 166      -1.706  10.047  35.790  1.00 11.96           C  
ATOM   4029  CG  LEU B 166      -0.334   9.691  36.357  1.00 12.25           C  
ATOM   4030  CD1 LEU B 166      -0.457   8.510  37.304  1.00 13.38           C  
ATOM   4031  CD2 LEU B 166       0.642   9.345  35.218  1.00 10.88           C  
ATOM   4032  N   GLU B 167      -3.767  12.300  34.543  1.00  9.80           N  
ATOM   4033  CA  GLU B 167      -5.101  12.573  33.995  1.00 10.63           C  
ATOM   4034  C   GLU B 167      -5.055  13.132  32.572  1.00 11.93           C  
ATOM   4035  O   GLU B 167      -6.091  13.181  31.892  1.00 11.54           O  
ATOM   4036  CB  GLU B 167      -5.892  13.522  34.922  1.00 10.59           C  
ATOM   4037  CG  GLU B 167      -5.559  14.999  34.793  1.00 16.61           C  
ATOM   4038  CD  GLU B 167      -4.280  15.460  35.528  1.00 20.07           C  
ATOM   4039  OE1 GLU B 167      -3.485  14.629  36.064  1.00 16.44           O  
ATOM   4040  OE2 GLU B 167      -4.081  16.699  35.589  1.00 20.99           O  
ATOM   4041  N   LYS B 168      -3.872  13.568  32.144  1.00 11.94           N  
ATOM   4042  CA  LYS B 168      -3.675  14.092  30.799  1.00 11.46           C  
ATOM   4043  C   LYS B 168      -2.894  13.113  29.932  1.00  9.28           C  
ATOM   4044  O   LYS B 168      -3.318  12.762  28.830  1.00 10.53           O  
ATOM   4045  CB  LYS B 168      -2.866  15.392  30.819  1.00 14.33           C  
ATOM   4046  CG  LYS B 168      -3.413  16.455  31.722  1.00 13.58           C  
ATOM   4047  CD  LYS B 168      -4.414  17.284  31.030  1.00 20.62           C  
ATOM   4048  CE  LYS B 168      -4.057  18.712  31.368  1.00 24.19           C  
ATOM   4049  NZ  LYS B 168      -4.479  19.110  32.719  1.00 30.26           N  
ATOM   4050  N   VAL B 169      -1.751  12.664  30.450  1.00  9.95           N  
ATOM   4051  CA  VAL B 169      -0.880  11.775  29.660  1.00 11.59           C  
ATOM   4052  C   VAL B 169      -1.432  10.402  29.317  1.00 10.90           C  
ATOM   4053  O   VAL B 169      -0.852   9.705  28.481  1.00  7.67           O  
ATOM   4054  CB  VAL B 169       0.547  11.639  30.241  1.00 11.66           C  
ATOM   4055  CG1 VAL B 169       1.182  13.007  30.360  1.00 16.97           C  
ATOM   4056  CG2 VAL B 169       0.550  10.895  31.572  1.00 17.10           C  
ATOM   4057  N   CYS B 170      -2.535   9.988  29.949  1.00  9.49           N  
ATOM   4058  CA  CYS B 170      -3.113   8.687  29.600  1.00  8.92           C  
ATOM   4059  C   CYS B 170      -3.444   8.649  28.106  1.00  7.21           C  
ATOM   4060  O   CYS B 170      -3.409   7.583  27.507  1.00  8.75           O  
ATOM   4061  CB  CYS B 170      -4.368   8.371  30.417  1.00  9.55           C  
ATOM   4062  SG  CYS B 170      -5.622   9.658  30.422  1.00 12.58           S  
ATOM   4063  N   LEU B 171      -3.737   9.796  27.501  1.00  7.68           N  
ATOM   4064  CA  LEU B 171      -4.061   9.800  26.067  1.00  8.43           C  
ATOM   4065  C   LEU B 171      -2.863   9.350  25.207  1.00 10.84           C  
ATOM   4066  O   LEU B 171      -3.047   8.793  24.116  1.00  8.30           O  
ATOM   4067  CB  LEU B 171      -4.543  11.183  25.600  1.00 10.17           C  
ATOM   4068  CG  LEU B 171      -6.056  11.443  25.627  1.00 10.50           C  
ATOM   4069  CD1 LEU B 171      -6.621  11.249  27.031  1.00 12.92           C  
ATOM   4070  CD2 LEU B 171      -6.304  12.867  25.124  1.00 12.91           C  
ATOM   4071  N   ILE B 172      -1.648   9.602  25.694  1.00  8.40           N  
ATOM   4072  CA  ILE B 172      -0.449   9.177  24.965  1.00  8.12           C  
ATOM   4073  C   ILE B 172      -0.396   7.642  24.906  1.00  9.01           C  
ATOM   4074  O   ILE B 172       0.250   7.064  24.035  1.00  9.93           O  
ATOM   4075  CB  ILE B 172       0.809   9.765  25.634  1.00  8.00           C  
ATOM   4076  CG1 ILE B 172       0.793  11.273  25.406  1.00 13.09           C  
ATOM   4077  CG2 ILE B 172       2.080   9.144  25.040  1.00  8.80           C  
ATOM   4078  CD1 ILE B 172       1.813  12.055  26.203  1.00 10.27           C  
ATOM   4079  N   GLY B 173      -1.117   7.000  25.825  1.00  7.99           N  
ATOM   4080  CA  GLY B 173      -1.187   5.549  25.870  1.00  8.47           C  
ATOM   4081  C   GLY B 173      -1.861   4.921  24.645  1.00  7.69           C  
ATOM   4082  O   GLY B 173      -1.667   3.747  24.375  1.00  8.00           O  
ATOM   4083  N   CYS B 174      -2.697   5.685  23.935  1.00  8.10           N  
ATOM   4084  CA  CYS B 174      -3.310   5.122  22.738  1.00  6.56           C  
ATOM   4085  C   CYS B 174      -3.682   6.122  21.663  1.00  8.83           C  
ATOM   4086  O   CYS B 174      -3.028   6.203  20.630  1.00  9.16           O  
ATOM   4087  CB  CYS B 174      -4.564   4.282  23.050  1.00  8.13           C  
ATOM   4088  SG  CYS B 174      -5.237   3.643  21.461  1.00  9.63           S  
ATOM   4089  N   GLY B 175      -4.725   6.904  21.926  1.00  9.30           N  
ATOM   4090  CA  GLY B 175      -5.228   7.843  20.918  1.00  6.80           C  
ATOM   4091  C   GLY B 175      -4.292   8.874  20.322  1.00  6.87           C  
ATOM   4092  O   GLY B 175      -4.288   9.083  19.091  1.00  8.06           O  
ATOM   4093  N   PHE B 176      -3.584   9.604  21.181  1.00  7.81           N  
ATOM   4094  CA  PHE B 176      -2.688  10.615  20.668  1.00  7.26           C  
ATOM   4095  C   PHE B 176      -1.507  10.008  19.904  1.00  7.78           C  
ATOM   4096  O   PHE B 176      -1.240  10.403  18.766  1.00  8.47           O  
ATOM   4097  CB  PHE B 176      -2.140  11.510  21.785  1.00  6.93           C  
ATOM   4098  CG  PHE B 176      -1.130  12.496  21.292  1.00  8.22           C  
ATOM   4099  CD1 PHE B 176       0.229  12.229  21.409  1.00 11.42           C  
ATOM   4100  CD2 PHE B 176      -1.548  13.631  20.613  1.00  9.40           C  
ATOM   4101  CE1 PHE B 176       1.174  13.080  20.839  1.00 13.42           C  
ATOM   4102  CE2 PHE B 176      -0.602  14.486  20.043  1.00 11.50           C  
ATOM   4103  CZ  PHE B 176       0.757  14.202  20.161  1.00 11.71           C  
ATOM   4104  N   SER B 177      -0.831   9.040  20.510  1.00  6.16           N  
ATOM   4105  CA  SER B 177       0.314   8.427  19.831  1.00  6.17           C  
ATOM   4106  C   SER B 177      -0.095   7.814  18.485  1.00  9.24           C  
ATOM   4107  O   SER B 177       0.597   7.982  17.477  1.00  8.03           O  
ATOM   4108  CB  SER B 177       0.991   7.383  20.739  1.00  8.30           C  
ATOM   4109  OG  SER B 177       0.055   6.459  21.256  1.00 15.62           O  
ATOM   4110  N   THR B 178      -1.234   7.134  18.457  1.00  7.28           N  
ATOM   4111  CA  THR B 178      -1.731   6.525  17.224  1.00  5.04           C  
ATOM   4112  C   THR B 178      -2.030   7.567  16.142  1.00 10.47           C  
ATOM   4113  O   THR B 178      -1.572   7.436  15.012  1.00  8.71           O  
ATOM   4114  CB  THR B 178      -3.032   5.720  17.482  1.00  5.37           C  
ATOM   4115  OG1 THR B 178      -2.762   4.638  18.387  1.00  7.23           O  
ATOM   4116  CG2 THR B 178      -3.574   5.162  16.175  1.00  7.83           C  
ATOM   4117  N   GLY B 179      -2.819   8.583  16.480  1.00  8.27           N  
ATOM   4118  CA  GLY B 179      -3.156   9.595  15.481  1.00  9.62           C  
ATOM   4119  C   GLY B 179      -1.963  10.390  14.980  1.00  6.90           C  
ATOM   4120  O   GLY B 179      -1.740  10.540  13.773  1.00  7.18           O  
ATOM   4121  N   TYR B 180      -1.189  10.890  15.931  1.00  8.56           N  
ATOM   4122  CA  TYR B 180      -0.008  11.686  15.637  1.00  8.12           C  
ATOM   4123  C   TYR B 180       1.012  10.860  14.844  1.00 11.29           C  
ATOM   4124  O   TYR B 180       1.521  11.300  13.820  1.00  9.06           O  
ATOM   4125  CB  TYR B 180       0.577  12.143  16.972  1.00 10.82           C  
ATOM   4126  CG  TYR B 180       1.711  13.108  16.835  1.00 10.84           C  
ATOM   4127  CD1 TYR B 180       1.474  14.477  16.693  1.00 12.88           C  
ATOM   4128  CD2 TYR B 180       3.027  12.654  16.848  1.00 12.41           C  
ATOM   4129  CE1 TYR B 180       2.534  15.366  16.576  1.00 15.89           C  
ATOM   4130  CE2 TYR B 180       4.096  13.540  16.727  1.00 14.61           C  
ATOM   4131  CZ  TYR B 180       3.841  14.882  16.602  1.00 12.54           C  
ATOM   4132  OH  TYR B 180       4.918  15.746  16.527  1.00 19.98           O  
ATOM   4133  N   GLY B 181       1.324   9.665  15.337  1.00  9.17           N  
ATOM   4134  CA  GLY B 181       2.290   8.821  14.643  1.00  7.94           C  
ATOM   4135  C   GLY B 181       1.832   8.357  13.275  1.00  8.76           C  
ATOM   4136  O   GLY B 181       2.633   8.145  12.366  1.00  7.84           O  
ATOM   4137  N   SER B 182       0.527   8.178  13.115  1.00  7.03           N  
ATOM   4138  CA  SER B 182       0.018   7.758  11.806  1.00  8.49           C  
ATOM   4139  C   SER B 182       0.458   8.768  10.746  1.00 10.37           C  
ATOM   4140  O   SER B 182       0.726   8.405   9.613  1.00  8.82           O  
ATOM   4141  CB  SER B 182      -1.504   7.619  11.839  1.00  9.14           C  
ATOM   4142  OG  SER B 182      -1.880   6.497  12.651  1.00  7.18           O  
ATOM   4143  N   ALA B 183       0.500  10.037  11.125  1.00  9.15           N  
ATOM   4144  CA  ALA B 183       0.945  11.057  10.165  1.00  9.55           C  
ATOM   4145  C   ALA B 183       2.474  11.118  10.072  1.00  8.57           C  
ATOM   4146  O   ALA B 183       3.038  11.086   8.991  1.00 10.43           O  
ATOM   4147  CB  ALA B 183       0.404  12.432  10.567  1.00 10.23           C  
ATOM   4148  N   VAL B 184       3.143  11.177  11.223  1.00  8.85           N  
ATOM   4149  CA  VAL B 184       4.592  11.324  11.264  1.00 11.48           C  
ATOM   4150  C   VAL B 184       5.449  10.104  10.950  1.00 14.76           C  
ATOM   4151  O   VAL B 184       6.488  10.227  10.286  1.00 16.52           O  
ATOM   4152  CB  VAL B 184       5.030  11.930  12.631  1.00 15.08           C  
ATOM   4153  CG1 VAL B 184       6.540  11.978  12.764  1.00 17.74           C  
ATOM   4154  CG2 VAL B 184       4.432  13.313  12.798  1.00 14.93           C  
ATOM   4155  N   ASN B 185       5.003   8.930  11.372  1.00 13.17           N  
ATOM   4156  CA  ASN B 185       5.802   7.718  11.154  1.00 12.52           C  
ATOM   4157  C   ASN B 185       5.319   6.850  10.004  1.00 11.66           C  
ATOM   4158  O   ASN B 185       6.124   6.265   9.278  1.00 10.79           O  
ATOM   4159  CB  ASN B 185       5.793   6.836  12.416  1.00 14.47           C  
ATOM   4160  CG  ASN B 185       6.263   7.567  13.664  1.00 17.50           C  
ATOM   4161  OD1 ASN B 185       7.207   8.357  13.631  1.00 15.90           O  
ATOM   4162  ND2 ASN B 185       5.615   7.265  14.804  1.00 11.96           N  
ATOM   4163  N   VAL B 186       4.003   6.678   9.918  1.00  9.34           N  
ATOM   4164  CA  VAL B 186       3.412   5.781   8.932  1.00  9.08           C  
ATOM   4165  C   VAL B 186       3.305   6.387   7.549  1.00 13.19           C  
ATOM   4166  O   VAL B 186       3.935   5.890   6.606  1.00 11.67           O  
ATOM   4167  CB  VAL B 186       2.041   5.245   9.414  1.00  9.34           C  
ATOM   4168  CG1 VAL B 186       1.533   4.115   8.477  1.00  9.05           C  
ATOM   4169  CG2 VAL B 186       2.203   4.687  10.830  1.00  9.82           C  
ATOM   4170  N   ALA B 187       2.556   7.478   7.438  1.00  8.56           N  
ATOM   4171  CA  ALA B 187       2.416   8.171   6.161  1.00 10.39           C  
ATOM   4172  C   ALA B 187       3.697   8.936   5.841  1.00  9.65           C  
ATOM   4173  O   ALA B 187       4.074   9.038   4.679  1.00 11.87           O  
ATOM   4174  CB  ALA B 187       1.241   9.155   6.208  1.00 10.14           C  
ATOM   4175  N   LYS B 188       4.377   9.412   6.880  1.00 10.19           N  
ATOM   4176  CA  LYS B 188       5.587  10.224   6.733  1.00 13.08           C  
ATOM   4177  C   LYS B 188       5.233  11.449   5.906  1.00 14.92           C  
ATOM   4178  O   LYS B 188       5.808  11.700   4.836  1.00 14.43           O  
ATOM   4179  CB  LYS B 188       6.746   9.434   6.099  1.00 13.62           C  
ATOM   4180  CG  LYS B 188       7.169   8.238   6.939  1.00 15.33           C  
ATOM   4181  CD  LYS B 188       8.475   7.625   6.448  1.00 20.32           C  
ATOM   4182  CE  LYS B 188       9.462   7.466   7.594  1.00 23.04           C  
ATOM   4183  NZ  LYS B 188       8.924   6.650   8.736  1.00 25.63           N  
ATOM   4184  N   VAL B 189       4.239  12.178   6.406  1.00 12.65           N  
ATOM   4185  CA  VAL B 189       3.756  13.403   5.778  1.00 12.38           C  
ATOM   4186  C   VAL B 189       4.946  14.342   5.570  1.00 11.47           C  
ATOM   4187  O   VAL B 189       5.781  14.515   6.460  1.00 12.68           O  
ATOM   4188  CB  VAL B 189       2.673  14.073   6.652  1.00 13.65           C  
ATOM   4189  CG1 VAL B 189       2.367  15.485   6.134  1.00 11.34           C  
ATOM   4190  CG2 VAL B 189       1.390  13.207   6.651  1.00 10.93           C  
ATOM   4191  N   THR B 190       5.015  14.935   4.379  1.00 15.91           N  
ATOM   4192  CA  THR B 190       6.124  15.826   4.015  1.00 16.62           C  
ATOM   4193  C   THR B 190       5.749  17.305   4.078  1.00 14.86           C  
ATOM   4194  O   THR B 190       4.582  17.667   3.922  1.00 15.29           O  
ATOM   4195  CB  THR B 190       6.631  15.500   2.589  1.00 15.05           C  
ATOM   4196  OG1 THR B 190       5.545  15.564   1.659  1.00 17.12           O  
ATOM   4197  CG2 THR B 190       7.261  14.110   2.548  1.00 22.85           C  
ATOM   4198  N   PRO B 191       6.734  18.183   4.334  1.00 16.38           N  
ATOM   4199  CA  PRO B 191       6.416  19.614   4.399  1.00 16.69           C  
ATOM   4200  C   PRO B 191       5.868  20.095   3.048  1.00 16.28           C  
ATOM   4201  O   PRO B 191       6.374  19.698   1.993  1.00 17.73           O  
ATOM   4202  CB  PRO B 191       7.776  20.254   4.683  1.00 17.91           C  
ATOM   4203  CG  PRO B 191       8.505  19.180   5.456  1.00 19.14           C  
ATOM   4204  CD  PRO B 191       8.151  17.942   4.670  1.00 18.61           C  
ATOM   4205  N   GLY B 192       4.815  20.907   3.106  1.00 15.12           N  
ATOM   4206  CA  GLY B 192       4.213  21.458   1.899  1.00 13.36           C  
ATOM   4207  C   GLY B 192       3.225  20.576   1.164  1.00 13.76           C  
ATOM   4208  O   GLY B 192       2.711  20.954   0.108  1.00 15.60           O  
ATOM   4209  N   SER B 193       2.949  19.403   1.720  1.00 11.44           N  
ATOM   4210  CA  SER B 193       2.037  18.441   1.108  1.00 11.77           C  
ATOM   4211  C   SER B 193       0.580  18.708   1.486  1.00 13.73           C  
ATOM   4212  O   SER B 193       0.303  19.503   2.382  1.00 11.95           O  
ATOM   4213  CB  SER B 193       2.418  17.020   1.550  1.00 12.31           C  
ATOM   4214  OG  SER B 193       2.208  16.836   2.951  1.00 12.15           O  
ATOM   4215  N   THR B 194      -0.337  18.044   0.784  1.00 10.74           N  
ATOM   4216  CA  THR B 194      -1.753  18.168   1.099  1.00  9.79           C  
ATOM   4217  C   THR B 194      -2.242  16.869   1.744  1.00 11.12           C  
ATOM   4218  O   THR B 194      -1.874  15.784   1.319  1.00 10.42           O  
ATOM   4219  CB  THR B 194      -2.594  18.490  -0.133  1.00 16.99           C  
ATOM   4220  OG1 THR B 194      -2.506  17.419  -1.076  1.00 14.88           O  
ATOM   4221  CG2 THR B 194      -2.089  19.757  -0.766  1.00 13.53           C  
ATOM   4222  N   CYS B 195      -3.077  17.006   2.780  1.00 11.49           N  
ATOM   4223  CA  CYS B 195      -3.596  15.846   3.513  1.00  9.24           C  
ATOM   4224  C   CYS B 195      -5.086  15.943   3.698  1.00 10.92           C  
ATOM   4225  O   CYS B 195      -5.641  17.038   3.751  1.00 12.31           O  
ATOM   4226  CB  CYS B 195      -3.004  15.821   4.929  1.00  9.81           C  
ATOM   4227  SG  CYS B 195      -1.225  15.725   5.099  1.00 11.60           S  
ATOM   4228  N   ALA B 196      -5.717  14.786   3.878  1.00  7.65           N  
ATOM   4229  CA  ALA B 196      -7.147  14.706   4.179  1.00  8.17           C  
ATOM   4230  C   ALA B 196      -7.282  13.719   5.335  1.00  8.09           C  
ATOM   4231  O   ALA B 196      -6.715  12.630   5.307  1.00  9.85           O  
ATOM   4232  CB  ALA B 196      -7.946  14.231   2.959  1.00  9.59           C  
ATOM   4233  N   VAL B 197      -7.964  14.148   6.393  1.00  7.82           N  
ATOM   4234  CA  VAL B 197      -8.183  13.291   7.568  1.00  9.00           C  
ATOM   4235  C   VAL B 197      -9.665  13.003   7.754  1.00 10.42           C  
ATOM   4236  O   VAL B 197     -10.468  13.915   7.945  1.00  9.52           O  
ATOM   4237  CB  VAL B 197      -7.619  13.933   8.857  1.00 10.52           C  
ATOM   4238  CG1 VAL B 197      -7.907  13.049  10.072  1.00  8.72           C  
ATOM   4239  CG2 VAL B 197      -6.113  14.147   8.722  1.00  6.70           C  
ATOM   4240  N   PHE B 198     -10.034  11.737   7.611  1.00  9.54           N  
ATOM   4241  CA  PHE B 198     -11.420  11.313   7.787  1.00  9.78           C  
ATOM   4242  C   PHE B 198     -11.624  10.904   9.240  1.00 11.38           C  
ATOM   4243  O   PHE B 198     -11.062   9.907   9.686  1.00  9.36           O  
ATOM   4244  CB  PHE B 198     -11.746  10.100   6.897  1.00  7.84           C  
ATOM   4245  CG  PHE B 198     -11.985  10.427   5.436  1.00  9.85           C  
ATOM   4246  CD1 PHE B 198     -13.287  10.348   4.908  1.00 11.30           C  
ATOM   4247  CD2 PHE B 198     -10.946  10.762   4.586  1.00 12.00           C  
ATOM   4248  CE1 PHE B 198     -13.527  10.595   3.558  1.00 14.40           C  
ATOM   4249  CE2 PHE B 198     -11.187  11.008   3.222  1.00  9.71           C  
ATOM   4250  CZ  PHE B 198     -12.477  10.926   2.713  1.00 14.00           C  
ATOM   4251  N   GLY B 199     -12.497  11.621   9.945  1.00  9.08           N  
ATOM   4252  CA  GLY B 199     -12.790  11.296  11.347  1.00 10.30           C  
ATOM   4253  C   GLY B 199     -12.085  12.254  12.288  1.00  9.70           C  
ATOM   4254  O   GLY B 199     -10.865  12.337  12.274  1.00 10.12           O  
ATOM   4255  N   LEU B 200     -12.854  12.932  13.143  1.00  9.70           N  
ATOM   4256  CA  LEU B 200     -12.289  13.901  14.072  1.00  9.43           C  
ATOM   4257  C   LEU B 200     -12.555  13.579  15.550  1.00 11.83           C  
ATOM   4258  O   LEU B 200     -13.035  14.414  16.319  1.00 10.47           O  
ATOM   4259  CB  LEU B 200     -12.774  15.321  13.721  1.00 10.57           C  
ATOM   4260  CG  LEU B 200     -12.531  15.737  12.270  1.00 14.37           C  
ATOM   4261  CD1 LEU B 200     -13.200  17.072  11.988  1.00 13.88           C  
ATOM   4262  CD2 LEU B 200     -11.022  15.799  11.982  1.00 13.98           C  
ATOM   4263  N   GLY B 201     -12.312  12.323  15.898  1.00 10.03           N  
ATOM   4264  CA  GLY B 201     -12.423  11.895  17.285  1.00 10.08           C  
ATOM   4265  C   GLY B 201     -11.044  12.166  17.871  1.00  7.55           C  
ATOM   4266  O   GLY B 201     -10.240  12.853  17.251  1.00  9.08           O  
ATOM   4267  N   GLY B 202     -10.739  11.605  19.045  1.00  8.24           N  
ATOM   4268  CA  GLY B 202      -9.439  11.833  19.658  1.00  8.57           C  
ATOM   4269  C   GLY B 202      -8.275  11.405  18.791  1.00  7.32           C  
ATOM   4270  O   GLY B 202      -7.252  12.092  18.729  1.00  8.53           O  
ATOM   4271  N   VAL B 203      -8.447  10.294  18.078  1.00  7.24           N  
ATOM   4272  CA  VAL B 203      -7.379   9.770  17.208  1.00  9.27           C  
ATOM   4273  C   VAL B 203      -7.222  10.636  15.945  1.00  6.95           C  
ATOM   4274  O   VAL B 203      -6.114  11.038  15.598  1.00  7.42           O  
ATOM   4275  CB  VAL B 203      -7.643   8.265  16.848  1.00  7.92           C  
ATOM   4276  CG1 VAL B 203      -6.450   7.667  16.114  1.00  8.18           C  
ATOM   4277  CG2 VAL B 203      -7.953   7.447  18.137  1.00  7.84           C  
ATOM   4278  N   GLY B 204      -8.348  10.953  15.309  1.00  7.72           N  
ATOM   4279  CA  GLY B 204      -8.323  11.763  14.103  1.00 10.05           C  
ATOM   4280  C   GLY B 204      -7.775  13.161  14.333  1.00 10.07           C  
ATOM   4281  O   GLY B 204      -7.026  13.678  13.516  1.00  8.50           O  
ATOM   4282  N   LEU B 205      -8.160  13.785  15.438  1.00  9.77           N  
ATOM   4283  CA  LEU B 205      -7.654  15.130  15.723  1.00  8.82           C  
ATOM   4284  C   LEU B 205      -6.156  15.055  16.007  1.00 10.97           C  
ATOM   4285  O   LEU B 205      -5.440  15.985  15.721  1.00  9.23           O  
ATOM   4286  CB  LEU B 205      -8.403  15.758  16.895  1.00  9.16           C  
ATOM   4287  CG  LEU B 205      -9.836  16.202  16.580  1.00 10.09           C  
ATOM   4288  CD1 LEU B 205     -10.559  16.609  17.847  1.00 15.00           C  
ATOM   4289  CD2 LEU B 205      -9.824  17.358  15.597  1.00 10.14           C  
ATOM   4290  N   SER B 206      -5.700  13.943  16.578  1.00  8.09           N  
ATOM   4291  CA  SER B 206      -4.278  13.764  16.832  1.00  9.19           C  
ATOM   4292  C   SER B 206      -3.563  13.605  15.487  1.00  7.61           C  
ATOM   4293  O   SER B 206      -2.413  14.021  15.353  1.00  9.03           O  
ATOM   4294  CB  SER B 206      -4.044  12.555  17.751  1.00  7.61           C  
ATOM   4295  OG  SER B 206      -4.542  12.847  19.054  1.00  7.41           O  
ATOM   4296  N   ALA B 207      -4.235  13.011  14.500  1.00  8.49           N  
ATOM   4297  CA  ALA B 207      -3.656  12.878  13.159  1.00  9.65           C  
ATOM   4298  C   ALA B 207      -3.533  14.288  12.538  1.00 10.48           C  
ATOM   4299  O   ALA B 207      -2.582  14.580  11.829  1.00  8.39           O  
ATOM   4300  CB  ALA B 207      -4.499  11.954  12.262  1.00 10.20           C  
ATOM   4301  N   VAL B 208      -4.514  15.143  12.816  1.00  9.66           N  
ATOM   4302  CA  VAL B 208      -4.470  16.533  12.319  1.00  8.03           C  
ATOM   4303  C   VAL B 208      -3.249  17.206  12.960  1.00  9.95           C  
ATOM   4304  O   VAL B 208      -2.464  17.850  12.270  1.00 10.64           O  
ATOM   4305  CB  VAL B 208      -5.775  17.295  12.653  1.00  7.76           C  
ATOM   4306  CG1 VAL B 208      -5.613  18.819  12.426  1.00 10.49           C  
ATOM   4307  CG2 VAL B 208      -6.914  16.756  11.782  1.00  8.64           C  
ATOM   4308  N   MET B 209      -3.032  16.989  14.254  1.00  8.09           N  
ATOM   4309  CA  MET B 209      -1.864  17.575  14.898  1.00 10.40           C  
ATOM   4310  C   MET B 209      -0.565  17.044  14.260  1.00 12.33           C  
ATOM   4311  O   MET B 209       0.418  17.788  14.117  1.00 10.12           O  
ATOM   4312  CB  MET B 209      -1.840  17.274  16.406  1.00  9.46           C  
ATOM   4313  CG  MET B 209      -3.006  17.869  17.185  1.00 10.77           C  
ATOM   4314  SD  MET B 209      -2.953  17.335  18.908  1.00 11.94           S  
ATOM   4315  CE  MET B 209      -1.511  18.245  19.511  1.00 13.85           C  
ATOM   4316  N   GLY B 210      -0.563  15.759  13.886  1.00  7.17           N  
ATOM   4317  CA  GLY B 210       0.623  15.166  13.278  1.00  8.22           C  
ATOM   4318  C   GLY B 210       0.919  15.760  11.911  1.00 10.66           C  
ATOM   4319  O   GLY B 210       2.076  16.021  11.570  1.00 11.47           O  
ATOM   4320  N   CYS B 211      -0.130  15.975  11.130  1.00  8.21           N  
ATOM   4321  CA  CYS B 211       0.042  16.549   9.808  1.00  8.08           C  
ATOM   4322  C   CYS B 211       0.618  17.955   9.931  1.00 13.01           C  
ATOM   4323  O   CYS B 211       1.493  18.343   9.167  1.00 12.70           O  
ATOM   4324  CB  CYS B 211      -1.278  16.568   9.021  1.00 11.41           C  
ATOM   4325  SG  CYS B 211      -1.871  14.923   8.521  1.00 10.48           S  
ATOM   4326  N   LYS B 212       0.123  18.715  10.898  1.00 10.96           N  
ATOM   4327  CA  LYS B 212       0.611  20.075  11.110  1.00 12.53           C  
ATOM   4328  C   LYS B 212       2.070  20.062  11.559  1.00 12.65           C  
ATOM   4329  O   LYS B 212       2.880  20.876  11.099  1.00 14.32           O  
ATOM   4330  CB  LYS B 212      -0.242  20.793  12.165  1.00 12.59           C  
ATOM   4331  CG  LYS B 212       0.163  22.262  12.378  1.00 15.48           C  
ATOM   4332  CD  LYS B 212      -0.656  22.939  13.471  1.00 20.80           C  
ATOM   4333  CE  LYS B 212      -0.155  24.366  13.686  1.00 22.74           C  
ATOM   4334  NZ  LYS B 212      -0.637  24.970  14.970  1.00 26.31           N  
ATOM   4335  N   ALA B 213       2.400  19.150  12.472  1.00 11.90           N  
ATOM   4336  CA  ALA B 213       3.767  19.055  12.966  1.00 14.91           C  
ATOM   4337  C   ALA B 213       4.718  18.699  11.833  1.00 14.43           C  
ATOM   4338  O   ALA B 213       5.851  19.174  11.810  1.00 15.87           O  
ATOM   4339  CB  ALA B 213       3.878  18.026  14.073  1.00 12.36           C  
ATOM   4340  N   ALA B 214       4.234  17.906  10.876  1.00  9.82           N  
ATOM   4341  CA  ALA B 214       5.051  17.471   9.758  1.00 12.14           C  
ATOM   4342  C   ALA B 214       5.196  18.532   8.683  1.00 15.40           C  
ATOM   4343  O   ALA B 214       5.914  18.323   7.693  1.00 15.56           O  
ATOM   4344  CB  ALA B 214       4.493  16.193   9.165  1.00 10.73           C  
ATOM   4345  N   GLY B 215       4.489  19.644   8.865  1.00 13.39           N  
ATOM   4346  CA  GLY B 215       4.573  20.745   7.927  1.00 16.01           C  
ATOM   4347  C   GLY B 215       3.644  20.750   6.721  1.00 15.48           C  
ATOM   4348  O   GLY B 215       3.911  21.468   5.758  1.00 14.18           O  
ATOM   4349  N   ALA B 216       2.563  19.971   6.748  1.00 14.31           N  
ATOM   4350  CA  ALA B 216       1.635  19.949   5.610  1.00 14.22           C  
ATOM   4351  C   ALA B 216       1.127  21.358   5.291  1.00 12.86           C  
ATOM   4352  O   ALA B 216       0.922  22.167   6.199  1.00 12.59           O  
ATOM   4353  CB  ALA B 216       0.446  19.020   5.894  1.00 14.59           C  
ATOM   4354  N   ALA B 217       0.938  21.649   4.006  1.00 13.21           N
[truncated: 211,168 more chars]
