# Supplementary material for: Mapping small molecule binding data to structural domains
Source: BMC Bioinformatics. 2012 Dec 7;13(Suppl 17):S11. doi: 10.1186/1471-2105-13-S17-S11 (PMC3521243; doi:10.1186/1471-2105-13-S17-S11)
Supplement: Additional file 4 — Session files of small molecule binding at the interface of Pfam-A domains. Zipped folder containing Qt-MG session files and required PDB files. [file 1471-2105-13-S17-S11-S4.zip › additional_file_5/1zdp.pdb]

HEADER    HYDROLASE                               14-APR-05   1ZDP              
TITLE     CRYSTAL STRUCTURE ANALYSIS OF THERMOLYSIN COMPLEXED WITH              
TITLE    2 THE INHIBITOR (S)-THIORPHAN                                          
COMPND    MOL_ID: 1;                                                            
COMPND   2 MOLECULE: THERMOLYSIN;                                               
COMPND   3 CHAIN: E;                                                            
COMPND   4 SYNONYM: THERMOSTABLE NEUTRAL PROTEINASE;                            
COMPND   5 EC: 3.4.24.27                                                        
SOURCE    MOL_ID: 1;                                                            
SOURCE   2 ORGANISM_SCIENTIFIC: BACILLUS THERMOPROTEOLYTICUS;                   
SOURCE   3 ORGANISM_TAXID: 1427                                                 
KEYWDS    ENZYME-INHIBITOR COMPLEX; ZINC ENDOPEPTIDASE; GAMMA TURN;             
KEYWDS   2 THERMOSTABLE, HYDROLASE                                              
EXPDTA    X-RAY DIFFRACTION                                                     
AUTHOR    S.L.RODERICK,M.C.FOURNIE-ZALUSKI,B.P.ROQUES,B.W.MATTHEWS              
REVDAT   2   24-FEB-09 1ZDP    1       VERSN                                    
REVDAT   1   26-APR-05 1ZDP    0                                                
JRNL        AUTH   S.L.RODERICK,M.C.FOURNIE-ZALUSKI,B.P.ROQUES,                 
JRNL        AUTH 2 B.W.MATTHEWS                                                 
JRNL        TITL   THIORPHAN AND RETRO-THIORPHAN DISPLAY EQUIVALENT             
JRNL        TITL 2 INTERACTIONS WHEN BOUND TO CRYSTALLINE THERMOLYSIN           
JRNL        REF    BIOCHEMISTRY                  V.  28  1493 1989              
JRNL        REFN                   ISSN 0006-2960                               
JRNL        PMID   2719912                                                      
JRNL        DOI    10.1021/BI00430A011                                          
REMARK   1                                                                      
REMARK   2                                                                      
REMARK   2 RESOLUTION.    1.70 ANGSTROMS.                                       
REMARK   3                                                                      
REMARK   3 REFINEMENT.                                                          
REMARK   3   PROGRAM     : TNT V. 3-D                                           
REMARK   3   AUTHORS     : TRONRUD,TEN EYCK,MATTHEWS                            
REMARK   3                                                                      
REMARK   3  DATA USED IN REFINEMENT.                                            
REMARK   3   RESOLUTION RANGE HIGH (ANGSTROMS) : 1.70                           
REMARK   3   RESOLUTION RANGE LOW  (ANGSTROMS) : 10.00                          
REMARK   3   DATA CUTOFF            (SIGMA(F)) : 0.000                          
REMARK   3   COMPLETENESS FOR RANGE        (%) : 68.0                           
REMARK   3   NUMBER OF REFLECTIONS             : 25988                          
REMARK   3                                                                      
REMARK   3  USING DATA ABOVE SIGMA CUTOFF.                                      
REMARK   3   CROSS-VALIDATION METHOD          : NONE                            
REMARK   3   FREE R VALUE TEST SET SELECTION  : NULL                            
REMARK   3   R VALUE     (WORKING + TEST SET) : 0.183                           
REMARK   3   R VALUE            (WORKING SET) : 0.183                           
REMARK   3   FREE R VALUE                     : NULL                            
REMARK   3   FREE R VALUE TEST SET SIZE   (%) : NULL                            
REMARK   3   FREE R VALUE TEST SET COUNT      : NULL                            
REMARK   3                                                                      
REMARK   3  USING ALL DATA, NO SIGMA CUTOFF.                                    
REMARK   3   R VALUE   (WORKING + TEST SET, NO CUTOFF) : 0.1830                 
REMARK   3   R VALUE          (WORKING SET, NO CUTOFF) : 0.1830                 
REMARK   3   FREE R VALUE                  (NO CUTOFF) : NULL                   
REMARK   3   FREE R VALUE TEST SET SIZE (%, NO CUTOFF) : NULL                   
REMARK   3   FREE R VALUE TEST SET COUNT   (NO CUTOFF) : NULL                   
REMARK   3   TOTAL NUMBER OF REFLECTIONS   (NO CUTOFF) : 25988                  
REMARK   3                                                                      
REMARK   3  NUMBER OF NON-HYDROGEN ATOMS USED IN REFINEMENT.                    
REMARK   3   PROTEIN ATOMS            : 2432                                    
REMARK   3   NUCLEIC ACID ATOMS       : 0                                       
REMARK   3   HETEROGEN ATOMS          : 22                                      
REMARK   3   SOLVENT ATOMS            : 161                                     
REMARK   3                                                                      
REMARK   3  WILSON B VALUE (FROM FCALC, A**2) : 14.600                          
REMARK   3                                                                      
REMARK   3  RMS DEVIATIONS FROM IDEAL VALUES.    RMS    WEIGHT  COUNT           
REMARK   3   BOND LENGTHS                 (A) : 0.020 ; NULL  ; 2508            
REMARK   3   BOND ANGLES            (DEGREES) : 3.530 ; NULL  ; 3405            
REMARK   3   TORSION ANGLES         (DEGREES) : 16.712; NULL  ; 1440            
REMARK   3   PSEUDOROTATION ANGLES  (DEGREES) : NULL  ; NULL  ; NULL            
REMARK   3   TRIGONAL CARBON PLANES       (A) : 0.013 ; NULL  ; 67              
REMARK   3   GENERAL PLANES               (A) : 0.015 ; NULL  ; 376             
REMARK   3   ISOTROPIC THERMAL FACTORS (A**2) : 4.228 ; NULL  ; 2491            
REMARK   3   NON-BONDED CONTACTS          (A) : 0.062 ; NULL  ; 13              
REMARK   3                                                                      
REMARK   3  INCORRECT CHIRAL-CENTERS (COUNT) : 0                                
REMARK   3                                                                      
REMARK   3  BULK SOLVENT MODELING.                                              
REMARK   3   METHOD USED : NULL                                                 
REMARK   3   KSOL        : NULL                                                 
REMARK   3   BSOL        : NULL                                                 
REMARK   3                                                                      
REMARK   3  RESTRAINT LIBRARIES.                                                
REMARK   3   STEREOCHEMISTRY : TNT VERSION 1.0                                  
REMARK   3   ISOTROPIC THERMAL FACTOR RESTRAINTS : ISOTROPIC                    
REMARK   3                                                                      
REMARK   3  OTHER REFINEMENT REMARKS: 35 CYCLES OF CONJUGATE GRADIENT           
REMARK   3  REFINEMENT                                                          
REMARK   4                                                                      
REMARK   4 1ZDP COMPLIES WITH FORMAT V. 3.15, 01-DEC-08                         
REMARK 100                                                                      
REMARK 100 THIS ENTRY HAS BEEN PROCESSED BY RCSB ON 21-APR-05.                  
REMARK 100 THE RCSB ID CODE IS RCSB032602.                                      
REMARK 200                                                                      
REMARK 200 EXPERIMENTAL DETAILS                                                 
REMARK 200  EXPERIMENT TYPE                : X-RAY DIFFRACTION                  
REMARK 200  DATE OF DATA COLLECTION        : 1987                               
REMARK 200  TEMPERATURE           (KELVIN) : 298.0                              
REMARK 200  PH                             : 7.20                               
REMARK 200  NUMBER OF CRYSTALS USED        : 1                                  
REMARK 200                                                                      
REMARK 200  SYNCHROTRON              (Y/N) : N                                  
REMARK 200  RADIATION SOURCE               : ROTATING ANODE                     
REMARK 200  BEAMLINE                       : NULL                               
REMARK 200  X-RAY GENERATOR MODEL          : ELLIOTT GX-21                      
REMARK 200  MONOCHROMATIC OR LAUE    (M/L) : M                                  
REMARK 200  WAVELENGTH OR RANGE        (A) : 1.5418                             
REMARK 200  MONOCHROMATOR                  : GRAPHITE                           
REMARK 200  OPTICS                         : GRAPHITE MONOCHROMATOR,            
REMARK 200                                   COLLIMATING SLITS                  
REMARK 200                                                                      
REMARK 200  DETECTOR TYPE                  : FILM                               
REMARK 200  DETECTOR MANUFACTURER          : KODAK                              
REMARK 200  INTENSITY-INTEGRATION SOFTWARE : OSCTST                             
REMARK 200  DATA SCALING SOFTWARE          : CCP4 (AGROVATA, ROTAVATA)          
REMARK 200                                                                      
REMARK 200  NUMBER OF UNIQUE REFLECTIONS   : 26142                              
REMARK 200  RESOLUTION RANGE HIGH      (A) : 1.700                              
REMARK 200  RESOLUTION RANGE LOW       (A) : 30.000                             
REMARK 200  REJECTION CRITERIA  (SIGMA(I)) : 0.000                              
REMARK 200                                                                      
REMARK 200 OVERALL.                                                             
REMARK 200  COMPLETENESS FOR RANGE     (%) : 68.0                               
REMARK 200  DATA REDUNDANCY                : 2.100                              
REMARK 200  R MERGE                    (I) : 0.09800                            
REMARK 200  R SYM                      (I) : 0.03800                            
REMARK 200  <I/SIGMA(I)> FOR THE DATA SET  : NULL                               
REMARK 200                                                                      
REMARK 200 IN THE HIGHEST RESOLUTION SHELL.                                     
REMARK 200  HIGHEST RESOLUTION SHELL, RANGE HIGH (A) : NULL                     
REMARK 200  HIGHEST RESOLUTION SHELL, RANGE LOW  (A) : NULL                     
REMARK 200  COMPLETENESS FOR SHELL     (%) : NULL                               
REMARK 200  DATA REDUNDANCY IN SHELL       : NULL                               
REMARK 200  R MERGE FOR SHELL          (I) : NULL                               
REMARK 200  R SYM FOR SHELL            (I) : NULL                               
REMARK 200  <I/SIGMA(I)> FOR SHELL         : NULL                               
REMARK 200                                                                      
REMARK 200 DIFFRACTION PROTOCOL: SINGLE WAVELENGTH                              
REMARK 200 METHOD USED TO DETERMINE THE STRUCTURE: FOURIER SYNTHESIS            
REMARK 200 SOFTWARE USED: TNT                                                   
REMARK 200 STARTING MODEL: PDB ENTRY 3TLN                                       
REMARK 200                                                                      
REMARK 200 REMARK: NULL                                                         
REMARK 280                                                                      
REMARK 280 CRYSTAL                                                              
REMARK 280 SOLVENT CONTENT, VS   (%): 49.00                                     
REMARK 280 MATTHEWS COEFFICIENT, VM (ANGSTROMS**3/DA): 2.43                     
REMARK 280                                                                      
REMARK 280 CRYSTALLIZATION CONDITIONS: TRIS ACETATE, CALCIUM ACETATE,           
REMARK 280  DMSO, PH 7.20, DILUTION WITH H2O, TEMPERATURE 277K                  
REMARK 290                                                                      
REMARK 290 CRYSTALLOGRAPHIC SYMMETRY                                            
REMARK 290 SYMMETRY OPERATORS FOR SPACE GROUP: P 61 2 2                         
REMARK 290                                                                      
REMARK 290      SYMOP   SYMMETRY                                                
REMARK 290     NNNMMM   OPERATOR                                                
REMARK 290       1555   X,Y,Z                                                   
REMARK 290       2555   -Y,X-Y,Z+1/3                                            
REMARK 290       3555   -X+Y,-X,Z+2/3                                           
REMARK 290       4555   -X,-Y,Z+1/2                                             
REMARK 290       5555   Y,-X+Y,Z+5/6                                            
REMARK 290       6555   X-Y,X,Z+1/6                                             
REMARK 290       7555   Y,X,-Z+1/3                                              
REMARK 290       8555   X-Y,-Y,-Z                                               
REMARK 290       9555   -X,-X+Y,-Z+2/3                                          
REMARK 290      10555   -Y,-X,-Z+5/6                                            
REMARK 290      11555   -X+Y,Y,-Z+1/2                                           
REMARK 290      12555   X,X-Y,-Z+1/6                                            
REMARK 290                                                                      
REMARK 290     WHERE NNN -> OPERATOR NUMBER                                     
REMARK 290           MMM -> TRANSLATION VECTOR                                  
REMARK 290                                                                      
REMARK 290 CRYSTALLOGRAPHIC SYMMETRY TRANSFORMATIONS                            
REMARK 290 THE FOLLOWING TRANSFORMATIONS OPERATE ON THE ATOM/HETATM             
REMARK 290 RECORDS IN THIS ENTRY TO PRODUCE CRYSTALLOGRAPHICALLY                
REMARK 290 RELATED MOLECULES.                                                   
REMARK 290   SMTRY1   1  1.000000  0.000000  0.000000        0.00000            
REMARK 290   SMTRY2   1  0.000000  1.000000  0.000000        0.00000            
REMARK 290   SMTRY3   1  0.000000  0.000000  1.000000        0.00000            
REMARK 290   SMTRY1   2 -0.500000 -0.866025  0.000000        0.00000            
REMARK 290   SMTRY2   2  0.866025 -0.500000  0.000000        0.00000            
REMARK 290   SMTRY3   2  0.000000  0.000000  1.000000       44.03333            
REMARK 290   SMTRY1   3 -0.500000  0.866025  0.000000        0.00000            
REMARK 290   SMTRY2   3 -0.866025 -0.500000  0.000000        0.00000            
REMARK 290   SMTRY3   3  0.000000  0.000000  1.000000       88.06667            
REMARK 290   SMTRY1   4 -1.000000  0.000000  0.000000        0.00000            
REMARK 290   SMTRY2   4  0.000000 -1.000000  0.000000        0.00000            
REMARK 290   SMTRY3   4  0.000000  0.000000  1.000000       66.05000            
REMARK 290   SMTRY1   5  0.500000  0.866025  0.000000        0.00000            
REMARK 290   SMTRY2   5 -0.866025  0.500000  0.000000        0.00000            
REMARK 290   SMTRY3   5  0.000000  0.000000  1.000000      110.08333            
REMARK 290   SMTRY1   6  0.500000 -0.866025  0.000000        0.00000            
REMARK 290   SMTRY2   6  0.866025  0.500000  0.000000        0.00000            
REMARK 290   SMTRY3   6  0.000000  0.000000  1.000000       22.01667            
REMARK 290   SMTRY1   7 -0.500000  0.866025  0.000000        0.00000            
REMARK 290   SMTRY2   7  0.866025  0.500000  0.000000        0.00000            
REMARK 290   SMTRY3   7  0.000000  0.000000 -1.000000       44.03333            
REMARK 290   SMTRY1   8  1.000000  0.000000  0.000000        0.00000            
REMARK 290   SMTRY2   8  0.000000 -1.000000  0.000000        0.00000            
REMARK 290   SMTRY3   8  0.000000  0.000000 -1.000000        0.00000            
REMARK 290   SMTRY1   9 -0.500000 -0.866025  0.000000        0.00000            
REMARK 290   SMTRY2   9 -0.866025  0.500000  0.000000        0.00000            
REMARK 290   SMTRY3   9  0.000000  0.000000 -1.000000       88.06667            
REMARK 290   SMTRY1  10  0.500000 -0.866025  0.000000        0.00000            
REMARK 290   SMTRY2  10 -0.866025 -0.500000  0.000000        0.00000            
REMARK 290   SMTRY3  10  0.000000  0.000000 -1.000000      110.08333            
REMARK 290   SMTRY1  11 -1.000000  0.000000  0.000000        0.00000            
REMARK 290   SMTRY2  11  0.000000  1.000000  0.000000        0.00000            
REMARK 290   SMTRY3  11  0.000000  0.000000 -1.000000       66.05000            
REMARK 290   SMTRY1  12  0.500000  0.866025  0.000000        0.00000            
REMARK 290   SMTRY2  12  0.866025 -0.500000  0.000000        0.00000            
REMARK 290   SMTRY3  12  0.000000  0.000000 -1.000000       22.01667            
REMARK 290                                                                      
REMARK 290 REMARK: NULL                                                         
REMARK 300                                                                      
REMARK 300 BIOMOLECULE: 1                                                       
REMARK 300 SEE REMARK 350 FOR THE AUTHOR PROVIDED AND/OR PROGRAM                
REMARK 300 GENERATED ASSEMBLY INFORMATION FOR THE STRUCTURE IN                  
REMARK 300 THIS ENTRY. THE REMARK MAY ALSO PROVIDE INFORMATION ON               
REMARK 300 BURIED SURFACE AREA.                                                 
REMARK 300 REMARK: THE ENZYME ACTS AS A MONOMER.                                
REMARK 350                                                                      
REMARK 350 COORDINATES FOR A COMPLETE MULTIMER REPRESENTING THE KNOWN           
REMARK 350 BIOLOGICALLY SIGNIFICANT OLIGOMERIZATION STATE OF THE                
REMARK 350 MOLECULE CAN BE GENERATED BY APPLYING BIOMT TRANSFORMATIONS          
REMARK 350 GIVEN BELOW.  BOTH NON-CRYSTALLOGRAPHIC AND                          
REMARK 350 CRYSTALLOGRAPHIC OPERATIONS ARE GIVEN.                               
REMARK 350                                                                      
REMARK 350 BIOMOLECULE: 1                                                       
REMARK 350 AUTHOR DETERMINED BIOLOGICAL UNIT: MONOMERIC                         
REMARK 350 APPLY THE FOLLOWING TO CHAINS: E                                     
REMARK 350   BIOMT1   1  1.000000  0.000000  0.000000        0.00000            
REMARK 350   BIOMT2   1  0.000000  1.000000  0.000000        0.00000            
REMARK 350   BIOMT3   1  0.000000  0.000000  1.000000        0.00000            
REMARK 500                                                                      
REMARK 500 GEOMETRY AND STEREOCHEMISTRY                                         
REMARK 500 SUBTOPIC: CLOSE CONTACTS IN SAME ASYMMETRIC UNIT                     
REMARK 500                                                                      
REMARK 500 THE FOLLOWING ATOMS ARE IN CLOSE CONTACT.                            
REMARK 500                                                                      
REMARK 500  ATM1  RES C  SSEQI   ATM2  RES C  SSEQI           DISTANCE          
REMARK 500   NH1  ARG E   269     OD2  ASP E   294              2.16            
REMARK 500                                                                      
REMARK 500 REMARK: NULL                                                         
REMARK 500                                                                      
REMARK 500 GEOMETRY AND STEREOCHEMISTRY                                         
REMARK 500 SUBTOPIC: COVALENT BOND LENGTHS                                      
REMARK 500                                                                      
REMARK 500 THE STEREOCHEMICAL PARAMETERS OF THE FOLLOWING RESIDUES              
REMARK 500 HAVE VALUES WHICH DEVIATE FROM EXPECTED VALUES BY MORE               
REMARK 500 THAN 6*RMSD (M=MODEL NUMBER; RES=RESIDUE NAME; C=CHAIN               
REMARK 500 IDENTIFIER; SSEQ=SEQUENCE NUMBER; I=INSERTION CODE).                 
REMARK 500                                                                      
REMARK 500 STANDARD TABLE:                                                      
REMARK 500 FORMAT: (10X,I3,1X,2(A3,1X,A1,I4,A1,1X,A4,3X),1X,F6.3)               
REMARK 500                                                                      
REMARK 500 EXPECTED VALUES PROTEIN: ENGH AND HUBER, 1999                        
REMARK 500 EXPECTED VALUES NUCLEIC ACID: CLOWNEY ET AL 1996                     
REMARK 500                                                                      
REMARK 500  M RES CSSEQI ATM1   RES CSSEQI ATM2   DEVIATION                     
REMARK 500    SER E  53   CB    SER E  53   OG     -0.086                       
REMARK 500    GLU E 160   CD    GLU E 160   OE2     0.075                       
REMARK 500    GLU E 187   CD    GLU E 187   OE2     0.103                       
REMARK 500    GLU E 190   CD    GLU E 190   OE2     0.077                       
REMARK 500                                                                      
REMARK 500 REMARK: NULL                                                         
REMARK 500                                                                      
REMARK 500 GEOMETRY AND STEREOCHEMISTRY                                         
REMARK 500 SUBTOPIC: COVALENT BOND ANGLES                                       
REMARK 500                                                                      
REMARK 500 THE STEREOCHEMICAL PARAMETERS OF THE FOLLOWING RESIDUES              
REMARK 500 HAVE VALUES WHICH DEVIATE FROM EXPECTED VALUES BY MORE               
REMARK 500 THAN 6*RMSD (M=MODEL NUMBER; RES=RESIDUE NAME; C=CHAIN               
REMARK 500 IDENTIFIER; SSEQ=SEQUENCE NUMBER; I=INSERTION CODE).                 
REMARK 500                                                                      
REMARK 500 STANDARD TABLE:                                                      
REMARK 500 FORMAT: (10X,I3,1X,A3,1X,A1,I4,A1,3(1X,A4,2X),12X,F5.1)              
REMARK 500                                                                      
REMARK 500 EXPECTED VALUES PROTEIN: ENGH AND HUBER, 1999                        
REMARK 500 EXPECTED VALUES NUCLEIC ACID: CLOWNEY ET AL 1996                     
REMARK 500                                                                      
REMARK 500  M RES CSSEQI ATM1   ATM2   ATM3                                     
REMARK 500    THR E   4   OG1 -  CB  -  CG2 ANGL. DEV. = -16.6 DEGREES          
REMARK 500    THR E   6   OG1 -  CB  -  CG2 ANGL. DEV. = -15.3 DEGREES          
REMARK 500    ASP E  16   CB  -  CG  -  OD1 ANGL. DEV. =   9.0 DEGREES          
REMARK 500    ASP E  16   CB  -  CG  -  OD2 ANGL. DEV. =  -7.7 DEGREES          
REMARK 500    TYR E  24   CG  -  CD1 -  CE1 ANGL. DEV. =   6.7 DEGREES          
REMARK 500    THR E  26   N   -  CA  -  CB  ANGL. DEV. =  12.3 DEGREES          
REMARK 500    TYR E  42   CZ  -  CE2 -  CD2 ANGL. DEV. =  -6.5 DEGREES          
REMARK 500    SER E  53   CB  -  CA  -  C   ANGL. DEV. = -14.7 DEGREES          
REMARK 500    ASP E  57   CB  -  CG  -  OD1 ANGL. DEV. =  14.8 DEGREES          
REMARK 500    ASP E  57   CB  -  CG  -  OD2 ANGL. DEV. = -10.3 DEGREES          
REMARK 500    GLN E  61   CA  -  CB  -  CG  ANGL. DEV. = -15.0 DEGREES          
REMARK 500    TYR E  66   CB  -  CG  -  CD1 ANGL. DEV. =   5.1 DEGREES          
REMARK 500    TYR E  75   CB  -  CG  -  CD1 ANGL. DEV. =  -4.9 DEGREES          
REMARK 500    TYR E  75   CG  -  CD1 -  CE1 ANGL. DEV. =  -5.4 DEGREES          
REMARK 500    ASP E  82   CB  -  CG  -  OD1 ANGL. DEV. =   8.7 DEGREES          
REMARK 500    ASP E  82   CB  -  CG  -  OD2 ANGL. DEV. =  -7.3 DEGREES          
REMARK 500    TYR E  93   CB  -  CG  -  CD2 ANGL. DEV. =  -3.9 DEGREES          
REMARK 500    ARG E 101   CG  -  CD  -  NE  ANGL. DEV. = -15.2 DEGREES          
REMARK 500    SER E 103   N   -  CA  -  CB  ANGL. DEV. =   9.8 DEGREES          
REMARK 500    ALA E 113   N   -  CA  -  CB  ANGL. DEV. =   9.6 DEGREES          
REMARK 500    TYR E 122   CG  -  CD1 -  CE1 ANGL. DEV. =  -7.1 DEGREES          
REMARK 500    TYR E 122   CG  -  CD2 -  CE2 ANGL. DEV. =   6.7 DEGREES          
REMARK 500    TYR E 122   CD1 -  CE1 -  CZ  ANGL. DEV. =   7.2 DEGREES          
REMARK 500    TYR E 122   CZ  -  CE2 -  CD2 ANGL. DEV. =  -6.0 DEGREES          
REMARK 500    ASP E 124   CB  -  CG  -  OD2 ANGL. DEV. =  -7.2 DEGREES          
REMARK 500    GLN E 128   N   -  CA  -  CB  ANGL. DEV. = -11.0 DEGREES          
REMARK 500    ILE E 156   CA  -  CB  -  CG2 ANGL. DEV. =  12.7 DEGREES          
REMARK 500    ASP E 185   CB  -  CG  -  OD1 ANGL. DEV. =   6.1 DEGREES          
REMARK 500    ASP E 185   CB  -  CG  -  OD2 ANGL. DEV. =  -7.2 DEGREES          
REMARK 500    GLY E 196   C   -  N   -  CA  ANGL. DEV. = -14.1 DEGREES          
REMARK 500    ASP E 200   CB  -  CG  -  OD1 ANGL. DEV. =   6.0 DEGREES          
REMARK 500    ASP E 200   CB  -  CG  -  OD2 ANGL. DEV. =  -5.6 DEGREES          
REMARK 500    ARG E 203   NE  -  CZ  -  NH2 ANGL. DEV. =  -3.1 DEGREES          
REMARK 500    ASP E 207   CB  -  CG  -  OD1 ANGL. DEV. =  10.2 DEGREES          
REMARK 500    ASP E 207   CB  -  CG  -  OD2 ANGL. DEV. =  -9.9 DEGREES          
REMARK 500    TYR E 211   CB  -  CG  -  CD2 ANGL. DEV. =  -9.9 DEGREES          
REMARK 500    TYR E 211   CB  -  CG  -  CD1 ANGL. DEV. =   4.9 DEGREES          
REMARK 500    PRO E 214   N   -  CA  -  CB  ANGL. DEV. =   7.3 DEGREES          
REMARK 500    ARG E 220   CA  -  CB  -  CG  ANGL. DEV. =  14.5 DEGREES          
REMARK 500    ARG E 220   CD  -  NE  -  CZ  ANGL. DEV. =  11.7 DEGREES          
REMARK 500    ARG E 220   NE  -  CZ  -  NH1 ANGL. DEV. =   3.6 DEGREES          
REMARK 500    ARG E 220   NE  -  CZ  -  NH2 ANGL. DEV. =  -3.3 DEGREES          
REMARK 500    TYR E 221   CB  -  CG  -  CD1 ANGL. DEV. =  -3.8 DEGREES          
REMARK 500    ASP E 226   CB  -  CG  -  OD1 ANGL. DEV. =   6.4 DEGREES          
REMARK 500    ASP E 226   CB  -  CG  -  OD2 ANGL. DEV. =  -5.8 DEGREES          
REMARK 500    TYR E 242   CB  -  CG  -  CD2 ANGL. DEV. =  -5.2 DEGREES          
REMARK 500    THR E 249   CA  -  CB  -  CG2 ANGL. DEV. =  -8.9 DEGREES          
REMARK 500    TYR E 251   CB  -  CG  -  CD1 ANGL. DEV. =  -3.9 DEGREES          
REMARK 500    ARG E 260   NE  -  CZ  -  NH1 ANGL. DEV. =   5.2 DEGREES          
REMARK 500    ARG E 260   NE  -  CZ  -  NH2 ANGL. DEV. =  -5.6 DEGREES          
REMARK 500                                                                      
REMARK 500 THIS ENTRY HAS      65 ANGLE DEVIATIONS.                             
REMARK 500                                                                      
REMARK 500 REMARK: NULL                                                         
REMARK 500                                                                      
REMARK 500 GEOMETRY AND STEREOCHEMISTRY                                         
REMARK 500 SUBTOPIC: TORSION ANGLES                                             
REMARK 500                                                                      
REMARK 500 TORSION ANGLES OUTSIDE THE EXPECTED RAMACHANDRAN REGIONS:            
REMARK 500 (M=MODEL NUMBER; RES=RESIDUE NAME; C=CHAIN IDENTIFIER;               
REMARK 500 SSEQ=SEQUENCE NUMBER; I=INSERTION CODE).                             
REMARK 500                                                                      
REMARK 500 STANDARD TABLE:                                                      
REMARK 500 FORMAT:(10X,I3,1X,A3,1X,A1,I4,A1,4X,F7.2,3X,F7.2)                    
REMARK 500                                                                      
REMARK 500 EXPECTED VALUES: GJ KLEYWEGT AND TA JONES (1996). PHI/PSI-           
REMARK 500 CHOLOGY: RAMACHANDRAN REVISITED. STRUCTURE 4, 1395 - 1400            
REMARK 500                                                                      
REMARK 500  M RES CSSEQI        PSI       PHI                                   
REMARK 500    SER E  25       84.18   -160.48                                   
REMARK 500    THR E  26      -58.18     78.05                                   
REMARK 500    PHE E  62       64.86   -117.27                                   
REMARK 500    SER E  92     -171.11     57.61                                   
REMARK 500    SER E 107     -159.97     56.85                                   
REMARK 500    ASN E 111       46.47    -93.95                                   
REMARK 500    SER E 118      -19.36   -140.30                                   
REMARK 500    THR E 152     -101.20   -110.85                                   
REMARK 500    ASN E 159     -143.34     56.66                                   
REMARK 500    THR E 194       71.71     35.23                                   
REMARK 500    ASP E 207       85.30   -152.19                                   
REMARK 500                                                                      
REMARK 500 REMARK: NULL                                                         
REMARK 525                                                                      
REMARK 525 SOLVENT                                                              
REMARK 525                                                                      
REMARK 525 THE SOLVENT MOLECULES HAVE CHAIN IDENTIFIERS THAT                    
REMARK 525 INDICATE THE POLYMER CHAIN WITH WHICH THEY ARE MOST                  
REMARK 525 CLOSELY ASSOCIATED. THE REMARK LISTS ALL THE SOLVENT                 
REMARK 525 MOLECULES WHICH ARE MORE THAN 5A AWAY FROM THE                       
REMARK 525 NEAREST POLYMER CHAIN (M = MODEL NUMBER;                             
REMARK 525 RES=RESIDUE NAME; C=CHAIN IDENTIFIER; SSEQ=SEQUENCE                  
REMARK 525 NUMBER; I=INSERTION CODE):                                           
REMARK 525                                                                      
REMARK 525  M RES CSSEQI                                                        
REMARK 525    HOH E 441        DISTANCE =  5.43 ANGSTROMS                       
REMARK 620                                                                      
REMARK 620 METAL COORDINATION                                                   
REMARK 620  (M=MODEL NUMBER; RES=RESIDUE NAME; C=CHAIN IDENTIFIER;              
REMARK 620  SSEQ=SEQUENCE NUMBER; I=INSERTION CODE):                            
REMARK 620                                                                      
REMARK 620 COORDINATION ANGLES FOR:  M RES CSSEQI METAL                         
REMARK 620                              CA E1001  CA                            
REMARK 620 N RES CSSEQI ATOM                                                    
REMARK 620 1 ASP E 138   OD1                                                    
REMARK 620 2 GLU E 187   O    86.6                                              
REMARK 620 3 GLU E 190   OE1  85.0  79.1                                        
REMARK 620 4 GLU E 190   OE2  99.0 130.2  52.6                                  
REMARK 620 5 GLU E 177   OE1  76.8 141.4 132.5  87.2                            
REMARK 620 6 GLU E 177   OE2 121.7 144.3 121.2  70.8  46.3                      
REMARK 620 7 HOH E 346   O    96.9  72.9 151.7 152.6  74.8  81.8                
REMARK 620 8 ASP E 185   OD2 162.0  76.8  84.9  86.6 120.8  76.4  85.2          
REMARK 620 N                    1     2     3     4     5     6     7           
REMARK 620                                                                      
REMARK 620 COORDINATION ANGLES FOR:  M RES CSSEQI METAL                         
REMARK 620                              CA E1002  CA                            
REMARK 620 N RES CSSEQI ATOM                                                    
REMARK 620 1 GLU E 190   OE2                                                    
REMARK 620 2 ASP E 185   OD1  83.3                                              
REMARK 620 3 HOH E 475   O    92.9 100.6                                        
REMARK 620 4 GLU E 177   OE2  84.0  94.6 164.1                                  
REMARK 620 5 ASN E 183   O   174.9  93.0  91.2  92.8                            
REMARK 620 6 HOH E 353   O    92.7 172.8  73.6  90.9  91.3                      
REMARK 620 N                    1     2     3     4     5                       
REMARK 620                                                                      
REMARK 620 COORDINATION ANGLES FOR:  M RES CSSEQI METAL                         
REMARK 620                              CA E1003  CA                            
REMARK 620 N RES CSSEQI ATOM                                                    
REMARK 620 1 ASP E  57   OD1                                                    
REMARK 620 2 ASP E  57   OD2  49.9                                              
REMARK 620 3 ASP E  59   OD1 118.5  68.9                                        
REMARK 620 4 HOH E 419   O    84.4 133.1 156.9                                  
REMARK 620 5 GLN E  61   O    95.3  90.3  90.8  83.2                            
REMARK 620 6 HOH E 482   O   164.7 145.1  76.2  81.4  88.7                      
REMARK 620 7 HOH E 503   O    86.9  88.8  85.5 100.0 176.3  89.9                
REMARK 620 N                    1     2     3     4     5     6                 
REMARK 620                                                                      
REMARK 620 COORDINATION ANGLES FOR:  M RES CSSEQI METAL                         
REMARK 620                              CA E1004  CA                            
REMARK 620 N RES CSSEQI ATOM                                                    
REMARK 620 1 THR E 194   OG1                                                    
REMARK 620 2 TYR E 193   O    75.3                                              
REMARK 620 3 HOH E 354   O   125.1  81.5                                        
REMARK 620 4 HOH E 480   O   147.1  87.6  78.4                                  
REMARK 620 5 ILE E 197   O   107.4 148.2 117.7  73.2                            
REMARK 620 6 ASP E 200   OD1  77.3 125.2  77.0 134.5  85.4                      
REMARK 620 7 THR E 194   O    65.5  77.5 152.8  83.6  75.4 129.6                
REMARK 620 N                    1     2     3     4     5     6                 
REMARK 620                                                                      
REMARK 620 COORDINATION ANGLES FOR:  M RES CSSEQI METAL                         
REMARK 620                              ZN E1005  ZN                            
REMARK 620 N RES CSSEQI ATOM                                                    
REMARK 620 1 HIS E 142   NE2                                                    
REMARK 620 2 HIS E 146   NE2 100.8                                              
REMARK 620 3 GLU E 166   OE1 126.4  97.2                                        
REMARK 620 4 TIO E1006   SG1 116.3 112.8 101.7                                  
REMARK 620 N                    1     2     3                                   
REMARK 800                                                                      
REMARK 800 SITE                                                                 
REMARK 800 SITE_IDENTIFIER: AC1                                                 
REMARK 800 EVIDENCE_CODE: SOFTWARE                                              
REMARK 800 SITE_DESCRIPTION: BINDING SITE FOR RESIDUE CA E 1001                 
REMARK 800 SITE_IDENTIFIER: AC2                                                 
REMARK 800 EVIDENCE_CODE: SOFTWARE                                              
REMARK 800 SITE_DESCRIPTION: BINDING SITE FOR RESIDUE CA E 1002                 
REMARK 800 SITE_IDENTIFIER: AC3                                                 
REMARK 800 EVIDENCE_CODE: SOFTWARE                                              
REMARK 800 SITE_DESCRIPTION: BINDING SITE FOR RESIDUE CA E 1003                 
REMARK 800 SITE_IDENTIFIER: AC4                                                 
REMARK 800 EVIDENCE_CODE: SOFTWARE                                              
REMARK 800 SITE_DESCRIPTION: BINDING SITE FOR RESIDUE CA E 1004                 
REMARK 800 SITE_IDENTIFIER: AC5                                                 
REMARK 800 EVIDENCE_CODE: SOFTWARE                                              
REMARK 800 SITE_DESCRIPTION: BINDING SITE FOR RESIDUE ZN E 1005                 
REMARK 800 SITE_IDENTIFIER: AC6                                                 
REMARK 800 EVIDENCE_CODE: SOFTWARE                                              
REMARK 800 SITE_DESCRIPTION: BINDING SITE FOR RESIDUE TIO E 1006                
REMARK 900                                                                      
REMARK 900 RELATED ENTRIES                                                      
REMARK 900 RELATED ID: 1Z9G   RELATED DB: PDB                                   
DBREF  1ZDP E    1   316  UNP    P00800   THER_BACTH     233    548             
SEQADV 1ZDP ASP E   37  UNP  P00800    ASN   269 CONFLICT                       
SEQADV 1ZDP GLU E  119  UNP  P00800    GLN   351 CONFLICT                       
SEQADV 1ZDP GLU E  177  UNP  P00800    LYS   409 SEE REMARK 999                 
SEQRES   1 E  316  ILE THR GLY THR SER THR VAL GLY VAL GLY ARG GLY VAL          
SEQRES   2 E  316  LEU GLY ASP GLN LYS ASN ILE ASN THR THR TYR SER THR          
SEQRES   3 E  316  TYR TYR TYR LEU GLN ASP ASN THR ARG GLY ASP GLY ILE          
SEQRES   4 E  316  PHE THR TYR ASP ALA LYS TYR ARG THR THR LEU PRO GLY          
SEQRES   5 E  316  SER LEU TRP ALA ASP ALA ASP ASN GLN PHE PHE ALA SER          
SEQRES   6 E  316  TYR ASP ALA PRO ALA VAL ASP ALA HIS TYR TYR ALA GLY          
SEQRES   7 E  316  VAL THR TYR ASP TYR TYR LYS ASN VAL HIS ASN ARG LEU          
SEQRES   8 E  316  SER TYR ASP GLY ASN ASN ALA ALA ILE ARG SER SER VAL          
SEQRES   9 E  316  HIS TYR SER GLN GLY TYR ASN ASN ALA PHE TRP ASN GLY          
SEQRES  10 E  316  SER GLU MET VAL TYR GLY ASP GLY ASP GLY GLN THR PHE          
SEQRES  11 E  316  ILE PRO LEU SER GLY GLY ILE ASP VAL VAL ALA HIS GLU          
SEQRES  12 E  316  LEU THR HIS ALA VAL THR ASP TYR THR ALA GLY LEU ILE          
SEQRES  13 E  316  TYR GLN ASN GLU SER GLY ALA ILE ASN GLU ALA ILE SER          
SEQRES  14 E  316  ASP ILE PHE GLY THR LEU VAL GLU PHE TYR ALA ASN LYS          
SEQRES  15 E  316  ASN PRO ASP TRP GLU ILE GLY GLU ASP VAL TYR THR PRO          
SEQRES  16 E  316  GLY ILE SER GLY ASP SER LEU ARG SER MET SER ASP PRO          
SEQRES  17 E  316  ALA LYS TYR GLY ASP PRO ASP HIS TYR SER LYS ARG TYR          
SEQRES  18 E  316  THR GLY THR GLN ASP ASN GLY GLY VAL HIS ILE ASN SER          
SEQRES  19 E  316  GLY ILE ILE ASN LYS ALA ALA TYR LEU ILE SER GLN GLY          
SEQRES  20 E  316  GLY THR HIS TYR GLY VAL SER VAL VAL GLY ILE GLY ARG          
SEQRES  21 E  316  ASP LYS LEU GLY LYS ILE PHE TYR ARG ALA LEU THR GLN          
SEQRES  22 E  316  TYR LEU THR PRO THR SER ASN PHE SER GLN LEU ARG ALA          
SEQRES  23 E  316  ALA ALA VAL GLN SER ALA THR ASP LEU TYR GLY SER THR          
SEQRES  24 E  316  SER GLN GLU VAL ALA SER VAL LYS GLN ALA PHE ASP ALA          
SEQRES  25 E  316  VAL GLY VAL LYS                                              
HET     CA  E1001       1                                                       
HET     CA  E1002       1                                                       
HET     CA  E1003       1                                                       
HET     CA  E1004       1                                                       
HET     ZN  E1005       1                                                       
HET    TIO  E1006      17                                                       
HETNAM      CA CALCIUM ION                                                      
HETNAM      ZN ZINC ION                                                         
HETNAM     TIO (2-MERCAPTOMETHYL-3-PHENYL-PROPIONYL)-GLYCINE                    
HETSYN     TIO THIORPHAN                                                        
FORMUL   2   CA    4(CA 2+)                                                     
FORMUL   6   ZN    ZN 2+                                                        
FORMUL   7  TIO    C12 H15 N O3 S                                               
FORMUL   8  HOH   *161(H2 O)                                                    
HELIX    1   1 ASP E   67  ASN E   89  1                                  23    
HELIX    2   2 PRO E  132  GLY E  135  5                                   4    
HELIX    3   3 GLY E  136  THR E  152  1                                  17    
HELIX    4   4 GLN E  158  ASN E  181  1                                  24    
HELIX    5   5 ASP E  207  GLY E  212  5                                   6    
HELIX    6   6 HIS E  216  ARG E  220  5                                   5    
HELIX    7   7 GLN E  225  VAL E  230  1                                   6    
HELIX    8   8 ASN E  233  GLY E  247  1                                  15    
HELIX    9   9 GLY E  259  TYR E  274  1                                  16    
HELIX   10  10 ASN E  280  GLY E  297  1                                  18    
HELIX   11  11 SER E  300  VAL E  313  1                                  14    
SHEET    1   A 5 ALA E  56  ASP E  57  0                                        
SHEET    2   A 5 TYR E  28  TYR E  29 -1  N  TYR E  28   O  ASP E  57           
SHEET    3   A 5 GLN E  17  TYR E  24 -1  N  THR E  23   O  TYR E  29           
SHEET    4   A 5 THR E   4  ARG E  11 -1  N  THR E   4   O  TYR E  24           
SHEET    5   A 5 GLN E  61  PHE E  62  1  O  PHE E  62   N  VAL E   9           
SHEET    1   B 3 GLN E  31  ASP E  32  0                                        
SHEET    2   B 3 ILE E  39  ASP E  43 -1  O  ILE E  39   N  ASP E  32           
SHEET    3   B 3 SER E  53  LEU E  54 -1  O  SER E  53   N  ASP E  43           
SHEET    1   C 5 GLN E  31  ASP E  32  0                                        
SHEET    2   C 5 ILE E  39  ASP E  43 -1  O  ILE E  39   N  ASP E  32           
SHEET    3   C 5 ILE E 100  VAL E 104  1  O  SER E 102   N  TYR E  42           
SHEET    4   C 5 MET E 120  TYR E 122  1  O  TYR E 122   N  SER E 103           
SHEET    5   C 5 ALA E 113  TRP E 115 -1  N  PHE E 114   O  VAL E 121           
SHEET    1   D 2 GLU E 187  ILE E 188  0                                        
SHEET    2   D 2 ARG E 203  SER E 204 -1  O  ARG E 203   N  ILE E 188           
SHEET    1   E 2 GLY E 248  HIS E 250  0                                        
SHEET    2   E 2 VAL E 253  VAL E 255 -1  O  VAL E 255   N  GLY E 248           
LINK        CA    CA E1001                 OD1 ASP E 138     1555   1555  2.41  
LINK        CA    CA E1001                 O   GLU E 187     1555   1555  2.29  
LINK        CA    CA E1001                 OE1 GLU E 190     1555   1555  2.58  
LINK        CA    CA E1001                 OE2 GLU E 190     1555   1555  2.48  
LINK        CA    CA E1001                 OE1 GLU E 177     1555   1555  2.55  
LINK        CA    CA E1001                 OE2 GLU E 177     1555   1555  2.87  
LINK        CA    CA E1001                 O   HOH E 346     1555   1555  2.69  
LINK        CA    CA E1001                 OD2 ASP E 185     1555   1555  2.52  
LINK        CA    CA E1002                 OE2 GLU E 190     1555   1555  2.36  
LINK        CA    CA E1002                 OD1 ASP E 185     1555   1555  2.39  
LINK        CA    CA E1002                 O   HOH E 475     1555   1555  1.89  
LINK        CA    CA E1002                 OE2 GLU E 177     1555   1555  2.29  
LINK        CA    CA E1002                 O   ASN E 183     1555   1555  2.61  
LINK        CA    CA E1002                 O   HOH E 353     1555   1555  2.44  
LINK        CA    CA E1003                 OD1 ASP E  57     1555   1555  2.14  
LINK        CA    CA E1003                 OD2 ASP E  57     1555   1555  2.68  
LINK        CA    CA E1003                 OD1 ASP E  59     1555   1555  2.42  
LINK        CA    CA E1003                 O   HOH E 419     1555   1555  2.43  
LINK        CA    CA E1003                 O   GLN E  61     1555   1555  2.19  
LINK        CA    CA E1003                 O   HOH E 482     1555   1555  2.21  
LINK        CA    CA E1003                 O   HOH E 503     1555   1555  2.38  
LINK        CA    CA E1004                 OG1 THR E 194     1555   1555  2.50  
LINK        CA    CA E1004                 O   TYR E 193     1555   1555  2.59  
LINK        CA    CA E1004                 O   HOH E 354     1555   1555  2.56  
LINK        CA    CA E1004                 O   HOH E 480     1555   1555  2.29  
LINK        CA    CA E1004                 O   ILE E 197     1555   1555  2.27  
LINK        CA    CA E1004                 OD1 ASP E 200     1555   1555  2.28  
LINK        CA    CA E1004                 O   THR E 194     1555   1555  2.60  
LINK        ZN    ZN E1005                 NE2 HIS E 142     1555   1555  2.14  
LINK        ZN    ZN E1005                 NE2 HIS E 146     1555   1555  2.10  
LINK        ZN    ZN E1005                 OE1 GLU E 166     1555   1555  2.00  
LINK        ZN    ZN E1005                 SG1 TIO E1006     1555   1555  2.41  
CISPEP   1 LEU E   50    PRO E   51          0         0.35                     
SITE     1 AC1  6 ASP E 138  GLU E 177  ASP E 185  GLU E 187                    
SITE     2 AC1  6 GLU E 190  HOH E 346                                          
SITE     1 AC2  6 GLU E 177  ASN E 183  ASP E 185  GLU E 190                    
SITE     2 AC2  6 HOH E 353  HOH E 475                                          
SITE     1 AC3  6 ASP E  57  ASP E  59  GLN E  61  HOH E 419                    
SITE     2 AC3  6 HOH E 482  HOH E 503                                          
SITE     1 AC4  6 TYR E 193  THR E 194  ILE E 197  ASP E 200                    
SITE     2 AC4  6 HOH E 354  HOH E 480                                          
SITE     1 AC5  5 HIS E 142  HIS E 146  TYR E 157  GLU E 166                    
SITE     2 AC5  5 TIO E1006                                                     
SITE     1 AC6 11 ASN E 112  ALA E 113  VAL E 139  GLU E 143                    
SITE     2 AC6 11 TYR E 157  GLU E 166  ILE E 188  LEU E 202                    
SITE     3 AC6 11 ARG E 203  HIS E 231   ZN E1005                               
CRYST1   94.000   94.000  132.100  90.00  90.00 120.00 P 61 2 2     12          
ORIGX1      1.000000  0.000000  0.000000        0.00000                         
ORIGX2      0.000000  1.000000  0.000000        0.00000                         
ORIGX3      0.000000  0.000000  1.000000        0.00000                         
SCALE1      0.010638  0.006142  0.000000        0.00000                         
SCALE2      0.000000  0.012284  0.000000        0.00000                         
SCALE3      0.000000  0.000000  0.007570        0.00000                         
ATOM      1  N   ILE E   1       9.277  51.808  -0.974  1.00 27.68           N  
ATOM      2  CA  ILE E   1       8.374  52.222   0.105  1.00 33.81           C  
ATOM      3  C   ILE E   1       7.984  53.721   0.302  1.00 32.92           C  
ATOM      4  O   ILE E   1       8.778  54.676   0.301  1.00 30.47           O  
ATOM      5  CB  ILE E   1       8.751  51.460   1.371  1.00 33.39           C  
ATOM      6  CG1 ILE E   1       7.689  50.430   1.570  1.00 35.53           C  
ATOM      7  CG2 ILE E   1       8.943  52.227   2.680  1.00 36.85           C  
ATOM      8  CD1 ILE E   1       8.317  49.066   1.613  1.00 36.67           C  
ATOM      9  N   THR E   2       6.696  54.024   0.491  1.00 31.88           N  
ATOM     10  CA  THR E   2       6.356  55.440   0.681  1.00 30.88           C  
ATOM     11  C   THR E   2       6.083  55.650   2.164  1.00 30.13           C  
ATOM     12  O   THR E   2       5.179  54.931   2.611  1.00 37.92           O  
ATOM     13  CB  THR E   2       5.011  55.725  -0.002  1.00 33.96           C  
ATOM     14  OG1 THR E   2       5.118  55.613  -1.414  1.00 42.05           O  
ATOM     15  CG2 THR E   2       4.429  57.080   0.426  1.00 36.66           C  
ATOM     16  N   GLY E   3       6.758  56.543   2.919  1.00 21.38           N  
ATOM     17  CA  GLY E   3       6.425  56.684   4.331  1.00 16.02           C  
ATOM     18  C   GLY E   3       7.136  57.858   4.925  1.00 21.39           C  
ATOM     19  O   GLY E   3       7.609  58.717   4.233  1.00 23.73           O  
ATOM     20  N   THR E   4       7.213  57.924   6.214  1.00 15.86           N  
ATOM     21  CA  THR E   4       7.832  59.044   6.856  1.00 16.77           C  
ATOM     22  C   THR E   4       9.370  58.899   7.075  1.00 21.13           C  
ATOM     23  O   THR E   4       9.736  57.880   7.674  1.00 18.13           O  
ATOM     24  CB  THR E   4       6.970  59.425   8.120  1.00 18.87           C  
ATOM     25  OG1 THR E   4       7.417  60.686   8.616  1.00 37.00           O  
ATOM     26  CG2 THR E   4       7.379  58.682   9.383  1.00 25.13           C  
ATOM     27  N   SER E   5      10.274  59.845   6.648  1.00 11.62           N  
ATOM     28  CA  SER E   5      11.680  59.633   6.973  1.00 10.42           C  
ATOM     29  C   SER E   5      12.005  59.712   8.461  1.00 14.51           C  
ATOM     30  O   SER E   5      11.548  60.633   9.060  1.00 10.85           O  
ATOM     31  CB  SER E   5      12.652  60.620   6.354  1.00 18.73           C  
ATOM     32  OG  SER E   5      12.457  60.594   4.971  1.00 16.08           O  
ATOM     33  N   THR E   6      12.818  58.845   9.096  1.00  8.47           N  
ATOM     34  CA  THR E   6      13.095  58.948  10.526  1.00 10.47           C  
ATOM     35  C   THR E   6      14.505  58.449  10.750  1.00 12.09           C  
ATOM     36  O   THR E   6      15.233  58.202   9.833  1.00 11.66           O  
ATOM     37  CB  THR E   6      12.143  58.160  11.458  1.00  8.67           C  
ATOM     38  OG1 THR E   6      12.110  56.809  10.904  1.00 22.04           O  
ATOM     39  CG2 THR E   6      10.667  58.463  11.143  1.00 21.03           C  
ATOM     40  N   VAL E   7      14.927  58.360  11.959  1.00  9.51           N  
ATOM     41  CA  VAL E   7      16.284  57.921  12.176  1.00 16.36           C  
ATOM     42  C   VAL E   7      16.344  56.809  13.237  1.00 17.17           C  
ATOM     43  O   VAL E   7      15.886  57.047  14.346  1.00 15.04           O  
ATOM     44  CB  VAL E   7      17.176  59.143  12.570  1.00 19.19           C  
ATOM     45  CG1 VAL E   7      18.579  58.735  13.127  1.00 13.78           C  
ATOM     46  CG2 VAL E   7      17.391  60.145  11.413  1.00 18.56           C  
ATOM     47  N   GLY E   8      16.976  55.658  12.952  1.00 12.34           N  
ATOM     48  CA  GLY E   8      17.091  54.573  13.930  1.00 11.76           C  
ATOM     49  C   GLY E   8      18.517  54.410  14.420  1.00 12.23           C  
ATOM     50  O   GLY E   8      19.416  55.148  14.022  1.00 13.28           O  
ATOM     51  N   VAL E   9      18.724  53.459  15.298  1.00 10.26           N  
ATOM     52  CA  VAL E   9      20.068  53.278  15.854  1.00 15.54           C  
ATOM     53  C   VAL E   9      20.416  51.819  15.803  1.00 10.48           C  
ATOM     54  O   VAL E   9      19.546  50.941  15.874  1.00 12.32           O  
ATOM     55  CB  VAL E   9      20.100  53.862  17.266  1.00 15.11           C  
ATOM     56  CG1 VAL E   9      19.041  53.283  18.159  1.00 21.85           C  
ATOM     57  CG2 VAL E   9      21.440  53.737  17.986  1.00 25.83           C  
ATOM     58  N   GLY E  10      21.672  51.485  15.626  1.00 11.13           N  
ATOM     59  CA  GLY E  10      21.985  50.088  15.507  1.00  9.00           C  
ATOM     60  C   GLY E  10      23.447  49.901  15.856  1.00 14.92           C  
ATOM     61  O   GLY E  10      24.143  50.840  16.169  1.00 19.84           O  
ATOM     62  N   ARG E  11      23.902  48.665  15.835  1.00  8.53           N  
ATOM     63  CA  ARG E  11      25.266  48.250  16.108  1.00 17.70           C  
ATOM     64  C   ARG E  11      25.788  47.587  14.862  1.00 12.24           C  
ATOM     65  O   ARG E  11      25.081  46.731  14.345  1.00 12.92           O  
ATOM     66  CB  ARG E  11      25.256  47.195  17.171  1.00 16.54           C  
ATOM     67  CG  ARG E  11      26.558  47.095  17.944  1.00 22.78           C  
ATOM     68  CD  ARG E  11      26.527  47.585  19.415  1.00 25.76           C  
ATOM     69  NE  ARG E  11      25.668  46.717  20.175  1.00 20.77           N  
ATOM     70  CZ  ARG E  11      25.065  47.133  21.319  1.00 28.41           C  
ATOM     71  NH1 ARG E  11      25.293  48.377  21.820  1.00 33.73           N  
ATOM     72  NH2 ARG E  11      24.204  46.273  21.945  1.00 30.18           N  
ATOM     73  N   GLY E  12      26.986  47.967  14.434  1.00  9.74           N  
ATOM     74  CA  GLY E  12      27.627  47.403  13.267  1.00 11.94           C  
ATOM     75  C   GLY E  12      28.349  46.071  13.555  1.00  8.93           C  
ATOM     76  O   GLY E  12      28.372  45.525  14.663  1.00 11.41           O  
ATOM     77  N   VAL E  13      28.922  45.536  12.509  1.00 12.05           N  
ATOM     78  CA  VAL E  13      29.670  44.249  12.609  1.00 13.00           C  
ATOM     79  C   VAL E  13      30.757  44.364  13.685  1.00 18.74           C  
ATOM     80  O   VAL E  13      30.999  43.437  14.464  1.00 15.84           O  
ATOM     81  CB  VAL E  13      30.304  43.887  11.246  1.00 18.91           C  
ATOM     82  CG1 VAL E  13      31.271  42.711  11.371  1.00 14.55           C  
ATOM     83  CG2 VAL E  13      29.228  43.608  10.178  1.00 13.29           C  
ATOM     84  N   LEU E  14      31.470  45.509  13.757  1.00 16.12           N  
ATOM     85  CA  LEU E  14      32.530  45.671  14.731  1.00 19.88           C  
ATOM     86  C   LEU E  14      32.024  46.044  16.097  1.00 23.19           C  
ATOM     87  O   LEU E  14      32.860  46.392  16.896  1.00 20.79           O  
ATOM     88  CB  LEU E  14      33.706  46.558  14.277  1.00 12.42           C  
ATOM     89  CG  LEU E  14      34.710  45.905  13.349  1.00 20.10           C  
ATOM     90  CD1 LEU E  14      34.131  45.497  12.022  1.00 29.86           C  
ATOM     91  CD2 LEU E  14      35.553  47.020  12.814  1.00 21.66           C  
ATOM     92  N   GLY E  15      30.692  46.037  16.377  1.00 19.86           N  
ATOM     93  CA  GLY E  15      30.200  46.351  17.689  1.00 13.24           C  
ATOM     94  C   GLY E  15      29.971  47.818  18.072  1.00 17.60           C  
ATOM     95  O   GLY E  15      29.647  48.151  19.229  1.00 21.51           O  
ATOM     96  N   ASP E  16      30.166  48.673  17.097  1.00 13.76           N  
ATOM     97  CA  ASP E  16      30.059  50.114  17.180  1.00 13.27           C  
ATOM     98  C   ASP E  16      28.575  50.493  16.964  1.00 18.01           C  
ATOM     99  O   ASP E  16      27.866  49.895  16.187  1.00 16.74           O  
ATOM    100  CB  ASP E  16      30.939  50.782  16.067  1.00 17.32           C  
ATOM    101  CG  ASP E  16      30.766  50.296  14.638  1.00 16.48           C  
ATOM    102  OD1 ASP E  16      30.475  49.157  14.266  1.00 28.48           O  
ATOM    103  OD2 ASP E  16      31.002  51.244  13.806  1.00 21.58           O  
ATOM    104  N   GLN E  17      28.141  51.491  17.669  1.00 24.85           N  
ATOM    105  CA  GLN E  17      26.803  52.003  17.595  1.00 16.45           C  
ATOM    106  C   GLN E  17      26.766  53.196  16.646  1.00 16.57           C  
ATOM    107  O   GLN E  17      27.630  54.114  16.623  1.00 16.04           O  
ATOM    108  CB  GLN E  17      26.407  52.254  19.060  1.00 23.99           C  
ATOM    109  CG  GLN E  17      25.058  52.977  19.100  1.00 23.98           C  
ATOM    110  CD  GLN E  17      24.483  53.124  20.498  1.00 30.63           C  
ATOM    111  OE1 GLN E  17      24.417  52.126  21.286  1.00 35.75           O  
ATOM    112  NE2 GLN E  17      24.027  54.371  20.761  1.00 32.54           N  
ATOM    113  N   LYS E  18      25.738  53.182  15.810  1.00 13.30           N  
ATOM    114  CA  LYS E  18      25.580  54.232  14.840  1.00 17.94           C  
ATOM    115  C   LYS E  18      24.115  54.598  14.624  1.00 14.80           C  
ATOM    116  O   LYS E  18      23.313  53.763  14.923  1.00 14.77           O  
ATOM    117  CB  LYS E  18      26.311  53.887  13.524  1.00 16.15           C  
ATOM    118  CG  LYS E  18      26.044  52.574  12.801  1.00 15.88           C  
ATOM    119  CD  LYS E  18      27.186  52.205  11.853  1.00 17.96           C  
ATOM    120  CE  LYS E  18      28.516  52.125  12.544  1.00 20.95           C  
ATOM    121  NZ  LYS E  18      29.495  51.322  11.767  1.00 14.27           N  
ATOM    122  N   ASN E  19      23.790  55.752  14.013  1.00 13.29           N  
ATOM    123  CA  ASN E  19      22.410  56.164  13.683  1.00 10.93           C  
ATOM    124  C   ASN E  19      22.296  55.911  12.202  1.00 16.58           C  
ATOM    125  O   ASN E  19      23.247  56.128  11.493  1.00 16.77           O  
ATOM    126  CB  ASN E  19      22.100  57.702  13.985  1.00 13.93           C  
ATOM    127  CG  ASN E  19      22.270  58.034  15.481  1.00 21.43           C  
ATOM    128  OD1 ASN E  19      21.777  57.355  16.370  1.00 28.36           O  
ATOM    129  ND2 ASN E  19      23.112  58.977  15.843  1.00 31.94           N  
ATOM    130  N   ILE E  20      21.149  55.420  11.727  1.00 14.42           N  
ATOM    131  CA  ILE E  20      21.024  55.174  10.294  1.00  9.91           C  
ATOM    132  C   ILE E  20      19.702  55.801   9.837  1.00 11.94           C  
ATOM    133  O   ILE E  20      18.765  55.893  10.635  1.00 12.74           O  
ATOM    134  CB  ILE E  20      21.077  53.669   9.980  1.00 12.89           C  
ATOM    135  CG1 ILE E  20      20.069  53.051  10.896  1.00  6.29           C  
ATOM    136  CG2 ILE E  20      22.503  53.126  10.220  1.00 14.46           C  
ATOM    137  CD1 ILE E  20      20.319  51.651  11.387  1.00 20.48           C  
ATOM    138  N   ASN E  21      19.615  56.205   8.590  1.00 11.20           N  
ATOM    139  CA  ASN E  21      18.404  56.840   8.028  1.00  7.00           C  
ATOM    140  C   ASN E  21      17.447  55.740   7.582  1.00 16.03           C  
ATOM    141  O   ASN E  21      17.791  54.885   6.764  1.00 11.44           O  
ATOM    142  CB  ASN E  21      18.832  57.672   6.818  1.00  4.88           C  
ATOM    143  CG  ASN E  21      19.520  58.945   7.320  1.00 19.40           C  
ATOM    144  OD1 ASN E  21      20.582  59.236   6.893  1.00 19.32           O  
ATOM    145  ND2 ASN E  21      19.067  59.691   8.283  1.00 18.87           N  
ATOM    146  N   THR E  22      16.250  55.749   8.115  1.00  8.44           N  
ATOM    147  CA  THR E  22      15.246  54.752   7.823  1.00  9.51           C  
ATOM    148  C   THR E  22      13.936  55.461   7.310  1.00 13.01           C  
ATOM    149  O   THR E  22      13.878  56.666   7.166  1.00 12.93           O  
ATOM    150  CB  THR E  22      15.004  53.814   9.047  1.00 12.55           C  
ATOM    151  OG1 THR E  22      14.531  54.522  10.175  1.00 11.39           O  
ATOM    152  CG2 THR E  22      16.191  52.982   9.556  1.00  8.45           C  
ATOM    153  N   THR E  23      12.920  54.663   7.000  1.00  7.71           N  
ATOM    154  CA  THR E  23      11.640  55.068   6.512  1.00  8.89           C  
ATOM    155  C   THR E  23      10.587  54.283   7.250  1.00  8.54           C  
ATOM    156  O   THR E  23      10.620  53.068   7.341  1.00 11.22           O  
ATOM    157  CB  THR E  23      11.438  54.795   5.012  1.00 14.29           C  
ATOM    158  OG1 THR E  23      12.357  55.620   4.326  1.00 12.05           O  
ATOM    159  CG2 THR E  23      10.057  55.248   4.556  1.00 19.25           C  
ATOM    160  N   TYR E  24       9.585  55.050   7.724  1.00  9.95           N  
ATOM    161  CA  TYR E  24       8.531  54.421   8.453  1.00 16.96           C  
ATOM    162  C   TYR E  24       7.212  54.316   7.738  1.00 18.02           C  
ATOM    163  O   TYR E  24       6.683  55.345   7.330  1.00 15.68           O  
ATOM    164  CB  TYR E  24       8.349  55.200   9.746  1.00  9.27           C  
ATOM    165  CG  TYR E  24       7.204  54.714  10.562  1.00 18.45           C  
ATOM    166  CD1 TYR E  24       7.233  53.454  11.140  1.00 10.41           C  
ATOM    167  CD2 TYR E  24       6.083  55.479  10.849  1.00 23.24           C  
ATOM    168  CE1 TYR E  24       6.283  52.872  11.968  1.00 11.76           C  
ATOM    169  CE2 TYR E  24       5.093  54.957  11.687  1.00 23.95           C  
ATOM    170  CZ  TYR E  24       5.168  53.672  12.233  1.00 31.18           C  
ATOM    171  OH  TYR E  24       4.213  53.154  13.059  1.00 30.65           O  
ATOM    172  N   SER E  25       6.655  53.069   7.603  1.00 12.93           N  
ATOM    173  CA  SER E  25       5.377  52.752   6.987  1.00 16.41           C  
ATOM    174  C   SER E  25       4.962  51.363   7.496  1.00 20.78           C  
ATOM    175  O   SER E  25       5.288  50.356   6.832  1.00 19.64           O  
ATOM    176  CB  SER E  25       5.406  52.804   5.464  1.00 17.73           C  
ATOM    177  OG  SER E  25       4.044  53.133   5.133  1.00 30.53           O  
ATOM    178  N   THR E  26       4.318  51.342   8.713  1.00 15.99           N  
ATOM    179  CA  THR E  26       3.920  50.116   9.474  1.00 18.11           C  
ATOM    180  C   THR E  26       5.143  49.527  10.180  1.00 10.52           C  
ATOM    181  O   THR E  26       5.244  49.459  11.431  1.00 12.95           O  
ATOM    182  CB  THR E  26       2.648  49.292   9.130  1.00 19.88           C  
ATOM    183  OG1 THR E  26       2.792  47.912   9.321  1.00 19.37           O  
ATOM    184  CG2 THR E  26       2.099  49.641   7.772  1.00 13.60           C  
ATOM    185  N   TYR E  27       6.110  49.226   9.306  1.00  9.32           N  
ATOM    186  CA  TYR E  27       7.421  48.794   9.759  1.00  9.61           C  
ATOM    187  C   TYR E  27       8.412  49.928   9.492  1.00  9.25           C  
ATOM    188  O   TYR E  27       8.198  50.857   8.728  1.00 12.66           O  
ATOM    189  CB  TYR E  27       7.928  47.592   8.919  1.00  6.69           C  
ATOM    190  CG  TYR E  27       7.379  46.246   9.395  1.00 11.62           C  
ATOM    191  CD1 TYR E  27       6.341  45.671   8.661  1.00  8.84           C  
ATOM    192  CD2 TYR E  27       7.858  45.600  10.549  1.00 10.61           C  
ATOM    193  CE1 TYR E  27       5.780  44.440   9.016  1.00 10.71           C  
ATOM    194  CE2 TYR E  27       7.329  44.364  10.944  1.00  8.94           C  
ATOM    195  CZ  TYR E  27       6.278  43.852  10.175  1.00 15.19           C  
ATOM    196  OH  TYR E  27       5.749  42.645  10.534  1.00 14.90           O  
ATOM    197  N   TYR E  28       9.594  49.768  10.037  1.00  8.14           N  
ATOM    198  CA  TYR E  28      10.748  50.676   9.816  1.00  9.42           C  
ATOM    199  C   TYR E  28      11.633  50.044   8.731  1.00 13.29           C  
ATOM    200  O   TYR E  28      12.036  48.906   8.953  1.00 16.48           O  
ATOM    201  CB  TYR E  28      11.522  50.979  11.101  1.00 10.34           C  
ATOM    202  CG  TYR E  28      10.757  51.803  12.084  1.00 12.19           C  
ATOM    203  CD1 TYR E  28      10.034  51.166  13.095  1.00  8.83           C  
ATOM    204  CD2 TYR E  28      10.792  53.205  11.994  1.00 11.92           C  
ATOM    205  CE1 TYR E  28       9.291  51.912  14.009  1.00 11.25           C  
ATOM    206  CE2 TYR E  28      10.033  53.945  12.905  1.00 15.72           C  
ATOM    207  CZ  TYR E  28       9.307  53.311  13.916  1.00 15.29           C  
ATOM    208  OH  TYR E  28       8.605  54.061  14.828  1.00 15.73           O  
ATOM    209  N   TYR E  29      11.870  50.659   7.577  1.00  9.56           N  
ATOM    210  CA  TYR E  29      12.687  50.068   6.532  1.00  8.43           C  
ATOM    211  C   TYR E  29      14.102  50.711   6.431  1.00 11.94           C  
ATOM    212  O   TYR E  29      14.319  51.894   6.744  1.00  9.76           O  
ATOM    213  CB  TYR E  29      12.000  50.197   5.139  1.00  9.03           C  
ATOM    214  CG  TYR E  29      10.683  49.461   5.128  1.00 12.74           C  
ATOM    215  CD1 TYR E  29      10.686  48.082   4.922  1.00 13.74           C  
ATOM    216  CD2 TYR E  29       9.464  50.108   5.360  1.00 11.20           C  
ATOM    217  CE1 TYR E  29       9.533  47.296   4.896  1.00 13.97           C  
ATOM    218  CE2 TYR E  29       8.292  49.351   5.396  1.00 15.70           C  
ATOM    219  CZ  TYR E  29       8.341  47.972   5.144  1.00 19.54           C  
ATOM    220  OH  TYR E  29       7.203  47.201   5.130  1.00 26.05           O  
ATOM    221  N   LEU E  30      15.091  49.921   5.959  1.00 12.13           N  
ATOM    222  CA  LEU E  30      16.420  50.423   5.701  1.00 10.67           C  
ATOM    223  C   LEU E  30      16.294  51.047   4.284  1.00 10.67           C  
ATOM    224  O   LEU E  30      16.685  50.514   3.205  1.00 10.03           O  
ATOM    225  CB  LEU E  30      17.497  49.287   5.740  1.00  2.79           C  
ATOM    226  CG  LEU E  30      17.699  48.783   7.134  1.00  7.15           C  
ATOM    227  CD1 LEU E  30      18.817  47.710   7.149  1.00  8.05           C  
ATOM    228  CD2 LEU E  30      18.045  49.889   8.118  1.00  9.09           C  
ATOM    229  N   GLN E  31      15.711  52.302   4.261  1.00  8.11           N  
ATOM    230  CA  GLN E  31      15.522  53.071   3.046  1.00 10.47           C  
ATOM    231  C   GLN E  31      15.905  54.506   3.463  1.00  9.36           C  
ATOM    232  O   GLN E  31      15.231  55.105   4.293  1.00 11.63           O  
ATOM    233  CB  GLN E  31      14.020  53.121   2.593  1.00 10.50           C  
ATOM    234  CG  GLN E  31      13.838  53.893   1.258  1.00 11.26           C  
ATOM    235  CD  GLN E  31      12.372  53.867   0.863  1.00 10.54           C  
ATOM    236  OE1 GLN E  31      11.737  54.942   0.580  1.00 19.01           O  
ATOM    237  NE2 GLN E  31      11.871  52.657   0.876  1.00  9.03           N  
ATOM    238  N   ASP E  32      16.949  55.065   2.929  1.00  8.38           N  
ATOM    239  CA  ASP E  32      17.412  56.413   3.266  1.00  6.17           C  
ATOM    240  C   ASP E  32      17.033  57.302   2.112  1.00  7.51           C  
ATOM    241  O   ASP E  32      17.490  57.197   0.929  1.00 11.95           O  
ATOM    242  CB  ASP E  32      18.930  56.335   3.463  1.00 10.03           C  
ATOM    243  CG  ASP E  32      19.694  57.591   3.689  1.00  9.27           C  
ATOM    244  OD1 ASP E  32      20.905  57.606   3.672  1.00 10.96           O  
ATOM    245  OD2 ASP E  32      18.967  58.645   3.873  1.00 10.68           O  
ATOM    246  N   ASN E  33      16.074  58.241   2.489  1.00  9.94           N  
ATOM    247  CA  ASN E  33      15.525  59.198   1.529  1.00 11.34           C  
ATOM    248  C   ASN E  33      16.260  60.519   1.321  1.00 20.19           C  
ATOM    249  O   ASN E  33      15.981  61.355   0.480  1.00 19.80           O  
ATOM    250  CB  ASN E  33      14.050  59.503   1.821  1.00 16.58           C  
ATOM    251  CG  ASN E  33      13.210  58.238   1.802  1.00 13.57           C  
ATOM    252  OD1 ASN E  33      12.517  57.992   2.821  1.00 25.01           O  
ATOM    253  ND2 ASN E  33      13.263  57.489   0.691  1.00 13.95           N  
ATOM    254  N   THR E  34      17.247  60.683   2.111  1.00 16.09           N  
ATOM    255  CA  THR E  34      18.062  61.890   2.135  1.00 17.57           C  
ATOM    256  C   THR E  34      19.165  61.901   1.108  1.00 13.68           C  
ATOM    257  O   THR E  34      19.707  62.983   0.911  1.00 14.23           O  
ATOM    258  CB  THR E  34      18.633  62.109   3.556  1.00 15.91           C  
ATOM    259  OG1 THR E  34      19.719  61.241   3.758  1.00 17.26           O  
ATOM    260  CG2 THR E  34      17.653  62.011   4.733  1.00  9.82           C  
ATOM    261  N   ARG E  35      19.436  60.740   0.487  1.00 14.83           N  
ATOM    262  CA  ARG E  35      20.519  60.722  -0.471  1.00 13.79           C  
ATOM    263  C   ARG E  35      20.123  60.404  -1.881  1.00 13.52           C  
ATOM    264  O   ARG E  35      19.825  59.259  -2.126  1.00 13.12           O  
ATOM    265  CB  ARG E  35      21.755  59.885  -0.032  1.00 14.58           C  
ATOM    266  CG  ARG E  35      22.317  60.355   1.275  1.00 11.17           C  
ATOM    267  CD  ARG E  35      23.341  59.421   1.836  1.00  9.79           C  
ATOM    268  NE  ARG E  35      24.238  60.061   2.800  1.00 15.12           N  
ATOM    269  CZ  ARG E  35      24.073  59.852   4.104  1.00 13.18           C  
ATOM    270  NH1 ARG E  35      23.065  59.076   4.568  1.00 16.47           N  
ATOM    271  NH2 ARG E  35      24.935  60.343   4.996  1.00 16.07           N  
ATOM    272  N   GLY E  36      20.112  61.391  -2.788  1.00  9.70           N  
ATOM    273  CA  GLY E  36      19.737  61.164  -4.178  1.00  8.75           C  
ATOM    274  C   GLY E  36      18.359  60.530  -4.225  1.00 12.86           C  
ATOM    275  O   GLY E  36      17.374  60.945  -3.563  1.00 16.52           O  
ATOM    276  N   ASP E  37      18.310  59.501  -5.051  1.00 12.11           N  
ATOM    277  CA  ASP E  37      17.131  58.694  -5.252  1.00 11.24           C  
ATOM    278  C   ASP E  37      16.967  57.597  -4.184  1.00 10.32           C  
ATOM    279  O   ASP E  37      16.038  56.788  -4.291  1.00 15.83           O  
ATOM    280  CB  ASP E  37      16.821  58.158  -6.658  1.00 12.33           C  
ATOM    281  CG  ASP E  37      16.516  59.151  -7.751  1.00 27.34           C  
ATOM    282  OD1 ASP E  37      16.765  58.871  -8.919  1.00 33.53           O  
ATOM    283  OD2 ASP E  37      15.921  60.273  -7.399  1.00 31.57           O  
ATOM    284  N   GLY E  38      17.738  57.677  -3.120  1.00 14.94           N  
ATOM    285  CA  GLY E  38      17.613  56.796  -1.976  1.00 12.47           C  
ATOM    286  C   GLY E  38      18.657  55.691  -1.910  1.00 11.70           C  
ATOM    287  O   GLY E  38      19.241  55.324  -2.920  1.00 11.15           O  
ATOM    288  N   ILE E  39      18.888  55.225  -0.695  1.00  7.76           N  
ATOM    289  CA  ILE E  39      19.822  54.084  -0.441  1.00 13.52           C  
ATOM    290  C   ILE E  39      18.903  53.039   0.194  1.00 10.55           C  
ATOM    291  O   ILE E  39      18.223  53.303   1.179  1.00 13.26           O  
ATOM    292  CB  ILE E  39      20.973  54.497   0.497  1.00  8.69           C  
ATOM    293  CG1 ILE E  39      21.705  55.594  -0.273  1.00  8.91           C  
ATOM    294  CG2 ILE E  39      21.831  53.273   0.930  1.00  6.52           C  
ATOM    295  CD1 ILE E  39      22.773  56.278   0.462  1.00 10.06           C  
ATOM    296  N   PHE E  40      18.872  51.828  -0.364  1.00  8.65           N  
ATOM    297  CA  PHE E  40      18.037  50.674  -0.022  1.00  4.82           C  
ATOM    298  C   PHE E  40      18.846  49.423   0.312  1.00  6.94           C  
ATOM    299  O   PHE E  40      19.617  49.005  -0.531  1.00 12.01           O  
ATOM    300  CB  PHE E  40      17.171  50.296  -1.286  1.00  9.52           C  
ATOM    301  CG  PHE E  40      16.326  51.432  -1.790  1.00  8.97           C  
ATOM    302  CD1 PHE E  40      15.019  51.578  -1.320  1.00 15.08           C  
ATOM    303  CD2 PHE E  40      16.859  52.329  -2.713  1.00 11.79           C  
ATOM    304  CE1 PHE E  40      14.218  52.642  -1.728  1.00 10.68           C  
ATOM    305  CE2 PHE E  40      16.073  53.393  -3.146  1.00 16.04           C  
ATOM    306  CZ  PHE E  40      14.790  53.536  -2.632  1.00 10.23           C  
ATOM    307  N   THR E  41      18.632  48.893   1.525  1.00 10.69           N  
ATOM    308  CA  THR E  41      19.363  47.698   1.986  1.00 10.83           C  
ATOM    309  C   THR E  41      18.364  46.506   2.112  1.00 11.29           C  
ATOM    310  O   THR E  41      17.220  46.625   2.670  1.00  9.73           O  
ATOM    311  CB  THR E  41      20.178  48.092   3.243  1.00  7.93           C  
ATOM    312  OG1 THR E  41      21.110  49.073   2.766  1.00  8.38           O  
ATOM    313  CG2 THR E  41      20.873  46.836   3.805  1.00  7.90           C  
ATOM    314  N   TYR E  42      18.782  45.354   1.546  1.00  6.05           N  
ATOM    315  CA  TYR E  42      17.960  44.173   1.480  1.00  5.52           C  
ATOM    316  C   TYR E  42      18.529  42.940   2.143  1.00 12.64           C  
ATOM    317  O   TYR E  42      19.725  42.803   2.312  1.00  9.83           O  
ATOM    318  CB  TYR E  42      17.805  43.743   0.008  1.00  6.93           C  
ATOM    319  CG  TYR E  42      17.076  44.749  -0.879  1.00  4.58           C  
ATOM    320  CD1 TYR E  42      15.733  44.494  -1.196  1.00  7.96           C  
ATOM    321  CD2 TYR E  42      17.750  45.869  -1.377  1.00  8.97           C  
ATOM    322  CE1 TYR E  42      15.088  45.410  -2.016  1.00 10.48           C  
ATOM    323  CE2 TYR E  42      17.146  46.806  -2.214  1.00 14.28           C  
ATOM    324  CZ  TYR E  42      15.799  46.533  -2.469  1.00 17.86           C  
ATOM    325  OH  TYR E  42      15.169  47.375  -3.297  1.00 14.65           O  
ATOM    326  N   ASP E  43      17.602  42.118   2.594  1.00  7.06           N  
ATOM    327  CA  ASP E  43      17.844  40.818   3.233  1.00  5.80           C  
ATOM    328  C   ASP E  43      17.846  39.696   2.151  1.00 14.03           C  
ATOM    329  O   ASP E  43      16.776  39.420   1.572  1.00 10.73           O  
ATOM    330  CB  ASP E  43      16.890  40.477   4.430  1.00 11.01           C  
ATOM    331  CG  ASP E  43      17.334  39.288   5.247  1.00 14.27           C  
ATOM    332  OD1 ASP E  43      18.365  38.712   5.061  1.00 13.85           O  
ATOM    333  OD2 ASP E  43      16.527  38.914   6.193  1.00 10.94           O  
ATOM    334  N   ALA E  44      19.025  39.008   1.871  1.00  8.75           N  
ATOM    335  CA  ALA E  44      19.053  37.938   0.891  1.00 11.15           C  
ATOM    336  C   ALA E  44      18.738  36.606   1.574  1.00  6.96           C  
ATOM    337  O   ALA E  44      18.587  35.552   0.941  1.00 11.97           O  
ATOM    338  CB  ALA E  44      20.234  37.880  -0.027  1.00  9.39           C  
ATOM    339  N   LYS E  45      18.621  36.616   2.924  1.00 10.71           N  
ATOM    340  CA  LYS E  45      18.181  35.450   3.697  1.00  8.25           C  
ATOM    341  C   LYS E  45      18.937  34.135   3.462  1.00 14.94           C  
ATOM    342  O   LYS E  45      18.309  33.056   3.448  1.00 12.85           O  
ATOM    343  CB  LYS E  45      16.685  35.164   3.395  1.00  8.86           C  
ATOM    344  CG  LYS E  45      15.830  36.365   3.542  1.00 16.19           C  
ATOM    345  CD  LYS E  45      14.286  36.164   3.551  1.00  9.00           C  
ATOM    346  CE  LYS E  45      13.665  37.078   2.541  1.00 27.72           C  
ATOM    347  NZ  LYS E  45      12.267  37.385   2.915  1.00 19.94           N  
ATOM    348  N   TYR E  46      20.274  34.235   3.312  1.00  8.81           N  
ATOM    349  CA  TYR E  46      21.181  33.084   3.107  1.00  3.26           C  
ATOM    350  C   TYR E  46      20.961  32.414   1.801  1.00 11.58           C  
ATOM    351  O   TYR E  46      21.486  31.281   1.696  1.00 18.01           O  
ATOM    352  CB  TYR E  46      21.204  32.002   4.154  1.00  5.71           C  
ATOM    353  CG  TYR E  46      21.369  32.577   5.520  1.00  9.46           C  
ATOM    354  CD1 TYR E  46      20.538  32.153   6.552  1.00 13.06           C  
ATOM    355  CD2 TYR E  46      22.422  33.440   5.807  1.00 16.93           C  
ATOM    356  CE1 TYR E  46      20.657  32.594   7.869  1.00 15.35           C  
ATOM    357  CE2 TYR E  46      22.590  33.865   7.129  1.00 13.75           C  
ATOM    358  CZ  TYR E  46      21.723  33.446   8.138  1.00 11.38           C  
ATOM    359  OH  TYR E  46      21.873  33.877   9.417  1.00 16.90           O  
ATOM    360  N   ARG E  47      20.280  33.057   0.883  1.00  9.53           N  
ATOM    361  CA  ARG E  47      20.060  32.512  -0.434  1.00  7.78           C  
ATOM    362  C   ARG E  47      20.826  33.316  -1.506  1.00  8.03           C  
ATOM    363  O   ARG E  47      21.491  34.271  -1.153  1.00 10.44           O  
ATOM    364  CB  ARG E  47      18.533  32.489  -0.827  1.00 12.47           C  
ATOM    365  CG  ARG E  47      17.618  31.987   0.301  1.00 21.08           C  
ATOM    366  CD  ARG E  47      17.153  30.532   0.333  1.00 24.55           C  
ATOM    367  NE  ARG E  47      16.795  29.951  -1.000  1.00 28.89           N  
ATOM    368  CZ  ARG E  47      16.567  28.638  -1.224  1.00 26.29           C  
ATOM    369  NH1 ARG E  47      16.307  28.167  -2.456  1.00 20.05           N  
ATOM    370  NH2 ARG E  47      16.617  27.792  -0.196  1.00 22.63           N  
ATOM    371  N   THR E  48      20.702  32.938  -2.820  1.00 11.27           N  
ATOM    372  CA  THR E  48      21.416  33.545  -3.975  1.00 13.50           C  
ATOM    373  C   THR E  48      20.575  34.350  -4.943  1.00  9.02           C  
ATOM    374  O   THR E  48      20.950  34.971  -5.936  1.00 11.70           O  
ATOM    375  CB  THR E  48      22.332  32.483  -4.674  1.00 13.18           C  
ATOM    376  OG1 THR E  48      21.509  31.468  -5.215  1.00 24.61           O  
ATOM    377  CG2 THR E  48      23.343  31.863  -3.704  1.00 18.83           C  
ATOM    378  N   THR E  49      19.298  34.347  -4.584  1.00 14.05           N  
ATOM    379  CA  THR E  49      18.288  35.092  -5.352  1.00  9.42           C  
ATOM    380  C   THR E  49      18.343  36.540  -4.932  1.00 13.30           C  
ATOM    381  O   THR E  49      18.327  36.849  -3.756  1.00 15.70           O  
ATOM    382  CB  THR E  49      16.999  34.376  -5.008  1.00 11.64           C  
ATOM    383  OG1 THR E  49      17.098  33.283  -5.930  1.00 27.85           O  
ATOM    384  CG2 THR E  49      15.901  35.268  -5.546  1.00 30.80           C  
ATOM    385  N   LEU E  50      18.422  37.423  -5.911  1.00  8.14           N  
ATOM    386  CA  LEU E  50      18.615  38.811  -5.567  1.00  8.83           C  
ATOM    387  C   LEU E  50      17.485  39.698  -6.041  1.00 12.19           C  
ATOM    388  O   LEU E  50      16.888  39.388  -7.084  1.00 18.05           O  
ATOM    389  CB  LEU E  50      19.946  39.309  -6.265  1.00 11.90           C  
ATOM    390  CG  LEU E  50      21.290  38.826  -5.748  1.00  8.53           C  
ATOM    391  CD1 LEU E  50      22.370  39.260  -6.714  1.00 11.17           C  
ATOM    392  CD2 LEU E  50      21.430  39.236  -4.281  1.00  8.04           C  
ATOM    393  N   PRO E  51      17.219  40.848  -5.373  1.00 17.13           N  
ATOM    394  CA  PRO E  51      17.895  41.426  -4.183  1.00  8.53           C  
ATOM    395  C   PRO E  51      17.470  40.858  -2.857  1.00  7.64           C  
ATOM    396  O   PRO E  51      18.122  41.131  -1.868  1.00 10.96           O  
ATOM    397  CB  PRO E  51      17.484  42.944  -4.293  1.00 10.23           C  
ATOM    398  CG  PRO E  51      16.181  43.067  -5.136  1.00 17.96           C  
ATOM    399  CD  PRO E  51      16.201  41.797  -6.034  1.00 16.99           C  
ATOM    400  N   GLY E  52      16.320  40.066  -2.856  1.00  7.88           N  
ATOM    401  CA  GLY E  52      15.915  39.584  -1.544  1.00  9.10           C  
ATOM    402  C   GLY E  52      14.756  40.521  -1.082  1.00 12.47           C  
ATOM    403  O   GLY E  52      14.129  41.139  -1.885  1.00 16.11           O  
ATOM    404  N   SER E  53      14.469  40.769   0.173  1.00  7.67           N  
ATOM    405  CA  SER E  53      13.360  41.620   0.610  1.00  8.42           C  
ATOM    406  C   SER E  53      13.861  42.927   1.192  1.00 13.70           C  
ATOM    407  O   SER E  53      14.836  42.830   1.955  1.00 10.47           O  
ATOM    408  CB  SER E  53      12.869  41.043   1.950  1.00  7.78           C  
ATOM    409  OG  SER E  53      12.279  39.859   1.790  1.00 12.98           O  
ATOM    410  N   LEU E  54      13.205  44.074   0.925  1.00 13.96           N  
ATOM    411  CA  LEU E  54      13.633  45.331   1.541  1.00  7.75           C  
ATOM    412  C   LEU E  54      13.717  45.113   3.052  1.00  8.43           C  
ATOM    413  O   LEU E  54      12.779  44.511   3.579  1.00 10.82           O  
ATOM    414  CB  LEU E  54      12.720  46.494   1.175  1.00  9.45           C  
ATOM    415  CG  LEU E  54      13.301  47.864   1.517  1.00  8.06           C  
ATOM    416  CD1 LEU E  54      14.602  48.255   0.860  1.00  6.85           C  
ATOM    417  CD2 LEU E  54      12.212  48.824   1.060  1.00 13.52           C  
ATOM    418  N   TRP E  55      14.809  45.572   3.728  1.00  8.15           N  
ATOM    419  CA  TRP E  55      14.911  45.264   5.167  1.00  4.33           C  
ATOM    420  C   TRP E  55      13.874  45.935   6.027  1.00  8.88           C  
ATOM    421  O   TRP E  55      13.893  47.147   6.126  1.00  9.64           O  
ATOM    422  CB  TRP E  55      16.344  45.669   5.635  1.00  6.45           C  
ATOM    423  CG  TRP E  55      16.666  45.101   6.965  1.00  4.55           C  
ATOM    424  CD1 TRP E  55      16.165  45.370   8.192  1.00  7.68           C  
ATOM    425  CD2 TRP E  55      17.573  43.993   7.195  1.00  8.43           C  
ATOM    426  NE1 TRP E  55      16.716  44.525   9.184  1.00  9.27           N  
ATOM    427  CE2 TRP E  55      17.574  43.668   8.590  1.00  9.26           C  
ATOM    428  CE3 TRP E  55      18.379  43.268   6.328  1.00  6.91           C  
ATOM    429  CZ2 TRP E  55      18.389  42.615   9.155  1.00  9.33           C  
ATOM    430  CZ3 TRP E  55      19.148  42.233   6.882  1.00  5.17           C  
ATOM    431  CH2 TRP E  55      19.173  41.932   8.267  1.00 10.17           C  
ATOM    432  N   ALA E  56      13.064  45.181   6.734  1.00  8.41           N  
ATOM    433  CA  ALA E  56      11.978  45.627   7.603  1.00 11.02           C  
ATOM    434  C   ALA E  56      12.259  45.298   9.075  1.00  9.93           C  
ATOM    435  O   ALA E  56      12.649  44.218   9.433  1.00 12.00           O  
ATOM    436  CB  ALA E  56      10.603  45.025   7.121  1.00 12.36           C  
ATOM    437  N   ASP E  57      12.046  46.246   9.978  1.00  8.28           N  
ATOM    438  CA  ASP E  57      12.290  46.035  11.400  1.00  8.91           C  
ATOM    439  C   ASP E  57      11.149  46.654  12.186  1.00 13.66           C  
ATOM    440  O   ASP E  57      10.720  47.733  11.783  1.00 16.77           O  
ATOM    441  CB  ASP E  57      13.587  46.813  11.824  1.00  5.85           C  
ATOM    442  CG  ASP E  57      14.028  46.545  13.247  1.00 13.65           C  
ATOM    443  OD1 ASP E  57      14.660  45.660  13.757  1.00 12.49           O  
ATOM    444  OD2 ASP E  57      13.532  47.406  13.966  1.00  9.26           O  
ATOM    445  N   ALA E  58      10.717  46.017  13.261  1.00 10.12           N  
ATOM    446  CA  ALA E  58       9.604  46.525  14.027  1.00 15.44           C  
ATOM    447  C   ALA E  58       9.774  47.773  14.887  1.00 20.76           C  
ATOM    448  O   ALA E  58       8.787  48.505  15.013  1.00 17.10           O  
ATOM    449  CB  ALA E  58       8.892  45.525  14.925  1.00 11.03           C  
ATOM    450  N   ASP E  59      10.929  47.981  15.480  1.00 13.94           N  
ATOM    451  CA  ASP E  59      11.030  49.098  16.350  1.00 12.24           C  
ATOM    452  C   ASP E  59      12.098  50.135  16.092  1.00  9.56           C  
ATOM    453  O   ASP E  59      12.365  50.982  16.980  1.00 15.21           O  
ATOM    454  CB  ASP E  59      11.177  48.474  17.733  1.00 10.56           C  
ATOM    455  CG  ASP E  59      12.484  47.692  17.796  1.00 18.23           C  
ATOM    456  OD1 ASP E  59      13.219  47.611  16.834  1.00 19.64           O  
ATOM    457  OD2 ASP E  59      12.810  47.196  18.968  1.00 18.06           O  
ATOM    458  N   ASN E  60      12.738  50.121  14.878  1.00 12.09           N  
ATOM    459  CA  ASN E  60      13.756  51.137  14.573  1.00 13.70           C  
ATOM    460  C   ASN E  60      15.077  50.969  15.314  1.00 18.88           C  
ATOM    461  O   ASN E  60      15.899  51.879  15.322  1.00 15.90           O  
ATOM    462  CB  ASN E  60      13.201  52.606  14.818  1.00 12.34           C  
ATOM    463  CG  ASN E  60      13.627  53.502  13.675  1.00 16.80           C  
ATOM    464  OD1 ASN E  60      14.122  53.071  12.620  1.00 13.00           O  
ATOM    465  ND2 ASN E  60      13.470  54.829  13.881  1.00 14.17           N  
ATOM    466  N   GLN E  61      15.272  49.827  15.965  1.00 12.73           N  
ATOM    467  CA  GLN E  61      16.471  49.500  16.694  1.00 15.16           C  
ATOM    468  C   GLN E  61      17.063  48.252  16.096  1.00  9.78           C  
ATOM    469  O   GLN E  61      16.360  47.227  15.962  1.00 11.84           O  
ATOM    470  CB  GLN E  61      16.185  49.295  18.151  1.00 15.45           C  
ATOM    471  CG  GLN E  61      15.519  50.637  18.438  1.00 26.86           C  
ATOM    472  CD  GLN E  61      15.583  50.745  19.925  1.00 31.29           C  
ATOM    473  OE1 GLN E  61      16.581  51.280  20.492  1.00 42.92           O  
ATOM    474  NE2 GLN E  61      14.542  50.136  20.517  1.00 39.61           N  
ATOM    475  N   PHE E  62      18.340  48.414  15.758  1.00 11.66           N  
ATOM    476  CA  PHE E  62      19.081  47.360  15.099  1.00 10.89           C  
ATOM    477  C   PHE E  62      20.242  46.828  15.860  1.00 16.86           C  
ATOM    478  O   PHE E  62      21.325  46.940  15.376  1.00 13.03           O  
ATOM    479  CB  PHE E  62      19.450  47.828  13.678  1.00 10.88           C  
ATOM    480  CG  PHE E  62      18.278  48.328  12.861  1.00 12.92           C  
ATOM    481  CD1 PHE E  62      17.770  47.573  11.807  1.00 12.16           C  
ATOM    482  CD2 PHE E  62      17.699  49.585  13.086  1.00 15.45           C  
ATOM    483  CE1 PHE E  62      16.684  48.056  11.066  1.00 13.83           C  
ATOM    484  CE2 PHE E  62      16.623  50.085  12.341  1.00  8.60           C  
ATOM    485  CZ  PHE E  62      16.108  49.304  11.306  1.00 11.98           C  
ATOM    486  N   PHE E  63      20.000  46.201  16.996  1.00 13.50           N  
ATOM    487  CA  PHE E  63      21.025  45.618  17.865  1.00 14.71           C  
ATOM    488  C   PHE E  63      21.183  44.094  17.842  1.00 14.49           C  
ATOM    489  O   PHE E  63      21.907  43.475  18.594  1.00 17.44           O  
ATOM    490  CB  PHE E  63      20.880  46.093  19.321  1.00  9.39           C  
ATOM    491  CG  PHE E  63      21.003  47.589  19.474  1.00 11.42           C  
ATOM    492  CD1 PHE E  63      19.891  48.432  19.506  1.00 16.05           C  
ATOM    493  CD2 PHE E  63      22.236  48.233  19.500  1.00 17.95           C  
ATOM    494  CE1 PHE E  63      19.998  49.819  19.652  1.00 18.85           C  
ATOM    495  CE2 PHE E  63      22.362  49.617  19.639  1.00 18.02           C  
ATOM    496  CZ  PHE E  63      21.241  50.441  19.716  1.00 22.54           C  
ATOM    497  N   ALA E  64      20.476  43.436  16.978  1.00 17.74           N  
ATOM    498  CA  ALA E  64      20.609  42.012  16.944  1.00 19.28           C  
ATOM    499  C   ALA E  64      21.756  41.639  16.085  1.00 13.37           C  
ATOM    500  O   ALA E  64      22.037  42.306  15.085  1.00 13.92           O  
ATOM    501  CB  ALA E  64      19.412  41.445  16.238  1.00 13.35           C  
ATOM    502  N   SER E  65      22.335  40.489  16.402  1.00 17.86           N  
ATOM    503  CA  SER E  65      23.454  40.066  15.602  1.00 17.61           C  
ATOM    504  C   SER E  65      23.162  39.876  14.112  1.00 14.23           C  
ATOM    505  O   SER E  65      24.011  40.239  13.280  1.00 14.30           O  
ATOM    506  CB  SER E  65      24.391  39.131  16.334  1.00 20.81           C  
ATOM    507  OG  SER E  65      23.623  38.002  16.216  1.00 24.45           O  
ATOM    508  N   TYR E  66      21.929  39.429  13.782  1.00 10.88           N  
ATOM    509  CA  TYR E  66      21.602  39.299  12.357  1.00  6.51           C  
ATOM    510  C   TYR E  66      21.491  40.633  11.571  1.00  6.34           C  
ATOM    511  O   TYR E  66      21.547  40.671  10.333  1.00 10.20           O  
ATOM    512  CB  TYR E  66      20.232  38.620  12.345  1.00 12.02           C  
ATOM    513  CG  TYR E  66      19.779  38.246  10.935  1.00 15.06           C  
ATOM    514  CD1 TYR E  66      18.856  38.949  10.152  1.00 15.07           C  
ATOM    515  CD2 TYR E  66      20.287  37.076  10.383  1.00 13.25           C  
ATOM    516  CE1 TYR E  66      18.470  38.529   8.873  1.00 14.84           C  
ATOM    517  CE2 TYR E  66      19.945  36.639   9.103  1.00 12.08           C  
ATOM    518  CZ  TYR E  66      19.010  37.350   8.351  1.00 11.38           C  
ATOM    519  OH  TYR E  66      18.733  36.904   7.089  1.00 15.71           O  
ATOM    520  N   ASP E  67      21.278  41.728  12.346  1.00 10.44           N  
ATOM    521  CA  ASP E  67      21.104  43.142  11.897  1.00  7.45           C  
ATOM    522  C   ASP E  67      22.441  43.825  11.480  1.00  7.64           C  
ATOM    523  O   ASP E  67      22.531  44.549  10.472  1.00  9.14           O  
ATOM    524  CB  ASP E  67      20.473  44.031  12.987  1.00  7.08           C  
ATOM    525  CG  ASP E  67      19.057  43.750  13.435  1.00 12.87           C  
ATOM    526  OD1 ASP E  67      18.350  43.147  12.727  1.00 14.61           O  
ATOM    527  OD2 ASP E  67      18.678  44.218  14.589  1.00 10.34           O  
ATOM    528  N   ALA E  68      23.513  43.513  12.249  1.00  7.79           N  
ATOM    529  CA  ALA E  68      24.886  44.084  12.114  1.00  5.31           C  
ATOM    530  C   ALA E  68      25.331  44.322  10.664  1.00 10.49           C  
ATOM    531  O   ALA E  68      25.670  45.455  10.275  1.00 11.79           O  
ATOM    532  CB  ALA E  68      25.917  43.224  12.926  1.00  7.86           C  
ATOM    533  N   PRO E  69      25.388  43.303   9.798  1.00  6.22           N  
ATOM    534  CA  PRO E  69      25.809  43.573   8.409  1.00 12.44           C  
ATOM    535  C   PRO E  69      24.897  44.550   7.631  1.00 10.49           C  
ATOM    536  O   PRO E  69      25.377  45.244   6.681  1.00  9.39           O  
ATOM    537  CB  PRO E  69      25.729  42.203   7.720  1.00  8.36           C  
ATOM    538  CG  PRO E  69      25.638  41.171   8.878  1.00 17.74           C  
ATOM    539  CD  PRO E  69      25.075  41.863  10.108  1.00  6.03           C  
ATOM    540  N   ALA E  70      23.580  44.565   7.941  1.00  9.63           N  
ATOM    541  CA  ALA E  70      22.660  45.428   7.203  1.00  7.65           C  
ATOM    542  C   ALA E  70      22.935  46.853   7.659  1.00  5.44           C  
ATOM    543  O   ALA E  70      22.949  47.792   6.895  1.00  5.29           O  
ATOM    544  CB  ALA E  70      21.202  44.995   7.504  1.00  9.21           C  
ATOM    545  N   VAL E  71      23.126  47.043   8.972  1.00  5.77           N  
ATOM    546  CA  VAL E  71      23.454  48.393   9.522  1.00  7.04           C  
ATOM    547  C   VAL E  71      24.695  49.031   8.860  1.00  7.83           C  
ATOM    548  O   VAL E  71      24.667  50.177   8.384  1.00 10.35           O  
ATOM    549  CB  VAL E  71      23.706  48.335  11.045  1.00  7.34           C  
ATOM    550  CG1 VAL E  71      24.362  49.679  11.525  1.00 10.96           C  
ATOM    551  CG2 VAL E  71      22.462  47.927  11.854  1.00  3.90           C  
ATOM    552  N   ASP E  72      25.816  48.280   8.782  1.00  7.92           N  
ATOM    553  CA  ASP E  72      27.027  48.767   8.149  1.00  7.11           C  
ATOM    554  C   ASP E  72      26.892  48.886   6.618  1.00  5.65           C  
ATOM    555  O   ASP E  72      27.447  49.844   6.049  1.00  8.87           O  
ATOM    556  CB  ASP E  72      28.298  47.917   8.514  1.00 10.96           C  
ATOM    557  CG  ASP E  72      28.802  48.029   9.921  1.00 14.36           C  
ATOM    558  OD1 ASP E  72      29.553  47.237  10.425  1.00 10.21           O  
ATOM    559  OD2 ASP E  72      28.470  49.105  10.570  1.00 13.24           O  
ATOM    560  N   ALA E  73      26.268  48.009   5.884  1.00  6.65           N  
ATOM    561  CA  ALA E  73      26.198  48.216   4.431  1.00  4.01           C  
ATOM    562  C   ALA E  73      25.362  49.504   4.150  1.00  7.33           C  
ATOM    563  O   ALA E  73      25.668  50.234   3.202  1.00  6.81           O  
ATOM    564  CB  ALA E  73      25.405  47.086   3.717  1.00  7.61           C  
ATOM    565  N   HIS E  74      24.316  49.715   4.929  1.00  8.07           N  
ATOM    566  CA  HIS E  74      23.398  50.901   4.773  1.00  3.50           C  
ATOM    567  C   HIS E  74      24.149  52.167   5.127  1.00  7.28           C  
ATOM    568  O   HIS E  74      24.208  53.079   4.316  1.00 14.30           O  
ATOM    569  CB  HIS E  74      22.143  50.710   5.717  1.00  8.34           C  
ATOM    570  CG  HIS E  74      20.964  51.622   5.388  1.00  8.89           C  
ATOM    571  ND1 HIS E  74      20.428  51.594   4.099  1.00  8.67           N  
ATOM    572  CD2 HIS E  74      20.412  52.621   6.136  1.00  4.76           C  
ATOM    573  CE1 HIS E  74      19.497  52.524   4.092  1.00 11.40           C  
ATOM    574  NE2 HIS E  74      19.473  53.113   5.282  1.00 11.56           N  
ATOM    575  N   TYR E  75      24.772  52.237   6.301  1.00 11.00           N  
ATOM    576  CA  TYR E  75      25.566  53.416   6.715  1.00  7.41           C  
ATOM    577  C   TYR E  75      26.777  53.700   5.844  1.00  8.92           C  
ATOM    578  O   TYR E  75      26.967  54.869   5.506  1.00 10.76           O  
ATOM    579  CB  TYR E  75      26.019  53.125   8.148  1.00  4.78           C  
ATOM    580  CG  TYR E  75      26.716  54.263   8.770  1.00 12.12           C  
ATOM    581  CD1 TYR E  75      25.920  55.159   9.470  1.00 15.30           C  
ATOM    582  CD2 TYR E  75      28.114  54.347   8.693  1.00  7.65           C  
ATOM    583  CE1 TYR E  75      26.581  56.228  10.053  1.00 20.91           C  
ATOM    584  CE2 TYR E  75      28.776  55.448   9.230  1.00 12.92           C  
ATOM    585  CZ  TYR E  75      27.966  56.357   9.912  1.00 19.40           C  
ATOM    586  OH  TYR E  75      28.504  57.444  10.544  1.00 29.35           O  
ATOM    587  N   TYR E  76      27.588  52.662   5.450  1.00  7.75           N  
ATOM    588  CA  TYR E  76      28.794  52.954   4.699  1.00  7.93           C  
ATOM    589  C   TYR E  76      28.424  53.328   3.303  1.00  6.60           C  
ATOM    590  O   TYR E  76      29.151  53.976   2.578  1.00  9.15           O  
ATOM    591  CB  TYR E  76      29.811  51.778   4.718  1.00  7.48           C  
ATOM    592  CG  TYR E  76      30.419  51.572   6.106  1.00  6.03           C  
ATOM    593  CD1 TYR E  76      30.747  50.301   6.603  1.00  6.61           C  
ATOM    594  CD2 TYR E  76      30.717  52.709   6.870  1.00 11.93           C  
ATOM    595  CE1 TYR E  76      31.260  50.198   7.906  1.00  7.25           C  
ATOM    596  CE2 TYR E  76      31.284  52.603   8.142  1.00  9.29           C  
ATOM    597  CZ  TYR E  76      31.615  51.345   8.632  1.00  9.32           C  
ATOM    598  OH  TYR E  76      32.166  51.305   9.920  1.00 11.47           O  
ATOM    599  N   ALA E  77      27.283  52.879   2.866  1.00  4.66           N  
ATOM    600  CA  ALA E  77      26.938  53.324   1.451  1.00  3.83           C  
ATOM    601  C   ALA E  77      26.559  54.825   1.545  1.00  4.53           C  
ATOM    602  O   ALA E  77      26.872  55.514   0.549  1.00  9.86           O  
ATOM    603  CB  ALA E  77      25.753  52.642   0.814  1.00  7.86           C  
ATOM    604  N   GLY E  78      25.993  55.249   2.716  1.00  7.54           N  
ATOM    605  CA  GLY E  78      25.673  56.730   2.880  1.00  7.77           C  
ATOM    606  C   GLY E  78      27.015  57.501   2.864  1.00  8.68           C  
ATOM    607  O   GLY E  78      27.138  58.520   2.176  1.00 11.82           O  
ATOM    608  N   VAL E  79      28.018  57.058   3.590  1.00  9.01           N  
ATOM    609  CA  VAL E  79      29.333  57.719   3.635  1.00 14.29           C  
ATOM    610  C   VAL E  79      29.997  57.864   2.309  1.00  8.74           C  
ATOM    611  O   VAL E  79      30.645  58.885   2.067  1.00 10.37           O  
ATOM    612  CB  VAL E  79      30.292  57.091   4.611  1.00 10.41           C  
ATOM    613  CG1 VAL E  79      31.682  57.765   4.566  1.00 14.29           C  
ATOM    614  CG2 VAL E  79      29.617  57.047   5.989  1.00  9.91           C  
ATOM    615  N   THR E  80      29.912  56.803   1.513  1.00  8.98           N  
ATOM    616  CA  THR E  80      30.470  56.761   0.153  1.00  8.29           C  
ATOM    617  C   THR E  80      29.799  57.772  -0.796  1.00  9.88           C  
ATOM    618  O   THR E  80      30.476  58.471  -1.574  1.00  9.69           O  
ATOM    619  CB  THR E  80      30.565  55.293  -0.423  1.00 10.30           C  
ATOM    620  OG1 THR E  80      31.243  54.501   0.508  1.00  9.32           O  
ATOM    621  CG2 THR E  80      31.273  55.104  -1.771  1.00  8.54           C  
ATOM    622  N   TYR E  81      28.451  57.829  -0.761  1.00 10.46           N  
ATOM    623  CA  TYR E  81      27.654  58.765  -1.563  1.00 10.76           C  
ATOM    624  C   TYR E  81      28.156  60.190  -1.168  1.00  6.70           C  
ATOM    625  O   TYR E  81      28.434  61.079  -1.998  1.00  8.62           O  
ATOM    626  CB  TYR E  81      26.135  58.584  -1.213  1.00  7.85           C  
ATOM    627  CG  TYR E  81      25.284  59.644  -1.915  1.00  5.68           C  
ATOM    628  CD1 TYR E  81      24.689  59.411  -3.153  1.00 13.10           C  
ATOM    629  CD2 TYR E  81      25.159  60.924  -1.372  1.00 11.28           C  
ATOM    630  CE1 TYR E  81      23.929  60.387  -3.797  1.00 13.06           C  
ATOM    631  CE2 TYR E  81      24.454  61.957  -1.992  1.00 11.85           C  
ATOM    632  CZ  TYR E  81      23.820  61.640  -3.200  1.00 12.34           C  
ATOM    633  OH  TYR E  81      23.086  62.576  -3.839  1.00 13.14           O  
ATOM    634  N   ASP E  82      28.255  60.398   0.153  1.00  6.10           N  
ATOM    635  CA  ASP E  82      28.726  61.687   0.688  1.00  9.18           C  
ATOM    636  C   ASP E  82      30.098  62.066   0.146  1.00 14.67           C  
ATOM    637  O   ASP E  82      30.296  63.193  -0.350  1.00 13.77           O  
ATOM    638  CB  ASP E  82      28.692  61.776   2.262  1.00  7.04           C  
ATOM    639  CG  ASP E  82      27.265  61.771   2.782  1.00  7.53           C  
ATOM    640  OD1 ASP E  82      26.252  61.783   2.126  1.00 10.36           O  
ATOM    641  OD2 ASP E  82      27.243  61.718   4.065  1.00 10.32           O  
ATOM    642  N   TYR E  83      31.049  61.092   0.187  1.00 12.20           N  
ATOM    643  CA  TYR E  83      32.368  61.371  -0.317  1.00  9.88           C  
ATOM    644  C   TYR E  83      32.242  61.817  -1.769  1.00  7.82           C  
ATOM    645  O   TYR E  83      32.796  62.894  -2.128  1.00 10.99           O  
ATOM    646  CB  TYR E  83      33.292  60.100  -0.229  1.00 12.04           C  
ATOM    647  CG  TYR E  83      34.606  60.228  -0.998  1.00  7.80           C  
ATOM    648  CD1 TYR E  83      34.766  59.697  -2.277  1.00  9.11           C  
ATOM    649  CD2 TYR E  83      35.658  60.995  -0.478  1.00 10.21           C  
ATOM    650  CE1 TYR E  83      35.965  59.805  -2.992  1.00  8.82           C  
ATOM    651  CE2 TYR E  83      36.870  61.097  -1.148  1.00 14.43           C  
ATOM    652  CZ  TYR E  83      37.018  60.517  -2.407  1.00  9.52           C  
ATOM    653  OH  TYR E  83      38.172  60.719  -3.037  1.00 11.94           O  
ATOM    654  N   TYR E  84      31.578  61.045  -2.606  1.00  5.50           N  
ATOM    655  CA  TYR E  84      31.526  61.474  -4.004  1.00  3.78           C  
ATOM    656  C   TYR E  84      30.934  62.834  -4.364  1.00 15.52           C  
ATOM    657  O   TYR E  84      31.277  63.578  -5.322  1.00 11.66           O  
ATOM    658  CB  TYR E  84      30.893  60.449  -4.928  1.00  4.78           C  
ATOM    659  CG  TYR E  84      31.880  59.337  -5.242  1.00 12.01           C  
ATOM    660  CD1 TYR E  84      31.814  58.094  -4.606  1.00 11.84           C  
ATOM    661  CD2 TYR E  84      32.892  59.531  -6.186  1.00 10.17           C  
ATOM    662  CE1 TYR E  84      32.753  57.089  -4.865  1.00 15.51           C  
ATOM    663  CE2 TYR E  84      33.825  58.523  -6.457  1.00  6.37           C  
ATOM    664  CZ  TYR E  84      33.760  57.286  -5.816  1.00  8.81           C  
ATOM    665  OH  TYR E  84      34.753  56.299  -6.081  1.00 10.35           O  
ATOM    666  N   LYS E  85      29.904  63.100  -3.574  1.00 14.56           N  
ATOM    667  CA  LYS E  85      29.132  64.308  -3.798  1.00 10.60           C  
ATOM    668  C   LYS E  85      29.944  65.469  -3.308  1.00 12.20           C  
ATOM    669  O   LYS E  85      30.141  66.382  -4.019  1.00 15.53           O  
ATOM    670  CB  LYS E  85      27.833  64.207  -2.960  1.00 13.07           C  
ATOM    671  CG  LYS E  85      27.026  65.485  -3.078  1.00 25.85           C  
ATOM    672  CD  LYS E  85      25.903  65.735  -2.084  1.00 23.81           C  
ATOM    673  CE  LYS E  85      25.289  67.060  -2.566  1.00 27.18           C  
ATOM    674  NZ  LYS E  85      24.181  67.593  -1.768  1.00 41.66           N  
ATOM    675  N   ASN E  86      30.407  65.390  -2.089  1.00 13.38           N  
ATOM    676  CA  ASN E  86      31.133  66.509  -1.530  1.00 14.09           C  
ATOM    677  C   ASN E  86      32.517  66.863  -2.061  1.00 16.66           C  
ATOM    678  O   ASN E  86      32.892  68.071  -2.157  1.00 20.98           O  
ATOM    679  CB  ASN E  86      31.242  66.340   0.013  1.00 18.80           C  
ATOM    680  CG  ASN E  86      29.893  66.393   0.754  1.00 19.67           C  
ATOM    681  OD1 ASN E  86      28.919  66.901   0.189  1.00 23.61           O  
ATOM    682  ND2 ASN E  86      29.853  65.876   1.997  1.00 20.30           N  
ATOM    683  N   VAL E  87      33.265  65.815  -2.356  1.00 13.44           N  
ATOM    684  CA  VAL E  87      34.641  65.923  -2.808  1.00  9.21           C  
ATOM    685  C   VAL E  87      34.687  66.045  -4.335  1.00 12.63           C  
ATOM    686  O   VAL E  87      35.460  66.813  -4.880  1.00 16.76           O  
ATOM    687  CB  VAL E  87      35.524  64.771  -2.252  1.00  5.37           C  
ATOM    688  CG1 VAL E  87      36.942  64.784  -2.771  1.00 11.66           C  
ATOM    689  CG2 VAL E  87      35.637  64.708  -0.730  1.00  7.45           C  
ATOM    690  N   HIS E  88      33.883  65.335  -5.073  1.00  8.82           N  
ATOM    691  CA  HIS E  88      34.003  65.354  -6.536  1.00  6.79           C  
ATOM    692  C   HIS E  88      32.820  65.848  -7.245  1.00 11.79           C  
ATOM    693  O   HIS E  88      32.865  65.818  -8.471  1.00 17.35           O  
ATOM    694  CB  HIS E  88      34.368  63.917  -7.135  1.00 12.82           C  
ATOM    695  CG  HIS E  88      35.663  63.335  -6.538  1.00 10.80           C  
ATOM    696  ND1 HIS E  88      36.934  63.789  -6.924  1.00 11.05           N  
ATOM    697  CD2 HIS E  88      35.863  62.404  -5.555  1.00 13.01           C  
ATOM    698  CE1 HIS E  88      37.887  63.139  -6.195  1.00 15.16           C  
ATOM    699  NE2 HIS E  88      37.242  62.330  -5.353  1.00 12.65           N  
ATOM    700  N   ASN E  89      31.799  66.236  -6.492  1.00 12.92           N  
ATOM    701  CA  ASN E  89      30.600  66.786  -7.082  1.00 12.36           C  
ATOM    702  C   ASN E  89      29.895  65.784  -7.984  1.00 16.94           C  
ATOM    703  O   ASN E  89      29.435  66.137  -9.065  1.00 15.05           O  
ATOM    704  CB  ASN E  89      31.100  68.020  -7.905  1.00 20.57           C  
ATOM    705  CG  ASN E  89      30.491  69.159  -7.152  1.00 32.88           C  
ATOM    706  OD1 ASN E  89      29.258  69.358  -7.427  1.00 38.92           O  
ATOM    707  ND2 ASN E  89      31.286  69.691  -6.162  1.00 34.02           N  
ATOM    708  N   ARG E  90      29.850  64.505  -7.566  1.00 13.01           N  
ATOM    709  CA  ARG E  90      29.205  63.529  -8.424  1.00 10.29           C  
ATOM    710  C   ARG E  90      28.032  63.061  -7.646  1.00 11.46           C  
ATOM    711  O   ARG E  90      28.224  62.849  -6.433  1.00 12.19           O  
ATOM    712  CB  ARG E  90      30.205  62.391  -8.621  1.00  7.84           C  
ATOM    713  CG  ARG E  90      29.697  61.324  -9.592  1.00 15.24           C  
ATOM    714  CD  ARG E  90      30.640  60.140  -9.832  1.00 10.53           C  
ATOM    715  NE  ARG E  90      29.989  59.313 -10.816  1.00 10.21           N  
ATOM    716  CZ  ARG E  90      30.082  59.568 -12.090  1.00 11.94           C  
ATOM    717  NH1 ARG E  90      30.863  60.572 -12.500  1.00  9.80           N  
ATOM    718  NH2 ARG E  90      29.431  58.789 -12.965  1.00 13.82           N  
ATOM    719  N   LEU E  91      26.860  63.021  -8.287  1.00  9.42           N  
ATOM    720  CA  LEU E  91      25.633  62.592  -7.591  1.00  5.66           C  
ATOM    721  C   LEU E  91      25.394  61.116  -7.937  1.00  8.26           C  
ATOM    722  O   LEU E  91      25.024  60.743  -9.078  1.00 11.26           O  
ATOM    723  CB  LEU E  91      24.477  63.421  -8.125  1.00  5.58           C  
ATOM    724  CG  LEU E  91      24.757  64.894  -7.890  1.00 19.64           C  
ATOM    725  CD1 LEU E  91      23.449  65.593  -8.264  1.00 16.90           C  
ATOM    726  CD2 LEU E  91      25.006  65.140  -6.398  1.00 19.07           C  
ATOM    727  N   SER E  92      25.660  60.320  -6.897  1.00 15.67           N  
ATOM    728  CA  SER E  92      25.608  58.846  -6.893  1.00  8.48           C  
ATOM    729  C   SER E  92      26.559  58.245  -7.978  1.00 10.34           C  
ATOM    730  O   SER E  92      27.294  58.933  -8.640  1.00 11.62           O  
ATOM    731  CB  SER E  92      24.162  58.406  -7.187  1.00  6.30           C  
ATOM    732  OG  SER E  92      23.980  57.022  -6.924  1.00 10.28           O  
ATOM    733  N   TYR E  93      26.543  56.927  -8.276  1.00  9.39           N  
ATOM    734  CA  TYR E  93      27.391  56.299  -9.274  1.00  8.09           C  
ATOM    735  C   TYR E  93      27.195  56.662 -10.746  1.00 10.53           C  
ATOM    736  O   TYR E  93      28.163  56.698 -11.544  1.00 13.53           O  
ATOM    737  CB  TYR E  93      27.464  54.817  -8.954  1.00 12.03           C  
ATOM    738  CG  TYR E  93      26.148  54.144  -9.180  1.00 12.46           C  
ATOM    739  CD1 TYR E  93      25.645  53.841 -10.450  1.00 11.39           C  
ATOM    740  CD2 TYR E  93      25.391  53.852  -8.062  1.00  9.67           C  
ATOM    741  CE1 TYR E  93      24.425  53.191 -10.673  1.00 13.31           C  
ATOM    742  CE2 TYR E  93      24.139  53.263  -8.255  1.00 13.67           C  
ATOM    743  CZ  TYR E  93      23.676  52.905  -9.528  1.00 11.59           C  
ATOM    744  OH  TYR E  93      22.450  52.283  -9.576  1.00 22.97           O  
ATOM    745  N   ASP E  94      25.960  57.052 -11.125  1.00 16.00           N  
ATOM    746  CA  ASP E  94      25.756  57.430 -12.528  1.00  9.72           C  
ATOM    747  C   ASP E  94      25.820  58.927 -12.798  1.00 13.87           C  
ATOM    748  O   ASP E  94      25.696  59.395 -13.949  1.00 12.54           O  
ATOM    749  CB  ASP E  94      24.433  56.914 -13.097  1.00 13.97           C  
ATOM    750  CG  ASP E  94      23.188  57.563 -12.468  1.00 14.75           C  
ATOM    751  OD1 ASP E  94      22.122  57.515 -13.043  1.00 18.01           O  
ATOM    752  OD2 ASP E  94      23.310  58.155 -11.283  1.00 12.34           O  
ATOM    753  N   GLY E  95      25.981  59.664 -11.736  1.00  8.92           N  
ATOM    754  CA  GLY E  95      26.077  61.090 -11.798  1.00 11.80           C  
ATOM    755  C   GLY E  95      24.717  61.749 -11.934  1.00 19.16           C  
ATOM    756  O   GLY E  95      24.547  62.953 -12.245  1.00 21.28           O  
ATOM    757  N   ASN E  96      23.690  60.941 -11.696  1.00 19.92           N  
ATOM    758  CA  ASN E  96      22.301  61.388 -11.786  1.00 15.91           C  
ATOM    759  C   ASN E  96      21.494  60.899 -10.619  1.00 17.47           C  
ATOM    760  O   ASN E  96      20.298  60.797 -10.761  1.00 14.21           O  
ATOM    761  CB  ASN E  96      21.572  60.946 -13.065  1.00 20.36           C  
ATOM    762  CG  ASN E  96      20.990  62.191 -13.725  1.00 37.17           C  
ATOM    763  OD1 ASN E  96      20.073  62.991 -13.264  1.00 29.26           O  
ATOM    764  ND2 ASN E  96      21.753  62.398 -14.808  1.00 40.71           N  
ATOM    765  N   ASN E  97      22.147  60.652  -9.494  1.00 15.00           N  
ATOM    766  CA  ASN E  97      21.437  60.257  -8.341  1.00 14.88           C  
ATOM    767  C   ASN E  97      20.708  58.893  -8.392  1.00 16.27           C  
ATOM    768  O   ASN E  97      19.694  58.740  -7.699  1.00 15.51           O  
ATOM    769  CB  ASN E  97      20.502  61.417  -7.887  1.00 12.41           C  
ATOM    770  CG  ASN E  97      21.169  62.359  -6.927  1.00 13.09           C  
ATOM    771  OD1 ASN E  97      20.746  63.526  -6.769  1.00 22.28           O  
ATOM    772  ND2 ASN E  97      22.215  61.896  -6.278  1.00 13.48           N  
ATOM    773  N   ALA E  98      21.239  57.908  -9.146  1.00 18.00           N  
ATOM    774  CA  ALA E  98      20.630  56.575  -9.213  1.00  5.69           C  
ATOM    775  C   ALA E  98      20.581  56.063  -7.779  1.00  5.99           C  
ATOM    776  O   ALA E  98      21.480  56.297  -7.029  1.00 11.28           O  
ATOM    777  CB  ALA E  98      21.554  55.658  -9.986  1.00 11.14           C  
ATOM    778  N   ALA E  99      19.506  55.322  -7.486  1.00 12.77           N  
ATOM    779  CA  ALA E  99      19.340  54.668  -6.190  1.00 10.79           C  
ATOM    780  C   ALA E  99      20.454  53.613  -6.010  1.00 13.81           C  
ATOM    781  O   ALA E  99      20.894  52.900  -6.970  1.00 11.49           O  
ATOM    782  CB  ALA E  99      18.052  53.922  -6.286  1.00  8.42           C  
ATOM    783  N   ILE E 100      20.889  53.517  -4.778  1.00 11.82           N  
ATOM    784  CA  ILE E 100      21.968  52.602  -4.452  1.00 15.13           C  
ATOM    785  C   ILE E 100      21.405  51.413  -3.703  1.00 10.67           C  
ATOM    786  O   ILE E 100      20.798  51.610  -2.679  1.00 10.66           O  
ATOM    787  CB  ILE E 100      23.056  53.331  -3.605  1.00 13.73           C  
ATOM    788  CG1 ILE E 100      23.695  54.474  -4.444  1.00 15.16           C  
ATOM    789  CG2 ILE E 100      24.145  52.310  -3.155  1.00  7.45           C  
ATOM    790  CD1 ILE E 100      24.350  55.480  -3.515  1.00 13.66           C  
ATOM    791  N   ARG E 101      21.579  50.184  -4.186  1.00  8.11           N  
ATOM    792  CA  ARG E 101      21.014  49.047  -3.500  1.00  4.13           C  
ATOM    793  C   ARG E 101      22.080  48.061  -3.171  1.00  8.29           C  
ATOM    794  O   ARG E 101      22.968  47.857  -3.923  1.00  9.34           O  
ATOM    795  CB  ARG E 101      20.061  48.284  -4.377  1.00 14.92           C  
ATOM    796  CG  ARG E 101      19.267  49.240  -5.258  1.00 23.17           C  
ATOM    797  CD  ARG E 101      18.167  48.520  -6.013  1.00 24.84           C  
ATOM    798  NE  ARG E 101      17.052  49.201  -5.372  1.00 35.23           N  
ATOM    799  CZ  ARG E 101      16.138  49.908  -5.993  1.00 30.63           C  
ATOM    800  NH1 ARG E 101      16.227  50.058  -7.312  1.00 32.95           N  
ATOM    801  NH2 ARG E 101      15.105  50.402  -5.295  1.00 33.05           N  
ATOM    802  N   SER E 102      21.898  47.498  -2.010  1.00  8.68           N  
ATOM    803  CA  SER E 102      22.764  46.503  -1.382  1.00 10.40           C  
ATOM    804  C   SER E 102      21.930  45.364  -0.771  1.00 11.40           C  
ATOM    805  O   SER E 102      20.945  45.630  -0.156  1.00 10.90           O  
ATOM    806  CB  SER E 102      23.570  47.042  -0.134  1.00  8.00           C  
ATOM    807  OG  SER E 102      24.333  48.210  -0.369  1.00 12.62           O  
ATOM    808  N   SER E 103      22.445  44.112  -0.875  1.00  7.25           N  
ATOM    809  CA  SER E 103      21.906  42.941  -0.258  1.00  7.12           C  
ATOM    810  C   SER E 103      22.983  42.316   0.602  1.00 12.21           C  
ATOM    811  O   SER E 103      24.140  42.177   0.181  1.00 12.29           O  
ATOM    812  CB  SER E 103      21.322  41.800  -1.124  1.00  8.47           C  
ATOM    813  OG  SER E 103      20.407  42.239  -2.118  1.00 14.09           O  
ATOM    814  N   VAL E 104      22.587  41.980   1.820  1.00 10.62           N  
ATOM    815  CA  VAL E 104      23.414  41.300   2.815  1.00  7.29           C  
ATOM    816  C   VAL E 104      22.941  39.851   3.085  1.00  5.48           C  
ATOM    817  O   VAL E 104      21.768  39.546   2.653  1.00  6.33           O  
ATOM    818  CB  VAL E 104      23.616  42.143   4.093  1.00  6.58           C  
ATOM    819  CG1 VAL E 104      24.281  43.492   3.703  1.00  7.45           C  
ATOM    820  CG2 VAL E 104      22.301  42.316   4.919  1.00  5.37           C  
ATOM    821  N   HIS E 105      23.794  39.005   3.755  1.00  5.13           N  
ATOM    822  CA  HIS E 105      23.414  37.644   4.118  1.00  6.70           C  
ATOM    823  C   HIS E 105      23.231  36.881   2.880  1.00 10.68           C  
ATOM    824  O   HIS E 105      22.354  36.106   2.713  1.00 12.28           O  
ATOM    825  CB  HIS E 105      22.170  37.478   5.060  1.00  9.34           C  
ATOM    826  CG  HIS E 105      22.327  38.069   6.435  1.00  8.14           C  
ATOM    827  ND1 HIS E 105      23.311  37.668   7.294  1.00  7.93           N  
ATOM    828  CD2 HIS E 105      21.658  39.052   7.141  1.00  8.18           C  
ATOM    829  CE1 HIS E 105      23.240  38.318   8.462  1.00  9.28           C  
ATOM    830  NE2 HIS E 105      22.249  39.190   8.378  1.00 13.18           N  
ATOM    831  N   TYR E 106      24.047  37.166   1.944  1.00  8.78           N  
ATOM    832  CA  TYR E 106      23.998  36.484   0.650  1.00  7.29           C  
ATOM    833  C   TYR E 106      24.743  35.129   0.775  1.00 13.90           C  
ATOM    834  O   TYR E 106      25.884  35.014   1.222  1.00 11.04           O  
ATOM    835  CB  TYR E 106      24.741  37.311  -0.364  1.00 10.70           C  
ATOM    836  CG  TYR E 106      24.862  36.672  -1.718  1.00  9.66           C  
ATOM    837  CD1 TYR E 106      23.822  36.738  -2.649  1.00 10.15           C  
ATOM    838  CD2 TYR E 106      26.068  36.063  -2.056  1.00 18.86           C  
ATOM    839  CE1 TYR E 106      24.033  36.180  -3.916  1.00 10.36           C  
ATOM    840  CE2 TYR E 106      26.278  35.454  -3.286  1.00 11.68           C  
ATOM    841  CZ  TYR E 106      25.243  35.540  -4.219  1.00 14.42           C  
ATOM    842  OH  TYR E 106      25.441  34.979  -5.473  1.00 21.13           O  
ATOM    843  N   SER E 107      24.013  34.078   0.392  1.00 12.98           N  
ATOM    844  CA  SER E 107      24.454  32.667   0.461  1.00  7.86           C  
ATOM    845  C   SER E 107      24.856  32.261   1.887  1.00  6.72           C  
ATOM    846  O   SER E 107      24.455  32.901   2.904  1.00  9.37           O  
ATOM    847  CB  SER E 107      25.458  32.456  -0.653  1.00 16.10           C  
ATOM    848  OG  SER E 107      25.856  31.128  -0.581  1.00 17.86           O  
ATOM    849  N   GLN E 108      25.642  31.182   2.001  1.00  8.50           N  
ATOM    850  CA  GLN E 108      26.101  30.652   3.328  1.00 12.22           C  
ATOM    851  C   GLN E 108      27.621  30.539   3.229  1.00 15.73           C  
ATOM    852  O   GLN E 108      28.160  29.934   2.285  1.00 13.55           O  
ATOM    853  CB  GLN E 108      25.621  29.211   3.695  1.00 13.60           C  
ATOM    854  CG  GLN E 108      24.095  29.100   3.666  1.00 13.49           C  
ATOM    855  CD  GLN E 108      23.523  27.743   4.091  1.00 23.35           C  
ATOM    856  OE1 GLN E 108      24.307  26.965   4.670  1.00 27.50           O  
ATOM    857  NE2 GLN E 108      22.211  27.482   3.805  1.00 19.65           N  
ATOM    858  N   GLY E 109      28.191  31.193   4.225  1.00 13.26           N  
ATOM    859  CA  GLY E 109      29.656  31.367   4.427  1.00 20.46           C  
ATOM    860  C   GLY E 109      30.405  31.841   3.198  1.00 16.87           C  
ATOM    861  O   GLY E 109      31.499  31.321   2.874  1.00 23.91           O  
ATOM    862  N   TYR E 110      29.843  32.829   2.516  1.00 11.84           N  
ATOM    863  CA  TYR E 110      30.336  33.423   1.313  1.00  9.69           C  
ATOM    864  C   TYR E 110      31.381  34.460   1.725  1.00 10.07           C  
ATOM    865  O   TYR E 110      31.154  35.431   2.474  1.00 13.20           O  
ATOM    866  CB  TYR E 110      29.169  33.994   0.489  1.00 10.76           C  
ATOM    867  CG  TYR E 110      29.614  34.330  -0.898  1.00 10.13           C  
ATOM    868  CD1 TYR E 110      29.890  33.391  -1.883  1.00 16.39           C  
ATOM    869  CD2 TYR E 110      29.737  35.677  -1.255  1.00 11.67           C  
ATOM    870  CE1 TYR E 110      30.339  33.813  -3.140  1.00 17.82           C  
ATOM    871  CE2 TYR E 110      30.177  36.135  -2.502  1.00 13.37           C  
ATOM    872  CZ  TYR E 110      30.512  35.170  -3.455  1.00 19.03           C  
ATOM    873  OH  TYR E 110      30.923  35.571  -4.696  1.00 25.20           O  
ATOM    874  N   ASN E 111      32.585  34.151   1.247  1.00 10.79           N  
ATOM    875  CA  ASN E 111      33.763  34.928   1.513  1.00 10.62           C  
ATOM    876  C   ASN E 111      34.062  35.963   0.444  1.00 17.61           C  
ATOM    877  O   ASN E 111      35.202  36.058   0.017  1.00 17.14           O  
ATOM    878  CB  ASN E 111      35.048  34.059   1.800  1.00 16.50           C  
ATOM    879  CG  ASN E 111      35.058  33.309   3.103  1.00 13.96           C  
ATOM    880  OD1 ASN E 111      34.714  33.822   4.173  1.00 16.45           O  
ATOM    881  ND2 ASN E 111      35.472  32.031   3.009  1.00 15.09           N  
ATOM    882  N   ASN E 112      33.090  36.732  -0.005  1.00 10.08           N  
ATOM    883  CA  ASN E 112      33.307  37.755  -0.959  1.00 10.99           C  
ATOM    884  C   ASN E 112      32.186  38.816  -0.874  1.00 11.28           C  
ATOM    885  O   ASN E 112      31.301  38.731   0.012  1.00 16.59           O  
ATOM    886  CB  ASN E 112      33.489  37.216  -2.373  1.00 14.16           C  
ATOM    887  CG  ASN E 112      34.592  37.864  -3.231  1.00 16.42           C  
ATOM    888  OD1 ASN E 112      35.051  39.006  -3.104  1.00 16.58           O  
ATOM    889  ND2 ASN E 112      35.134  37.030  -4.111  1.00 27.36           N  
ATOM    890  N   ALA E 113      32.325  39.768  -1.769  1.00 12.41           N  
ATOM    891  CA  ALA E 113      31.447  40.931  -1.959  1.00 10.10           C  
ATOM    892  C   ALA E 113      31.679  41.329  -3.386  1.00 12.73           C  
ATOM    893  O   ALA E 113      32.792  41.126  -3.887  1.00 11.50           O  
ATOM    894  CB  ALA E 113      31.531  42.104  -0.997  1.00  9.23           C  
ATOM    895  N   PHE E 114      30.615  41.837  -4.034  1.00  8.00           N  
ATOM    896  CA  PHE E 114      30.769  42.277  -5.399  1.00  9.35           C  
ATOM    897  C   PHE E 114      29.659  43.262  -5.808  1.00 17.52           C  
ATOM    898  O   PHE E 114      28.631  43.363  -5.169  1.00 16.22           O  
ATOM    899  CB  PHE E 114      30.642  41.061  -6.336  1.00 13.06           C  
ATOM    900  CG  PHE E 114      29.474  40.055  -6.166  1.00 17.40           C  
ATOM    901  CD1 PHE E 114      28.393  40.074  -7.057  1.00 16.60           C  
ATOM    902  CD2 PHE E 114      29.418  39.122  -5.132  1.00 18.54           C  
ATOM    903  CE1 PHE E 114      27.308  39.201  -6.948  1.00 14.44           C  
ATOM    904  CE2 PHE E 114      28.365  38.209  -5.008  1.00 18.91           C  
ATOM    905  CZ  PHE E 114      27.309  38.248  -5.922  1.00 15.22           C  
ATOM    906  N   TRP E 115      29.852  43.930  -6.929  1.00 15.39           N  
ATOM    907  CA  TRP E 115      28.957  44.813  -7.679  1.00 11.98           C  
ATOM    908  C   TRP E 115      28.548  43.954  -8.867  1.00 12.17           C  
ATOM    909  O   TRP E 115      29.422  43.482  -9.549  1.00 14.31           O  
ATOM    910  CB  TRP E 115      29.664  46.079  -8.193  1.00  8.14           C  
ATOM    911  CG  TRP E 115      28.860  46.777  -9.252  1.00 12.79           C  
ATOM    912  CD1 TRP E 115      29.130  46.868 -10.580  1.00 13.32           C  
ATOM    913  CD2 TRP E 115      27.766  47.646  -9.027  1.00 12.96           C  
ATOM    914  NE1 TRP E 115      28.223  47.656 -11.220  1.00 13.02           N  
ATOM    915  CE2 TRP E 115      27.381  48.157 -10.284  1.00 11.37           C  
ATOM    916  CE3 TRP E 115      27.063  48.004  -7.853  1.00  9.22           C  
ATOM    917  CZ2 TRP E 115      26.274  49.052 -10.398  1.00 10.51           C  
ATOM    918  CZ3 TRP E 115      26.028  48.921  -7.968  1.00 11.95           C  
ATOM    919  CH2 TRP E 115      25.609  49.361  -9.246  1.00 10.46           C  
ATOM    920  N   ASN E 116      27.274  43.587  -9.074  1.00 13.91           N  
ATOM    921  CA  ASN E 116      26.794  42.723 -10.150  1.00 12.44           C  
ATOM    922  C   ASN E 116      26.362  43.425 -11.437  1.00 14.65           C  
ATOM    923  O   ASN E 116      25.683  42.786 -12.275  1.00 20.92           O  
ATOM    924  CB  ASN E 116      25.733  41.731  -9.656  1.00 10.75           C  
ATOM    925  CG  ASN E 116      24.341  42.325  -9.437  1.00  9.23           C  
ATOM    926  OD1 ASN E 116      24.256  43.557  -9.445  1.00 13.92           O  
ATOM    927  ND2 ASN E 116      23.316  41.551  -9.230  1.00  9.44           N  
ATOM    928  N   GLY E 117      26.692  44.759 -11.571  1.00 14.50           N  
ATOM    929  CA  GLY E 117      26.269  45.469 -12.753  1.00 16.78           C  
ATOM    930  C   GLY E 117      25.004  46.274 -12.389  1.00 18.74           C  
ATOM    931  O   GLY E 117      24.609  47.216 -13.099  1.00 20.12           O  
ATOM    932  N   SER E 118      24.426  45.895 -11.249  1.00 14.58           N  
ATOM    933  CA  SER E 118      23.247  46.586 -10.778  1.00 10.02           C  
ATOM    934  C   SER E 118      23.055  46.890  -9.313  1.00 11.13           C  
ATOM    935  O   SER E 118      22.288  47.801  -8.991  1.00 12.75           O  
ATOM    936  CB  SER E 118      21.977  46.428 -11.539  1.00 23.02           C  
ATOM    937  OG  SER E 118      21.686  45.103 -11.793  1.00 19.42           O  
ATOM    938  N   GLU E 119      23.721  46.237  -8.437  1.00  6.70           N  
ATOM    939  CA  GLU E 119      23.634  46.427  -6.984  1.00  6.78           C  
ATOM    940  C   GLU E 119      24.900  45.790  -6.361  1.00  7.97           C  
ATOM    941  O   GLU E 119      25.596  45.030  -7.032  1.00  9.14           O  
ATOM    942  CB  GLU E 119      22.370  45.728  -6.424  1.00  5.76           C  
ATOM    943  CG  GLU E 119      22.315  44.169  -6.710  1.00  5.34           C  
ATOM    944  CD  GLU E 119      21.380  43.488  -5.827  1.00 13.36           C  
ATOM    945  OE1 GLU E 119      20.309  43.204  -6.258  1.00 10.98           O  
ATOM    946  OE2 GLU E 119      21.700  43.398  -4.566  1.00 10.06           O  
ATOM    947  N   MET E 120      25.084  46.056  -5.070  1.00  7.86           N  
ATOM    948  CA  MET E 120      26.149  45.558  -4.279  1.00  7.39           C  
ATOM    949  C   MET E 120      25.630  44.332  -3.554  1.00 11.28           C  
ATOM    950  O   MET E 120      24.470  44.288  -3.237  1.00 12.74           O  
ATOM    951  CB  MET E 120      26.704  46.624  -3.297  1.00  6.04           C  
ATOM    952  CG  MET E 120      27.498  47.616  -4.127  1.00 21.30           C  
ATOM    953  SD  MET E 120      27.916  48.905  -2.954  1.00 24.38           S  
ATOM    954  CE  MET E 120      26.299  49.773  -2.720  1.00 20.88           C  
ATOM    955  N   VAL E 121      26.436  43.315  -3.329  1.00  5.48           N  
ATOM    956  CA  VAL E 121      26.169  42.057  -2.651  1.00  4.70           C  
ATOM    957  C   VAL E 121      27.242  41.706  -1.625  1.00  9.35           C  
ATOM    958  O   VAL E 121      28.431  41.772  -2.012  1.00 10.48           O  
ATOM    959  CB  VAL E 121      26.052  40.925  -3.704  1.00 14.66           C  
ATOM    960  CG1 VAL E 121      25.611  39.620  -2.966  1.00  9.14           C  
ATOM    961  CG2 VAL E 121      25.180  41.395  -4.902  1.00  8.92           C  
ATOM    962  N   TYR E 122      26.849  41.365  -0.387  1.00  5.36           N  
ATOM    963  CA  TYR E 122      27.845  41.047   0.661  1.00  4.84           C  
ATOM    964  C   TYR E 122      27.585  39.681   1.302  1.00  7.06           C  
ATOM    965  O   TYR E 122      26.463  39.451   1.789  1.00  7.03           O  
ATOM    966  CB  TYR E 122      27.853  42.033   1.881  1.00  9.01           C  
ATOM    967  CG  TYR E 122      28.009  43.492   1.414  1.00 10.27           C  
ATOM    968  CD1 TYR E 122      26.937  44.317   1.016  1.00  4.89           C  
ATOM    969  CD2 TYR E 122      29.305  43.986   1.274  1.00 12.72           C  
ATOM    970  CE1 TYR E 122      27.329  45.558   0.505  1.00  8.05           C  
ATOM    971  CE2 TYR E 122      29.702  45.237   0.785  1.00 11.26           C  
ATOM    972  CZ  TYR E 122      28.638  46.054   0.400  1.00 10.91           C  
ATOM    973  OH  TYR E 122      28.903  47.318  -0.067  1.00 13.23           O  
ATOM    974  N   GLY E 123      28.646  38.821   1.319  1.00  6.36           N  
ATOM    975  CA  GLY E 123      28.491  37.539   1.921  1.00 10.10           C  
ATOM    976  C   GLY E 123      28.730  37.785   3.412  1.00  8.15           C  
ATOM    977  O   GLY E 123      29.147  38.936   3.694  1.00 11.32           O  
ATOM    978  N   ASP E 124      28.471  36.824   4.326  1.00  7.20           N  
ATOM    979  CA  ASP E 124      28.748  37.020   5.747  1.00  9.58           C  
ATOM    980  C   ASP E 124      30.163  36.442   6.148  1.00  7.90           C  
ATOM    981  O   ASP E 124      30.590  36.456   7.350  1.00  8.15           O  
ATOM    982  CB  ASP E 124      27.819  36.165   6.581  1.00  4.76           C  
ATOM    983  CG  ASP E 124      26.433  36.743   6.507  1.00 10.12           C  
ATOM    984  OD1 ASP E 124      25.484  36.018   6.362  1.00 13.00           O  
ATOM    985  OD2 ASP E 124      26.453  38.042   6.687  1.00 19.56           O  
ATOM    986  N   GLY E 125      30.815  35.868   5.160  1.00  7.02           N  
ATOM    987  CA  GLY E 125      32.145  35.240   5.533  1.00  9.65           C  
ATOM    988  C   GLY E 125      31.941  33.889   6.240  1.00 10.30           C  
ATOM    989  O   GLY E 125      30.780  33.511   6.589  1.00 13.15           O  
ATOM    990  N   ASP E 126      32.994  33.141   6.419  1.00 10.62           N  
ATOM    991  CA  ASP E 126      32.856  31.856   7.066  1.00 14.02           C  
ATOM    992  C   ASP E 126      33.186  31.929   8.548  1.00 22.80           C  
ATOM    993  O   ASP E 126      33.141  30.916   9.238  1.00 19.62           O  
ATOM    994  CB  ASP E 126      33.749  30.750   6.549  1.00 16.71           C  
ATOM    995  CG  ASP E 126      35.207  31.104   6.440  1.00 17.01           C  
ATOM    996  OD1 ASP E 126      35.886  30.589   5.598  1.00 19.79           O  
ATOM    997  OD2 ASP E 126      35.645  32.011   7.260  1.00 16.92           O  
ATOM    998  N   GLY E 127      33.540  33.100   9.034  1.00 18.70           N  
ATOM    999  CA  GLY E 127      33.847  33.293  10.448  1.00 18.25           C  
ATOM   1000  C   GLY E 127      35.304  33.155  10.776  1.00 24.85           C  
ATOM   1001  O   GLY E 127      35.670  33.413  11.916  1.00 26.66           O  
ATOM   1002  N   GLN E 128      36.068  32.750   9.771  1.00 18.70           N  
ATOM   1003  CA  GLN E 128      37.484  32.601   9.982  1.00 27.56           C  
ATOM   1004  C   GLN E 128      38.387  33.291   8.952  1.00 25.40           C  
ATOM   1005  O   GLN E 128      39.425  33.942   9.230  1.00 27.04           O  
ATOM   1006  CB  GLN E 128      37.609  31.122   9.793  1.00 32.53           C  
ATOM   1007  CG  GLN E 128      38.354  30.634  11.034  1.00 44.24           C  
ATOM   1008  CD  GLN E 128      39.159  29.351  10.758  1.00 48.25           C  
ATOM   1009  OE1 GLN E 128      39.342  28.865   9.585  1.00 52.41           O  
ATOM   1010  NE2 GLN E 128      39.582  28.762  11.895  1.00 52.58           N  
ATOM   1011  N   THR E 129      37.996  33.157   7.694  1.00 18.39           N  
ATOM   1012  CA  THR E 129      38.830  33.867   6.798  1.00 16.66           C  
ATOM   1013  C   THR E 129      38.223  35.266   6.877  1.00 19.70           C  
ATOM   1014  O   THR E 129      38.900  36.247   6.839  1.00 21.58           O  
ATOM   1015  CB  THR E 129      38.653  33.273   5.398  1.00 21.46           C  
ATOM   1016  OG1 THR E 129      38.603  31.846   5.479  1.00 35.49           O  
ATOM   1017  CG2 THR E 129      39.469  33.941   4.276  1.00 23.08           C  
ATOM   1018  N   PHE E 130      36.912  35.379   6.984  1.00 18.00           N  
ATOM   1019  CA  PHE E 130      36.267  36.696   7.000  1.00 18.66           C  
ATOM   1020  C   PHE E 130      35.064  36.720   7.907  1.00 13.87           C  
ATOM   1021  O   PHE E 130      34.502  35.689   8.154  1.00 12.89           O  
ATOM   1022  CB  PHE E 130      35.663  36.943   5.577  1.00 13.31           C  
ATOM   1023  CG  PHE E 130      36.519  37.565   4.486  1.00 13.22           C  
ATOM   1024  CD1 PHE E 130      36.876  36.795   3.377  1.00 18.88           C  
ATOM   1025  CD2 PHE E 130      36.923  38.906   4.533  1.00 16.04           C  
ATOM   1026  CE1 PHE E 130      37.654  37.332   2.351  1.00 17.05           C  
ATOM   1027  CE2 PHE E 130      37.715  39.463   3.534  1.00 23.45           C  
ATOM   1028  CZ  PHE E 130      38.079  38.653   2.461  1.00 20.74           C  
ATOM   1029  N   ILE E 131      34.739  37.936   8.325  1.00 12.52           N  
ATOM   1030  CA  ILE E 131      33.556  38.294   9.052  1.00  9.25           C  
ATOM   1031  C   ILE E 131      32.730  39.012   7.992  1.00 13.95           C  
ATOM   1032  O   ILE E 131      33.213  39.258   6.875  1.00 13.61           O  
ATOM   1033  CB  ILE E 131      33.667  39.025  10.370  1.00 12.91           C  
ATOM   1034  CG1 ILE E 131      34.492  40.287  10.179  1.00 14.65           C  
ATOM   1035  CG2 ILE E 131      34.334  38.035  11.295  1.00 19.46           C  
ATOM   1036  CD1 ILE E 131      34.488  41.208  11.369  1.00 18.84           C  
ATOM   1037  N   PRO E 132      31.450  39.306   8.257  1.00 12.09           N  
ATOM   1038  CA  PRO E 132      30.599  39.893   7.209  1.00  4.12           C  
ATOM   1039  C   PRO E 132      31.245  41.084   6.554  1.00  9.26           C  
ATOM   1040  O   PRO E 132      31.711  42.006   7.195  1.00 11.23           O  
ATOM   1041  CB  PRO E 132      29.229  40.223   7.854  1.00 10.52           C  
ATOM   1042  CG  PRO E 132      29.174  39.291   9.082  1.00 13.20           C  
ATOM   1043  CD  PRO E 132      30.670  38.952   9.502  1.00  8.39           C  
ATOM   1044  N   LEU E 133      31.321  40.970   5.256  1.00  8.55           N  
ATOM   1045  CA  LEU E 133      32.067  41.927   4.451  1.00  4.91           C  
ATOM   1046  C   LEU E 133      31.760  43.427   4.515  1.00 13.31           C  
ATOM   1047  O   LEU E 133      32.609  44.309   4.316  1.00 15.60           O  
ATOM   1048  CB  LEU E 133      32.431  41.392   3.053  1.00  8.43           C  
ATOM   1049  CG  LEU E 133      33.458  40.236   3.160  1.00 13.78           C  
ATOM   1050  CD1 LEU E 133      32.775  38.897   3.468  1.00 11.47           C  
ATOM   1051  CD2 LEU E 133      34.178  40.324   1.833  1.00 16.08           C  
ATOM   1052  N   SER E 134      30.527  43.748   4.797  1.00 12.56           N  
ATOM   1053  CA  SER E 134      30.141  45.162   4.899  1.00  6.73           C  
ATOM   1054  C   SER E 134      30.679  45.823   6.153  1.00  9.07           C  
ATOM   1055  O   SER E 134      30.460  47.028   6.282  1.00 11.20           O  
ATOM   1056  CB  SER E 134      28.538  45.275   4.843  1.00  6.74           C  
ATOM   1057  OG  SER E 134      27.972  44.581   5.949  1.00 11.41           O  
ATOM   1058  N   GLY E 135      31.269  45.145   7.096  1.00  8.08           N  
ATOM   1059  CA  GLY E 135      31.815  45.807   8.281  1.00 12.93           C  
ATOM   1060  C   GLY E 135      33.116  46.616   7.952  1.00 11.12           C  
ATOM   1061  O   GLY E 135      33.741  47.298   8.754  1.00 13.12           O  
ATOM   1062  N   GLY E 136      33.620  46.607   6.713  1.00 11.89           N  
ATOM   1063  CA  GLY E 136      34.832  47.319   6.302  1.00 10.89           C  
ATOM   1064  C   GLY E 136      34.492  48.408   5.334  1.00  8.30           C  
ATOM   1065  O   GLY E 136      34.022  48.159   4.213  1.00  9.18           O  
ATOM   1066  N   ILE E 137      34.715  49.647   5.795  1.00 11.28           N  
ATOM   1067  CA  ILE E 137      34.399  50.766   4.950  1.00  8.28           C  
ATOM   1068  C   ILE E 137      35.123  50.703   3.569  1.00 11.79           C  
ATOM   1069  O   ILE E 137      34.566  51.035   2.523  1.00  9.40           O  
ATOM   1070  CB  ILE E 137      34.490  52.090   5.731  1.00 10.46           C  
ATOM   1071  CG1 ILE E 137      34.035  53.259   4.855  1.00 13.39           C  
ATOM   1072  CG2 ILE E 137      35.970  52.250   6.100  1.00 12.34           C  
ATOM   1073  CD1 ILE E 137      33.835  54.571   5.625  1.00 13.00           C  
ATOM   1074  N   ASP E 138      36.432  50.260   3.533  1.00  9.14           N  
ATOM   1075  CA  ASP E 138      37.178  50.167   2.265  1.00  9.12           C  
ATOM   1076  C   ASP E 138      36.584  49.150   1.310  1.00  5.06           C  
ATOM   1077  O   ASP E 138      36.632  49.369   0.106  1.00 14.35           O  
ATOM   1078  CB  ASP E 138      38.701  50.044   2.471  1.00  6.85           C  
ATOM   1079  CG  ASP E 138      39.127  48.855   3.340  1.00 13.95           C  
ATOM   1080  OD1 ASP E 138      40.282  48.717   3.608  1.00 14.18           O  
ATOM   1081  OD2 ASP E 138      38.241  48.062   3.926  1.00 10.65           O  
ATOM   1082  N   VAL E 139      35.962  48.045   1.818  1.00  6.70           N  
ATOM   1083  CA  VAL E 139      35.310  46.993   1.008  1.00 10.98           C  
ATOM   1084  C   VAL E 139      34.037  47.591   0.292  1.00  7.74           C  
ATOM   1085  O   VAL E 139      33.867  47.457  -0.953  1.00  9.06           O  
ATOM   1086  CB  VAL E 139      34.954  45.794   1.927  1.00  9.56           C  
ATOM   1087  CG1 VAL E 139      34.090  44.800   1.241  1.00  9.77           C  
ATOM   1088  CG2 VAL E 139      36.265  45.120   2.277  1.00 13.47           C  
ATOM   1089  N   VAL E 140      33.177  48.267   1.126  1.00  9.42           N  
ATOM   1090  CA  VAL E 140      31.903  49.001   0.705  1.00  9.98           C  
ATOM   1091  C   VAL E 140      32.279  50.016  -0.385  1.00  8.05           C  
ATOM   1092  O   VAL E 140      31.745  49.942  -1.457  1.00 12.90           O  
ATOM   1093  CB  VAL E 140      31.054  49.641   1.818  1.00  5.96           C  
ATOM   1094  CG1 VAL E 140      29.929  50.412   1.120  1.00 10.06           C  
ATOM   1095  CG2 VAL E 140      30.572  48.555   2.814  1.00  9.62           C  
ATOM   1096  N   ALA E 141      33.290  50.930  -0.157  1.00  5.02           N  
ATOM   1097  CA  ALA E 141      33.655  51.917  -1.182  1.00  6.61           C  
ATOM   1098  C   ALA E 141      34.332  51.360  -2.423  1.00  5.89           C  
ATOM   1099  O   ALA E 141      34.219  51.925  -3.516  1.00 10.95           O  
ATOM   1100  CB  ALA E 141      34.533  52.983  -0.544  1.00  8.87           C  
ATOM   1101  N   HIS E 142      35.000  50.206  -2.280  1.00  9.07           N  
ATOM   1102  CA  HIS E 142      35.661  49.501  -3.404  1.00  5.30           C  
ATOM   1103  C   HIS E 142      34.528  49.103  -4.353  1.00  5.07           C  
ATOM   1104  O   HIS E 142      34.586  49.266  -5.618  1.00  8.02           O  
ATOM   1105  CB  HIS E 142      36.500  48.335  -2.793  1.00  5.10           C  
ATOM   1106  CG  HIS E 142      37.073  47.393  -3.825  1.00  9.35           C  
ATOM   1107  ND1 HIS E 142      38.409  47.327  -4.173  1.00  9.12           N  
ATOM   1108  CD2 HIS E 142      36.435  46.492  -4.527  1.00  8.03           C  
ATOM   1109  CE1 HIS E 142      38.584  46.480  -5.111  1.00  9.28           C  
ATOM   1110  NE2 HIS E 142      37.411  45.928  -5.340  1.00 10.09           N  
ATOM   1111  N   GLU E 143      33.503  48.541  -3.659  1.00  6.00           N  
ATOM   1112  CA  GLU E 143      32.339  48.087  -4.411  1.00  8.16           C  
ATOM   1113  C   GLU E 143      31.567  49.124  -5.253  1.00  6.30           C  
ATOM   1114  O   GLU E 143      31.249  48.999  -6.471  1.00  9.85           O  
ATOM   1115  CB  GLU E 143      31.467  47.143  -3.566  1.00 18.25           C  
ATOM   1116  CG  GLU E 143      32.106  45.802  -3.022  1.00 13.60           C  
ATOM   1117  CD  GLU E 143      32.906  44.984  -3.994  1.00  7.54           C  
ATOM   1118  OE1 GLU E 143      32.778  44.927  -5.217  1.00 15.24           O  
ATOM   1119  OE2 GLU E 143      33.823  44.334  -3.412  1.00 19.50           O  
ATOM   1120  N   LEU E 144      31.229  50.159  -4.541  1.00 10.49           N  
ATOM   1121  CA  LEU E 144      30.462  51.289  -5.103  1.00 10.01           C  
ATOM   1122  C   LEU E 144      31.251  51.948  -6.230  1.00 10.24           C  
ATOM   1123  O   LEU E 144      30.750  52.353  -7.281  1.00 14.91           O  
ATOM   1124  CB  LEU E 144      30.103  52.122  -3.866  1.00  9.73           C  
ATOM   1125  CG  LEU E 144      28.686  52.724  -3.791  1.00 27.48           C  
ATOM   1126  CD1 LEU E 144      28.705  54.103  -4.391  1.00 26.37           C  
ATOM   1127  CD2 LEU E 144      27.682  51.879  -4.587  1.00 28.95           C  
ATOM   1128  N   THR E 145      32.603  51.983  -6.028  1.00 11.22           N  
ATOM   1129  CA  THR E 145      33.498  52.499  -6.990  1.00  9.54           C  
ATOM   1130  C   THR E 145      33.433  51.693  -8.261  1.00  7.36           C  
ATOM   1131  O   THR E 145      33.593  52.260  -9.309  1.00  9.80           O  
ATOM   1132  CB  THR E 145      34.959  52.811  -6.455  1.00 10.50           C  
ATOM   1133  OG1 THR E 145      34.929  53.652  -5.322  1.00  6.56           O  
ATOM   1134  CG2 THR E 145      35.800  53.423  -7.556  1.00  5.49           C  
ATOM   1135  N   HIS E 146      33.180  50.358  -8.225  1.00  7.65           N  
ATOM   1136  CA  HIS E 146      33.062  49.567  -9.453  1.00  6.29           C  
ATOM   1137  C   HIS E 146      31.887  50.129 -10.257  1.00  9.52           C  
ATOM   1138  O   HIS E 146      31.929  50.144 -11.484  1.00  9.99           O  
ATOM   1139  CB  HIS E 146      32.769  48.084  -9.055  1.00 10.95           C  
ATOM   1140  CG  HIS E 146      34.068  47.313  -8.828  1.00  8.38           C  
ATOM   1141  ND1 HIS E 146      35.116  47.305  -9.737  1.00  8.65           N  
ATOM   1142  CD2 HIS E 146      34.388  46.520  -7.799  1.00 14.81           C  
ATOM   1143  CE1 HIS E 146      36.059  46.530  -9.271  1.00 13.73           C  
ATOM   1144  NE2 HIS E 146      35.651  46.074  -8.086  1.00 14.24           N  
ATOM   1145  N   ALA E 147      30.826  50.582  -9.590  1.00 10.31           N  
ATOM   1146  CA  ALA E 147      29.606  51.189 -10.233  1.00 10.99           C  
ATOM   1147  C   ALA E 147      29.996  52.442 -11.025  1.00  4.86           C  
ATOM   1148  O   ALA E 147      29.609  52.624 -12.197  1.00 11.49           O  
ATOM   1149  CB  ALA E 147      28.618  51.525  -9.134  1.00 12.39           C  
ATOM   1150  N   VAL E 148      30.845  53.285 -10.333  1.00  7.08           N  
ATOM   1151  CA  VAL E 148      31.380  54.520 -10.879  1.00 10.19           C  
ATOM   1152  C   VAL E 148      32.126  54.225 -12.145  1.00 11.22           C  
ATOM   1153  O   VAL E 148      31.872  54.834 -13.191  1.00 11.11           O  
ATOM   1154  CB  VAL E 148      32.194  55.338  -9.905  1.00  8.38           C  
ATOM   1155  CG1 VAL E 148      32.765  56.590 -10.581  1.00 12.54           C  
ATOM   1156  CG2 VAL E 148      31.346  55.785  -8.703  1.00 11.06           C  
ATOM   1157  N   THR E 149      33.099  53.262 -12.091  1.00  8.84           N  
ATOM   1158  CA  THR E 149      33.893  52.913 -13.298  1.00  7.50           C  
ATOM   1159  C   THR E 149      33.047  52.464 -14.526  1.00  3.27           C  
ATOM   1160  O   THR E 149      33.301  52.746 -15.722  1.00 13.62           O  
ATOM   1161  CB  THR E 149      34.977  51.861 -12.852  1.00  8.21           C  
ATOM   1162  OG1 THR E 149      35.775  52.495 -11.902  1.00  9.26           O  
ATOM   1163  CG2 THR E 149      35.880  51.437 -13.996  1.00 15.08           C  
ATOM   1164  N   ASP E 150      32.052  51.591 -14.186  1.00 14.23           N  
ATOM   1165  CA  ASP E 150      31.090  51.019 -15.115  1.00 18.86           C  
ATOM   1166  C   ASP E 150      30.353  52.085 -15.955  1.00 10.30           C  
ATOM   1167  O   ASP E 150      30.165  51.874 -17.164  1.00 13.38           O  
ATOM   1168  CB  ASP E 150      29.987  50.230 -14.374  1.00 11.83           C  
ATOM   1169  CG  ASP E 150      30.300  48.772 -14.302  1.00 18.38           C  
ATOM   1170  OD1 ASP E 150      31.436  48.415 -14.652  1.00 22.04           O  
ATOM   1171  OD2 ASP E 150      29.256  48.024 -13.821  1.00 36.08           O  
ATOM   1172  N   TYR E 151      29.955  53.203 -15.292  1.00 14.27           N  
ATOM   1173  CA  TYR E 151      29.256  54.349 -15.883  1.00  9.64           C  
ATOM   1174  C   TYR E 151      30.162  55.379 -16.536  1.00 19.07           C  
ATOM   1175  O   TYR E 151      29.701  56.229 -17.274  1.00 22.93           O  
ATOM   1176  CB  TYR E 151      28.441  55.108 -14.800  1.00 11.28           C  
ATOM   1177  CG  TYR E 151      27.169  54.352 -14.677  1.00 16.75           C  
ATOM   1178  CD1 TYR E 151      26.985  53.337 -13.745  1.00 15.37           C  
ATOM   1179  CD2 TYR E 151      26.120  54.663 -15.536  1.00 19.13           C  
ATOM   1180  CE1 TYR E 151      25.778  52.641 -13.643  1.00 21.85           C  
ATOM   1181  CE2 TYR E 151      24.913  53.973 -15.449  1.00 22.07           C  
ATOM   1182  CZ  TYR E 151      24.730  52.960 -14.512  1.00 23.53           C  
ATOM   1183  OH  TYR E 151      23.511  52.304 -14.468  1.00 27.75           O  
ATOM   1184  N   THR E 152      31.475  55.335 -16.287  1.00 15.04           N  
ATOM   1185  CA  THR E 152      32.454  56.279 -16.835  1.00 11.83           C  
ATOM   1186  C   THR E 152      33.366  55.629 -17.841  1.00 21.43           C  
ATOM   1187  O   THR E 152      32.946  55.419 -18.984  1.00 14.48           O  
ATOM   1188  CB  THR E 152      33.234  57.070 -15.737  1.00 10.15           C  
ATOM   1189  OG1 THR E 152      33.870  56.163 -14.867  1.00 15.59           O  
ATOM   1190  CG2 THR E 152      32.235  57.798 -14.854  1.00 11.27           C  
ATOM   1191  N   ALA E 153      34.609  55.293 -17.391  1.00 13.06           N  
ATOM   1192  CA  ALA E 153      35.641  54.590 -18.275  1.00  9.31           C  
ATOM   1193  C   ALA E 153      35.120  53.269 -18.846  1.00 10.24           C  
ATOM   1194  O   ALA E 153      35.330  53.013 -20.035  1.00 13.47           O  
ATOM   1195  CB  ALA E 153      37.073  54.500 -17.727  1.00  5.54           C  
ATOM   1196  N   GLY E 154      34.428  52.464 -18.015  1.00  9.72           N  
ATOM   1197  CA  GLY E 154      33.873  51.220 -18.498  1.00 10.13           C  
ATOM   1198  C   GLY E 154      34.958  50.169 -18.700  1.00 18.88           C  
ATOM   1199  O   GLY E 154      34.818  49.316 -19.574  1.00 14.56           O  
ATOM   1200  N   LEU E 155      36.021  50.269 -17.898  1.00 11.08           N  
ATOM   1201  CA  LEU E 155      37.166  49.338 -18.009  1.00 11.12           C  
ATOM   1202  C   LEU E 155      36.736  47.865 -18.038  1.00  9.98           C  
ATOM   1203  O   LEU E 155      36.137  47.386 -17.082  1.00 11.49           O  
ATOM   1204  CB  LEU E 155      38.259  49.582 -16.898  1.00  6.67           C  
ATOM   1205  CG  LEU E 155      38.884  51.010 -16.916  1.00 12.36           C  
ATOM   1206  CD1 LEU E 155      39.407  51.461 -15.581  1.00  7.80           C  
ATOM   1207  CD2 LEU E 155      39.982  51.127 -17.976  1.00 13.12           C  
ATOM   1208  N   ILE E 156      37.064  47.156 -19.109  1.00 11.23           N  
ATOM   1209  CA  ILE E 156      36.713  45.690 -19.199  1.00 19.68           C  
ATOM   1210  C   ILE E 156      37.415  44.879 -18.069  1.00 20.81           C  
ATOM   1211  O   ILE E 156      38.545  45.129 -17.614  1.00 20.23           O  
ATOM   1212  CB  ILE E 156      37.059  45.290 -20.607  1.00 19.21           C  
ATOM   1213  CG1 ILE E 156      36.134  46.023 -21.522  1.00 20.91           C  
ATOM   1214  CG2 ILE E 156      37.463  43.876 -21.007  1.00 24.41           C  
ATOM   1215  CD1 ILE E 156      36.814  46.042 -22.872  1.00 26.53           C  
ATOM   1216  N   TYR E 157      36.768  43.888 -17.519  1.00 13.60           N  
ATOM   1217  CA  TYR E 157      37.351  43.169 -16.430  1.00 17.46           C  
ATOM   1218  C   TYR E 157      38.287  42.068 -16.780  1.00 17.26           C  
ATOM   1219  O   TYR E 157      38.061  40.959 -16.398  1.00 15.78           O  
ATOM   1220  CB  TYR E 157      36.235  42.650 -15.494  1.00 15.91           C  
ATOM   1221  CG  TYR E 157      36.581  42.645 -14.014  1.00 30.42           C  
ATOM   1222  CD1 TYR E 157      36.567  41.439 -13.311  1.00 27.78           C  
ATOM   1223  CD2 TYR E 157      36.898  43.813 -13.308  1.00 27.17           C  
ATOM   1224  CE1 TYR E 157      36.836  41.404 -11.936  1.00 26.59           C  
ATOM   1225  CE2 TYR E 157      37.199  43.810 -11.940  1.00 26.84           C  
ATOM   1226  CZ  TYR E 157      37.156  42.585 -11.259  1.00 21.34           C  
ATOM   1227  OH  TYR E 157      37.411  42.546  -9.913  1.00 20.52           O  
ATOM   1228  N   GLN E 158      39.339  42.404 -17.467  1.00 14.21           N  
ATOM   1229  CA  GLN E 158      40.320  41.398 -17.753  1.00 20.05           C  
ATOM   1230  C   GLN E 158      41.643  41.977 -18.127  1.00 21.48           C  
ATOM   1231  O   GLN E 158      41.755  43.090 -18.697  1.00 13.55           O  
ATOM   1232  CB  GLN E 158      39.892  40.225 -18.616  1.00 24.64           C  
ATOM   1233  CG  GLN E 158      39.804  40.755 -20.044  1.00 29.75           C  
ATOM   1234  CD  GLN E 158      39.021  39.850 -21.000  1.00 38.21           C  
ATOM   1235  OE1 GLN E 158      38.297  38.916 -20.575  1.00 43.90           O  
ATOM   1236  NE2 GLN E 158      39.117  40.163 -22.307  1.00 39.07           N  
ATOM   1237  N   ASN E 159      42.697  41.196 -17.810  1.00 17.63           N  
ATOM   1238  CA  ASN E 159      44.016  41.708 -18.182  1.00 10.22           C  
ATOM   1239  C   ASN E 159      44.354  43.083 -17.615  1.00  9.77           C  
ATOM   1240  O   ASN E 159      43.974  43.322 -16.423  1.00 14.35           O  
ATOM   1241  CB  ASN E 159      44.203  41.708 -19.696  1.00 15.22           C  
ATOM   1242  CG  ASN E 159      44.190  40.307 -20.264  1.00 23.35           C  
ATOM   1243  OD1 ASN E 159      44.449  39.368 -19.521  1.00 27.50           O  
ATOM   1244  ND2 ASN E 159      43.883  40.194 -21.565  1.00 25.65           N  
ATOM   1245  N   GLU E 160      45.071  43.903 -18.430  1.00 10.15           N  
ATOM   1246  CA  GLU E 160      45.527  45.268 -18.029  1.00 11.21           C  
ATOM   1247  C   GLU E 160      44.417  46.230 -17.658  1.00 11.58           C  
ATOM   1248  O   GLU E 160      44.488  46.883 -16.597  1.00 11.89           O  
ATOM   1249  CB  GLU E 160      46.646  45.979 -18.861  1.00 10.18           C  
ATOM   1250  CG  GLU E 160      48.050  45.393 -18.495  1.00 15.68           C  
ATOM   1251  CD  GLU E 160      49.205  45.997 -19.236  1.00 16.45           C  
ATOM   1252  OE1 GLU E 160      49.157  47.112 -19.657  1.00 18.87           O  
ATOM   1253  OE2 GLU E 160      50.253  45.224 -19.490  1.00 14.16           O  
ATOM   1254  N   SER E 161      43.377  46.269 -18.536  1.00 14.44           N  
ATOM   1255  CA  SER E 161      42.315  47.184 -18.157  1.00 13.77           C  
ATOM   1256  C   SER E 161      41.562  46.737 -16.922  1.00  9.18           C  
ATOM   1257  O   SER E 161      41.063  47.552 -16.098  1.00 13.96           O  
ATOM   1258  CB  SER E 161      41.488  47.543 -19.347  1.00 16.68           C  
ATOM   1259  OG  SER E 161      40.945  46.292 -19.604  1.00 21.85           O  
ATOM   1260  N   GLY E 162      41.470  45.424 -16.702  1.00  9.54           N  
ATOM   1261  CA  GLY E 162      40.807  44.944 -15.488  1.00  8.40           C  
ATOM   1262  C   GLY E 162      41.600  45.248 -14.191  1.00  9.95           C  
ATOM   1263  O   GLY E 162      41.095  45.490 -13.085  1.00 10.83           O  
ATOM   1264  N   ALA E 163      42.924  45.179 -14.264  1.00 11.22           N  
ATOM   1265  CA  ALA E 163      43.705  45.447 -13.082  1.00  8.04           C  
ATOM   1266  C   ALA E 163      43.577  46.939 -12.763  1.00  7.77           C  
ATOM   1267  O   ALA E 163      43.652  47.360 -11.645  1.00  8.70           O  
ATOM   1268  CB  ALA E 163      45.128  44.934 -13.226  1.00  9.00           C  
ATOM   1269  N   ILE E 164      43.369  47.742 -13.757  1.00  8.60           N  
ATOM   1270  CA  ILE E 164      43.195  49.195 -13.564  1.00 10.12           C  
ATOM   1271  C   ILE E 164      41.857  49.386 -12.833  1.00 12.29           C  
ATOM   1272  O   ILE E 164      41.738  50.029 -11.777  1.00  8.61           O  
ATOM   1273  CB  ILE E 164      43.297  50.020 -14.846  1.00 10.13           C  
ATOM   1274  CG1 ILE E 164      44.708  50.143 -15.412  1.00 10.71           C  
ATOM   1275  CG2 ILE E 164      42.810  51.472 -14.568  1.00 10.29           C  
ATOM   1276  CD1 ILE E 164      44.697  50.399 -16.900  1.00  9.62           C  
ATOM   1277  N   ASN E 165      40.861  48.659 -13.308  1.00  8.90           N  
ATOM   1278  CA  ASN E 165      39.527  48.672 -12.712  1.00  3.89           C  
ATOM   1279  C   ASN E 165      39.651  48.365 -11.216  1.00  9.23           C  
ATOM   1280  O   ASN E 165      39.154  49.119 -10.396  1.00  8.46           O  
ATOM   1281  CB  ASN E 165      38.652  47.627 -13.541  1.00 11.20           C  
ATOM   1282  CG  ASN E 165      37.171  47.776 -13.250  1.00 11.12           C  
ATOM   1283  OD1 ASN E 165      36.862  47.990 -12.088  1.00 19.56           O  
ATOM   1284  ND2 ASN E 165      36.292  47.761 -14.247  1.00 11.43           N  
ATOM   1285  N   GLU E 166      40.333  47.254 -10.820  1.00  9.32           N  
ATOM   1286  CA  GLU E 166      40.550  46.873  -9.389  1.00  6.03           C  
ATOM   1287  C   GLU E 166      41.332  47.952  -8.577  1.00  4.41           C  
ATOM   1288  O   GLU E 166      40.954  48.248  -7.461  1.00  7.41           O  
ATOM   1289  CB  GLU E 166      41.347  45.536  -9.386  1.00  7.47           C  
ATOM   1290  CG  GLU E 166      40.385  44.376  -9.570  1.00  6.62           C  
ATOM   1291  CD  GLU E 166      39.373  44.441  -8.451  1.00 15.76           C  
ATOM   1292  OE1 GLU E 166      38.175  44.401  -8.621  1.00 13.93           O  
ATOM   1293  OE2 GLU E 166      39.892  44.553  -7.251  1.00 18.18           O  
ATOM   1294  N   ALA E 167      42.450  48.493  -9.157  1.00  8.58           N  
ATOM   1295  CA  ALA E 167      43.314  49.580  -8.569  1.00  5.85           C  
ATOM   1296  C   ALA E 167      42.465  50.825  -8.201  1.00  4.95           C  
ATOM   1297  O   ALA E 167      42.513  51.307  -7.037  1.00  7.84           O  
ATOM   1298  CB  ALA E 167      44.564  49.945  -9.335  1.00  9.63           C  
ATOM   1299  N   ILE E 168      41.664  51.285  -9.179  1.00  7.81           N  
ATOM   1300  CA  ILE E 168      40.759  52.443  -8.993  1.00  7.04           C  
ATOM   1301  C   ILE E 168      39.871  52.158  -7.775  1.00  8.47           C  
ATOM   1302  O   ILE E 168      39.774  52.977  -6.908  1.00  9.86           O  
ATOM   1303  CB  ILE E 168      39.982  52.738 -10.228  1.00  8.83           C  
ATOM   1304  CG1 ILE E 168      40.869  53.146 -11.400  1.00  9.72           C  
ATOM   1305  CG2 ILE E 168      38.876  53.793  -9.982  1.00  7.14           C  
ATOM   1306  CD1 ILE E 168      41.627  54.479 -11.433  1.00 16.93           C  
ATOM   1307  N   SER E 169      39.224  50.975  -7.666  1.00  8.22           N  
ATOM   1308  CA  SER E 169      38.362  50.622  -6.561  1.00 10.52           C  
ATOM   1309  C   SER E 169      39.123  50.605  -5.229  1.00 11.04           C  
ATOM   1310  O   SER E 169      38.612  51.023  -4.171  1.00 11.20           O  
ATOM   1311  CB  SER E 169      37.614  49.309  -6.827  1.00  8.12           C  
ATOM   1312  OG  SER E 169      36.492  49.589  -7.677  1.00  8.69           O  
ATOM   1313  N   ASP E 170      40.408  50.112  -5.224  1.00 13.24           N  
ATOM   1314  CA  ASP E 170      41.198  50.083  -3.955  1.00  4.88           C  
ATOM   1315  C   ASP E 170      41.583  51.516  -3.623  1.00  5.85           C  
ATOM   1316  O   ASP E 170      41.533  51.877  -2.419  1.00  7.25           O  
ATOM   1317  CB  ASP E 170      42.472  49.188  -3.992  1.00  9.89           C  
ATOM   1318  CG  ASP E 170      42.244  47.702  -3.993  1.00 10.30           C  
ATOM   1319  OD1 ASP E 170      43.033  46.899  -4.469  1.00 10.70           O  
ATOM   1320  OD2 ASP E 170      41.060  47.345  -3.569  1.00  9.29           O  
ATOM   1321  N   ILE E 171      41.944  52.295  -4.635  1.00  6.20           N  
ATOM   1322  CA  ILE E 171      42.379  53.704  -4.417  1.00  5.02           C  
ATOM   1323  C   ILE E 171      41.253  54.538  -3.769  1.00  5.43           C  
ATOM   1324  O   ILE E 171      41.386  55.123  -2.665  1.00  8.60           O  
ATOM   1325  CB  ILE E 171      42.901  54.392  -5.705  1.00  7.76           C  
ATOM   1326  CG1 ILE E 171      44.264  53.922  -6.230  1.00  8.08           C  
ATOM   1327  CG2 ILE E 171      42.972  55.922  -5.437  1.00 12.72           C  
ATOM   1328  CD1 ILE E 171      44.357  54.027  -7.762  1.00  9.59           C  
ATOM   1329  N   PHE E 172      40.124  54.547  -4.476  1.00  8.29           N  
ATOM   1330  CA  PHE E 172      38.980  55.259  -3.903  1.00 10.77           C  
ATOM   1331  C   PHE E 172      38.459  54.595  -2.631  1.00 11.51           C  
ATOM   1332  O   PHE E 172      38.017  55.257  -1.751  1.00  9.57           O  
ATOM   1333  CB  PHE E 172      37.889  55.538  -4.934  1.00 13.12           C  
ATOM   1334  CG  PHE E 172      38.397  56.602  -5.869  1.00 12.38           C  
ATOM   1335  CD1 PHE E 172      38.411  57.928  -5.415  1.00 15.54           C  
ATOM   1336  CD2 PHE E 172      38.881  56.313  -7.142  1.00  6.97           C  
ATOM   1337  CE1 PHE E 172      38.864  58.990  -6.193  1.00 11.36           C  
ATOM   1338  CE2 PHE E 172      39.407  57.360  -7.897  1.00 14.30           C  
ATOM   1339  CZ  PHE E 172      39.352  58.702  -7.465  1.00  6.90           C  
ATOM   1340  N   GLY E 173      38.495  53.277  -2.394  1.00  6.38           N  
ATOM   1341  CA  GLY E 173      37.995  52.838  -1.109  1.00  7.02           C  
ATOM   1342  C   GLY E 173      38.868  53.295   0.022  1.00  7.58           C  
ATOM   1343  O   GLY E 173      38.327  53.439   1.133  1.00 13.73           O  
ATOM   1344  N   THR E 174      40.187  53.426  -0.256  1.00 10.30           N  
ATOM   1345  CA  THR E 174      41.168  53.906   0.714  1.00  8.81           C  
ATOM   1346  C   THR E 174      40.895  55.444   0.971  1.00  9.80           C  
ATOM   1347  O   THR E 174      40.904  55.886   2.113  1.00 10.13           O  
ATOM   1348  CB  THR E 174      42.636  53.621   0.208  1.00  5.02           C  
ATOM   1349  OG1 THR E 174      42.829  52.242   0.624  1.00  8.44           O  
ATOM   1350  CG2 THR E 174      43.580  54.603   0.944  1.00 13.84           C  
ATOM   1351  N   LEU E 175      40.629  56.239  -0.069  1.00  7.91           N  
ATOM   1352  CA  LEU E 175      40.327  57.701   0.060  1.00  3.64           C  
ATOM   1353  C   LEU E 175      39.085  57.855   0.953  1.00 12.04           C  
ATOM   1354  O   LEU E 175      39.055  58.637   1.903  1.00 11.09           O  
ATOM   1355  CB  LEU E 175      40.218  58.508  -1.253  1.00  7.89           C  
ATOM   1356  CG  LEU E 175      41.577  58.487  -1.934  1.00 12.11           C  
ATOM   1357  CD1 LEU E 175      41.508  59.149  -3.294  1.00  9.85           C  
ATOM   1358  CD2 LEU E 175      42.654  59.036  -0.993  1.00 15.94           C  
ATOM   1359  N   VAL E 176      38.053  56.999   0.692  1.00 10.10           N  
ATOM   1360  CA  VAL E 176      36.835  57.020   1.477  1.00  6.40           C  
ATOM   1361  C   VAL E 176      37.168  56.645   2.933  1.00  9.39           C  
ATOM   1362  O   VAL E 176      36.628  57.265   3.815  1.00 10.08           O  
ATOM   1363  CB  VAL E 176      35.645  56.219   0.811  1.00  4.00           C  
ATOM   1364  CG1 VAL E 176      34.452  56.048   1.756  1.00  7.99           C  
ATOM   1365  CG2 VAL E 176      35.250  56.691  -0.609  1.00  5.59           C  
ATOM   1366  N   GLU E 177      38.042  55.642   3.238  1.00  9.63           N  
ATOM   1367  CA  GLU E 177      38.364  55.309   4.619  1.00 10.87           C  
ATOM   1368  C   GLU E 177      39.024  56.511   5.340  1.00  9.58           C  
ATOM   1369  O   GLU E 177      38.750  56.729   6.523  1.00 10.43           O  
ATOM   1370  CB  GLU E 177      39.249  54.063   4.595  1.00  7.43           C  
ATOM   1371  CG  GLU E 177      39.383  53.445   6.003  1.00  9.09           C  
ATOM   1372  CD  GLU E 177      40.188  52.214   5.899  1.00 12.08           C  
ATOM   1373  OE1 GLU E 177      39.902  51.402   5.082  1.00 14.43           O  
ATOM   1374  OE2 GLU E 177      41.256  52.095   6.606  1.00 10.36           O  
ATOM   1375  N   PHE E 178      39.904  57.252   4.632  1.00  9.92           N  
ATOM   1376  CA  PHE E 178      40.555  58.406   5.216  1.00 10.36           C  
ATOM   1377  C   PHE E 178      39.555  59.532   5.418  1.00 14.04           C  
ATOM   1378  O   PHE E 178      39.526  60.167   6.420  1.00 18.93           O  
ATOM   1379  CB  PHE E 178      41.642  58.953   4.302  1.00 12.24           C  
ATOM   1380  CG  PHE E 178      42.987  58.370   4.656  1.00 17.71           C  
ATOM   1381  CD1 PHE E 178      43.764  58.838   5.725  1.00 15.69           C  
ATOM   1382  CD2 PHE E 178      43.473  57.275   3.927  1.00 12.91           C  
ATOM   1383  CE1 PHE E 178      45.015  58.265   6.025  1.00 12.94           C  
ATOM   1384  CE2 PHE E 178      44.726  56.711   4.207  1.00 14.95           C  
ATOM   1385  CZ  PHE E 178      45.501  57.201   5.259  1.00 21.76           C  
ATOM   1386  N   TYR E 179      38.672  59.743   4.448  1.00 11.46           N  
ATOM   1387  CA  TYR E 179      37.578  60.744   4.496  1.00 17.76           C  
ATOM   1388  C   TYR E 179      36.698  60.542   5.713  1.00 24.22           C  
ATOM   1389  O   TYR E 179      36.340  61.501   6.368  1.00 18.62           O  
ATOM   1390  CB  TYR E 179      36.667  60.617   3.276  1.00 16.07           C  
ATOM   1391  CG  TYR E 179      35.400  61.471   3.288  1.00 27.21           C  
ATOM   1392  CD1 TYR E 179      34.157  60.902   3.583  1.00 18.09           C  
ATOM   1393  CD2 TYR E 179      35.476  62.833   2.966  1.00 23.93           C  
ATOM   1394  CE1 TYR E 179      33.003  61.690   3.535  1.00 23.91           C  
ATOM   1395  CE2 TYR E 179      34.344  63.648   2.908  1.00 19.95           C  
ATOM   1396  CZ  TYR E 179      33.123  63.050   3.219  1.00 22.93           C  
ATOM   1397  OH  TYR E 179      32.043  63.823   3.261  1.00 28.35           O  
ATOM   1398  N   ALA E 180      36.312  59.321   6.037  1.00 12.33           N  
ATOM   1399  CA  ALA E 180      35.504  59.036   7.191  1.00 17.42           C  
ATOM   1400  C   ALA E 180      36.317  59.075   8.496  1.00 19.76           C  
ATOM   1401  O   ALA E 180      35.718  59.205   9.591  1.00 23.27           O  
ATOM   1402  CB  ALA E 180      34.752  57.714   7.027  1.00 19.46           C  
ATOM   1403  N   ASN E 181      37.666  58.979   8.394  1.00 23.12           N  
ATOM   1404  CA  ASN E 181      38.572  59.005   9.553  1.00 18.54           C  
ATOM   1405  C   ASN E 181      38.351  57.800  10.456  1.00 22.85           C  
ATOM   1406  O   ASN E 181      38.414  57.799  11.671  1.00 24.10           O  
ATOM   1407  CB  ASN E 181      38.447  60.317  10.351  1.00 30.45           C  
ATOM   1408  CG  ASN E 181      39.810  60.734  10.916  1.00 37.62           C  
ATOM   1409  OD1 ASN E 181      40.731  61.122  10.143  1.00 44.40           O  
ATOM   1410  ND2 ASN E 181      39.948  60.630  12.253  1.00 37.97           N  
ATOM   1411  N   LYS E 182      38.089  56.677   9.827  1.00 28.20           N  
ATOM   1412  CA  LYS E 182      37.812  55.458  10.551  1.00 29.61           C  
ATOM   1413  C   LYS E 182      39.102  54.652  10.627  1.00 18.74           C  
ATOM   1414  O   LYS E 182      39.277  53.706   9.870  1.00 22.28           O  
ATOM   1415  CB  LYS E 182      36.669  54.773   9.728  1.00 26.36           C  
ATOM   1416  CG  LYS E 182      35.901  53.601  10.435  1.00 34.01           C  
ATOM   1417  CD  LYS E 182      35.366  52.415   9.557  1.00 34.79           C  
ATOM   1418  CE  LYS E 182      35.706  50.897   9.788  1.00 36.86           C  
ATOM   1419  NZ  LYS E 182      35.803  49.863   8.655  1.00 10.31           N  
ATOM   1420  N   ASN E 183      40.020  55.032  11.520  1.00 21.84           N  
ATOM   1421  CA  ASN E 183      41.351  54.381  11.660  1.00 19.13           C  
ATOM   1422  C   ASN E 183      41.970  54.210  10.290  1.00 17.23           C  
ATOM   1423  O   ASN E 183      42.149  53.091   9.898  1.00 22.14           O  
ATOM   1424  CB  ASN E 183      41.000  52.950  12.031  1.00 24.69           C  
ATOM   1425  CG  ASN E 183      41.419  52.613  13.406  1.00 30.74           C  
ATOM   1426  OD1 ASN E 183      41.353  53.442  14.335  1.00 37.19           O  
ATOM   1427  ND2 ASN E 183      41.983  51.413  13.461  1.00 37.78           N  
ATOM   1428  N   PRO E 184      42.232  55.221   9.500  1.00 18.33           N  
ATOM   1429  CA  PRO E 184      42.673  54.953   8.158  1.00 13.29           C  
ATOM   1430  C   PRO E 184      44.024  54.370   7.919  1.00 21.36           C  
ATOM   1431  O   PRO E 184      44.818  54.496   8.835  1.00 18.67           O  
ATOM   1432  CB  PRO E 184      42.411  56.251   7.401  1.00 14.34           C  
ATOM   1433  CG  PRO E 184      42.315  57.300   8.470  1.00 14.34           C  
ATOM   1434  CD  PRO E 184      42.104  56.679   9.810  1.00 19.25           C  
ATOM   1435  N   ASP E 185      44.259  53.753   6.733  1.00 14.10           N  
ATOM   1436  CA  ASP E 185      45.524  53.136   6.337  1.00  8.72           C  
ATOM   1437  C   ASP E 185      45.514  52.907   4.844  1.00 12.52           C  
ATOM   1438  O   ASP E 185      44.515  53.160   4.186  1.00 14.41           O  
ATOM   1439  CB  ASP E 185      45.753  51.800   7.049  1.00 15.18           C  
ATOM   1440  CG  ASP E 185      44.480  50.932   7.080  1.00 10.48           C  
ATOM   1441  OD1 ASP E 185      43.963  50.551   8.058  1.00 13.50           O  
ATOM   1442  OD2 ASP E 185      44.149  50.569   5.916  1.00 11.87           O  
ATOM   1443  N   TRP E 186      46.624  52.383   4.354  1.00 10.54           N  
ATOM   1444  CA  TRP E 186      46.901  52.048   2.942  1.00 11.39           C  
ATOM   1445  C   TRP E 186      46.793  50.514   2.710  1.00 10.89           C  
ATOM   1446  O   TRP E 186      47.340  49.904   1.782  1.00 15.63           O  
ATOM   1447  CB  TRP E 186      48.272  52.709   2.530  1.00  8.52           C  
ATOM   1448  CG  TRP E 186      48.247  54.197   2.596  1.00  9.32           C  
ATOM   1449  CD1 TRP E 186      48.530  55.010   3.649  1.00 11.31           C  
ATOM   1450  CD2 TRP E 186      47.800  55.073   1.533  1.00 11.11           C  
ATOM   1451  NE1 TRP E 186      48.328  56.342   3.317  1.00 12.88           N  
ATOM   1452  CE2 TRP E 186      47.899  56.410   1.998  1.00 10.93           C  
ATOM   1453  CE3 TRP E 186      47.361  54.837   0.216  1.00 14.61           C  
ATOM   1454  CZ2 TRP E 186      47.572  57.461   1.165  1.00 19.34           C  
ATOM   1455  CZ3 TRP E 186      47.072  55.893  -0.603  1.00 14.99           C  
ATOM   1456  CH2 TRP E 186      47.186  57.216  -0.148  1.00 11.98           C  
ATOM   1457  N   GLU E 187      46.051  49.881   3.619  1.00 13.78           N  
ATOM   1458  CA  GLU E 187      45.770  48.431   3.561  1.00 10.36           C  
ATOM   1459  C   GLU E 187      44.308  48.241   3.147  1.00 11.28           C  
ATOM   1460  O   GLU E 187      43.475  49.114   3.394  1.00  9.64           O  
ATOM   1461  CB  GLU E 187      45.999  47.723   4.913  1.00 15.31           C  
ATOM   1462  CG  GLU E 187      47.441  48.038   5.456  1.00 19.34           C  
ATOM   1463  CD  GLU E 187      48.547  47.314   4.674  1.00 22.22           C  
ATOM   1464  OE1 GLU E 187      49.323  47.925   3.952  1.00 30.29           O  
ATOM   1465  OE2 GLU E 187      48.581  45.970   4.843  1.00 32.97           O  
ATOM   1466  N   ILE E 188      44.049  47.107   2.532  1.00 10.67           N  
ATOM   1467  CA  ILE E 188      42.693  46.750   2.069  1.00  7.12           C  
ATOM   1468  C   ILE E 188      42.062  45.567   2.810  1.00 11.09           C  
ATOM   1469  O   ILE E 188      42.621  44.435   2.840  1.00 11.99           O  
ATOM   1470  CB  ILE E 188      42.630  46.462   0.546  1.00  6.32           C  
ATOM   1471  CG1 ILE E 188      43.308  47.554  -0.277  1.00  7.39           C  
ATOM   1472  CG2 ILE E 188      41.217  46.024   0.028  1.00  5.44           C  
ATOM   1473  CD1 ILE E 188      42.518  48.865  -0.166  1.00 21.82           C  
ATOM   1474  N   GLY E 189      40.828  45.767   3.367  1.00 14.80           N  
ATOM   1475  CA  GLY E 189      40.104  44.698   4.010  1.00  8.01           C  
ATOM   1476  C   GLY E 189      40.504  44.332   5.445  1.00 12.89           C  
ATOM   1477  O   GLY E 189      40.001  43.365   6.008  1.00 10.91           O  
ATOM   1478  N   GLU E 190      41.425  45.091   6.010  1.00 10.25           N  
ATOM   1479  CA  GLU E 190      41.921  44.762   7.329  1.00 12.62           C  
ATOM   1480  C   GLU E 190      40.915  44.543   8.427  1.00 17.08           C  
ATOM   1481  O   GLU E 190      41.169  43.750   9.317  1.00 11.85           O  
ATOM   1482  CB  GLU E 190      42.968  45.784   7.879  1.00  5.74           C  
ATOM   1483  CG  GLU E 190      42.408  47.201   8.231  1.00  7.33           C  
ATOM   1484  CD  GLU E 190      42.063  47.923   6.970  1.00  6.15           C  
ATOM   1485  OE1 GLU E 190      42.482  47.559   5.893  1.00 11.56           O  
ATOM   1486  OE2 GLU E 190      41.350  49.029   7.159  1.00 10.44           O  
ATOM   1487  N   ASP E 191      39.803  45.291   8.422  1.00 10.76           N  
ATOM   1488  CA  ASP E 191      38.802  45.247   9.452  1.00 11.69           C  
ATOM   1489  C   ASP E 191      37.953  43.982   9.452  1.00 15.52           C  
ATOM   1490  O   ASP E 191      37.332  43.653  10.458  1.00 17.28           O  
ATOM   1491  CB  ASP E 191      37.857  46.495   9.234  1.00 15.24           C  
ATOM   1492  CG  ASP E 191      38.474  47.764   9.822  1.00 15.37           C  
ATOM   1493  OD1 ASP E 191      39.370  47.675  10.652  1.00 14.96           O  
ATOM   1494  OD2 ASP E 191      37.986  48.890   9.343  1.00 15.21           O  
ATOM   1495  N   VAL E 192      37.881  43.326   8.323  1.00 16.13           N  
ATOM   1496  CA  VAL E 192      37.008  42.132   8.258  1.00 12.00           C  
ATOM   1497  C   VAL E 192      37.757  40.851   7.861  1.00 12.25           C  
ATOM   1498  O   VAL E 192      37.110  39.830   7.673  1.00 17.97           O  
ATOM   1499  CB  VAL E 192      35.874  42.345   7.243  1.00 10.89           C  
ATOM   1500  CG1 VAL E 192      34.921  43.396   7.767  1.00 15.66           C  
ATOM   1501  CG2 VAL E 192      36.354  42.669   5.805  1.00  7.78           C  
ATOM   1502  N   TYR E 193      39.082  40.942   7.657  1.00 13.70           N  
ATOM   1503  CA  TYR E 193      39.823  39.776   7.245  1.00 12.74           C  
ATOM   1504  C   TYR E 193      40.412  39.053   8.425  1.00 13.71           C  
ATOM   1505  O   TYR E 193      40.824  39.762   9.272  1.00 14.64           O  
ATOM   1506  CB  TYR E 193      40.868  40.240   6.268  1.00 13.92           C  
ATOM   1507  CG  TYR E 193      41.708  39.181   5.640  1.00 12.88           C  
ATOM   1508  CD1 TYR E 193      41.118  38.199   4.859  1.00 16.79           C  
ATOM   1509  CD2 TYR E 193      43.102  39.207   5.757  1.00 14.49           C  
ATOM   1510  CE1 TYR E 193      41.883  37.215   4.224  1.00 17.83           C  
ATOM   1511  CE2 TYR E 193      43.885  38.232   5.127  1.00 20.14           C  
ATOM   1512  CZ  TYR E 193      43.274  37.238   4.361  1.00 20.47           C  
ATOM   1513  OH  TYR E 193      44.024  36.300   3.751  1.00 27.60           O  
ATOM   1514  N   THR E 194      40.352  37.715   8.485  1.00 11.57           N  
ATOM   1515  CA  THR E 194      40.923  36.829   9.496  1.00 17.54           C  
ATOM   1516  C   THR E 194      40.921  37.365  10.916  1.00 22.93           C  
ATOM   1517  O   THR E 194      41.956  37.736  11.547  1.00 18.63           O  
ATOM   1518  CB  THR E 194      42.421  36.529   9.187  1.00 13.40           C  
ATOM   1519  OG1 THR E 194      43.178  37.732   9.071  1.00 14.49           O  
ATOM   1520  CG2 THR E 194      42.518  35.844   7.822  1.00 11.13           C  
ATOM   1521  N   PRO E 195      39.700  37.370  11.381  1.00 20.34           N  
ATOM   1522  CA  PRO E 195      39.363  37.813  12.693  1.00 15.22           C  
ATOM   1523  C   PRO E 195      40.286  37.142  13.668  1.00 25.32           C  
ATOM   1524  O   PRO E 195      40.566  37.589  14.794  1.00 28.69           O  
ATOM   1525  CB  PRO E 195      37.942  37.315  12.854  1.00 23.86           C  
ATOM   1526  CG  PRO E 195      37.744  36.289  11.738  1.00 21.47           C  
ATOM   1527  CD  PRO E 195      38.705  36.589  10.632  1.00 19.57           C  
ATOM   1528  N   GLY E 196      40.823  36.020  13.305  1.00 23.95           N  
ATOM   1529  CA  GLY E 196      41.715  35.582  14.363  1.00 32.98           C  
ATOM   1530  C   GLY E 196      43.160  36.163  14.308  1.00 29.35           C  
ATOM   1531  O   GLY E 196      43.878  36.088  15.317  1.00 40.90           O  
ATOM   1532  N   ILE E 197      43.613  36.721  13.163  1.00 28.57           N  
ATOM   1533  CA  ILE E 197      44.958  37.201  13.108  1.00 24.90           C  
ATOM   1534  C   ILE E 197      45.002  38.710  13.100  1.00 26.81           C  
ATOM   1535  O   ILE E 197      44.316  39.377  12.355  1.00 28.58           O  
ATOM   1536  CB  ILE E 197      45.671  36.684  11.876  1.00 26.49           C  
ATOM   1537  CG1 ILE E 197      45.820  35.188  11.734  1.00 28.75           C  
ATOM   1538  CG2 ILE E 197      47.058  37.288  11.839  1.00 28.30           C  
ATOM   1539  CD1 ILE E 197      44.567  34.387  11.537  1.00 29.48           C  
ATOM   1540  N   SER E 198      45.851  39.235  13.919  1.00 24.15           N  
ATOM   1541  CA  SER E 198      46.031  40.649  13.973  1.00 30.56           C  
ATOM   1542  C   SER E 198      47.058  41.206  12.997  1.00 23.56           C  
ATOM   1543  O   SER E 198      47.959  40.563  12.538  1.00 30.38           O  
ATOM   1544  CB  SER E 198      46.609  40.996  15.315  1.00 33.95           C  
ATOM   1545  OG  SER E 198      45.501  41.445  16.056  1.00 40.30           O  
ATOM   1546  N   GLY E 199      46.934  42.448  12.682  1.00 21.67           N  
ATOM   1547  CA  GLY E 199      47.916  43.065  11.807  1.00 21.48           C  
ATOM   1548  C   GLY E 199      47.942  42.782  10.306  1.00 22.51           C  
ATOM   1549  O   GLY E 199      48.747  43.405   9.587  1.00 23.14           O  
ATOM   1550  N   ASP E 200      47.149  41.847   9.793  1.00 18.34           N  
ATOM   1551  CA  ASP E 200      47.177  41.577   8.332  1.00 12.70           C  
ATOM   1552  C   ASP E 200      45.954  42.220   7.579  1.00  9.20           C  
ATOM   1553  O   ASP E 200      45.066  42.870   8.146  1.00 16.82           O  
ATOM   1554  CB  ASP E 200      47.133  40.040   8.064  1.00 11.02           C  
ATOM   1555  CG  ASP E 200      45.883  39.400   8.661  1.00 13.19           C  
ATOM   1556  OD1 ASP E 200      45.142  39.952   9.446  1.00 18.07           O  
ATOM   1557  OD2 ASP E 200      45.768  38.157   8.357  1.00 16.93           O  
ATOM   1558  N   SER E 201      45.932  41.977   6.266  1.00 10.38           N  
ATOM   1559  CA  SER E 201      44.911  42.476   5.407  1.00 14.29           C  
ATOM   1560  C   SER E 201      44.968  41.626   4.183  1.00 15.20           C  
ATOM   1561  O   SER E 201      45.837  40.770   4.028  1.00 13.81           O  
ATOM   1562  CB  SER E 201      45.136  43.941   5.080  1.00 13.66           C  
ATOM   1563  OG  SER E 201      46.119  44.101   4.104  1.00 22.55           O  
ATOM   1564  N   LEU E 202      44.034  41.892   3.320  1.00 16.35           N  
ATOM   1565  CA  LEU E 202      43.927  41.178   2.063  1.00 15.54           C  
ATOM   1566  C   LEU E 202      44.982  41.589   1.017  1.00 12.76           C  
ATOM   1567  O   LEU E 202      45.466  40.716   0.283  1.00 14.03           O  
ATOM   1568  CB  LEU E 202      42.465  41.335   1.536  1.00 10.95           C  
ATOM   1569  CG  LEU E 202      42.172  40.530   0.316  1.00 15.51           C  
ATOM   1570  CD1 LEU E 202      42.201  39.061   0.735  1.00 12.24           C  
ATOM   1571  CD2 LEU E 202      40.728  40.865  -0.083  1.00 23.95           C  
ATOM   1572  N   ARG E 203      45.210  42.904   0.913  1.00 10.20           N  
ATOM   1573  CA  ARG E 203      46.135  43.493  -0.001  1.00 15.56           C  
ATOM   1574  C   ARG E 203      46.703  44.680   0.739  1.00 15.13           C  
ATOM   1575  O   ARG E 203      46.063  45.152   1.735  1.00 11.34           O  
ATOM   1576  CB  ARG E 203      45.503  44.058  -1.260  1.00 14.42           C  
ATOM   1577  CG  ARG E 203      44.934  43.064  -2.218  1.00 10.80           C  
ATOM   1578  CD  ARG E 203      44.476  43.692  -3.544  1.00  9.86           C  
ATOM   1579  NE  ARG E 203      43.162  44.319  -3.466  1.00 12.19           N  
ATOM   1580  CZ  ARG E 203      41.975  43.637  -3.486  1.00 17.36           C  
ATOM   1581  NH1 ARG E 203      41.894  42.271  -3.568  1.00  9.60           N  
ATOM   1582  NH2 ARG E 203      40.845  44.368  -3.478  1.00  8.78           N  
ATOM   1583  N   SER E 204      47.910  45.039   0.194  1.00  9.53           N  
ATOM   1584  CA  SER E 204      48.619  46.190   0.716  1.00  7.69           C  
ATOM   1585  C   SER E 204      48.910  47.208  -0.378  1.00 15.70           C  
ATOM   1586  O   SER E 204      49.428  46.745  -1.397  1.00 15.41           O  
ATOM   1587  CB  SER E 204      49.951  45.815   1.383  1.00 20.33           C  
ATOM   1588  OG  SER E 204      50.406  46.986   2.028  1.00 16.54           O  
ATOM   1589  N   MET E 205      48.573  48.526  -0.196  1.00 11.03           N  
ATOM   1590  CA  MET E 205      48.881  49.513  -1.203  1.00 11.12           C  
ATOM   1591  C   MET E 205      50.314  50.005  -0.963  1.00 14.14           C  
ATOM   1592  O   MET E 205      51.047  50.283  -1.863  1.00 11.67           O  
ATOM   1593  CB  MET E 205      47.962  50.796  -1.214  1.00  4.20           C  
ATOM   1594  CG  MET E 205      46.568  50.321  -1.670  1.00 17.56           C  
ATOM   1595  SD  MET E 205      45.370  51.687  -1.647  1.00 16.70           S  
ATOM   1596  CE  MET E 205      45.813  52.489  -3.199  1.00 11.45           C  
ATOM   1597  N   SER E 206      50.663  50.101   0.311  1.00 12.78           N  
ATOM   1598  CA  SER E 206      51.990  50.545   0.702  1.00 11.68           C  
ATOM   1599  C   SER E 206      53.070  49.571   0.298  1.00 16.27           C  
ATOM   1600  O   SER E 206      54.116  50.031  -0.064  1.00 13.82           O  
ATOM   1601  CB  SER E 206      52.011  50.889   2.202  1.00 10.62           C  
ATOM   1602  OG  SER E 206      51.570  49.867   3.050  1.00 19.69           O  
ATOM   1603  N   ASP E 207      52.845  48.270   0.346  1.00 12.98           N  
ATOM   1604  CA  ASP E 207      53.795  47.256  -0.054  1.00 12.95           C  
ATOM   1605  C   ASP E 207      53.036  46.042  -0.509  1.00  9.02           C  
ATOM   1606  O   ASP E 207      52.810  45.165   0.267  1.00 12.73           O  
ATOM   1607  CB  ASP E 207      54.607  46.799   1.158  1.00 15.13           C  
ATOM   1608  CG  ASP E 207      55.746  45.967   0.680  1.00 20.90           C  
ATOM   1609  OD1 ASP E 207      56.111  45.764  -0.468  1.00 19.86           O  
ATOM   1610  OD2 ASP E 207      56.243  45.360   1.673  1.00 24.21           O  
ATOM   1611  N   PRO E 208      52.656  46.057  -1.761  1.00 13.35           N  
ATOM   1612  CA  PRO E 208      51.856  44.984  -2.273  1.00  4.81           C  
ATOM   1613  C   PRO E 208      52.587  43.657  -2.071  1.00 17.52           C  
ATOM   1614  O   PRO E 208      51.997  42.618  -1.881  1.00 17.19           O  
ATOM   1615  CB  PRO E 208      51.695  45.295  -3.805  1.00 10.24           C  
ATOM   1616  CG  PRO E 208      51.984  46.778  -3.989  1.00 12.28           C  
ATOM   1617  CD  PRO E 208      52.773  47.175  -2.739  1.00 11.38           C  
ATOM   1618  N   ALA E 209      53.917  43.611  -2.143  1.00 19.28           N  
ATOM   1619  CA  ALA E 209      54.718  42.404  -2.066  1.00 16.14           C  
ATOM   1620  C   ALA E 209      54.572  41.657  -0.785  1.00 15.47           C  
ATOM   1621  O   ALA E 209      54.903  40.505  -0.768  1.00 22.38           O  
ATOM   1622  CB  ALA E 209      56.195  42.765  -2.238  1.00 13.70           C  
ATOM   1623  N   LYS E 210      54.115  42.331   0.238  1.00 15.21           N  
ATOM   1624  CA  LYS E 210      53.930  41.792   1.577  1.00 16.08           C  
ATOM   1625  C   LYS E 210      53.069  40.545   1.642  1.00 27.75           C  
ATOM   1626  O   LYS E 210      53.195  39.761   2.567  1.00 29.79           O  
ATOM   1627  CB  LYS E 210      53.375  42.937   2.380  1.00 18.19           C  
ATOM   1628  CG  LYS E 210      52.932  42.675   3.792  1.00 25.36           C  
ATOM   1629  CD  LYS E 210      52.271  43.902   4.438  1.00 29.49           C  
ATOM   1630  CE  LYS E 210      52.518  43.889   5.961  1.00 34.44           C  
ATOM   1631  NZ  LYS E 210      51.690  44.699   6.918  1.00 36.48           N  
ATOM   1632  N   TYR E 211      52.181  40.419   0.648  1.00 19.04           N  
ATOM   1633  CA  TYR E 211      51.215  39.362   0.416  1.00 21.65           C  
ATOM   1634  C   TYR E 211      51.474  38.725  -0.937  1.00 25.41           C  
ATOM   1635  O   TYR E 211      50.536  38.116  -1.415  1.00 29.36           O  
ATOM   1636  CB  TYR E 211      49.722  39.811   0.385  1.00 21.85           C  
ATOM   1637  CG  TYR E 211      49.432  40.597   1.615  1.00 15.93           C  
ATOM   1638  CD1 TYR E 211      49.087  41.948   1.660  1.00 20.00           C  
ATOM   1639  CD2 TYR E 211      49.616  39.826   2.755  1.00 25.02           C  
ATOM   1640  CE1 TYR E 211      48.933  42.513   2.931  1.00 19.46           C  
ATOM   1641  CE2 TYR E 211      49.437  40.362   4.015  1.00 22.52           C  
ATOM   1642  CZ  TYR E 211      49.072  41.689   4.056  1.00 17.80           C  
ATOM   1643  OH  TYR E 211      48.948  42.065   5.355  1.00 27.35           O  
ATOM   1644  N   GLY E 212      52.649  38.926  -1.557  1.00 18.59           N  
ATOM   1645  CA  GLY E 212      52.945  38.324  -2.841  1.00 19.89           C  
ATOM   1646  C   GLY E 212      52.496  39.025  -4.104  1.00 21.98           C  
ATOM   1647  O   GLY E 212      52.638  38.435  -5.193  1.00 20.99           O  
ATOM   1648  N   ASP E 213      51.982  40.255  -4.005  1.00 14.81           N  
ATOM   1649  CA  ASP E 213      51.563  40.920  -5.255  1.00 10.53           C  
ATOM   1650  C   ASP E 213      52.687  41.730  -5.904  1.00 12.45           C  
ATOM   1651  O   ASP E 213      53.488  42.208  -5.142  1.00 14.38           O  
ATOM   1652  CB  ASP E 213      50.282  41.849  -5.063  1.00  7.35           C  
ATOM   1653  CG  ASP E 213      49.066  41.077  -4.602  1.00 16.12           C  
ATOM   1654  OD1 ASP E 213      48.906  40.004  -5.103  1.00 18.19           O  
ATOM   1655  OD2 ASP E 213      48.287  41.560  -3.612  1.00 17.22           O  
ATOM   1656  N   PRO E 214      52.727  41.915  -7.240  1.00  8.35           N  
ATOM   1657  CA  PRO E 214      53.782  42.637  -7.850  1.00  8.32           C  
ATOM   1658  C   PRO E 214      53.767  44.100  -7.471  1.00 13.91           C  
ATOM   1659  O   PRO E 214      52.666  44.684  -7.423  1.00 12.53           O  
ATOM   1660  CB  PRO E 214      53.630  42.626  -9.399  1.00  7.69           C  
ATOM   1661  CG  PRO E 214      52.176  42.161  -9.557  1.00  8.87           C  
ATOM   1662  CD  PRO E 214      51.791  41.450  -8.249  1.00  7.20           C  
ATOM   1663  N   ASP E 215      54.999  44.686  -7.322  1.00 14.49           N  
ATOM   1664  CA  ASP E 215      55.147  46.134  -7.001  1.00  6.77           C  
ATOM   1665  C   ASP E 215      56.035  46.823  -8.032  1.00 15.35           C  
ATOM   1666  O   ASP E 215      56.540  47.939  -7.845  1.00 14.12           O  
ATOM   1667  CB  ASP E 215      55.571  46.265  -5.518  1.00  9.38           C  
ATOM   1668  CG  ASP E 215      57.026  45.681  -5.411  1.00 15.10           C  
ATOM   1669  OD1 ASP E 215      57.582  45.076  -6.330  1.00 12.51           O  
ATOM   1670  OD2 ASP E 215      57.587  45.767  -4.235  1.00 12.57           O  
ATOM   1671  N   HIS E 216      56.230  46.097  -9.156  1.00 10.67           N  
ATOM   1672  CA  HIS E 216      56.972  46.468 -10.317  1.00 11.42           C  
ATOM   1673  C   HIS E 216      56.394  45.818 -11.575  1.00 11.66           C  
ATOM   1674  O   HIS E 216      55.986  44.690 -11.446  1.00 12.01           O  
ATOM   1675  CB  HIS E 216      58.577  46.273 -10.109  1.00 10.56           C  
ATOM   1676  CG  HIS E 216      59.347  47.101 -11.094  1.00 12.93           C  
ATOM   1677  ND1 HIS E 216      59.591  46.679 -12.434  1.00 13.73           N  
ATOM   1678  CD2 HIS E 216      59.875  48.363 -10.960  1.00 11.66           C  
ATOM   1679  CE1 HIS E 216      60.229  47.659 -13.061  1.00  9.74           C  
ATOM   1680  NE2 HIS E 216      60.413  48.668 -12.198  1.00 13.75           N  
ATOM   1681  N   TYR E 217      56.384  46.491 -12.758  1.00 12.03           N  
ATOM   1682  CA  TYR E 217      55.829  45.976 -14.019  1.00  6.78           C  
ATOM   1683  C   TYR E 217      56.503  44.737 -14.525  1.00 14.88           C  
ATOM   1684  O   TYR E 217      55.961  43.847 -15.190  1.00 16.10           O  
ATOM   1685  CB  TYR E 217      55.889  47.070 -15.068  1.00 14.10           C  
ATOM   1686  CG  TYR E 217      55.044  46.774 -16.278  1.00 16.44           C  
ATOM   1687  CD1 TYR E 217      53.659  46.613 -16.135  1.00 14.86           C  
ATOM   1688  CD2 TYR E 217      55.624  46.664 -17.539  1.00 20.44           C  
ATOM   1689  CE1 TYR E 217      52.827  46.309 -17.206  1.00 16.39           C  
ATOM   1690  CE2 TYR E 217      54.811  46.357 -18.628  1.00 19.03           C  
ATOM   1691  CZ  TYR E 217      53.425  46.184 -18.457  1.00 20.57           C  
ATOM   1692  OH  TYR E 217      52.589  45.886 -19.514  1.00 20.79           O  
ATOM   1693  N   SER E 218      57.812  44.703 -14.208  1.00 12.66           N  
ATOM   1694  CA  SER E 218      58.587  43.535 -14.591  1.00  9.96           C  
ATOM   1695  C   SER E 218      58.182  42.212 -13.882  1.00 17.54           C  
ATOM   1696  O   SER E 218      58.534  41.092 -14.272  1.00 14.17           O  
ATOM   1697  CB  SER E 218      60.082  43.868 -14.411  1.00 18.15           C  
ATOM   1698  OG  SER E 218      60.428  43.887 -13.039  1.00 13.43           O  
ATOM   1699  N   LYS E 219      57.481  42.350 -12.737  1.00  8.78           N  
ATOM   1700  CA  LYS E 219      56.994  41.240 -11.929  1.00 12.22           C  
ATOM   1701  C   LYS E 219      55.507  40.929 -12.204  1.00 17.92           C  
ATOM   1702  O   LYS E 219      54.914  40.182 -11.426  1.00 22.94           O  
ATOM   1703  CB  LYS E 219      57.285  41.413 -10.427  1.00 12.86           C  
ATOM   1704  CG  LYS E 219      58.756  41.593  -9.971  1.00 17.86           C  
ATOM   1705  CD  LYS E 219      59.019  42.070  -8.547  1.00 19.08           C  
ATOM   1706  CE  LYS E 219      60.531  42.063  -8.213  1.00 19.68           C  
ATOM   1707  NZ  LYS E 219      60.878  41.877  -6.776  1.00 19.89           N  
ATOM   1708  N   ARG E 220      54.911  41.504 -13.294  1.00 17.54           N  
ATOM   1709  CA  ARG E 220      53.482  41.288 -13.691  1.00 17.05           C  
ATOM   1710  C   ARG E 220      53.236  39.838 -14.098  1.00 20.03           C  
ATOM   1711  O   ARG E 220      54.047  39.178 -14.810  1.00 20.05           O  
ATOM   1712  CB  ARG E 220      53.321  41.998 -15.012  1.00 11.35           C  
ATOM   1713  CG  ARG E 220      52.040  42.399 -15.698  1.00 29.44           C  
ATOM   1714  CD  ARG E 220      52.432  42.728 -17.151  1.00 27.62           C  
ATOM   1715  NE  ARG E 220      53.879  42.812 -17.366  1.00 25.42           N  
ATOM   1716  CZ  ARG E 220      54.697  42.683 -18.427  1.00 31.67           C  
ATOM   1717  NH1 ARG E 220      54.285  42.344 -19.644  1.00 32.54           N  
ATOM   1718  NH2 ARG E 220      56.020  42.888 -18.213  1.00 30.82           N  
ATOM   1719  N   TYR E 221      52.060  39.361 -13.639  1.00 18.26           N  
ATOM   1720  CA  TYR E 221      51.437  38.060 -13.861  1.00 17.13           C  
ATOM   1721  C   TYR E 221      50.832  38.100 -15.267  1.00 18.13           C  
ATOM   1722  O   TYR E 221      50.056  38.937 -15.687  1.00 16.24           O  
ATOM   1723  CB  TYR E 221      50.320  37.834 -12.823  1.00 12.48           C  
ATOM   1724  CG  TYR E 221      49.666  36.568 -13.065  1.00 16.29           C  
ATOM   1725  CD1 TYR E 221      50.439  35.413 -12.927  1.00 20.64           C  
ATOM   1726  CD2 TYR E 221      48.327  36.572 -13.436  1.00 11.70           C  
ATOM   1727  CE1 TYR E 221      49.847  34.180 -13.156  1.00 17.02           C  
ATOM   1728  CE2 TYR E 221      47.717  35.345 -13.674  1.00 21.24           C  
ATOM   1729  CZ  TYR E 221      48.493  34.193 -13.507  1.00 22.80           C  
ATOM   1730  OH  TYR E 221      47.860  33.008 -13.690  1.00 27.47           O  
ATOM   1731  N   THR E 222      51.217  37.115 -16.036  1.00 16.01           N  
ATOM   1732  CA  THR E 222      50.928  36.949 -17.436  1.00 24.89           C  
ATOM   1733  C   THR E 222      50.023  35.829 -17.803  1.00 24.99           C  
ATOM   1734  O   THR E 222      49.683  35.632 -18.948  1.00 27.41           O  
ATOM   1735  CB  THR E 222      52.308  36.764 -18.150  1.00 31.33           C  
ATOM   1736  OG1 THR E 222      53.182  35.744 -17.581  1.00 31.23           O  
ATOM   1737  CG2 THR E 222      53.020  38.126 -18.160  1.00 28.98           C  
ATOM   1738  N   GLY E 223      49.668  35.103 -16.787  1.00 21.96           N  
ATOM   1739  CA  GLY E 223      48.749  34.006 -16.935  1.00 28.59           C  
ATOM   1740  C   GLY E 223      47.294  34.408 -17.219  1.00 25.52           C  
ATOM   1741  O   GLY E 223      46.890  35.500 -17.635  1.00 27.73           O  
ATOM   1742  N   THR E 224      46.546  33.375 -16.925  1.00 21.84           N  
ATOM   1743  CA  THR E 224      45.169  33.331 -17.153  1.00 24.57           C  
ATOM   1744  C   THR E 224      44.295  33.286 -15.982  1.00 27.03           C  
ATOM   1745  O   THR E 224      43.123  33.587 -16.248  1.00 29.13           O  
ATOM   1746  CB  THR E 224      45.002  32.060 -17.963  1.00 34.65           C  
ATOM   1747  OG1 THR E 224      45.248  32.166 -19.351  1.00 38.63           O  
ATOM   1748  CG2 THR E 224      44.453  30.787 -17.317  1.00 33.02           C  
ATOM   1749  N   GLN E 225      44.809  32.930 -14.778  1.00 26.01           N  
ATOM   1750  CA  GLN E 225      43.894  32.949 -13.657  1.00 28.94           C  
ATOM   1751  C   GLN E 225      43.460  34.388 -13.255  1.00 18.84           C  
ATOM   1752  O   GLN E 225      44.139  35.399 -13.581  1.00 15.02           O  
ATOM   1753  CB  GLN E 225      44.371  32.162 -12.418  1.00 26.40           C  
ATOM   1754  CG  GLN E 225      45.849  31.869 -12.263  1.00 33.50           C  
ATOM   1755  CD  GLN E 225      46.220  31.567 -10.795  1.00 38.66           C  
ATOM   1756  OE1 GLN E 225      45.803  32.305  -9.846  1.00 43.55           O  
ATOM   1757  NE2 GLN E 225      47.016  30.510 -10.595  1.00 34.26           N  
ATOM   1758  N   ASP E 226      42.351  34.445 -12.471  1.00 22.37           N  
ATOM   1759  CA  ASP E 226      41.882  35.734 -11.975  1.00 21.98           C  
ATOM   1760  C   ASP E 226      41.742  36.739 -13.058  1.00 17.87           C  
ATOM   1761  O   ASP E 226      42.134  37.883 -12.957  1.00 20.67           O  
ATOM   1762  CB  ASP E 226      42.897  36.296 -10.960  1.00 18.20           C  
ATOM   1763  CG  ASP E 226      42.386  37.490 -10.223  1.00 25.06           C  
ATOM   1764  OD1 ASP E 226      41.245  37.658  -9.908  1.00 20.99           O  
ATOM   1765  OD2 ASP E 226      43.329  38.339  -9.936  1.00 25.27           O  
ATOM   1766  N   ASN E 227      41.188  36.251 -14.135  1.00 15.09           N  
ATOM   1767  CA  ASN E 227      40.917  37.036 -15.354  1.00 22.14           C  
ATOM   1768  C   ASN E 227      42.126  37.700 -15.947  1.00 23.45           C  
ATOM   1769  O   ASN E 227      42.024  38.779 -16.571  1.00 20.17           O  
ATOM   1770  CB  ASN E 227      39.906  38.148 -14.980  1.00 22.83           C  
ATOM   1771  CG  ASN E 227      38.507  37.546 -14.901  1.00 32.91           C  
ATOM   1772  OD1 ASN E 227      37.825  37.560 -13.868  1.00 37.72           O  
ATOM   1773  ND2 ASN E 227      38.103  36.961 -16.003  1.00 26.14           N  
ATOM   1774  N   GLY E 228      43.231  37.020 -15.745  1.00 18.71           N  
ATOM   1775  CA  GLY E 228      44.463  37.587 -16.238  1.00 16.79           C  
ATOM   1776  C   GLY E 228      45.138  38.391 -15.144  1.00 12.41           C  
ATOM   1777  O   GLY E 228      45.880  39.276 -15.446  1.00 16.00           O  
ATOM   1778  N   GLY E 229      44.859  38.072 -13.890  1.00 16.39           N  
ATOM   1779  CA  GLY E 229      45.447  38.681 -12.707  1.00 11.93           C  
ATOM   1780  C   GLY E 229      44.940  40.078 -12.324  1.00 12.52           C  
ATOM   1781  O   GLY E 229      45.725  40.939 -11.939  1.00 12.77           O  
ATOM   1782  N   VAL E 230      43.623  40.290 -12.468  1.00 15.58           N  
ATOM   1783  CA  VAL E 230      43.010  41.588 -12.178  1.00 12.30           C  
ATOM   1784  C   VAL E 230      43.221  42.020 -10.723  1.00  7.09           C  
ATOM   1785  O   VAL E 230      43.524  43.204 -10.479  1.00  9.99           O  
ATOM   1786  CB  VAL E 230      41.571  41.680 -12.736  1.00 11.46           C  
ATOM   1787  CG1 VAL E 230      41.419  41.370 -14.195  1.00 12.25           C  
ATOM   1788  CG2 VAL E 230      40.509  41.289 -11.767  1.00 22.30           C  
ATOM   1789  N   HIS E 231      43.138  41.065  -9.795  1.00  7.26           N  
ATOM   1790  CA  HIS E 231      43.385  41.393  -8.415  1.00 10.44           C  
ATOM   1791  C   HIS E 231      44.893  41.215  -8.042  1.00 11.64           C  
ATOM   1792  O   HIS E 231      45.310  41.463  -6.903  1.00 13.67           O  
ATOM   1793  CB  HIS E 231      42.667  40.546  -7.350  1.00  9.18           C  
ATOM   1794  CG  HIS E 231      41.204  40.572  -7.515  1.00 12.70           C  
ATOM   1795  ND1 HIS E 231      40.538  39.697  -8.364  1.00 15.27           N  
ATOM   1796  CD2 HIS E 231      40.357  41.415  -6.936  1.00 15.76           C  
ATOM   1797  CE1 HIS E 231      39.243  40.012  -8.279  1.00 18.09           C  
ATOM   1798  NE2 HIS E 231      39.127  41.046  -7.437  1.00 13.63           N  
ATOM   1799  N   ILE E 232      45.665  40.758  -9.002  1.00 10.36           N  
ATOM   1800  CA  ILE E 232      47.142  40.515  -8.821  1.00 16.86           C  
ATOM   1801  C   ILE E 232      47.958  41.696  -9.289  1.00  8.09           C  
ATOM   1802  O   ILE E 232      48.669  42.298  -8.521  1.00 13.28           O  
ATOM   1803  CB  ILE E 232      47.660  39.214  -9.420  1.00 12.81           C  
ATOM   1804  CG1 ILE E 232      46.975  37.979  -8.838  1.00 16.35           C  
ATOM   1805  CG2 ILE E 232      49.230  39.251  -9.353  1.00 11.26           C  
ATOM   1806  CD1 ILE E 232      47.233  36.761  -9.716  1.00 13.95           C  
ATOM   1807  N   ASN E 233      47.827  42.066 -10.577  1.00  9.19           N  
ATOM   1808  CA  ASN E 233      48.529  43.198 -11.182  1.00  7.81           C  
ATOM   1809  C   ASN E 233      48.054  44.587 -10.698  1.00 10.78           C  
ATOM   1810  O   ASN E 233      48.694  45.609 -10.989  1.00 13.77           O  
ATOM   1811  CB  ASN E 233      48.498  43.217 -12.712  1.00  9.15           C  
ATOM   1812  CG  ASN E 233      49.201  41.971 -13.148  1.00 13.15           C  
ATOM   1813  OD1 ASN E 233      50.133  41.535 -12.451  1.00 15.99           O  
ATOM   1814  ND2 ASN E 233      48.805  41.375 -14.273  1.00 13.30           N  
ATOM   1815  N   SER E 234      46.966  44.598  -9.920  1.00  9.07           N  
ATOM   1816  CA  SER E 234      46.435  45.841  -9.403  1.00 10.92           C  
ATOM   1817  C   SER E 234      47.520  46.403  -8.439  1.00 13.89           C  
ATOM   1818  O   SER E 234      47.626  47.629  -8.159  1.00 11.38           O  
ATOM   1819  CB  SER E 234      45.111  45.664  -8.668  1.00 11.15           C  
ATOM   1820  OG  SER E 234      45.205  44.654  -7.694  1.00 10.15           O  
ATOM   1821  N   GLY E 235      48.316  45.491  -7.900  1.00 13.23           N  
ATOM   1822  CA  GLY E 235      49.377  45.961  -6.976  1.00  7.05           C  
ATOM   1823  C   GLY E 235      50.353  46.971  -7.595  1.00  5.21           C  
ATOM   1824  O   GLY E 235      50.858  47.805  -6.818  1.00 14.34           O  
ATOM   1825  N   ILE E 236      50.650  46.879  -8.931  1.00  7.44           N  
ATOM   1826  CA  ILE E 236      51.607  47.767  -9.623  1.00  8.73           C  
ATOM   1827  C   ILE E 236      51.071  49.224  -9.578  1.00 10.39           C  
ATOM   1828  O   ILE E 236      51.780  50.208  -9.255  1.00 10.07           O  
ATOM   1829  CB  ILE E 236      51.933  47.308 -11.060  1.00  8.59           C  
ATOM   1830  CG1 ILE E 236      52.642  45.932 -11.036  1.00 10.14           C  
ATOM   1831  CG2 ILE E 236      52.710  48.341 -11.887  1.00  6.95           C  
ATOM   1832  CD1 ILE E 236      52.416  45.044 -12.248  1.00 14.41           C  
ATOM   1833  N   ILE E 237      49.748  49.364  -9.894  1.00 15.69           N  
ATOM   1834  CA  ILE E 237      48.991  50.633  -9.884  1.00  6.15           C  
ATOM   1835  C   ILE E 237      48.759  51.045  -8.411  1.00  1.97           C  
ATOM   1836  O   ILE E 237      48.875  52.284  -8.157  1.00  9.10           O  
ATOM   1837  CB  ILE E 237      47.686  50.592 -10.734  1.00 12.38           C  
ATOM   1838  CG1 ILE E 237      47.884  50.047 -12.140  1.00 11.48           C  
ATOM   1839  CG2 ILE E 237      46.994  51.946 -10.812  1.00  7.91           C  
ATOM   1840  CD1 ILE E 237      49.090  50.631 -12.834  1.00 20.13           C  
ATOM   1841  N   ASN E 238      48.484  50.188  -7.494  1.00  8.54           N  
ATOM   1842  CA  ASN E 238      48.297  50.626  -6.111  1.00  3.33           C  
ATOM   1843  C   ASN E 238      49.574  51.257  -5.487  1.00  9.29           C  
ATOM   1844  O   ASN E 238      49.471  52.230  -4.716  1.00  8.65           O  
ATOM   1845  CB  ASN E 238      47.761  49.556  -5.117  1.00  6.44           C  
ATOM   1846  CG  ASN E 238      46.305  49.148  -5.341  1.00 11.57           C  
ATOM   1847  OD1 ASN E 238      45.553  49.805  -6.040  1.00  9.24           O  
ATOM   1848  ND2 ASN E 238      45.902  47.963  -4.897  1.00 11.01           N  
ATOM   1849  N   LYS E 239      50.733  50.635  -5.838  1.00 13.95           N  
ATOM   1850  CA  LYS E 239      52.044  51.120  -5.374  1.00 10.46           C  
ATOM   1851  C   LYS E 239      52.263  52.519  -5.882  1.00  9.08           C  
ATOM   1852  O   LYS E 239      52.575  53.398  -5.125  1.00 14.87           O  
ATOM   1853  CB  LYS E 239      53.214  50.162  -5.736  1.00 14.64           C  
ATOM   1854  CG  LYS E 239      54.512  50.660  -5.108  1.00  5.71           C  
ATOM   1855  CD  LYS E 239      54.523  50.538  -3.577  1.00 10.36           C  
ATOM   1856  CE  LYS E 239      55.903  51.099  -3.145  1.00 12.65           C  
ATOM   1857  NZ  LYS E 239      56.233  50.703  -1.777  1.00 11.04           N  
ATOM   1858  N   ALA E 240      52.055  52.739  -7.190  1.00  9.52           N  
ATOM   1859  CA  ALA E 240      52.160  54.028  -7.861  1.00 10.29           C  
ATOM   1860  C   ALA E 240      51.335  55.052  -7.206  1.00 10.18           C  
ATOM   1861  O   ALA E 240      51.887  56.119  -6.932  1.00 10.88           O  
ATOM   1862  CB  ALA E 240      51.941  54.014  -9.368  1.00 12.36           C  
ATOM   1863  N   ALA E 241      50.080  54.744  -6.899  1.00  9.73           N  
ATOM   1864  CA  ALA E 241      49.166  55.679  -6.274  1.00 11.11           C  
ATOM   1865  C   ALA E 241      49.615  56.083  -4.878  1.00  8.02           C  
ATOM   1866  O   ALA E 241      49.652  57.262  -4.539  1.00  9.16           O  
ATOM   1867  CB  ALA E 241      47.772  55.073  -6.279  1.00 10.12           C  
ATOM   1868  N   TYR E 242      50.010  55.106  -4.062  1.00 11.90           N  
ATOM   1869  CA  TYR E 242      50.529  55.282  -2.692  1.00 10.52           C  
ATOM   1870  C   TYR E 242      51.837  56.209  -2.785  1.00 11.76           C  
ATOM   1871  O   TYR E 242      51.969  57.052  -1.883  1.00 17.57           O  
ATOM   1872  CB  TYR E 242      50.894  53.902  -2.044  1.00  7.57           C  
ATOM   1873  CG  TYR E 242      51.748  54.012  -0.855  1.00 11.62           C  
ATOM   1874  CD1 TYR E 242      53.137  53.912  -0.949  1.00 11.16           C  
ATOM   1875  CD2 TYR E 242      51.092  54.277   0.336  1.00 14.39           C  
ATOM   1876  CE1 TYR E 242      53.881  54.058   0.215  1.00 11.77           C  
ATOM   1877  CE2 TYR E 242      51.835  54.444   1.493  1.00 14.34           C  
ATOM   1878  CZ  TYR E 242      53.226  54.332   1.406  1.00 14.36           C  
ATOM   1879  OH  TYR E 242      53.984  54.503   2.529  1.00 29.84           O  
ATOM   1880  N   LEU E 243      52.695  56.074  -3.845  1.00 10.73           N  
ATOM   1881  CA  LEU E 243      53.889  56.902  -4.006  1.00 16.46           C  
ATOM   1882  C   LEU E 243      53.515  58.385  -4.314  1.00 15.18           C  
ATOM   1883  O   LEU E 243      54.006  59.353  -3.695  1.00 13.73           O  
ATOM   1884  CB  LEU E 243      54.893  56.270  -5.019  1.00 15.52           C  
ATOM   1885  CG  LEU E 243      55.550  54.969  -4.519  1.00 11.80           C  
ATOM   1886  CD1 LEU E 243      56.180  54.245  -5.701  1.00 10.95           C  
ATOM   1887  CD2 LEU E 243      56.594  55.334  -3.462  1.00 14.96           C  
ATOM   1888  N   ILE E 244      52.625  58.613  -5.309  1.00 14.38           N  
ATOM   1889  CA  ILE E 244      52.206  59.941  -5.630  1.00 10.67           C  
ATOM   1890  C   ILE E 244      51.729  60.650  -4.355  1.00 18.72           C  
ATOM   1891  O   ILE E 244      51.975  61.815  -4.051  1.00 15.88           O  
ATOM   1892  CB  ILE E 244      51.074  59.868  -6.636  1.00  9.82           C  
ATOM   1893  CG1 ILE E 244      51.700  59.291  -7.868  1.00  7.47           C  
ATOM   1894  CG2 ILE E 244      50.555  61.305  -6.911  1.00 12.41           C  
ATOM   1895  CD1 ILE E 244      50.829  59.052  -9.076  1.00 17.78           C  
ATOM   1896  N   SER E 245      50.963  59.950  -3.534  1.00 10.88           N  
ATOM   1897  CA  SER E 245      50.418  60.476  -2.339  1.00 10.03           C  
ATOM   1898  C   SER E 245      51.429  60.780  -1.249  1.00 14.62           C  
ATOM   1899  O   SER E 245      51.516  61.905  -0.740  1.00 17.62           O  
ATOM   1900  CB  SER E 245      49.227  59.684  -1.733  1.00 12.76           C  
ATOM   1901  OG  SER E 245      48.588  60.348  -0.628  1.00 13.44           O  
ATOM   1902  N   GLN E 246      52.093  59.729  -0.849  1.00  9.72           N  
ATOM   1903  CA  GLN E 246      52.972  59.798   0.261  1.00 11.02           C  
ATOM   1904  C   GLN E 246      54.444  60.010  -0.032  1.00 15.12           C  
ATOM   1905  O   GLN E 246      55.173  60.414   0.823  1.00 16.02           O  
ATOM   1906  CB  GLN E 246      52.776  58.475   1.077  1.00 15.85           C  
ATOM   1907  CG  GLN E 246      51.337  58.102   1.489  1.00 13.39           C  
ATOM   1908  CD  GLN E 246      50.755  59.133   2.384  1.00 21.73           C  
ATOM   1909  OE1 GLN E 246      49.978  59.956   1.961  1.00 19.57           O  
ATOM   1910  NE2 GLN E 246      51.147  59.151   3.626  1.00 23.48           N  
ATOM   1911  N   GLY E 247      54.875  59.705  -1.214  1.00 12.31           N  
ATOM   1912  CA  GLY E 247      56.274  59.839  -1.569  1.00 15.10           C  
ATOM   1913  C   GLY E 247      57.131  58.641  -1.153  1.00 19.33           C  
ATOM   1914  O   GLY E 247      56.629  57.721  -0.543  1.00 17.63           O  
ATOM   1915  N   GLY E 248      58.430  58.648  -1.477  1.00 18.78           N  
ATOM   1916  CA  GLY E 248      59.303  57.548  -1.075  1.00 11.68           C  
ATOM   1917  C   GLY E 248      60.234  57.169  -2.208  1.00 14.57           C  
ATOM   1918  O   GLY E 248      60.094  57.691  -3.311  1.00 16.64           O  
ATOM   1919  N   THR E 249      61.164  56.213  -1.948  1.00 11.03           N  
ATOM   1920  CA  THR E 249      62.135  55.727  -2.915  1.00 17.89           C  
ATOM   1921  C   THR E 249      61.775  54.279  -3.273  1.00 10.84           C  
ATOM   1922  O   THR E 249      61.619  53.415  -2.430  1.00 16.83           O  
ATOM   1923  CB  THR E 249      63.579  56.020  -2.361  1.00 11.68           C  
ATOM   1924  OG1 THR E 249      63.717  57.455  -2.282  1.00 18.44           O  
ATOM   1925  CG2 THR E 249      64.479  55.609  -3.492  1.00 11.87           C  
ATOM   1926  N   HIS E 250      61.587  53.948  -4.554  1.00 12.36           N  
ATOM   1927  CA  HIS E 250      61.222  52.554  -4.748  1.00  9.59           C  
ATOM   1928  C   HIS E 250      62.058  52.042  -5.888  1.00  8.80           C  
ATOM   1929  O   HIS E 250      62.009  52.665  -6.923  1.00 11.04           O  
ATOM   1930  CB  HIS E 250      59.701  52.571  -5.060  1.00  5.54           C  
ATOM   1931  CG  HIS E 250      59.122  51.211  -5.309  1.00 18.03           C  
ATOM   1932  ND1 HIS E 250      59.090  50.168  -4.370  1.00 16.81           N  
ATOM   1933  CD2 HIS E 250      58.571  50.723  -6.457  1.00 15.30           C  
ATOM   1934  CE1 HIS E 250      58.471  49.131  -4.936  1.00  9.23           C  
ATOM   1935  NE2 HIS E 250      58.168  49.431  -6.228  1.00 15.88           N  
ATOM   1936  N   TYR E 251      62.832  50.958  -5.678  1.00 13.38           N  
ATOM   1937  CA  TYR E 251      63.736  50.442  -6.703  1.00 17.78           C  
ATOM   1938  C   TYR E 251      64.687  51.564  -7.177  1.00 16.91           C  
ATOM   1939  O   TYR E 251      64.945  51.750  -8.333  1.00 14.95           O  
ATOM   1940  CB  TYR E 251      63.044  49.814  -7.925  1.00 23.33           C  
ATOM   1941  CG  TYR E 251      62.400  48.486  -7.615  1.00 16.11           C  
ATOM   1942  CD1 TYR E 251      61.018  48.481  -7.417  1.00 17.97           C  
ATOM   1943  CD2 TYR E 251      63.170  47.315  -7.498  1.00 16.92           C  
ATOM   1944  CE1 TYR E 251      60.408  47.269  -7.105  1.00 16.57           C  
ATOM   1945  CE2 TYR E 251      62.570  46.092  -7.177  1.00 19.75           C  
ATOM   1946  CZ  TYR E 251      61.179  46.107  -7.028  1.00 22.76           C  
ATOM   1947  OH  TYR E 251      60.521  44.958  -6.743  1.00 23.82           O  
ATOM   1948  N   GLY E 252      65.158  52.368  -6.249  1.00 17.67           N  
ATOM   1949  CA  GLY E 252      66.063  53.432  -6.611  1.00 13.19           C  
ATOM   1950  C   GLY E 252      65.524  54.741  -7.061  1.00 19.75           C  
ATOM   1951  O   GLY E 252      66.308  55.702  -7.016  1.00 21.40           O  
ATOM   1952  N   VAL E 253      64.228  54.801  -7.503  1.00 17.68           N  
ATOM   1953  CA  VAL E 253      63.617  56.063  -8.005  1.00 14.19           C  
ATOM   1954  C   VAL E 253      62.898  56.815  -6.900  1.00 16.66           C  
ATOM   1955  O   VAL E 253      62.050  56.239  -6.208  1.00 17.17           O  
ATOM   1956  CB  VAL E 253      62.629  55.770  -9.137  1.00 14.87           C  
ATOM   1957  CG1 VAL E 253      61.855  56.965  -9.601  1.00 15.11           C  
ATOM   1958  CG2 VAL E 253      63.255  54.904 -10.193  1.00 15.81           C  
ATOM   1959  N   SER E 254      63.231  58.090  -6.702  1.00 15.96           N  
ATOM   1960  CA  SER E 254      62.619  58.901  -5.614  1.00 16.24           C  
ATOM   1961  C   SER E 254      61.355  59.678  -6.033  1.00 17.20           C  
ATOM   1962  O   SER E 254      61.320  60.304  -7.100  1.00 21.55           O  
ATOM   1963  CB  SER E 254      63.659  59.829  -4.914  1.00 18.34           C  
ATOM   1964  OG  SER E 254      64.636  59.034  -4.192  1.00 13.31           O  
ATOM   1965  N   VAL E 255      60.326  59.639  -5.210  1.00 11.87           N  
ATOM   1966  CA  VAL E 255      59.084  60.369  -5.582  1.00 13.68           C  
ATOM   1967  C   VAL E 255      58.768  61.309  -4.438  1.00 10.07           C  
ATOM   1968  O   VAL E 255      58.702  60.953  -3.260  1.00 13.51           O  
ATOM   1969  CB  VAL E 255      57.819  59.437  -5.881  1.00 11.75           C  
ATOM   1970  CG1 VAL E 255      56.583  60.109  -6.528  1.00  9.63           C  
ATOM   1971  CG2 VAL E 255      58.236  58.122  -6.559  1.00 12.11           C  
ATOM   1972  N   VAL E 256      58.533  62.548  -4.817  1.00 14.50           N  
ATOM   1973  CA  VAL E 256      58.073  63.513  -3.803  1.00 17.32           C  
ATOM   1974  C   VAL E 256      56.535  63.362  -3.604  1.00 14.24           C  
ATOM   1975  O   VAL E 256      55.803  63.544  -4.606  1.00 14.38           O  
ATOM   1976  CB  VAL E 256      58.276  64.986  -4.252  1.00 18.19           C  
ATOM   1977  CG1 VAL E 256      57.701  65.859  -3.114  1.00 26.62           C  
ATOM   1978  CG2 VAL E 256      59.793  65.191  -4.265  1.00 20.14           C  
ATOM   1979  N   GLY E 257      56.041  63.118  -2.363  1.00  9.61           N  
ATOM   1980  CA  GLY E 257      54.593  62.994  -2.140  1.00 12.50           C  
ATOM   1981  C   GLY E 257      53.780  64.276  -2.373  1.00 17.63           C  
ATOM   1982  O   GLY E 257      54.294  65.320  -1.954  1.00 14.80           O  
ATOM   1983  N   ILE E 258      52.572  64.247  -3.024  1.00 18.13           N  
ATOM   1984  CA  ILE E 258      51.714  65.428  -3.239  1.00  9.03           C  
ATOM   1985  C   ILE E 258      50.430  65.391  -2.337  1.00 17.29           C  
ATOM   1986  O   ILE E 258      49.576  66.345  -2.330  1.00 14.17           O  
ATOM   1987  CB  ILE E 258      51.442  65.754  -4.726  1.00 11.93           C  
ATOM   1988  CG1 ILE E 258      50.539  64.705  -5.357  1.00 13.85           C  
ATOM   1989  CG2 ILE E 258      52.660  66.135  -5.566  1.00 11.70           C  
ATOM   1990  CD1 ILE E 258      50.279  65.022  -6.829  1.00 16.96           C  
ATOM   1991  N   GLY E 259      50.290  64.265  -1.544  1.00 11.38           N  
ATOM   1992  CA  GLY E 259      49.164  64.055  -0.639  1.00 13.25           C  
ATOM   1993  C   GLY E 259      47.892  63.481  -1.280  1.00 14.69           C  
ATOM   1994  O   GLY E 259      47.696  63.481  -2.485  1.00 13.08           O  
ATOM   1995  N   ARG E 260      46.988  63.035  -0.425  1.00 10.53           N  
ATOM   1996  CA  ARG E 260      45.727  62.400  -0.800  1.00 18.05           C  
ATOM   1997  C   ARG E 260      44.628  63.020  -1.597  1.00 10.87           C  
ATOM   1998  O   ARG E 260      44.024  62.443  -2.481  1.00 17.46           O  
ATOM   1999  CB  ARG E 260      45.396  61.225   0.040  1.00 24.61           C  
ATOM   2000  CG  ARG E 260      45.127  61.765   1.386  1.00 24.13           C  
ATOM   2001  CD  ARG E 260      45.177  60.650   2.393  1.00 23.39           C  
ATOM   2002  NE  ARG E 260      45.405  61.292   3.708  1.00 36.75           N  
ATOM   2003  CZ  ARG E 260      44.597  62.052   4.460  1.00 30.22           C  
ATOM   2004  NH1 ARG E 260      43.338  62.414   4.138  1.00 37.12           N  
ATOM   2005  NH2 ARG E 260      45.134  62.465   5.622  1.00 33.55           N  
ATOM   2006  N   ASP E 261      44.455  64.257  -1.299  1.00 13.66           N  
ATOM   2007  CA  ASP E 261      43.510  65.088  -1.958  1.00  8.09           C  
ATOM   2008  C   ASP E 261      43.840  65.265  -3.434  1.00 10.18           C  
ATOM   2009  O   ASP E 261      42.994  65.131  -4.317  1.00 14.51           O  
ATOM   2010  CB  ASP E 261      43.910  66.413  -1.365  1.00 25.24           C  
ATOM   2011  CG  ASP E 261      42.858  66.842  -0.452  1.00 35.46           C  
ATOM   2012  OD1 ASP E 261      42.080  67.722  -0.831  1.00 47.32           O  
ATOM   2013  OD2 ASP E 261      42.889  66.147   0.680  1.00 45.03           O  
ATOM   2014  N   LYS E 262      45.096  65.635  -3.742  1.00  9.29           N  
ATOM   2015  CA  LYS E 262      45.522  65.772  -5.119  1.00  7.58           C  
ATOM   2016  C   LYS E 262      45.500  64.448  -5.886  1.00  7.13           C  
ATOM   2017  O   LYS E 262      45.168  64.400  -7.103  1.00 11.08           O  
ATOM   2018  CB  LYS E 262      46.926  66.450  -5.290  1.00 15.92           C  
ATOM   2019  CG  LYS E 262      46.858  67.929  -4.913  1.00 13.97           C  
ATOM   2020  CD  LYS E 262      48.192  68.628  -4.827  1.00 13.27           C  
ATOM   2021  CE  LYS E 262      48.015  70.010  -4.205  1.00 17.22           C  
ATOM   2022  NZ  LYS E 262      49.316  70.721  -4.361  1.00 15.02           N  
ATOM   2023  N   LEU E 263      45.937  63.397  -5.194  1.00 10.09           N  
ATOM   2024  CA  LEU E 263      45.896  62.062  -5.726  1.00  8.96           C  
ATOM   2025  C   LEU E 263      44.419  61.768  -6.127  1.00  9.49           C  
ATOM   2026  O   LEU E 263      44.196  61.362  -7.275  1.00  9.92           O  
ATOM   2027  CB  LEU E 263      46.297  60.946  -4.695  1.00 10.97           C  
ATOM   2028  CG  LEU E 263      45.983  59.501  -5.151  1.00  8.23           C  
ATOM   2029  CD1 LEU E 263      46.743  59.022  -6.367  1.00  9.28           C  
ATOM   2030  CD2 LEU E 263      46.016  58.494  -4.036  1.00 10.96           C  
ATOM   2031  N   GLY E 264      43.451  61.952  -5.224  1.00 10.31           N  
ATOM   2032  CA  GLY E 264      42.014  61.722  -5.573  1.00  6.58           C  
ATOM   2033  C   GLY E 264      41.590  62.594  -6.724  1.00 12.01           C  
ATOM   2034  O   GLY E 264      40.877  62.153  -7.616  1.00 11.66           O  
ATOM   2035  N   LYS E 265      41.995  63.914  -6.776  1.00 16.87           N  
ATOM   2036  CA  LYS E 265      41.641  64.786  -7.891  1.00 10.58           C  
ATOM   2037  C   LYS E 265      42.197  64.337  -9.232  1.00 11.83           C  
ATOM   2038  O   LYS E 265      41.499  64.258 -10.251  1.00 11.98           O  
ATOM   2039  CB  LYS E 265      42.241  66.189  -7.766  1.00 10.60           C  
ATOM   2040  CG  LYS E 265      41.114  67.109  -7.586  1.00 21.68           C  
ATOM   2041  CD  LYS E 265      40.923  67.242  -6.106  1.00 29.22           C  
ATOM   2042  CE  LYS E 265      39.586  67.926  -5.779  1.00 37.93           C  
ATOM   2043  NZ  LYS E 265      39.808  69.265  -5.125  1.00 38.45           N  
ATOM   2044  N   ILE E 266      43.481  63.966  -9.287  1.00  9.25           N  
ATOM   2045  CA  ILE E 266      44.057  63.502 -10.542  1.00  9.22           C  
ATOM   2046  C   ILE E 266      43.422  62.188 -11.052  1.00 12.72           C  
ATOM   2047  O   ILE E 266      43.171  62.061 -12.261  1.00 12.65           O  
ATOM   2048  CB  ILE E 266      45.584  63.279 -10.326  1.00 10.59           C  
ATOM   2049  CG1 ILE E 266      46.241  64.645 -10.337  1.00 16.97           C  
ATOM   2050  CG2 ILE E 266      46.167  62.404 -11.445  1.00 17.49           C  
ATOM   2051  CD1 ILE E 266      47.414  64.620  -9.394  1.00 16.31           C  
ATOM   2052  N   PHE E 267      43.210  61.203 -10.184  1.00 10.71           N  
ATOM   2053  CA  PHE E 267      42.655  59.914 -10.604  1.00 11.44           C  
ATOM   2054  C   PHE E 267      41.186  59.945 -11.102  1.00  9.99           C  
ATOM   2055  O   PHE E 267      40.781  59.310 -12.097  1.00 13.26           O  
ATOM   2056  CB  PHE E 267      43.009  58.821  -9.575  1.00 12.71           C  
ATOM   2057  CG  PHE E 267      44.314  58.072  -9.910  1.00  7.03           C  
ATOM   2058  CD1 PHE E 267      44.342  56.828 -10.540  1.00 20.25           C  
ATOM   2059  CD2 PHE E 267      45.556  58.614  -9.594  1.00 15.74           C  
ATOM   2060  CE1 PHE E 267      45.546  56.179 -10.844  1.00 16.19           C  
ATOM   2061  CE2 PHE E 267      46.777  57.995  -9.861  1.00 20.89           C  
ATOM   2062  CZ  PHE E 267      46.759  56.765 -10.512  1.00 17.48           C  
ATOM   2063  N   TYR E 268      40.432  60.780 -10.424  1.00  7.97           N  
ATOM   2064  CA  TYR E 268      38.988  60.971 -10.731  1.00 14.24           C  
ATOM   2065  C   TYR E 268      38.842  61.586 -12.119  1.00 15.88           C  
ATOM   2066  O   TYR E 268      38.029  61.193 -12.973  1.00 14.33           O  
ATOM   2067  CB  TYR E 268      38.374  61.840  -9.655  1.00 11.20           C  
ATOM   2068  CG  TYR E 268      36.927  61.986  -9.952  1.00 11.19           C  
ATOM   2069  CD1 TYR E 268      36.443  63.104 -10.616  1.00 13.24           C  
ATOM   2070  CD2 TYR E 268      36.018  61.011  -9.554  1.00 11.93           C  
ATOM   2071  CE1 TYR E 268      35.088  63.231 -10.949  1.00 11.09           C  
ATOM   2072  CE2 TYR E 268      34.644  61.135  -9.835  1.00 15.59           C  
ATOM   2073  CZ  TYR E 268      34.187  62.258 -10.519  1.00 14.37           C  
ATOM   2074  OH  TYR E 268      32.836  62.396 -10.847  1.00 17.07           O  
ATOM   2075  N   ARG E 269      39.727  62.578 -12.367  1.00 11.19           N  
ATOM   2076  CA  ARG E 269      39.759  63.199 -13.659  1.00  7.83           C  
ATOM   2077  C   ARG E 269      40.231  62.227 -14.727  1.00 12.43           C  
ATOM   2078  O   ARG E 269      39.706  62.287 -15.780  1.00 15.22           O  
ATOM   2079  CB  ARG E 269      40.618  64.472 -13.583  1.00  9.37           C  
ATOM   2080  CG  ARG E 269      40.710  65.140 -14.926  1.00 16.05           C  
ATOM   2081  CD  ARG E 269      41.333  66.527 -14.724  1.00 15.44           C  
ATOM   2082  NE  ARG E 269      40.330  67.472 -15.114  1.00 32.87           N  
ATOM   2083  CZ  ARG E 269      40.383  67.610 -16.386  1.00 30.58           C  
ATOM   2084  NH1 ARG E 269      41.342  66.919 -16.919  1.00 26.99           N  
ATOM   2085  NH2 ARG E 269      39.569  68.378 -17.082  1.00 32.66           N  
ATOM   2086  N   ALA E 270      41.267  61.334 -14.533  1.00 11.46           N  
ATOM   2087  CA  ALA E 270      41.744  60.375 -15.515  1.00  7.32           C  
ATOM   2088  C   ALA E 270      40.565  59.428 -15.827  1.00 11.90           C  
ATOM   2089  O   ALA E 270      40.294  59.173 -16.986  1.00 10.94           O  
ATOM   2090  CB  ALA E 270      42.822  59.438 -14.965  1.00  8.81           C  
ATOM   2091  N   LEU E 271      39.910  58.968 -14.742  1.00 11.21           N  
ATOM   2092  CA  LEU E 271      38.770  58.066 -14.766  1.00 10.12           C  
ATOM   2093  C   LEU E 271      37.605  58.510 -15.655  1.00 11.86           C  
ATOM   2094  O   LEU E 271      37.117  57.763 -16.546  1.00 13.49           O  
ATOM   2095  CB  LEU E 271      38.315  57.644 -13.326  1.00 12.50           C  
ATOM   2096  CG  LEU E 271      37.102  56.660 -13.195  1.00 12.22           C  
ATOM   2097  CD1 LEU E 271      37.454  55.239 -13.622  1.00  8.42           C  
ATOM   2098  CD2 LEU E 271      36.555  56.673 -11.755  1.00 11.48           C  
ATOM   2099  N   THR E 272      37.199  59.776 -15.395  1.00 10.78           N  
ATOM   2100  CA  THR E 272      36.035  60.410 -15.992  1.00 12.53           C  
ATOM   2101  C   THR E 272      36.171  61.058 -17.304  1.00 17.22           C  
ATOM   2102  O   THR E 272      35.214  61.185 -17.997  1.00 15.37           O  
ATOM   2103  CB  THR E 272      35.319  61.322 -14.989  1.00 11.18           C  
ATOM   2104  OG1 THR E 272      36.283  62.299 -14.635  1.00 19.97           O  
ATOM   2105  CG2 THR E 272      34.939  60.591 -13.705  1.00 12.84           C  
ATOM   2106  N   GLN E 273      37.392  61.477 -17.650  1.00 14.88           N  
ATOM   2107  CA  GLN E 273      37.662  62.142 -18.888  1.00 15.63           C  
ATOM   2108  C   GLN E 273      38.581  61.454 -19.844  1.00 20.59           C  
ATOM   2109  O   GLN E 273      38.362  61.684 -21.054  1.00 19.59           O  
ATOM   2110  CB  GLN E 273      38.270  63.566 -18.679  1.00 19.62           C  
ATOM   2111  CG  GLN E 273      37.559  64.371 -17.582  1.00 30.05           C  
ATOM   2112  CD  GLN E 273      36.301  65.095 -18.064  1.00 38.26           C  
ATOM   2113  OE1 GLN E 273      35.906  64.970 -19.255  1.00 45.19           O  
ATOM   2114  NE2 GLN E 273      35.631  65.843 -17.146  1.00 40.77           N  
ATOM   2115  N   TYR E 274      39.590  60.632 -19.326  1.00 17.31           N  
ATOM   2116  CA  TYR E 274      40.524  60.067 -20.271  1.00 15.39           C  
ATOM   2117  C   TYR E 274      40.567  58.555 -20.529  1.00 16.15           C  
ATOM   2118  O   TYR E 274      40.831  58.132 -21.641  1.00 21.07           O  
ATOM   2119  CB  TYR E 274      41.925  60.664 -19.997  1.00 10.05           C  
ATOM   2120  CG  TYR E 274      42.029  62.171 -19.923  1.00 17.21           C  
ATOM   2121  CD1 TYR E 274      41.881  62.808 -21.150  1.00 18.66           C  
ATOM   2122  CD2 TYR E 274      42.259  62.975 -18.800  1.00 11.67           C  
ATOM   2123  CE1 TYR E 274      41.949  64.190 -21.293  1.00 20.08           C  
ATOM   2124  CE2 TYR E 274      42.351  64.378 -18.909  1.00 17.48           C  
ATOM   2125  CZ  TYR E 274      42.210  64.976 -20.173  1.00 14.55           C  
ATOM   2126  OH  TYR E 274      42.298  66.319 -20.452  1.00 18.05           O  
ATOM   2127  N   LEU E 275      40.261  57.785 -19.542  1.00 12.96           N  
ATOM   2128  CA  LEU E 275      40.283  56.362 -19.685  1.00 15.04           C  
ATOM   2129  C   LEU E 275      39.096  55.799 -20.510  1.00 14.68           C  
ATOM   2130  O   LEU E 275      38.013  56.348 -20.503  1.00 14.91           O  
ATOM   2131  CB  LEU E 275      40.404  55.729 -18.258  1.00  9.95           C  
ATOM   2132  CG  LEU E 275      41.581  56.169 -17.401  1.00  8.98           C  
ATOM   2133  CD1 LEU E 275      41.472  55.463 -16.043  1.00 11.27           C  
ATOM   2134  CD2 LEU E 275      42.743  55.662 -18.202  1.00 14.54           C  
ATOM   2135  N   THR E 276      39.335  54.719 -21.266  1.00 11.68           N  
ATOM   2136  CA  THR E 276      38.412  54.009 -22.113  1.00 13.06           C  
ATOM   2137  C   THR E 276      38.293  52.540 -21.663  1.00 13.53           C  
ATOM   2138  O   THR E 276      38.988  52.074 -20.747  1.00 13.67           O  
ATOM   2139  CB  THR E 276      38.722  54.107 -23.630  1.00 10.19           C  
ATOM   2140  OG1 THR E 276      39.797  53.234 -24.066  1.00 18.29           O  
ATOM   2141  CG2 THR E 276      38.931  55.564 -24.006  1.00 14.84           C  
ATOM   2142  N   PRO E 277      37.343  51.813 -22.250  1.00 15.74           N  
ATOM   2143  CA  PRO E 277      37.167  50.448 -21.790  1.00 10.76           C  
ATOM   2144  C   PRO E 277      38.409  49.540 -21.894  1.00 10.76           C  
ATOM   2145  O   PRO E 277      38.594  48.651 -21.086  1.00 17.03           O  
ATOM   2146  CB  PRO E 277      36.034  49.867 -22.674  1.00  8.02           C  
ATOM   2147  CG  PRO E 277      35.249  51.086 -23.078  1.00 13.09           C  
ATOM   2148  CD  PRO E 277      36.312  52.170 -23.287  1.00 14.59           C  
ATOM   2149  N   THR E 278      39.274  49.816 -22.904  1.00  8.79           N  
ATOM   2150  CA  THR E 278      40.388  49.017 -23.280  1.00 17.61           C  
ATOM   2151  C   THR E 278      41.748  49.559 -22.929  1.00 15.09           C  
ATOM   2152  O   THR E 278      42.740  49.058 -23.382  1.00 18.37           O  
ATOM   2153  CB  THR E 278      40.053  48.954 -24.750  1.00 22.60           C  
ATOM   2154  OG1 THR E 278      39.536  47.694 -25.216  1.00 34.24           O  
ATOM   2155  CG2 THR E 278      41.044  49.671 -25.631  1.00 24.52           C  
ATOM   2156  N   SER E 279      41.745  50.561 -22.088  1.00 15.29           N  
ATOM   2157  CA  SER E 279      42.991  51.192 -21.677  1.00 11.61           C  
ATOM   2158  C   SER E 279      43.898  50.241 -20.882  1.00 11.12           C  
ATOM   2159  O   SER E 279      43.464  49.520 -19.950  1.00 19.02           O  
ATOM   2160  CB  SER E 279      42.664  52.268 -20.667  1.00 10.11           C  
ATOM   2161  OG  SER E 279      42.094  53.477 -21.239  1.00 14.59           O  
ATOM   2162  N   ASN E 280      45.217  50.329 -21.226  1.00 12.05           N  
ATOM   2163  CA  ASN E 280      46.286  49.587 -20.596  1.00 13.37           C  
ATOM   2164  C   ASN E 280      47.108  50.448 -19.646  1.00 17.49           C  
ATOM   2165  O   ASN E 280      46.845  51.660 -19.520  1.00 13.65           O  
ATOM   2166  CB  ASN E 280      47.213  48.918 -21.612  1.00 13.00           C  
ATOM   2167  CG  ASN E 280      47.867  49.922 -22.531  1.00 15.82           C  
ATOM   2168  OD1 ASN E 280      48.007  49.587 -23.703  1.00 22.12           O  
ATOM   2169  ND2 ASN E 280      48.280  51.092 -22.106  1.00 14.64           N  
ATOM   2170  N   PHE E 281      48.106  49.792 -18.993  1.00 11.76           N  
ATOM   2171  CA  PHE E 281      48.895  50.540 -18.009  1.00 11.27           C  
ATOM   2172  C   PHE E 281      49.587  51.811 -18.589  1.00 12.07           C  
ATOM   2173  O   PHE E 281      49.605  52.872 -17.995  1.00 12.94           O  
ATOM   2174  CB  PHE E 281      49.881  49.610 -17.280  1.00 14.68           C  
ATOM   2175  CG  PHE E 281      49.403  48.650 -16.212  1.00 11.89           C  
ATOM   2176  CD1 PHE E 281      48.059  48.327 -16.031  1.00 18.58           C  
ATOM   2177  CD2 PHE E 281      50.336  48.039 -15.371  1.00 11.51           C  
ATOM   2178  CE1 PHE E 281      47.660  47.435 -15.031  1.00 16.30           C  
ATOM   2179  CE2 PHE E 281      49.962  47.119 -14.387  1.00 14.82           C  
ATOM   2180  CZ  PHE E 281      48.610  46.830 -14.206  1.00 16.59           C  
ATOM   2181  N   SER E 282      50.098  51.663 -19.819  1.00 12.74           N  
ATOM   2182  CA  SER E 282      50.768  52.748 -20.455  1.00 17.22           C  
ATOM   2183  C   SER E 282      49.799  53.905 -20.675  1.00 18.83           C  
ATOM   2184  O   SER E 282      50.124  55.104 -20.467  1.00 16.69           O  
ATOM   2185  CB  SER E 282      51.733  52.194 -21.506  1.00 18.69           C  
ATOM   2186  OG  SER E 282      51.957  53.014 -22.629  1.00 31.81           O  
ATOM   2187  N   GLN E 283      48.570  53.548 -21.129  1.00 19.33           N  
ATOM   2188  CA  GLN E 283      47.570  54.590 -21.309  1.00 15.52           C  
ATOM   2189  C   GLN E 283      47.119  55.248 -19.994  1.00 13.02           C  
ATOM   2190  O   GLN E 283      46.827  56.444 -20.012  1.00 11.46           O  
ATOM   2191  CB  GLN E 283      46.331  54.078 -22.002  1.00 19.89           C  
ATOM   2192  CG  GLN E 283      46.787  53.775 -23.408  1.00 12.02           C  
ATOM   2193  CD  GLN E 283      45.827  52.820 -24.144  1.00 28.17           C  
ATOM   2194  OE1 GLN E 283      45.258  51.835 -23.653  1.00 22.96           O  
ATOM   2195  NE2 GLN E 283      45.640  53.075 -25.425  1.00 25.76           N  
ATOM   2196  N   LEU E 284      47.064  54.512 -18.903  1.00  9.98           N  
ATOM   2197  CA  LEU E 284      46.736  55.055 -17.583  1.00  4.36           C  
ATOM   2198  C   LEU E 284      47.797  56.135 -17.239  1.00 16.02           C  
ATOM   2199  O   LEU E 284      47.578  57.198 -16.667  1.00 19.07           O  
ATOM   2200  CB  LEU E 284      46.664  53.986 -16.478  1.00  8.13           C  
ATOM   2201  CG  LEU E 284      46.628  54.641 -15.122  1.00  8.93           C  
ATOM   2202  CD1 LEU E 284      45.262  55.380 -14.863  1.00 14.81           C  
ATOM   2203  CD2 LEU E 284      46.805  53.469 -14.187  1.00 14.67           C  
ATOM   2204  N   ARG E 285      49.059  55.856 -17.582  1.00 15.74           N  
ATOM   2205  CA  ARG E 285      50.154  56.817 -17.358  1.00 14.28           C  
ATOM   2206  C   ARG E 285      49.904  58.139 -18.057  1.00 13.52           C  
ATOM   2207  O   ARG E 285      50.008  59.206 -17.396  1.00 13.36           O  
ATOM   2208  CB  ARG E 285      51.536  56.308 -17.789  1.00  8.56           C  
ATOM   2209  CG  ARG E 285      52.612  57.336 -17.498  1.00  6.82           C  
ATOM   2210  CD  ARG E 285      53.966  56.771 -17.868  1.00 10.49           C  
ATOM   2211  NE  ARG E 285      54.899  57.906 -17.909  1.00 24.01           N  
ATOM   2212  CZ  ARG E 285      56.095  57.919 -17.314  1.00 19.01           C  
ATOM   2213  NH1 ARG E 285      56.567  56.873 -16.671  1.00 17.21           N  
ATOM   2214  NH2 ARG E 285      56.877  58.977 -17.387  1.00 14.14           N  
ATOM   2215  N   ALA E 286      49.606  58.110 -19.394  1.00 12.46           N  
ATOM   2216  CA  ALA E 286      49.369  59.335 -20.158  1.00 12.09           C  
ATOM   2217  C   ALA E 286      48.149  60.134 -19.671  1.00 13.59           C  
ATOM   2218  O   ALA E 286      48.103  61.352 -19.625  1.00 14.88           O  
ATOM   2219  CB  ALA E 286      49.160  58.764 -21.535  1.00 10.08           C  
ATOM   2220  N   ALA E 287      47.140  59.349 -19.198  1.00 15.53           N  
ATOM   2221  CA  ALA E 287      45.863  59.865 -18.681  1.00 15.22           C  
ATOM   2222  C   ALA E 287      46.098  60.599 -17.377  1.00 18.76           C  
ATOM   2223  O   ALA E 287      45.580  61.705 -17.203  1.00 16.33           O  
ATOM   2224  CB  ALA E 287      44.761  58.775 -18.687  1.00 10.27           C  
ATOM   2225  N   ALA E 288      46.889  59.990 -16.493  1.00  9.94           N  
ATOM   2226  CA  ALA E 288      47.205  60.614 -15.215  1.00 10.46           C  
ATOM   2227  C   ALA E 288      48.124  61.892 -15.374  1.00 14.03           C  
ATOM   2228  O   ALA E 288      48.008  62.873 -14.630  1.00 17.21           O  
ATOM   2229  CB  ALA E 288      47.806  59.649 -14.232  1.00 12.52           C  
ATOM   2230  N   VAL E 289      49.024  61.881 -16.368  1.00 16.96           N  
ATOM   2231  CA  VAL E 289      49.947  62.977 -16.660  1.00 12.13           C  
ATOM   2232  C   VAL E 289      49.160  64.190 -17.154  1.00 16.74           C  
ATOM   2233  O   VAL E 289      49.350  65.300 -16.747  1.00 17.64           O  
ATOM   2234  CB  VAL E 289      51.192  62.567 -17.472  1.00 13.94           C  
ATOM   2235  CG1 VAL E 289      51.879  63.855 -17.942  1.00 11.26           C  
ATOM   2236  CG2 VAL E 289      52.195  61.666 -16.667  1.00 12.38           C  
ATOM   2237  N   GLN E 290      48.248  63.906 -18.049  1.00 17.33           N  
ATOM   2238  CA  GLN E 290      47.344  64.807 -18.677  1.00 24.32           C  
ATOM   2239  C   GLN E 290      46.360  65.371 -17.679  1.00 20.10           C  
ATOM   2240  O   GLN E 290      46.131  66.567 -17.709  1.00 25.64           O  
ATOM   2241  CB  GLN E 290      46.756  64.163 -19.904  1.00 17.96           C  
ATOM   2242  CG  GLN E 290      45.834  65.195 -20.534  1.00 19.40           C  
ATOM   2243  CD  GLN E 290      46.591  66.335 -21.175  1.00 31.09           C  
ATOM   2244  OE1 GLN E 290      46.542  67.478 -20.700  1.00 36.79           O  
ATOM   2245  NE2 GLN E 290      47.301  66.030 -22.259  1.00 29.17           N  
ATOM   2246  N   SER E 291      45.824  64.635 -16.732  1.00 10.59           N  
ATOM   2247  CA  SER E 291      44.953  65.190 -15.727  1.00 11.74           C  
ATOM   2248  C   SER E 291      45.640  66.155 -14.777  1.00 15.96           C  
ATOM   2249  O   SER E 291      45.003  67.153 -14.432  1.00 16.13           O  
ATOM   2250  CB  SER E 291      44.391  64.102 -14.787  1.00 11.33           C  
ATOM   2251  OG  SER E 291      43.635  63.266 -15.625  1.00 21.29           O  
ATOM   2252  N   ALA E 292      46.891  65.766 -14.319  1.00  9.42           N  
ATOM   2253  CA  ALA E 292      47.691  66.495 -13.406  1.00  8.33           C  
ATOM   2254  C   ALA E 292      48.054  67.793 -14.154  1.00 17.35           C  
ATOM   2255  O   ALA E 292      48.106  68.806 -13.461  1.00 23.22           O  
ATOM   2256  CB  ALA E 292      48.960  65.728 -13.012  1.00 15.80           C  
ATOM   2257  N   THR E 293      48.336  67.695 -15.513  1.00 12.67           N  
ATOM   2258  CA  THR E 293      48.706  68.851 -16.367  1.00 18.06           C  
ATOM   2259  C   THR E 293      47.559  69.851 -16.428  1.00 23.79           C  
ATOM   2260  O   THR E 293      47.807  71.018 -16.231  1.00 21.20           O  
ATOM   2261  CB  THR E 293      49.034  68.465 -17.815  1.00 17.29           C  
ATOM   2262  OG1 THR E 293      50.273  67.807 -17.890  1.00 21.16           O  
ATOM   2263  CG2 THR E 293      49.212  69.713 -18.659  1.00 24.69           C  
ATOM   2264  N   ASP E 294      46.325  69.341 -16.675  1.00 14.19           N  
ATOM   2265  CA  ASP E 294      45.156  70.062 -16.791  1.00 12.59           C  
ATOM   2266  C   ASP E 294      44.877  70.804 -15.548  1.00 20.18           C  
ATOM   2267  O   ASP E 294      44.422  71.936 -15.537  1.00 18.98           O  
ATOM   2268  CB  ASP E 294      43.885  69.202 -16.886  1.00 17.42           C  
ATOM   2269  CG  ASP E 294      43.778  68.579 -18.211  1.00 20.01           C  
ATOM   2270  OD1 ASP E 294      44.502  68.875 -19.136  1.00 19.52           O  
ATOM   2271  OD2 ASP E 294      42.955  67.559 -18.207  1.00 23.62           O  
ATOM   2272  N   LEU E 295      45.107  70.149 -14.483  1.00 15.35           N  
ATOM   2273  CA  LEU E 295      44.784  70.778 -13.216  1.00 16.20           C  
ATOM   2274  C   LEU E 295      45.830  71.648 -12.546  1.00 18.61           C  
ATOM   2275  O   LEU E 295      45.449  72.594 -11.853  1.00 16.78           O  
ATOM   2276  CB  LEU E 295      44.452  69.671 -12.167  1.00 15.10           C  
ATOM   2277  CG  LEU E 295      43.248  68.764 -12.432  1.00 22.57           C  
ATOM   2278  CD1 LEU E 295      43.343  67.622 -11.445  1.00 19.05           C  
ATOM   2279  CD2 LEU E 295      41.966  69.517 -12.092  1.00 14.59           C  
ATOM   2280  N   TYR E 296      47.134  71.289 -12.663  1.00 20.84           N  
ATOM   2281  CA  TYR E 296      48.269  71.991 -11.971  1.00 12.81           C  
ATOM   2282  C   TYR E 296      49.356  72.599 -12.891  1.00 22.16           C  
ATOM   2283  O   TYR E 296      50.265  73.292 -12.403  1.00 25.59           O  
ATOM   2284  CB  TYR E 296      48.975  70.913 -11.131  1.00 19.44           C  
ATOM   2285  CG  TYR E 296      47.969  70.338 -10.168  1.00 26.49           C  
ATOM   2286  CD1 TYR E 296      47.570  68.995 -10.225  1.00 22.03           C  
ATOM   2287  CD2 TYR E 296      47.397  71.203  -9.224  1.00 25.04           C  
ATOM   2288  CE1 TYR E 296      46.599  68.552  -9.316  1.00 22.00           C  
ATOM   2289  CE2 TYR E 296      46.422  70.770  -8.323  1.00 22.13           C  
ATOM   2290  CZ  TYR E 296      46.012  69.435  -8.401  1.00 19.13           C  
ATOM   2291  OH  TYR E 296      45.089  69.061  -7.484  1.00 29.44           O  
ATOM   2292  N   GLY E 297      49.277  72.329 -14.203  1.00 16.89           N  
ATOM   2293  CA  GLY E 297      50.234  72.882 -15.165  1.00 21.37           C  
ATOM   2294  C   GLY E 297      51.379  71.959 -15.519  1.00 22.12           C  
ATOM   2295  O   GLY E 297      51.841  71.204 -14.666  1.00 21.26           O  
ATOM   2296  N   SER E 298      51.814  72.043 -16.767  1.00 22.02           N  
ATOM   2297  CA  SER E 298      52.888  71.188 -17.235  1.00 25.00           C  
ATOM   2298  C   SER E 298      54.232  71.133 -16.502  1.00 23.16           C  
ATOM   2299  O   SER E 298      54.987  70.143 -16.564  1.00 29.26           O  
ATOM   2300  CB  SER E 298      53.074  71.245 -18.749  1.00 27.11           C  
ATOM   2301  OG  SER E 298      53.585  72.488 -19.117  1.00 33.99           O  
ATOM   2302  N   THR E 299      54.480  72.228 -15.800  1.00 28.18           N  
ATOM   2303  CA  THR E 299      55.694  72.363 -15.061  1.00 21.47           C  
ATOM   2304  C   THR E 299      55.442  72.281 -13.575  1.00 23.07           C  
ATOM   2305  O   THR E 299      56.288  72.672 -12.745  1.00 29.19           O  
ATOM   2306  CB  THR E 299      56.472  73.661 -15.485  1.00 25.90           C  
ATOM   2307  OG1 THR E 299      55.732  74.826 -15.200  1.00 29.47           O  
ATOM   2308  CG2 THR E 299      56.752  73.581 -16.996  1.00 30.03           C  
ATOM   2309  N   SER E 300      54.285  71.779 -13.188  1.00 20.65           N  
ATOM   2310  CA  SER E 300      54.036  71.602 -11.768  1.00 14.81           C  
ATOM   2311  C   SER E 300      54.829  70.421 -11.208  1.00 21.11           C  
ATOM   2312  O   SER E 300      55.285  69.543 -11.956  1.00 18.15           O  
ATOM   2313  CB  SER E 300      52.535  71.250 -11.552  1.00 20.21           C  
ATOM   2314  OG  SER E 300      52.034  70.234 -12.417  1.00 20.84           O  
ATOM   2315  N   GLN E 301      54.968  70.413  -9.863  1.00 20.63           N  
ATOM   2316  CA  GLN E 301      55.587  69.359  -9.097  1.00 21.31           C  
ATOM   2317  C   GLN E 301      54.632  68.131  -9.148  1.00 20.12           C  
ATOM   2318  O   GLN E 301      55.042  66.964  -9.124  1.00 20.34           O  
ATOM   2319  CB  GLN E 301      55.686  69.784  -7.609  1.00 19.42           C  
ATOM   2320  CG  GLN E 301      56.039  68.622  -6.632  1.00 17.02           C  
ATOM   2321  CD  GLN E 301      57.464  68.073  -6.797  1.00 28.83           C  
ATOM   2322  OE1 GLN E 301      57.747  66.935  -7.291  1.00 28.79           O  
ATOM   2323  NE2 GLN E 301      58.423  68.872  -6.313  1.00 39.24           N  
ATOM   2324  N   GLU E 302      53.329  68.471  -9.248  1.00 20.27           N  
ATOM   2325  CA  GLU E 302      52.245  67.517  -9.351  1.00 15.90           C  
ATOM   2326  C   GLU E 302      52.501  66.665 -10.597  1.00 15.76           C  
ATOM   2327  O   GLU E 302      52.453  65.453 -10.624  1.00 15.44           O  
ATOM   2328  CB  GLU E 302      50.808  68.170  -9.346  1.00 17.14           C  
ATOM   2329  CG  GLU E 302      50.379  68.672  -7.944  1.00 11.62           C  
ATOM   2330  CD  GLU E 302      50.882  70.012  -7.590  1.00 20.74           C  
ATOM   2331  OE1 GLU E 302      51.471  70.649  -8.402  1.00 24.32           O  
ATOM   2332  OE2 GLU E 302      50.655  70.428  -6.389  1.00 24.21           O  
ATOM   2333  N   VAL E 303      52.757  67.319 -11.676  1.00 12.55           N  
ATOM   2334  CA  VAL E 303      53.021  66.541 -12.841  1.00  7.20           C  
ATOM   2335  C   VAL E 303      54.305  65.718 -12.702  1.00 17.36           C  
ATOM   2336  O   VAL E 303      54.438  64.564 -13.132  1.00 15.24           O  
ATOM   2337  CB  VAL E 303      53.157  67.501 -14.021  1.00 14.78           C  
ATOM   2338  CG1 VAL E 303      53.546  66.720 -15.265  1.00 15.83           C  
ATOM   2339  CG2 VAL E 303      51.768  68.008 -14.308  1.00 14.40           C  
ATOM   2340  N   ALA E 304      55.329  66.333 -12.119  1.00 12.64           N  
ATOM   2341  CA  ALA E 304      56.584  65.655 -11.973  1.00 10.98           C  
ATOM   2342  C   ALA E 304      56.410  64.512 -10.962  1.00 13.14           C  
ATOM   2343  O   ALA E 304      57.017  63.439 -11.162  1.00 17.59           O  
ATOM   2344  CB  ALA E 304      57.560  66.771 -11.601  1.00 17.44           C  
ATOM   2345  N   SER E 305      55.649  64.604  -9.852  1.00 22.06           N  
ATOM   2346  CA  SER E 305      55.489  63.423  -8.948  1.00 13.84           C  
ATOM   2347  C   SER E 305      54.765  62.244  -9.642  1.00 17.95           C  
ATOM   2348  O   SER E 305      55.131  61.091  -9.374  1.00 16.34           O  
ATOM   2349  CB  SER E 305      54.742  63.630  -7.654  1.00 18.08           C  
ATOM   2350  OG  SER E 305      55.582  64.485  -6.921  1.00 30.80           O  
ATOM   2351  N   VAL E 306      53.725  62.518 -10.516  1.00 18.03           N  
ATOM   2352  CA  VAL E 306      53.023  61.470 -11.263  1.00 11.51           C  
ATOM   2353  C   VAL E 306      54.044  60.750 -12.190  1.00 16.61           C  
ATOM   2354  O   VAL E 306      54.078  59.517 -12.284  1.00 11.24           O  
ATOM   2355  CB  VAL E 306      51.836  62.011 -12.069  1.00 13.43           C  
ATOM   2356  CG1 VAL E 306      51.279  61.084 -13.147  1.00 14.99           C  
ATOM   2357  CG2 VAL E 306      50.798  62.529 -11.063  1.00 16.43           C  
ATOM   2358  N   LYS E 307      54.939  61.447 -12.921  1.00 20.11           N  
ATOM   2359  CA  LYS E 307      55.900  60.748 -13.804  1.00 16.01           C  
ATOM   2360  C   LYS E 307      56.890  59.827 -13.047  1.00 14.23           C  
ATOM   2361  O   LYS E 307      57.220  58.731 -13.505  1.00 18.30           O  
ATOM   2362  CB  LYS E 307      56.701  61.773 -14.554  1.00 19.27           C  
ATOM   2363  CG  LYS E 307      56.024  62.462 -15.695  1.00 18.65           C  
ATOM   2364  CD  LYS E 307      56.691  63.804 -16.077  1.00 19.61           C  
ATOM   2365  CE  LYS E 307      56.049  64.171 -17.419  1.00 24.43           C  
ATOM   2366  NZ  LYS E 307      56.265  65.478 -18.060  1.00 35.17           N  
ATOM   2367  N   GLN E 308      57.370  60.353 -11.905  1.00 10.88           N  
ATOM   2368  CA  GLN E 308      58.332  59.679 -11.023  1.00 17.29           C  
ATOM   2369  C   GLN E 308      57.762  58.330 -10.503  1.00  8.69           C  
ATOM   2370  O   GLN E 308      58.412  57.283 -10.458  1.00 12.83           O  
ATOM   2371  CB  GLN E 308      58.717  60.524  -9.778  1.00 17.55           C  
ATOM   2372  CG  GLN E 308      59.894  61.560  -9.729  1.00 30.17           C  
ATOM   2373  CD  GLN E 308      59.700  62.949  -8.933  1.00 34.01           C  
ATOM   2374  OE1 GLN E 308      59.074  63.210  -7.808  1.00 27.86           O  
ATOM   2375  NE2 GLN E 308      60.283  63.999  -9.556  1.00 42.35           N  
ATOM   2376  N   ALA E 309      56.519  58.401 -10.020  1.00 14.23           N  
ATOM   2377  CA  ALA E 309      55.736  57.297  -9.507  1.00 12.79           C  
ATOM   2378  C   ALA E 309      55.615  56.261 -10.606  1.00 10.04           C  
ATOM   2379  O   ALA E 309      55.986  55.114 -10.427  1.00 12.89           O  
ATOM   2380  CB  ALA E 309      54.373  57.820  -9.043  1.00 11.86           C  
ATOM   2381  N   PHE E 310      55.183  56.571 -11.811  1.00 13.65           N  
ATOM   2382  CA  PHE E 310      55.103  55.576 -12.825  1.00 12.38           C  
ATOM   2383  C   PHE E 310      56.467  55.029 -13.182  1.00 16.28           C  
ATOM   2384  O   PHE E 310      56.633  53.831 -13.296  1.00 12.65           O  
ATOM   2385  CB  PHE E 310      54.282  56.089 -14.013  1.00 11.98           C  
ATOM   2386  CG  PHE E 310      52.780  55.979 -13.731  1.00 11.27           C  
ATOM   2387  CD1 PHE E 310      52.098  54.795 -14.027  1.00 15.28           C  
ATOM   2388  CD2 PHE E 310      52.053  57.009 -13.126  1.00 16.17           C  
ATOM   2389  CE1 PHE E 310      50.722  54.688 -13.798  1.00 16.26           C  
ATOM   2390  CE2 PHE E 310      50.687  56.910 -12.844  1.00 16.48           C  
ATOM   2391  CZ  PHE E 310      50.023  55.734 -13.196  1.00 14.87           C  
ATOM   2392  N   ASP E 311      57.465  55.858 -13.377  1.00 10.66           N  
ATOM   2393  CA  ASP E 311      58.814  55.306 -13.619  1.00  7.71           C  
ATOM   2394  C   ASP E 311      59.255  54.412 -12.467  1.00 10.36           C  
ATOM   2395  O   ASP E 311      59.864  53.397 -12.689  1.00 14.01           O  
ATOM   2396  CB  ASP E 311      59.718  56.555 -13.584  1.00 12.24           C  
ATOM   2397  CG  ASP E 311      59.752  57.305 -14.916  1.00 17.58           C  
ATOM   2398  OD1 ASP E 311      59.361  56.958 -16.059  1.00 22.23           O  
ATOM   2399  OD2 ASP E 311      60.375  58.426 -14.696  1.00 31.29           O  
ATOM   2400  N   ALA E 312      58.926  54.709 -11.189  1.00 12.72           N  
ATOM   2401  CA  ALA E 312      59.298  53.859 -10.125  1.00  8.59           C  
ATOM   2402  C   ALA E 312      58.781  52.410 -10.245  1.00 14.68           C  
ATOM   2403  O   ALA E 312      59.535  51.534  -9.853  1.00 18.51           O  
ATOM   2404  CB  ALA E 312      59.010  54.402  -8.694  1.00  5.33           C  
ATOM   2405  N   VAL E 313      57.566  52.125 -10.791  1.00 12.49           N  
ATOM   2406  CA  VAL E 313      56.947  50.850 -10.943  1.00 11.18           C  
ATOM   2407  C   VAL E 313      57.132  50.321 -12.282  1.00  7.26           C  
ATOM   2408  O   VAL E 313      56.530  49.251 -12.573  1.00 17.46           O  
ATOM   2409  CB  VAL E 313      55.454  50.824 -10.637  1.00 10.90           C  
ATOM   2410  CG1 VAL E 313      55.284  51.059  -9.148  1.00  8.11           C  
ATOM   2411  CG2 VAL E 313      54.721  51.829 -11.520  1.00 11.61           C  
ATOM   2412  N   GLY E 314      57.970  50.986 -13.072  1.00 14.26           N  
ATOM   2413  CA  GLY E 314      58.293  50.476 -14.425  1.00  9.76           C  
ATOM   2414  C   GLY E 314      57.306  50.561 -15.561  1.00 11.71           C  
ATOM   2415  O   GLY E 314      57.433  49.759 -16.521  1.00 15.72           O  
ATOM   2416  N   VAL E 315      56.327  51.528 -15.447  1.00 17.11           N  
ATOM   2417  CA  VAL E 315      55.223  51.816 -16.357  1.00 19.21           C  
ATOM   2418  C   VAL E 315      55.700  53.020 -17.137  1.00 15.41           C  
ATOM   2419  O   VAL E 315      55.684  54.185 -16.731  1.00 16.92           O  
ATOM   2420  CB  VAL E 315      53.861  51.920 -15.680  1.00 15.51           C  
ATOM   2421  CG1 VAL E 315      52.765  52.196 -16.749  1.00 18.33           C  
ATOM   2422  CG2 VAL E 315      53.523  50.654 -14.910  1.00 13.88           C  
ATOM   2423  N   LYS E 316      56.126  52.637 -18.316  1.00 17.79           N  
ATOM   2424  CA  LYS E 316      56.847  53.530 -19.160  1.00 32.54           C  
ATOM   2425  C   LYS E 316      58.384  53.617 -18.707  1.00 41.18           C  
ATOM   2426  O   LYS E 316      59.204  53.077 -19.500  1.00 43.67           O  
ATOM   2427  CB  LYS E 316      56.172  54.437 -20.157  1.00 31.18           C  
ATOM   2428  CG  LYS E 316      54.864  53.797 -20.535  1.00 27.04           C  
ATOM   2429  CD  LYS E 316      53.894  54.933 -20.405  1.00 38.44           C  
ATOM   2430  CE  LYS E 316      53.766  55.724 -21.719  1.00 43.56           C  
ATOM   2431  NZ  LYS E 316      52.505  56.513 -21.891  1.00 35.45           N  
ATOM   2432  OXT LYS E 316      58.854  53.992 -17.520  1.00 36.99           O  
TER    2433      LYS E 316                                                      
HETATM 2434 CA    CA E1001      41.947  49.885   4.908  1.00 13.67          CA  
HETATM 2435 CA    CA E1002      41.657  50.926   8.536  1.00 15.05          CA  
HETATM 2436 CA    CA E1003      14.631  45.893  15.882  1.00 10.64          CA  
HETATM 2437 CA    CA E1004      43.120  39.800  10.478  1.00 17.38          CA  
HETATM 2438 ZN    ZN E1005      36.950  44.771  -7.082  1.00 12.02          ZN  
HETATM 2439  SG1 TIO E1006      35.978  42.596  -6.694  1.00 28.83           S  
HETATM 2440  CB1 TIO E1006      35.508  41.909  -5.062  1.00 21.05           C  
HETATM 2441  CA1 TIO E1006      36.547  42.369  -4.024  1.00 25.76           C  
HETATM 2442  C   TIO E1006      37.933  41.636  -3.881  1.00 20.86           C  
HETATM 2443  O   TIO E1006      39.079  42.202  -3.806  1.00 21.09           O  
HETATM 2444  CB2 TIO E1006      35.721  42.176  -2.797  1.00 26.49           C  
HETATM 2445  CG2 TIO E1006      36.599  42.715  -1.736  1.00 23.14           C  
HETATM 2446  CD1 TIO E1006      37.195  43.966  -1.931  1.00 21.90           C  
HETATM 2447  CD2 TIO E1006      36.796  41.944  -0.591  1.00 23.06           C  
HETATM 2448  CE1 TIO E1006      38.020  44.497  -0.944  1.00 24.57           C  
HETATM 2449  CE2 TIO E1006      37.644  42.463   0.387  1.00 20.48           C  
HETATM 2450  CZ  TIO E1006      38.213  43.731   0.211  1.00 30.74           C  
HETATM 2451  N   TIO E1006      37.782  40.314  -3.840  1.00 20.90           N  
HETATM 2452  CA2 TIO E1006      38.853  39.287  -3.772  1.00 20.32           C  
HETATM 2453  C1  TIO E1006      38.603  38.327  -4.987  1.00 25.79           C  
HETATM 2454  O1  TIO E1006      37.444  38.260  -5.523  1.00 27.63           O  
HETATM 2455  OH  TIO E1006      39.547  37.607  -5.440  1.00 37.87           O  
HETATM 2456  O   HOH E 331      50.904  48.830 -20.566  1.00 15.50           O  
HETATM 2457  O   HOH E 332      25.555  40.542 -12.751  1.00 33.74           O  
HETATM 2458  O   HOH E 334      36.591  50.514 -10.087  1.00 12.87           O  
HETATM 2459  O   HOH E 335      39.171  66.037 -10.612  1.00 17.80           O  
HETATM 2460  O   HOH E 337      20.530  42.119  -8.817  1.00 20.02           O  
HETATM 2461  O   HOH E 338      21.050  58.051  -4.674  1.00 14.83           O  
HETATM 2462  O   HOH E 339      27.446  60.789  -4.721  1.00 12.77           O  
HETATM 2463  O   HOH E 340      47.821  46.062  -3.679  1.00 15.65           O  
HETATM 2464  O   HOH E 341      19.384  30.196  -3.283  1.00 16.81           O  
HETATM 2465  O   HOH E 342      49.074  43.127  -1.750  1.00 12.49           O  
HETATM 2466  O   HOH E 343      17.291  36.070  -1.636  1.00 18.27           O  
HETATM 2467  O   HOH E 344      22.626  49.859   0.640  1.00 14.94           O  
HETATM 2468  O   HOH E 345      20.336  28.967   1.876  1.00 17.09           O  
HETATM 2469  O   HOH E 346      42.393  51.874   3.149  1.00  9.60           O  
HETATM 2470  O   HOH E 347      27.461  34.422   3.247  1.00  9.66           O  
HETATM 2471  O   HOH E 348      22.602  55.729   4.465  1.00 14.71           O  
HETATM 2472  O   HOH E 349      26.189  40.005   4.725  1.00  9.41           O  
HETATM 2473  O   HOH E 350      38.558  47.166   6.460  1.00 15.57           O  
HETATM 2474  O   HOH E 351      22.062  55.891   7.038  1.00 14.14           O  
HETATM 2475  O   HOH E 352      15.824  59.956   7.534  1.00 13.16           O  
HETATM 2476  O   HOH E 353      39.294  51.023   9.130  1.00 13.24           O  
HETATM 2477  O   HOH E 354      43.127  42.198   9.575  1.00 16.30           O  
HETATM 2478  O   HOH E 355      32.986  48.922  10.740  1.00 15.77           O  
HETATM 2479  O   HOH E 356      16.030  43.976  11.816  1.00 12.01           O  
HETATM 2480  O   HOH E 357      23.844  44.643  15.659  1.00 17.34           O  
HETATM 2481  O   HOH E 358      42.794  54.182 -23.776  1.00 38.83           O  
HETATM 2482  O   HOH E 359      49.975  62.616 -22.014  1.00 42.25           O  
HETATM 2483  O   HOH E 361      56.441  46.984  -2.353  1.00 28.60           O  
HETATM 2484  O   HOH E 366      37.357  65.969  -8.574  1.00 17.86           O  
HETATM 2485  O   HOH E 367      41.756  45.166 -22.121  1.00 60.60           O  
HETATM 2486  O   HOH E 368      32.549  49.163 -21.002  1.00 25.22           O  
HETATM 2487  O   HOH E 370      35.344  41.371 -20.468  1.00 53.00           O  
HETATM 2488  O   HOH E 371      53.423  49.540 -19.242  1.00 27.97           O  
HETATM 2489  O   HOH E 373      52.329  67.587 -19.605  1.00 34.54           O  
HETATM 2490  O   HOH E 374      36.524  58.106 -19.160  1.00 21.35           O  
HETATM 2491  O   HOH E 375      36.799  37.871 -18.819  1.00 60.44           O  
HETATM 2492  O   HOH E 376      56.930  69.084 -19.659  1.00 84.21           O  
HETATM 2493  O   HOH E 377      27.154  52.298 -18.638  1.00 39.60           O  
HETATM 2494  O   HOH E 378      61.250  52.721 -15.952  1.00 46.00           O  
HETATM 2495  O   HOH E 379      33.363  48.654 -16.574  1.00 33.14           O  
HETATM 2496  O   HOH E 380      45.957  42.063 -14.921  1.00 25.01           O  
HETATM 2497  O   HOH E 381      52.722  34.795 -15.349  1.00 24.25           O  
HETATM 2498  O   HOH E 383      56.475  69.143 -14.186  1.00 30.55           O  
HETATM 2499  O   HOH E 384      61.778  51.101 -12.613  1.00 49.57           O  
HETATM 2500  O   HOH E 386      19.198  58.001 -12.031  1.00 26.06           O  
HETATM 2501  O   HOH E 387      38.648  37.615 -11.231  1.00 32.10           O  
HETATM 2502  O   HOH E 389      69.042  55.220  -7.008  1.00 70.83           O  
HETATM 2503  O   HOH E 390      60.280  66.297  -8.468  1.00 54.63           O  
HETATM 2504  O   HOH E 391      61.001  39.315  -7.736  1.00 35.27           O  
HETATM 2505  O   HOH E 393      22.228  50.159  -6.894  1.00 14.88           O  
HETATM 2506  O   HOH E 395      42.911  45.123  -6.529  1.00 17.12           O  
HETATM 2507  O   HOH E 397      27.321  32.332  -5.708  1.00 40.79           O  
HETATM 2508  O   HOH E 398      47.233  43.773  -5.612  1.00 15.98           O  
HETATM 2509  O   HOH E 403      40.338  64.722  -3.888  1.00 22.71           O  
HETATM 2510  O   HOH E 404      43.785  40.163  -3.484  1.00 25.22           O  
HETATM 2511  O   HOH E 405      40.023  62.457  -2.250  1.00 25.24           O  
HETATM 2512  O   HOH E 406      38.862  36.620  -1.541  1.00 50.97           O  
HETATM 2513  O   HOH E 407      57.312  63.069  -0.204  1.00 26.06           O  
HETATM 2514  O   HOH E 408      26.572  49.032   0.396  1.00 18.65           O  
HETATM 2515  O   HOH E 410      10.162  43.806   3.128  1.00 26.08           O  
HETATM 2516  O   HOH E 412      11.603  38.954   5.060  1.00 28.71           O  
HETATM 2517  O   HOH E 413      49.091  51.931   6.271  1.00 24.55           O  
HETATM 2518  O   HOH E 414      25.854  33.556   5.556  1.00 18.02           O  
HETATM 2519  O   HOH E 415      12.556  41.988   5.071  1.00 24.77           O  
HETATM 2520  O   HOH E 416       7.674  44.580   5.080  1.00 51.67           O  
HETATM 2521  O   HOH E 418      14.280  62.487   9.748  1.00 37.90           O  
HETATM 2522  O   HOH E 419      16.332  44.161  15.855  1.00 16.90           O  
HETATM 2523  O   HOH E 420      27.588  43.325  16.024  1.00 39.31           O  
HETATM 2524  O   HOH E 422      10.471  52.591  17.984  1.00 37.98           O  
HETATM 2525  O   HOH E 423       9.408  41.044   5.425  1.00 27.07           O  
HETATM 2526  O   HOH E 424      50.692  73.774 -18.815  1.00 30.27           O  
HETATM 2527  O   HOH E 425      34.188  42.579 -18.699  1.00 19.90           O  
HETATM 2528  O   HOH E 426      55.267  68.101 -18.250  1.00 40.24           O  
HETATM 2529  O   HOH E 427      60.979  55.622 -18.340  1.00 60.48           O  
HETATM 2530  O   HOH E 428      47.481  38.658 -17.732  1.00 43.10           O  
HETATM 2531  O   HOH E 431      52.657  75.017 -15.903  1.00 33.20           O  
HETATM 2532  O   HOH E 433      57.889  67.220 -15.000  1.00 57.51           O  
HETATM 2533  O   HOH E 434      23.354  34.945  -7.236  1.00 25.62           O  
HETATM 2534  O   HOH E 438      53.058  75.087 -12.941  1.00 49.65           O  
HETATM 2535  O   HOH E 439      48.613  30.517 -12.663  1.00 46.12           O  
HETATM 2536  O   HOH E 441      27.614  36.862 -10.084  1.00 73.53           O  
HETATM 2537  O   HOH E 444       8.152  42.324   7.586  1.00 26.17           O  
HETATM 2538  O   HOH E 445      44.612  34.057  -7.868  1.00 40.29           O  
HETATM 2539  O   HOH E 446      37.299  68.037  -7.596  1.00 46.13           O  
HETATM 2540  O   HOH E 448      69.236  52.229  -8.385  1.00 43.07           O  
HETATM 2541  O   HOH E 450      50.021  36.979  -5.987  1.00 34.84           O  
HETATM 2542  O   HOH E 452      28.953  69.330  -3.824  1.00 58.03           O  
HETATM 2543  O   HOH E 454      64.861  52.247  -3.428  1.00 15.20           O  
HETATM 2544  O   HOH E 455      63.148  49.820  -3.148  1.00 13.44           O  
HETATM 2545  O   HOH E 457      60.689  49.541  -2.185  1.00 21.73           O  
HETATM 2546  O   HOH E 459      13.983  58.122  -1.620  1.00 55.35           O  
HETATM 2547  O   HOH E 461      60.820  61.467  -1.184  1.00 37.61           O  
HETATM 2548  O   HOH E 463      56.019  65.718   1.090  1.00 35.12           O  
HETATM 2549  O   HOH E 464      40.220  61.364   1.771  1.00 21.00           O  
HETATM 2550  O   HOH E 465      46.414  38.119   2.945  1.00 30.21           O  
HETATM 2551  O   HOH E 466      47.930  59.738   4.097  1.00 63.22           O  
HETATM 2552  O   HOH E 467      22.000  62.620   5.114  1.00 34.14           O  
HETATM 2553  O   HOH E 468      15.126  58.361   5.385  1.00 12.14           O  
HETATM 2554  O   HOH E 469      37.893  49.559   6.321  1.00 32.21           O  
HETATM 2555  O   HOH E 470      25.522  57.300   6.478  1.00 31.16           O  
HETATM 2556  O   HOH E 471      47.668  36.832   6.318  1.00 41.23           O  
HETATM 2557  O   HOH E 472      47.041  45.740   8.384  1.00 34.93           O  
HETATM 2558  O   HOH E 474      23.566  58.463   9.881  1.00 50.29           O  
HETATM 2559  O   HOH E 475      41.465  49.921  10.126  1.00 22.64           O  
HETATM 2560  O   HOH E 476      38.611  41.701  12.170  1.00 40.96           O  
HETATM 2561  O   HOH E 477      13.711  42.476  11.889  1.00 21.84           O  
HETATM 2562  O   HOH E 478      15.000  39.862  11.833  1.00 23.29           O  
HETATM 2563  O   HOH E 479      40.919  34.079  11.526  1.00 34.34           O  
HETATM 2564  O   HOH E 480      42.099  40.937  12.182  1.00 28.55           O  
HETATM 2565  O   HOH E 481      31.204  47.897  12.408  1.00 11.72           O  
HETATM 2566  O   HOH E 482      14.827  45.589  18.061  1.00 17.06           O  
HETATM 2567  O   HOH E 483      25.536  43.761  17.969  1.00 56.35           O  
HETATM 2568  O   HOH E 484      17.696  45.098  18.590  1.00 28.27           O  
HETATM 2569  O   HOH E 486      27.908  52.570  22.747  1.00 47.88           O  
HETATM 2570  O   HOH E 487      30.692  35.188   9.857  1.00 24.84           O  
HETATM 2571  O   HOH E 488      47.206  56.108   9.167  1.00 55.65           O  
HETATM 2572  O   HOH E 489      22.450  61.717   8.032  1.00 42.23           O  
HETATM 2573  O   HOH E 490      49.057  62.498   2.482  1.00 50.48           O  
HETATM 2574  O   HOH E 491      52.403  63.506   1.288  1.00 33.42           O  
HETATM 2575  O   HOH E 493      58.990  44.796  -0.469  1.00 29.73           O  
HETATM 2576  O   HOH E 494       4.301  51.505   0.680  1.00 63.17           O  
HETATM 2577  O   HOH E 495      53.236  32.885 -13.811  1.00 33.94           O  
HETATM 2578  O   HOH E 496      35.675  65.056 -14.648  1.00 39.16           O  
HETATM 2579  O   HOH E 501      30.452  52.439  23.902  1.00 42.63           O  
HETATM 2580  O   HOH E 502      20.294  38.044  15.828  1.00 26.27           O  
HETATM 2581  O   HOH E 503      12.668  44.545  15.874  1.00 14.30           O  
HETATM 2582  O   HOH E 504       9.665  42.003  15.681  1.00 21.04           O  
HETATM 2583  O   HOH E 505      41.604  40.388  15.419  1.00 51.12           O  
HETATM 2584  O   HOH E 506      17.389  38.313  14.782  1.00 26.43           O  
HETATM 2585  O   HOH E 507      16.853  40.654  13.564  1.00 20.75           O  
HETATM 2586  O   HOH E 508      11.952  43.213  13.476  1.00 15.26           O  
HETATM 2587  O   HOH E 509      26.288  57.947  13.570  1.00 37.02           O  
HETATM 2588  O   HOH E 510      23.621  57.783   7.682  1.00 48.79           O  
HETATM 2589  O   HOH E 512       9.125  62.524   6.131  1.00 32.90           O  
HETATM 2590  O   HOH E 513      49.002  57.863   6.153  1.00 40.95           O  
HETATM 2591  O   HOH E 514       2.262  50.448   4.730  1.00 78.15           O  
HETATM 2592  O   HOH E 515      50.617  34.346  -5.630  1.00 71.77           O  
HETATM 2593  O   HOH E 516      52.959  56.960   4.636  1.00 40.69           O  
HETATM 2594  O   HOH E 518      47.491  64.293   3.470  1.00 72.00           O  
HETATM 2595  O   HOH E 519      29.366  27.242   2.731  1.00 52.59           O  
HETATM 2596  O   HOH E 520      28.498  26.825   4.840  1.00 62.67           O  
HETATM 2597  O   HOH E 521      24.529  64.111   1.838  1.00 33.29           O  
HETATM 2598  O   HOH E 523      60.159  47.961  -0.653  1.00 46.55           O  
HETATM 2599  O   HOH E 524      58.275  52.413  -1.271  1.00 41.13           O  
HETATM 2600  O   HOH E 525      10.656  43.373  -0.291  1.00 43.33           O  
HETATM 2601  O   HOH E 526      20.835  64.213  -1.736  1.00 42.30           O  
HETATM 2602  O   HOH E 527      46.612  39.454  -2.072  1.00 26.73           O  
HETATM 2603  O   HOH E 528      47.023  66.740  -1.280  1.00 21.98           O  
HETATM 2604  O   HOH E 530      15.203  60.260  -1.731  1.00 48.87           O  
HETATM 2605  O   HOH E 531      17.167  63.220  -1.674  1.00 37.55           O  
HETATM 2606  O   HOH E 532      50.368  73.803  -8.083  1.00 47.65           O  
HETATM 2607  O   HOH E 534      35.000  66.963 -10.057  1.00 34.40           O  
HETATM 2608  O   HOH E 535      17.629  60.328 -11.622  1.00 53.88           O  
HETATM 2609  O   HOH E 536      26.838  64.451 -11.021  1.00 20.14           O  
HETATM 2610  O   HOH E 537      31.462  64.883 -11.476  1.00 27.58           O  
HETATM 2611  O   HOH E 538      33.475  47.687 -13.038  1.00 32.17           O  
HETATM 2612  O   HOH E 539      23.075  50.000 -12.988  1.00 40.17           O  
HETATM 2613  O   HOH E 540      33.687  44.978 -15.191  1.00 30.45           O  
HETATM 2614  O   HOH E 542      50.840  42.320 -19.332  1.00 41.98           O  
HETATM 2615  O   HOH E 543      55.942  50.027 -19.419  1.00 38.19           O  
HETATM 2616  O   HOH E 544      45.292  58.372 -22.448  1.00 45.55           O  
CONECT  443 2436                                                                
CONECT  444 2436                                                                
CONECT  456 2436                                                                
CONECT  469 2436                                                                
CONECT 1080 2434                                                                
CONECT 1110 2438                                                                
CONECT 1144 2438                                                                
CONECT 1292 2438                                                                
CONECT 1373 2434                                                                
CONECT 1374 2434 2435                                                           
CONECT 1423 2435                                                                
CONECT 1441 2435                                                                
CONECT 1442 2434                                                                
CONECT 1460 2434                                                                
CONECT 1485 2434                                                                
CONECT 1486 2434 2435                                                           
CONECT 1505 2437                                                                
CONECT 1517 2437                                                                
CONECT 1519 2437                                                                
CONECT 1535 2437                                                                
CONECT 1556 2437                                                                
CONECT 2434 1080 1373 1374 1442                                                 
CONECT 2434 1460 1485 1486 2469                                                 
CONECT 2435 1374 1423 1441 1486                                                 
CONECT 2435 2476 2559                                                           
CONECT 2436  443  444  456  469                                                 
CONECT 2436 2522 2566 2581                                                      
CONECT 2437 1505 1517 1519 1535                                                 
CONECT 2437 1556 2477 2564                                                      
CONECT 2438 1110 1144 1292 2439                                                 
CONECT 2439 2438 2440                                                           
CONECT 2440 2439 2441                                                           
CONECT 2441 2440 2442 2444                                                      
CONECT 2442 2441 2443 2451                                                      
CONECT 2443 2442                                                                
CONECT 2444 2441 2445                                                           
CONECT 2445 2444 2446 2447                                                      
CONECT 2446 2445 2448                                                           
CONECT 2447 2445 2449                                                           
CONECT 2448 2446 2450                                                           
CONECT 2449 2447 2450                                                           
CONECT 2450 2448 2449                                                           
CONECT 2451 2442 2452                                                           
CONECT 2452 2451 2453                                                           
CONECT 2453 2452 2454 2455                                                      
CONECT 2454 2453                                                                
CONECT 2455 2453                                                                
CONECT 2469 2434                                                                
CONECT 2476 2435                                                                
CONECT 2477 2437                                                                
CONECT 2522 2436                                                                
CONECT 2559 2435                                                                
CONECT 2564 2437                                                                
CONECT 2566 2436                                                                
CONECT 2581 2436                                                                
MASTER      436    0    6   11   17    0   13    6 2615    1   55   25          
END                                                                             
