# Supplementary material for: Mapping small molecule binding data to structural domains
Source: BMC Bioinformatics. 2012 Dec 7;13(Suppl 17):S11. doi: 10.1186/1471-2105-13-S17-S11 (PMC3521243; doi:10.1186/1471-2105-13-S17-S11)
Supplement: Additional file 4 — Session files of small molecule binding at the interface of Pfam-A domains. Zipped folder containing Qt-MG session files and required PDB files. [file 1471-2105-13-S17-S11-S4.zip › additional_file_5/2am1.pdb]

HEADER    LIGASE                                  08-AUG-05   2AM1              
TITLE     SP PROTEIN LIGAND 1                                                   
COMPND    MOL_ID: 1;                                                            
COMPND   2 MOLECULE: UDP-N-ACETYLMURAMOYLALANINE-D-GLUTAMYL-LYSINE-D-ALANYL-D-  
COMPND   3 ALANINE LIGASE, MURF PROTEIN;                                        
COMPND   4 CHAIN: A;                                                            
COMPND   5 SYNONYM: SP PROTEIN;                                                 
COMPND   6 EC: 6.3.2.10;                                                        
COMPND   7 ENGINEERED: YES                                                      
SOURCE    MOL_ID: 1;                                                            
SOURCE   2 ORGANISM_SCIENTIFIC: STREPTOCOCCUS PNEUMONIAE;                       
SOURCE   3 ORGANISM_TAXID: 171101;                                              
SOURCE   4 STRAIN: R6;                                                          
SOURCE   5 GENE: MURF;                                                          
SOURCE   6 EXPRESSION_SYSTEM: ESCHERICHIA COLI;                                 
SOURCE   7 EXPRESSION_SYSTEM_TAXID: 562                                         
KEYWDS    LIGASE                                                                
EXPDTA    X-RAY DIFFRACTION                                                     
AUTHOR    K.L.LONGENECKER,G.F.STAMPER,P.J.HAJDUK,E.H.FRY,C.G.JAKOB,J.E.HARLAN,  
AUTHOR   2 R.EDALJI,D.M.BARTLEY,K.A.WALTER,L.R.SOLOMON                          
REVDAT   3   13-JUL-11 2AM1    1       VERSN                                    
REVDAT   2   24-FEB-09 2AM1    1       VERSN                                    
REVDAT   1   24-JAN-06 2AM1    0                                                
JRNL        AUTH   K.L.LONGENECKER,G.F.STAMPER,P.J.HAJDUK,E.H.FRY,C.G.JAKOB,    
JRNL        AUTH 2 J.E.HARLAN,R.EDALJI,D.M.BARTLEY,K.A.WALTER,L.R.SOLOMON,      
JRNL        AUTH 3 T.F.HOLZMAN,Y.G.GU,C.G.LERNER,B.A.BEUTEL,V.S.STOLL           
JRNL        TITL   STRUCTURE OF MURF FROM STREPTOCOCCUS PNEUMONIAE              
JRNL        TITL 2 CO-CRYSTALLIZED WITH A SMALL MOLECULE INHIBITOR EXHIBITS     
JRNL        TITL 3 INTERDOMAIN CLOSURE                                          
JRNL        REF    PROTEIN SCI.                  V.  14  3039 2005              
JRNL        REFN                   ISSN 0961-8368                               
JRNL        PMID   16322581                                                     
JRNL        DOI    10.1110/PS.051604805                                         
REMARK   2                                                                      
REMARK   2 RESOLUTION.    2.50 ANGSTROMS.                                       
REMARK   3                                                                      
REMARK   3 REFINEMENT.                                                          
REMARK   3   PROGRAM     : CNS                                                  
REMARK   3   AUTHORS     : BRUNGER,ADAMS,CLORE,DELANO,GROS,GROSSE-              
REMARK   3               : KUNSTLEVE,JIANG,KUSZEWSKI,NILGES,PANNU,              
REMARK   3               : READ,RICE,SIMONSON,WARREN                            
REMARK   3                                                                      
REMARK   3  REFINEMENT TARGET : ENGH & HUBER                                    
REMARK   3                                                                      
REMARK   3  DATA USED IN REFINEMENT.                                            
REMARK   3   RESOLUTION RANGE HIGH (ANGSTROMS) : 2.50                           
REMARK   3   RESOLUTION RANGE LOW  (ANGSTROMS) : 20.00                          
REMARK   3   DATA CUTOFF            (SIGMA(F)) : 0.000                          
REMARK   3   DATA CUTOFF HIGH         (ABS(F)) : NULL                           
REMARK   3   DATA CUTOFF LOW          (ABS(F)) : NULL                           
REMARK   3   COMPLETENESS (WORKING+TEST)   (%) : 99.3                           
REMARK   3   NUMBER OF REFLECTIONS             : 22739                          
REMARK   3                                                                      
REMARK   3  FIT TO DATA USED IN REFINEMENT.                                     
REMARK   3   CROSS-VALIDATION METHOD          : THROUGHOUT                      
REMARK   3   FREE R VALUE TEST SET SELECTION  : RANDOM                          
REMARK   3   R VALUE            (WORKING SET) : 0.238                           
REMARK   3   FREE R VALUE                     : 0.290                           
REMARK   3   FREE R VALUE TEST SET SIZE   (%) : 5.100                           
REMARK   3   FREE R VALUE TEST SET COUNT      : 1166                            
REMARK   3   ESTIMATED ERROR OF FREE R VALUE  : NULL                            
REMARK   3                                                                      
REMARK   3  FIT IN THE HIGHEST RESOLUTION BIN.                                  
REMARK   3   TOTAL NUMBER OF BINS USED           : NULL                         
REMARK   3   BIN RESOLUTION RANGE HIGH       (A) : NULL                         
REMARK   3   BIN RESOLUTION RANGE LOW        (A) : NULL                         
REMARK   3   BIN COMPLETENESS (WORKING+TEST) (%) : NULL                         
REMARK   3   REFLECTIONS IN BIN    (WORKING SET) : NULL                         
REMARK   3   BIN R VALUE           (WORKING SET) : NULL                         
REMARK   3   BIN FREE R VALUE                    : NULL                         
REMARK   3   BIN FREE R VALUE TEST SET SIZE  (%) : NULL                         
REMARK   3   BIN FREE R VALUE TEST SET COUNT     : NULL                         
REMARK   3   ESTIMATED ERROR OF BIN FREE R VALUE : NULL                         
REMARK   3                                                                      
REMARK   3  NUMBER OF NON-HYDROGEN ATOMS USED IN REFINEMENT.                    
REMARK   3   PROTEIN ATOMS            : 3499                                    
REMARK   3   NUCLEIC ACID ATOMS       : 0                                       
REMARK   3   HETEROGEN ATOMS          : 37                                      
REMARK   3   SOLVENT ATOMS            : 139                                     
REMARK   3                                                                      
REMARK   3  B VALUES.                                                           
REMARK   3   FROM WILSON PLOT           (A**2) : NULL                           
REMARK   3   MEAN B VALUE      (OVERALL, A**2) : 51.49                          
REMARK   3   OVERALL ANISOTROPIC B VALUE.                                       
REMARK   3    B11 (A**2) : 3.46200                                              
REMARK   3    B22 (A**2) : 3.46200                                              
REMARK   3    B33 (A**2) : -6.92400                                             
REMARK   3    B12 (A**2) : -0.07200                                             
REMARK   3    B13 (A**2) : 0.00000                                              
REMARK   3    B23 (A**2) : 0.00000                                              
REMARK   3                                                                      
REMARK   3  ESTIMATED COORDINATE ERROR.                                         
REMARK   3   ESD FROM LUZZATI PLOT        (A) : NULL                            
REMARK   3   ESD FROM SIGMAA              (A) : NULL                            
REMARK   3   LOW RESOLUTION CUTOFF        (A) : NULL                            
REMARK   3                                                                      
REMARK   3  CROSS-VALIDATED ESTIMATED COORDINATE ERROR.                         
REMARK   3   ESD FROM C-V LUZZATI PLOT    (A) : NULL                            
REMARK   3   ESD FROM C-V SIGMAA          (A) : NULL                            
REMARK   3                                                                      
REMARK   3  RMS DEVIATIONS FROM IDEAL VALUES.                                   
REMARK   3   BOND LENGTHS                 (A) : NULL                            
REMARK   3   BOND ANGLES            (DEGREES) : NULL                            
REMARK   3   DIHEDRAL ANGLES        (DEGREES) : NULL                            
REMARK   3   IMPROPER ANGLES        (DEGREES) : NULL                            
REMARK   3                                                                      
REMARK   3  ISOTROPIC THERMAL MODEL : NULL                                      
REMARK   3                                                                      
REMARK   3  ISOTROPIC THERMAL FACTOR RESTRAINTS.    RMS    SIGMA                
REMARK   3   MAIN-CHAIN BOND              (A**2) : NULL  ; NULL                 
REMARK   3   MAIN-CHAIN ANGLE             (A**2) : NULL  ; NULL                 
REMARK   3   SIDE-CHAIN BOND              (A**2) : NULL  ; NULL                 
REMARK   3   SIDE-CHAIN ANGLE             (A**2) : NULL  ; NULL                 
REMARK   3                                                                      
REMARK   3  BULK SOLVENT MODELING.                                              
REMARK   3   METHOD USED : NULL                                                 
REMARK   3   KSOL        : NULL                                                 
REMARK   3   BSOL        : NULL                                                 
REMARK   3                                                                      
REMARK   3  NCS MODEL : NULL                                                    
REMARK   3                                                                      
REMARK   3  NCS RESTRAINTS.                         RMS   SIGMA/WEIGHT          
REMARK   3   GROUP  1  POSITIONAL            (A) : NULL  ; NULL                 
REMARK   3   GROUP  1  B-FACTOR           (A**2) : NULL  ; NULL                 
REMARK   3                                                                      
REMARK   3  PARAMETER FILE  1  : PROTEIN_REP.PARAM                              
REMARK   3  PARAMETER FILE  2  : LIG.PAR                                        
REMARK   3  PARAMETER FILE  3  : WATER_REP.PARAM                                
REMARK   3  PARAMETER FILE  4  : GOL.PAR                                        
REMARK   3  PARAMETER FILE  5  : NULL                                           
REMARK   3  TOPOLOGY FILE  1   : NULL                                           
REMARK   3  TOPOLOGY FILE  2   : NULL                                           
REMARK   3  TOPOLOGY FILE  3   : NULL                                           
REMARK   3  TOPOLOGY FILE  4   : NULL                                           
REMARK   3  TOPOLOGY FILE  5   : NULL                                           
REMARK   3                                                                      
REMARK   3  OTHER REFINEMENT REMARKS: NULL                                      
REMARK   4                                                                      
REMARK   4 2AM1 COMPLIES WITH FORMAT V. 3.30, 13-JUL-11                         
REMARK 100                                                                      
REMARK 100 THIS ENTRY HAS BEEN PROCESSED BY RCSB ON 19-SEP-05.                  
REMARK 100 THE RCSB ID CODE IS RCSB034051.                                      
REMARK 200                                                                      
REMARK 200 EXPERIMENTAL DETAILS                                                 
REMARK 200  EXPERIMENT TYPE                : X-RAY DIFFRACTION                  
REMARK 200  DATE OF DATA COLLECTION        : NULL                               
REMARK 200  TEMPERATURE           (KELVIN) : NULL                               
REMARK 200  PH                             : NULL                               
REMARK 200  NUMBER OF CRYSTALS USED        : NULL                               
REMARK 200                                                                      
REMARK 200  SYNCHROTRON              (Y/N) : NULL                               
REMARK 200  RADIATION SOURCE               : NULL                               
REMARK 200  BEAMLINE                       : NULL                               
REMARK 200  X-RAY GENERATOR MODEL          : NULL                               
REMARK 200  MONOCHROMATIC OR LAUE    (M/L) : M                                  
REMARK 200  WAVELENGTH OR RANGE        (A) : NULL                               
REMARK 200  MONOCHROMATOR                  : NULL                               
REMARK 200  OPTICS                         : NULL                               
REMARK 200                                                                      
REMARK 200  DETECTOR TYPE                  : NULL                               
REMARK 200  DETECTOR MANUFACTURER          : NULL                               
REMARK 200  INTENSITY-INTEGRATION SOFTWARE : HKL-2000                           
REMARK 200  DATA SCALING SOFTWARE          : CCP4 (TRUNCATE)                    
REMARK 200                                                                      
REMARK 200  NUMBER OF UNIQUE REFLECTIONS   : 22837                              
REMARK 200  RESOLUTION RANGE HIGH      (A) : 2.500                              
REMARK 200  RESOLUTION RANGE LOW       (A) : 30.000                             
REMARK 200  REJECTION CRITERIA  (SIGMA(I)) : NULL                               
REMARK 200                                                                      
REMARK 200 OVERALL.                                                             
REMARK 200  COMPLETENESS FOR RANGE     (%) : 99.3                               
REMARK 200  DATA REDUNDANCY                : NULL                               
REMARK 200  R MERGE                    (I) : 0.07200                            
REMARK 200  R SYM                      (I) : NULL                               
REMARK 200  <I/SIGMA(I)> FOR THE DATA SET  : NULL                               
REMARK 200                                                                      
REMARK 200 IN THE HIGHEST RESOLUTION SHELL.                                     
REMARK 200  HIGHEST RESOLUTION SHELL, RANGE HIGH (A) : 2.50                     
REMARK 200  HIGHEST RESOLUTION SHELL, RANGE LOW  (A) : 2.59                     
REMARK 200  COMPLETENESS FOR SHELL     (%) : NULL                               
REMARK 200  DATA REDUNDANCY IN SHELL       : NULL                               
REMARK 200  R MERGE FOR SHELL          (I) : 0.37900                            
REMARK 200  R SYM FOR SHELL            (I) : NULL                               
REMARK 200  <I/SIGMA(I)> FOR SHELL         : NULL                               
REMARK 200                                                                      
REMARK 200 DIFFRACTION PROTOCOL: SINGLE WAVELENGTH                              
REMARK 200 METHOD USED TO DETERMINE THE STRUCTURE: SAD                          
REMARK 200 SOFTWARE USED: SOLVE                                                 
REMARK 200 STARTING MODEL: NULL                                                 
REMARK 200                                                                      
REMARK 200 REMARK: NULL                                                         
REMARK 280                                                                      
REMARK 280 CRYSTAL                                                              
REMARK 280 SOLVENT CONTENT, VS   (%): 60.36                                     
REMARK 280 MATTHEWS COEFFICIENT, VM (ANGSTROMS**3/DA): 3.10                     
REMARK 280                                                                      
REMARK 280 CRYSTALLIZATION CONDITIONS: NULL                                     
REMARK 290                                                                      
REMARK 290 CRYSTALLOGRAPHIC SYMMETRY                                            
REMARK 290 SYMMETRY OPERATORS FOR SPACE GROUP: P 61 2 2                         
REMARK 290                                                                      
REMARK 290      SYMOP   SYMMETRY                                                
REMARK 290     NNNMMM   OPERATOR                                                
REMARK 290       1555   X,Y,Z                                                   
REMARK 290       2555   -Y,X-Y,Z+1/3                                            
REMARK 290       3555   -X+Y,-X,Z+2/3                                           
REMARK 290       4555   -X,-Y,Z+1/2                                             
REMARK 290       5555   Y,-X+Y,Z+5/6                                            
REMARK 290       6555   X-Y,X,Z+1/6                                             
REMARK 290       7555   Y,X,-Z+1/3                                              
REMARK 290       8555   X-Y,-Y,-Z                                               
REMARK 290       9555   -X,-X+Y,-Z+2/3                                          
REMARK 290      10555   -Y,-X,-Z+5/6                                            
REMARK 290      11555   -X+Y,Y,-Z+1/2                                           
REMARK 290      12555   X,X-Y,-Z+1/6                                            
REMARK 290                                                                      
REMARK 290     WHERE NNN -> OPERATOR NUMBER                                     
REMARK 290           MMM -> TRANSLATION VECTOR                                  
REMARK 290                                                                      
REMARK 290 CRYSTALLOGRAPHIC SYMMETRY TRANSFORMATIONS                            
REMARK 290 THE FOLLOWING TRANSFORMATIONS OPERATE ON THE ATOM/HETATM             
REMARK 290 RECORDS IN THIS ENTRY TO PRODUCE CRYSTALLOGRAPHICALLY                
REMARK 290 RELATED MOLECULES.                                                   
REMARK 290   SMTRY1   1  1.000000  0.000000  0.000000        0.00000            
REMARK 290   SMTRY2   1  0.000000  1.000000  0.000000        0.00000            
REMARK 290   SMTRY3   1  0.000000  0.000000  1.000000        0.00000            
REMARK 290   SMTRY1   2 -0.500000 -0.866025  0.000000        0.00000            
REMARK 290   SMTRY2   2  0.866025 -0.500000  0.000000        0.00000            
REMARK 290   SMTRY3   2  0.000000  0.000000  1.000000       53.79633            
REMARK 290   SMTRY1   3 -0.500000  0.866025  0.000000        0.00000            
REMARK 290   SMTRY2   3 -0.866025 -0.500000  0.000000        0.00000            
REMARK 290   SMTRY3   3  0.000000  0.000000  1.000000      107.59267            
REMARK 290   SMTRY1   4 -1.000000  0.000000  0.000000        0.00000            
REMARK 290   SMTRY2   4  0.000000 -1.000000  0.000000        0.00000            
REMARK 290   SMTRY3   4  0.000000  0.000000  1.000000       80.69450            
REMARK 290   SMTRY1   5  0.500000  0.866025  0.000000        0.00000            
REMARK 290   SMTRY2   5 -0.866025  0.500000  0.000000        0.00000            
REMARK 290   SMTRY3   5  0.000000  0.000000  1.000000      134.49083            
REMARK 290   SMTRY1   6  0.500000 -0.866025  0.000000        0.00000            
REMARK 290   SMTRY2   6  0.866025  0.500000  0.000000        0.00000            
REMARK 290   SMTRY3   6  0.000000  0.000000  1.000000       26.89817            
REMARK 290   SMTRY1   7 -0.500000  0.866025  0.000000        0.00000            
REMARK 290   SMTRY2   7  0.866025  0.500000  0.000000        0.00000            
REMARK 290   SMTRY3   7  0.000000  0.000000 -1.000000       53.79633            
REMARK 290   SMTRY1   8  1.000000  0.000000  0.000000        0.00000            
REMARK 290   SMTRY2   8  0.000000 -1.000000  0.000000        0.00000            
REMARK 290   SMTRY3   8  0.000000  0.000000 -1.000000        0.00000            
REMARK 290   SMTRY1   9 -0.500000 -0.866025  0.000000        0.00000            
REMARK 290   SMTRY2   9 -0.866025  0.500000  0.000000        0.00000            
REMARK 290   SMTRY3   9  0.000000  0.000000 -1.000000      107.59267            
REMARK 290   SMTRY1  10  0.500000 -0.866025  0.000000        0.00000            
REMARK 290   SMTRY2  10 -0.866025 -0.500000  0.000000        0.00000            
REMARK 290   SMTRY3  10  0.000000  0.000000 -1.000000      134.49083            
REMARK 290   SMTRY1  11 -1.000000  0.000000  0.000000        0.00000            
REMARK 290   SMTRY2  11  0.000000  1.000000  0.000000        0.00000            
REMARK 290   SMTRY3  11  0.000000  0.000000 -1.000000       80.69450            
REMARK 290   SMTRY1  12  0.500000  0.866025  0.000000        0.00000            
REMARK 290   SMTRY2  12  0.866025 -0.500000  0.000000        0.00000            
REMARK 290   SMTRY3  12  0.000000  0.000000 -1.000000       26.89817            
REMARK 290                                                                      
REMARK 290 REMARK: NULL                                                         
REMARK 300                                                                      
REMARK 300 BIOMOLECULE: 1                                                       
REMARK 300 SEE REMARK 350 FOR THE AUTHOR PROVIDED AND/OR PROGRAM                
REMARK 300 GENERATED ASSEMBLY INFORMATION FOR THE STRUCTURE IN                  
REMARK 300 THIS ENTRY. THE REMARK MAY ALSO PROVIDE INFORMATION ON               
REMARK 300 BURIED SURFACE AREA.                                                 
REMARK 350                                                                      
REMARK 350 COORDINATES FOR A COMPLETE MULTIMER REPRESENTING THE KNOWN           
REMARK 350 BIOLOGICALLY SIGNIFICANT OLIGOMERIZATION STATE OF THE                
REMARK 350 MOLECULE CAN BE GENERATED BY APPLYING BIOMT TRANSFORMATIONS          
REMARK 350 GIVEN BELOW.  BOTH NON-CRYSTALLOGRAPHIC AND                          
REMARK 350 CRYSTALLOGRAPHIC OPERATIONS ARE GIVEN.                               
REMARK 350                                                                      
REMARK 350 BIOMOLECULE: 1                                                       
REMARK 350 AUTHOR DETERMINED BIOLOGICAL UNIT: MONOMERIC                         
REMARK 350 APPLY THE FOLLOWING TO CHAINS: A                                     
REMARK 350   BIOMT1   1  1.000000  0.000000  0.000000        0.00000            
REMARK 350   BIOMT2   1  0.000000  1.000000  0.000000        0.00000            
REMARK 350   BIOMT3   1  0.000000  0.000000  1.000000        0.00000            
REMARK 470                                                                      
REMARK 470 MISSING ATOM                                                         
REMARK 470 THE FOLLOWING RESIDUES HAVE MISSING ATOMS (M=MODEL NUMBER;           
REMARK 470 RES=RESIDUE NAME; C=CHAIN IDENTIFIER; SSEQ=SEQUENCE NUMBER;          
REMARK 470 I=INSERTION CODE):                                                   
REMARK 470   M RES CSSEQI  ATOMS                                                
REMARK 470     GLU A 186    CG   CD   OE1  OE2                                  
REMARK 470     ILE A 229    CD1                                                 
REMARK 470     GLU A 303    CG   CD   OE1  OE2                                  
REMARK 470     LEU A 304    CG   CD1  CD2                                       
REMARK 470     ARG A 306    CG   CD   NE   CZ   NH1  NH2                        
REMARK 470     ARG A 308    CG   CD   NE   CZ   NH1  NH2                        
REMARK 470     LYS A 426    CG   CD   CE   NZ                                   
REMARK 500                                                                      
REMARK 500 GEOMETRY AND STEREOCHEMISTRY                                         
REMARK 500 SUBTOPIC: COVALENT BOND ANGLES                                       
REMARK 500                                                                      
REMARK 500 THE STEREOCHEMICAL PARAMETERS OF THE FOLLOWING RESIDUES              
REMARK 500 HAVE VALUES WHICH DEVIATE FROM EXPECTED VALUES BY MORE               
REMARK 500 THAN 6*RMSD (M=MODEL NUMBER; RES=RESIDUE NAME; C=CHAIN               
REMARK 500 IDENTIFIER; SSEQ=SEQUENCE NUMBER; I=INSERTION CODE).                 
REMARK 500                                                                      
REMARK 500 STANDARD TABLE:                                                      
REMARK 500 FORMAT: (10X,I3,1X,A3,1X,A1,I4,A1,3(1X,A4,2X),12X,F5.1)              
REMARK 500                                                                      
REMARK 500 EXPECTED VALUES PROTEIN: ENGH AND HUBER, 1999                        
REMARK 500 EXPECTED VALUES NUCLEIC ACID: CLOWNEY ET AL 1996                     
REMARK 500                                                                      
REMARK 500  M RES CSSEQI ATM1   ATM2   ATM3                                     
REMARK 500    PRO A  44   C   -  N   -  CA  ANGL. DEV. =   9.5 DEGREES          
REMARK 500                                                                      
REMARK 500 REMARK: NULL                                                         
REMARK 500                                                                      
REMARK 500 GEOMETRY AND STEREOCHEMISTRY                                         
REMARK 500 SUBTOPIC: TORSION ANGLES                                             
REMARK 500                                                                      
REMARK 500 TORSION ANGLES OUTSIDE THE EXPECTED RAMACHANDRAN REGIONS:            
REMARK 500 (M=MODEL NUMBER; RES=RESIDUE NAME; C=CHAIN IDENTIFIER;               
REMARK 500 SSEQ=SEQUENCE NUMBER; I=INSERTION CODE).                             
REMARK 500                                                                      
REMARK 500 STANDARD TABLE:                                                      
REMARK 500 FORMAT:(10X,I3,1X,A3,1X,A1,I4,A1,4X,F7.2,3X,F7.2)                    
REMARK 500                                                                      
REMARK 500 EXPECTED VALUES: GJ KLEYWEGT AND TA JONES (1996). PHI/PSI-           
REMARK 500 CHOLOGY: RAMACHANDRAN REVISITED. STRUCTURE 4, 1395 - 1400            
REMARK 500                                                                      
REMARK 500  M RES CSSEQI        PSI       PHI                                   
REMARK 500    ALA A  14      132.06    -39.05                                   
REMARK 500    ASN A  16     -131.25    -83.25                                   
REMARK 500    ASP A  17      -62.32   -133.86                                   
REMARK 500    ILE A  18      -33.42    101.07                                   
REMARK 500    ASP A  23       60.43     74.87                                   
REMARK 500    GLU A  27      -65.92    -94.07                                   
REMARK 500    ALA A  63      134.57    -39.36                                   
REMARK 500    SER A  68      149.53   -175.27                                   
REMARK 500    SER A  73      136.44     62.48                                   
REMARK 500    SER A 108     -132.61    -63.11                                   
REMARK 500    ASN A 109      -85.85    167.72                                   
REMARK 500    ASN A 137     -162.97   -116.71                                   
REMARK 500    LEU A 183      167.91     47.54                                   
REMARK 500    VAL A 184      142.43    166.92                                   
REMARK 500    ALA A 187      -93.89    -80.22                                   
REMARK 500    LEU A 189       80.36      2.19                                   
REMARK 500    PHE A 191      -23.42     56.65                                   
REMARK 500    ARG A 250     -159.58    -89.09                                   
REMARK 500    PRO A 268       32.14    -81.82                                   
REMARK 500    LEU A 302      -91.63    -53.19                                   
REMARK 500    GLU A 303      111.42    132.05                                   
REMARK 500    ARG A 306       92.18     -8.70                                   
REMARK 500    ASN A 307      -71.32     42.71                                   
REMARK 500    ARG A 308       95.83     89.64                                   
REMARK 500    THR A 309      117.23    -29.65                                   
REMARK 500    ALA A 315       88.61    -51.35                                   
REMARK 500    ASN A 316      -11.25    172.97                                   
REMARK 500    ASN A 326       56.39     77.77                                   
REMARK 500    ASN A 345     -149.27    -71.36                                   
REMARK 500    GLU A 346      -81.24    -47.56                                   
REMARK 500    GLU A 388      -65.29   -131.07                                   
REMARK 500    LYS A 411       91.50   -160.04                                   
REMARK 500    GLN A 417       39.51    -88.46                                   
REMARK 500                                                                      
REMARK 500 REMARK: NULL                                                         
REMARK 525                                                                      
REMARK 525 SOLVENT                                                              
REMARK 525                                                                      
REMARK 525 THE SOLVENT MOLECULES HAVE CHAIN IDENTIFIERS THAT                    
REMARK 525 INDICATE THE POLYMER CHAIN WITH WHICH THEY ARE MOST                  
REMARK 525 CLOSELY ASSOCIATED. THE REMARK LISTS ALL THE SOLVENT                 
REMARK 525 MOLECULES WHICH ARE MORE THAN 5A AWAY FROM THE                       
REMARK 525 NEAREST POLYMER CHAIN (M = MODEL NUMBER;                             
REMARK 525 RES=RESIDUE NAME; C=CHAIN IDENTIFIER; SSEQ=SEQUENCE                  
REMARK 525 NUMBER; I=INSERTION CODE):                                           
REMARK 525                                                                      
REMARK 525  M RES CSSEQI                                                        
REMARK 525    HOH A1122        DISTANCE =  5.44 ANGSTROMS                       
REMARK 800                                                                      
REMARK 800 SITE                                                                 
REMARK 800 SITE_IDENTIFIER: AC1                                                 
REMARK 800 EVIDENCE_CODE: SOFTWARE                                              
REMARK 800 SITE_DESCRIPTION: BINDING SITE FOR RESIDUE 1LG A 1000                
REMARK 800                                                                      
REMARK 800 SITE_IDENTIFIER: AC2                                                 
REMARK 800 EVIDENCE_CODE: SOFTWARE                                              
REMARK 800 SITE_DESCRIPTION: BINDING SITE FOR RESIDUE GOL A 501                 
REMARK 900                                                                      
REMARK 900 RELATED ENTRIES                                                      
REMARK 900 RELATED ID: 2AM2   RELATED DB: PDB                                   
REMARK 900 CRYSTAL STRUCTURE OF SP PROTEIN LIGAND 2                             
DBREF  2AM1 A    1   454  GB     15459176 AAL00318         1    454             
SEQADV 2AM1 MSE A    1  GB   15459176  MET     1 MODIFIED RESIDUE               
SEQADV 2AM1 MSE A  117  GB   15459176  MET   117 MODIFIED RESIDUE               
SEQADV 2AM1 MSE A  148  GB   15459176  MET   148 MODIFIED RESIDUE               
SEQADV 2AM1 MSE A  159  GB   15459176  MET   159 MODIFIED RESIDUE               
SEQADV 2AM1 MSE A  203  GB   15459176  MET   203 MODIFIED RESIDUE               
SEQADV 2AM1 MSE A  209  GB   15459176  MET   209 MODIFIED RESIDUE               
SEQADV 2AM1 MSE A  279  GB   15459176  MET   279 MODIFIED RESIDUE               
SEQADV 2AM1 MSE A  332  GB   15459176  MET   332 MODIFIED RESIDUE               
SEQADV 2AM1 MSE A  357  GB   15459176  MET   357 MODIFIED RESIDUE               
SEQADV 2AM1 MSE A  371  GB   15459176  MET   371 MODIFIED RESIDUE               
SEQADV 2AM1 MSE A  400  GB   15459176  MET   400 MODIFIED RESIDUE               
SEQADV 2AM1 MSE A  443  GB   15459176  MET   443 MODIFIED RESIDUE               
SEQRES   1 A  454  MSE LYS LEU THR ILE HIS GLU ILE ALA GLN VAL VAL GLY          
SEQRES   2 A  454  ALA LYS ASN ASP ILE SER ILE PHE GLU ASP THR GLN LEU          
SEQRES   3 A  454  GLU LYS ALA GLU PHE ASP SER ARG LEU ILE GLY THR GLY          
SEQRES   4 A  454  ASP LEU PHE VAL PRO LEU LYS GLY ALA ARG ASP GLY HIS          
SEQRES   5 A  454  ASP PHE ILE GLU THR ALA PHE GLU ASN GLY ALA ALA VAL          
SEQRES   6 A  454  THR LEU SER GLU LYS GLU VAL SER ASN HIS PRO TYR ILE          
SEQRES   7 A  454  LEU VAL ASP ASP VAL LEU THR ALA PHE GLN SER LEU ALA          
SEQRES   8 A  454  SER TYR TYR LEU GLU LYS THR THR VAL ASP VAL PHE ALA          
SEQRES   9 A  454  VAL THR GLY SER ASN GLY LYS THR THR THR LYS ASP MSE          
SEQRES  10 A  454  LEU ALA HIS LEU LEU SER THR ARG TYR LYS THR TYR LYS          
SEQRES  11 A  454  THR GLN GLY ASN TYR ASN ASN GLU ILE GLY LEU PRO TYR          
SEQRES  12 A  454  THR VAL LEU HIS MSE PRO GLU GLY THR GLU LYS LEU VAL          
SEQRES  13 A  454  LEU GLU MSE GLY GLN ASP HIS LEU GLY ASP ILE HIS LEU          
SEQRES  14 A  454  LEU SER GLU LEU ALA ARG PRO LYS THR ALA ILE VAL THR          
SEQRES  15 A  454  LEU VAL GLY GLU ALA HIS LEU ALA PHE PHE LYS ASP ARG          
SEQRES  16 A  454  SER GLU ILE ALA LYS GLY LYS MSE GLN ILE ALA ASP GLY          
SEQRES  17 A  454  MSE ALA SER GLY SER LEU LEU LEU ALA PRO ALA ASP PRO          
SEQRES  18 A  454  ILE VAL GLU ASP TYR LEU PRO ILE ASP LYS LYS VAL VAL          
SEQRES  19 A  454  ARG PHE GLY GLN GLY ALA GLU LEU GLU ILE THR ASP LEU          
SEQRES  20 A  454  VAL GLU ARG LYS ASP SER LEU THR PHE LYS ALA ASN PHE          
SEQRES  21 A  454  LEU GLU GLN ALA LEU ASP LEU PRO VAL THR GLY LYS TYR          
SEQRES  22 A  454  ASN ALA THR ASN ALA MSE ILE ALA SER TYR VAL ALA LEU          
SEQRES  23 A  454  GLN GLU GLY VAL SER GLU GLU GLN ILE ARG LEU ALA PHE          
SEQRES  24 A  454  GLN HIS LEU GLU LEU THR ARG ASN ARG THR GLU TRP LYS          
SEQRES  25 A  454  LYS ALA ALA ASN GLY ALA ASP ILE LEU SER ASP VAL TYR          
SEQRES  26 A  454  ASN ALA ASN PRO THR ALA MSE LYS LEU ILE LEU GLU THR          
SEQRES  27 A  454  PHE SER ALA ILE PRO ALA ASN GLU GLY GLY LYS LYS ILE          
SEQRES  28 A  454  ALA VAL LEU ALA ASP MSE LYS GLU LEU GLY ASP GLN SER          
SEQRES  29 A  454  VAL GLN LEU HIS ASN GLN MSE ILE LEU SER LEU SER PRO          
SEQRES  30 A  454  ASP VAL LEU ASP ILE VAL ILE PHE TYR GLY GLU ASP ILE          
SEQRES  31 A  454  ALA GLN LEU ALA GLN LEU ALA SER GLN MSE PHE PRO ILE          
SEQRES  32 A  454  GLY HIS VAL TYR TYR PHE LYS LYS THR GLU ASP GLN ASP          
SEQRES  33 A  454  GLN PHE GLU ASP LEU VAL LYS GLN VAL LYS GLU SER LEU          
SEQRES  34 A  454  GLY ALA HIS ASP GLN ILE LEU LEU LYS GLY SER ASN SER          
SEQRES  35 A  454  MSE ASN LEU ALA LYS LEU VAL GLU SER LEU GLU ASN              
MODRES 2AM1 MSE A    1  MET  SELENOMETHIONINE                                   
MODRES 2AM1 MSE A  117  MET  SELENOMETHIONINE                                   
MODRES 2AM1 MSE A  148  MET  SELENOMETHIONINE                                   
MODRES 2AM1 MSE A  159  MET  SELENOMETHIONINE                                   
MODRES 2AM1 MSE A  203  MET  SELENOMETHIONINE                                   
MODRES 2AM1 MSE A  209  MET  SELENOMETHIONINE                                   
MODRES 2AM1 MSE A  279  MET  SELENOMETHIONINE                                   
MODRES 2AM1 MSE A  332  MET  SELENOMETHIONINE                                   
MODRES 2AM1 MSE A  357  MET  SELENOMETHIONINE                                   
MODRES 2AM1 MSE A  371  MET  SELENOMETHIONINE                                   
MODRES 2AM1 MSE A  400  MET  SELENOMETHIONINE                                   
MODRES 2AM1 MSE A  443  MET  SELENOMETHIONINE                                   
HET    MSE  A   1       8                                                       
HET    MSE  A 117       8                                                       
HET    MSE  A 148       8                                                       
HET    MSE  A 159       8                                                       
HET    MSE  A 203       8                                                       
HET    MSE  A 209       8                                                       
HET    MSE  A 279       8                                                       
HET    MSE  A 332       8                                                       
HET    MSE  A 357       8                                                       
HET    MSE  A 371       8                                                       
HET    MSE  A 400       8                                                       
HET    MSE  A 443       8                                                       
HET    1LG  A1000      31                                                       
HET    GOL  A 501       6                                                       
HETNAM     MSE SELENOMETHIONINE                                                 
HETNAM     1LG 2,4-DICHLORO-N-(3-CYANO-4,5,6,7-TETRAHYDRO-                      
HETNAM   2 1LG  BENZOTHIOPHEN-2YL)-5-(MORPHOLINE-4-SULFONYL)-BENZAMIDE          
HETNAM     GOL GLYCEROL                                                         
HETSYN     GOL GLYCERIN; PROPANE-1,2,3-TRIOL                                    
FORMUL   1  MSE    12(C5 H11 N O2 SE)                                           
FORMUL   2  1LG    C20 H19 CL2 N3 O4 S2                                         
FORMUL   3  GOL    C3 H8 O3                                                     
FORMUL   4  HOH   *139(H2 O)                                                    
HELIX    1   1 THR A    4  GLY A   13  1                                  10    
HELIX    2   2 ASP A   32  ILE A   36  5                                   5    
HELIX    3   3 ASP A   50  ASP A   53  5                                   4    
HELIX    4   4 PHE A   54  ASN A   61  1                                   8    
HELIX    5   5 ASP A   82  THR A   99  1                                  18    
HELIX    6   6 THR A  113  SER A  123  1                                  11    
HELIX    7   7 ILE A  139  HIS A  147  1                                   9    
HELIX    8   8 GLY A  165  ARG A  175  1                                  11    
HELIX    9   9 ASP A  194  MSE A  203  1                                  10    
HELIX   10  10 GLN A  204  ASP A  207  5                                   4    
HELIX   11  11 ASP A  220  LEU A  227  5                                   8    
HELIX   12  12 GLY A  271  GLU A  288  1                                  18    
HELIX   13  13 SER A  291  PHE A  299  1                                   9    
HELIX   14  14 GLN A  300  LEU A  302  5                                   3    
HELIX   15  15 ASN A  328  SER A  340  1                                  13    
HELIX   16  16 GLN A  363  MSE A  371  1                                   9    
HELIX   17  17 ILE A  372  LEU A  375  5                                   4    
HELIX   18  18 ILE A  390  PHE A  401  1                                  12    
HELIX   19  19 GLN A  417  LEU A  429  1                                  13    
HELIX   20  20 SER A  442  ASN A  454  1                                  13    
SHEET    1   A 4 ALA A  29  GLU A  30  0                                        
SHEET    2   A 4 LEU A  41  PHE A  42  1  O  LEU A  41   N  GLU A  30           
SHEET    3   A 4 VAL A  65  SER A  68  1  O  LEU A  67   N  PHE A  42           
SHEET    4   A 4 TYR A  77  LEU A  79  1  O  ILE A  78   N  THR A  66           
SHEET    1   B 6 THR A 128  LYS A 130  0                                        
SHEET    2   B 6 LYS A 154  GLU A 158  1  O  VAL A 156   N  TYR A 129           
SHEET    3   B 6 ASP A 101  THR A 106  1  N  ASP A 101   O  LEU A 155           
SHEET    4   B 6 THR A 178  VAL A 181  1  O  ILE A 180   N  ALA A 104           
SHEET    5   B 6 LEU A 214  PRO A 218  1  O  LEU A 216   N  VAL A 181           
SHEET    6   B 6 LYS A 232  PHE A 236  1  O  VAL A 234   N  LEU A 215           
SHEET    1   C 3 ILE A 244  GLU A 249  0                                        
SHEET    2   C 3 LEU A 254  ALA A 258 -1  O  THR A 255   N  VAL A 248           
SHEET    3   C 3 LEU A 265  LEU A 267 -1  O  LEU A 267   N  LEU A 254           
SHEET    1   D 6 TRP A 311  LYS A 312  0                                        
SHEET    2   D 6 ASP A 319  ASP A 323 -1  O  ILE A 320   N  LYS A 312           
SHEET    3   D 6 ASP A 433  LYS A 438  1  O  ILE A 435   N  LEU A 321           
SHEET    4   D 6 LYS A 349  ALA A 355  1  N  VAL A 353   O  LEU A 436           
SHEET    5   D 6 ILE A 382  GLY A 387  1  O  ILE A 384   N  LEU A 354           
SHEET    6   D 6 VAL A 406  LYS A 410  1  O  PHE A 409   N  PHE A 385           
LINK         C   MSE A   1                 N   LYS A   2     1555   1555  1.33  
LINK         C   ASP A 116                 N   MSE A 117     1555   1555  1.33  
LINK         C   MSE A 117                 N   LEU A 118     1555   1555  1.33  
LINK         C   HIS A 147                 N   MSE A 148     1555   1555  1.32  
LINK         C   MSE A 148                 N   PRO A 149     1555   1555  1.34  
LINK         C   GLU A 158                 N   MSE A 159     1555   1555  1.33  
LINK         C   MSE A 159                 N   GLY A 160     1555   1555  1.33  
LINK         C   LYS A 202                 N   MSE A 203     1555   1555  1.33  
LINK         C   MSE A 203                 N   GLN A 204     1555   1555  1.33  
LINK         C   GLY A 208                 N   MSE A 209     1555   1555  1.32  
LINK         C   MSE A 209                 N   ALA A 210     1555   1555  1.33  
LINK         C   ALA A 278                 N   MSE A 279     1555   1555  1.33  
LINK         C   MSE A 279                 N   ILE A 280     1555   1555  1.34  
LINK         C   ALA A 331                 N   MSE A 332     1555   1555  1.33  
LINK         C   MSE A 332                 N   LYS A 333     1555   1555  1.33  
LINK         C   ASP A 356                 N   MSE A 357     1555   1555  1.32  
LINK         C   MSE A 357                 N   LYS A 358     1555   1555  1.33  
LINK         C   GLN A 370                 N   MSE A 371     1555   1555  1.33  
LINK         C   MSE A 371                 N   ILE A 372     1555   1555  1.34  
LINK         C   GLN A 399                 N   MSE A 400     1555   1555  1.34  
LINK         C   MSE A 400                 N   PHE A 401     1555   1555  1.33  
LINK         C   SER A 442                 N   MSE A 443     1555   1555  1.33  
LINK         C   MSE A 443                 N   ASN A 444     1555   1555  1.33  
SITE     1 AC1 19 PHE A  31  ASP A  32  ARG A  34  ALA A  48                    
SITE     2 AC1 19 ARG A  49  PHE A  54  ASN A 134  TYR A 135                    
SITE     3 AC1 19 ASN A 137  GLY A 140  ASN A 326  ASN A 328                    
SITE     4 AC1 19 PRO A 329  THR A 330  ALA A 331  LEU A 334                    
SITE     5 AC1 19 LEU A 360  LEU A 367  GOL A 501                               
SITE     1 AC2  8 PHE A  31  ASP A  32  SER A  33  PHE A  42                    
SITE     2 AC2  8 ARG A  49  GLY A  51  1LG A1000  HOH A1001                    
CRYST1  116.271  116.271  161.389  90.00  90.00 120.00 P 61 2 2     12          
ORIGX1      1.000000  0.000000  0.000000        0.00000                         
ORIGX2      0.000000  1.000000  0.000000        0.00000                         
ORIGX3      0.000000  0.000000  1.000000        0.00000                         
SCALE1      0.008601  0.004966  0.000000        0.00000                         
SCALE2      0.000000  0.009931  0.000000        0.00000                         
SCALE3      0.000000  0.000000  0.006196        0.00000                         
HETATM    1  N   MSE A   1      13.201  26.229  42.721  1.00 74.81           N  
HETATM    2  CA  MSE A   1      14.192  25.425  43.489  1.00 75.91           C  
HETATM    3  C   MSE A   1      13.869  23.945  43.455  1.00 74.92           C  
HETATM    4  O   MSE A   1      12.813  23.543  42.976  1.00 76.30           O  
HETATM    5  CB  MSE A   1      14.247  25.868  44.946  1.00 78.87           C  
HETATM    6  CG  MSE A   1      14.666  27.306  45.156  1.00 84.46           C  
HETATM    7 SE   MSE A   1      15.248  27.586  47.006  1.00 94.24          SE  
HETATM    8  CE  MSE A   1      13.540  27.219  47.915  1.00 90.80           C  
ATOM      9  N   LYS A   2      14.789  23.140  43.978  1.00 72.83           N  
ATOM     10  CA  LYS A   2      14.633  21.694  44.014  1.00 69.87           C  
ATOM     11  C   LYS A   2      14.837  21.204  45.443  1.00 67.62           C  
ATOM     12  O   LYS A   2      15.823  20.537  45.742  1.00 66.70           O  
ATOM     13  CB  LYS A   2      15.656  21.041  43.080  1.00 71.01           C  
ATOM     14  CG  LYS A   2      15.479  19.539  42.921  1.00 73.71           C  
ATOM     15  CD  LYS A   2      16.483  18.938  41.939  1.00 74.41           C  
ATOM     16  CE  LYS A   2      16.261  17.435  41.792  1.00 75.28           C  
ATOM     17  NZ  LYS A   2      17.200  16.798  40.828  1.00 73.91           N  
ATOM     18  N   LEU A   3      13.894  21.538  46.320  1.00 65.69           N  
ATOM     19  CA  LEU A   3      13.957  21.148  47.729  1.00 64.24           C  
ATOM     20  C   LEU A   3      12.570  21.013  48.359  1.00 63.96           C  
ATOM     21  O   LEU A   3      11.592  21.559  47.844  1.00 63.76           O  
ATOM     22  CB  LEU A   3      14.746  22.190  48.528  1.00 63.01           C  
ATOM     23  CG  LEU A   3      16.257  22.303  48.353  1.00 61.95           C  
ATOM     24  CD1 LEU A   3      16.703  23.717  48.695  1.00 62.01           C  
ATOM     25  CD2 LEU A   3      16.951  21.279  49.236  1.00 59.37           C  
ATOM     26  N   THR A   4      12.498  20.287  49.474  1.00 62.92           N  
ATOM     27  CA  THR A   4      11.243  20.104  50.201  1.00 63.42           C  
ATOM     28  C   THR A   4      11.483  20.454  51.666  1.00 63.45           C  
ATOM     29  O   THR A   4      12.578  20.241  52.193  1.00 62.57           O  
ATOM     30  CB  THR A   4      10.721  18.659  50.120  1.00 63.45           C  
ATOM     31  OG1 THR A   4      11.609  17.789  50.832  1.00 65.08           O  
ATOM     32  CG2 THR A   4      10.597  18.219  48.667  1.00 62.11           C  
ATOM     33  N   ILE A   5      10.447  20.971  52.321  1.00 63.55           N  
ATOM     34  CA  ILE A   5      10.557  21.407  53.706  1.00 63.98           C  
ATOM     35  C   ILE A   5      11.175  20.431  54.708  1.00 64.55           C  
ATOM     36  O   ILE A   5      11.865  20.859  55.631  1.00 65.29           O  
ATOM     37  CB  ILE A   5       9.183  21.921  54.239  1.00 63.11           C  
ATOM     38  CG1 ILE A   5       8.599  20.945  55.248  1.00 61.76           C  
ATOM     39  CG2 ILE A   5       8.229  22.162  53.090  1.00 61.83           C  
ATOM     40  CD1 ILE A   5       8.842  21.365  56.676  1.00 61.70           C  
ATOM     41  N   HIS A   6      10.953  19.131  54.552  1.00 65.77           N  
ATOM     42  CA  HIS A   6      11.552  18.189  55.499  1.00 66.20           C  
ATOM     43  C   HIS A   6      13.021  18.035  55.130  1.00 63.60           C  
ATOM     44  O   HIS A   6      13.878  17.828  55.995  1.00 61.76           O  
ATOM     45  CB  HIS A   6      10.843  16.829  55.452  1.00 71.42           C  
ATOM     46  CG  HIS A   6      11.259  15.883  56.543  1.00 78.02           C  
ATOM     47  ND1 HIS A   6      10.559  14.730  56.836  1.00 80.71           N  
ATOM     48  CD2 HIS A   6      12.312  15.907  57.398  1.00 80.10           C  
ATOM     49  CE1 HIS A   6      11.161  14.087  57.822  1.00 81.22           C  
ATOM     50  NE2 HIS A   6      12.228  14.779  58.180  1.00 81.38           N  
ATOM     51  N   GLU A   7      13.306  18.148  53.835  1.00 60.17           N  
ATOM     52  CA  GLU A   7      14.672  18.043  53.354  1.00 56.66           C  
ATOM     53  C   GLU A   7      15.458  19.160  54.037  1.00 55.01           C  
ATOM     54  O   GLU A   7      16.442  18.910  54.752  1.00 55.03           O  
ATOM     55  CB  GLU A   7      14.710  18.214  51.830  1.00 56.01           C  
ATOM     56  CG  GLU A   7      16.063  17.922  51.188  1.00 54.10           C  
ATOM     57  CD  GLU A   7      16.039  18.063  49.668  1.00 55.73           C  
ATOM     58  OE1 GLU A   7      17.094  17.832  49.029  1.00 54.78           O  
ATOM     59  OE2 GLU A   7      14.968  18.404  49.110  1.00 56.70           O  
ATOM     60  N   ILE A   8      14.988  20.388  53.831  1.00 51.56           N  
ATOM     61  CA  ILE A   8      15.612  21.577  54.395  1.00 48.80           C  
ATOM     62  C   ILE A   8      15.793  21.450  55.892  1.00 47.89           C  
ATOM     63  O   ILE A   8      16.859  21.757  56.427  1.00 47.71           O  
ATOM     64  CB  ILE A   8      14.765  22.834  54.115  1.00 48.39           C  
ATOM     65  CG1 ILE A   8      14.627  23.048  52.609  1.00 46.70           C  
ATOM     66  CG2 ILE A   8      15.392  24.042  54.779  1.00 46.64           C  
ATOM     67  CD1 ILE A   8      13.940  24.333  52.245  1.00 46.85           C  
ATOM     68  N   ALA A   9      14.743  20.989  56.561  1.00 48.30           N  
ATOM     69  CA  ALA A   9      14.758  20.815  58.009  1.00 49.25           C  
ATOM     70  C   ALA A   9      15.873  19.865  58.439  1.00 49.99           C  
ATOM     71  O   ALA A   9      16.599  20.131  59.407  1.00 48.84           O  
ATOM     72  CB  ALA A   9      13.420  20.287  58.466  1.00 50.20           C  
ATOM     73  N   GLN A  10      15.990  18.755  57.710  1.00 51.62           N  
ATOM     74  CA  GLN A  10      17.008  17.739  57.960  1.00 52.85           C  
ATOM     75  C   GLN A  10      18.400  18.331  57.763  1.00 51.85           C  
ATOM     76  O   GLN A  10      19.280  18.201  58.622  1.00 49.98           O  
ATOM     77  CB  GLN A  10      16.793  16.559  57.006  1.00 56.57           C  
ATOM     78  CG  GLN A  10      18.011  15.664  56.782  1.00 60.20           C  
ATOM     79  CD  GLN A  10      18.682  15.232  58.076  1.00 63.35           C  
ATOM     80  OE1 GLN A  10      18.028  14.740  59.003  1.00 64.69           O  
ATOM     81  NE2 GLN A  10      20.001  15.405  58.142  1.00 65.20           N  
ATOM     82  N   VAL A  11      18.584  18.996  56.626  1.00 51.62           N  
ATOM     83  CA  VAL A  11      19.859  19.624  56.297  1.00 51.10           C  
ATOM     84  C   VAL A  11      20.269  20.685  57.311  1.00 50.43           C  
ATOM     85  O   VAL A  11      21.448  20.827  57.619  1.00 47.72           O  
ATOM     86  CB  VAL A  11      19.811  20.282  54.901  1.00 50.53           C  
ATOM     87  CG1 VAL A  11      21.037  21.147  54.694  1.00 51.30           C  
ATOM     88  CG2 VAL A  11      19.737  19.216  53.828  1.00 50.34           C  
ATOM     89  N   VAL A  12      19.292  21.413  57.846  1.00 51.22           N  
ATOM     90  CA  VAL A  12      19.594  22.477  58.793  1.00 53.37           C  
ATOM     91  C   VAL A  12      19.627  22.104  60.269  1.00 54.42           C  
ATOM     92  O   VAL A  12      20.039  22.905  61.111  1.00 53.61           O  
ATOM     93  CB  VAL A  12      18.631  23.642  58.614  1.00 54.10           C  
ATOM     94  CG1 VAL A  12      19.084  24.801  59.468  1.00 56.37           C  
ATOM     95  CG2 VAL A  12      18.591  24.054  57.150  1.00 53.40           C  
ATOM     96  N   GLY A  13      19.206  20.887  60.586  1.00 55.76           N  
ATOM     97  CA  GLY A  13      19.219  20.462  61.970  1.00 55.13           C  
ATOM     98  C   GLY A  13      18.078  21.066  62.757  1.00 55.54           C  
ATOM     99  O   GLY A  13      18.261  21.485  63.901  1.00 54.71           O  
ATOM    100  N   ALA A  14      16.903  21.114  62.134  1.00 55.94           N  
ATOM    101  CA  ALA A  14      15.709  21.655  62.773  1.00 59.41           C  
ATOM    102  C   ALA A  14      15.650  21.248  64.249  1.00 61.61           C  
ATOM    103  O   ALA A  14      15.858  20.082  64.588  1.00 61.48           O  
ATOM    104  CB  ALA A  14      14.458  21.166  62.044  1.00 57.08           C  
ATOM    105  N   LYS A  15      15.388  22.218  65.123  1.00 64.09           N  
ATOM    106  CA  LYS A  15      15.295  21.955  66.554  1.00 66.37           C  
ATOM    107  C   LYS A  15      13.873  21.521  66.886  1.00 67.48           C  
ATOM    108  O   LYS A  15      13.629  20.885  67.911  1.00 66.04           O  
ATOM    109  CB  LYS A  15      15.659  23.205  67.355  1.00 68.60           C  
ATOM    110  CG  LYS A  15      17.060  23.723  67.094  1.00 70.69           C  
ATOM    111  CD  LYS A  15      17.302  25.048  67.806  1.00 72.12           C  
ATOM    112  CE  LYS A  15      17.294  24.874  69.312  1.00 72.87           C  
ATOM    113  NZ  LYS A  15      17.569  26.158  70.011  1.00 73.95           N  
ATOM    114  N   ASN A  16      12.932  21.883  66.020  1.00 69.41           N  
ATOM    115  CA  ASN A  16      11.552  21.482  66.218  1.00 71.33           C  
ATOM    116  C   ASN A  16      11.475  20.074  65.642  1.00 73.30           C  
ATOM    117  O   ASN A  16      12.325  19.248  65.958  1.00 73.83           O  
ATOM    118  CB  ASN A  16      10.595  22.453  65.515  1.00 70.16           C  
ATOM    119  CG  ASN A  16      10.983  22.732  64.081  1.00 70.76           C  
ATOM    120  OD1 ASN A  16      12.157  22.932  63.767  1.00 71.74           O  
ATOM    121  ND2 ASN A  16       9.990  22.773  63.202  1.00 68.46           N  
ATOM    122  N   ASP A  17      10.492  19.777  64.802  1.00 75.66           N  
ATOM    123  CA  ASP A  17      10.422  18.431  64.245  1.00 78.42           C  
ATOM    124  C   ASP A  17      10.172  18.408  62.735  1.00 78.87           C  
ATOM    125  O   ASP A  17      11.016  17.919  61.976  1.00 77.98           O  
ATOM    126  CB  ASP A  17       9.351  17.617  64.973  1.00 79.18           C  
ATOM    127  CG  ASP A  17       7.956  18.046  64.611  1.00 81.16           C  
ATOM    128  OD1 ASP A  17       7.692  19.269  64.616  1.00 81.80           O  
ATOM    129  OD2 ASP A  17       7.125  17.158  64.324  1.00 83.06           O  
ATOM    130  N   ILE A  18       9.019  18.938  62.320  1.00 79.59           N  
ATOM    131  CA  ILE A  18       8.607  19.010  60.913  1.00 80.52           C  
ATOM    132  C   ILE A  18       7.604  17.927  60.537  1.00 80.70           C  
ATOM    133  O   ILE A  18       6.725  18.146  59.695  1.00 79.62           O  
ATOM    134  CB  ILE A  18       9.820  18.933  59.945  1.00 80.46           C  
ATOM    135  CG1 ILE A  18      10.621  20.233  60.027  1.00 80.78           C  
ATOM    136  CG2 ILE A  18       9.357  18.665  58.522  1.00 79.64           C  
ATOM    137  CD1 ILE A  18       9.815  21.481  59.735  1.00 80.07           C  
ATOM    138  N   SER A  19       7.737  16.758  61.157  1.00 81.74           N  
ATOM    139  CA  SER A  19       6.820  15.652  60.885  1.00 82.08           C  
ATOM    140  C   SER A  19       5.387  16.180  60.952  1.00 81.69           C  
ATOM    141  O   SER A  19       4.506  15.729  60.219  1.00 81.93           O  
ATOM    142  CB  SER A  19       7.017  14.533  61.915  1.00 81.15           C  
ATOM    143  OG  SER A  19       6.861  15.019  63.236  1.00 80.95           O  
ATOM    144  N   ILE A  20       5.182  17.156  61.831  1.00 80.70           N  
ATOM    145  CA  ILE A  20       3.883  17.781  62.032  1.00 80.65           C  
ATOM    146  C   ILE A  20       3.406  18.545  60.802  1.00 80.25           C  
ATOM    147  O   ILE A  20       2.208  18.773  60.637  1.00 79.90           O  
ATOM    148  CB  ILE A  20       3.928  18.761  63.230  1.00 81.02           C  
ATOM    149  CG1 ILE A  20       4.199  17.990  64.524  1.00 80.81           C  
ATOM    150  CG2 ILE A  20       2.622  19.530  63.333  1.00 80.86           C  
ATOM    151  CD1 ILE A  20       4.326  18.872  65.749  1.00 81.43           C  
ATOM    152  N   PHE A  21       4.333  18.938  59.935  1.00 80.13           N  
ATOM    153  CA  PHE A  21       3.946  19.688  58.753  1.00 79.74           C  
ATOM    154  C   PHE A  21       3.965  18.911  57.448  1.00 79.89           C  
ATOM    155  O   PHE A  21       4.692  17.934  57.282  1.00 79.30           O  
ATOM    156  CB  PHE A  21       4.788  20.959  58.642  1.00 79.22           C  
ATOM    157  CG  PHE A  21       4.651  21.865  59.831  1.00 79.14           C  
ATOM    158  CD1 PHE A  21       5.486  21.723  60.930  1.00 78.61           C  
ATOM    159  CD2 PHE A  21       3.640  22.813  59.881  1.00 79.41           C  
ATOM    160  CE1 PHE A  21       5.314  22.508  62.059  1.00 77.79           C  
ATOM    161  CE2 PHE A  21       3.461  23.603  61.010  1.00 78.80           C  
ATOM    162  CZ  PHE A  21       4.299  23.449  62.099  1.00 78.14           C  
ATOM    163  N   GLU A  22       3.136  19.381  56.526  1.00 80.41           N  
ATOM    164  CA  GLU A  22       2.957  18.780  55.218  1.00 81.29           C  
ATOM    165  C   GLU A  22       4.174  18.193  54.511  1.00 81.27           C  
ATOM    166  O   GLU A  22       4.085  17.101  53.954  1.00 82.60           O  
ATOM    167  CB  GLU A  22       2.293  19.786  54.286  1.00 82.64           C  
ATOM    168  CG  GLU A  22       1.839  19.177  52.982  1.00 84.67           C  
ATOM    169  CD  GLU A  22       1.392  20.220  51.990  1.00 86.59           C  
ATOM    170  OE1 GLU A  22       0.539  21.061  52.355  1.00 87.59           O  
ATOM    171  OE2 GLU A  22       1.893  20.196  50.846  1.00 87.13           O  
ATOM    172  N   ASP A  23       5.296  18.906  54.514  1.00 80.03           N  
ATOM    173  CA  ASP A  23       6.493  18.421  53.824  1.00 78.43           C  
ATOM    174  C   ASP A  23       6.248  18.619  52.327  1.00 76.47           C  
ATOM    175  O   ASP A  23       6.241  17.668  51.549  1.00 75.16           O  
ATOM    176  CB  ASP A  23       6.721  16.932  54.125  1.00 78.98           C  
ATOM    177  CG  ASP A  23       7.993  16.382  53.485  1.00 80.50           C  
ATOM    178  OD1 ASP A  23       8.239  16.632  52.281  1.00 79.70           O  
ATOM    179  OD2 ASP A  23       8.743  15.676  54.192  1.00 79.84           O  
ATOM    180  N   THR A  24       6.042  19.871  51.938  1.00 75.39           N  
ATOM    181  CA  THR A  24       5.773  20.222  50.548  1.00 74.66           C  
ATOM    182  C   THR A  24       6.993  20.739  49.781  1.00 74.30           C  
ATOM    183  O   THR A  24       7.878  21.372  50.358  1.00 73.41           O  
ATOM    184  CB  THR A  24       4.648  21.282  50.479  1.00 74.41           C  
ATOM    185  OG1 THR A  24       4.626  21.881  49.178  1.00 75.51           O  
ATOM    186  CG2 THR A  24       4.856  22.353  51.534  1.00 72.41           C  
ATOM    187  N   GLN A  25       7.042  20.460  48.478  1.00 74.50           N  
ATOM    188  CA  GLN A  25       8.155  20.925  47.647  1.00 74.27           C  
ATOM    189  C   GLN A  25       8.053  22.447  47.578  1.00 72.78           C  
ATOM    190  O   GLN A  25       6.983  22.997  47.310  1.00 71.87           O  
ATOM    191  CB  GLN A  25       8.091  20.341  46.227  1.00 75.14           C  
ATOM    192  CG  GLN A  25       9.407  20.516  45.449  1.00 77.30           C  
ATOM    193  CD  GLN A  25       9.231  20.550  43.930  1.00 77.67           C  
ATOM    194  OE1 GLN A  25       8.668  19.631  43.330  1.00 77.71           O  
ATOM    195  NE2 GLN A  25       9.728  21.615  43.303  1.00 76.95           N  
ATOM    196  N   LEU A  26       9.174  23.122  47.803  1.00 71.03           N  
ATOM    197  CA  LEU A  26       9.202  24.577  47.818  1.00 68.69           C  
ATOM    198  C   LEU A  26       9.422  25.243  46.468  1.00 67.39           C  
ATOM    199  O   LEU A  26       9.854  24.605  45.515  1.00 66.80           O  
ATOM    200  CB  LEU A  26      10.254  25.021  48.832  1.00 66.93           C  
ATOM    201  CG  LEU A  26       9.902  24.397  50.187  1.00 65.32           C  
ATOM    202  CD1 LEU A  26      11.036  24.540  51.159  1.00 66.04           C  
ATOM    203  CD2 LEU A  26       8.642  25.050  50.718  1.00 64.31           C  
ATOM    204  N   GLU A  27       9.108  26.532  46.395  1.00 67.25           N  
ATOM    205  CA  GLU A  27       9.251  27.292  45.161  1.00 67.10           C  
ATOM    206  C   GLU A  27      10.599  28.011  45.099  1.00 65.82           C  
ATOM    207  O   GLU A  27      11.428  27.701  44.245  1.00 67.83           O  
ATOM    208  CB  GLU A  27       8.109  28.298  45.041  1.00 68.92           C  
ATOM    209  CG  GLU A  27       7.796  28.699  43.613  1.00 72.85           C  
ATOM    210  CD  GLU A  27       7.520  27.497  42.721  1.00 75.65           C  
ATOM    211  OE1 GLU A  27       6.693  26.641  43.103  1.00 75.99           O  
ATOM    212  OE2 GLU A  27       8.130  27.412  41.634  1.00 76.67           O  
ATOM    213  N   LYS A  28      10.813  28.979  45.988  1.00 62.81           N  
ATOM    214  CA  LYS A  28      12.081  29.708  46.039  1.00 58.32           C  
ATOM    215  C   LYS A  28      12.331  30.339  47.406  1.00 56.02           C  
ATOM    216  O   LYS A  28      11.429  30.406  48.233  1.00 56.66           O  
ATOM    217  CB  LYS A  28      12.160  30.764  44.928  1.00 57.04           C  
ATOM    218  CG  LYS A  28      10.961  31.674  44.786  1.00 56.43           C  
ATOM    219  CD  LYS A  28      11.205  32.706  43.682  1.00 56.30           C  
ATOM    220  CE  LYS A  28      10.012  33.646  43.472  1.00 56.48           C  
ATOM    221  NZ  LYS A  28       9.671  34.483  44.660  1.00 54.87           N  
ATOM    222  N   ALA A  29      13.563  30.780  47.652  1.00 53.97           N  
ATOM    223  CA  ALA A  29      13.922  31.381  48.936  1.00 50.97           C  
ATOM    224  C   ALA A  29      14.029  32.896  48.840  1.00 49.69           C  
ATOM    225  O   ALA A  29      14.611  33.422  47.893  1.00 48.61           O  
ATOM    226  CB  ALA A  29      15.233  30.794  49.438  1.00 49.34           C  
ATOM    227  N   GLU A  30      13.463  33.593  49.823  1.00 47.81           N  
ATOM    228  CA  GLU A  30      13.482  35.051  49.836  1.00 46.10           C  
ATOM    229  C   GLU A  30      13.599  35.578  51.261  1.00 45.70           C  
ATOM    230  O   GLU A  30      12.969  35.040  52.167  1.00 45.27           O  
ATOM    231  CB  GLU A  30      12.194  35.585  49.197  1.00 46.22           C  
ATOM    232  CG  GLU A  30      11.950  35.126  47.761  1.00 45.79           C  
ATOM    233  CD  GLU A  30      12.855  35.834  46.777  1.00 49.32           C  
ATOM    234  OE1 GLU A  30      13.946  36.264  47.203  1.00 51.14           O  
ATOM    235  OE2 GLU A  30      12.493  35.959  45.584  1.00 46.55           O  
ATOM    236  N   PHE A  31      14.424  36.607  51.463  1.00 45.48           N  
ATOM    237  CA  PHE A  31      14.570  37.220  52.793  1.00 45.90           C  
ATOM    238  C   PHE A  31      13.819  38.559  52.819  1.00 45.59           C  
ATOM    239  O   PHE A  31      13.739  39.220  53.846  1.00 43.80           O  
ATOM    240  CB  PHE A  31      16.046  37.453  53.168  1.00 44.09           C  
ATOM    241  CG  PHE A  31      16.815  38.250  52.158  1.00 44.27           C  
ATOM    242  CD1 PHE A  31      17.650  37.614  51.246  1.00 43.45           C  
ATOM    243  CD2 PHE A  31      16.684  39.627  52.095  1.00 43.41           C  
ATOM    244  CE1 PHE A  31      18.341  38.337  50.286  1.00 41.45           C  
ATOM    245  CE2 PHE A  31      17.366  40.360  51.140  1.00 43.42           C  
ATOM    246  CZ  PHE A  31      18.198  39.715  50.232  1.00 44.14           C  
ATOM    247  N   ASP A  32      13.280  38.943  51.667  1.00 46.22           N  
ATOM    248  CA  ASP A  32      12.517  40.174  51.517  1.00 47.43           C  
ATOM    249  C   ASP A  32      11.035  39.799  51.376  1.00 48.28           C  
ATOM    250  O   ASP A  32      10.565  39.488  50.274  1.00 46.72           O  
ATOM    251  CB  ASP A  32      12.991  40.941  50.273  1.00 45.72           C  
ATOM    252  CG  ASP A  32      12.220  42.240  50.043  1.00 47.66           C  
ATOM    253  OD1 ASP A  32      11.394  42.619  50.895  1.00 48.30           O  
ATOM    254  OD2 ASP A  32      12.445  42.893  49.005  1.00 47.73           O  
ATOM    255  N   SER A  33      10.321  39.815  52.502  1.00 48.15           N  
ATOM    256  CA  SER A  33       8.894  39.487  52.552  1.00 49.75           C  
ATOM    257  C   SER A  33       8.149  39.997  51.320  1.00 49.06           C  
ATOM    258  O   SER A  33       7.326  39.310  50.730  1.00 49.37           O  
ATOM    259  CB  SER A  33       8.269  40.113  53.796  1.00 50.18           C  
ATOM    260  OG  SER A  33       8.336  41.529  53.722  1.00 49.73           O  
ATOM    261  N   ARG A  34       8.460  41.224  50.953  1.00 49.64           N  
ATOM    262  CA  ARG A  34       7.864  41.895  49.818  1.00 51.41           C  
ATOM    263  C   ARG A  34       8.131  41.162  48.497  1.00 52.25           C  
ATOM    264  O   ARG A  34       7.612  41.544  47.451  1.00 52.51           O  
ATOM    265  CB  ARG A  34       8.431  43.318  49.797  1.00 53.71           C  
ATOM    266  CG  ARG A  34       8.056  44.200  48.640  1.00 56.49           C  
ATOM    267  CD  ARG A  34       8.781  45.543  48.777  1.00 60.77           C  
ATOM    268  NE  ARG A  34      10.203  45.364  49.083  1.00 62.62           N  
ATOM    269  CZ  ARG A  34      11.135  46.303  48.930  1.00 63.82           C  
ATOM    270  NH1 ARG A  34      10.808  47.502  48.468  1.00 62.50           N  
ATOM    271  NH2 ARG A  34      12.402  46.043  49.237  1.00 65.19           N  
ATOM    272  N   LEU A  35       8.921  40.093  48.551  1.00 53.77           N  
ATOM    273  CA  LEU A  35       9.284  39.333  47.347  1.00 52.37           C  
ATOM    274  C   LEU A  35       8.720  37.913  47.320  1.00 52.02           C  
ATOM    275  O   LEU A  35       8.732  37.249  46.279  1.00 49.23           O  
ATOM    276  CB  LEU A  35      10.810  39.276  47.229  1.00 51.30           C  
ATOM    277  CG  LEU A  35      11.481  39.928  46.018  1.00 50.97           C  
ATOM    278  CD1 LEU A  35      10.800  41.229  45.678  1.00 49.93           C  
ATOM    279  CD2 LEU A  35      12.961  40.154  46.313  1.00 50.75           C  
ATOM    280  N   ILE A  36       8.232  37.463  48.473  1.00 51.91           N  
ATOM    281  CA  ILE A  36       7.667  36.130  48.623  1.00 52.95           C  
ATOM    282  C   ILE A  36       6.516  35.848  47.665  1.00 54.75           C  
ATOM    283  O   ILE A  36       5.738  36.734  47.319  1.00 55.73           O  
ATOM    284  CB  ILE A  36       7.170  35.909  50.067  1.00 53.57           C  
ATOM    285  CG1 ILE A  36       8.364  35.691  51.002  1.00 54.89           C  
ATOM    286  CG2 ILE A  36       6.203  34.737  50.120  1.00 52.71           C  
ATOM    287  CD1 ILE A  36       9.165  34.433  50.711  1.00 53.37           C  
ATOM    288  N   GLY A  37       6.429  34.597  47.231  1.00 55.49           N  
ATOM    289  CA  GLY A  37       5.374  34.179  46.332  1.00 54.59           C  
ATOM    290  C   GLY A  37       4.755  32.940  46.936  1.00 55.58           C  
ATOM    291  O   GLY A  37       5.189  32.486  48.002  1.00 52.70           O  
ATOM    292  N   THR A  38       3.753  32.379  46.270  1.00 57.17           N  
ATOM    293  CA  THR A  38       3.096  31.185  46.798  1.00 59.70           C  
ATOM    294  C   THR A  38       4.044  29.979  46.844  1.00 59.46           C  
ATOM    295  O   THR A  38       4.627  29.588  45.831  1.00 60.13           O  
ATOM    296  CB  THR A  38       1.841  30.810  45.953  1.00 60.64           C  
ATOM    297  OG1 THR A  38       2.249  30.297  44.679  1.00 62.63           O  
ATOM    298  CG2 THR A  38       0.967  32.041  45.721  1.00 61.35           C  
ATOM    299  N   GLY A  39       4.207  29.406  48.031  1.00 58.21           N  
ATOM    300  CA  GLY A  39       5.059  28.242  48.176  1.00 56.90           C  
ATOM    301  C   GLY A  39       6.525  28.512  48.449  1.00 56.76           C  
ATOM    302  O   GLY A  39       7.322  27.578  48.547  1.00 57.79           O  
ATOM    303  N   ASP A  40       6.883  29.784  48.574  1.00 54.14           N  
ATOM    304  CA  ASP A  40       8.257  30.170  48.839  1.00 50.92           C  
ATOM    305  C   ASP A  40       8.699  29.860  50.263  1.00 50.78           C  
ATOM    306  O   ASP A  40       7.889  29.583  51.144  1.00 49.79           O  
ATOM    307  CB  ASP A  40       8.440  31.666  48.572  1.00 49.72           C  
ATOM    308  CG  ASP A  40       8.472  31.996  47.092  1.00 51.78           C  
ATOM    309  OD1 ASP A  40       8.127  31.113  46.271  1.00 53.80           O  
ATOM    310  OD2 ASP A  40       8.838  33.143  46.748  1.00 49.29           O  
ATOM    311  N   LEU A  41      10.009  29.893  50.469  1.00 51.00           N  
ATOM    312  CA  LEU A  41      10.597  29.656  51.779  1.00 49.83           C  
ATOM    313  C   LEU A  41      10.989  31.023  52.299  1.00 47.89           C  
ATOM    314  O   LEU A  41      11.689  31.772  51.616  1.00 48.20           O  
ATOM    315  CB  LEU A  41      11.857  28.801  51.667  1.00 49.22           C  
ATOM    316  CG  LEU A  41      12.800  28.983  52.861  1.00 48.89           C  
ATOM    317  CD1 LEU A  41      12.282  28.183  54.034  1.00 48.81           C  
ATOM    318  CD2 LEU A  41      14.209  28.539  52.499  1.00 49.22           C  
ATOM    319  N   PHE A  42      10.535  31.360  53.496  1.00 46.24           N  
ATOM    320  CA  PHE A  42      10.886  32.649  54.050  1.00 45.07           C  
ATOM    321  C   PHE A  42      12.109  32.525  54.942  1.00 44.37           C  
ATOM    322  O   PHE A  42      12.194  31.625  55.786  1.00 43.57           O  
ATOM    323  CB  PHE A  42       9.729  33.251  54.846  1.00 43.61           C  
ATOM    324  CG  PHE A  42       9.988  34.660  55.277  1.00 44.80           C  
ATOM    325  CD1 PHE A  42      10.204  35.654  54.326  1.00 43.51           C  
ATOM    326  CD2 PHE A  42      10.071  34.985  56.625  1.00 43.89           C  
ATOM    327  CE1 PHE A  42      10.499  36.949  54.709  1.00 43.85           C  
ATOM    328  CE2 PHE A  42      10.366  36.275  57.023  1.00 42.84           C  
ATOM    329  CZ  PHE A  42      10.582  37.264  56.063  1.00 43.41           C  
ATOM    330  N   VAL A  43      13.051  33.442  54.743  1.00 43.02           N  
ATOM    331  CA  VAL A  43      14.288  33.458  55.508  1.00 43.71           C  
ATOM    332  C   VAL A  43      14.483  34.830  56.176  1.00 43.53           C  
ATOM    333  O   VAL A  43      15.011  35.779  55.576  1.00 43.15           O  
ATOM    334  CB  VAL A  43      15.493  33.083  54.580  1.00 42.10           C  
ATOM    335  CG1 VAL A  43      15.441  33.907  53.321  1.00 41.73           C  
ATOM    336  CG2 VAL A  43      16.822  33.276  55.305  1.00 40.23           C  
ATOM    337  N   PRO A  44      14.035  34.939  57.436  1.00 42.78           N  
ATOM    338  CA  PRO A  44      14.072  36.105  58.328  1.00 42.71           C  
ATOM    339  C   PRO A  44      15.467  36.461  58.830  1.00 42.11           C  
ATOM    340  O   PRO A  44      16.020  35.780  59.693  1.00 40.73           O  
ATOM    341  CB  PRO A  44      13.141  35.687  59.467  1.00 42.94           C  
ATOM    342  CG  PRO A  44      13.383  34.207  59.552  1.00 42.68           C  
ATOM    343  CD  PRO A  44      13.365  33.803  58.093  1.00 43.26           C  
ATOM    344  N   LEU A  45      16.024  37.546  58.311  1.00 41.00           N  
ATOM    345  CA  LEU A  45      17.362  37.959  58.714  1.00 42.17           C  
ATOM    346  C   LEU A  45      17.393  39.271  59.473  1.00 42.18           C  
ATOM    347  O   LEU A  45      16.434  40.043  59.434  1.00 42.44           O  
ATOM    348  CB  LEU A  45      18.255  38.081  57.482  1.00 42.80           C  
ATOM    349  CG  LEU A  45      18.366  36.823  56.625  1.00 43.96           C  
ATOM    350  CD1 LEU A  45      19.027  37.172  55.311  1.00 44.46           C  
ATOM    351  CD2 LEU A  45      19.147  35.752  57.376  1.00 43.38           C  
ATOM    352  N   LYS A  46      18.504  39.512  60.166  1.00 42.29           N  
ATOM    353  CA  LYS A  46      18.690  40.752  60.914  1.00 43.40           C  
ATOM    354  C   LYS A  46      19.062  41.846  59.920  1.00 42.06           C  
ATOM    355  O   LYS A  46      20.181  41.874  59.438  1.00 44.22           O  
ATOM    356  CB  LYS A  46      19.826  40.616  61.933  1.00 42.28           C  
ATOM    357  CG  LYS A  46      19.628  39.568  63.009  1.00 44.90           C  
ATOM    358  CD  LYS A  46      20.714  39.701  64.076  1.00 46.74           C  
ATOM    359  CE  LYS A  46      20.513  38.741  65.248  1.00 47.31           C  
ATOM    360  NZ  LYS A  46      20.858  37.336  64.921  1.00 48.24           N  
ATOM    361  N   GLY A  47      18.128  42.735  59.603  1.00 42.99           N  
ATOM    362  CA  GLY A  47      18.418  43.813  58.667  1.00 42.86           C  
ATOM    363  C   GLY A  47      18.167  45.139  59.351  1.00 42.77           C  
ATOM    364  O   GLY A  47      18.548  45.315  60.509  1.00 40.77           O  
ATOM    365  N   ALA A  48      17.535  46.077  58.647  1.00 44.05           N  
ATOM    366  CA  ALA A  48      17.210  47.372  59.247  1.00 44.61           C  
ATOM    367  C   ALA A  48      16.336  47.004  60.443  1.00 45.74           C  
ATOM    368  O   ALA A  48      16.437  47.566  61.527  1.00 44.81           O  
ATOM    369  CB  ALA A  48      16.437  48.229  58.260  1.00 43.51           C  
ATOM    370  N   ARG A  49      15.481  46.023  60.216  1.00 47.26           N  
ATOM    371  CA  ARG A  49      14.610  45.509  61.246  1.00 49.83           C  
ATOM    372  C   ARG A  49      14.777  44.004  61.218  1.00 50.39           C  
ATOM    373  O   ARG A  49      15.260  43.449  60.229  1.00 50.68           O  
ATOM    374  CB  ARG A  49      13.160  45.889  60.955  1.00 52.31           C  
ATOM    375  CG  ARG A  49      12.807  47.265  61.469  1.00 54.17           C  
ATOM    376  CD  ARG A  49      11.349  47.576  61.261  1.00 56.01           C  
ATOM    377  NE  ARG A  49      10.866  48.439  62.327  1.00 57.95           N  
ATOM    378  CZ  ARG A  49      10.545  48.010  63.540  1.00 57.84           C  
ATOM    379  NH1 ARG A  49      10.641  46.724  63.842  1.00 59.49           N  
ATOM    380  NH2 ARG A  49      10.152  48.874  64.458  1.00 58.27           N  
ATOM    381  N   ASP A  50      14.400  43.331  62.295  1.00 49.59           N  
ATOM    382  CA  ASP A  50      14.539  41.894  62.280  1.00 48.14           C  
ATOM    383  C   ASP A  50      13.527  41.307  61.311  1.00 47.44           C  
ATOM    384  O   ASP A  50      12.374  41.724  61.279  1.00 46.14           O  
ATOM    385  CB  ASP A  50      14.319  41.305  63.655  1.00 49.14           C  
ATOM    386  CG  ASP A  50      14.573  39.826  63.670  1.00 50.66           C  
ATOM    387  OD1 ASP A  50      15.582  39.397  64.268  1.00 52.56           O  
ATOM    388  OD2 ASP A  50      13.772  39.093  63.054  1.00 50.35           O  
ATOM    389  N   GLY A  51      13.967  40.336  60.518  1.00 47.48           N  
ATOM    390  CA  GLY A  51      13.084  39.717  59.548  1.00 47.30           C  
ATOM    391  C   GLY A  51      11.927  38.944  60.155  1.00 47.79           C  
ATOM    392  O   GLY A  51      10.879  38.800  59.518  1.00 44.73           O  
ATOM    393  N   HIS A  52      12.120  38.446  61.378  1.00 49.30           N  
ATOM    394  CA  HIS A  52      11.092  37.682  62.086  1.00 52.41           C  
ATOM    395  C   HIS A  52       9.796  38.482  62.201  1.00 54.52           C  
ATOM    396  O   HIS A  52       8.710  37.907  62.219  1.00 56.19           O  
ATOM    397  CB  HIS A  52      11.580  37.279  63.481  1.00 51.63           C  
ATOM    398  CG  HIS A  52      12.649  36.226  63.474  1.00 52.65           C  
ATOM    399  ND1 HIS A  52      12.374  34.885  63.317  1.00 52.96           N  
ATOM    400  CD2 HIS A  52      13.992  36.316  63.616  1.00 52.84           C  
ATOM    401  CE1 HIS A  52      13.500  34.196  63.365  1.00 51.47           C  
ATOM    402  NE2 HIS A  52      14.497  35.040  63.546  1.00 51.36           N  
ATOM    403  N   ASP A  53       9.900  39.806  62.283  1.00 55.26           N  
ATOM    404  CA  ASP A  53       8.698  40.628  62.359  1.00 55.97           C  
ATOM    405  C   ASP A  53       7.808  40.318  61.155  1.00 56.11           C  
ATOM    406  O   ASP A  53       6.606  40.091  61.302  1.00 58.11           O  
ATOM    407  CB  ASP A  53       9.026  42.129  62.328  1.00 56.45           C  
ATOM    408  CG  ASP A  53       9.749  42.605  63.568  1.00 58.28           C  
ATOM    409  OD1 ASP A  53       9.552  41.996  64.640  1.00 60.50           O  
ATOM    410  OD2 ASP A  53      10.500  43.604  63.474  1.00 58.39           O  
ATOM    411  N   PHE A  54       8.415  40.286  59.970  1.00 53.65           N  
ATOM    412  CA  PHE A  54       7.694  40.060  58.719  1.00 50.50           C  
ATOM    413  C   PHE A  54       7.230  38.653  58.390  1.00 48.31           C  
ATOM    414  O   PHE A  54       6.646  38.427  57.334  1.00 44.90           O  
ATOM    415  CB  PHE A  54       8.520  40.612  57.565  1.00 50.56           C  
ATOM    416  CG  PHE A  54       8.868  42.053  57.735  1.00 51.93           C  
ATOM    417  CD1 PHE A  54       9.789  42.447  58.696  1.00 52.18           C  
ATOM    418  CD2 PHE A  54       8.218  43.027  56.999  1.00 51.40           C  
ATOM    419  CE1 PHE A  54      10.050  43.785  58.922  1.00 52.01           C  
ATOM    420  CE2 PHE A  54       8.475  44.365  57.221  1.00 51.45           C  
ATOM    421  CZ  PHE A  54       9.392  44.745  58.185  1.00 50.13           C  
ATOM    422  N   ILE A  55       7.465  37.709  59.289  1.00 47.49           N  
ATOM    423  CA  ILE A  55       7.030  36.351  59.028  1.00 50.08           C  
ATOM    424  C   ILE A  55       5.569  36.291  58.600  1.00 52.78           C  
ATOM    425  O   ILE A  55       5.245  35.725  57.556  1.00 53.08           O  
ATOM    426  CB  ILE A  55       7.214  35.458  60.250  1.00 47.26           C  
ATOM    427  CG1 ILE A  55       8.683  35.063  60.386  1.00 44.90           C  
ATOM    428  CG2 ILE A  55       6.324  34.243  60.127  1.00 47.53           C  
ATOM    429  CD1 ILE A  55       8.970  34.203  61.593  1.00 42.77           C  
ATOM    430  N   GLU A  56       4.687  36.879  59.403  1.00 56.56           N  
ATOM    431  CA  GLU A  56       3.261  36.874  59.087  1.00 58.52           C  
ATOM    432  C   GLU A  56       2.977  37.481  57.724  1.00 58.44           C  
ATOM    433  O   GLU A  56       2.195  36.940  56.954  1.00 59.21           O  
ATOM    434  CB  GLU A  56       2.461  37.620  60.160  1.00 60.00           C  
ATOM    435  CG  GLU A  56       2.329  36.878  61.482  1.00 59.99           C  
ATOM    436  CD  GLU A  56       1.810  35.455  61.322  1.00 61.43           C  
ATOM    437  OE1 GLU A  56       0.890  35.232  60.500  1.00 62.34           O  
ATOM    438  OE2 GLU A  56       2.317  34.562  62.038  1.00 61.72           O  
ATOM    439  N   THR A  57       3.603  38.607  57.420  1.00 58.75           N  
ATOM    440  CA  THR A  57       3.386  39.225  56.123  1.00 60.53           C  
ATOM    441  C   THR A  57       3.899  38.290  55.024  1.00 62.39           C  
ATOM    442  O   THR A  57       3.505  38.405  53.860  1.00 63.33           O  
ATOM    443  CB  THR A  57       4.111  40.577  56.025  1.00 60.42           C  
ATOM    444  OG1 THR A  57       3.609  41.457  57.036  1.00 62.01           O  
ATOM    445  CG2 THR A  57       3.892  41.208  54.660  1.00 59.60           C  
ATOM    446  N   ALA A  58       4.774  37.358  55.396  1.00 62.31           N  
ATOM    447  CA  ALA A  58       5.324  36.410  54.433  1.00 62.85           C  
ATOM    448  C   ALA A  58       4.263  35.411  53.987  1.00 63.20           C  
ATOM    449  O   ALA A  58       3.946  35.326  52.800  1.00 63.90           O  
ATOM    450  CB  ALA A  58       6.517  35.677  55.030  1.00 62.31           C  
ATOM    451  N   PHE A  59       3.709  34.656  54.932  1.00 63.47           N  
ATOM    452  CA  PHE A  59       2.675  33.679  54.594  1.00 63.90           C  
ATOM    453  C   PHE A  59       1.489  34.333  53.882  1.00 64.24           C  
ATOM    454  O   PHE A  59       0.885  33.735  52.990  1.00 62.77           O  
ATOM    455  CB  PHE A  59       2.198  32.946  55.849  1.00 62.31           C  
ATOM    456  CG  PHE A  59       3.208  31.989  56.405  1.00 62.30           C  
ATOM    457  CD1 PHE A  59       3.998  32.341  57.485  1.00 62.65           C  
ATOM    458  CD2 PHE A  59       3.377  30.737  55.838  1.00 62.55           C  
ATOM    459  CE1 PHE A  59       4.939  31.460  57.995  1.00 62.82           C  
ATOM    460  CE2 PHE A  59       4.316  29.849  56.338  1.00 63.36           C  
ATOM    461  CZ  PHE A  59       5.097  30.210  57.419  1.00 63.42           C  
ATOM    462  N   GLU A  60       1.161  35.558  54.278  1.00 64.23           N  
ATOM    463  CA  GLU A  60       0.068  36.278  53.651  1.00 66.84           C  
ATOM    464  C   GLU A  60       0.374  36.412  52.163  1.00 67.33           C  
ATOM    465  O   GLU A  60      -0.535  36.501  51.336  1.00 67.66           O  
ATOM    466  CB  GLU A  60      -0.101  37.666  54.289  1.00 68.99           C  
ATOM    467  CG  GLU A  60      -0.607  37.629  55.734  1.00 72.80           C  
ATOM    468  CD  GLU A  60      -0.741  39.006  56.377  1.00 74.94           C  
ATOM    469  OE1 GLU A  60      -1.230  39.076  57.531  1.00 76.48           O  
ATOM    470  OE2 GLU A  60      -0.359  40.013  55.738  1.00 75.29           O  
ATOM    471  N   ASN A  61       1.660  36.408  51.825  1.00 67.81           N  
ATOM    472  CA  ASN A  61       2.081  36.529  50.434  1.00 66.94           C  
ATOM    473  C   ASN A  61       2.307  35.192  49.737  1.00 65.53           C  
ATOM    474  O   ASN A  61       2.535  35.151  48.529  1.00 65.22           O  
ATOM    475  CB  ASN A  61       3.342  37.385  50.339  1.00 68.77           C  
ATOM    476  CG  ASN A  61       3.061  38.850  50.589  1.00 70.56           C  
ATOM    477  OD1 ASN A  61       2.229  39.451  49.909  1.00 71.20           O  
ATOM    478  ND2 ASN A  61       3.748  39.435  51.564  1.00 70.35           N  
ATOM    479  N   GLY A  62       2.248  34.101  50.492  1.00 64.42           N  
ATOM    480  CA  GLY A  62       2.427  32.794  49.885  1.00 64.12           C  
ATOM    481  C   GLY A  62       3.372  31.823  50.572  1.00 64.18           C  
ATOM    482  O   GLY A  62       3.342  30.625  50.291  1.00 64.85           O  
ATOM    483  N   ALA A  63       4.215  32.318  51.469  1.00 62.93           N  
ATOM    484  CA  ALA A  63       5.154  31.437  52.149  1.00 61.40           C  
ATOM    485  C   ALA A  63       4.510  30.101  52.497  1.00 59.87           C  
ATOM    486  O   ALA A  63       3.387  30.052  52.990  1.00 59.69           O  
ATOM    487  CB  ALA A  63       5.681  32.105  53.407  1.00 62.31           C  
ATOM    488  N   ALA A  64       5.233  29.020  52.224  1.00 58.07           N  
ATOM    489  CA  ALA A  64       4.762  27.673  52.515  1.00 56.11           C  
ATOM    490  C   ALA A  64       5.448  27.175  53.780  1.00 54.95           C  
ATOM    491  O   ALA A  64       5.048  26.174  54.368  1.00 56.16           O  
ATOM    492  CB  ALA A  64       5.080  26.745  51.354  1.00 55.44           C  
ATOM    493  N   VAL A  65       6.489  27.883  54.194  1.00 52.39           N  
ATOM    494  CA  VAL A  65       7.232  27.514  55.392  1.00 50.75           C  
ATOM    495  C   VAL A  65       8.181  28.661  55.727  1.00 50.28           C  
ATOM    496  O   VAL A  65       8.337  29.592  54.940  1.00 50.54           O  
ATOM    497  CB  VAL A  65       8.034  26.204  55.165  1.00 50.14           C  
ATOM    498  CG1 VAL A  65       9.011  26.384  54.019  1.00 48.75           C  
ATOM    499  CG2 VAL A  65       8.756  25.797  56.435  1.00 49.28           C  
ATOM    500  N   THR A  66       8.803  28.615  56.897  1.00 48.79           N  
ATOM    501  CA  THR A  66       9.713  29.680  57.260  1.00 49.38           C  
ATOM    502  C   THR A  66      10.782  29.220  58.216  1.00 48.82           C  
ATOM    503  O   THR A  66      10.536  28.399  59.099  1.00 49.46           O  
ATOM    504  CB  THR A  66       8.978  30.879  57.929  1.00 51.55           C  
ATOM    505  OG1 THR A  66       9.902  31.961  58.119  1.00 51.52           O  
ATOM    506  CG2 THR A  66       8.421  30.481  59.299  1.00 49.56           C  
ATOM    507  N   LEU A  67      11.985  29.739  58.015  1.00 46.75           N  
ATOM    508  CA  LEU A  67      13.069  29.427  58.912  1.00 46.63           C  
ATOM    509  C   LEU A  67      12.723  30.328  60.074  1.00 47.06           C  
ATOM    510  O   LEU A  67      11.944  31.264  59.912  1.00 46.81           O  
ATOM    511  CB  LEU A  67      14.409  29.820  58.293  1.00 46.02           C  
ATOM    512  CG  LEU A  67      14.992  28.729  57.395  1.00 45.13           C  
ATOM    513  CD1 LEU A  67      16.194  29.255  56.622  1.00 43.85           C  
ATOM    514  CD2 LEU A  67      15.379  27.550  58.266  1.00 42.60           C  
ATOM    515  N   SER A  68      13.276  30.052  61.244  1.00 48.62           N  
ATOM    516  CA  SER A  68      12.969  30.864  62.405  1.00 50.56           C  
ATOM    517  C   SER A  68      13.776  30.473  63.622  1.00 52.11           C  
ATOM    518  O   SER A  68      14.148  29.313  63.792  1.00 53.07           O  
ATOM    519  CB  SER A  68      11.489  30.751  62.736  1.00 51.34           C  
ATOM    520  OG  SER A  68      11.251  31.171  64.062  1.00 56.68           O  
ATOM    521  N   GLU A  69      14.049  31.454  64.472  1.00 53.81           N  
ATOM    522  CA  GLU A  69      14.802  31.204  65.685  1.00 57.33           C  
ATOM    523  C   GLU A  69      13.829  30.999  66.843  1.00 59.50           C  
ATOM    524  O   GLU A  69      14.242  30.811  67.987  1.00 59.18           O  
ATOM    525  CB  GLU A  69      15.741  32.378  65.981  1.00 59.41           C  
ATOM    526  CG  GLU A  69      16.640  32.782  64.808  1.00 62.91           C  
ATOM    527  CD  GLU A  69      17.796  33.685  65.222  1.00 63.40           C  
ATOM    528  OE1 GLU A  69      17.612  34.533  66.125  1.00 65.08           O  
ATOM    529  OE2 GLU A  69      18.887  33.556  64.631  1.00 63.70           O  
ATOM    530  N   LYS A  70      12.533  31.023  66.541  1.00 61.55           N  
ATOM    531  CA  LYS A  70      11.515  30.839  67.569  1.00 64.50           C  
ATOM    532  C   LYS A  70      10.232  30.195  67.035  1.00 66.23           C  
ATOM    533  O   LYS A  70       9.926  30.280  65.845  1.00 65.15           O  
ATOM    534  CB  LYS A  70      11.187  32.187  68.219  1.00 64.33           C  
ATOM    535  CG  LYS A  70      10.600  33.218  67.264  1.00 65.09           C  
ATOM    536  CD  LYS A  70      10.409  34.567  67.946  1.00 65.25           C  
ATOM    537  CE  LYS A  70       9.645  35.546  67.066  1.00 65.55           C  
ATOM    538  NZ  LYS A  70       9.427  36.845  67.758  1.00 66.55           N  
ATOM    539  N   GLU A  71       9.492  29.547  67.933  1.00 68.92           N  
ATOM    540  CA  GLU A  71       8.237  28.875  67.597  1.00 71.99           C  
ATOM    541  C   GLU A  71       7.339  29.825  66.822  1.00 72.38           C  
ATOM    542  O   GLU A  71       7.187  30.978  67.205  1.00 72.94           O  
ATOM    543  CB  GLU A  71       7.523  28.449  68.879  1.00 75.18           C  
ATOM    544  CG  GLU A  71       8.395  27.693  69.887  1.00 78.80           C  
ATOM    545  CD  GLU A  71       8.457  26.197  69.618  1.00 81.11           C  
ATOM    546  OE1 GLU A  71       7.376  25.582  69.481  1.00 82.77           O  
ATOM    547  OE2 GLU A  71       9.577  25.637  69.557  1.00 80.91           O  
ATOM    548  N   VAL A  72       6.732  29.349  65.744  1.00 73.39           N  
ATOM    549  CA  VAL A  72       5.866  30.210  64.948  1.00 76.27           C  
ATOM    550  C   VAL A  72       4.377  29.938  65.167  1.00 78.30           C  
ATOM    551  O   VAL A  72       3.559  30.860  65.117  1.00 79.21           O  
ATOM    552  CB  VAL A  72       6.206  30.096  63.445  1.00 76.48           C  
ATOM    553  CG1 VAL A  72       5.193  30.864  62.617  1.00 75.75           C  
ATOM    554  CG2 VAL A  72       7.611  30.650  63.192  1.00 76.25           C  
ATOM    555  N   SER A  73       4.028  28.679  65.412  1.00 79.24           N  
ATOM    556  CA  SER A  73       2.638  28.283  65.667  1.00 80.65           C  
ATOM    557  C   SER A  73       1.663  28.524  64.516  1.00 80.65           C  
ATOM    558  O   SER A  73       1.667  29.580  63.879  1.00 81.05           O  
ATOM    559  CB  SER A  73       2.095  28.994  66.913  1.00 80.34           C  
ATOM    560  OG  SER A  73       1.725  30.330  66.617  1.00 79.75           O  
ATOM    561  N   ASN A  74       0.814  27.532  64.274  1.00 80.19           N  
ATOM    562  CA  ASN A  74      -0.187  27.605  63.220  1.00 79.83           C  
ATOM    563  C   ASN A  74       0.423  27.932  61.863  1.00 78.63           C  
ATOM    564  O   ASN A  74      -0.258  28.451  60.976  1.00 78.87           O  
ATOM    565  CB  ASN A  74      -1.250  28.647  63.584  1.00 81.70           C  
ATOM    566  CG  ASN A  74      -1.941  28.339  64.907  1.00 82.70           C  
ATOM    567  OD1 ASN A  74      -2.494  27.254  65.093  1.00 83.11           O  
ATOM    568  ND2 ASN A  74      -1.912  29.295  65.832  1.00 82.86           N  
ATOM    569  N   HIS A  75       1.709  27.625  61.710  1.00 76.19           N  
ATOM    570  CA  HIS A  75       2.428  27.863  60.461  1.00 73.12           C  
ATOM    571  C   HIS A  75       3.617  26.918  60.342  1.00 70.24           C  
ATOM    572  O   HIS A  75       4.282  26.613  61.336  1.00 70.16           O  
ATOM    573  CB  HIS A  75       2.920  29.314  60.385  1.00 73.15           C  
ATOM    574  CG  HIS A  75       1.911  30.272  59.827  1.00 74.21           C  
ATOM    575  ND1 HIS A  75       1.303  30.085  58.603  1.00 74.54           N  
ATOM    576  CD2 HIS A  75       1.434  31.447  60.306  1.00 73.99           C  
ATOM    577  CE1 HIS A  75       0.499  31.103  58.350  1.00 74.28           C  
ATOM    578  NE2 HIS A  75       0.561  31.944  59.367  1.00 73.73           N  
ATOM    579  N   PRO A  76       3.887  26.420  59.124  1.00 67.56           N  
ATOM    580  CA  PRO A  76       5.019  25.509  58.924  1.00 64.95           C  
ATOM    581  C   PRO A  76       6.307  26.267  59.217  1.00 62.34           C  
ATOM    582  O   PRO A  76       6.592  27.277  58.579  1.00 62.87           O  
ATOM    583  CB  PRO A  76       4.899  25.126  57.449  1.00 65.10           C  
ATOM    584  CG  PRO A  76       3.440  25.263  57.175  1.00 65.33           C  
ATOM    585  CD  PRO A  76       3.096  26.545  57.888  1.00 66.24           C  
ATOM    586  N   TYR A  77       7.081  25.805  60.187  1.00 58.81           N  
ATOM    587  CA  TYR A  77       8.310  26.508  60.495  1.00 56.19           C  
ATOM    588  C   TYR A  77       9.452  25.580  60.859  1.00 54.77           C  
ATOM    589  O   TYR A  77       9.259  24.571  61.543  1.00 54.95           O  
ATOM    590  CB  TYR A  77       8.094  27.494  61.643  1.00 54.25           C  
ATOM    591  CG  TYR A  77       8.020  26.830  62.990  1.00 53.13           C  
ATOM    592  CD1 TYR A  77       6.856  26.206  63.412  1.00 52.34           C  
ATOM    593  CD2 TYR A  77       9.131  26.785  63.820  1.00 52.50           C  
ATOM    594  CE1 TYR A  77       6.802  25.553  64.624  1.00 53.23           C  
ATOM    595  CE2 TYR A  77       9.092  26.133  65.031  1.00 53.26           C  
ATOM    596  CZ  TYR A  77       7.924  25.515  65.434  1.00 53.86           C  
ATOM    597  OH  TYR A  77       7.877  24.851  66.645  1.00 51.49           O  
ATOM    598  N   ILE A  78      10.646  25.945  60.400  1.00 52.38           N  
ATOM    599  CA  ILE A  78      11.852  25.183  60.677  1.00 50.07           C  
ATOM    600  C   ILE A  78      12.614  25.993  61.715  1.00 49.27           C  
ATOM    601  O   ILE A  78      13.032  27.113  61.440  1.00 48.46           O  
ATOM    602  CB  ILE A  78      12.689  25.013  59.390  1.00 48.46           C  
ATOM    603  CG1 ILE A  78      11.813  24.386  58.306  1.00 47.90           C  
ATOM    604  CG2 ILE A  78      13.908  24.150  59.659  1.00 46.63           C  
ATOM    605  CD1 ILE A  78      12.473  24.261  56.957  1.00 47.34           C  
ATOM    606  N   LEU A  79      12.782  25.423  62.904  1.00 48.52           N  
ATOM    607  CA  LEU A  79      13.454  26.097  64.016  1.00 49.74           C  
ATOM    608  C   LEU A  79      14.969  25.883  64.111  1.00 49.60           C  
ATOM    609  O   LEU A  79      15.429  24.760  64.298  1.00 51.03           O  
ATOM    610  CB  LEU A  79      12.793  25.657  65.329  1.00 50.00           C  
ATOM    611  CG  LEU A  79      13.340  26.158  66.674  1.00 51.99           C  
ATOM    612  CD1 LEU A  79      13.273  27.674  66.740  1.00 51.12           C  
ATOM    613  CD2 LEU A  79      12.522  25.551  67.805  1.00 51.51           C  
ATOM    614  N   VAL A  80      15.743  26.964  64.022  1.00 48.42           N  
ATOM    615  CA  VAL A  80      17.201  26.856  64.088  1.00 47.78           C  
ATOM    616  C   VAL A  80      17.849  27.867  65.041  1.00 47.54           C  
ATOM    617  O   VAL A  80      17.212  28.831  65.451  1.00 47.98           O  
ATOM    618  CB  VAL A  80      17.806  27.030  62.680  1.00 48.25           C  
ATOM    619  CG1 VAL A  80      17.194  26.016  61.731  1.00 47.01           C  
ATOM    620  CG2 VAL A  80      17.544  28.440  62.166  1.00 48.91           C  
ATOM    621  N   ASP A  81      19.114  27.647  65.389  1.00 47.41           N  
ATOM    622  CA  ASP A  81      19.832  28.555  66.288  1.00 47.76           C  
ATOM    623  C   ASP A  81      20.105  29.920  65.664  1.00 48.28           C  
ATOM    624  O   ASP A  81      20.161  30.935  66.361  1.00 48.36           O  
ATOM    625  CB  ASP A  81      21.172  27.956  66.704  1.00 50.40           C  
ATOM    626  CG  ASP A  81      21.029  26.832  67.698  1.00 54.20           C  
ATOM    627  OD1 ASP A  81      20.544  27.085  68.821  1.00 56.11           O  
ATOM    628  OD2 ASP A  81      21.412  25.692  67.358  1.00 57.49           O  
ATOM    629  N   ASP A  82      20.302  29.935  64.349  1.00 48.05           N  
ATOM    630  CA  ASP A  82      20.585  31.166  63.617  1.00 45.09           C  
ATOM    631  C   ASP A  82      20.110  31.009  62.179  1.00 43.61           C  
ATOM    632  O   ASP A  82      20.495  30.068  61.492  1.00 44.19           O  
ATOM    633  CB  ASP A  82      22.086  31.444  63.647  1.00 45.92           C  
ATOM    634  CG  ASP A  82      22.465  32.648  62.832  1.00 48.25           C  
ATOM    635  OD1 ASP A  82      22.165  33.782  63.260  1.00 48.52           O  
ATOM    636  OD2 ASP A  82      23.057  32.455  61.748  1.00 51.18           O  
ATOM    637  N   VAL A  83      19.280  31.931  61.715  1.00 42.01           N  
ATOM    638  CA  VAL A  83      18.763  31.825  60.360  1.00 40.55           C  
ATOM    639  C   VAL A  83      19.800  31.995  59.258  1.00 39.60           C  
ATOM    640  O   VAL A  83      19.742  31.284  58.260  1.00 39.91           O  
ATOM    641  CB  VAL A  83      17.625  32.825  60.105  1.00 39.83           C  
ATOM    642  CG1 VAL A  83      17.098  32.653  58.689  1.00 38.57           C  
ATOM    643  CG2 VAL A  83      16.515  32.612  61.117  1.00 40.72           C  
ATOM    644  N   LEU A  84      20.739  32.926  59.418  1.00 35.85           N  
ATOM    645  CA  LEU A  84      21.751  33.131  58.385  1.00 34.23           C  
ATOM    646  C   LEU A  84      22.620  31.876  58.249  1.00 35.19           C  
ATOM    647  O   LEU A  84      22.921  31.433  57.145  1.00 34.50           O  
ATOM    648  CB  LEU A  84      22.636  34.345  58.702  1.00 29.63           C  
ATOM    649  CG  LEU A  84      23.707  34.656  57.640  1.00 29.16           C  
ATOM    650  CD1 LEU A  84      23.055  34.852  56.274  1.00 25.94           C  
ATOM    651  CD2 LEU A  84      24.488  35.886  58.027  1.00 22.93           C  
ATOM    652  N   THR A  85      23.004  31.300  59.381  1.00 35.41           N  
ATOM    653  CA  THR A  85      23.818  30.104  59.364  1.00 36.43           C  
ATOM    654  C   THR A  85      23.056  28.993  58.673  1.00 36.94           C  
ATOM    655  O   THR A  85      23.607  28.259  57.860  1.00 38.69           O  
ATOM    656  CB  THR A  85      24.163  29.651  60.776  1.00 36.75           C  
ATOM    657  OG1 THR A  85      24.883  30.692  61.444  1.00 32.78           O  
ATOM    658  CG2 THR A  85      25.016  28.386  60.725  1.00 34.45           C  
ATOM    659  N   ALA A  86      21.777  28.882  59.000  1.00 37.37           N  
ATOM    660  CA  ALA A  86      20.918  27.868  58.407  1.00 36.90           C  
ATOM    661  C   ALA A  86      20.810  28.067  56.888  1.00 35.63           C  
ATOM    662  O   ALA A  86      20.811  27.107  56.117  1.00 36.44           O  
ATOM    663  CB  ALA A  86      19.537  27.939  59.052  1.00 36.05           C  
ATOM    664  N   PHE A  87      20.716  29.329  56.481  1.00 34.20           N  
ATOM    665  CA  PHE A  87      20.593  29.729  55.079  1.00 33.30           C  
ATOM    666  C   PHE A  87      21.860  29.344  54.297  1.00 33.50           C  
ATOM    667  O   PHE A  87      21.790  28.886  53.153  1.00 31.06           O  
ATOM    668  CB  PHE A  87      20.366  31.247  55.039  1.00 29.17           C  
ATOM    669  CG  PHE A  87      19.988  31.790  53.692  1.00 25.18           C  
ATOM    670  CD1 PHE A  87      18.950  31.243  52.968  1.00 23.23           C  
ATOM    671  CD2 PHE A  87      20.637  32.903  53.182  1.00 23.62           C  
ATOM    672  CE1 PHE A  87      18.563  31.794  51.764  1.00 20.35           C  
ATOM    673  CE2 PHE A  87      20.259  33.462  51.978  1.00 22.17           C  
ATOM    674  CZ  PHE A  87      19.219  32.907  51.267  1.00 22.09           C  
ATOM    675  N   GLN A  88      23.010  29.533  54.939  1.00 33.31           N  
ATOM    676  CA  GLN A  88      24.299  29.230  54.347  1.00 33.97           C  
ATOM    677  C   GLN A  88      24.521  27.730  54.208  1.00 34.98           C  
ATOM    678  O   GLN A  88      24.974  27.258  53.160  1.00 35.28           O  
ATOM    679  CB  GLN A  88      25.400  29.869  55.181  1.00 32.40           C  
ATOM    680  CG  GLN A  88      25.446  31.366  55.009  1.00 33.28           C  
ATOM    681  CD  GLN A  88      26.243  32.064  56.091  1.00 38.49           C  
ATOM    682  OE1 GLN A  88      26.440  33.283  56.045  1.00 41.55           O  
ATOM    683  NE2 GLN A  88      26.705  31.300  57.079  1.00 37.02           N  
ATOM    684  N   SER A  89      24.191  26.983  55.257  1.00 36.55           N  
ATOM    685  CA  SER A  89      24.329  25.533  55.228  1.00 36.49           C  
ATOM    686  C   SER A  89      23.444  24.990  54.129  1.00 35.73           C  
ATOM    687  O   SER A  89      23.821  24.065  53.404  1.00 38.31           O  
ATOM    688  CB  SER A  89      23.913  24.926  56.566  1.00 37.47           C  
ATOM    689  OG  SER A  89      24.825  25.290  57.592  1.00 42.33           O  
ATOM    690  N   LEU A  90      22.269  25.583  53.991  1.00 34.19           N  
ATOM    691  CA  LEU A  90      21.334  25.152  52.972  1.00 33.77           C  
ATOM    692  C   LEU A  90      21.846  25.445  51.565  1.00 34.17           C  
ATOM    693  O   LEU A  90      21.625  24.658  50.655  1.00 34.90           O  
ATOM    694  CB  LEU A  90      19.975  25.824  53.185  1.00 33.21           C  
ATOM    695  CG  LEU A  90      18.937  25.427  52.137  1.00 35.08           C  
ATOM    696  CD1 LEU A  90      18.620  23.938  52.270  1.00 36.45           C  
ATOM    697  CD2 LEU A  90      17.697  26.257  52.299  1.00 36.58           C  
ATOM    698  N   ALA A  91      22.524  26.577  51.379  1.00 34.28           N  
ATOM    699  CA  ALA A  91      23.057  26.926  50.060  1.00 32.55           C  
ATOM    700  C   ALA A  91      24.194  25.972  49.719  1.00 32.33           C  
ATOM    701  O   ALA A  91      24.365  25.557  48.573  1.00 28.38           O  
ATOM    702  CB  ALA A  91      23.568  28.351  50.058  1.00 31.85           C  
ATOM    703  N   SER A  92      24.964  25.642  50.746  1.00 33.05           N  
ATOM    704  CA  SER A  92      26.096  24.741  50.643  1.00 36.84           C  
ATOM    705  C   SER A  92      25.607  23.358  50.186  1.00 39.73           C  
ATOM    706  O   SER A  92      26.161  22.757  49.258  1.00 38.07           O  
ATOM    707  CB  SER A  92      26.769  24.654  52.014  1.00 36.48           C  
ATOM    708  OG  SER A  92      27.938  23.867  51.981  1.00 40.07           O  
ATOM    709  N   TYR A  93      24.557  22.876  50.847  1.00 41.15           N  
ATOM    710  CA  TYR A  93      23.947  21.591  50.542  1.00 41.82           C  
ATOM    711  C   TYR A  93      23.374  21.593  49.128  1.00 41.95           C  
ATOM    712  O   TYR A  93      23.448  20.606  48.401  1.00 44.19           O  
ATOM    713  CB  TYR A  93      22.827  21.305  51.549  1.00 43.96           C  
ATOM    714  CG  TYR A  93      21.884  20.194  51.144  1.00 44.40           C  
ATOM    715  CD1 TYR A  93      22.186  18.864  51.412  1.00 46.67           C  
ATOM    716  CD2 TYR A  93      20.708  20.472  50.456  1.00 45.35           C  
ATOM    717  CE1 TYR A  93      21.345  17.841  51.004  1.00 45.25           C  
ATOM    718  CE2 TYR A  93      19.865  19.459  50.044  1.00 46.64           C  
ATOM    719  CZ  TYR A  93      20.189  18.144  50.321  1.00 47.44           C  
ATOM    720  OH  TYR A  93      19.354  17.133  49.909  1.00 50.04           O  
ATOM    721  N   TYR A  94      22.791  22.706  48.732  1.00 40.08           N  
ATOM    722  CA  TYR A  94      22.210  22.768  47.410  1.00 39.74           C  
ATOM    723  C   TYR A  94      23.308  22.645  46.363  1.00 40.22           C  
ATOM    724  O   TYR A  94      23.069  22.160  45.255  1.00 42.72           O  
ATOM    725  CB  TYR A  94      21.447  24.079  47.234  1.00 38.29           C  
ATOM    726  CG  TYR A  94      20.460  24.059  46.096  1.00 36.32           C  
ATOM    727  CD1 TYR A  94      19.387  23.176  46.091  1.00 37.66           C  
ATOM    728  CD2 TYR A  94      20.587  24.936  45.040  1.00 38.04           C  
ATOM    729  CE1 TYR A  94      18.467  23.175  45.062  1.00 38.09           C  
ATOM    730  CE2 TYR A  94      19.676  24.946  44.006  1.00 39.18           C  
ATOM    731  CZ  TYR A  94      18.616  24.063  44.018  1.00 40.46           C  
ATOM    732  OH  TYR A  94      17.719  24.086  42.967  1.00 42.64           O  
ATOM    733  N   LEU A  95      24.515  23.084  46.711  1.00 39.84           N  
ATOM    734  CA  LEU A  95      25.633  23.002  45.781  1.00 38.45           C  
ATOM    735  C   LEU A  95      26.075  21.549  45.651  1.00 38.65           C  
ATOM    736  O   LEU A  95      26.465  21.107  44.578  1.00 36.80           O  
ATOM    737  CB  LEU A  95      26.792  23.868  46.266  1.00 34.60           C  
ATOM    738  CG  LEU A  95      26.636  25.362  45.994  1.00 34.22           C  
ATOM    739  CD1 LEU A  95      27.787  26.115  46.637  1.00 31.30           C  
ATOM    740  CD2 LEU A  95      26.567  25.610  44.487  1.00 33.23           C  
ATOM    741  N   GLU A  96      25.991  20.810  46.752  1.00 39.02           N  
ATOM    742  CA  GLU A  96      26.370  19.407  46.772  1.00 41.64           C  
ATOM    743  C   GLU A  96      25.328  18.548  46.060  1.00 43.11           C  
ATOM    744  O   GLU A  96      25.659  17.553  45.431  1.00 43.71           O  
ATOM    745  CB  GLU A  96      26.531  18.935  48.210  1.00 42.29           C  
ATOM    746  CG  GLU A  96      27.511  19.765  48.997  1.00 48.64           C  
ATOM    747  CD  GLU A  96      27.585  19.370  50.459  1.00 52.95           C  
ATOM    748  OE1 GLU A  96      26.574  18.858  50.995  1.00 56.39           O  
ATOM    749  OE2 GLU A  96      28.647  19.594  51.081  1.00 54.22           O  
ATOM    750  N   LYS A  97      24.065  18.939  46.146  1.00 44.83           N  
ATOM    751  CA  LYS A  97      23.013  18.176  45.497  1.00 46.51           C  
ATOM    752  C   LYS A  97      23.044  18.417  43.992  1.00 46.40           C  
ATOM    753  O   LYS A  97      22.798  17.514  43.194  1.00 46.26           O  
ATOM    754  CB  LYS A  97      21.652  18.570  46.085  1.00 47.83           C  
ATOM    755  CG  LYS A  97      20.456  17.885  45.439  1.00 52.07           C  
ATOM    756  CD  LYS A  97      19.158  18.135  46.219  1.00 54.62           C  
ATOM    757  CE  LYS A  97      17.931  17.574  45.488  1.00 53.84           C  
ATOM    758  NZ  LYS A  97      16.671  17.784  46.265  1.00 54.63           N  
ATOM    759  N   THR A  98      23.385  19.642  43.617  1.00 46.69           N  
ATOM    760  CA  THR A  98      23.439  20.061  42.217  1.00 45.48           C  
ATOM    761  C   THR A  98      24.726  19.682  41.469  1.00 43.18           C  
ATOM    762  O   THR A  98      24.704  19.442  40.263  1.00 40.56           O  
ATOM    763  CB  THR A  98      23.260  21.605  42.130  1.00 46.74           C  
ATOM    764  OG1 THR A  98      21.973  21.966  42.641  1.00 50.57           O  
ATOM    765  CG2 THR A  98      23.371  22.088  40.703  1.00 49.72           C  
ATOM    766  N   THR A  99      25.838  19.634  42.199  1.00 41.00           N  
ATOM    767  CA  THR A  99      27.159  19.351  41.632  1.00 41.34           C  
ATOM    768  C   THR A  99      27.497  20.344  40.520  1.00 39.23           C  
ATOM    769  O   THR A  99      28.273  20.030  39.624  1.00 41.06           O  
ATOM    770  CB  THR A  99      27.290  17.912  41.037  1.00 41.69           C  
ATOM    771  OG1 THR A  99      26.741  17.876  39.711  1.00 40.10           O  
ATOM    772  CG2 THR A  99      26.577  16.904  41.915  1.00 42.58           C  
ATOM    773  N   VAL A 100      26.918  21.537  40.580  1.00 34.97           N  
ATOM    774  CA  VAL A 100      27.181  22.571  39.576  1.00 32.17           C  
ATOM    775  C   VAL A 100      28.626  23.066  39.704  1.00 29.05           C  
ATOM    776  O   VAL A 100      29.186  23.081  40.790  1.00 28.85           O  
ATOM    777  CB  VAL A 100      26.231  23.799  39.759  1.00 30.66           C  
ATOM    778  CG1 VAL A 100      26.440  24.426  41.125  1.00 27.84           C  
ATOM    779  CG2 VAL A 100      26.508  24.841  38.702  1.00 32.46           C  
ATOM    780  N   ASP A 101      29.236  23.465  38.601  1.00 27.91           N  
ATOM    781  CA  ASP A 101      30.589  23.971  38.688  1.00 28.65           C  
ATOM    782  C   ASP A 101      30.525  25.415  39.160  1.00 30.16           C  
ATOM    783  O   ASP A 101      29.781  26.227  38.602  1.00 29.95           O  
ATOM    784  CB  ASP A 101      31.302  23.908  37.338  1.00 31.03           C  
ATOM    785  CG  ASP A 101      31.719  22.498  36.961  1.00 33.63           C  
ATOM    786  OD1 ASP A 101      31.808  21.637  37.865  1.00 35.30           O  
ATOM    787  OD2 ASP A 101      31.974  22.258  35.763  1.00 34.79           O  
ATOM    788  N   VAL A 102      31.300  25.722  40.193  1.00 27.47           N  
ATOM    789  CA  VAL A 102      31.348  27.057  40.758  1.00 25.95           C  
ATOM    790  C   VAL A 102      32.626  27.803  40.369  1.00 25.52           C  
ATOM    791  O   VAL A 102      33.715  27.260  40.403  1.00 27.04           O  
ATOM    792  CB  VAL A 102      31.247  26.994  42.307  1.00 26.02           C  
ATOM    793  CG1 VAL A 102      31.324  28.397  42.902  1.00 22.91           C  
ATOM    794  CG2 VAL A 102      29.942  26.307  42.705  1.00 24.71           C  
ATOM    795  N   PHE A 103      32.471  29.055  39.984  1.00 23.73           N  
ATOM    796  CA  PHE A 103      33.605  29.881  39.608  1.00 23.80           C  
ATOM    797  C   PHE A 103      33.545  31.094  40.524  1.00 23.34           C  
ATOM    798  O   PHE A 103      32.623  31.899  40.460  1.00 23.55           O  
ATOM    799  CB  PHE A 103      33.518  30.286  38.123  1.00 23.35           C  
ATOM    800  CG  PHE A 103      33.546  29.113  37.184  1.00 23.80           C  
ATOM    801  CD1 PHE A 103      32.419  28.308  37.013  1.00 23.23           C  
ATOM    802  CD2 PHE A 103      34.725  28.751  36.549  1.00 24.93           C  
ATOM    803  CE1 PHE A 103      32.473  27.163  36.236  1.00 26.52           C  
ATOM    804  CE2 PHE A 103      34.788  27.602  35.768  1.00 24.76           C  
ATOM    805  CZ  PHE A 103      33.662  26.808  35.614  1.00 23.59           C  
ATOM    806  N   ALA A 104      34.524  31.200  41.407  1.00 21.04           N  
ATOM    807  CA  ALA A 104      34.535  32.295  42.338  1.00 20.13           C  
ATOM    808  C   ALA A 104      35.411  33.392  41.825  1.00 18.44           C  
ATOM    809  O   ALA A 104      36.522  33.157  41.393  1.00 19.36           O  
ATOM    810  CB  ALA A 104      35.008  31.822  43.733  1.00 16.16           C  
ATOM    811  N   VAL A 105      34.886  34.599  41.862  1.00 19.73           N  
ATOM    812  CA  VAL A 105      35.632  35.751  41.422  1.00 23.56           C  
ATOM    813  C   VAL A 105      35.563  36.771  42.540  1.00 26.16           C  
ATOM    814  O   VAL A 105      34.512  36.986  43.153  1.00 29.07           O  
ATOM    815  CB  VAL A 105      35.043  36.336  40.102  1.00 24.78           C  
ATOM    816  CG1 VAL A 105      35.666  37.675  39.784  1.00 22.28           C  
ATOM    817  CG2 VAL A 105      35.320  35.367  38.953  1.00 21.10           C  
ATOM    818  N   THR A 106      36.697  37.373  42.835  1.00 28.79           N  
ATOM    819  CA  THR A 106      36.720  38.351  43.872  1.00 35.08           C  
ATOM    820  C   THR A 106      37.333  39.619  43.373  1.00 38.86           C  
ATOM    821  O   THR A 106      38.480  39.638  42.911  1.00 35.46           O  
ATOM    822  CB  THR A 106      37.506  37.880  45.107  1.00 39.35           C  
ATOM    823  OG1 THR A 106      37.371  38.866  46.132  1.00 42.34           O  
ATOM    824  CG2 THR A 106      38.997  37.701  44.799  1.00 40.02           C  
ATOM    825  N   GLY A 107      36.544  40.682  43.475  1.00 44.14           N  
ATOM    826  CA  GLY A 107      37.001  41.986  43.058  1.00 51.42           C  
ATOM    827  C   GLY A 107      36.126  42.533  41.964  1.00 55.84           C  
ATOM    828  O   GLY A 107      36.303  42.193  40.800  1.00 57.77           O  
ATOM    829  N   SER A 108      35.164  43.365  42.337  1.00 61.34           N  
ATOM    830  CA  SER A 108      34.280  43.974  41.353  1.00 66.41           C  
ATOM    831  C   SER A 108      35.175  44.833  40.473  1.00 69.05           C  
ATOM    832  O   SER A 108      36.236  44.385  40.038  1.00 70.15           O  
ATOM    833  CB  SER A 108      33.223  44.848  42.037  1.00 68.12           C  
ATOM    834  OG  SER A 108      32.434  45.534  41.078  1.00 71.65           O  
ATOM    835  N   ASN A 109      34.770  46.070  40.223  1.00 70.86           N  
ATOM    836  CA  ASN A 109      35.585  46.936  39.393  1.00 74.04           C  
ATOM    837  C   ASN A 109      34.853  48.193  38.964  1.00 74.69           C  
ATOM    838  O   ASN A 109      34.970  49.245  39.600  1.00 75.57           O  
ATOM    839  CB  ASN A 109      36.044  46.190  38.142  1.00 75.94           C  
ATOM    840  CG  ASN A 109      36.714  47.102  37.148  1.00 78.51           C  
ATOM    841  OD1 ASN A 109      37.780  47.657  37.418  1.00 80.13           O  
ATOM    842  ND2 ASN A 109      36.084  47.279  35.992  1.00 81.11           N  
ATOM    843  N   GLY A 110      34.110  48.074  37.866  1.00 73.38           N  
ATOM    844  CA  GLY A 110      33.374  49.207  37.351  1.00 72.07           C  
ATOM    845  C   GLY A 110      32.543  48.903  36.122  1.00 71.25           C  
ATOM    846  O   GLY A 110      31.419  48.411  36.236  1.00 71.51           O  
ATOM    847  N   LYS A 111      33.104  49.186  34.947  1.00 69.65           N  
ATOM    848  CA  LYS A 111      32.405  48.987  33.679  1.00 67.85           C  
ATOM    849  C   LYS A 111      31.920  47.576  33.389  1.00 65.28           C  
ATOM    850  O   LYS A 111      30.728  47.343  33.173  1.00 64.80           O  
ATOM    851  CB  LYS A 111      33.288  49.461  32.528  1.00 69.83           C  
ATOM    852  CG  LYS A 111      33.481  50.960  32.496  1.00 72.45           C  
ATOM    853  CD  LYS A 111      34.139  51.380  31.196  1.00 75.79           C  
ATOM    854  CE  LYS A 111      34.254  52.889  31.091  1.00 76.87           C  
ATOM    855  NZ  LYS A 111      35.012  53.276  29.871  1.00 77.88           N  
ATOM    856  N   THR A 112      32.851  46.635  33.367  1.00 61.75           N  
ATOM    857  CA  THR A 112      32.513  45.250  33.094  1.00 57.19           C  
ATOM    858  C   THR A 112      33.338  44.324  33.986  1.00 51.47           C  
ATOM    859  O   THR A 112      34.484  43.981  33.671  1.00 49.62           O  
ATOM    860  CB  THR A 112      32.757  44.918  31.599  1.00 60.28           C  
ATOM    861  OG1 THR A 112      33.979  45.535  31.161  1.00 62.35           O  
ATOM    862  CG2 THR A 112      31.600  45.422  30.745  1.00 60.85           C  
ATOM    863  N   THR A 113      32.738  43.934  35.107  1.00 46.45           N  
ATOM    864  CA  THR A 113      33.390  43.057  36.074  1.00 40.89           C  
ATOM    865  C   THR A 113      33.724  41.688  35.509  1.00 38.84           C  
ATOM    866  O   THR A 113      33.010  41.152  34.657  1.00 39.45           O  
ATOM    867  CB  THR A 113      32.521  42.845  37.345  1.00 38.72           C  
ATOM    868  OG1 THR A 113      31.413  41.987  37.047  1.00 33.54           O  
ATOM    869  CG2 THR A 113      32.014  44.172  37.864  1.00 38.66           C  
ATOM    870  N   THR A 114      34.825  41.134  35.998  1.00 35.25           N  
ATOM    871  CA  THR A 114      35.282  39.820  35.595  1.00 31.97           C  
ATOM    872  C   THR A 114      34.129  38.838  35.759  1.00 30.15           C  
ATOM    873  O   THR A 114      33.945  37.930  34.948  1.00 29.91           O  
ATOM    874  CB  THR A 114      36.461  39.366  36.483  1.00 31.23           C  
ATOM    875  OG1 THR A 114      37.466  40.384  36.494  1.00 30.63           O  
ATOM    876  CG2 THR A 114      37.062  38.085  35.964  1.00 28.66           C  
ATOM    877  N   LYS A 115      33.348  39.021  36.816  1.00 28.91           N  
ATOM    878  CA  LYS A 115      32.230  38.129  37.064  1.00 29.58           C  
ATOM    879  C   LYS A 115      31.243  38.076  35.896  1.00 30.55           C  
ATOM    880  O   LYS A 115      30.827  36.992  35.490  1.00 28.39           O  
ATOM    881  CB  LYS A 115      31.484  38.542  38.325  1.00 28.44           C  
ATOM    882  CG  LYS A 115      30.307  37.642  38.603  1.00 29.13           C  
ATOM    883  CD  LYS A 115      29.132  38.403  39.166  1.00 33.18           C  
ATOM    884  CE  LYS A 115      28.658  39.495  38.230  1.00 32.23           C  
ATOM    885  NZ  LYS A 115      27.531  40.260  38.831  1.00 32.07           N  
ATOM    886  N   ASP A 116      30.861  39.244  35.369  1.00 31.65           N  
ATOM    887  CA  ASP A 116      29.915  39.311  34.251  1.00 32.28           C  
ATOM    888  C   ASP A 116      30.532  38.816  32.962  1.00 32.25           C  
ATOM    889  O   ASP A 116      29.891  38.102  32.197  1.00 32.43           O  
ATOM    890  CB  ASP A 116      29.410  40.735  34.028  1.00 33.37           C  
ATOM    891  CG  ASP A 116      28.550  41.225  35.152  1.00 35.86           C  
ATOM    892  OD1 ASP A 116      27.665  40.466  35.599  1.00 37.08           O  
ATOM    893  OD2 ASP A 116      28.754  42.378  35.582  1.00 38.74           O  
HETATM  894  N   MSE A 117      31.778  39.197  32.721  1.00 31.69           N  
HETATM  895  CA  MSE A 117      32.450  38.759  31.519  1.00 35.15           C  
HETATM  896  C   MSE A 117      32.564  37.260  31.481  1.00 34.61           C  
HETATM  897  O   MSE A 117      32.155  36.642  30.510  1.00 37.18           O  
HETATM  898  CB  MSE A 117      33.839  39.357  31.424  1.00 39.37           C  
HETATM  899  CG  MSE A 117      33.833  40.816  31.113  1.00 46.00           C  
HETATM  900 SE   MSE A 117      35.675  41.418  30.915  1.00 63.11          SE  
HETATM  901  CE  MSE A 117      35.375  43.207  30.235  1.00 52.44           C  
ATOM    902  N   LEU A 118      33.119  36.671  32.537  1.00 32.74           N  
ATOM    903  CA  LEU A 118      33.290  35.229  32.579  1.00 30.64           C  
ATOM    904  C   LEU A 118      31.964  34.517  32.444  1.00 31.30           C  
ATOM    905  O   LEU A 118      31.881  33.516  31.745  1.00 32.25           O  
ATOM    906  CB  LEU A 118      33.991  34.783  33.876  1.00 27.98           C  
ATOM    907  CG  LEU A 118      34.034  33.281  34.207  1.00 25.57           C  
ATOM    908  CD1 LEU A 118      34.683  32.483  33.078  1.00 22.37           C  
ATOM    909  CD2 LEU A 118      34.806  33.066  35.494  1.00 26.47           C  
ATOM    910  N   ALA A 119      30.926  35.023  33.103  1.00 32.17           N  
ATOM    911  CA  ALA A 119      29.614  34.380  33.037  1.00 34.16           C  
ATOM    912  C   ALA A 119      29.071  34.463  31.619  1.00 36.42           C  
ATOM    913  O   ALA A 119      28.367  33.567  31.159  1.00 35.87           O  
ATOM    914  CB  ALA A 119      28.648  35.037  34.008  1.00 32.79           C  
ATOM    915  N   HIS A 120      29.429  35.551  30.944  1.00 37.28           N  
ATOM    916  CA  HIS A 120      29.023  35.822  29.577  1.00 39.54           C  
ATOM    917  C   HIS A 120      29.686  34.852  28.589  1.00 40.62           C  
ATOM    918  O   HIS A 120      29.036  34.356  27.665  1.00 41.30           O  
ATOM    919  CB  HIS A 120      29.391  37.264  29.219  1.00 38.52           C  
ATOM    920  CG  HIS A 120      28.906  37.696  27.873  1.00 39.84           C  
ATOM    921  ND1 HIS A 120      27.567  37.796  27.563  1.00 41.54           N  
ATOM    922  CD2 HIS A 120      29.579  38.044  26.752  1.00 38.65           C  
ATOM    923  CE1 HIS A 120      27.438  38.187  26.308  1.00 41.47           C  
ATOM    924  NE2 HIS A 120      28.643  38.344  25.794  1.00 38.59           N  
ATOM    925  N   LEU A 121      30.977  34.593  28.777  1.00 40.02           N  
ATOM    926  CA  LEU A 121      31.687  33.671  27.898  1.00 40.12           C  
ATOM    927  C   LEU A 121      31.182  32.242  28.107  1.00 41.09           C  
ATOM    928  O   LEU A 121      31.061  31.469  27.166  1.00 41.20           O  
ATOM    929  CB  LEU A 121      33.190  33.707  28.165  1.00 37.37           C  
ATOM    930  CG  LEU A 121      33.953  35.014  27.980  1.00 37.96           C  
ATOM    931  CD1 LEU A 121      35.446  34.731  28.076  1.00 37.62           C  
ATOM    932  CD2 LEU A 121      33.628  35.621  26.630  1.00 39.30           C  
ATOM    933  N   LEU A 122      30.887  31.891  29.351  1.00 41.54           N  
ATOM    934  CA  LEU A 122      30.416  30.549  29.644  1.00 42.33           C  
ATOM    935  C   LEU A 122      29.015  30.328  29.101  1.00 42.67           C  
ATOM    936  O   LEU A 122      28.638  29.205  28.779  1.00 42.74           O  
ATOM    937  CB  LEU A 122      30.453  30.289  31.153  1.00 41.50           C  
ATOM    938  CG  LEU A 122      31.866  30.211  31.738  1.00 41.72           C  
ATOM    939  CD1 LEU A 122      31.812  29.895  33.234  1.00 39.75           C  
ATOM    940  CD2 LEU A 122      32.647  29.135  30.993  1.00 41.11           C  
ATOM    941  N   SER A 123      28.255  31.410  28.987  1.00 43.78           N  
ATOM    942  CA  SER A 123      26.889  31.344  28.475  1.00 44.25           C  
ATOM    943  C   SER A 123      26.833  30.895  27.014  1.00 45.35           C  
ATOM    944  O   SER A 123      25.782  30.486  26.522  1.00 45.07           O  
ATOM    945  CB  SER A 123      26.212  32.707  28.602  1.00 41.61           C  
ATOM    946  OG  SER A 123      25.764  32.931  29.920  1.00 43.78           O  
ATOM    947  N   THR A 124      27.963  30.975  26.321  1.00 43.70           N  
ATOM    948  CA  THR A 124      28.002  30.578  24.931  1.00 43.07           C  
ATOM    949  C   THR A 124      27.869  29.070  24.755  1.00 44.45           C  
ATOM    950  O   THR A 124      27.375  28.608  23.726  1.00 47.44           O  
ATOM    951  CB  THR A 124      29.291  31.042  24.269  1.00 40.94           C  
ATOM    952  OG1 THR A 124      30.359  30.154  24.612  1.00 43.42           O  
ATOM    953  CG2 THR A 124      29.629  32.424  24.737  1.00 39.78           C  
ATOM    954  N   ARG A 125      28.292  28.299  25.752  1.00 43.75           N  
ATOM    955  CA  ARG A 125      28.216  26.842  25.659  1.00 43.75           C  
ATOM    956  C   ARG A 125      27.351  26.207  26.712  1.00 42.19           C  
ATOM    957  O   ARG A 125      26.787  25.140  26.492  1.00 43.19           O  
ATOM    958  CB  ARG A 125      29.598  26.196  25.808  1.00 46.58           C  
ATOM    959  CG  ARG A 125      30.536  26.332  24.644  1.00 52.09           C  
ATOM    960  CD  ARG A 125      31.845  25.641  24.976  1.00 55.42           C  
ATOM    961  NE  ARG A 125      31.663  24.225  25.298  1.00 59.10           N  
ATOM    962  CZ  ARG A 125      31.597  23.242  24.400  1.00 60.10           C  
ATOM    963  NH1 ARG A 125      31.703  23.506  23.097  1.00 59.48           N  
ATOM    964  NH2 ARG A 125      31.416  21.989  24.807  1.00 59.06           N  
ATOM    965  N   TYR A 126      27.257  26.850  27.866  1.00 41.22           N  
ATOM    966  CA  TYR A 126      26.522  26.266  28.975  1.00 38.16           C  
ATOM    967  C   TYR A 126      25.424  27.110  29.562  1.00 37.39           C  
ATOM    968  O   TYR A 126      25.367  28.315  29.357  1.00 35.54           O  
ATOM    969  CB  TYR A 126      27.487  25.947  30.108  1.00 37.38           C  
ATOM    970  CG  TYR A 126      28.732  25.199  29.702  1.00 38.72           C  
ATOM    971  CD1 TYR A 126      28.732  23.811  29.615  1.00 37.63           C  
ATOM    972  CD2 TYR A 126      29.918  25.876  29.448  1.00 36.92           C  
ATOM    973  CE1 TYR A 126      29.879  23.121  29.296  1.00 36.61           C  
ATOM    974  CE2 TYR A 126      31.065  25.190  29.126  1.00 36.37           C  
ATOM    975  CZ  TYR A 126      31.039  23.808  29.054  1.00 37.30           C  
ATOM    976  OH  TYR A 126      32.181  23.105  28.754  1.00 39.24           O  
ATOM    977  N   LYS A 127      24.551  26.442  30.307  1.00 40.11           N  
ATOM    978  CA  LYS A 127      23.484  27.115  31.019  1.00 42.49           C  
ATOM    979  C   LYS A 127      24.259  27.687  32.203  1.00 42.24           C  
ATOM    980  O   LYS A 127      24.675  26.947  33.100  1.00 40.94           O  
ATOM    981  CB  LYS A 127      22.446  26.112  31.525  1.00 44.85           C  
ATOM    982  CG  LYS A 127      21.629  25.438  30.451  1.00 51.96           C  
ATOM    983  CD  LYS A 127      20.592  24.506  31.086  1.00 56.71           C  
ATOM    984  CE  LYS A 127      19.843  23.667  30.048  1.00 58.05           C  
ATOM    985  NZ  LYS A 127      18.922  22.691  30.705  1.00 60.33           N  
ATOM    986  N   THR A 128      24.484  28.992  32.203  1.00 41.30           N  
ATOM    987  CA  THR A 128      25.241  29.574  33.292  1.00 43.01           C  
ATOM    988  C   THR A 128      24.469  30.655  34.031  1.00 41.61           C  
ATOM    989  O   THR A 128      23.793  31.470  33.416  1.00 44.06           O  
ATOM    990  CB  THR A 128      26.587  30.150  32.776  1.00 42.96           C  
ATOM    991  OG1 THR A 128      26.358  31.383  32.091  1.00 45.88           O  
ATOM    992  CG2 THR A 128      27.228  29.188  31.797  1.00 41.14           C  
ATOM    993  N   TYR A 129      24.558  30.636  35.357  1.00 40.51           N  
ATOM    994  CA  TYR A 129      23.903  31.632  36.187  1.00 38.80           C  
ATOM    995  C   TYR A 129      25.008  32.379  36.934  1.00 38.47           C  
ATOM    996  O   TYR A 129      26.119  31.877  37.071  1.00 39.96           O  
ATOM    997  CB  TYR A 129      22.952  30.969  37.174  1.00 38.38           C  
ATOM    998  CG  TYR A 129      22.081  31.956  37.907  1.00 39.26           C  
ATOM    999  CD1 TYR A 129      21.300  32.868  37.208  1.00 40.43           C  
ATOM   1000  CD2 TYR A 129      22.036  31.980  39.294  1.00 40.37           C  
ATOM   1001  CE1 TYR A 129      20.497  33.774  37.863  1.00 39.65           C  
ATOM   1002  CE2 TYR A 129      21.234  32.887  39.963  1.00 42.40           C  
ATOM   1003  CZ  TYR A 129      20.466  33.783  39.239  1.00 41.87           C  
ATOM   1004  OH  TYR A 129      19.673  34.695  39.893  1.00 41.26           O  
ATOM   1005  N   LYS A 130      24.710  33.573  37.422  1.00 36.55           N  
ATOM   1006  CA  LYS A 130      25.719  34.354  38.114  1.00 35.87           C  
ATOM   1007  C   LYS A 130      25.153  35.249  39.206  1.00 35.46           C  
ATOM   1008  O   LYS A 130      23.939  35.381  39.367  1.00 37.25           O  
ATOM   1009  CB  LYS A 130      26.453  35.228  37.105  1.00 35.52           C  
ATOM   1010  CG  LYS A 130      25.585  36.355  36.536  1.00 35.40           C  
ATOM   1011  CD  LYS A 130      26.264  36.991  35.331  1.00 37.12           C  
ATOM   1012  CE  LYS A 130      25.308  37.837  34.492  1.00 38.15           C  
ATOM   1013  NZ  LYS A 130      25.257  39.237  34.941  1.00 38.60           N  
ATOM   1014  N   THR A 131      26.056  35.869  39.952  1.00 34.07           N  
ATOM   1015  CA  THR A 131      25.671  36.786  41.010  1.00 32.38           C  
ATOM   1016  C   THR A 131      24.974  37.965  40.350  1.00 30.92           C  
ATOM   1017  O   THR A 131      25.495  38.563  39.414  1.00 28.33           O  
ATOM   1018  CB  THR A 131      26.893  37.337  41.779  1.00 31.40           C  
ATOM   1019  OG1 THR A 131      27.629  36.260  42.365  1.00 30.65           O  
ATOM   1020  CG2 THR A 131      26.436  38.289  42.876  1.00 31.69           C  
ATOM   1021  N   GLN A 132      23.787  38.285  40.832  1.00 30.76           N  
ATOM   1022  CA  GLN A 132      23.050  39.406  40.285  1.00 32.48           C  
ATOM   1023  C   GLN A 132      23.445  40.635  41.099  1.00 32.71           C  
ATOM   1024  O   GLN A 132      23.598  40.569  42.325  1.00 31.48           O  
ATOM   1025  CB  GLN A 132      21.541  39.156  40.387  1.00 32.44           C  
ATOM   1026  CG  GLN A 132      21.063  37.856  39.723  1.00 33.30           C  
ATOM   1027  CD  GLN A 132      21.284  37.834  38.209  1.00 34.89           C  
ATOM   1028  OE1 GLN A 132      20.797  38.699  37.490  1.00 33.92           O  
ATOM   1029  NE2 GLN A 132      22.018  36.834  37.727  1.00 35.98           N  
ATOM   1030  N   GLY A 133      23.647  41.748  40.407  1.00 32.54           N  
ATOM   1031  CA  GLY A 133      24.015  42.969  41.097  1.00 33.98           C  
ATOM   1032  C   GLY A 133      25.253  42.808  41.948  1.00 35.74           C  
ATOM   1033  O   GLY A 133      26.284  42.325  41.471  1.00 37.74           O  
ATOM   1034  N   ASN A 134      25.149  43.207  43.210  1.00 35.69           N  
ATOM   1035  CA  ASN A 134      26.271  43.119  44.139  1.00 34.90           C  
ATOM   1036  C   ASN A 134      25.975  42.148  45.290  1.00 32.80           C  
ATOM   1037  O   ASN A 134      26.445  42.345  46.415  1.00 30.55           O  
ATOM   1038  CB  ASN A 134      26.571  44.513  44.699  1.00 36.79           C  
ATOM   1039  CG  ASN A 134      25.550  44.956  45.732  1.00 39.39           C  
ATOM   1040  OD1 ASN A 134      24.400  44.507  45.723  1.00 39.99           O  
ATOM   1041  ND2 ASN A 134      25.962  45.848  46.625  1.00 39.95           N  
ATOM   1042  N   TYR A 135      25.184  41.113  44.998  1.00 31.30           N  
ATOM   1043  CA  TYR A 135      24.814  40.088  45.979  1.00 32.31           C  
ATOM   1044  C   TYR A 135      26.005  39.157  46.194  1.00 30.88           C  
ATOM   1045  O   TYR A 135      25.909  37.958  45.962  1.00 30.69           O  
ATOM   1046  CB  TYR A 135      23.617  39.272  45.466  1.00 33.37           C  
ATOM   1047  CG  TYR A 135      22.257  39.838  45.819  1.00 36.03           C  
ATOM   1048  CD1 TYR A 135      21.228  39.002  46.245  1.00 37.39           C  
ATOM   1049  CD2 TYR A 135      22.006  41.209  45.761  1.00 37.68           C  
ATOM   1050  CE1 TYR A 135      19.995  39.512  46.612  1.00 38.80           C  
ATOM   1051  CE2 TYR A 135      20.778  41.728  46.122  1.00 36.85           C  
ATOM   1052  CZ  TYR A 135      19.774  40.877  46.550  1.00 38.76           C  
ATOM   1053  OH  TYR A 135      18.552  41.388  46.930  1.00 37.40           O  
ATOM   1054  N   ASN A 136      27.108  39.720  46.670  1.00 28.98           N  
ATOM   1055  CA  ASN A 136      28.350  38.974  46.846  1.00 28.36           C  
ATOM   1056  C   ASN A 136      28.873  38.743  48.267  1.00 26.67           C  
ATOM   1057  O   ASN A 136      30.056  38.517  48.435  1.00 21.65           O  
ATOM   1058  CB  ASN A 136      29.452  39.669  46.046  1.00 29.88           C  
ATOM   1059  CG  ASN A 136      29.815  41.026  46.628  1.00 30.59           C  
ATOM   1060  OD1 ASN A 136      29.277  41.421  47.655  1.00 30.57           O  
ATOM   1061  ND2 ASN A 136      30.732  41.739  45.983  1.00 31.65           N  
ATOM   1062  N   ASN A 137      28.023  38.823  49.282  1.00 25.95           N  
ATOM   1063  CA  ASN A 137      28.505  38.599  50.641  1.00 27.61           C  
ATOM   1064  C   ASN A 137      27.854  37.379  51.279  1.00 27.73           C  
ATOM   1065  O   ASN A 137      27.279  36.551  50.577  1.00 29.67           O  
ATOM   1066  CB  ASN A 137      28.296  39.844  51.524  1.00 27.48           C  
ATOM   1067  CG  ASN A 137      26.833  40.259  51.661  1.00 27.39           C  
ATOM   1068  OD1 ASN A 137      25.902  39.555  51.261  1.00 23.87           O  
ATOM   1069  ND2 ASN A 137      26.632  41.420  52.248  1.00 30.71           N  
ATOM   1070  N   GLU A 138      27.940  37.275  52.602  1.00 28.53           N  
ATOM   1071  CA  GLU A 138      27.368  36.143  53.324  1.00 30.59           C  
ATOM   1072  C   GLU A 138      25.847  35.994  53.178  1.00 29.76           C  
ATOM   1073  O   GLU A 138      25.295  34.986  53.567  1.00 31.10           O  
ATOM   1074  CB  GLU A 138      27.748  36.200  54.803  1.00 34.82           C  
ATOM   1075  CG  GLU A 138      27.099  37.313  55.594  1.00 40.19           C  
ATOM   1076  CD  GLU A 138      27.792  38.654  55.414  1.00 47.87           C  
ATOM   1077  OE1 GLU A 138      28.647  38.785  54.503  1.00 48.37           O  
ATOM   1078  OE2 GLU A 138      27.475  39.582  56.194  1.00 51.42           O  
ATOM   1079  N   ILE A 139      25.173  36.994  52.623  1.00 28.96           N  
ATOM   1080  CA  ILE A 139      23.732  36.891  52.391  1.00 29.48           C  
ATOM   1081  C   ILE A 139      23.483  36.691  50.883  1.00 28.66           C  
ATOM   1082  O   ILE A 139      22.712  35.820  50.480  1.00 30.14           O  
ATOM   1083  CB  ILE A 139      22.948  38.177  52.826  1.00 30.21           C  
ATOM   1084  CG1 ILE A 139      22.833  38.275  54.347  1.00 29.63           C  
ATOM   1085  CG2 ILE A 139      21.560  38.143  52.236  1.00 28.64           C  
ATOM   1086  CD1 ILE A 139      24.138  38.493  55.043  1.00 32.93           C  
ATOM   1087  N   GLY A 140      24.160  37.507  50.074  1.00 27.46           N  
ATOM   1088  CA  GLY A 140      24.022  37.481  48.628  1.00 26.92           C  
ATOM   1089  C   GLY A 140      24.441  36.210  47.926  1.00 29.13           C  
ATOM   1090  O   GLY A 140      23.712  35.689  47.093  1.00 27.54           O  
ATOM   1091  N   LEU A 141      25.619  35.699  48.259  1.00 29.52           N  
ATOM   1092  CA  LEU A 141      26.093  34.474  47.635  1.00 29.64           C  
ATOM   1093  C   LEU A 141      25.101  33.332  47.917  1.00 28.77           C  
ATOM   1094  O   LEU A 141      24.598  32.692  46.996  1.00 28.94           O  
ATOM   1095  CB  LEU A 141      27.502  34.151  48.145  1.00 29.74           C  
ATOM   1096  CG  LEU A 141      28.266  33.063  47.395  1.00 32.01           C  
ATOM   1097  CD1 LEU A 141      29.746  33.373  47.424  1.00 31.92           C  
ATOM   1098  CD2 LEU A 141      27.959  31.712  48.002  1.00 30.89           C  
ATOM   1099  N   PRO A 142      24.796  33.077  49.196  1.00 26.50           N  
ATOM   1100  CA  PRO A 142      23.852  32.006  49.516  1.00 28.02           C  
ATOM   1101  C   PRO A 142      22.573  32.188  48.694  1.00 29.49           C  
ATOM   1102  O   PRO A 142      22.030  31.241  48.136  1.00 29.85           O  
ATOM   1103  CB  PRO A 142      23.593  32.211  51.012  1.00 28.37           C  
ATOM   1104  CG  PRO A 142      24.842  32.864  51.492  1.00 25.90           C  
ATOM   1105  CD  PRO A 142      25.169  33.830  50.406  1.00 24.97           C  
ATOM   1106  N   TYR A 143      22.101  33.428  48.633  1.00 29.96           N  
ATOM   1107  CA  TYR A 143      20.891  33.768  47.898  1.00 29.07           C  
ATOM   1108  C   TYR A 143      21.049  33.423  46.423  1.00 28.22           C  
ATOM   1109  O   TYR A 143      20.188  32.776  45.842  1.00 28.88           O  
ATOM   1110  CB  TYR A 143      20.585  35.268  48.043  1.00 28.78           C  
ATOM   1111  CG  TYR A 143      19.302  35.699  47.364  1.00 28.40           C  
ATOM   1112  CD1 TYR A 143      18.084  35.684  48.043  1.00 28.85           C  
ATOM   1113  CD2 TYR A 143      19.308  36.129  46.041  1.00 29.69           C  
ATOM   1114  CE1 TYR A 143      16.920  36.089  47.427  1.00 27.34           C  
ATOM   1115  CE2 TYR A 143      18.151  36.531  45.415  1.00 29.88           C  
ATOM   1116  CZ  TYR A 143      16.959  36.512  46.110  1.00 30.86           C  
ATOM   1117  OH  TYR A 143      15.810  36.905  45.468  1.00 31.65           O  
ATOM   1118  N   THR A 144      22.148  33.877  45.825  1.00 27.99           N  
ATOM   1119  CA  THR A 144      22.433  33.606  44.427  1.00 28.82           C  
ATOM   1120  C   THR A 144      22.372  32.103  44.175  1.00 29.48           C  
ATOM   1121  O   THR A 144      21.750  31.652  43.218  1.00 29.39           O  
ATOM   1122  CB  THR A 144      23.826  34.103  44.025  1.00 28.29           C  
ATOM   1123  OG1 THR A 144      23.970  35.478  44.377  1.00 30.96           O  
ATOM   1124  CG2 THR A 144      24.019  33.972  42.536  1.00 29.24           C  
ATOM   1125  N   VAL A 145      23.011  31.331  45.044  1.00 29.76           N  
ATOM   1126  CA  VAL A 145      23.015  29.880  44.909  1.00 32.35           C  
ATOM   1127  C   VAL A 145      21.594  29.339  44.768  1.00 34.19           C  
ATOM   1128  O   VAL A 145      21.245  28.696  43.774  1.00 34.15           O  
ATOM   1129  CB  VAL A 145      23.662  29.194  46.147  1.00 31.21           C  
ATOM   1130  CG1 VAL A 145      23.505  27.669  46.041  1.00 28.30           C  
ATOM   1131  CG2 VAL A 145      25.125  29.600  46.271  1.00 25.90           C  
ATOM   1132  N   LEU A 146      20.774  29.617  45.771  1.00 35.46           N  
ATOM   1133  CA  LEU A 146      19.405  29.126  45.797  1.00 35.47           C  
ATOM   1134  C   LEU A 146      18.475  29.592  44.687  1.00 35.73           C  
ATOM   1135  O   LEU A 146      17.454  28.959  44.444  1.00 37.38           O  
ATOM   1136  CB  LEU A 146      18.798  29.423  47.161  1.00 35.96           C  
ATOM   1137  CG  LEU A 146      19.576  28.676  48.248  1.00 34.99           C  
ATOM   1138  CD1 LEU A 146      19.262  29.210  49.623  1.00 32.74           C  
ATOM   1139  CD2 LEU A 146      19.246  27.202  48.133  1.00 33.74           C  
ATOM   1140  N   HIS A 147      18.827  30.672  44.000  1.00 36.22           N  
ATOM   1141  CA  HIS A 147      17.989  31.189  42.920  1.00 39.75           C  
ATOM   1142  C   HIS A 147      18.490  30.728  41.569  1.00 40.55           C  
ATOM   1143  O   HIS A 147      18.098  31.239  40.523  1.00 40.86           O  
ATOM   1144  CB  HIS A 147      17.946  32.719  42.966  1.00 41.59           C  
ATOM   1145  CG  HIS A 147      16.929  33.258  43.921  1.00 45.22           C  
ATOM   1146  ND1 HIS A 147      15.792  33.913  43.501  1.00 46.15           N  
ATOM   1147  CD2 HIS A 147      16.858  33.203  45.273  1.00 45.91           C  
ATOM   1148  CE1 HIS A 147      15.063  34.239  44.554  1.00 47.06           C  
ATOM   1149  NE2 HIS A 147      15.687  33.820  45.640  1.00 47.10           N  
HETATM 1150  N   MSE A 148      19.382  29.756  41.614  1.00 42.59           N  
HETATM 1151  CA  MSE A 148      19.965  29.178  40.417  1.00 43.30           C  
HETATM 1152  C   MSE A 148      18.879  28.427  39.648  1.00 42.69           C  
HETATM 1153  O   MSE A 148      18.223  27.541  40.188  1.00 40.08           O  
HETATM 1154  CB  MSE A 148      21.098  28.244  40.856  1.00 45.59           C  
HETATM 1155  CG  MSE A 148      21.584  27.214  39.888  1.00 47.56           C  
HETATM 1156 SE   MSE A 148      23.263  26.400  40.638  1.00 57.71          SE  
HETATM 1157  CE  MSE A 148      22.670  25.678  42.369  1.00 49.01           C  
ATOM   1158  N   PRO A 149      18.666  28.791  38.378  1.00 43.05           N  
ATOM   1159  CA  PRO A 149      17.653  28.134  37.546  1.00 44.52           C  
ATOM   1160  C   PRO A 149      17.927  26.634  37.470  1.00 46.58           C  
ATOM   1161  O   PRO A 149      19.075  26.201  37.517  1.00 45.94           O  
ATOM   1162  CB  PRO A 149      17.833  28.804  36.186  1.00 43.72           C  
ATOM   1163  CG  PRO A 149      18.402  30.145  36.530  1.00 43.68           C  
ATOM   1164  CD  PRO A 149      19.394  29.809  37.607  1.00 43.17           C  
ATOM   1165  N   GLU A 150      16.873  25.841  37.348  1.00 48.74           N  
ATOM   1166  CA  GLU A 150      17.036  24.399  37.249  1.00 50.06           C  
ATOM   1167  C   GLU A 150      17.884  24.099  36.015  1.00 48.46           C  
ATOM   1168  O   GLU A 150      17.701  24.709  34.960  1.00 46.59           O  
ATOM   1169  CB  GLU A 150      15.664  23.723  37.131  1.00 53.59           C  
ATOM   1170  CG  GLU A 150      15.682  22.188  37.081  1.00 59.32           C  
ATOM   1171  CD  GLU A 150      16.275  21.549  38.337  1.00 62.72           C  
ATOM   1172  OE1 GLU A 150      16.018  22.051  39.454  1.00 64.28           O  
ATOM   1173  OE2 GLU A 150      16.987  20.530  38.205  1.00 65.15           O  
ATOM   1174  N   GLY A 151      18.834  23.181  36.163  1.00 47.21           N  
ATOM   1175  CA  GLY A 151      19.686  22.815  35.045  1.00 45.40           C  
ATOM   1176  C   GLY A 151      20.952  23.629  34.830  1.00 44.46           C  
ATOM   1177  O   GLY A 151      21.636  23.441  33.827  1.00 45.35           O  
ATOM   1178  N   THR A 152      21.278  24.526  35.754  1.00 41.33           N  
ATOM   1179  CA  THR A 152      22.479  25.342  35.620  1.00 39.99           C  
ATOM   1180  C   THR A 152      23.739  24.471  35.564  1.00 39.00           C  
ATOM   1181  O   THR A 152      23.890  23.535  36.348  1.00 39.03           O  
ATOM   1182  CB  THR A 152      22.625  26.316  36.809  1.00 40.02           C  
ATOM   1183  OG1 THR A 152      21.480  27.172  36.875  1.00 43.28           O  
ATOM   1184  CG2 THR A 152      23.875  27.165  36.650  1.00 40.36           C  
ATOM   1185  N   GLU A 153      24.650  24.788  34.653  1.00 36.56           N  
ATOM   1186  CA  GLU A 153      25.886  24.030  34.530  1.00 36.82           C  
ATOM   1187  C   GLU A 153      27.065  24.813  35.081  1.00 36.27           C  
ATOM   1188  O   GLU A 153      27.976  24.235  35.674  1.00 37.11           O  
ATOM   1189  CB  GLU A 153      26.136  23.664  33.068  1.00 37.15           C  
ATOM   1190  CG  GLU A 153      25.057  22.753  32.495  1.00 40.10           C  
ATOM   1191  CD  GLU A 153      25.215  22.494  31.014  1.00 41.28           C  
ATOM   1192  OE1 GLU A 153      25.111  23.455  30.224  1.00 44.40           O  
ATOM   1193  OE2 GLU A 153      25.445  21.326  30.644  1.00 42.32           O  
ATOM   1194  N   LYS A 154      27.054  26.126  34.887  1.00 34.33           N  
ATOM   1195  CA  LYS A 154      28.132  26.956  35.392  1.00 31.97           C  
ATOM   1196  C   LYS A 154      27.560  28.078  36.237  1.00 32.51           C  
ATOM   1197  O   LYS A 154      26.678  28.819  35.800  1.00 33.15           O  
ATOM   1198  CB  LYS A 154      28.954  27.555  34.255  1.00 29.54           C  
ATOM   1199  CG  LYS A 154      29.397  26.572  33.204  1.00 29.37           C  
ATOM   1200  CD  LYS A 154      30.322  25.500  33.742  1.00 31.73           C  
ATOM   1201  CE  LYS A 154      30.650  24.480  32.637  1.00 29.52           C  
ATOM   1202  NZ  LYS A 154      31.754  23.546  32.986  1.00 27.60           N  
ATOM   1203  N   LEU A 155      28.067  28.185  37.460  1.00 30.95           N  
ATOM   1204  CA  LEU A 155      27.641  29.208  38.398  1.00 27.03           C  
ATOM   1205  C   LEU A 155      28.824  30.109  38.714  1.00 26.32           C  
ATOM   1206  O   LEU A 155      29.811  29.669  39.309  1.00 25.77           O  
ATOM   1207  CB  LEU A 155      27.134  28.561  39.685  1.00 27.72           C  
ATOM   1208  CG  LEU A 155      26.749  29.548  40.786  1.00 25.77           C  
ATOM   1209  CD1 LEU A 155      25.642  30.454  40.297  1.00 24.74           C  
ATOM   1210  CD2 LEU A 155      26.312  28.785  42.004  1.00 24.83           C  
ATOM   1211  N   VAL A 156      28.736  31.368  38.302  1.00 25.32           N  
ATOM   1212  CA  VAL A 156      29.822  32.306  38.569  1.00 25.95           C  
ATOM   1213  C   VAL A 156      29.444  33.164  39.763  1.00 26.63           C  
ATOM   1214  O   VAL A 156      28.507  33.949  39.692  1.00 25.43           O  
ATOM   1215  CB  VAL A 156      30.092  33.202  37.362  1.00 27.05           C  
ATOM   1216  CG1 VAL A 156      31.250  34.122  37.663  1.00 26.17           C  
ATOM   1217  CG2 VAL A 156      30.383  32.346  36.134  1.00 23.21           C  
ATOM   1218  N   LEU A 157      30.166  32.980  40.868  1.00 27.66           N  
ATOM   1219  CA  LEU A 157      29.908  33.716  42.109  1.00 26.15           C  
ATOM   1220  C   LEU A 157      30.960  34.757  42.457  1.00 26.19           C  
ATOM   1221  O   LEU A 157      32.129  34.435  42.643  1.00 29.81           O  
ATOM   1222  CB  LEU A 157      29.810  32.759  43.294  1.00 22.78           C  
ATOM   1223  CG  LEU A 157      28.761  31.651  43.279  1.00 25.03           C  
ATOM   1224  CD1 LEU A 157      28.989  30.758  44.491  1.00 22.78           C  
ATOM   1225  CD2 LEU A 157      27.353  32.247  43.273  1.00 20.28           C  
ATOM   1226  N   GLU A 158      30.537  36.010  42.550  1.00 26.78           N  
ATOM   1227  CA  GLU A 158      31.442  37.077  42.941  1.00 28.06           C  
ATOM   1228  C   GLU A 158      31.466  37.071  44.469  1.00 25.57           C  
ATOM   1229  O   GLU A 158      30.456  36.805  45.104  1.00 22.89           O  
ATOM   1230  CB  GLU A 158      30.943  38.420  42.426  1.00 28.92           C  
ATOM   1231  CG  GLU A 158      31.706  39.599  42.990  1.00 31.48           C  
ATOM   1232  CD  GLU A 158      31.268  40.921  42.380  1.00 35.20           C  
ATOM   1233  OE1 GLU A 158      31.529  41.134  41.178  1.00 37.35           O  
ATOM   1234  OE2 GLU A 158      30.655  41.738  43.098  1.00 34.10           O  
HETATM 1235  N   MSE A 159      32.623  37.348  45.055  1.00 26.22           N  
HETATM 1236  CA  MSE A 159      32.739  37.339  46.509  1.00 27.18           C  
HETATM 1237  C   MSE A 159      33.440  38.590  46.984  1.00 27.10           C  
HETATM 1238  O   MSE A 159      34.603  38.802  46.650  1.00 29.66           O  
HETATM 1239  CB  MSE A 159      33.539  36.109  47.002  1.00 26.32           C  
HETATM 1240  CG  MSE A 159      33.093  34.766  46.460  1.00 28.16           C  
HETATM 1241 SE   MSE A 159      34.224  33.301  47.182  1.00 38.86          SE  
HETATM 1242  CE  MSE A 159      33.003  31.741  46.754  1.00 23.72           C  
ATOM   1243  N   GLY A 160      32.745  39.412  47.765  1.00 27.38           N  
ATOM   1244  CA  GLY A 160      33.356  40.625  48.276  1.00 30.26           C  
ATOM   1245  C   GLY A 160      33.791  40.424  49.712  1.00 32.77           C  
ATOM   1246  O   GLY A 160      33.593  39.360  50.280  1.00 33.02           O  
ATOM   1247  N   GLN A 161      34.398  41.439  50.308  1.00 34.95           N  
ATOM   1248  CA  GLN A 161      34.819  41.328  51.692  1.00 37.53           C  
ATOM   1249  C   GLN A 161      34.830  42.688  52.353  1.00 41.07           C  
ATOM   1250  O   GLN A 161      35.268  43.665  51.757  1.00 41.85           O  
ATOM   1251  CB  GLN A 161      36.215  40.722  51.789  1.00 35.73           C  
ATOM   1252  CG  GLN A 161      37.270  41.495  51.018  1.00 33.56           C  
ATOM   1253  CD  GLN A 161      38.682  41.051  51.343  1.00 32.63           C  
ATOM   1254  OE1 GLN A 161      38.894  39.991  51.928  1.00 33.47           O  
ATOM   1255  NE2 GLN A 161      39.657  41.857  50.956  1.00 29.60           N  
ATOM   1256  N   ASP A 162      34.340  42.748  53.585  1.00 43.98           N  
ATOM   1257  CA  ASP A 162      34.328  43.989  54.338  1.00 45.88           C  
ATOM   1258  C   ASP A 162      35.353  43.857  55.448  1.00 47.72           C  
ATOM   1259  O   ASP A 162      36.050  44.812  55.789  1.00 48.85           O  
ATOM   1260  CB  ASP A 162      32.945  44.243  54.934  1.00 46.59           C  
ATOM   1261  CG  ASP A 162      31.969  44.784  53.917  1.00 49.34           C  
ATOM   1262  OD1 ASP A 162      32.345  45.732  53.199  1.00 51.21           O  
ATOM   1263  OD2 ASP A 162      30.831  44.278  53.834  1.00 51.66           O  
ATOM   1264  N   HIS A 163      35.436  42.649  55.999  1.00 47.77           N  
ATOM   1265  CA  HIS A 163      36.369  42.333  57.075  1.00 47.52           C  
ATOM   1266  C   HIS A 163      37.174  41.108  56.679  1.00 45.21           C  
ATOM   1267  O   HIS A 163      36.682  40.253  55.942  1.00 45.34           O  
ATOM   1268  CB  HIS A 163      35.622  41.996  58.363  1.00 50.69           C  
ATOM   1269  CG  HIS A 163      34.684  43.062  58.822  1.00 56.27           C  
ATOM   1270  ND1 HIS A 163      35.115  44.303  59.243  1.00 57.34           N  
ATOM   1271  CD2 HIS A 163      33.336  43.064  58.947  1.00 57.68           C  
ATOM   1272  CE1 HIS A 163      34.069  45.022  59.610  1.00 59.41           C  
ATOM   1273  NE2 HIS A 163      32.977  44.294  59.440  1.00 58.32           N  
ATOM   1274  N   LEU A 164      38.399  41.021  57.184  1.00 40.35           N  
ATOM   1275  CA  LEU A 164      39.251  39.885  56.898  1.00 37.75           C  
ATOM   1276  C   LEU A 164      38.516  38.633  57.355  1.00 35.75           C  
ATOM   1277  O   LEU A 164      37.944  38.609  58.438  1.00 36.17           O  
ATOM   1278  CB  LEU A 164      40.572  40.017  57.648  1.00 38.34           C  
ATOM   1279  CG  LEU A 164      41.556  38.861  57.449  1.00 39.37           C  
ATOM   1280  CD1 LEU A 164      42.010  38.834  55.998  1.00 37.83           C  
ATOM   1281  CD2 LEU A 164      42.758  39.032  58.370  1.00 35.19           C  
ATOM   1282  N   GLY A 165      38.517  37.599  56.524  1.00 34.43           N  
ATOM   1283  CA  GLY A 165      37.830  36.373  56.875  1.00 31.41           C  
ATOM   1284  C   GLY A 165      36.488  36.219  56.179  1.00 32.41           C  
ATOM   1285  O   GLY A 165      35.889  35.150  56.203  1.00 31.22           O  
ATOM   1286  N   ASP A 166      36.000  37.280  55.552  1.00 31.81           N  
ATOM   1287  CA  ASP A 166      34.720  37.194  54.875  1.00 32.88           C  
ATOM   1288  C   ASP A 166      34.781  36.263  53.691  1.00 32.46           C  
ATOM   1289  O   ASP A 166      33.861  35.487  53.464  1.00 32.81           O  
ATOM   1290  CB  ASP A 166      34.256  38.567  54.401  1.00 37.45           C  
ATOM   1291  CG  ASP A 166      33.775  39.437  55.534  1.00 39.21           C  
ATOM   1292  OD1 ASP A 166      33.286  38.868  56.537  1.00 40.49           O  
ATOM   1293  OD2 ASP A 166      33.871  40.678  55.408  1.00 39.86           O  
ATOM   1294  N   ILE A 167      35.868  36.350  52.931  1.00 30.22           N  
ATOM   1295  CA  ILE A 167      36.046  35.508  51.758  1.00 29.10           C  
ATOM   1296  C   ILE A 167      36.330  34.054  52.150  1.00 29.25           C  
ATOM   1297  O   ILE A 167      35.898  33.120  51.473  1.00 29.68           O  
ATOM   1298  CB  ILE A 167      37.153  36.077  50.861  1.00 27.58           C  
ATOM   1299  CG1 ILE A 167      36.671  37.416  50.270  1.00 27.14           C  
ATOM   1300  CG2 ILE A 167      37.521  35.078  49.794  1.00 24.76           C  
ATOM   1301  CD1 ILE A 167      37.551  38.020  49.194  1.00 26.24           C  
ATOM   1302  N   HIS A 168      37.018  33.862  53.269  1.00 28.41           N  
ATOM   1303  CA  HIS A 168      37.306  32.514  53.747  1.00 28.86           C  
ATOM   1304  C   HIS A 168      35.992  31.756  53.947  1.00 27.29           C  
ATOM   1305  O   HIS A 168      35.864  30.604  53.562  1.00 27.17           O  
ATOM   1306  CB  HIS A 168      38.075  32.560  55.079  1.00 28.76           C  
ATOM   1307  CG  HIS A 168      38.173  31.229  55.754  1.00 30.98           C  
ATOM   1308  ND1 HIS A 168      39.123  30.291  55.414  1.00 33.14           N  
ATOM   1309  CD2 HIS A 168      37.356  30.625  56.650  1.00 31.37           C  
ATOM   1310  CE1 HIS A 168      38.881  29.166  56.063  1.00 33.30           C  
ATOM   1311  NE2 HIS A 168      37.813  29.342  56.818  1.00 31.86           N  
ATOM   1312  N   LEU A 169      35.016  32.418  54.553  1.00 27.52           N  
ATOM   1313  CA  LEU A 169      33.721  31.793  54.804  1.00 28.20           C  
ATOM   1314  C   LEU A 169      32.995  31.459  53.514  1.00 28.06           C  
ATOM   1315  O   LEU A 169      32.418  30.388  53.371  1.00 27.58           O  
ATOM   1316  CB  LEU A 169      32.841  32.713  55.661  1.00 28.78           C  
ATOM   1317  CG  LEU A 169      31.477  32.154  56.092  1.00 34.52           C  
ATOM   1318  CD1 LEU A 169      31.140  32.655  57.492  1.00 32.38           C  
ATOM   1319  CD2 LEU A 169      30.394  32.560  55.090  1.00 32.98           C  
ATOM   1320  N   LEU A 170      33.026  32.395  52.576  1.00 27.78           N  
ATOM   1321  CA  LEU A 170      32.367  32.214  51.297  1.00 28.17           C  
ATOM   1322  C   LEU A 170      32.988  31.055  50.503  1.00 28.13           C  
ATOM   1323  O   LEU A 170      32.261  30.250  49.907  1.00 25.24           O  
ATOM   1324  CB  LEU A 170      32.429  33.535  50.497  1.00 28.40           C  
ATOM   1325  CG  LEU A 170      31.650  34.697  51.149  1.00 29.07           C  
ATOM   1326  CD1 LEU A 170      31.827  35.969  50.362  1.00 28.70           C  
ATOM   1327  CD2 LEU A 170      30.185  34.349  51.234  1.00 25.59           C  
ATOM   1328  N   SER A 171      34.324  30.975  50.505  1.00 27.23           N  
ATOM   1329  CA  SER A 171      35.032  29.916  49.793  1.00 27.09           C  
ATOM   1330  C   SER A 171      34.643  28.560  50.358  1.00 29.47           C  
ATOM   1331  O   SER A 171      34.358  27.620  49.618  1.00 28.85           O  
ATOM   1332  CB  SER A 171      36.546  30.102  49.913  1.00 27.37           C  
ATOM   1333  OG  SER A 171      37.236  29.154  49.116  1.00 26.65           O  
ATOM   1334  N   GLU A 172      34.625  28.475  51.681  1.00 31.29           N  
ATOM   1335  CA  GLU A 172      34.271  27.246  52.372  1.00 33.59           C  
ATOM   1336  C   GLU A 172      32.840  26.833  52.040  1.00 33.63           C  
ATOM   1337  O   GLU A 172      32.551  25.648  51.853  1.00 35.52           O  
ATOM   1338  CB  GLU A 172      34.422  27.444  53.878  1.00 36.50           C  
ATOM   1339  CG  GLU A 172      35.250  26.384  54.582  1.00 44.55           C  
ATOM   1340  CD  GLU A 172      36.693  26.345  54.110  1.00 49.29           C  
ATOM   1341  OE1 GLU A 172      37.328  27.419  54.035  1.00 52.73           O  
ATOM   1342  OE2 GLU A 172      37.198  25.237  53.822  1.00 51.51           O  
ATOM   1343  N   LEU A 173      31.947  27.811  51.961  1.00 31.19           N  
ATOM   1344  CA  LEU A 173      30.552  27.546  51.645  1.00 30.67           C  
ATOM   1345  C   LEU A 173      30.349  27.064  50.206  1.00 30.72           C  
ATOM   1346  O   LEU A 173      29.680  26.061  49.974  1.00 32.70           O  
ATOM   1347  CB  LEU A 173      29.726  28.821  51.886  1.00 31.07           C  
ATOM   1348  CG  LEU A 173      28.199  28.878  51.738  1.00 33.23           C  
ATOM   1349  CD1 LEU A 173      27.735  30.264  52.177  1.00 35.17           C  
ATOM   1350  CD2 LEU A 173      27.757  28.623  50.317  1.00 32.42           C  
ATOM   1351  N   ALA A 174      30.944  27.776  49.249  1.00 28.97           N  
ATOM   1352  CA  ALA A 174      30.785  27.468  47.828  1.00 28.40           C  
ATOM   1353  C   ALA A 174      31.678  26.404  47.181  1.00 27.68           C  
ATOM   1354  O   ALA A 174      31.283  25.817  46.191  1.00 24.40           O  
ATOM   1355  CB  ALA A 174      30.884  28.768  47.015  1.00 26.99           C  
ATOM   1356  N   ARG A 175      32.872  26.177  47.724  1.00 27.59           N  
ATOM   1357  CA  ARG A 175      33.821  25.193  47.176  1.00 29.28           C  
ATOM   1358  C   ARG A 175      34.035  25.330  45.669  1.00 28.11           C  
ATOM   1359  O   ARG A 175      33.717  24.431  44.897  1.00 26.90           O  
ATOM   1360  CB  ARG A 175      33.363  23.770  47.505  1.00 31.53           C  
ATOM   1361  CG  ARG A 175      33.268  23.523  48.994  1.00 38.85           C  
ATOM   1362  CD  ARG A 175      33.359  22.055  49.365  1.00 47.56           C  
ATOM   1363  NE  ARG A 175      33.351  21.901  50.817  1.00 57.85           N  
ATOM   1364  CZ  ARG A 175      34.245  22.453  51.643  1.00 61.27           C  
ATOM   1365  NH1 ARG A 175      35.237  23.193  51.162  1.00 64.87           N  
ATOM   1366  NH2 ARG A 175      34.132  22.294  52.958  1.00 61.70           N  
ATOM   1367  N   PRO A 176      34.610  26.459  45.243  1.00 26.22           N  
ATOM   1368  CA  PRO A 176      34.886  26.769  43.840  1.00 25.81           C  
ATOM   1369  C   PRO A 176      35.764  25.753  43.128  1.00 25.46           C  
ATOM   1370  O   PRO A 176      36.730  25.243  43.685  1.00 24.35           O  
ATOM   1371  CB  PRO A 176      35.570  28.142  43.901  1.00 25.39           C  
ATOM   1372  CG  PRO A 176      35.225  28.672  45.266  1.00 27.26           C  
ATOM   1373  CD  PRO A 176      35.238  27.454  46.123  1.00 27.49           C  
ATOM   1374  N   LYS A 177      35.402  25.472  41.887  1.00 25.81           N  
ATOM   1375  CA  LYS A 177      36.161  24.573  41.055  1.00 26.03           C  
ATOM   1376  C   LYS A 177      37.366  25.379  40.579  1.00 26.72           C  
ATOM   1377  O   LYS A 177      38.464  24.866  40.465  1.00 25.94           O  
ATOM   1378  CB  LYS A 177      35.322  24.155  39.859  1.00 27.72           C  
ATOM   1379  CG  LYS A 177      36.098  23.454  38.789  1.00 28.63           C  
ATOM   1380  CD  LYS A 177      35.211  23.210  37.604  1.00 32.01           C  
ATOM   1381  CE  LYS A 177      35.991  22.624  36.446  1.00 31.33           C  
ATOM   1382  NZ  LYS A 177      35.135  22.571  35.246  1.00 32.50           N  
ATOM   1383  N   THR A 178      37.133  26.663  40.329  1.00 25.76           N  
ATOM   1384  CA  THR A 178      38.161  27.582  39.851  1.00 25.47           C  
ATOM   1385  C   THR A 178      37.911  28.933  40.502  1.00 25.57           C  
ATOM   1386  O   THR A 178      36.767  29.260  40.813  1.00 27.81           O  
ATOM   1387  CB  THR A 178      38.082  27.761  38.305  1.00 24.61           C  
ATOM   1388  OG1 THR A 178      38.254  26.497  37.658  1.00 22.72           O  
ATOM   1389  CG2 THR A 178      39.148  28.712  37.821  1.00 24.83           C  
ATOM   1390  N   ALA A 179      38.966  29.717  40.703  1.00 22.69           N  
ATOM   1391  CA  ALA A 179      38.810  31.028  41.318  1.00 25.94           C  
ATOM   1392  C   ALA A 179      39.701  32.092  40.682  1.00 26.11           C  
ATOM   1393  O   ALA A 179      40.782  31.784  40.174  1.00 28.94           O  
ATOM   1394  CB  ALA A 179      39.091  30.934  42.829  1.00 25.09           C  
ATOM   1395  N   ILE A 180      39.247  33.345  40.723  1.00 25.01           N  
ATOM   1396  CA  ILE A 180      39.998  34.468  40.151  1.00 21.63           C  
ATOM   1397  C   ILE A 180      40.107  35.649  41.121  1.00 23.13           C  
ATOM   1398  O   ILE A 180      39.129  36.077  41.721  1.00 23.05           O  
ATOM   1399  CB  ILE A 180      39.325  35.016  38.871  1.00 21.34           C  
ATOM   1400  CG1 ILE A 180      39.300  33.961  37.783  1.00 19.49           C  
ATOM   1401  CG2 ILE A 180      40.041  36.287  38.393  1.00 19.95           C  
ATOM   1402  CD1 ILE A 180      38.638  34.464  36.474  1.00 21.19           C  
ATOM   1403  N   VAL A 181      41.308  36.183  41.253  1.00 24.05           N  
ATOM   1404  CA  VAL A 181      41.553  37.330  42.115  1.00 26.73           C  
ATOM   1405  C   VAL A 181      42.089  38.429  41.209  1.00 29.50           C  
ATOM   1406  O   VAL A 181      43.090  38.230  40.543  1.00 30.30           O  
ATOM   1407  CB  VAL A 181      42.620  37.006  43.180  1.00 24.40           C  
ATOM   1408  CG1 VAL A 181      42.917  38.235  44.009  1.00 25.69           C  
ATOM   1409  CG2 VAL A 181      42.150  35.858  44.047  1.00 22.80           C  
ATOM   1410  N   THR A 182      41.425  39.579  41.191  1.00 34.25           N  
ATOM   1411  CA  THR A 182      41.832  40.698  40.346  1.00 40.96           C  
ATOM   1412  C   THR A 182      42.604  41.694  41.190  1.00 45.79           C  
ATOM   1413  O   THR A 182      43.552  42.311  40.726  1.00 47.53           O  
ATOM   1414  CB  THR A 182      40.610  41.395  39.714  1.00 41.04           C  
ATOM   1415  OG1 THR A 182      39.847  42.053  40.729  1.00 41.65           O  
ATOM   1416  CG2 THR A 182      39.710  40.375  39.051  1.00 40.91           C  
ATOM   1417  N   LEU A 183      42.187  41.842  42.438  1.00 51.53           N  
ATOM   1418  CA  LEU A 183      42.850  42.730  43.388  1.00 58.38           C  
ATOM   1419  C   LEU A 183      43.200  44.145  42.961  1.00 63.22           C  
ATOM   1420  O   LEU A 183      43.151  44.520  41.788  1.00 62.20           O  
ATOM   1421  CB  LEU A 183      44.117  42.057  43.940  1.00 58.70           C  
ATOM   1422  CG  LEU A 183      45.129  42.902  44.726  1.00 58.39           C  
ATOM   1423  CD1 LEU A 183      45.823  42.054  45.766  1.00 57.38           C  
ATOM   1424  CD2 LEU A 183      46.139  43.515  43.768  1.00 59.04           C  
ATOM   1425  N   VAL A 184      43.558  44.912  43.983  1.00 70.40           N  
ATOM   1426  CA  VAL A 184      43.946  46.313  43.906  1.00 76.85           C  
ATOM   1427  C   VAL A 184      43.923  46.773  45.369  1.00 79.89           C  
ATOM   1428  O   VAL A 184      43.074  46.330  46.146  1.00 80.30           O  
ATOM   1429  CB  VAL A 184      42.942  47.147  43.034  1.00 77.76           C  
ATOM   1430  CG1 VAL A 184      41.502  46.788  43.381  1.00 78.71           C  
ATOM   1431  CG2 VAL A 184      43.182  48.640  43.244  1.00 79.59           C  
ATOM   1432  N   GLY A 185      44.866  47.627  45.753  1.00 83.19           N  
ATOM   1433  CA  GLY A 185      44.916  48.095  47.130  1.00 86.54           C  
ATOM   1434  C   GLY A 185      44.067  49.325  47.395  1.00 89.43           C  
ATOM   1435  O   GLY A 185      44.362  50.419  46.902  1.00 89.61           O  
ATOM   1436  N   GLU A 186      43.014  49.150  48.190  1.00 91.86           N  
ATOM   1437  CA  GLU A 186      42.107  50.246  48.519  1.00 93.87           C  
ATOM   1438  C   GLU A 186      42.821  51.364  49.269  1.00 94.99           C  
ATOM   1439  O   GLU A 186      43.805  51.127  49.971  1.00 95.11           O  
ATOM   1440  CB  GLU A 186      40.935  49.724  49.344  1.00 94.07           C  
ATOM   1441  N   ALA A 187      42.308  52.582  49.112  1.00 96.45           N  
ATOM   1442  CA  ALA A 187      42.873  53.770  49.752  1.00 97.34           C  
ATOM   1443  C   ALA A 187      42.447  53.907  51.216  1.00 97.48           C  
ATOM   1444  O   ALA A 187      43.083  53.352  52.115  1.00 97.16           O  
ATOM   1445  CB  ALA A 187      42.461  55.024  48.968  1.00 97.50           C  
ATOM   1446  N   HIS A 188      41.374  54.663  51.442  1.00 97.47           N  
ATOM   1447  CA  HIS A 188      40.837  54.889  52.781  1.00 97.17           C  
ATOM   1448  C   HIS A 188      40.311  53.586  53.372  1.00 96.43           C  
ATOM   1449  O   HIS A 188      39.889  53.542  54.528  1.00 96.45           O  
ATOM   1450  CB  HIS A 188      39.713  55.918  52.713  1.00 97.97           C  
ATOM   1451  CG  HIS A 188      38.764  55.693  51.577  1.00 98.69           C  
ATOM   1452  ND1 HIS A 188      38.213  54.458  51.305  1.00 98.55           N  
ATOM   1453  CD2 HIS A 188      38.260  56.543  50.651  1.00 98.04           C  
ATOM   1454  CE1 HIS A 188      37.411  54.558  50.260  1.00 98.11           C  
ATOM   1455  NE2 HIS A 188      37.422  55.812  49.845  1.00 98.02           N  
ATOM   1456  N   LEU A 189      40.335  52.540  52.549  1.00 95.13           N  
ATOM   1457  CA  LEU A 189      39.908  51.187  52.908  1.00 93.14           C  
ATOM   1458  C   LEU A 189      39.354  50.988  54.314  1.00 91.21           C  
ATOM   1459  O   LEU A 189      40.052  50.510  55.205  1.00 90.74           O  
ATOM   1460  CB  LEU A 189      41.076  50.217  52.680  1.00 93.92           C  
ATOM   1461  CG  LEU A 189      42.500  50.734  52.953  1.00 93.66           C  
ATOM   1462  CD1 LEU A 189      42.690  51.049  54.429  1.00 93.28           C  
ATOM   1463  CD2 LEU A 189      43.511  49.696  52.502  1.00 93.58           C  
ATOM   1464  N   ALA A 190      38.090  51.341  54.503  1.00 89.59           N  
ATOM   1465  CA  ALA A 190      37.445  51.189  55.803  1.00 88.24           C  
ATOM   1466  C   ALA A 190      37.514  49.745  56.297  1.00 86.83           C  
ATOM   1467  O   ALA A 190      37.699  48.816  55.505  1.00 87.94           O  
ATOM   1468  CB  ALA A 190      35.996  51.624  55.714  1.00 88.68           C  
ATOM   1469  N   PHE A 191      37.364  49.570  57.608  1.00 83.43           N  
ATOM   1470  CA  PHE A 191      37.387  48.253  58.231  1.00 80.40           C  
ATOM   1471  C   PHE A 191      38.649  47.428  57.973  1.00 78.80           C  
ATOM   1472  O   PHE A 191      38.965  46.526  58.745  1.00 79.19           O  
ATOM   1473  CB  PHE A 191      36.165  47.461  57.786  1.00 80.52           C  
ATOM   1474  CG  PHE A 191      34.864  48.023  58.279  1.00 80.01           C  
ATOM   1475  CD1 PHE A 191      34.609  48.124  59.635  1.00 80.18           C  
ATOM   1476  CD2 PHE A 191      33.871  48.391  57.387  1.00 80.15           C  
ATOM   1477  CE1 PHE A 191      33.387  48.572  60.097  1.00 79.98           C  
ATOM   1478  CE2 PHE A 191      32.641  48.843  57.838  1.00 80.98           C  
ATOM   1479  CZ  PHE A 191      32.398  48.931  59.197  1.00 80.97           C  
ATOM   1480  N   PHE A 192      39.358  47.722  56.887  1.00 76.41           N  
ATOM   1481  CA  PHE A 192      40.588  47.009  56.555  1.00 74.90           C  
ATOM   1482  C   PHE A 192      41.775  47.887  56.929  1.00 76.12           C  
ATOM   1483  O   PHE A 192      41.669  49.114  56.922  1.00 77.08           O  
ATOM   1484  CB  PHE A 192      40.621  46.662  55.061  1.00 70.92           C  
ATOM   1485  CG  PHE A 192      40.257  45.229  54.761  1.00 66.41           C  
ATOM   1486  CD1 PHE A 192      41.164  44.208  54.991  1.00 63.62           C  
ATOM   1487  CD2 PHE A 192      38.999  44.901  54.271  1.00 65.14           C  
ATOM   1488  CE1 PHE A 192      40.828  42.890  54.739  1.00 61.35           C  
ATOM   1489  CE2 PHE A 192      38.655  43.581  54.017  1.00 63.85           C  
ATOM   1490  CZ  PHE A 192      39.573  42.576  54.253  1.00 61.78           C  
ATOM   1491  N   LYS A 193      42.904  47.259  57.247  1.00 76.70           N  
ATOM   1492  CA  LYS A 193      44.097  47.985  57.667  1.00 77.04           C  
ATOM   1493  C   LYS A 193      44.993  48.515  56.559  1.00 76.65           C  
ATOM   1494  O   LYS A 193      45.321  49.697  56.545  1.00 77.62           O  
ATOM   1495  CB  LYS A 193      44.905  47.104  58.619  1.00 78.62           C  
ATOM   1496  CG  LYS A 193      44.082  46.651  59.820  1.00 81.36           C  
ATOM   1497  CD  LYS A 193      44.806  45.629  60.682  1.00 83.28           C  
ATOM   1498  CE  LYS A 193      43.903  45.127  61.810  1.00 84.39           C  
ATOM   1499  NZ  LYS A 193      44.543  44.046  62.621  1.00 84.34           N  
ATOM   1500  N   ASP A 194      45.392  47.651  55.633  1.00 76.18           N  
ATOM   1501  CA  ASP A 194      46.265  48.062  54.534  1.00 74.29           C  
ATOM   1502  C   ASP A 194      46.226  47.070  53.368  1.00 73.27           C  
ATOM   1503  O   ASP A 194      45.597  46.017  53.462  1.00 73.51           O  
ATOM   1504  CB  ASP A 194      47.697  48.209  55.046  1.00 73.45           C  
ATOM   1505  CG  ASP A 194      48.181  46.968  55.756  1.00 73.05           C  
ATOM   1506  OD1 ASP A 194      47.460  46.499  56.662  1.00 72.12           O  
ATOM   1507  OD2 ASP A 194      49.272  46.463  55.414  1.00 72.83           O  
ATOM   1508  N   ARG A 195      46.905  47.409  52.274  1.00 71.78           N  
ATOM   1509  CA  ARG A 195      46.934  46.558  51.085  1.00 69.53           C  
ATOM   1510  C   ARG A 195      47.186  45.081  51.379  1.00 67.90           C  
ATOM   1511  O   ARG A 195      46.395  44.222  50.999  1.00 67.92           O  
ATOM   1512  CB  ARG A 195      47.991  47.050  50.093  1.00 69.61           C  
ATOM   1513  CG  ARG A 195      47.750  48.441  49.527  1.00 70.16           C  
ATOM   1514  CD  ARG A 195      48.635  48.664  48.305  1.00 70.49           C  
ATOM   1515  NE  ARG A 195      48.178  47.881  47.158  1.00 71.92           N  
ATOM   1516  CZ  ARG A 195      48.975  47.209  46.328  1.00 73.22           C  
ATOM   1517  NH1 ARG A 195      50.292  47.211  46.508  1.00 73.26           N  
ATOM   1518  NH2 ARG A 195      48.453  46.534  45.309  1.00 72.96           N  
ATOM   1519  N   SER A 196      48.291  44.785  52.051  1.00 65.58           N  
ATOM   1520  CA  SER A 196      48.622  43.405  52.366  1.00 62.83           C  
ATOM   1521  C   SER A 196      47.473  42.633  52.985  1.00 60.71           C  
ATOM   1522  O   SER A 196      47.267  41.464  52.662  1.00 60.26           O  
ATOM   1523  CB  SER A 196      49.833  43.343  53.291  1.00 62.62           C  
ATOM   1524  OG  SER A 196      51.010  43.127  52.537  1.00 63.72           O  
ATOM   1525  N   GLU A 197      46.718  43.275  53.870  1.00 58.42           N  
ATOM   1526  CA  GLU A 197      45.605  42.578  54.498  1.00 57.50           C  
ATOM   1527  C   GLU A 197      44.471  42.352  53.501  1.00 55.70           C  
ATOM   1528  O   GLU A 197      43.855  41.293  53.501  1.00 55.06           O  
ATOM   1529  CB  GLU A 197      45.088  43.338  55.724  1.00 57.45           C  
ATOM   1530  CG  GLU A 197      44.200  42.469  56.596  1.00 56.97           C  
ATOM   1531  CD  GLU A 197      43.745  43.145  57.867  1.00 57.37           C  
ATOM   1532  OE1 GLU A 197      43.040  44.174  57.781  1.00 58.33           O  
ATOM   1533  OE2 GLU A 197      44.092  42.636  58.955  1.00 57.48           O  
ATOM   1534  N   ILE A 198      44.196  43.340  52.653  1.00 54.01           N  
ATOM   1535  CA  ILE A 198      43.148  43.176  51.656  1.00 51.91           C  
ATOM   1536  C   ILE A 198      43.505  41.968  50.804  1.00 50.14           C  
ATOM   1537  O   ILE A 198      42.650  41.129  50.513  1.00 48.96           O  
ATOM   1538  CB  ILE A 198      43.032  44.393  50.718  1.00 52.75           C  
ATOM   1539  CG1 ILE A 198      42.555  45.618  51.492  1.00 53.80           C  
ATOM   1540  CG2 ILE A 198      42.049  44.087  49.590  1.00 51.83           C  
ATOM   1541  CD1 ILE A 198      42.512  46.879  50.653  1.00 54.31           C  
ATOM   1542  N   ALA A 199      44.778  41.889  50.418  1.00 47.75           N  
ATOM   1543  CA  ALA A 199      45.286  40.798  49.592  1.00 45.83           C  
ATOM   1544  C   ALA A 199      45.182  39.464  50.328  1.00 46.11           C  
ATOM   1545  O   ALA A 199      44.914  38.422  49.725  1.00 46.20           O  
ATOM   1546  CB  ALA A 199      46.731  41.072  49.204  1.00 41.92           C  
ATOM   1547  N   LYS A 200      45.392  39.512  51.640  1.00 45.48           N  
ATOM   1548  CA  LYS A 200      45.323  38.327  52.484  1.00 43.72           C  
ATOM   1549  C   LYS A 200      43.894  37.797  52.465  1.00 39.75           C  
ATOM   1550  O   LYS A 200      43.663  36.605  52.292  1.00 38.86           O  
ATOM   1551  CB  LYS A 200      45.736  38.700  53.911  1.00 46.14           C  
ATOM   1552  CG  LYS A 200      45.833  37.549  54.909  1.00 49.09           C  
ATOM   1553  CD  LYS A 200      46.399  38.065  56.236  1.00 51.84           C  
ATOM   1554  CE  LYS A 200      46.681  36.950  57.233  1.00 53.87           C  
ATOM   1555  NZ  LYS A 200      45.442  36.338  57.785  1.00 58.50           N  
ATOM   1556  N   GLY A 201      42.938  38.699  52.635  1.00 36.91           N  
ATOM   1557  CA  GLY A 201      41.538  38.309  52.633  1.00 36.71           C  
ATOM   1558  C   GLY A 201      41.053  37.795  51.283  1.00 35.32           C  
ATOM   1559  O   GLY A 201      40.249  36.855  51.214  1.00 33.45           O  
ATOM   1560  N   LYS A 202      41.545  38.408  50.206  1.00 32.91           N  
ATOM   1561  CA  LYS A 202      41.156  37.982  48.879  1.00 32.38           C  
ATOM   1562  C   LYS A 202      41.777  36.632  48.531  1.00 31.09           C  
ATOM   1563  O   LYS A 202      41.134  35.815  47.884  1.00 31.87           O  
ATOM   1564  CB  LYS A 202      41.532  39.043  47.835  1.00 35.35           C  
ATOM   1565  CG  LYS A 202      40.603  40.269  47.840  1.00 37.27           C  
ATOM   1566  CD  LYS A 202      40.709  41.042  46.545  1.00 40.79           C  
ATOM   1567  CE  LYS A 202      39.789  42.254  46.540  1.00 43.95           C  
ATOM   1568  NZ  LYS A 202      38.349  41.918  46.792  1.00 46.78           N  
HETATM 1569  N   MSE A 203      43.005  36.374  48.980  1.00 29.84           N  
HETATM 1570  CA  MSE A 203      43.638  35.100  48.674  1.00 29.34           C  
HETATM 1571  C   MSE A 203      42.979  33.950  49.435  1.00 27.64           C  
HETATM 1572  O   MSE A 203      43.285  32.792  49.199  1.00 26.02           O  
HETATM 1573  CB  MSE A 203      45.138  35.164  48.944  1.00 32.89           C  
HETATM 1574  CG  MSE A 203      45.872  36.149  48.056  1.00 39.47           C  
HETATM 1575 SE   MSE A 203      45.742  35.651  46.093  1.00 52.07          SE  
HETATM 1576  CE  MSE A 203      46.778  33.973  46.155  1.00 45.99           C  
ATOM   1577  N   GLN A 204      42.045  34.270  50.326  1.00 26.49           N  
ATOM   1578  CA  GLN A 204      41.322  33.229  51.063  1.00 27.43           C  
ATOM   1579  C   GLN A 204      40.326  32.578  50.111  1.00 26.13           C  
ATOM   1580  O   GLN A 204      39.728  31.561  50.425  1.00 26.26           O  
ATOM   1581  CB  GLN A 204      40.552  33.813  52.254  1.00 27.72           C  
ATOM   1582  CG  GLN A 204      41.394  34.691  53.171  1.00 32.10           C  
ATOM   1583  CD  GLN A 204      40.651  35.134  54.432  1.00 32.02           C  
ATOM   1584  OE1 GLN A 204      39.498  35.567  54.376  1.00 33.69           O  
ATOM   1585  NE2 GLN A 204      41.323  35.040  55.569  1.00 29.56           N  
ATOM   1586  N   ILE A 205      40.132  33.189  48.949  1.00 24.28           N  
ATOM   1587  CA  ILE A 205      39.214  32.646  47.957  1.00 25.21           C  
ATOM   1588  C   ILE A 205      39.611  31.208  47.625  1.00 26.02           C  
ATOM   1589  O   ILE A 205      38.818  30.452  47.093  1.00 27.86           O  
ATOM   1590  CB  ILE A 205      39.223  33.492  46.661  1.00 24.36           C  
ATOM   1591  CG1 ILE A 205      38.086  33.068  45.743  1.00 24.81           C  
ATOM   1592  CG2 ILE A 205      40.532  33.331  45.946  1.00 22.86           C  
ATOM   1593  CD1 ILE A 205      37.593  34.191  44.823  1.00 25.87           C  
ATOM   1594  N   ALA A 206      40.837  30.830  47.972  1.00 27.05           N  
ATOM   1595  CA  ALA A 206      41.322  29.483  47.705  1.00 29.17           C  
ATOM   1596  C   ALA A 206      41.059  28.486  48.823  1.00 29.61           C  
ATOM   1597  O   ALA A 206      41.031  27.283  48.575  1.00 30.38           O  
ATOM   1598  CB  ALA A 206      42.827  29.519  47.404  1.00 30.44           C  
ATOM   1599  N   ASP A 207      40.838  28.978  50.037  1.00 28.22           N  
ATOM   1600  CA  ASP A 207      40.647  28.103  51.185  1.00 28.71           C  
ATOM   1601  C   ASP A 207      39.699  26.924  51.000  1.00 29.89           C  
ATOM   1602  O   ASP A 207      39.995  25.820  51.441  1.00 29.82           O  
ATOM   1603  CB  ASP A 207      40.237  28.929  52.410  1.00 28.58           C  
ATOM   1604  CG  ASP A 207      41.304  29.922  52.819  1.00 31.04           C  
ATOM   1605  OD1 ASP A 207      42.420  29.874  52.248  1.00 30.88           O  
ATOM   1606  OD2 ASP A 207      41.025  30.749  53.713  1.00 32.49           O  
ATOM   1607  N   GLY A 208      38.571  27.147  50.335  1.00 29.08           N  
ATOM   1608  CA  GLY A 208      37.618  26.070  50.142  1.00 28.11           C  
ATOM   1609  C   GLY A 208      37.785  25.292  48.853  1.00 27.28           C  
ATOM   1610  O   GLY A 208      36.915  24.520  48.480  1.00 26.92           O  
HETATM 1611  N   MSE A 209      38.900  25.474  48.165  1.00 28.74           N  
HETATM 1612  CA  MSE A 209      39.105  24.753  46.903  1.00 31.85           C  
HETATM 1613  C   MSE A 209      39.917  23.470  47.044  1.00 28.43           C  
HETATM 1614  O   MSE A 209      40.867  23.420  47.818  1.00 25.58           O  
HETATM 1615  CB  MSE A 209      39.812  25.656  45.888  1.00 35.97           C  
HETATM 1616  CG  MSE A 209      39.076  26.932  45.600  1.00 46.68           C  
HETATM 1617 SE   MSE A 209      39.661  27.735  43.886  1.00 63.81          SE  
HETATM 1618  CE  MSE A 209      41.070  28.907  44.540  1.00 55.64           C  
ATOM   1619  N   ALA A 210      39.550  22.459  46.261  1.00 28.26           N  
ATOM   1620  CA  ALA A 210      40.241  21.172  46.240  1.00 29.64           C  
ATOM   1621  C   ALA A 210      41.634  21.332  45.627  1.00 29.63           C  
ATOM   1622  O   ALA A 210      41.867  22.231  44.820  1.00 29.40           O  
ATOM   1623  CB  ALA A 210      39.451  20.176  45.432  1.00 27.64           C  
ATOM   1624  N   SER A 211      42.559  20.459  46.015  1.00 30.11           N  
ATOM   1625  CA  SER A 211      43.929  20.502  45.498  1.00 30.27           C  
ATOM   1626  C   SER A 211      43.983  20.419  43.958  1.00 31.57           C  
ATOM   1627  O   SER A 211      43.208  19.676  43.326  1.00 33.06           O  
ATOM   1628  CB  SER A 211      44.762  19.363  46.108  1.00 30.01           C  
ATOM   1629  OG  SER A 211      44.303  18.087  45.694  1.00 24.02           O  
ATOM   1630  N   GLY A 212      44.897  21.185  43.364  1.00 30.59           N  
ATOM   1631  CA  GLY A 212      45.048  21.184  41.917  1.00 32.96           C  
ATOM   1632  C   GLY A 212      44.098  22.088  41.141  1.00 33.18           C  
ATOM   1633  O   GLY A 212      44.205  22.205  39.922  1.00 34.24           O  
ATOM   1634  N   SER A 213      43.164  22.724  41.838  1.00 32.66           N  
ATOM   1635  CA  SER A 213      42.213  23.614  41.194  1.00 30.75           C  
ATOM   1636  C   SER A 213      42.906  24.865  40.679  1.00 29.60           C  
ATOM   1637  O   SER A 213      43.877  25.350  41.266  1.00 27.21           O  
ATOM   1638  CB  SER A 213      41.111  24.002  42.173  1.00 33.61           C  
ATOM   1639  OG  SER A 213      40.302  22.892  42.509  1.00 39.55           O  
ATOM   1640  N   LEU A 214      42.396  25.385  39.570  1.00 27.95           N  
ATOM   1641  CA  LEU A 214      42.958  26.580  38.964  1.00 27.05           C  
ATOM   1642  C   LEU A 214      42.608  27.871  39.716  1.00 25.83           C  
ATOM   1643  O   LEU A 214      41.453  28.130  40.044  1.00 26.03           O  
ATOM   1644  CB  LEU A 214      42.496  26.683  37.512  1.00 27.40           C  
ATOM   1645  CG  LEU A 214      42.781  27.996  36.776  1.00 30.18           C  
ATOM   1646  CD1 LEU A 214      44.281  28.244  36.677  1.00 30.18           C  
ATOM   1647  CD2 LEU A 214      42.154  27.929  35.402  1.00 30.66           C  
ATOM   1648  N   LEU A 215      43.631  28.668  39.986  1.00 24.14           N  
ATOM   1649  CA  LEU A 215      43.472  29.934  40.672  1.00 24.19           C  
ATOM   1650  C   LEU A 215      44.284  30.989  39.949  1.00 24.71           C  
ATOM   1651  O   LEU A 215      45.487  30.835  39.761  1.00 26.28           O  
ATOM   1652  CB  LEU A 215      43.974  29.850  42.118  1.00 23.69           C  
ATOM   1653  CG  LEU A 215      44.293  31.230  42.718  1.00 27.54           C  
ATOM   1654  CD1 LEU A 215      43.027  32.020  42.939  1.00 25.96           C  
ATOM   1655  CD2 LEU A 215      45.045  31.066  44.014  1.00 28.94           C  
ATOM   1656  N   LEU A 216      43.625  32.053  39.525  1.00 23.40           N  
ATOM   1657  CA  LEU A 216      44.331  33.124  38.867  1.00 22.96           C  
ATOM   1658  C   LEU A 216      44.549  34.262  39.855  1.00 25.54           C  
ATOM   1659  O   LEU A 216      43.613  34.738  40.508  1.00 25.75           O  
ATOM   1660  CB  LEU A 216      43.569  33.608  37.634  1.00 25.99           C  
ATOM   1661  CG  LEU A 216      43.717  32.687  36.414  1.00 28.51           C  
ATOM   1662  CD1 LEU A 216      42.728  31.544  36.506  1.00 30.46           C  
ATOM   1663  CD2 LEU A 216      43.470  33.474  35.156  1.00 33.18           C  
ATOM   1664  N   ALA A 217      45.802  34.672  39.982  1.00 24.07           N  
ATOM   1665  CA  ALA A 217      46.158  35.747  40.879  1.00 26.62           C  
ATOM   1666  C   ALA A 217      47.052  36.707  40.115  1.00 28.60           C  
ATOM   1667  O   ALA A 217      47.791  36.304  39.215  1.00 28.97           O  
ATOM   1668  CB  ALA A 217      46.882  35.191  42.133  1.00 25.54           C  
ATOM   1669  N   PRO A 218      46.986  38.001  40.456  1.00 32.15           N  
ATOM   1670  CA  PRO A 218      47.817  38.976  39.758  1.00 32.04           C  
ATOM   1671  C   PRO A 218      49.304  38.844  40.072  1.00 35.26           C  
ATOM   1672  O   PRO A 218      49.694  38.283  41.098  1.00 36.04           O  
ATOM   1673  CB  PRO A 218      47.222  40.306  40.195  1.00 30.27           C  
ATOM   1674  CG  PRO A 218      46.679  40.016  41.540  1.00 32.82           C  
ATOM   1675  CD  PRO A 218      46.088  38.655  41.427  1.00 30.60           C  
ATOM   1676  N   ALA A 219      50.118  39.352  39.151  1.00 37.90           N  
ATOM   1677  CA  ALA A 219      51.569  39.327  39.251  1.00 38.58           C  
ATOM   1678  C   ALA A 219      52.058  40.126  40.451  1.00 39.96           C  
ATOM   1679  O   ALA A 219      53.108  39.838  41.015  1.00 42.41           O  
ATOM   1680  CB  ALA A 219      52.171  39.882  37.973  1.00 38.69           C  
ATOM   1681  N   ASP A 220      51.295  41.141  40.824  1.00 40.56           N  
ATOM   1682  CA  ASP A 220      51.627  41.973  41.967  1.00 41.47           C  
ATOM   1683  C   ASP A 220      52.155  41.079  43.105  1.00 42.02           C  
ATOM   1684  O   ASP A 220      51.546  40.066  43.445  1.00 42.88           O  
ATOM   1685  CB  ASP A 220      50.371  42.743  42.389  1.00 42.07           C  
ATOM   1686  CG  ASP A 220      50.617  43.701  43.531  1.00 45.57           C  
ATOM   1687  OD1 ASP A 220      49.799  44.629  43.702  1.00 47.61           O  
ATOM   1688  OD2 ASP A 220      51.610  43.529  44.266  1.00 46.92           O  
ATOM   1689  N   PRO A 221      53.318  41.440  43.685  1.00 42.37           N  
ATOM   1690  CA  PRO A 221      54.002  40.735  44.777  1.00 40.24           C  
ATOM   1691  C   PRO A 221      53.225  40.741  46.086  1.00 39.69           C  
ATOM   1692  O   PRO A 221      53.453  39.904  46.961  1.00 39.69           O  
ATOM   1693  CB  PRO A 221      55.317  41.501  44.908  1.00 39.49           C  
ATOM   1694  CG  PRO A 221      55.541  42.038  43.551  1.00 41.08           C  
ATOM   1695  CD  PRO A 221      54.168  42.534  43.186  1.00 41.38           C  
ATOM   1696  N   ILE A 222      52.315  41.700  46.208  1.00 38.53           N  
ATOM   1697  CA  ILE A 222      51.498  41.858  47.400  1.00 38.46           C  
ATOM   1698  C   ILE A 222      50.796  40.561  47.835  1.00 38.85           C  
ATOM   1699  O   ILE A 222      50.463  40.402  49.009  1.00 38.63           O  
ATOM   1700  CB  ILE A 222      50.441  42.986  47.184  1.00 40.02           C  
ATOM   1701  CG1 ILE A 222      49.914  43.482  48.532  1.00 40.69           C  
ATOM   1702  CG2 ILE A 222      49.279  42.474  46.330  1.00 38.29           C  
ATOM   1703  CD1 ILE A 222      50.993  44.023  49.438  1.00 41.82           C  
ATOM   1704  N   VAL A 223      50.589  39.633  46.899  1.00 37.60           N  
ATOM   1705  CA  VAL A 223      49.916  38.374  47.216  1.00 37.94           C  
ATOM   1706  C   VAL A 223      50.840  37.167  47.469  1.00 39.70           C  
ATOM   1707  O   VAL A 223      50.375  36.123  47.924  1.00 40.15           O  
ATOM   1708  CB  VAL A 223      48.907  37.968  46.090  1.00 36.35           C  
ATOM   1709  CG1 VAL A 223      48.050  39.154  45.707  1.00 35.75           C  
ATOM   1710  CG2 VAL A 223      49.645  37.409  44.889  1.00 30.64           C  
ATOM   1711  N   GLU A 224      52.133  37.310  47.186  1.00 41.62           N  
ATOM   1712  CA  GLU A 224      53.095  36.211  47.359  1.00 42.54           C  
ATOM   1713  C   GLU A 224      53.013  35.424  48.663  1.00 41.49           C  
ATOM   1714  O   GLU A 224      52.981  34.201  48.634  1.00 42.85           O  
ATOM   1715  CB  GLU A 224      54.519  36.730  47.180  1.00 42.87           C  
ATOM   1716  CG  GLU A 224      54.770  37.325  45.817  1.00 46.50           C  
ATOM   1717  CD  GLU A 224      54.961  36.273  44.742  1.00 46.95           C  
ATOM   1718  OE1 GLU A 224      54.694  35.083  45.007  1.00 48.28           O  
ATOM   1719  OE2 GLU A 224      55.377  36.645  43.624  1.00 47.42           O  
ATOM   1720  N   ASP A 225      52.982  36.116  49.799  1.00 40.67           N  
ATOM   1721  CA  ASP A 225      52.913  35.448  51.097  1.00 40.58           C  
ATOM   1722  C   ASP A 225      51.578  34.761  51.382  1.00 40.22           C  
ATOM   1723  O   ASP A 225      51.431  34.075  52.400  1.00 39.25           O  
ATOM   1724  CB  ASP A 225      53.184  36.440  52.235  1.00 41.40           C  
ATOM   1725  CG  ASP A 225      54.542  37.112  52.126  1.00 44.87           C  
ATOM   1726  OD1 ASP A 225      55.472  36.521  51.527  1.00 45.42           O  
ATOM   1727  OD2 ASP A 225      54.683  38.237  52.659  1.00 48.01           O  
ATOM   1728  N   TYR A 226      50.602  34.940  50.497  1.00 38.27           N  
ATOM   1729  CA  TYR A 226      49.285  34.354  50.719  1.00 36.41           C  
ATOM   1730  C   TYR A 226      48.898  33.298  49.705  1.00 34.09           C  
ATOM   1731  O   TYR A 226      47.811  32.743  49.770  1.00 31.96           O  
ATOM   1732  CB  TYR A 226      48.247  35.472  50.761  1.00 38.96           C  
ATOM   1733  CG  TYR A 226      48.645  36.555  51.730  1.00 44.24           C  
ATOM   1734  CD1 TYR A 226      48.760  36.283  53.096  1.00 46.60           C  
ATOM   1735  CD2 TYR A 226      48.973  37.831  51.287  1.00 46.56           C  
ATOM   1736  CE1 TYR A 226      49.194  37.248  53.984  1.00 47.98           C  
ATOM   1737  CE2 TYR A 226      49.408  38.808  52.174  1.00 48.79           C  
ATOM   1738  CZ  TYR A 226      49.518  38.508  53.520  1.00 49.76           C  
ATOM   1739  OH  TYR A 226      49.958  39.466  54.405  1.00 53.75           O  
ATOM   1740  N   LEU A 227      49.802  33.014  48.776  1.00 32.52           N  
ATOM   1741  CA  LEU A 227      49.550  32.018  47.757  1.00 32.05           C  
ATOM   1742  C   LEU A 227      49.187  30.679  48.382  1.00 32.40           C  
ATOM   1743  O   LEU A 227      49.713  30.309  49.426  1.00 33.28           O  
ATOM   1744  CB  LEU A 227      50.789  31.849  46.877  1.00 30.48           C  
ATOM   1745  CG  LEU A 227      51.092  32.965  45.869  1.00 34.83           C  
ATOM   1746  CD1 LEU A 227      52.493  32.778  45.282  1.00 33.94           C  
ATOM   1747  CD2 LEU A 227      50.038  32.955  44.757  1.00 33.11           C  
ATOM   1748  N   PRO A 228      48.243  29.948  47.775  1.00 32.93           N  
ATOM   1749  CA  PRO A 228      47.921  28.655  48.382  1.00 31.91           C  
ATOM   1750  C   PRO A 228      49.114  27.739  48.084  1.00 34.14           C  
ATOM   1751  O   PRO A 228      49.971  28.095  47.273  1.00 36.15           O  
ATOM   1752  CB  PRO A 228      46.654  28.237  47.646  1.00 28.13           C  
ATOM   1753  CG  PRO A 228      46.828  28.865  46.299  1.00 29.33           C  
ATOM   1754  CD  PRO A 228      47.359  30.235  46.630  1.00 30.84           C  
ATOM   1755  N   ILE A 229      49.173  26.572  48.715  1.00 34.16           N  
ATOM   1756  CA  ILE A 229      50.289  25.663  48.493  1.00 33.01           C  
ATOM   1757  C   ILE A 229      49.976  24.511  47.543  1.00 31.93           C  
ATOM   1758  O   ILE A 229      50.811  24.111  46.747  1.00 33.55           O  
ATOM   1759  CB  ILE A 229      50.808  25.081  49.845  1.00 36.88           C  
ATOM   1760  CG1 ILE A 229      51.531  26.097  50.558  1.00 38.85           C  
ATOM   1761  CG2 ILE A 229      51.721  23.886  49.610  1.00 37.60           C  
ATOM   1762  N   ASP A 230      48.763  23.992  47.606  1.00 30.98           N  
ATOM   1763  CA  ASP A 230      48.395  22.868  46.763  1.00 30.55           C  
ATOM   1764  C   ASP A 230      47.431  23.170  45.612  1.00 29.98           C  
ATOM   1765  O   ASP A 230      46.578  22.344  45.274  1.00 26.82           O  
ATOM   1766  CB  ASP A 230      47.812  21.766  47.649  1.00 32.73           C  
ATOM   1767  CG  ASP A 230      46.499  22.157  48.277  1.00 31.35           C  
ATOM   1768  OD1 ASP A 230      46.170  23.358  48.286  1.00 27.58           O  
ATOM   1769  OD2 ASP A 230      45.798  21.250  48.770  1.00 36.80           O  
ATOM   1770  N   LYS A 231      47.577  24.340  45.002  1.00 29.12           N  
ATOM   1771  CA  LYS A 231      46.709  24.716  43.889  1.00 31.36           C  
ATOM   1772  C   LYS A 231      47.451  24.982  42.591  1.00 31.46           C  
ATOM   1773  O   LYS A 231      48.653  25.201  42.574  1.00 31.73           O  
ATOM   1774  CB  LYS A 231      45.888  25.974  44.229  1.00 29.51           C  
ATOM   1775  CG  LYS A 231      44.556  25.714  44.883  1.00 27.72           C  
ATOM   1776  CD  LYS A 231      44.725  25.342  46.318  1.00 27.91           C  
ATOM   1777  CE  LYS A 231      43.420  24.876  46.932  1.00 29.28           C  
ATOM   1778  NZ  LYS A 231      43.623  24.393  48.339  1.00 28.55           N  
ATOM   1779  N   LYS A 232      46.716  24.967  41.492  1.00 32.85           N  
ATOM   1780  CA  LYS A 232      47.310  25.268  40.206  1.00 32.58           C  
ATOM   1781  C   LYS A 232      47.216  26.790  40.107  1.00 31.86           C  
ATOM   1782  O   LYS A 232      46.149  27.323  39.833  1.00 34.50           O  
ATOM   1783  CB  LYS A 232      46.503  24.589  39.107  1.00 32.42           C  
ATOM   1784  CG  LYS A 232      47.080  24.717  37.724  1.00 35.65           C  
ATOM   1785  CD  LYS A 232      46.466  23.665  36.808  1.00 41.23           C  
ATOM   1786  CE  LYS A 232      47.174  23.606  35.464  1.00 44.03           C  
ATOM   1787  NZ  LYS A 232      46.735  22.418  34.668  1.00 48.16           N  
ATOM   1788  N   VAL A 233      48.316  27.496  40.346  1.00 30.99           N  
ATOM   1789  CA  VAL A 233      48.285  28.956  40.298  1.00 31.80           C  
ATOM   1790  C   VAL A 233      48.848  29.596  39.030  1.00 33.14           C  
ATOM   1791  O   VAL A 233      49.965  29.317  38.627  1.00 35.39           O  
ATOM   1792  CB  VAL A 233      49.032  29.583  41.495  1.00 29.99           C  
ATOM   1793  CG1 VAL A 233      49.030  31.114  41.363  1.00 24.92           C  
ATOM   1794  CG2 VAL A 233      48.396  29.141  42.802  1.00 27.36           C  
ATOM   1795  N   VAL A 234      48.060  30.468  38.414  1.00 33.17           N  
ATOM   1796  CA  VAL A 234      48.484  31.164  37.216  1.00 33.44           C  
ATOM   1797  C   VAL A 234      48.483  32.663  37.478  1.00 34.11           C  
ATOM   1798  O   VAL A 234      47.483  33.224  37.918  1.00 34.56           O  
ATOM   1799  CB  VAL A 234      47.558  30.873  36.014  1.00 33.40           C  
ATOM   1800  CG1 VAL A 234      48.033  31.650  34.808  1.00 30.93           C  
ATOM   1801  CG2 VAL A 234      47.541  29.380  35.710  1.00 31.78           C  
ATOM   1802  N   ARG A 235      49.619  33.296  37.200  1.00 34.16           N  
ATOM   1803  CA  ARG A 235      49.791  34.724  37.389  1.00 34.98           C  
ATOM   1804  C   ARG A 235      49.527  35.499  36.099  1.00 38.29           C  
ATOM   1805  O   ARG A 235      49.871  35.049  35.007  1.00 40.11           O  
ATOM   1806  CB  ARG A 235      51.213  35.011  37.872  1.00 35.07           C  
ATOM   1807  CG  ARG A 235      51.601  34.285  39.146  1.00 35.77           C  
ATOM   1808  CD  ARG A 235      50.662  34.608  40.299  1.00 36.13           C  
ATOM   1809  NE  ARG A 235      51.401  34.823  41.532  1.00 41.45           N  
ATOM   1810  CZ  ARG A 235      52.066  35.935  41.815  1.00 43.37           C  
ATOM   1811  NH1 ARG A 235      52.078  36.941  40.957  1.00 47.72           N  
ATOM   1812  NH2 ARG A 235      52.735  36.039  42.946  1.00 45.27           N  
ATOM   1813  N   PHE A 236      48.907  36.666  36.224  1.00 39.45           N  
ATOM   1814  CA  PHE A 236      48.622  37.488  35.061  1.00 38.87           C  
ATOM   1815  C   PHE A 236      49.166  38.886  35.285  1.00 41.10           C  
ATOM   1816  O   PHE A 236      49.250  39.352  36.419  1.00 42.85           O  
ATOM   1817  CB  PHE A 236      47.122  37.522  34.792  1.00 36.25           C  
ATOM   1818  CG  PHE A 236      46.316  38.048  35.925  1.00 34.58           C  
ATOM   1819  CD1 PHE A 236      46.127  39.409  36.083  1.00 36.41           C  
ATOM   1820  CD2 PHE A 236      45.749  37.184  36.840  1.00 32.77           C  
ATOM   1821  CE1 PHE A 236      45.380  39.900  37.138  1.00 37.04           C  
ATOM   1822  CE2 PHE A 236      45.004  37.668  37.891  1.00 33.38           C  
ATOM   1823  CZ  PHE A 236      44.819  39.030  38.040  1.00 33.57           C  
ATOM   1824  N   GLY A 237      49.548  39.542  34.196  1.00 42.45           N  
ATOM   1825  CA  GLY A 237      50.114  40.871  34.281  1.00 45.78           C  
ATOM   1826  C   GLY A 237      51.394  40.897  33.464  1.00 49.08           C  
ATOM   1827  O   GLY A 237      51.806  39.879  32.907  1.00 47.79           O  
ATOM   1828  N   GLN A 238      52.027  42.058  33.378  1.00 53.11           N  
ATOM   1829  CA  GLN A 238      53.261  42.176  32.616  1.00 56.92           C  
ATOM   1830  C   GLN A 238      54.349  41.275  33.193  1.00 57.06           C  
ATOM   1831  O   GLN A 238      54.660  41.340  34.388  1.00 56.73           O  
ATOM   1832  CB  GLN A 238      53.735  43.629  32.609  1.00 59.62           C  
ATOM   1833  CG  GLN A 238      55.010  43.852  31.820  1.00 65.74           C  
ATOM   1834  CD  GLN A 238      55.306  45.326  31.604  1.00 69.95           C  
ATOM   1835  OE1 GLN A 238      55.485  46.088  32.563  1.00 71.60           O  
ATOM   1836  NE2 GLN A 238      55.357  45.740  30.338  1.00 70.75           N  
ATOM   1837  N   GLY A 239      54.913  40.425  32.340  1.00 56.54           N  
ATOM   1838  CA  GLY A 239      55.965  39.532  32.784  1.00 55.94           C  
ATOM   1839  C   GLY A 239      55.505  38.159  33.225  1.00 56.03           C  
ATOM   1840  O   GLY A 239      56.292  37.211  33.219  1.00 58.17           O  
ATOM   1841  N   ALA A 240      54.233  38.041  33.594  1.00 54.89           N  
ATOM   1842  CA  ALA A 240      53.676  36.770  34.062  1.00 52.98           C  
ATOM   1843  C   ALA A 240      53.239  35.820  32.941  1.00 51.34           C  
ATOM   1844  O   ALA A 240      53.247  36.173  31.767  1.00 52.02           O  
ATOM   1845  CB  ALA A 240      52.501  37.044  35.008  1.00 52.41           C  
ATOM   1846  N   GLU A 241      52.847  34.614  33.335  1.00 49.10           N  
ATOM   1847  CA  GLU A 241      52.399  33.576  32.419  1.00 47.41           C  
ATOM   1848  C   GLU A 241      51.359  34.094  31.423  1.00 48.24           C  
ATOM   1849  O   GLU A 241      51.396  33.763  30.241  1.00 49.09           O  
ATOM   1850  CB  GLU A 241      51.811  32.419  33.222  1.00 46.63           C  
ATOM   1851  CG  GLU A 241      51.870  31.078  32.532  1.00 46.74           C  
ATOM   1852  CD  GLU A 241      51.249  29.968  33.360  1.00 47.77           C  
ATOM   1853  OE1 GLU A 241      51.470  29.935  34.593  1.00 47.88           O  
ATOM   1854  OE2 GLU A 241      50.540  29.120  32.775  1.00 47.08           O  
ATOM   1855  N   LEU A 242      50.415  34.889  31.907  1.00 47.95           N  
ATOM   1856  CA  LEU A 242      49.400  35.447  31.038  1.00 47.83           C  
ATOM   1857  C   LEU A 242      49.662  36.931  31.004  1.00 49.12           C  
ATOM   1858  O   LEU A 242      49.888  37.542  32.048  1.00 49.66           O  
ATOM   1859  CB  LEU A 242      47.998  35.209  31.594  1.00 47.06           C  
ATOM   1860  CG  LEU A 242      47.588  33.807  32.031  1.00 47.31           C  
ATOM   1861  CD1 LEU A 242      46.127  33.853  32.451  1.00 45.45           C  
ATOM   1862  CD2 LEU A 242      47.817  32.794  30.911  1.00 44.63           C  
ATOM   1863  N   GLU A 243      49.653  37.519  29.814  1.00 49.75           N  
ATOM   1864  CA  GLU A 243      49.885  38.947  29.725  1.00 51.16           C  
ATOM   1865  C   GLU A 243      49.355  39.586  28.456  1.00 50.97           C  
ATOM   1866  O   GLU A 243      49.186  38.940  27.428  1.00 50.28           O  
ATOM   1867  CB  GLU A 243      51.376  39.252  29.873  1.00 52.30           C  
ATOM   1868  CG  GLU A 243      52.200  39.030  28.629  1.00 55.38           C  
ATOM   1869  CD  GLU A 243      53.668  39.354  28.855  1.00 58.32           C  
ATOM   1870  OE1 GLU A 243      54.470  38.405  29.025  1.00 59.43           O  
ATOM   1871  OE2 GLU A 243      54.013  40.559  28.881  1.00 57.44           O  
ATOM   1872  N   ILE A 244      49.071  40.872  28.565  1.00 50.87           N  
ATOM   1873  CA  ILE A 244      48.578  41.652  27.458  1.00 52.23           C  
ATOM   1874  C   ILE A 244      49.821  42.137  26.747  1.00 54.51           C  
ATOM   1875  O   ILE A 244      50.648  42.827  27.340  1.00 54.33           O  
ATOM   1876  CB  ILE A 244      47.777  42.851  27.965  1.00 52.90           C  
ATOM   1877  CG1 ILE A 244      46.501  42.357  28.646  1.00 50.97           C  
ATOM   1878  CG2 ILE A 244      47.482  43.807  26.819  1.00 52.68           C  
ATOM   1879  CD1 ILE A 244      45.792  43.425  29.430  1.00 50.72           C  
ATOM   1880  N   THR A 245      49.961  41.761  25.480  1.00 56.81           N  
ATOM   1881  CA  THR A 245      51.129  42.157  24.703  1.00 59.20           C  
ATOM   1882  C   THR A 245      50.889  43.415  23.884  1.00 60.68           C  
ATOM   1883  O   THR A 245      51.837  44.093  23.504  1.00 60.60           O  
ATOM   1884  CB  THR A 245      51.578  41.029  23.761  1.00 58.46           C  
ATOM   1885  OG1 THR A 245      50.513  40.700  22.863  1.00 57.35           O  
ATOM   1886  CG2 THR A 245      51.968  39.796  24.565  1.00 58.74           C  
ATOM   1887  N   ASP A 246      49.625  43.732  23.618  1.00 62.95           N  
ATOM   1888  CA  ASP A 246      49.304  44.922  22.841  1.00 65.15           C  
ATOM   1889  C   ASP A 246      47.931  45.477  23.188  1.00 66.10           C  
ATOM   1890  O   ASP A 246      46.985  44.720  23.410  1.00 65.93           O  
ATOM   1891  CB  ASP A 246      49.358  44.606  21.349  1.00 66.58           C  
ATOM   1892  CG  ASP A 246      50.018  45.705  20.553  1.00 66.95           C  
ATOM   1893  OD1 ASP A 246      49.892  46.885  20.949  1.00 67.79           O  
ATOM   1894  OD2 ASP A 246      50.655  45.388  19.530  1.00 68.37           O  
ATOM   1895  N   LEU A 247      47.815  46.801  23.209  1.00 67.85           N  
ATOM   1896  CA  LEU A 247      46.547  47.435  23.557  1.00 69.88           C  
ATOM   1897  C   LEU A 247      46.284  48.750  22.836  1.00 71.11           C  
ATOM   1898  O   LEU A 247      47.190  49.556  22.637  1.00 72.08           O  
ATOM   1899  CB  LEU A 247      46.491  47.672  25.073  1.00 69.17           C  
ATOM   1900  CG  LEU A 247      45.296  48.422  25.669  1.00 69.03           C  
ATOM   1901  CD1 LEU A 247      44.000  47.637  25.455  1.00 68.34           C  
ATOM   1902  CD2 LEU A 247      45.545  48.636  27.150  1.00 69.42           C  
ATOM   1903  N   VAL A 248      45.027  48.949  22.451  1.00 72.65           N  
ATOM   1904  CA  VAL A 248      44.584  50.162  21.783  1.00 74.92           C  
ATOM   1905  C   VAL A 248      43.238  50.553  22.352  1.00 76.09           C  
ATOM   1906  O   VAL A 248      42.357  49.708  22.519  1.00 75.29           O  
ATOM   1907  CB  VAL A 248      44.423  49.966  20.265  1.00 76.08           C  
ATOM   1908  CG1 VAL A 248      43.553  51.076  19.687  1.00 76.40           C  
ATOM   1909  CG2 VAL A 248      45.783  49.990  19.598  1.00 77.58           C  
ATOM   1910  N   GLU A 249      43.083  51.836  22.655  1.00 78.52           N  
ATOM   1911  CA  GLU A 249      41.833  52.333  23.207  1.00 81.65           C  
ATOM   1912  C   GLU A 249      41.249  53.467  22.371  1.00 82.72           C  
ATOM   1913  O   GLU A 249      41.910  54.476  22.123  1.00 82.50           O  
ATOM   1914  CB  GLU A 249      42.048  52.804  24.648  1.00 82.78           C  
ATOM   1915  CG  GLU A 249      42.516  51.702  25.586  1.00 85.21           C  
ATOM   1916  CD  GLU A 249      42.606  52.157  27.031  1.00 86.91           C  
ATOM   1917  OE1 GLU A 249      41.573  52.603  27.578  1.00 87.81           O  
ATOM   1918  OE2 GLU A 249      43.707  52.065  27.622  1.00 87.09           O  
ATOM   1919  N   ARG A 250      40.010  53.283  21.928  1.00 84.36           N  
ATOM   1920  CA  ARG A 250      39.324  54.294  21.140  1.00 85.50           C  
ATOM   1921  C   ARG A 250      38.628  55.182  22.153  1.00 86.18           C  
ATOM   1922  O   ARG A 250      38.986  55.194  23.333  1.00 86.21           O  
ATOM   1923  CB  ARG A 250      38.254  53.673  20.241  1.00 86.47           C  
ATOM   1924  CG  ARG A 250      38.598  52.339  19.610  1.00 88.48           C  
ATOM   1925  CD  ARG A 250      39.798  52.412  18.688  1.00 91.26           C  
ATOM   1926  NE  ARG A 250      39.726  51.395  17.637  1.00 93.02           N  
ATOM   1927  CZ  ARG A 250      39.481  50.101  17.846  1.00 93.75           C  
ATOM   1928  NH1 ARG A 250      39.278  49.644  19.077  1.00 93.00           N  
ATOM   1929  NH2 ARG A 250      39.431  49.260  16.818  1.00 93.77           N  
ATOM   1930  N   LYS A 251      37.615  55.908  21.691  1.00 87.14           N  
ATOM   1931  CA  LYS A 251      36.851  56.795  22.564  1.00 87.47           C  
ATOM   1932  C   LYS A 251      35.911  55.974  23.442  1.00 86.47           C  
ATOM   1933  O   LYS A 251      35.775  56.237  24.640  1.00 86.13           O  
ATOM   1934  CB  LYS A 251      36.043  57.802  21.734  1.00 88.08           C  
ATOM   1935  CG  LYS A 251      36.896  58.737  20.884  1.00 89.30           C  
ATOM   1936  CD  LYS A 251      36.058  59.839  20.249  1.00 90.34           C  
ATOM   1937  CE  LYS A 251      34.968  59.260  19.363  1.00 91.32           C  
ATOM   1938  NZ  LYS A 251      34.172  60.321  18.689  1.00 92.19           N  
ATOM   1939  N   ASP A 252      35.270  54.979  22.835  1.00 84.72           N  
ATOM   1940  CA  ASP A 252      34.343  54.108  23.549  1.00 83.37           C  
ATOM   1941  C   ASP A 252      34.544  52.640  23.186  1.00 80.60           C  
ATOM   1942  O   ASP A 252      33.640  51.824  23.358  1.00 80.09           O  
ATOM   1943  CB  ASP A 252      32.896  54.518  23.253  1.00 85.70           C  
ATOM   1944  CG  ASP A 252      32.340  55.486  24.287  1.00 88.35           C  
ATOM   1945  OD1 ASP A 252      32.947  56.561  24.500  1.00 89.01           O  
ATOM   1946  OD2 ASP A 252      31.289  55.166  24.888  1.00 89.45           O  
ATOM   1947  N   SER A 253      35.730  52.308  22.687  1.00 76.66           N  
ATOM   1948  CA  SER A 253      36.038  50.937  22.304  1.00 72.34           C  
ATOM   1949  C   SER A 253      37.424  50.550  22.801  1.00 68.52           C  
ATOM   1950  O   SER A 253      38.153  51.388  23.329  1.00 67.66           O  
ATOM   1951  CB  SER A 253      35.968  50.786  20.783  1.00 73.53           C  
ATOM   1952  OG  SER A 253      34.679  51.121  20.298  1.00 75.89           O  
ATOM   1953  N   LEU A 254      37.785  49.283  22.614  1.00 64.21           N  
ATOM   1954  CA  LEU A 254      39.074  48.766  23.063  1.00 59.65           C  
ATOM   1955  C   LEU A 254      39.487  47.521  22.291  1.00 56.85           C  
ATOM   1956  O   LEU A 254      38.676  46.627  22.075  1.00 57.73           O  
ATOM   1957  CB  LEU A 254      38.984  48.436  24.559  1.00 61.02           C  
ATOM   1958  CG  LEU A 254      40.070  47.682  25.337  1.00 60.62           C  
ATOM   1959  CD1 LEU A 254      39.829  47.920  26.817  1.00 61.70           C  
ATOM   1960  CD2 LEU A 254      40.060  46.183  25.023  1.00 59.69           C  
ATOM   1961  N   THR A 255      40.748  47.462  21.881  1.00 53.62           N  
ATOM   1962  CA  THR A 255      41.260  46.300  21.160  1.00 52.40           C  
ATOM   1963  C   THR A 255      42.584  45.897  21.805  1.00 51.54           C  
ATOM   1964  O   THR A 255      43.500  46.719  21.925  1.00 51.23           O  
ATOM   1965  CB  THR A 255      41.512  46.604  19.656  1.00 52.11           C  
ATOM   1966  OG1 THR A 255      40.325  47.142  19.059  1.00 49.78           O  
ATOM   1967  CG2 THR A 255      41.901  45.327  18.919  1.00 48.85           C  
ATOM   1968  N   PHE A 256      42.688  44.635  22.220  1.00 49.70           N  
ATOM   1969  CA  PHE A 256      43.904  44.156  22.876  1.00 47.72           C  
ATOM   1970  C   PHE A 256      44.236  42.734  22.467  1.00 46.72           C  
ATOM   1971  O   PHE A 256      43.372  41.988  22.007  1.00 44.70           O  
ATOM   1972  CB  PHE A 256      43.750  44.219  24.411  1.00 48.53           C  
ATOM   1973  CG  PHE A 256      43.098  42.996  25.014  1.00 44.86           C  
ATOM   1974  CD1 PHE A 256      43.845  41.853  25.277  1.00 43.07           C  
ATOM   1975  CD2 PHE A 256      41.730  42.974  25.266  1.00 44.89           C  
ATOM   1976  CE1 PHE A 256      43.243  40.709  25.773  1.00 43.58           C  
ATOM   1977  CE2 PHE A 256      41.118  41.835  25.762  1.00 44.33           C  
ATOM   1978  CZ  PHE A 256      41.876  40.696  26.015  1.00 44.52           C  
ATOM   1979  N   LYS A 257      45.497  42.370  22.672  1.00 47.76           N  
ATOM   1980  CA  LYS A 257      46.003  41.046  22.339  1.00 50.43           C  
ATOM   1981  C   LYS A 257      46.610  40.366  23.563  1.00 50.42           C  
ATOM   1982  O   LYS A 257      47.451  40.944  24.249  1.00 51.20           O  
ATOM   1983  CB  LYS A 257      47.075  41.163  21.253  1.00 50.96           C  
ATOM   1984  CG  LYS A 257      47.732  39.849  20.879  1.00 50.32           C  
ATOM   1985  CD  LYS A 257      46.706  38.846  20.397  1.00 51.59           C  
ATOM   1986  CE  LYS A 257      47.378  37.710  19.655  1.00 52.46           C  
ATOM   1987  NZ  LYS A 257      48.450  37.077  20.468  1.00 52.42           N  
ATOM   1988  N   ALA A 258      46.186  39.136  23.827  1.00 51.03           N  
ATOM   1989  CA  ALA A 258      46.708  38.379  24.958  1.00 51.84           C  
ATOM   1990  C   ALA A 258      47.647  37.312  24.421  1.00 50.89           C  
ATOM   1991  O   ALA A 258      47.286  36.567  23.508  1.00 51.02           O  
ATOM   1992  CB  ALA A 258      45.567  37.732  25.739  1.00 52.09           C  
ATOM   1993  N   ASN A 259      48.840  37.222  24.998  1.00 49.25           N  
ATOM   1994  CA  ASN A 259      49.812  36.253  24.525  1.00 48.33           C  
ATOM   1995  C   ASN A 259      49.301  34.842  24.288  1.00 47.66           C  
ATOM   1996  O   ASN A 259      49.644  34.246  23.285  1.00 49.87           O  
ATOM   1997  CB  ASN A 259      51.044  36.214  25.439  1.00 48.35           C  
ATOM   1998  CG  ASN A 259      50.711  35.878  26.878  1.00 49.02           C  
ATOM   1999  OD1 ASN A 259      51.603  35.586  27.673  1.00 48.43           O  
ATOM   2000  ND2 ASN A 259      49.437  35.930  27.223  1.00 48.36           N  
ATOM   2001  N   PHE A 260      48.478  34.309  25.183  1.00 48.34           N  
ATOM   2002  CA  PHE A 260      47.968  32.945  25.022  1.00 48.14           C  
ATOM   2003  C   PHE A 260      46.842  32.824  24.001  1.00 48.79           C  
ATOM   2004  O   PHE A 260      46.399  31.721  23.689  1.00 46.67           O  
ATOM   2005  CB  PHE A 260      47.524  32.363  26.382  1.00 46.24           C  
ATOM   2006  CG  PHE A 260      46.286  33.006  26.968  1.00 42.96           C  
ATOM   2007  CD1 PHE A 260      45.021  32.607  26.570  1.00 40.77           C  
ATOM   2008  CD2 PHE A 260      46.393  33.998  27.927  1.00 43.69           C  
ATOM   2009  CE1 PHE A 260      43.890  33.185  27.117  1.00 40.11           C  
ATOM   2010  CE2 PHE A 260      45.257  34.581  28.479  1.00 43.03           C  
ATOM   2011  CZ  PHE A 260      44.009  34.171  28.071  1.00 40.93           C  
ATOM   2012  N   LEU A 261      46.367  33.960  23.500  1.00 50.91           N  
ATOM   2013  CA  LEU A 261      45.321  33.961  22.478  1.00 55.20           C  
ATOM   2014  C   LEU A 261      46.016  34.300  21.162  1.00 58.10           C  
ATOM   2015  O   LEU A 261      46.851  35.201  21.121  1.00 57.61           O  
ATOM   2016  CB  LEU A 261      44.252  35.013  22.777  1.00 53.09           C  
ATOM   2017  CG  LEU A 261      43.271  34.740  23.911  1.00 51.47           C  
ATOM   2018  CD1 LEU A 261      42.291  35.886  23.984  1.00 51.25           C  
ATOM   2019  CD2 LEU A 261      42.532  33.438  23.675  1.00 50.93           C  
ATOM   2020  N   GLU A 262      45.688  33.587  20.091  1.00 61.31           N  
ATOM   2021  CA  GLU A 262      46.348  33.858  18.819  1.00 65.25           C  
ATOM   2022  C   GLU A 262      45.760  35.037  18.058  1.00 65.07           C  
ATOM   2023  O   GLU A 262      46.435  35.658  17.234  1.00 64.01           O  
ATOM   2024  CB  GLU A 262      46.350  32.604  17.947  1.00 67.03           C  
ATOM   2025  CG  GLU A 262      45.026  31.896  17.865  1.00 71.60           C  
ATOM   2026  CD  GLU A 262      45.166  30.525  17.244  1.00 74.27           C  
ATOM   2027  OE1 GLU A 262      45.981  29.729  17.762  1.00 75.13           O  
ATOM   2028  OE2 GLU A 262      44.470  30.244  16.244  1.00 75.87           O  
ATOM   2029  N   GLN A 263      44.509  35.358  18.347  1.00 65.95           N  
ATOM   2030  CA  GLN A 263      43.862  36.474  17.683  1.00 66.50           C  
ATOM   2031  C   GLN A 263      43.720  37.614  18.677  1.00 64.59           C  
ATOM   2032  O   GLN A 263      43.972  37.440  19.863  1.00 64.01           O  
ATOM   2033  CB  GLN A 263      42.483  36.054  17.182  1.00 69.14           C  
ATOM   2034  CG  GLN A 263      42.048  36.764  15.922  1.00 72.39           C  
ATOM   2035  CD  GLN A 263      42.961  36.449  14.762  1.00 74.91           C  
ATOM   2036  OE1 GLN A 263      43.102  35.288  14.368  1.00 75.19           O  
ATOM   2037  NE2 GLN A 263      43.598  37.480  14.211  1.00 76.85           N  
ATOM   2038  N   ALA A 264      43.327  38.784  18.189  1.00 63.08           N  
ATOM   2039  CA  ALA A 264      43.136  39.936  19.055  1.00 61.03           C  
ATOM   2040  C   ALA A 264      41.722  39.864  19.610  1.00 60.01           C  
ATOM   2041  O   ALA A 264      40.990  38.915  19.326  1.00 59.81           O  
ATOM   2042  CB  ALA A 264      43.327  41.220  18.274  1.00 60.80           C  
ATOM   2043  N   LEU A 265      41.345  40.857  20.410  1.00 59.25           N  
ATOM   2044  CA  LEU A 265      40.012  40.900  21.000  1.00 57.42           C  
ATOM   2045  C   LEU A 265      39.484  42.313  21.075  1.00 57.14           C  
ATOM   2046  O   LEU A 265      40.239  43.261  21.296  1.00 57.48           O  
ATOM   2047  CB  LEU A 265      40.015  40.301  22.402  1.00 56.59           C  
ATOM   2048  CG  LEU A 265      39.994  38.780  22.467  1.00 56.06           C  
ATOM   2049  CD1 LEU A 265      39.907  38.331  23.921  1.00 56.15           C  
ATOM   2050  CD2 LEU A 265      38.802  38.262  21.669  1.00 56.07           C  
ATOM   2051  N   ASP A 266      38.177  42.446  20.894  1.00 57.37           N  
ATOM   2052  CA  ASP A 266      37.543  43.743  20.941  1.00 58.57           C  
ATOM   2053  C   ASP A 266      36.460  43.809  21.998  1.00 59.32           C  
ATOM   2054  O   ASP A 266      35.683  42.871  22.171  1.00 59.33           O  
ATOM   2055  CB  ASP A 266      36.966  44.095  19.570  1.00 60.27           C  
ATOM   2056  CG  ASP A 266      37.896  44.981  18.767  1.00 61.51           C  
ATOM   2057  OD1 ASP A 266      37.655  46.208  18.716  1.00 61.86           O  
ATOM   2058  OD2 ASP A 266      38.877  44.450  18.204  1.00 62.85           O  
ATOM   2059  N   LEU A 267      36.430  44.934  22.705  1.00 59.43           N  
ATOM   2060  CA  LEU A 267      35.464  45.178  23.763  1.00 60.74           C  
ATOM   2061  C   LEU A 267      34.874  46.578  23.612  1.00 61.74           C  
ATOM   2062  O   LEU A 267      35.562  47.520  23.225  1.00 61.65           O  
ATOM   2063  CB  LEU A 267      36.146  45.056  25.135  1.00 61.26           C  
ATOM   2064  CG  LEU A 267      36.418  43.685  25.782  1.00 62.05           C  
ATOM   2065  CD1 LEU A 267      37.063  42.727  24.807  1.00 61.27           C  
ATOM   2066  CD2 LEU A 267      37.318  43.889  26.994  1.00 62.82           C  
ATOM   2067  N   PRO A 268      33.581  46.725  23.913  1.00 62.46           N  
ATOM   2068  CA  PRO A 268      32.839  47.987  23.835  1.00 62.45           C  
ATOM   2069  C   PRO A 268      33.038  48.877  25.056  1.00 62.53           C  
ATOM   2070  O   PRO A 268      32.132  49.612  25.446  1.00 61.90           O  
ATOM   2071  CB  PRO A 268      31.398  47.524  23.706  1.00 63.90           C  
ATOM   2072  CG  PRO A 268      31.389  46.287  24.553  1.00 63.93           C  
ATOM   2073  CD  PRO A 268      32.662  45.593  24.118  1.00 63.70           C  
ATOM   2074  N   VAL A 269      34.225  48.802  25.650  1.00 63.56           N  
ATOM   2075  CA  VAL A 269      34.564  49.592  26.830  1.00 64.50           C  
ATOM   2076  C   VAL A 269      36.035  49.995  26.785  1.00 66.03           C  
ATOM   2077  O   VAL A 269      36.812  49.428  26.022  1.00 65.24           O  
ATOM   2078  CB  VAL A 269      34.323  48.789  28.123  1.00 63.94           C  
ATOM   2079  CG1 VAL A 269      32.875  48.337  28.190  1.00 63.92           C  
ATOM   2080  CG2 VAL A 269      35.260  47.591  28.175  1.00 63.56           C  
ATOM   2081  N   THR A 270      36.416  50.967  27.607  1.00 67.47           N  
ATOM   2082  CA  THR A 270      37.803  51.420  27.639  1.00 70.44           C  
ATOM   2083  C   THR A 270      38.447  51.244  29.013  1.00 71.14           C  
ATOM   2084  O   THR A 270      37.910  51.705  30.027  1.00 71.57           O  
ATOM   2085  CB  THR A 270      37.920  52.905  27.235  1.00 71.63           C  
ATOM   2086  OG1 THR A 270      37.028  53.691  28.036  1.00 71.66           O  
ATOM   2087  CG2 THR A 270      37.586  53.085  25.755  1.00 72.18           C  
ATOM   2088  N   GLY A 271      39.601  50.577  29.036  1.00 71.02           N  
ATOM   2089  CA  GLY A 271      40.307  50.358  30.284  1.00 69.29           C  
ATOM   2090  C   GLY A 271      41.351  49.257  30.240  1.00 68.83           C  
ATOM   2091  O   GLY A 271      41.091  48.161  29.753  1.00 69.14           O  
ATOM   2092  N   LYS A 272      42.543  49.562  30.744  1.00 68.11           N  
ATOM   2093  CA  LYS A 272      43.641  48.599  30.813  1.00 66.91           C  
ATOM   2094  C   LYS A 272      43.196  47.427  31.680  1.00 65.60           C  
ATOM   2095  O   LYS A 272      43.542  46.275  31.424  1.00 64.89           O  
ATOM   2096  CB  LYS A 272      44.864  49.261  31.449  1.00 67.60           C  
ATOM   2097  CG  LYS A 272      45.907  48.297  32.002  1.00 68.41           C  
ATOM   2098  CD  LYS A 272      46.626  47.528  30.901  1.00 68.08           C  
ATOM   2099  CE  LYS A 272      47.893  46.873  31.440  1.00 67.14           C  
ATOM   2100  NZ  LYS A 272      48.666  46.181  30.375  1.00 68.22           N  
ATOM   2101  N   TYR A 273      42.418  47.758  32.710  1.00 64.43           N  
ATOM   2102  CA  TYR A 273      41.888  46.797  33.666  1.00 62.43           C  
ATOM   2103  C   TYR A 273      40.754  45.960  33.080  1.00 60.34           C  
ATOM   2104  O   TYR A 273      40.600  44.790  33.439  1.00 60.29           O  
ATOM   2105  CB  TYR A 273      41.411  47.539  34.910  1.00 64.93           C  
ATOM   2106  CG  TYR A 273      40.318  48.527  34.617  1.00 69.10           C  
ATOM   2107  CD1 TYR A 273      38.985  48.175  34.766  1.00 69.81           C  
ATOM   2108  CD2 TYR A 273      40.615  49.806  34.150  1.00 70.30           C  
ATOM   2109  CE1 TYR A 273      37.971  49.067  34.461  1.00 70.66           C  
ATOM   2110  CE2 TYR A 273      39.605  50.707  33.839  1.00 70.94           C  
ATOM   2111  CZ  TYR A 273      38.281  50.331  33.998  1.00 70.70           C  
ATOM   2112  OH  TYR A 273      37.261  51.214  33.706  1.00 71.30           O  
ATOM   2113  N   ASN A 274      39.953  46.551  32.191  1.00 56.74           N  
ATOM   2114  CA  ASN A 274      38.869  45.796  31.556  1.00 51.93           C  
ATOM   2115  C   ASN A 274      39.502  44.763  30.647  1.00 48.78           C  
ATOM   2116  O   ASN A 274      39.014  43.642  30.523  1.00 48.58           O  
ATOM   2117  CB  ASN A 274      37.956  46.694  30.718  1.00 51.44           C  
ATOM   2118  CG  ASN A 274      37.143  47.644  31.560  1.00 51.68           C  
ATOM   2119  OD1 ASN A 274      37.460  48.824  31.650  1.00 53.91           O  
ATOM   2120  ND2 ASN A 274      36.092  47.131  32.194  1.00 51.01           N  
ATOM   2121  N   ALA A 275      40.600  45.154  30.015  1.00 45.35           N  
ATOM   2122  CA  ALA A 275      41.314  44.260  29.127  1.00 43.79           C  
ATOM   2123  C   ALA A 275      41.817  43.074  29.932  1.00 41.60           C  
ATOM   2124  O   ALA A 275      41.657  41.922  29.529  1.00 39.09           O  
ATOM   2125  CB  ALA A 275      42.480  44.988  28.478  1.00 44.87           C  
ATOM   2126  N   THR A 276      42.430  43.359  31.076  1.00 41.01           N  
ATOM   2127  CA  THR A 276      42.944  42.297  31.934  1.00 40.35           C  
ATOM   2128  C   THR A 276      41.801  41.392  32.419  1.00 39.74           C  
ATOM   2129  O   THR A 276      41.913  40.165  32.387  1.00 39.49           O  
ATOM   2130  CB  THR A 276      43.691  42.876  33.141  1.00 39.83           C  
ATOM   2131  OG1 THR A 276      44.866  43.562  32.691  1.00 40.52           O  
ATOM   2132  CG2 THR A 276      44.097  41.761  34.090  1.00 39.90           C  
ATOM   2133  N   ASN A 277      40.701  41.996  32.860  1.00 38.30           N  
ATOM   2134  CA  ASN A 277      39.553  41.217  33.311  1.00 39.03           C  
ATOM   2135  C   ASN A 277      39.119  40.292  32.182  1.00 37.83           C  
ATOM   2136  O   ASN A 277      38.964  39.088  32.372  1.00 38.02           O  
ATOM   2137  CB  ASN A 277      38.389  42.135  33.673  1.00 40.70           C  
ATOM   2138  CG  ASN A 277      38.648  42.945  34.918  1.00 43.62           C  
ATOM   2139  OD1 ASN A 277      37.845  43.805  35.279  1.00 47.97           O  
ATOM   2140  ND2 ASN A 277      39.765  42.678  35.589  1.00 41.37           N  
ATOM   2141  N   ALA A 278      38.916  40.879  31.004  1.00 36.70           N  
ATOM   2142  CA  ALA A 278      38.511  40.127  29.822  1.00 34.72           C  
ATOM   2143  C   ALA A 278      39.492  38.980  29.586  1.00 33.36           C  
ATOM   2144  O   ALA A 278      39.092  37.837  29.383  1.00 31.22           O  
ATOM   2145  CB  ALA A 278      38.474  41.047  28.614  1.00 34.97           C  
HETATM 2146  N   MSE A 279      40.779  39.289  29.644  1.00 32.23           N  
HETATM 2147  CA  MSE A 279      41.797  38.282  29.435  1.00 34.44           C  
HETATM 2148  C   MSE A 279      41.697  37.098  30.408  1.00 33.72           C  
HETATM 2149  O   MSE A 279      41.597  35.932  29.981  1.00 31.59           O  
HETATM 2150  CB  MSE A 279      43.183  38.924  29.523  1.00 37.65           C  
HETATM 2151  CG  MSE A 279      44.296  37.912  29.413  1.00 44.24           C  
HETATM 2152 SE   MSE A 279      46.135  38.677  29.524  1.00 57.75          SE  
HETATM 2153  CE  MSE A 279      47.033  37.114  28.854  1.00 53.13           C  
ATOM   2154  N   ILE A 280      41.720  37.399  31.710  1.00 32.19           N  
ATOM   2155  CA  ILE A 280      41.649  36.358  32.722  1.00 30.54           C  
ATOM   2156  C   ILE A 280      40.345  35.602  32.607  1.00 29.87           C  
ATOM   2157  O   ILE A 280      40.311  34.401  32.849  1.00 32.30           O  
ATOM   2158  CB  ILE A 280      41.809  36.924  34.149  1.00 31.39           C  
ATOM   2159  CG1 ILE A 280      40.736  37.975  34.420  1.00 30.77           C  
ATOM   2160  CG2 ILE A 280      43.202  37.503  34.319  1.00 32.03           C  
ATOM   2161  CD1 ILE A 280      40.838  38.641  35.763  1.00 27.40           C  
ATOM   2162  N   ALA A 281      39.273  36.291  32.231  1.00 27.37           N  
ATOM   2163  CA  ALA A 281      37.995  35.616  32.050  1.00 27.29           C  
ATOM   2164  C   ALA A 281      38.112  34.666  30.848  1.00 28.09           C  
ATOM   2165  O   ALA A 281      37.589  33.550  30.871  1.00 29.24           O  
ATOM   2166  CB  ALA A 281      36.890  36.622  31.814  1.00 26.21           C  
ATOM   2167  N   SER A 282      38.820  35.100  29.810  1.00 27.31           N  
ATOM   2168  CA  SER A 282      38.999  34.277  28.612  1.00 31.55           C  
ATOM   2169  C   SER A 282      39.725  32.969  28.916  1.00 32.64           C  
ATOM   2170  O   SER A 282      39.312  31.900  28.470  1.00 33.77           O  
ATOM   2171  CB  SER A 282      39.774  35.057  27.540  1.00 32.87           C  
ATOM   2172  OG  SER A 282      39.064  36.209  27.122  1.00 32.12           O  
ATOM   2173  N   TYR A 283      40.811  33.066  29.676  1.00 33.54           N  
ATOM   2174  CA  TYR A 283      41.592  31.901  30.058  1.00 32.82           C  
ATOM   2175  C   TYR A 283      40.706  30.847  30.727  1.00 32.79           C  
ATOM   2176  O   TYR A 283      40.759  29.668  30.384  1.00 34.82           O  
ATOM   2177  CB  TYR A 283      42.698  32.321  31.023  1.00 37.24           C  
ATOM   2178  CG  TYR A 283      43.686  31.229  31.349  1.00 38.02           C  
ATOM   2179  CD1 TYR A 283      44.786  30.990  30.527  1.00 38.78           C  
ATOM   2180  CD2 TYR A 283      43.500  30.412  32.455  1.00 36.55           C  
ATOM   2181  CE1 TYR A 283      45.674  29.960  30.802  1.00 37.68           C  
ATOM   2182  CE2 TYR A 283      44.374  29.380  32.735  1.00 37.16           C  
ATOM   2183  CZ  TYR A 283      45.458  29.156  31.905  1.00 37.01           C  
ATOM   2184  OH  TYR A 283      46.297  28.101  32.153  1.00 35.48           O  
ATOM   2185  N   VAL A 284      39.887  31.264  31.685  1.00 29.99           N  
ATOM   2186  CA  VAL A 284      39.024  30.314  32.364  1.00 27.46           C  
ATOM   2187  C   VAL A 284      37.982  29.760  31.397  1.00 27.65           C  
ATOM   2188  O   VAL A 284      37.662  28.573  31.438  1.00 26.36           O  
ATOM   2189  CB  VAL A 284      38.353  30.972  33.596  1.00 25.68           C  
ATOM   2190  CG1 VAL A 284      37.300  30.074  34.187  1.00 23.21           C  
ATOM   2191  CG2 VAL A 284      39.413  31.286  34.626  1.00 26.55           C  
ATOM   2192  N   ALA A 285      37.460  30.615  30.523  1.00 27.98           N  
ATOM   2193  CA  ALA A 285      36.473  30.169  29.540  1.00 30.96           C  
ATOM   2194  C   ALA A 285      37.126  29.124  28.628  1.00 33.74           C  
ATOM   2195  O   ALA A 285      36.509  28.110  28.290  1.00 32.38           O  
ATOM   2196  CB  ALA A 285      35.982  31.342  28.720  1.00 30.21           C  
ATOM   2197  N   LEU A 286      38.377  29.375  28.236  1.00 33.63           N  
ATOM   2198  CA  LEU A 286      39.104  28.430  27.396  1.00 35.48           C  
ATOM   2199  C   LEU A 286      39.214  27.068  28.093  1.00 36.23           C  
ATOM   2200  O   LEU A 286      38.883  26.045  27.506  1.00 37.18           O  
ATOM   2201  CB  LEU A 286      40.504  28.960  27.060  1.00 33.93           C  
ATOM   2202  CG  LEU A 286      40.622  30.160  26.106  1.00 36.03           C  
ATOM   2203  CD1 LEU A 286      42.084  30.546  25.953  1.00 35.53           C  
ATOM   2204  CD2 LEU A 286      40.027  29.823  24.744  1.00 33.42           C  
ATOM   2205  N   GLN A 287      39.660  27.058  29.349  1.00 36.97           N  
ATOM   2206  CA  GLN A 287      39.797  25.811  30.109  1.00 36.64           C  
ATOM   2207  C   GLN A 287      38.478  25.062  30.229  1.00 36.91           C  
ATOM   2208  O   GLN A 287      38.469  23.881  30.536  1.00 38.77           O  
ATOM   2209  CB  GLN A 287      40.283  26.077  31.531  1.00 36.75           C  
ATOM   2210  CG  GLN A 287      41.474  26.978  31.669  1.00 41.69           C  
ATOM   2211  CD  GLN A 287      42.739  26.353  31.149  1.00 46.07           C  
ATOM   2212  OE1 GLN A 287      43.023  25.187  31.415  1.00 47.30           O  
ATOM   2213  NE2 GLN A 287      43.524  27.133  30.411  1.00 49.93           N  
ATOM   2214  N   GLU A 288      37.358  25.741  30.011  1.00 37.85           N  
ATOM   2215  CA  GLU A 288      36.065  25.080  30.138  1.00 38.81           C  
ATOM   2216  C   GLU A 288      35.460  24.583  28.826  1.00 41.82           C  
ATOM   2217  O   GLU A 288      34.312  24.125  28.793  1.00 40.66           O  
ATOM   2218  CB  GLU A 288      35.076  26.000  30.858  1.00 37.92           C  
ATOM   2219  CG  GLU A 288      35.393  26.231  32.336  1.00 34.28           C  
ATOM   2220  CD  GLU A 288      35.287  24.970  33.165  1.00 33.16           C  
ATOM   2221  OE1 GLU A 288      34.283  24.252  33.032  1.00 33.12           O  
ATOM   2222  OE2 GLU A 288      36.199  24.695  33.963  1.00 33.42           O  
ATOM   2223  N   GLY A 289      36.232  24.671  27.745  1.00 43.28           N  
ATOM   2224  CA  GLY A 289      35.743  24.184  26.472  1.00 44.83           C  
ATOM   2225  C   GLY A 289      35.198  25.230  25.524  1.00 46.97           C  
ATOM   2226  O   GLY A 289      34.632  24.893  24.482  1.00 48.38           O  
ATOM   2227  N   VAL A 290      35.353  26.499  25.870  1.00 46.67           N  
ATOM   2228  CA  VAL A 290      34.863  27.547  24.995  1.00 46.72           C  
ATOM   2229  C   VAL A 290      35.991  27.895  24.029  1.00 47.81           C  
ATOM   2230  O   VAL A 290      37.156  27.973  24.425  1.00 48.64           O  
ATOM   2231  CB  VAL A 290      34.420  28.792  25.806  1.00 45.48           C  
ATOM   2232  CG1 VAL A 290      33.940  29.886  24.874  1.00 44.51           C  
ATOM   2233  CG2 VAL A 290      33.300  28.405  26.761  1.00 44.44           C  
ATOM   2234  N   SER A 291      35.650  28.082  22.758  1.00 47.76           N  
ATOM   2235  CA  SER A 291      36.653  28.396  21.750  1.00 47.62           C  
ATOM   2236  C   SER A 291      37.004  29.877  21.720  1.00 48.85           C  
ATOM   2237  O   SER A 291      36.226  30.729  22.162  1.00 48.71           O  
ATOM   2238  CB  SER A 291      36.164  27.969  20.363  1.00 46.69           C  
ATOM   2239  OG  SER A 291      35.099  28.792  19.917  1.00 46.19           O  
ATOM   2240  N   GLU A 292      38.183  30.174  21.186  1.00 48.79           N  
ATOM   2241  CA  GLU A 292      38.634  31.546  21.069  1.00 49.20           C  
ATOM   2242  C   GLU A 292      37.677  32.281  20.145  1.00 51.82           C  
ATOM   2243  O   GLU A 292      37.494  33.499  20.255  1.00 52.49           O  
ATOM   2244  CB  GLU A 292      40.040  31.600  20.482  1.00 45.74           C  
ATOM   2245  CG  GLU A 292      40.633  32.979  20.541  1.00 42.88           C  
ATOM   2246  CD  GLU A 292      42.048  33.025  20.035  1.00 43.69           C  
ATOM   2247  OE1 GLU A 292      42.799  32.049  20.265  1.00 42.21           O  
ATOM   2248  OE2 GLU A 292      42.407  34.051  19.421  1.00 42.06           O  
ATOM   2249  N   GLU A 293      37.068  31.532  19.231  1.00 54.08           N  
ATOM   2250  CA  GLU A 293      36.125  32.117  18.290  1.00 56.83           C  
ATOM   2251  C   GLU A 293      34.856  32.484  19.044  1.00 55.72           C  
ATOM   2252  O   GLU A 293      34.399  33.630  18.988  1.00 55.29           O  
ATOM   2253  CB  GLU A 293      35.795  31.136  17.158  1.00 59.59           C  
ATOM   2254  CG  GLU A 293      35.102  31.805  15.975  1.00 64.49           C  
ATOM   2255  CD  GLU A 293      34.815  30.858  14.819  1.00 68.11           C  
ATOM   2256  OE1 GLU A 293      35.735  30.119  14.397  1.00 68.19           O  
ATOM   2257  OE2 GLU A 293      33.665  30.865  14.320  1.00 69.78           O  
ATOM   2258  N   GLN A 294      34.292  31.505  19.749  1.00 55.55           N  
ATOM   2259  CA  GLN A 294      33.084  31.732  20.532  1.00 54.42           C  
ATOM   2260  C   GLN A 294      33.312  32.935  21.437  1.00 53.86           C  
ATOM   2261  O   GLN A 294      32.471  33.824  21.524  1.00 54.09           O  
ATOM   2262  CB  GLN A 294      32.766  30.499  21.374  1.00 54.06           C  
ATOM   2263  CG  GLN A 294      32.286  29.305  20.575  1.00 54.22           C  
ATOM   2264  CD  GLN A 294      32.216  28.030  21.406  1.00 55.02           C  
ATOM   2265  OE1 GLN A 294      33.242  27.486  21.814  1.00 54.49           O  
ATOM   2266  NE2 GLN A 294      31.002  27.554  21.663  1.00 53.73           N  
ATOM   2267  N   ILE A 295      34.471  32.959  22.089  1.00 53.15           N  
ATOM   2268  CA  ILE A 295      34.834  34.048  22.985  1.00 52.83           C  
ATOM   2269  C   ILE A 295      34.911  35.376  22.245  1.00 52.90           C  
ATOM   2270  O   ILE A 295      34.368  36.381  22.693  1.00 52.15           O  
ATOM   2271  CB  ILE A 295      36.198  33.775  23.661  1.00 52.69           C  
ATOM   2272  CG1 ILE A 295      36.089  32.556  24.585  1.00 50.76           C  
ATOM   2273  CG2 ILE A 295      36.650  34.999  24.442  1.00 49.57           C  
ATOM   2274  CD1 ILE A 295      37.431  32.064  25.106  1.00 49.01           C  
ATOM   2275  N   ARG A 296      35.589  35.377  21.107  1.00 54.23           N  
ATOM   2276  CA  ARG A 296      35.734  36.588  20.312  1.00 56.11           C  
ATOM   2277  C   ARG A 296      34.375  37.168  19.902  1.00 56.32           C  
ATOM   2278  O   ARG A 296      34.175  38.384  19.929  1.00 54.42           O  
ATOM   2279  CB  ARG A 296      36.572  36.275  19.078  1.00 57.91           C  
ATOM   2280  CG  ARG A 296      37.224  37.472  18.411  1.00 60.63           C  
ATOM   2281  CD  ARG A 296      38.440  36.995  17.641  1.00 62.47           C  
ATOM   2282  NE  ARG A 296      38.090  35.839  16.823  1.00 64.95           N  
ATOM   2283  CZ  ARG A 296      38.842  34.752  16.693  1.00 66.09           C  
ATOM   2284  NH1 ARG A 296      40.002  34.663  17.329  1.00 66.35           N  
ATOM   2285  NH2 ARG A 296      38.418  33.743  15.943  1.00 67.39           N  
ATOM   2286  N   LEU A 297      33.443  36.294  19.533  1.00 56.72           N  
ATOM   2287  CA  LEU A 297      32.110  36.730  19.129  1.00 58.91           C  
ATOM   2288  C   LEU A 297      31.333  37.310  20.300  1.00 59.01           C  
ATOM   2289  O   LEU A 297      30.648  38.327  20.167  1.00 58.05           O  
ATOM   2290  CB  LEU A 297      31.313  35.561  18.549  1.00 61.58           C  
ATOM   2291  CG  LEU A 297      31.859  34.917  17.278  1.00 64.38           C  
ATOM   2292  CD1 LEU A 297      30.897  33.831  16.814  1.00 64.84           C  
ATOM   2293  CD2 LEU A 297      32.044  35.981  16.201  1.00 64.87           C  
ATOM   2294  N   ALA A 298      31.435  36.643  21.446  1.00 59.55           N  
ATOM   2295  CA  ALA A 298      30.742  37.072  22.653  1.00 58.42           C  
ATOM   2296  C   ALA A 298      31.148  38.478  23.090  1.00 58.11           C  
ATOM   2297  O   ALA A 298      30.297  39.297  23.415  1.00 58.62           O  
ATOM   2298  CB  ALA A 298      31.003  36.079  23.764  1.00 57.65           C  
ATOM   2299  N   PHE A 299      32.443  38.762  23.092  1.00 58.93           N  
ATOM   2300  CA  PHE A 299      32.904  40.079  23.495  1.00 62.20           C  
ATOM   2301  C   PHE A 299      32.383  41.151  22.554  1.00 64.82           C  
ATOM   2302  O   PHE A 299      32.496  42.350  22.833  1.00 65.39           O  
ATOM   2303  CB  PHE A 299      34.432  40.123  23.544  1.00 60.96           C  
ATOM   2304  CG  PHE A 299      35.007  39.627  24.840  1.00 61.61           C  
ATOM   2305  CD1 PHE A 299      34.667  40.240  26.041  1.00 61.34           C  
ATOM   2306  CD2 PHE A 299      35.872  38.544  24.867  1.00 60.17           C  
ATOM   2307  CE1 PHE A 299      35.179  39.777  27.244  1.00 59.83           C  
ATOM   2308  CE2 PHE A 299      36.386  38.078  26.066  1.00 59.05           C  
ATOM   2309  CZ  PHE A 299      36.039  38.694  27.253  1.00 59.40           C  
ATOM   2310  N   GLN A 300      31.803  40.712  21.442  1.00 67.15           N  
ATOM   2311  CA  GLN A 300      31.261  41.629  20.451  1.00 69.28           C  
ATOM   2312  C   GLN A 300      30.028  42.337  20.983  1.00 69.48           C  
ATOM   2313  O   GLN A 300      29.770  43.491  20.649  1.00 69.57           O  
ATOM   2314  CB  GLN A 300      30.906  40.872  19.182  1.00 71.05           C  
ATOM   2315  CG  GLN A 300      31.413  41.533  17.925  1.00 73.64           C  
ATOM   2316  CD  GLN A 300      31.535  40.548  16.784  1.00 75.21           C  
ATOM   2317  OE1 GLN A 300      30.537  40.018  16.290  1.00 75.96           O  
ATOM   2318  NE2 GLN A 300      32.768  40.282  16.368  1.00 75.68           N  
ATOM   2319  N   HIS A 301      29.267  41.640  21.815  1.00 69.93           N  
ATOM   2320  CA  HIS A 301      28.068  42.222  22.400  1.00 71.23           C  
ATOM   2321  C   HIS A 301      28.090  41.948  23.899  1.00 70.92           C  
ATOM   2322  O   HIS A 301      27.220  41.275  24.439  1.00 71.25           O  
ATOM   2323  CB  HIS A 301      26.829  41.608  21.749  1.00 71.11           C  
ATOM   2324  CG  HIS A 301      26.757  40.124  21.892  1.00 71.04           C  
ATOM   2325  ND1 HIS A 301      26.152  39.510  22.967  1.00 70.61           N  
ATOM   2326  CD2 HIS A 301      27.264  39.131  21.127  1.00 70.18           C  
ATOM   2327  CE1 HIS A 301      26.289  38.201  22.859  1.00 70.60           C  
ATOM   2328  NE2 HIS A 301      26.961  37.945  21.751  1.00 72.16           N  
ATOM   2329  N   LEU A 302      29.103  42.490  24.560  1.00 71.40           N  
ATOM   2330  CA  LEU A 302      29.292  42.312  25.987  1.00 71.60           C  
ATOM   2331  C   LEU A 302      28.082  42.669  26.848  1.00 72.30           C  
ATOM   2332  O   LEU A 302      27.231  41.820  27.106  1.00 72.71           O  
ATOM   2333  CB  LEU A 302      30.504  43.124  26.431  1.00 69.86           C  
ATOM   2334  CG  LEU A 302      31.043  42.828  27.824  1.00 69.01           C  
ATOM   2335  CD1 LEU A 302      31.032  41.331  28.071  1.00 68.28           C  
ATOM   2336  CD2 LEU A 302      32.447  43.397  27.942  1.00 68.12           C  
ATOM   2337  N   GLU A 303      28.033  43.921  27.292  1.00 72.96           N  
ATOM   2338  CA  GLU A 303      26.966  44.445  28.142  1.00 76.14           C  
ATOM   2339  C   GLU A 303      27.609  45.187  29.292  1.00 78.99           C  
ATOM   2340  O   GLU A 303      28.243  44.575  30.145  1.00 80.04           O  
ATOM   2341  CB  GLU A 303      26.097  43.327  28.695  1.00 75.07           C  
ATOM   2342  N   LEU A 304      27.457  46.506  29.313  1.00 82.32           N  
ATOM   2343  CA  LEU A 304      28.028  47.314  30.381  1.00 85.87           C  
ATOM   2344  C   LEU A 304      27.216  47.057  31.642  1.00 88.28           C  
ATOM   2345  O   LEU A 304      26.040  46.705  31.559  1.00 89.03           O  
ATOM   2346  CB  LEU A 304      27.984  48.789  30.005  1.00 85.63           C  
ATOM   2347  N   THR A 305      27.837  47.233  32.805  1.00 91.23           N  
ATOM   2348  CA  THR A 305      27.151  46.985  34.071  1.00 94.67           C  
ATOM   2349  C   THR A 305      26.976  48.232  34.937  1.00 96.53           C  
ATOM   2350  O   THR A 305      27.860  48.603  35.713  1.00 95.92           O  
ATOM   2351  CB  THR A 305      27.890  45.897  34.893  1.00 95.18           C  
ATOM   2352  OG1 THR A 305      29.130  46.416  35.388  1.00 96.13           O  
ATOM   2353  CG2 THR A 305      28.186  44.684  34.017  1.00 95.70           C  
ATOM   2354  N   ARG A 306      25.812  48.859  34.798  1.00 98.53           N  
ATOM   2355  CA  ARG A 306      25.449  50.066  35.534  1.00100.99           C  
ATOM   2356  C   ARG A 306      26.406  50.483  36.652  1.00102.58           C  
ATOM   2357  O   ARG A 306      26.272  50.041  37.794  1.00103.02           O  
ATOM   2358  CB  ARG A 306      24.042  49.912  36.095  1.00101.14           C  
ATOM   2359  N   ASN A 307      27.363  51.341  36.297  1.00103.92           N  
ATOM   2360  CA  ASN A 307      28.368  51.894  37.212  1.00104.45           C  
ATOM   2361  C   ASN A 307      29.024  50.942  38.222  1.00104.45           C  
ATOM   2362  O   ASN A 307      30.206  50.621  38.090  1.00105.15           O  
ATOM   2363  CB  ASN A 307      27.775  53.092  37.970  1.00105.55           C  
ATOM   2364  CG  ASN A 307      27.311  54.207  37.042  1.00106.46           C  
ATOM   2365  OD1 ASN A 307      28.106  54.797  36.305  1.00107.00           O  
ATOM   2366  ND2 ASN A 307      26.017  54.500  37.077  1.00106.63           N  
ATOM   2367  N   ARG A 308      28.256  50.519  39.228  1.00103.65           N  
ATOM   2368  CA  ARG A 308      28.718  49.630  40.303  1.00102.30           C  
ATOM   2369  C   ARG A 308      29.274  50.477  41.445  1.00101.40           C  
ATOM   2370  O   ARG A 308      30.435  50.880  41.417  1.00101.85           O  
ATOM   2371  CB  ARG A 308      29.791  48.661  39.793  1.00102.33           C  
ATOM   2372  N   THR A 309      28.435  50.742  42.444  1.00100.17           N  
ATOM   2373  CA  THR A 309      28.812  51.561  43.595  1.00 98.97           C  
ATOM   2374  C   THR A 309      30.288  51.497  43.950  1.00 97.73           C  
ATOM   2375  O   THR A 309      30.817  50.446  44.312  1.00 97.84           O  
ATOM   2376  CB  THR A 309      28.010  51.184  44.855  1.00 99.37           C  
ATOM   2377  OG1 THR A 309      28.288  49.825  45.213  1.00100.69           O  
ATOM   2378  CG2 THR A 309      26.525  51.353  44.610  1.00 99.72           C  
ATOM   2379  N   GLU A 310      30.939  52.648  43.847  1.00 95.86           N  
ATOM   2380  CA  GLU A 310      32.354  52.795  44.149  1.00 93.61           C  
ATOM   2381  C   GLU A 310      32.600  54.287  44.268  1.00 92.47           C  
ATOM   2382  O   GLU A 310      31.692  55.089  44.038  1.00 92.92           O  
ATOM   2383  CB  GLU A 310      33.196  52.247  43.008  1.00 93.34           C  
ATOM   2384  CG  GLU A 310      32.887  52.914  41.687  1.00 92.94           C  
ATOM   2385  CD  GLU A 310      33.831  52.490  40.590  1.00 92.66           C  
ATOM   2386  OE1 GLU A 310      35.035  52.798  40.706  1.00 91.76           O  
ATOM   2387  OE2 GLU A 310      33.370  51.850  39.619  1.00 91.50           O  
ATOM   2388  N   TRP A 311      33.821  54.668  44.617  1.00 90.05           N  
ATOM   2389  CA  TRP A 311      34.127  56.082  44.740  1.00 87.48           C  
ATOM   2390  C   TRP A 311      34.341  56.737  43.386  1.00 86.71           C  
ATOM   2391  O   TRP A 311      34.518  56.064  42.373  1.00 87.92           O  
ATOM   2392  CB  TRP A 311      35.356  56.294  45.620  1.00 84.96           C  
ATOM   2393  CG  TRP A 311      35.110  55.914  47.035  1.00 82.67           C  
ATOM   2394  CD1 TRP A 311      35.224  54.672  47.584  1.00 82.34           C  
ATOM   2395  CD2 TRP A 311      34.661  56.779  48.086  1.00 81.31           C  
ATOM   2396  NE1 TRP A 311      34.872  54.708  48.914  1.00 81.27           N  
ATOM   2397  CE2 TRP A 311      34.521  55.990  49.245  1.00 81.01           C  
ATOM   2398  CE3 TRP A 311      34.357  58.142  48.157  1.00 79.76           C  
ATOM   2399  CZ2 TRP A 311      34.100  56.523  50.464  1.00 80.69           C  
ATOM   2400  CZ3 TRP A 311      33.939  58.666  49.364  1.00 79.55           C  
ATOM   2401  CH2 TRP A 311      33.812  57.858  50.501  1.00 79.46           C  
ATOM   2402  N   LYS A 312      34.302  58.061  43.389  1.00 85.44           N  
ATOM   2403  CA  LYS A 312      34.495  58.875  42.200  1.00 84.28           C  
ATOM   2404  C   LYS A 312      34.883  60.243  42.727  1.00 83.46           C  
ATOM   2405  O   LYS A 312      35.213  60.385  43.906  1.00 82.99           O  
ATOM   2406  CB  LYS A 312      33.198  58.970  41.382  1.00 84.73           C  
ATOM   2407  CG  LYS A 312      32.803  57.664  40.711  1.00 85.94           C  
ATOM   2408  CD  LYS A 312      31.559  57.787  39.842  1.00 86.45           C  
ATOM   2409  CE  LYS A 312      31.273  56.450  39.148  1.00 87.25           C  
ATOM   2410  NZ  LYS A 312      30.038  56.449  38.308  1.00 87.25           N  
ATOM   2411  N   LYS A 313      34.857  61.251  41.868  1.00 82.42           N  
ATOM   2412  CA  LYS A 313      35.204  62.588  42.310  1.00 81.16           C  
ATOM   2413  C   LYS A 313      34.473  63.653  41.518  1.00 80.14           C  
ATOM   2414  O   LYS A 313      34.244  63.519  40.320  1.00 79.15           O  
ATOM   2415  CB  LYS A 313      36.724  62.798  42.239  1.00 80.91           C  
ATOM   2416  CG  LYS A 313      37.500  61.824  43.129  1.00 81.33           C  
ATOM   2417  CD  LYS A 313      38.688  62.468  43.829  1.00 80.72           C  
ATOM   2418  CE  LYS A 313      39.254  61.544  44.901  1.00 79.70           C  
ATOM   2419  NZ  LYS A 313      40.410  62.144  45.619  1.00 78.74           N  
ATOM   2420  N   ALA A 314      34.076  64.702  42.221  1.00 80.14           N  
ATOM   2421  CA  ALA A 314      33.376  65.812  41.612  1.00 80.02           C  
ATOM   2422  C   ALA A 314      34.448  66.833  41.315  1.00 80.31           C  
ATOM   2423  O   ALA A 314      35.418  66.937  42.067  1.00 79.70           O  
ATOM   2424  CB  ALA A 314      32.364  66.389  42.588  1.00 79.70           C  
ATOM   2425  N   ALA A 315      34.289  67.563  40.214  1.00 80.73           N  
ATOM   2426  CA  ALA A 315      35.248  68.601  39.853  1.00 80.95           C  
ATOM   2427  C   ALA A 315      35.385  69.450  41.108  1.00 80.98           C  
ATOM   2428  O   ALA A 315      34.659  70.431  41.283  1.00 82.67           O  
ATOM   2429  CB  ALA A 315      34.704  69.438  38.705  1.00 80.75           C  
ATOM   2430  N   ASN A 316      36.312  69.066  41.980  1.00 79.67           N  
ATOM   2431  CA  ASN A 316      36.499  69.762  43.242  1.00 78.18           C  
ATOM   2432  C   ASN A 316      37.504  68.967  44.064  1.00 77.21           C  
ATOM   2433  O   ASN A 316      38.001  69.431  45.087  1.00 77.01           O  
ATOM   2434  CB  ASN A 316      35.151  69.825  43.964  1.00 79.07           C  
ATOM   2435  CG  ASN A 316      35.171  70.723  45.169  1.00 78.95           C  
ATOM   2436  OD1 ASN A 316      35.735  71.816  45.131  1.00 80.31           O  
ATOM   2437  ND2 ASN A 316      34.536  70.281  46.246  1.00 78.32           N  
ATOM   2438  N   GLY A 317      37.795  67.758  43.597  1.00 76.75           N  
ATOM   2439  CA  GLY A 317      38.736  66.897  44.286  1.00 76.25           C  
ATOM   2440  C   GLY A 317      38.045  66.178  45.420  1.00 75.77           C  
ATOM   2441  O   GLY A 317      38.688  65.668  46.340  1.00 76.07           O  
ATOM   2442  N   ALA A 318      36.720  66.134  45.347  1.00 74.93           N  
ATOM   2443  CA  ALA A 318      35.929  65.489  46.380  1.00 74.26           C  
ATOM   2444  C   ALA A 318      35.869  63.974  46.218  1.00 73.90           C  
ATOM   2445  O   ALA A 318      36.196  63.433  45.162  1.00 74.30           O  
ATOM   2446  CB  ALA A 318      34.529  66.068  46.391  1.00 75.04           C  
ATOM   2447  N   ASP A 319      35.447  63.306  47.288  1.00 72.75           N  
ATOM   2448  CA  ASP A 319      35.314  61.852  47.336  1.00 71.54           C  
ATOM   2449  C   ASP A 319      33.829  61.486  47.323  1.00 69.56           C  
ATOM   2450  O   ASP A 319      33.235  61.250  48.372  1.00 70.49           O  
ATOM   2451  CB  ASP A 319      35.963  61.313  48.620  1.00 71.81           C  
ATOM   2452  CG  ASP A 319      37.456  61.589  48.681  1.00 72.54           C  
ATOM   2453  OD1 ASP A 319      37.888  62.642  48.159  1.00 71.39           O  
ATOM   2454  OD2 ASP A 319      38.194  60.759  49.262  1.00 72.82           O  
ATOM   2455  N   ILE A 320      33.237  61.442  46.136  1.00 67.37           N  
ATOM   2456  CA  ILE A 320      31.826  61.112  46.000  1.00 66.74           C  
ATOM   2457  C   ILE A 320      31.535  59.610  46.088  1.00 66.39           C  
ATOM   2458  O   ILE A 320      32.020  58.824  45.281  1.00 66.30           O  
ATOM   2459  CB  ILE A 320      31.273  61.633  44.662  1.00 66.61           C  
ATOM   2460  CG1 ILE A 320      31.492  63.141  44.557  1.00 66.08           C  
ATOM   2461  CG2 ILE A 320      29.789  61.314  44.545  1.00 66.10           C  
ATOM   2462  CD1 ILE A 320      30.819  63.759  43.344  1.00 66.37           C  
ATOM   2463  N   LEU A 321      30.736  59.218  47.073  1.00 66.44           N  
ATOM   2464  CA  LEU A 321      30.365  57.818  47.253  1.00 65.39           C  
ATOM   2465  C   LEU A 321      28.877  57.663  46.983  1.00 65.62           C  
ATOM   2466  O   LEU A 321      28.075  57.680  47.914  1.00 67.15           O  
ATOM   2467  CB  LEU A 321      30.669  57.364  48.678  1.00 63.68           C  
ATOM   2468  CG  LEU A 321      30.212  55.941  48.992  1.00 64.56           C  
ATOM   2469  CD1 LEU A 321      30.637  55.021  47.863  1.00 65.73           C  
ATOM   2470  CD2 LEU A 321      30.796  55.479  50.320  1.00 65.29           C  
ATOM   2471  N   SER A 322      28.516  57.513  45.711  1.00 65.81           N  
ATOM   2472  CA  SER A 322      27.119  57.371  45.311  1.00 67.04           C  
ATOM   2473  C   SER A 322      26.680  55.915  45.173  1.00 68.02           C  
ATOM   2474  O   SER A 322      26.985  55.254  44.183  1.00 67.45           O  
ATOM   2475  CB  SER A 322      26.874  58.112  43.988  1.00 66.72           C  
ATOM   2476  OG  SER A 322      25.505  58.090  43.614  1.00 66.07           O  
ATOM   2477  N   ASP A 323      25.967  55.426  46.184  1.00 70.62           N  
ATOM   2478  CA  ASP A 323      25.452  54.061  46.193  1.00 72.21           C  
ATOM   2479  C   ASP A 323      24.244  54.035  45.261  1.00 73.05           C  
ATOM   2480  O   ASP A 323      23.159  54.520  45.603  1.00 71.86           O  
ATOM   2481  CB  ASP A 323      25.029  53.658  47.604  1.00 73.58           C  
ATOM   2482  CG  ASP A 323      24.565  52.220  47.681  1.00 74.63           C  
ATOM   2483  OD1 ASP A 323      23.711  51.834  46.856  1.00 76.57           O  
ATOM   2484  OD2 ASP A 323      25.046  51.479  48.565  1.00 73.61           O  
ATOM   2485  N   VAL A 324      24.449  53.455  44.083  1.00 73.88           N  
ATOM   2486  CA  VAL A 324      23.428  53.384  43.048  1.00 74.55           C  
ATOM   2487  C   VAL A 324      22.214  52.491  43.307  1.00 73.98           C  
ATOM   2488  O   VAL A 324      21.088  52.980  43.406  1.00 73.95           O  
ATOM   2489  CB  VAL A 324      24.053  52.947  41.708  1.00 75.69           C  
ATOM   2490  CG1 VAL A 324      23.097  53.263  40.567  1.00 76.47           C  
ATOM   2491  CG2 VAL A 324      25.402  53.632  41.510  1.00 75.99           C  
ATOM   2492  N   TYR A 325      22.434  51.186  43.400  1.00 72.73           N  
ATOM   2493  CA  TYR A 325      21.322  50.267  43.604  1.00 71.95           C  
ATOM   2494  C   TYR A 325      21.169  49.772  45.036  1.00 68.06           C  
ATOM   2495  O   TYR A 325      21.940  50.149  45.917  1.00 67.58           O  
ATOM   2496  CB  TYR A 325      21.447  49.085  42.635  1.00 76.29           C  
ATOM   2497  CG  TYR A 325      21.497  49.521  41.184  1.00 81.10           C  
ATOM   2498  CD1 TYR A 325      22.709  49.806  40.558  1.00 83.10           C  
ATOM   2499  CD2 TYR A 325      20.327  49.719  40.462  1.00 83.45           C  
ATOM   2500  CE1 TYR A 325      22.749  50.280  39.255  1.00 84.90           C  
ATOM   2501  CE2 TYR A 325      20.356  50.195  39.164  1.00 85.44           C  
ATOM   2502  CZ  TYR A 325      21.565  50.477  38.563  1.00 86.34           C  
ATOM   2503  OH  TYR A 325      21.576  50.981  37.278  1.00 88.18           O  
ATOM   2504  N   ASN A 326      20.162  48.932  45.256  1.00 63.17           N  
ATOM   2505  CA  ASN A 326      19.877  48.395  46.582  1.00 59.40           C  
ATOM   2506  C   ASN A 326      19.161  49.457  47.412  1.00 54.97           C  
ATOM   2507  O   ASN A 326      19.608  49.830  48.494  1.00 54.98           O  
ATOM   2508  CB  ASN A 326      21.172  47.961  47.272  1.00 61.22           C  
ATOM   2509  CG  ASN A 326      21.484  46.490  47.060  1.00 63.31           C  
ATOM   2510  OD1 ASN A 326      21.088  45.888  46.058  1.00 62.69           O  
ATOM   2511  ND2 ASN A 326      22.212  45.905  48.003  1.00 65.11           N  
ATOM   2512  N   ALA A 327      18.040  49.937  46.884  1.00 49.19           N  
ATOM   2513  CA  ALA A 327      17.243  50.958  47.548  1.00 44.08           C  
ATOM   2514  C   ALA A 327      16.321  50.386  48.624  1.00 41.22           C  
ATOM   2515  O   ALA A 327      15.097  50.433  48.479  1.00 41.58           O  
ATOM   2516  CB  ALA A 327      16.422  51.721  46.519  1.00 41.88           C  
ATOM   2517  N   ASN A 328      16.906  49.845  49.694  1.00 35.48           N  
ATOM   2518  CA  ASN A 328      16.125  49.300  50.789  1.00 34.00           C  
ATOM   2519  C   ASN A 328      16.772  49.720  52.100  1.00 33.43           C  
ATOM   2520  O   ASN A 328      17.933  50.091  52.139  1.00 33.60           O  
ATOM   2521  CB  ASN A 328      15.988  47.757  50.681  1.00 35.28           C  
ATOM   2522  CG  ASN A 328      17.313  47.007  50.877  1.00 34.72           C  
ATOM   2523  OD1 ASN A 328      17.728  46.718  52.000  1.00 33.17           O  
ATOM   2524  ND2 ASN A 328      17.975  46.697  49.776  1.00 34.43           N  
ATOM   2525  N   PRO A 329      16.015  49.680  53.195  1.00 34.35           N  
ATOM   2526  CA  PRO A 329      16.543  50.073  54.495  1.00 35.79           C  
ATOM   2527  C   PRO A 329      17.813  49.391  55.001  1.00 37.03           C  
ATOM   2528  O   PRO A 329      18.655  50.044  55.631  1.00 36.84           O  
ATOM   2529  CB  PRO A 329      15.338  49.877  55.429  1.00 35.05           C  
ATOM   2530  CG  PRO A 329      14.527  48.855  54.748  1.00 35.18           C  
ATOM   2531  CD  PRO A 329      14.610  49.257  53.310  1.00 36.10           C  
ATOM   2532  N   THR A 330      17.954  48.094  54.748  1.00 38.08           N  
ATOM   2533  CA  THR A 330      19.140  47.379  55.214  1.00 37.91           C  
ATOM   2534  C   THR A 330      20.361  47.870  54.461  1.00 36.13           C  
ATOM   2535  O   THR A 330      21.392  48.156  55.048  1.00 36.49           O  
ATOM   2536  CB  THR A 330      19.024  45.865  54.998  1.00 39.57           C  
ATOM   2537  OG1 THR A 330      17.842  45.367  55.637  1.00 40.43           O  
ATOM   2538  CG2 THR A 330      20.240  45.163  55.589  1.00 41.04           C  
ATOM   2539  N   ALA A 331      20.221  47.962  53.148  1.00 35.82           N  
ATOM   2540  CA  ALA A 331      21.280  48.440  52.279  1.00 38.17           C  
ATOM   2541  C   ALA A 331      21.728  49.830  52.735  1.00 42.19           C  
ATOM   2542  O   ALA A 331      22.925  50.112  52.810  1.00 44.78           O  
ATOM   2543  CB  ALA A 331      20.777  48.497  50.843  1.00 35.98           C  
HETATM 2544  N   MSE A 332      20.766  50.703  53.040  1.00 43.75           N  
HETATM 2545  CA  MSE A 332      21.113  52.043  53.486  1.00 44.99           C  
HETATM 2546  C   MSE A 332      21.853  51.984  54.813  1.00 42.97           C  
HETATM 2547  O   MSE A 332      22.905  52.612  54.986  1.00 42.37           O  
HETATM 2548  CB  MSE A 332      19.875  52.932  53.639  1.00 47.04           C  
HETATM 2549  CG  MSE A 332      20.240  54.300  54.199  1.00 50.83           C  
HETATM 2550 SE   MSE A 332      18.861  55.694  53.985  1.00 61.01          SE  
HETATM 2551  CE  MSE A 332      18.867  55.862  52.036  1.00 54.05           C  
ATOM   2552  N   LYS A 333      21.287  51.237  55.750  1.00 38.97           N  
ATOM   2553  CA  LYS A 333      21.893  51.075  57.058  1.00 39.21           C  
ATOM   2554  C   LYS A 333      23.337  50.599  56.887  1.00 41.72           C  
ATOM   2555  O   LYS A 333      24.255  51.109  57.544  1.00 39.60           O  
ATOM   2556  CB  LYS A 333      21.100  50.048  57.861  1.00 36.38           C  
ATOM   2557  CG  LYS A 333      21.700  49.682  59.194  1.00 34.45           C  
ATOM   2558  CD  LYS A 333      20.810  48.650  59.873  1.00 36.29           C  
ATOM   2559  CE  LYS A 333      21.275  48.315  61.284  1.00 38.29           C  
ATOM   2560  NZ  LYS A 333      22.633  47.728  61.296  1.00 37.90           N  
ATOM   2561  N   LEU A 334      23.532  49.627  55.992  1.00 42.93           N  
ATOM   2562  CA  LEU A 334      24.859  49.073  55.750  1.00 43.80           C  
ATOM   2563  C   LEU A 334      25.791  50.075  55.070  1.00 43.59           C  
ATOM   2564  O   LEU A 334      26.951  50.209  55.455  1.00 41.85           O  
ATOM   2565  CB  LEU A 334      24.759  47.785  54.921  1.00 43.57           C  
ATOM   2566  CG  LEU A 334      24.103  46.603  55.653  1.00 45.17           C  
ATOM   2567  CD1 LEU A 334      23.958  45.425  54.713  1.00 42.34           C  
ATOM   2568  CD2 LEU A 334      24.921  46.227  56.883  1.00 42.73           C  
ATOM   2569  N   ILE A 335      25.286  50.786  54.069  1.00 43.49           N  
ATOM   2570  CA  ILE A 335      26.113  51.762  53.387  1.00 44.54           C  
ATOM   2571  C   ILE A 335      26.505  52.856  54.378  1.00 46.56           C  
ATOM   2572  O   ILE A 335      27.565  53.469  54.255  1.00 47.78           O  
ATOM   2573  CB  ILE A 335      25.378  52.373  52.179  1.00 45.49           C  
ATOM   2574  CG1 ILE A 335      26.216  52.173  50.910  1.00 45.05           C  
ATOM   2575  CG2 ILE A 335      25.122  53.849  52.404  1.00 46.85           C  
ATOM   2576  CD1 ILE A 335      27.612  52.733  50.995  1.00 43.08           C  
ATOM   2577  N   LEU A 336      25.658  53.087  55.377  1.00 46.45           N  
ATOM   2578  CA  LEU A 336      25.953  54.094  56.387  1.00 44.31           C  
ATOM   2579  C   LEU A 336      27.029  53.613  57.342  1.00 45.11           C  
ATOM   2580  O   LEU A 336      27.978  54.339  57.607  1.00 45.36           O  
ATOM   2581  CB  LEU A 336      24.699  54.458  57.186  1.00 40.44           C  
ATOM   2582  CG  LEU A 336      23.762  55.470  56.542  1.00 37.40           C  
ATOM   2583  CD1 LEU A 336      22.600  55.724  57.472  1.00 36.62           C  
ATOM   2584  CD2 LEU A 336      24.517  56.765  56.261  1.00 35.67           C  
ATOM   2585  N   GLU A 337      26.875  52.395  57.859  1.00 47.87           N  
ATOM   2586  CA  GLU A 337      27.843  51.827  58.799  1.00 50.71           C  
ATOM   2587  C   GLU A 337      29.243  51.746  58.190  1.00 51.66           C  
ATOM   2588  O   GLU A 337      30.249  51.771  58.897  1.00 52.45           O  
ATOM   2589  CB  GLU A 337      27.393  50.437  59.257  1.00 51.07           C  
ATOM   2590  CG  GLU A 337      26.091  50.421  60.060  1.00 54.63           C  
ATOM   2591  CD  GLU A 337      25.689  49.013  60.490  1.00 57.39           C  
ATOM   2592  OE1 GLU A 337      25.581  48.137  59.601  1.00 57.80           O  
ATOM   2593  OE2 GLU A 337      25.484  48.779  61.708  1.00 54.62           O  
ATOM   2594  N   THR A 338      29.309  51.660  56.871  1.00 52.38           N  
ATOM   2595  CA  THR A 338      30.593  51.593  56.199  1.00 53.70           C  
ATOM   2596  C   THR A 338      31.137  52.997  55.959  1.00 55.93           C  
ATOM   2597  O   THR A 338      32.260  53.305  56.358  1.00 56.21           O  
ATOM   2598  CB  THR A 338      30.477  50.851  54.852  1.00 52.72           C  
ATOM   2599  OG1 THR A 338      30.151  49.474  55.094  1.00 51.10           O  
ATOM   2600  CG2 THR A 338      31.789  50.948  54.075  1.00 50.68           C  
ATOM   2601  N   PHE A 339      30.332  53.845  55.314  1.00 56.95           N  
ATOM   2602  CA  PHE A 339      30.727  55.222  55.015  1.00 56.81           C  
ATOM   2603  C   PHE A 339      31.200  55.933  56.265  1.00 56.41           C  
ATOM   2604  O   PHE A 339      32.101  56.757  56.207  1.00 55.96           O  
ATOM   2605  CB  PHE A 339      29.558  56.007  54.406  1.00 57.84           C  
ATOM   2606  CG  PHE A 339      29.891  57.444  54.058  1.00 59.42           C  
ATOM   2607  CD1 PHE A 339      30.770  57.744  53.018  1.00 58.91           C  
ATOM   2608  CD2 PHE A 339      29.305  58.499  54.753  1.00 58.62           C  
ATOM   2609  CE1 PHE A 339      31.055  59.074  52.674  1.00 58.80           C  
ATOM   2610  CE2 PHE A 339      29.587  59.828  54.416  1.00 58.50           C  
ATOM   2611  CZ  PHE A 339      30.460  60.114  53.376  1.00 58.28           C  
ATOM   2612  N   SER A 340      30.597  55.602  57.400  1.00 57.21           N  
ATOM   2613  CA  SER A 340      30.968  56.235  58.652  1.00 59.03           C  
ATOM   2614  C   SER A 340      32.059  55.481  59.397  1.00 60.23           C  
ATOM   2615  O   SER A 340      32.284  55.713  60.580  1.00 61.87           O  
ATOM   2616  CB  SER A 340      29.735  56.403  59.547  1.00 58.07           C  
ATOM   2617  OG  SER A 340      29.151  55.155  59.860  1.00 59.72           O  
ATOM   2618  N   ALA A 341      32.735  54.576  58.703  1.00 62.31           N  
ATOM   2619  CA  ALA A 341      33.822  53.804  59.304  1.00 64.44           C  
ATOM   2620  C   ALA A 341      35.124  54.338  58.724  1.00 65.06           C  
ATOM   2621  O   ALA A 341      36.169  54.326  59.368  1.00 64.29           O  
ATOM   2622  CB  ALA A 341      33.665  52.333  58.972  1.00 65.12           C  
ATOM   2623  N   ILE A 342      35.024  54.804  57.487  1.00 67.29           N  
ATOM   2624  CA  ILE A 342      36.128  55.387  56.743  1.00 70.08           C  
ATOM   2625  C   ILE A 342      36.476  56.733  57.371  1.00 73.09           C  
ATOM   2626  O   ILE A 342      35.669  57.666  57.321  1.00 73.61           O  
ATOM   2627  CB  ILE A 342      35.705  55.670  55.281  1.00 69.88           C  
ATOM   2628  CG1 ILE A 342      35.218  54.387  54.612  1.00 69.99           C  
ATOM   2629  CG2 ILE A 342      36.849  56.291  54.511  1.00 69.65           C  
ATOM   2630  CD1 ILE A 342      34.794  54.571  53.162  1.00 69.37           C  
ATOM   2631  N   PRO A 343      37.663  56.853  57.994  1.00 75.62           N  
ATOM   2632  CA  PRO A 343      37.985  58.158  58.583  1.00 76.85           C  
ATOM   2633  C   PRO A 343      38.090  59.243  57.506  1.00 78.15           C  
ATOM   2634  O   PRO A 343      38.389  58.957  56.347  1.00 77.29           O  
ATOM   2635  CB  PRO A 343      39.300  57.890  59.302  1.00 76.56           C  
ATOM   2636  CG  PRO A 343      39.096  56.478  59.794  1.00 76.33           C  
ATOM   2637  CD  PRO A 343      38.540  55.804  58.546  1.00 76.04           C  
ATOM   2638  N   ALA A 344      37.828  60.485  57.900  1.00 80.21           N  
ATOM   2639  CA  ALA A 344      37.855  61.622  56.982  1.00 81.46           C  
ATOM   2640  C   ALA A 344      39.212  61.904  56.337  1.00 82.34           C  
ATOM   2641  O   ALA A 344      40.259  61.506  56.851  1.00 82.08           O  
ATOM   2642  CB  ALA A 344      37.355  62.867  57.703  1.00 81.23           C  
ATOM   2643  N   ASN A 345      39.176  62.610  55.211  1.00 83.87           N  
ATOM   2644  CA  ASN A 345      40.379  62.959  54.466  1.00 85.44           C  
ATOM   2645  C   ASN A 345      41.235  64.011  55.160  1.00 87.33           C  
ATOM   2646  O   ASN A 345      41.272  64.097  56.389  1.00 87.22           O  
ATOM   2647  CB  ASN A 345      40.022  63.479  53.068  1.00 84.76           C  
ATOM   2648  CG  ASN A 345      39.335  62.437  52.207  1.00 84.56           C  
ATOM   2649  OD1 ASN A 345      39.776  61.293  52.118  1.00 83.07           O  
ATOM   2650  ND2 ASN A 345      38.253  62.837  51.552  1.00 85.54           N  
ATOM   2651  N   GLU A 346      41.920  64.804  54.334  1.00 89.27           N  
ATOM   2652  CA  GLU A 346      42.811  65.878  54.773  1.00 89.87           C  
ATOM   2653  C   GLU A 346      42.184  66.769  55.833  1.00 89.08           C  
ATOM   2654  O   GLU A 346      42.460  66.611  57.029  1.00 89.32           O  
ATOM   2655  CB  GLU A 346      43.230  66.728  53.568  1.00 92.10           C  
ATOM   2656  CG  GLU A 346      44.320  66.104  52.680  1.00 95.58           C  
ATOM   2657  CD  GLU A 346      43.960  64.723  52.128  1.00 97.09           C  
ATOM   2658  OE1 GLU A 346      43.906  63.748  52.914  1.00 97.13           O  
ATOM   2659  OE2 GLU A 346      43.735  64.613  50.900  1.00 98.43           O  
ATOM   2660  N   GLY A 347      41.358  67.718  55.394  1.00 88.08           N  
ATOM   2661  CA  GLY A 347      40.696  68.603  56.336  1.00 85.82           C  
ATOM   2662  C   GLY A 347      40.019  67.751  57.391  1.00 84.29           C  
ATOM   2663  O   GLY A 347      40.268  67.905  58.590  1.00 83.43           O  
ATOM   2664  N   GLY A 348      39.167  66.837  56.930  1.00 82.75           N  
ATOM   2665  CA  GLY A 348      38.470  65.943  57.835  1.00 80.11           C  
ATOM   2666  C   GLY A 348      36.991  66.234  57.988  1.00 78.22           C  
ATOM   2667  O   GLY A 348      36.513  66.393  59.114  1.00 77.73           O  
ATOM   2668  N   LYS A 349      36.260  66.290  56.872  1.00 75.64           N  
ATOM   2669  CA  LYS A 349      34.825  66.573  56.921  1.00 73.18           C  
ATOM   2670  C   LYS A 349      33.943  65.493  56.258  1.00 71.06           C  
ATOM   2671  O   LYS A 349      34.171  65.114  55.110  1.00 70.80           O  
ATOM   2672  CB  LYS A 349      34.577  67.937  56.288  1.00 72.23           C  
ATOM   2673  CG  LYS A 349      33.202  68.510  56.514  1.00 70.27           C  
ATOM   2674  CD  LYS A 349      33.095  69.846  55.808  1.00 69.38           C  
ATOM   2675  CE  LYS A 349      31.650  70.265  55.618  1.00 68.29           C  
ATOM   2676  NZ  LYS A 349      31.529  71.302  54.555  1.00 66.34           N  
ATOM   2677  N   LYS A 350      32.933  65.022  56.998  1.00 68.82           N  
ATOM   2678  CA  LYS A 350      31.997  63.966  56.563  1.00 64.80           C  
ATOM   2679  C   LYS A 350      30.564  64.449  56.280  1.00 61.79           C  
ATOM   2680  O   LYS A 350      29.916  65.013  57.156  1.00 62.59           O  
ATOM   2681  CB  LYS A 350      31.925  62.886  57.644  1.00 65.35           C  
ATOM   2682  CG  LYS A 350      33.254  62.270  58.009  1.00 65.97           C  
ATOM   2683  CD  LYS A 350      33.652  61.224  56.995  1.00 67.02           C  
ATOM   2684  CE  LYS A 350      32.734  60.011  57.068  1.00 66.42           C  
ATOM   2685  NZ  LYS A 350      33.089  59.007  56.028  1.00 65.68           N  
ATOM   2686  N   ILE A 351      30.067  64.195  55.073  1.00 57.59           N  
ATOM   2687  CA  ILE A 351      28.718  64.601  54.684  1.00 55.06           C  
ATOM   2688  C   ILE A 351      27.936  63.432  54.075  1.00 54.58           C  
ATOM   2689  O   ILE A 351      28.490  62.650  53.308  1.00 56.23           O  
ATOM   2690  CB  ILE A 351      28.751  65.718  53.620  1.00 54.54           C  
ATOM   2691  CG1 ILE A 351      29.440  66.959  54.171  1.00 54.64           C  
ATOM   2692  CG2 ILE A 351      27.343  66.062  53.173  1.00 51.61           C  
ATOM   2693  CD1 ILE A 351      29.658  68.021  53.109  1.00 52.49           C  
ATOM   2694  N   ALA A 352      26.649  63.323  54.403  1.00 51.96           N  
ATOM   2695  CA  ALA A 352      25.803  62.264  53.860  1.00 48.41           C  
ATOM   2696  C   ALA A 352      24.510  62.869  53.338  1.00 47.18           C  
ATOM   2697  O   ALA A 352      23.839  63.604  54.053  1.00 48.65           O  
ATOM   2698  CB  ALA A 352      25.489  61.229  54.932  1.00 45.45           C  
ATOM   2699  N   VAL A 353      24.177  62.580  52.086  1.00 43.55           N  
ATOM   2700  CA  VAL A 353      22.944  63.073  51.493  1.00 42.12           C  
ATOM   2701  C   VAL A 353      22.019  61.880  51.341  1.00 41.77           C  
ATOM   2702  O   VAL A 353      22.294  60.983  50.548  1.00 42.55           O  
ATOM   2703  CB  VAL A 353      23.169  63.670  50.102  1.00 41.31           C  
ATOM   2704  CG1 VAL A 353      21.850  64.127  49.522  1.00 40.19           C  
ATOM   2705  CG2 VAL A 353      24.121  64.829  50.186  1.00 42.92           C  
ATOM   2706  N   LEU A 354      20.920  61.877  52.089  1.00 39.23           N  
ATOM   2707  CA  LEU A 354      19.978  60.769  52.049  1.00 35.99           C  
ATOM   2708  C   LEU A 354      18.635  61.161  51.449  1.00 36.54           C  
ATOM   2709  O   LEU A 354      18.063  62.194  51.786  1.00 37.96           O  
ATOM   2710  CB  LEU A 354      19.791  60.219  53.463  1.00 33.95           C  
ATOM   2711  CG  LEU A 354      21.109  59.956  54.204  1.00 33.60           C  
ATOM   2712  CD1 LEU A 354      20.850  59.548  55.635  1.00 30.81           C  
ATOM   2713  CD2 LEU A 354      21.889  58.886  53.475  1.00 36.15           C  
ATOM   2714  N   ALA A 355      18.131  60.338  50.546  1.00 35.28           N  
ATOM   2715  CA  ALA A 355      16.850  60.639  49.934  1.00 37.24           C  
ATOM   2716  C   ALA A 355      15.917  59.452  50.043  1.00 38.15           C  
ATOM   2717  O   ALA A 355      16.333  58.348  50.398  1.00 35.98           O  
ATOM   2718  CB  ALA A 355      17.026  61.032  48.467  1.00 35.34           C  
ATOM   2719  N   ASP A 356      14.652  59.698  49.722  1.00 39.70           N  
ATOM   2720  CA  ASP A 356      13.608  58.691  49.791  1.00 42.85           C  
ATOM   2721  C   ASP A 356      13.891  57.391  49.062  1.00 45.07           C  
ATOM   2722  O   ASP A 356      14.468  57.367  47.975  1.00 44.24           O  
ATOM   2723  CB  ASP A 356      12.297  59.248  49.246  1.00 42.83           C  
ATOM   2724  CG  ASP A 356      11.649  60.256  50.172  1.00 44.45           C  
ATOM   2725  OD1 ASP A 356      12.203  60.549  51.257  1.00 43.62           O  
ATOM   2726  OD2 ASP A 356      10.569  60.752  49.797  1.00 41.61           O  
HETATM 2727  N   MSE A 357      13.456  56.307  49.686  1.00 47.23           N  
HETATM 2728  CA  MSE A 357      13.580  54.986  49.111  1.00 48.57           C  
HETATM 2729  C   MSE A 357      12.161  54.624  48.751  1.00 48.70           C  
HETATM 2730  O   MSE A 357      11.363  54.330  49.633  1.00 50.33           O  
HETATM 2731  CB  MSE A 357      14.103  53.998  50.136  1.00 50.22           C  
HETATM 2732  CG  MSE A 357      15.500  54.294  50.581  1.00 54.30           C  
HETATM 2733 SE   MSE A 357      16.044  52.997  51.941  1.00 63.65          SE  
HETATM 2734  CE  MSE A 357      15.605  53.941  53.617  1.00 59.50           C  
ATOM   2735  N   LYS A 358      11.843  54.652  47.465  1.00 48.85           N  
ATOM   2736  CA  LYS A 358      10.505  54.327  47.019  1.00 50.47           C  
ATOM   2737  C   LYS A 358      10.157  52.851  47.200  1.00 51.35           C  
ATOM   2738  O   LYS A 358      11.024  52.011  47.442  1.00 49.27           O  
ATOM   2739  CB  LYS A 358      10.346  54.692  45.548  1.00 51.78           C  
ATOM   2740  CG  LYS A 358      10.682  56.131  45.223  1.00 55.21           C  
ATOM   2741  CD  LYS A 358      10.835  56.325  43.716  1.00 59.47           C  
ATOM   2742  CE  LYS A 358      11.416  57.701  43.398  1.00 61.45           C  
ATOM   2743  NZ  LYS A 358      11.764  57.847  41.960  1.00 61.53           N  
ATOM   2744  N   GLU A 359       8.863  52.561  47.096  1.00 53.36           N  
ATOM   2745  CA  GLU A 359       8.339  51.205  47.182  1.00 54.41           C  
ATOM   2746  C   GLU A 359       8.651  50.386  48.422  1.00 54.45           C  
ATOM   2747  O   GLU A 359       8.835  49.175  48.336  1.00 56.17           O  
ATOM   2748  CB  GLU A 359       8.779  50.433  45.939  1.00 56.11           C  
ATOM   2749  CG  GLU A 359       8.180  50.994  44.658  1.00 58.70           C  
ATOM   2750  CD  GLU A 359       8.926  50.547  43.416  1.00 61.80           C  
ATOM   2751  OE1 GLU A 359       9.161  49.327  43.260  1.00 63.71           O  
ATOM   2752  OE2 GLU A 359       9.271  51.418  42.589  1.00 61.73           O  
ATOM   2753  N   LEU A 360       8.696  51.020  49.581  1.00 53.79           N  
ATOM   2754  CA  LEU A 360       8.967  50.264  50.788  1.00 52.57           C  
ATOM   2755  C   LEU A 360       7.669  49.721  51.327  1.00 52.82           C  
ATOM   2756  O   LEU A 360       7.665  48.846  52.191  1.00 53.93           O  
ATOM   2757  CB  LEU A 360       9.639  51.131  51.849  1.00 52.66           C  
ATOM   2758  CG  LEU A 360      11.129  51.379  51.634  1.00 52.48           C  
ATOM   2759  CD1 LEU A 360      11.730  51.911  52.930  1.00 51.73           C  
ATOM   2760  CD2 LEU A 360      11.815  50.073  51.216  1.00 50.71           C  
ATOM   2761  N   GLY A 361       6.561  50.239  50.809  1.00 52.86           N  
ATOM   2762  CA  GLY A 361       5.265  49.786  51.273  1.00 54.44           C  
ATOM   2763  C   GLY A 361       4.654  50.754  52.265  1.00 55.70           C  
ATOM   2764  O   GLY A 361       5.185  51.842  52.489  1.00 55.33           O  
ATOM   2765  N   ASP A 362       3.540  50.367  52.873  1.00 56.71           N  
ATOM   2766  CA  ASP A 362       2.889  51.256  53.815  1.00 56.76           C  
ATOM   2767  C   ASP A 362       3.749  51.499  55.045  1.00 56.03           C  
ATOM   2768  O   ASP A 362       3.405  52.306  55.901  1.00 56.86           O  
ATOM   2769  CB  ASP A 362       1.504  50.715  54.210  1.00 58.22           C  
ATOM   2770  CG  ASP A 362       1.532  49.260  54.666  1.00 61.33           C  
ATOM   2771  OD1 ASP A 362       2.239  48.933  55.645  1.00 63.93           O  
ATOM   2772  OD2 ASP A 362       0.825  48.437  54.044  1.00 62.79           O  
ATOM   2773  N   GLN A 363       4.885  50.820  55.123  1.00 54.69           N  
ATOM   2774  CA  GLN A 363       5.769  50.989  56.269  1.00 52.46           C  
ATOM   2775  C   GLN A 363       6.956  51.912  55.942  1.00 49.35           C  
ATOM   2776  O   GLN A 363       7.825  52.145  56.780  1.00 47.62           O  
ATOM   2777  CB  GLN A 363       6.269  49.617  56.728  1.00 55.51           C  
ATOM   2778  CG  GLN A 363       6.216  49.411  58.229  1.00 61.73           C  
ATOM   2779  CD  GLN A 363       4.800  49.500  58.774  1.00 66.54           C  
ATOM   2780  OE1 GLN A 363       4.126  50.523  58.626  1.00 69.52           O  
ATOM   2781  NE2 GLN A 363       4.340  48.426  59.409  1.00 67.56           N  
ATOM   2782  N   SER A 364       6.967  52.445  54.725  1.00 45.69           N  
ATOM   2783  CA  SER A 364       8.031  53.325  54.247  1.00 43.70           C  
ATOM   2784  C   SER A 364       8.581  54.329  55.256  1.00 42.33           C  
ATOM   2785  O   SER A 364       9.763  54.296  55.606  1.00 42.18           O  
ATOM   2786  CB  SER A 364       7.550  54.087  53.018  1.00 43.14           C  
ATOM   2787  OG  SER A 364       8.528  55.010  52.583  1.00 43.59           O  
ATOM   2788  N   VAL A 365       7.717  55.232  55.704  1.00 39.73           N  
ATOM   2789  CA  VAL A 365       8.102  56.267  56.656  1.00 37.18           C  
ATOM   2790  C   VAL A 365       8.765  55.709  57.915  1.00 36.67           C  
ATOM   2791  O   VAL A 365       9.828  56.177  58.332  1.00 34.87           O  
ATOM   2792  CB  VAL A 365       6.865  57.150  57.026  1.00 35.72           C  
ATOM   2793  CG1 VAL A 365       7.199  58.094  58.152  1.00 31.96           C  
ATOM   2794  CG2 VAL A 365       6.422  57.954  55.794  1.00 32.35           C  
ATOM   2795  N   GLN A 366       8.162  54.693  58.514  1.00 36.15           N  
ATOM   2796  CA  GLN A 366       8.747  54.124  59.718  1.00 37.45           C  
ATOM   2797  C   GLN A 366      10.137  53.574  59.427  1.00 36.65           C  
ATOM   2798  O   GLN A 366      11.047  53.703  60.241  1.00 37.30           O  
ATOM   2799  CB  GLN A 366       7.875  53.002  60.277  1.00 39.29           C  
ATOM   2800  CG  GLN A 366       8.349  52.530  61.643  1.00 46.86           C  
ATOM   2801  CD  GLN A 366       7.781  51.179  62.060  1.00 51.43           C  
ATOM   2802  OE1 GLN A 366       7.830  50.815  63.240  1.00 49.33           O  
ATOM   2803  NE2 GLN A 366       7.254  50.421  61.092  1.00 52.79           N  
ATOM   2804  N   LEU A 367      10.292  52.966  58.258  1.00 34.82           N  
ATOM   2805  CA  LEU A 367      11.561  52.387  57.866  1.00 34.77           C  
ATOM   2806  C   LEU A 367      12.633  53.453  57.688  1.00 33.87           C  
ATOM   2807  O   LEU A 367      13.803  53.211  57.970  1.00 33.49           O  
ATOM   2808  CB  LEU A 367      11.383  51.570  56.594  1.00 36.29           C  
ATOM   2809  CG  LEU A 367      10.366  50.444  56.803  1.00 38.10           C  
ATOM   2810  CD1 LEU A 367       9.989  49.803  55.466  1.00 39.19           C  
ATOM   2811  CD2 LEU A 367      10.940  49.430  57.772  1.00 34.55           C  
ATOM   2812  N   HIS A 368      12.237  54.633  57.227  1.00 31.92           N  
ATOM   2813  CA  HIS A 368      13.192  55.712  57.076  1.00 28.90           C  
ATOM   2814  C   HIS A 368      13.623  56.211  58.461  1.00 28.52           C  
ATOM   2815  O   HIS A 368      14.780  56.555  58.659  1.00 28.86           O  
ATOM   2816  CB  HIS A 368      12.589  56.868  56.279  1.00 28.81           C  
ATOM   2817  CG  HIS A 368      12.502  56.625  54.804  1.00 29.01           C  
ATOM   2818  ND1 HIS A 368      11.597  55.752  54.242  1.00 30.09           N  
ATOM   2819  CD2 HIS A 368      13.189  57.170  53.770  1.00 30.63           C  
ATOM   2820  CE1 HIS A 368      11.726  55.773  52.927  1.00 31.10           C  
ATOM   2821  NE2 HIS A 368      12.685  56.626  52.615  1.00 31.72           N  
ATOM   2822  N   ASN A 369      12.704  56.239  59.425  1.00 30.36           N  
ATOM   2823  CA  ASN A 369      13.054  56.726  60.764  1.00 31.92           C  
ATOM   2824  C   ASN A 369      14.052  55.796  61.403  1.00 31.97           C  
ATOM   2825  O   ASN A 369      14.892  56.231  62.183  1.00 32.01           O  
ATOM   2826  CB  ASN A 369      11.833  56.831  61.705  1.00 32.87           C  
ATOM   2827  CG  ASN A 369      10.744  57.753  61.170  1.00 35.25           C  
ATOM   2828  OD1 ASN A 369      11.020  58.686  60.423  1.00 33.67           O  
ATOM   2829  ND2 ASN A 369       9.503  57.499  61.567  1.00 31.40           N  
ATOM   2830  N   GLN A 370      13.947  54.510  61.065  1.00 33.29           N  
ATOM   2831  CA  GLN A 370      14.829  53.488  61.614  1.00 32.34           C  
ATOM   2832  C   GLN A 370      16.293  53.825  61.356  1.00 31.39           C  
ATOM   2833  O   GLN A 370      17.151  53.473  62.152  1.00 32.61           O  
ATOM   2834  CB  GLN A 370      14.490  52.109  61.024  1.00 32.12           C  
ATOM   2835  CG  GLN A 370      15.095  50.934  61.805  1.00 30.35           C  
ATOM   2836  CD  GLN A 370      14.348  50.621  63.101  1.00 29.58           C  
ATOM   2837  OE1 GLN A 370      14.909  50.041  64.028  1.00 31.55           O  
ATOM   2838  NE2 GLN A 370      13.074  50.987  63.160  1.00 28.35           N  
HETATM 2839  N   MSE A 371      16.572  54.507  60.248  1.00 31.34           N  
HETATM 2840  CA  MSE A 371      17.937  54.903  59.916  1.00 33.28           C  
HETATM 2841  C   MSE A 371      18.555  55.773  61.013  1.00 34.22           C  
HETATM 2842  O   MSE A 371      19.778  55.825  61.139  1.00 35.60           O  
HETATM 2843  CB  MSE A 371      17.968  55.667  58.594  1.00 35.95           C  
HETATM 2844  CG  MSE A 371      17.311  54.941  57.453  1.00 39.07           C  
HETATM 2845 SE   MSE A 371      18.311  53.285  56.991  1.00 51.44          SE  
HETATM 2846  CE  MSE A 371      17.866  52.142  58.560  1.00 42.59           C  
ATOM   2847  N   ILE A 372      17.721  56.447  61.810  1.00 32.57           N  
ATOM   2848  CA  ILE A 372      18.241  57.308  62.874  1.00 32.57           C  
ATOM   2849  C   ILE A 372      19.236  56.558  63.762  1.00 35.00           C  
ATOM   2850  O   ILE A 372      20.190  57.146  64.272  1.00 36.76           O  
ATOM   2851  CB  ILE A 372      17.107  57.878  63.769  1.00 32.28           C  
ATOM   2852  CG1 ILE A 372      17.663  58.962  64.693  1.00 28.13           C  
ATOM   2853  CG2 ILE A 372      16.495  56.774  64.605  1.00 32.49           C  
ATOM   2854  CD1 ILE A 372      18.232  60.157  63.971  1.00 25.97           C  
ATOM   2855  N   LEU A 373      19.014  55.260  63.947  1.00 34.19           N  
ATOM   2856  CA  LEU A 373      19.914  54.462  64.766  1.00 34.92           C  
ATOM   2857  C   LEU A 373      21.261  54.246  64.065  1.00 35.00           C  
ATOM   2858  O   LEU A 373      22.198  53.763  64.673  1.00 31.96           O  
ATOM   2859  CB  LEU A 373      19.290  53.102  65.091  1.00 33.43           C  
ATOM   2860  CG  LEU A 373      17.982  53.013  65.872  1.00 36.51           C  
ATOM   2861  CD1 LEU A 373      17.633  51.550  66.065  1.00 36.60           C  
ATOM   2862  CD2 LEU A 373      18.102  53.703  67.226  1.00 36.81           C  
ATOM   2863  N   SER A 374      21.356  54.603  62.788  1.00 36.32           N  
ATOM   2864  CA  SER A 374      22.606  54.437  62.044  1.00 38.42           C  
ATOM   2865  C   SER A 374      23.297  55.771  61.771  1.00 41.20           C  
ATOM   2866  O   SER A 374      24.280  55.826  61.030  1.00 42.02           O  
ATOM   2867  CB  SER A 374      22.349  53.738  60.702  1.00 37.31           C  
ATOM   2868  OG  SER A 374      21.833  52.433  60.885  1.00 37.09           O  
ATOM   2869  N   LEU A 375      22.773  56.845  62.349  1.00 42.80           N  
ATOM   2870  CA  LEU A 375      23.351  58.174  62.158  1.00 44.49           C  
ATOM   2871  C   LEU A 375      23.971  58.675  63.450  1.00 45.65           C  
ATOM   2872  O   LEU A 375      23.277  58.859  64.441  1.00 47.54           O  
ATOM   2873  CB  LEU A 375      22.275  59.162  61.714  1.00 43.53           C  
ATOM   2874  CG  LEU A 375      21.569  58.874  60.400  1.00 41.46           C  
ATOM   2875  CD1 LEU A 375      20.323  59.725  60.301  1.00 40.23           C  
ATOM   2876  CD2 LEU A 375      22.524  59.135  59.250  1.00 41.88           C  
ATOM   2877  N   SER A 376      25.279  58.895  63.441  1.00 48.86           N  
ATOM   2878  CA  SER A 376      25.964  59.388  64.633  1.00 52.97           C  
ATOM   2879  C   SER A 376      26.460  60.814  64.415  1.00 54.56           C  
ATOM   2880  O   SER A 376      27.093  61.122  63.395  1.00 54.38           O  
ATOM   2881  CB  SER A 376      27.151  58.483  64.993  1.00 53.66           C  
ATOM   2882  OG  SER A 376      27.755  58.884  66.216  1.00 54.22           O  
ATOM   2883  N   PRO A 377      26.163  61.707  65.371  1.00 55.51           N  
ATOM   2884  CA  PRO A 377      26.565  63.116  65.316  1.00 56.15           C  
ATOM   2885  C   PRO A 377      28.081  63.202  65.289  1.00 57.06           C  
ATOM   2886  O   PRO A 377      28.663  63.956  64.506  1.00 56.43           O  
ATOM   2887  CB  PRO A 377      25.987  63.693  66.604  1.00 54.29           C  
ATOM   2888  CG  PRO A 377      24.782  62.849  66.831  1.00 55.68           C  
ATOM   2889  CD  PRO A 377      25.290  61.459  66.528  1.00 54.42           C  
ATOM   2890  N   ASP A 378      28.711  62.404  66.147  1.00 57.40           N  
ATOM   2891  CA  ASP A 378      30.161  62.372  66.240  1.00 58.45           C  
ATOM   2892  C   ASP A 378      30.899  62.060  64.933  1.00 56.52           C  
ATOM   2893  O   ASP A 378      31.894  62.709  64.617  1.00 58.21           O  
ATOM   2894  CB  ASP A 378      30.610  61.366  67.287  1.00 60.54           C  
ATOM   2895  CG  ASP A 378      32.103  61.180  67.272  1.00 64.69           C  
ATOM   2896  OD1 ASP A 378      32.827  62.084  67.750  1.00 65.77           O  
ATOM   2897  OD2 ASP A 378      32.558  60.141  66.752  1.00 67.98           O  
ATOM   2898  N   VAL A 379      30.431  61.072  64.177  1.00 52.65           N  
ATOM   2899  CA  VAL A 379      31.098  60.733  62.927  1.00 49.98           C  
ATOM   2900  C   VAL A 379      30.615  61.552  61.721  1.00 49.45           C  
ATOM   2901  O   VAL A 379      31.409  61.922  60.854  1.00 48.47           O  
ATOM   2902  CB  VAL A 379      30.950  59.229  62.600  1.00 49.40           C  
ATOM   2903  CG1 VAL A 379      31.660  58.917  61.311  1.00 49.45           C  
ATOM   2904  CG2 VAL A 379      31.532  58.391  63.715  1.00 49.88           C  
ATOM   2905  N   LEU A 380      29.320  61.834  61.642  1.00 49.02           N  
ATOM   2906  CA  LEU A 380      28.827  62.616  60.512  1.00 48.93           C  
ATOM   2907  C   LEU A 380      28.740  64.090  60.891  1.00 49.23           C  
ATOM   2908  O   LEU A 380      28.240  64.437  61.954  1.00 50.20           O  
ATOM   2909  CB  LEU A 380      27.474  62.086  60.053  1.00 47.63           C  
ATOM   2910  CG  LEU A 380      27.541  60.687  59.426  1.00 48.57           C  
ATOM   2911  CD1 LEU A 380      26.138  60.188  59.094  1.00 46.80           C  
ATOM   2912  CD2 LEU A 380      28.411  60.739  58.174  1.00 46.75           C  
ATOM   2913  N   ASP A 381      29.240  64.952  60.015  1.00 48.36           N  
ATOM   2914  CA  ASP A 381      29.262  66.385  60.281  1.00 47.37           C  
ATOM   2915  C   ASP A 381      28.101  67.150  59.673  1.00 44.84           C  
ATOM   2916  O   ASP A 381      27.759  68.238  60.124  1.00 44.03           O  
ATOM   2917  CB  ASP A 381      30.587  66.965  59.786  1.00 48.71           C  
ATOM   2918  CG  ASP A 381      31.785  66.199  60.320  1.00 52.58           C  
ATOM   2919  OD1 ASP A 381      31.921  66.074  61.568  1.00 52.88           O  
ATOM   2920  OD2 ASP A 381      32.587  65.712  59.492  1.00 52.98           O  
ATOM   2921  N   ILE A 382      27.498  66.579  58.647  1.00 43.07           N  
ATOM   2922  CA  ILE A 382      26.372  67.207  57.988  1.00 43.30           C  
ATOM   2923  C   ILE A 382      25.561  66.134  57.279  1.00 44.22           C  
ATOM   2924  O   ILE A 382      26.104  65.337  56.513  1.00 44.52           O  
ATOM   2925  CB  ILE A 382      26.836  68.244  56.939  1.00 43.23           C  
ATOM   2926  CG1 ILE A 382      27.566  69.404  57.622  1.00 41.99           C  
ATOM   2927  CG2 ILE A 382      25.642  68.755  56.151  1.00 43.88           C  
ATOM   2928  CD1 ILE A 382      28.166  70.389  56.659  1.00 39.34           C  
ATOM   2929  N   VAL A 383      24.261  66.105  57.546  1.00 42.65           N  
ATOM   2930  CA  VAL A 383      23.399  65.137  56.899  1.00 40.73           C  
ATOM   2931  C   VAL A 383      22.289  65.903  56.202  1.00 40.94           C  
ATOM   2932  O   VAL A 383      21.542  66.652  56.832  1.00 41.87           O  
ATOM   2933  CB  VAL A 383      22.799  64.147  57.910  1.00 39.53           C  
ATOM   2934  CG1 VAL A 383      22.158  63.000  57.169  1.00 40.79           C  
ATOM   2935  CG2 VAL A 383      23.872  63.639  58.848  1.00 38.20           C  
ATOM   2936  N   ILE A 384      22.195  65.729  54.893  1.00 39.45           N  
ATOM   2937  CA  ILE A 384      21.187  66.421  54.123  1.00 39.90           C  
ATOM   2938  C   ILE A 384      20.154  65.431  53.654  1.00 40.33           C  
ATOM   2939  O   ILE A 384      20.490  64.384  53.120  1.00 41.32           O  
ATOM   2940  CB  ILE A 384      21.808  67.119  52.899  1.00 40.17           C  
ATOM   2941  CG1 ILE A 384      22.828  68.159  53.366  1.00 40.25           C  
ATOM   2942  CG2 ILE A 384      20.724  67.773  52.066  1.00 37.69           C  
ATOM   2943  CD1 ILE A 384      23.582  68.820  52.240  1.00 40.77           C  
ATOM   2944  N   PHE A 385      18.891  65.773  53.848  1.00 38.66           N  
ATOM   2945  CA  PHE A 385      17.804  64.898  53.459  1.00 37.22           C  
ATOM   2946  C   PHE A 385      17.005  65.518  52.329  1.00 38.54           C  
ATOM   2947  O   PHE A 385      16.756  66.720  52.318  1.00 39.38           O  
ATOM   2948  CB  PHE A 385      16.893  64.653  54.660  1.00 33.47           C  
ATOM   2949  CG  PHE A 385      17.593  64.054  55.829  1.00 31.19           C  
ATOM   2950  CD1 PHE A 385      17.668  62.681  55.978  1.00 33.44           C  
ATOM   2951  CD2 PHE A 385      18.203  64.861  56.766  1.00 29.90           C  
ATOM   2952  CE1 PHE A 385      18.337  62.123  57.042  1.00 31.75           C  
ATOM   2953  CE2 PHE A 385      18.877  64.317  57.835  1.00 29.11           C  
ATOM   2954  CZ  PHE A 385      18.944  62.942  57.973  1.00 32.49           C  
ATOM   2955  N   TYR A 386      16.597  64.689  51.379  1.00 38.52           N  
ATOM   2956  CA  TYR A 386      15.820  65.166  50.254  1.00 39.13           C  
ATOM   2957  C   TYR A 386      14.651  64.217  49.993  1.00 38.06           C  
ATOM   2958  O   TYR A 386      14.845  63.028  49.776  1.00 38.70           O  
ATOM   2959  CB  TYR A 386      16.734  65.282  49.026  1.00 41.64           C  
ATOM   2960  CG  TYR A 386      16.033  65.700  47.754  1.00 45.85           C  
ATOM   2961  CD1 TYR A 386      15.078  66.712  47.764  1.00 47.48           C  
ATOM   2962  CD2 TYR A 386      16.333  65.090  46.538  1.00 47.46           C  
ATOM   2963  CE1 TYR A 386      14.436  67.110  46.597  1.00 49.77           C  
ATOM   2964  CE2 TYR A 386      15.699  65.476  45.361  1.00 49.17           C  
ATOM   2965  CZ  TYR A 386      14.748  66.488  45.394  1.00 50.60           C  
ATOM   2966  OH  TYR A 386      14.101  66.868  44.235  1.00 49.91           O  
ATOM   2967  N   GLY A 387      13.427  64.727  50.054  1.00 37.64           N  
ATOM   2968  CA  GLY A 387      12.296  63.866  49.790  1.00 39.07           C  
ATOM   2969  C   GLY A 387      10.987  64.198  50.471  1.00 40.56           C  
ATOM   2970  O   GLY A 387      10.656  65.354  50.692  1.00 43.13           O  
ATOM   2971  N   GLU A 388      10.227  63.156  50.776  1.00 40.83           N  
ATOM   2972  CA  GLU A 388       8.947  63.292  51.442  1.00 41.38           C  
ATOM   2973  C   GLU A 388       8.880  62.321  52.623  1.00 41.48           C  
ATOM   2974  O   GLU A 388       8.823  62.747  53.768  1.00 41.53           O  
ATOM   2975  CB  GLU A 388       7.806  63.006  50.472  1.00 42.61           C  
ATOM   2976  CG  GLU A 388       6.475  63.519  50.966  1.00 47.24           C  
ATOM   2977  CD  GLU A 388       5.319  63.066  50.113  1.00 50.36           C  
ATOM   2978  OE1 GLU A 388       5.395  63.231  48.876  1.00 52.49           O  
ATOM   2979  OE2 GLU A 388       4.329  62.547  50.683  1.00 52.19           O  
ATOM   2980  N   ASP A 389       8.894  61.019  52.343  1.00 40.68           N  
ATOM   2981  CA  ASP A 389       8.839  60.019  53.400  1.00 39.85           C  
ATOM   2982  C   ASP A 389      10.013  60.133  54.367  1.00 38.56           C  
ATOM   2983  O   ASP A 389       9.937  59.656  55.498  1.00 39.36           O  
ATOM   2984  CB  ASP A 389       8.830  58.599  52.821  1.00 42.67           C  
ATOM   2985  CG  ASP A 389       7.595  58.303  51.991  1.00 45.56           C  
ATOM   2986  OD1 ASP A 389       6.513  58.845  52.296  1.00 46.01           O  
ATOM   2987  OD2 ASP A 389       7.709  57.508  51.039  1.00 44.99           O  
ATOM   2988  N   ILE A 390      11.101  60.758  53.931  1.00 36.18           N  
ATOM   2989  CA  ILE A 390      12.266  60.887  54.796  1.00 34.50           C  
ATOM   2990  C   ILE A 390      12.250  62.125  55.713  1.00 32.99           C  
ATOM   2991  O   ILE A 390      13.204  62.370  56.456  1.00 32.31           O  
ATOM   2992  CB  ILE A 390      13.573  60.874  53.956  1.00 34.34           C  
ATOM   2993  CG1 ILE A 390      14.789  60.730  54.881  1.00 34.11           C  
ATOM   2994  CG2 ILE A 390      13.656  62.128  53.102  1.00 33.05           C  
ATOM   2995  CD1 ILE A 390      16.104  60.534  54.151  1.00 35.24           C  
ATOM   2996  N   ALA A 391      11.157  62.879  55.688  1.00 30.05           N  
ATOM   2997  CA  ALA A 391      11.048  64.082  56.502  1.00 29.37           C  
ATOM   2998  C   ALA A 391      11.073  63.831  58.006  1.00 28.68           C  
ATOM   2999  O   ALA A 391      11.709  64.579  58.754  1.00 29.28           O  
ATOM   3000  CB  ALA A 391       9.792  64.858  56.126  1.00 30.01           C  
ATOM   3001  N   GLN A 392      10.382  62.789  58.451  1.00 28.28           N  
ATOM   3002  CA  GLN A 392      10.350  62.462  59.866  1.00 27.74           C  
ATOM   3003  C   GLN A 392      11.731  62.073  60.380  1.00 27.81           C  
ATOM   3004  O   GLN A 392      12.030  62.265  61.555  1.00 30.31           O  
ATOM   3005  CB  GLN A 392       9.336  61.345  60.130  1.00 30.35           C  
ATOM   3006  CG  GLN A 392       8.156  61.801  60.960  1.00 33.77           C  
ATOM   3007  CD  GLN A 392       6.932  60.897  60.869  1.00 38.47           C  
ATOM   3008  OE1 GLN A 392       6.935  59.754  61.345  1.00 38.26           O  
ATOM   3009  NE2 GLN A 392       5.866  61.419  60.259  1.00 39.75           N  
ATOM   3010  N   LEU A 393      12.573  61.543  59.490  1.00 27.24           N  
ATOM   3011  CA  LEU A 393      13.938  61.144  59.839  1.00 26.81           C  
ATOM   3012  C   LEU A 393      14.805  62.398  59.994  1.00 26.09           C  
ATOM   3013  O   LEU A 393      15.643  62.474  60.896  1.00 24.95           O  
ATOM   3014  CB  LEU A 393      14.530  60.217  58.753  1.00 25.95           C  
ATOM   3015  CG  LEU A 393      16.032  59.894  58.858  1.00 23.67           C  
ATOM   3016  CD1 LEU A 393      16.316  59.211  60.184  1.00 23.12           C  
ATOM   3017  CD2 LEU A 393      16.477  59.016  57.706  1.00 18.09           C  
ATOM   3018  N   ALA A 394      14.596  63.370  59.105  1.00 25.44           N  
ATOM   3019  CA  ALA A 394      15.321  64.641  59.152  1.00 25.51           C  
ATOM   3020  C   ALA A 394      15.016  65.333  60.471  1.00 24.85           C  
ATOM   3021  O   ALA A 394      15.912  65.867  61.112  1.00 27.18           O  
ATOM   3022  CB  ALA A 394      14.902  65.539  58.001  1.00 24.12           C  
ATOM   3023  N   GLN A 395      13.744  65.319  60.864  1.00 24.55           N  
ATOM   3024  CA  GLN A 395      13.320  65.931  62.117  1.00 25.45           C  
ATOM   3025  C   GLN A 395      14.034  65.234  63.266  1.00 27.33           C  
ATOM   3026  O   GLN A 395      14.525  65.893  64.171  1.00 29.51           O  
ATOM   3027  CB  GLN A 395      11.786  65.849  62.244  1.00 24.99           C  
ATOM   3028  CG  GLN A 395      11.152  66.140  63.610  1.00 26.12           C  
ATOM   3029  CD  GLN A 395      11.684  67.382  64.316  1.00 27.56           C  
ATOM   3030  OE1 GLN A 395      11.975  68.397  63.693  1.00 30.10           O  
ATOM   3031  NE2 GLN A 395      11.795  67.303  65.631  1.00 25.26           N  
ATOM   3032  N   LEU A 396      14.109  63.904  63.223  1.00 29.30           N  
ATOM   3033  CA  LEU A 396      14.803  63.152  64.271  1.00 28.95           C  
ATOM   3034  C   LEU A 396      16.298  63.516  64.269  1.00 28.37           C  
ATOM   3035  O   LEU A 396      16.908  63.691  65.328  1.00 26.90           O  
ATOM   3036  CB  LEU A 396      14.617  61.644  64.060  1.00 29.24           C  
ATOM   3037  CG  LEU A 396      13.236  61.069  64.417  1.00 32.04           C  
ATOM   3038  CD1 LEU A 396      13.051  59.656  63.851  1.00 26.49           C  
ATOM   3039  CD2 LEU A 396      13.082  61.067  65.934  1.00 29.58           C  
ATOM   3040  N   ALA A 397      16.878  63.642  63.079  1.00 25.37           N  
ATOM   3041  CA  ALA A 397      18.291  64.003  62.969  1.00 26.41           C  
ATOM   3042  C   ALA A 397      18.531  65.406  63.540  1.00 25.23           C  
ATOM   3043  O   ALA A 397      19.491  65.621  64.261  1.00 25.21           O  
ATOM   3044  CB  ALA A 397      18.758  63.932  61.500  1.00 24.69           C  
ATOM   3045  N   SER A 398      17.653  66.353  63.236  1.00 24.28           N  
ATOM   3046  CA  SER A 398      17.810  67.712  63.763  1.00 26.57           C  
ATOM   3047  C   SER A 398      17.798  67.766  65.295  1.00 27.50           C  
ATOM   3048  O   SER A 398      18.432  68.641  65.885  1.00 30.74           O  
ATOM   3049  CB  SER A 398      16.720  68.647  63.201  1.00 25.97           C  
ATOM   3050  OG  SER A 398      15.435  68.314  63.683  1.00 20.97           O  
ATOM   3051  N   GLN A 399      17.074  66.848  65.936  1.00 27.33           N  
ATOM   3052  CA  GLN A 399      17.021  66.801  67.401  1.00 30.71           C  
ATOM   3053  C   GLN A 399      18.288  66.131  67.951  1.00 31.28           C  
ATOM   3054  O   GLN A 399      18.858  66.609  68.916  1.00 30.62           O  
ATOM   3055  CB  GLN A 399      15.803  66.007  67.924  1.00 29.71           C  
ATOM   3056  CG  GLN A 399      14.436  66.347  67.341  1.00 28.74           C  
ATOM   3057  CD  GLN A 399      13.346  65.286  67.670  1.00 31.79           C  
ATOM   3058  OE1 GLN A 399      12.297  65.238  67.024  1.00 32.32           O  
ATOM   3059  NE2 GLN A 399      13.602  64.449  68.670  1.00 25.60           N  
HETATM 3060  N   MSE A 400      18.715  65.023  67.337  1.00 35.67           N  
HETATM 3061  CA  MSE A 400      19.904  64.273  67.776  1.00 38.24           C  
HETATM 3062  C   MSE A 400      21.231  64.947  67.466  1.00 36.58           C  
HETATM 3063  O   MSE A 400      22.191  64.781  68.205  1.00 37.00           O  
HETATM 3064  CB  MSE A 400      19.972  62.878  67.136  1.00 44.57           C  
HETATM 3065  CG  MSE A 400      18.769  61.989  67.305  1.00 51.88           C  
HETATM 3066 SE   MSE A 400      18.184  61.818  69.160  1.00 65.52          SE  
HETATM 3067  CE  MSE A 400      16.253  61.771  68.792  1.00 58.96           C  
ATOM   3068  N   PHE A 401      21.296  65.668  66.355  1.00 34.87           N  
ATOM   3069  CA  PHE A 401      22.526  66.348  65.950  1.00 36.50           C  
ATOM   3070  C   PHE A 401      22.645  67.775  66.468  1.00 37.14           C  
ATOM   3071  O   PHE A 401      21.672  68.371  66.935  1.00 40.20           O  
ATOM   3072  CB  PHE A 401      22.641  66.395  64.420  1.00 34.87           C  
ATOM   3073  CG  PHE A 401      23.051  65.089  63.796  1.00 35.33           C  
ATOM   3074  CD1 PHE A 401      22.269  63.955  63.952  1.00 34.63           C  
ATOM   3075  CD2 PHE A 401      24.207  65.005  63.027  1.00 34.73           C  
ATOM   3076  CE1 PHE A 401      22.625  62.762  63.353  1.00 35.99           C  
ATOM   3077  CE2 PHE A 401      24.571  63.808  62.419  1.00 37.44           C  
ATOM   3078  CZ  PHE A 401      23.778  62.685  62.581  1.00 37.10           C  
ATOM   3079  N   PRO A 402      23.859  68.335  66.393  1.00 35.95           N  
ATOM   3080  CA  PRO A 402      24.179  69.700  66.824  1.00 34.78           C  
ATOM   3081  C   PRO A 402      23.373  70.688  65.984  1.00 34.33           C  
ATOM   3082  O   PRO A 402      22.922  70.345  64.888  1.00 34.60           O  
ATOM   3083  CB  PRO A 402      25.668  69.813  66.524  1.00 35.27           C  
ATOM   3084  CG  PRO A 402      26.154  68.415  66.728  1.00 35.85           C  
ATOM   3085  CD  PRO A 402      25.085  67.586  66.064  1.00 33.94           C  
ATOM   3086  N   ILE A 403      23.191  71.904  66.500  1.00 33.84           N  
ATOM   3087  CA  ILE A 403      22.451  72.955  65.791  1.00 32.29           C  
ATOM   3088  C   ILE A 403      23.117  73.214  64.448  1.00 33.11           C  
ATOM   3089  O   ILE A 403      24.330  73.368  64.387  1.00 34.21           O  
ATOM   3090  CB  ILE A 403      22.461  74.304  66.577  1.00 29.93           C  
ATOM   3091  CG1 ILE A 403      21.745  74.150  67.929  1.00 24.26           C  
ATOM   3092  CG2 ILE A 403      21.830  75.406  65.730  1.00 26.67           C  
ATOM   3093  CD1 ILE A 403      20.316  73.774  67.814  1.00 24.24           C  
ATOM   3094  N   GLY A 404      22.329  73.256  63.377  1.00 33.85           N  
ATOM   3095  CA  GLY A 404      22.880  73.530  62.060  1.00 34.41           C  
ATOM   3096  C   GLY A 404      23.557  72.412  61.272  1.00 35.07           C  
ATOM   3097  O   GLY A 404      23.973  72.634  60.133  1.00 34.88           O  
ATOM   3098  N   HIS A 405      23.671  71.217  61.845  1.00 36.59           N  
ATOM   3099  CA  HIS A 405      24.315  70.110  61.138  1.00 36.76           C  
ATOM   3100  C   HIS A 405      23.394  69.277  60.268  1.00 35.36           C  
ATOM   3101  O   HIS A 405      23.815  68.252  59.752  1.00 36.57           O  
ATOM   3102  CB  HIS A 405      25.011  69.178  62.124  1.00 38.87           C  
ATOM   3103  CG  HIS A 405      26.259  69.747  62.714  1.00 40.30           C  
ATOM   3104  ND1 HIS A 405      26.443  71.099  62.900  1.00 40.58           N  
ATOM   3105  CD2 HIS A 405      27.360  69.143  63.220  1.00 42.93           C  
ATOM   3106  CE1 HIS A 405      27.602  71.303  63.500  1.00 44.22           C  
ATOM   3107  NE2 HIS A 405      28.178  70.131  63.707  1.00 43.58           N  
ATOM   3108  N   VAL A 406      22.148  69.707  60.097  1.00 32.84           N  
ATOM   3109  CA  VAL A 406      21.201  68.960  59.285  1.00 30.43           C  
ATOM   3110  C   VAL A 406      20.456  69.862  58.319  1.00 32.30           C  
ATOM   3111  O   VAL A 406      20.220  71.029  58.611  1.00 33.86           O  
ATOM   3112  CB  VAL A 406      20.154  68.229  60.174  1.00 30.28           C  
ATOM   3113  CG1 VAL A 406      19.032  67.659  59.314  1.00 29.41           C  
ATOM   3114  CG2 VAL A 406      20.817  67.129  60.960  1.00 29.64           C  
ATOM   3115  N   TYR A 407      20.100  69.319  57.157  1.00 31.46           N  
ATOM   3116  CA  TYR A 407      19.349  70.063  56.165  1.00 30.88           C  
ATOM   3117  C   TYR A 407      18.284  69.168  55.583  1.00 33.39           C  
ATOM   3118  O   TYR A 407      18.457  67.957  55.520  1.00 36.21           O  
ATOM   3119  CB  TYR A 407      20.246  70.560  55.042  1.00 32.91           C  
ATOM   3120  CG  TYR A 407      21.224  71.615  55.461  1.00 32.97           C  
ATOM   3121  CD1 TYR A 407      22.481  71.268  55.923  1.00 32.73           C  
ATOM   3122  CD2 TYR A 407      20.889  72.962  55.401  1.00 31.07           C  
ATOM   3123  CE1 TYR A 407      23.378  72.226  56.308  1.00 36.14           C  
ATOM   3124  CE2 TYR A 407      21.782  73.931  55.790  1.00 32.21           C  
ATOM   3125  CZ  TYR A 407      23.022  73.559  56.241  1.00 34.65           C  
ATOM   3126  OH  TYR A 407      23.923  74.501  56.644  1.00 35.77           O  
ATOM   3127  N   TYR A 408      17.179  69.768  55.168  1.00 32.97           N  
ATOM   3128  CA  TYR A 408      16.080  69.028  54.577  1.00 35.77           C  
ATOM   3129  C   TYR A 408      15.479  69.750  53.372  1.00 38.02           C  
ATOM   3130  O   TYR A 408      15.156  70.927  53.445  1.00 37.05           O  
ATOM   3131  CB  TYR A 408      14.962  68.803  55.586  1.00 34.10           C  
ATOM   3132  CG  TYR A 408      13.725  68.254  54.916  1.00 37.04           C  
ATOM   3133  CD1 TYR A 408      13.673  66.941  54.481  1.00 36.63           C  
ATOM   3134  CD2 TYR A 408      12.638  69.066  54.653  1.00 38.46           C  
ATOM   3135  CE1 TYR A 408      12.574  66.453  53.804  1.00 36.30           C  
ATOM   3136  CE2 TYR A 408      11.533  68.584  53.974  1.00 38.86           C  
ATOM   3137  CZ  TYR A 408      11.507  67.274  53.555  1.00 37.53           C  
ATOM   3138  OH  TYR A 408      10.391  66.781  52.926  1.00 37.48           O  
ATOM   3139  N   PHE A 409      15.311  69.041  52.263  1.00 40.39           N  
ATOM   3140  CA  PHE A 409      14.727  69.664  51.097  1.00 42.32           C  
ATOM   3141  C   PHE A 409      13.530  68.874  50.632  1.00 46.00           C  
ATOM   3142  O   PHE A 409      13.593  67.664  50.460  1.00 47.35           O  
ATOM   3143  CB  PHE A 409      15.771  69.808  50.008  1.00 41.30           C  
ATOM   3144  CG  PHE A 409      16.954  70.640  50.423  1.00 40.66           C  
ATOM   3145  CD1 PHE A 409      18.085  70.044  50.952  1.00 38.97           C  
ATOM   3146  CD2 PHE A 409      16.925  72.025  50.295  1.00 41.34           C  
ATOM   3147  CE1 PHE A 409      19.171  70.807  51.342  1.00 39.92           C  
ATOM   3148  CE2 PHE A 409      18.005  72.794  50.683  1.00 38.27           C  
ATOM   3149  CZ  PHE A 409      19.130  72.184  51.207  1.00 40.19           C  
ATOM   3150  N   LYS A 410      12.425  69.583  50.459  1.00 49.37           N  
ATOM   3151  CA  LYS A 410      11.164  68.991  50.055  1.00 54.42           C  
ATOM   3152  C   LYS A 410      11.193  68.433  48.636  1.00 57.54           C  
ATOM   3153  O   LYS A 410      11.934  68.910  47.787  1.00 57.00           O  
ATOM   3154  CB  LYS A 410      10.066  70.050  50.185  1.00 53.91           C  
ATOM   3155  CG  LYS A 410       8.673  69.525  50.480  1.00 56.33           C  
ATOM   3156  CD  LYS A 410       7.733  70.685  50.807  1.00 59.22           C  
ATOM   3157  CE  LYS A 410       6.334  70.211  51.183  1.00 60.14           C  
ATOM   3158  NZ  LYS A 410       5.398  71.359  51.392  1.00 62.27           N  
ATOM   3159  N   LYS A 411      10.385  67.405  48.402  1.00 62.32           N  
ATOM   3160  CA  LYS A 411      10.260  66.780  47.088  1.00 67.92           C  
ATOM   3161  C   LYS A 411       8.955  66.010  47.031  1.00 70.50           C  
ATOM   3162  O   LYS A 411       8.900  64.845  47.408  1.00 71.26           O  
ATOM   3163  CB  LYS A 411      11.413  65.815  46.803  1.00 69.45           C  
ATOM   3164  CG  LYS A 411      11.277  65.092  45.453  1.00 72.13           C  
ATOM   3165  CD  LYS A 411      12.485  64.204  45.148  1.00 75.32           C  
ATOM   3166  CE  LYS A 411      12.314  63.378  43.864  1.00 76.59           C  
ATOM   3167  NZ  LYS A 411      12.149  64.205  42.636  1.00 75.38           N  
ATOM   3168  N   THR A 412       7.900  66.669  46.572  1.00 73.65           N  
ATOM   3169  CA  THR A 412       6.601  66.027  46.463  1.00 78.02           C  
ATOM   3170  C   THR A 412       6.020  66.362  45.096  1.00 80.39           C  
ATOM   3171  O   THR A 412       6.683  66.997  44.275  1.00 80.65           O  
ATOM   3172  CB  THR A 412       5.638  66.511  47.577  1.00 78.48           C  
ATOM   3173  OG1 THR A 412       5.302  67.887  47.367  1.00 79.16           O  
ATOM   3174  CG2 THR A 412       6.295  66.374  48.944  1.00 77.47           C  
ATOM   3175  N   GLU A 413       4.790  65.934  44.843  1.00 83.65           N  
ATOM   3176  CA  GLU A 413       4.160  66.213  43.559  1.00 87.14           C  
ATOM   3177  C   GLU A 413       3.732  67.676  43.479  1.00 87.88           C  
ATOM   3178  O   GLU A 413       3.341  68.162  42.418  1.00 88.00           O  
ATOM   3179  CB  GLU A 413       2.936  65.318  43.355  1.00 89.46           C  
ATOM   3180  CG  GLU A 413       1.783  65.619  44.298  1.00 92.31           C  
ATOM   3181  CD  GLU A 413       0.499  64.940  43.871  1.00 94.38           C  
ATOM   3182  OE1 GLU A 413      -0.530  65.122  44.560  1.00 95.45           O  
ATOM   3183  OE2 GLU A 413       0.520  64.227  42.843  1.00 95.13           O  
ATOM   3184  N   ASP A 414       3.805  68.372  44.608  1.00 88.73           N  
ATOM   3185  CA  ASP A 414       3.421  69.774  44.667  1.00 89.43           C  
ATOM   3186  C   ASP A 414       4.650  70.664  44.511  1.00 88.52           C  
ATOM   3187  O   ASP A 414       4.692  71.528  43.640  1.00 89.05           O  
ATOM   3188  CB  ASP A 414       2.726  70.075  45.999  1.00 92.16           C  
ATOM   3189  CG  ASP A 414       1.631  69.072  46.328  1.00 94.79           C  
ATOM   3190  OD1 ASP A 414       0.753  68.836  45.466  1.00 95.51           O  
ATOM   3191  OD2 ASP A 414       1.649  68.521  47.453  1.00 95.84           O  
ATOM   3192  N   GLN A 415       5.650  70.450  45.357  1.00 86.89           N  
ATOM   3193  CA  GLN A 415       6.872  71.238  45.290  1.00 85.22           C  
ATOM   3194  C   GLN A 415       8.121  70.359  45.299  1.00 82.28           C  
ATOM   3195  O   GLN A 415       8.083  69.205  45.715  1.00 82.47           O  
ATOM   3196  CB  GLN A 415       6.927  72.245  46.449  1.00 87.92           C  
ATOM   3197  CG  GLN A 415       6.719  71.650  47.838  1.00 90.97           C  
ATOM   3198  CD  GLN A 415       5.254  71.386  48.164  1.00 93.37           C  
ATOM   3199  OE1 GLN A 415       4.446  72.315  48.251  1.00 94.47           O  
ATOM   3200  NE2 GLN A 415       4.906  70.116  48.349  1.00 93.50           N  
ATOM   3201  N   ASP A 416       9.226  70.915  44.820  1.00 78.58           N  
ATOM   3202  CA  ASP A 416      10.490  70.199  44.769  1.00 75.36           C  
ATOM   3203  C   ASP A 416      11.613  71.222  44.862  1.00 73.91           C  
ATOM   3204  O   ASP A 416      11.839  71.996  43.930  1.00 73.47           O  
ATOM   3205  CB  ASP A 416      10.606  69.421  43.458  1.00 75.25           C  
ATOM   3206  CG  ASP A 416      11.921  68.677  43.332  1.00 74.53           C  
ATOM   3207  OD1 ASP A 416      12.979  69.295  43.545  1.00 72.93           O  
ATOM   3208  OD2 ASP A 416      11.899  67.475  43.009  1.00 76.77           O  
ATOM   3209  N   GLN A 417      12.308  71.228  45.996  1.00 71.72           N  
ATOM   3210  CA  GLN A 417      13.402  72.158  46.217  1.00 68.72           C  
ATOM   3211  C   GLN A 417      14.715  71.583  45.713  1.00 67.35           C  
ATOM   3212  O   GLN A 417      15.752  71.745  46.350  1.00 66.83           O  
ATOM   3213  CB  GLN A 417      13.523  72.484  47.701  1.00 68.53           C  
ATOM   3214  CG  GLN A 417      12.231  72.958  48.328  1.00 70.34           C  
ATOM   3215  CD  GLN A 417      12.400  73.354  49.784  1.00 72.38           C  
ATOM   3216  OE1 GLN A 417      12.999  74.388  50.098  1.00 73.90           O  
ATOM   3217  NE2 GLN A 417      11.879  72.528  50.683  1.00 71.65           N  
ATOM   3218  N   PHE A 418      14.663  70.906  44.571  1.00 65.99           N  
ATOM   3219  CA  PHE A 418      15.858  70.317  43.977  1.00 66.59           C  
ATOM   3220  C   PHE A 418      16.886  71.417  43.754  1.00 65.50           C  
ATOM   3221  O   PHE A 418      18.097  71.207  43.898  1.00 63.53           O  
ATOM   3222  CB  PHE A 418      15.514  69.650  42.638  1.00 66.72           C  
ATOM   3223  CG  PHE A 418      16.717  69.272  41.827  1.00 66.17           C  
ATOM   3224  CD1 PHE A 418      17.687  68.430  42.353  1.00 64.61           C  
ATOM   3225  CD2 PHE A 418      16.898  69.789  40.555  1.00 65.66           C  
ATOM   3226  CE1 PHE A 418      18.817  68.112  41.628  1.00 63.98           C  
ATOM   3227  CE2 PHE A 418      18.027  69.476  39.821  1.00 65.25           C  
ATOM   3228  CZ  PHE A 418      18.989  68.635  40.362  1.00 64.52           C  
ATOM   3229  N   GLU A 419      16.367  72.589  43.405  1.00 65.57           N  
ATOM   3230  CA  GLU A 419      17.160  73.784  43.151  1.00 66.62           C  
ATOM   3231  C   GLU A 419      18.020  74.143  44.371  1.00 64.88           C  
ATOM   3232  O   GLU A 419      19.235  74.315  44.257  1.00 64.60           O  
ATOM   3233  CB  GLU A 419      16.213  74.943  42.809  1.00 70.15           C  
ATOM   3234  CG  GLU A 419      16.888  76.217  42.318  1.00 74.19           C  
ATOM   3235  CD  GLU A 419      17.441  76.086  40.906  1.00 77.30           C  
ATOM   3236  OE1 GLU A 419      17.949  77.100  40.372  1.00 77.95           O  
ATOM   3237  OE2 GLU A 419      17.370  74.975  40.332  1.00 77.85           O  
ATOM   3238  N   ASP A 420      17.382  74.249  45.535  1.00 63.07           N  
ATOM   3239  CA  ASP A 420      18.076  74.586  46.778  1.00 61.82           C  
ATOM   3240  C   ASP A 420      18.996  73.480  47.283  1.00 60.34           C  
ATOM   3241  O   ASP A 420      20.022  73.758  47.910  1.00 59.29           O  
ATOM   3242  CB  ASP A 420      17.066  74.925  47.870  1.00 61.81           C  
ATOM   3243  CG  ASP A 420      16.182  76.078  47.493  1.00 62.31           C  
ATOM   3244  OD1 ASP A 420      16.727  77.102  47.029  1.00 63.77           O  
ATOM   3245  OD2 ASP A 420      14.950  75.967  47.666  1.00 61.23           O  
ATOM   3246  N   LEU A 421      18.623  72.228  47.028  1.00 59.12           N  
ATOM   3247  CA  LEU A 421      19.441  71.098  47.456  1.00 58.63           C  
ATOM   3248  C   LEU A 421      20.820  71.170  46.817  1.00 57.80           C  
ATOM   3249  O   LEU A 421      21.839  71.157  47.507  1.00 57.20           O  
ATOM   3250  CB  LEU A 421      18.775  69.777  47.072  1.00 58.63           C  
ATOM   3251  CG  LEU A 421      19.677  68.539  47.163  1.00 57.64           C  
ATOM   3252  CD1 LEU A 421      20.178  68.320  48.580  1.00 54.65           C  
ATOM   3253  CD2 LEU A 421      18.888  67.332  46.691  1.00 59.91           C  
ATOM   3254  N   VAL A 422      20.840  71.242  45.491  1.00 57.87           N  
ATOM   3255  CA  VAL A 422      22.086  71.326  44.743  1.00 58.13           C  
ATOM   3256  C   VAL A 422      22.898  72.492  45.289  1.00 58.26           C  
ATOM   3257  O   VAL A 422      24.077  72.356  45.623  1.00 57.99           O  
ATOM   3258  CB  VAL A 422      21.810  71.570  43.242  1.00 58.11           C  
ATOM   3259  CG1 VAL A 422      23.118  71.642  42.473  1.00 56.42           C  
ATOM   3260  CG2 VAL A 422      20.925  70.473  42.697  1.00 56.99           C  
ATOM   3261  N   LYS A 423      22.239  73.639  45.381  1.00 57.79           N  
ATOM   3262  CA  LYS A 423      22.852  74.860  45.887  1.00 58.59           C  
ATOM   3263  C   LYS A 423      23.506  74.617  47.249  1.00 57.11           C  
ATOM   3264  O   LYS A 423      24.673  74.954  47.454  1.00 58.16           O  
ATOM   3265  CB  LYS A 423      21.775  75.947  45.991  1.00 60.59           C  
ATOM   3266  CG  LYS A 423      22.277  77.356  46.268  1.00 64.03           C  
ATOM   3267  CD  LYS A 423      21.126  78.351  46.112  1.00 66.92           C  
ATOM   3268  CE  LYS A 423      20.508  78.252  44.707  1.00 70.15           C  
ATOM   3269  NZ  LYS A 423      19.238  79.038  44.540  1.00 71.08           N  
ATOM   3270  N   GLN A 424      22.750  74.027  48.172  1.00 54.55           N  
ATOM   3271  CA  GLN A 424      23.251  73.736  49.513  1.00 52.31           C  
ATOM   3272  C   GLN A 424      24.367  72.708  49.503  1.00 50.78           C  
ATOM   3273  O   GLN A 424      25.377  72.867  50.188  1.00 47.77           O  
ATOM   3274  CB  GLN A 424      22.129  73.211  50.405  1.00 52.54           C  
ATOM   3275  CG  GLN A 424      22.583  72.873  51.818  1.00 49.95           C  
ATOM   3276  CD  GLN A 424      23.039  74.101  52.573  1.00 49.95           C  
ATOM   3277  OE1 GLN A 424      22.284  75.067  52.701  1.00 49.81           O  
ATOM   3278  NE2 GLN A 424      24.270  74.075  53.076  1.00 46.10           N  
ATOM   3279  N   VAL A 425      24.163  71.636  48.744  1.00 51.35           N  
ATOM   3280  CA  VAL A 425      25.157  70.572  48.652  1.00 53.18           C  
ATOM   3281  C   VAL A 425      26.481  71.148  48.160  1.00 53.46           C  
ATOM   3282  O   VAL A 425      27.536  70.944  48.775  1.00 50.69           O  
ATOM   3283  CB  VAL A 425      24.708  69.456  47.677  1.00 52.83           C  
ATOM   3284  CG1 VAL A 425      25.724  68.332  47.683  1.00 51.67           C  
ATOM   3285  CG2 VAL A 425      23.345  68.929  48.072  1.00 49.62           C  
ATOM   3286  N   LYS A 426      26.401  71.881  47.052  1.00 54.95           N  
ATOM   3287  CA  LYS A 426      27.569  72.507  46.453  1.00 58.38           C  
ATOM   3288  C   LYS A 426      28.282  73.380  47.477  1.00 59.96           C  
ATOM   3289  O   LYS A 426      29.511  73.325  47.601  1.00 60.07           O  
ATOM   3290  CB  LYS A 426      27.151  73.345  45.243  1.00 59.23           C  
ATOM   3291  N   GLU A 427      27.497  74.165  48.216  1.00 61.10           N  
ATOM   3292  CA  GLU A 427      28.028  75.070  49.243  1.00 63.61           C  
ATOM   3293  C   GLU A 427      28.764  74.380  50.385  1.00 62.36           C  
ATOM   3294  O   GLU A 427      29.840  74.810  50.783  1.00 61.70           O  
ATOM   3295  CB  GLU A 427      26.904  75.916  49.845  1.00 66.38           C  
ATOM   3296  CG  GLU A 427      27.400  77.021  50.780  1.00 70.93           C  
ATOM   3297  CD  GLU A 427      26.296  77.594  51.654  1.00 74.57           C  
ATOM   3298  OE1 GLU A 427      25.234  77.964  51.108  1.00 76.93           O  
ATOM   3299  OE2 GLU A 427      26.489  77.676  52.888  1.00 75.92           O  
ATOM   3300  N   SER A 428      28.171  73.320  50.920  1.00 62.70           N  
ATOM   3301  CA  SER A 428      28.778  72.591  52.024  1.00 63.52           C  
ATOM   3302  C   SER A 428      29.939  71.726  51.563  1.00 63.54           C  
ATOM   3303  O   SER A 428      30.919  71.542  52.289  1.00 62.61           O  
ATOM   3304  CB  SER A 428      27.733  71.712  52.713  1.00 63.12           C  
ATOM   3305  OG  SER A 428      26.707  72.501  53.285  1.00 64.26           O  
ATOM   3306  N   LEU A 429      29.829  71.203  50.347  1.00 63.81           N  
ATOM   3307  CA  LEU A 429      30.862  70.335  49.801  1.00 63.90           C  
ATOM   3308  C   LEU A 429      32.215  71.035  49.652  1.00 64.36           C  
ATOM   3309  O   LEU A 429      32.398  71.887  48.779  1.00 64.28           O  
ATOM   3310  CB  LEU A 429      30.405  69.763  48.451  1.00 62.74           C  
ATOM   3311  CG  LEU A 429      31.242  68.636  47.829  1.00 60.92           C  
ATOM   3312  CD1 LEU A 429      31.397  67.494  48.824  1.00 58.88           C  
ATOM   3313  CD2 LEU A 429      30.577  68.146  46.540  1.00 60.05           C  
ATOM   3314  N   GLY A 430      33.151  70.670  50.524  1.00 63.39           N  
ATOM   3315  CA  GLY A 430      34.480  71.244  50.471  1.00 63.39           C  
ATOM   3316  C   GLY A 430      35.360  70.347  49.627  1.00 64.39           C  
ATOM   3317  O   GLY A 430      35.067  69.163  49.479  1.00 65.18           O  
ATOM   3318  N   ALA A 431      36.442  70.899  49.088  1.00 64.72           N  
ATOM   3319  CA  ALA A 431      37.362  70.150  48.233  1.00 64.56           C  
ATOM   3320  C   ALA A 431      38.007  68.905  48.853  1.00 65.84           C  
ATOM   3321  O   ALA A 431      38.487  68.034  48.124  1.00 66.01           O  
ATOM   3322  CB  ALA A 431      38.442  71.086  47.714  1.00 64.46           C  
ATOM   3323  N   HIS A 432      38.030  68.823  50.184  1.00 65.96           N  
ATOM   3324  CA  HIS A 432      38.621  67.674  50.869  1.00 66.34           C  
ATOM   3325  C   HIS A 432      37.584  66.883  51.660  1.00 65.56           C  
ATOM   3326  O   HIS A 432      37.912  66.233  52.663  1.00 63.78           O  
ATOM   3327  CB  HIS A 432      39.725  68.141  51.810  1.00 69.14           C  
ATOM   3328  CG  HIS A 432      40.902  68.732  51.103  1.00 73.44           C  
ATOM   3329  ND1 HIS A 432      41.807  67.967  50.397  1.00 74.71           N  
ATOM   3330  CD2 HIS A 432      41.308  70.017  50.968  1.00 74.05           C  
ATOM   3331  CE1 HIS A 432      42.720  68.755  49.858  1.00 75.10           C  
ATOM   3332  NE2 HIS A 432      42.441  70.004  50.189  1.00 75.45           N  
ATOM   3333  N   ASP A 433      36.335  66.935  51.205  1.00 63.90           N  
ATOM   3334  CA  ASP A 433      35.254  66.229  51.884  1.00 63.30           C  
ATOM   3335  C   ASP A 433      34.843  64.911  51.228  1.00 62.08           C  
ATOM   3336  O   ASP A 433      35.235  64.604  50.100  1.00 61.78           O  
ATOM   3337  CB  ASP A 433      34.018  67.125  52.000  1.00 62.42           C  
ATOM   3338  CG  ASP A 433      34.274  68.362  52.832  1.00 62.52           C  
ATOM   3339  OD1 ASP A 433      35.069  68.269  53.791  1.00 59.76           O  
ATOM   3340  OD2 ASP A 433      33.669  69.417  52.531  1.00 61.36           O  
ATOM   3341  N   GLN A 434      34.054  64.139  51.973  1.00 60.40           N  
ATOM   3342  CA  GLN A 434      33.528  62.851  51.529  1.00 58.13           C  
ATOM   3343  C   GLN A 434      32.009  62.939  51.627  1.00 56.02           C  
ATOM   3344  O   GLN A 434      31.452  63.002  52.718  1.00 55.08           O  
ATOM   3345  CB  GLN A 434      34.015  61.723  52.438  1.00 57.16           C  
ATOM   3346  CG  GLN A 434      35.462  61.840  52.850  1.00 58.04           C  
ATOM   3347  CD  GLN A 434      35.934  60.661  53.672  1.00 56.60           C  
ATOM   3348  OE1 GLN A 434      35.233  60.184  54.561  1.00 55.99           O  
ATOM   3349  NE2 GLN A 434      37.139  60.195  53.385  1.00 55.88           N  
ATOM   3350  N   ILE A 435      31.338  62.953  50.489  1.00 53.63           N  
ATOM   3351  CA  ILE A 435      29.888  63.026  50.498  1.00 53.42           C  
ATOM   3352  C   ILE A 435      29.257  61.682  50.087  1.00 52.69           C  
ATOM   3353  O   ILE A 435      29.548  61.148  49.014  1.00 51.44           O  
ATOM   3354  CB  ILE A 435      29.412  64.160  49.561  1.00 52.55           C  
ATOM   3355  CG1 ILE A 435      27.884  64.220  49.529  1.00 52.89           C  
ATOM   3356  CG2 ILE A 435      29.981  63.951  48.166  1.00 51.63           C  
ATOM   3357  CD1 ILE A 435      27.335  65.393  48.737  1.00 50.65           C  
ATOM   3358  N   LEU A 436      28.416  61.131  50.960  1.00 51.43           N  
ATOM   3359  CA  LEU A 436      27.731  59.872  50.684  1.00 50.11           C  
ATOM   3360  C   LEU A 436      26.381  60.215  50.093  1.00 49.98           C  
ATOM   3361  O   LEU A 436      25.656  61.031  50.635  1.00 51.10           O  
ATOM   3362  CB  LEU A 436      27.508  59.081  51.965  1.00 49.42           C  
ATOM   3363  CG  LEU A 436      27.072  57.610  51.853  1.00 51.97           C  
ATOM   3364  CD1 LEU A 436      26.496  57.193  53.208  1.00 49.79           C  
ATOM   3365  CD2 LEU A 436      26.028  57.394  50.751  1.00 49.83           C  
ATOM   3366  N   LEU A 437      26.041  59.586  48.982  1.00 50.49           N  
ATOM   3367  CA  LEU A 437      24.764  59.832  48.339  1.00 51.93           C  
ATOM   3368  C   LEU A 437      24.014  58.509  48.184  1.00 52.42           C  
ATOM   3369  O   LEU A 437      24.441  57.639  47.435  1.00 53.55           O  
ATOM   3370  CB  LEU A 437      24.996  60.475  46.974  1.00 52.18           C  
ATOM   3371  CG  LEU A 437      25.583  61.884  47.000  1.00 53.20           C  
ATOM   3372  CD1 LEU A 437      26.459  62.105  45.783  1.00 52.11           C  
ATOM   3373  CD2 LEU A 437      24.448  62.892  47.049  1.00 53.18           C  
ATOM   3374  N   LYS A 438      22.893  58.369  48.885  1.00 51.79           N  
ATOM   3375  CA  LYS A 438      22.110  57.144  48.834  1.00 51.18           C  
ATOM   3376  C   LYS A 438      20.615  57.394  48.878  1.00 51.87           C  
ATOM   3377  O   LYS A 438      20.130  58.204  49.670  1.00 52.97           O  
ATOM   3378  CB  LYS A 438      22.496  56.243  49.999  1.00 51.07           C  
ATOM   3379  CG  LYS A 438      21.632  55.006  50.164  1.00 50.33           C  
ATOM   3380  CD  LYS A 438      21.830  54.033  49.034  1.00 50.86           C  
ATOM   3381  CE  LYS A 438      21.233  52.675  49.371  1.00 50.29           C  
ATOM   3382  NZ  LYS A 438      21.472  51.695  48.278  1.00 48.91           N  
ATOM   3383  N   GLY A 439      19.892  56.679  48.022  1.00 51.96           N  
ATOM   3384  CA  GLY A 439      18.447  56.803  47.956  1.00 52.91           C  
ATOM   3385  C   GLY A 439      17.948  56.250  46.640  1.00 54.37           C  
ATOM   3386  O   GLY A 439      18.709  56.193  45.683  1.00 56.65           O  
ATOM   3387  N   SER A 440      16.690  55.829  46.577  1.00 54.35           N  
ATOM   3388  CA  SER A 440      16.160  55.303  45.331  1.00 54.77           C  
ATOM   3389  C   SER A 440      16.633  56.211  44.232  1.00 56.62           C  
ATOM   3390  O   SER A 440      16.833  57.403  44.452  1.00 57.95           O  
ATOM   3391  CB  SER A 440      14.636  55.288  45.343  1.00 53.78           C  
ATOM   3392  OG  SER A 440      14.156  54.220  46.132  1.00 54.53           O  
ATOM   3393  N   ASN A 441      16.825  55.658  43.044  1.00 59.84           N  
ATOM   3394  CA  ASN A 441      17.278  56.474  41.937  1.00 62.27           C  
ATOM   3395  C   ASN A 441      16.137  57.390  41.510  1.00 63.37           C  
ATOM   3396  O   ASN A 441      14.964  57.088  41.737  1.00 64.86           O  
ATOM   3397  CB  ASN A 441      17.708  55.599  40.766  1.00 64.02           C  
ATOM   3398  CG  ASN A 441      18.544  56.360  39.760  1.00 67.20           C  
ATOM   3399  OD1 ASN A 441      18.722  55.926  38.621  1.00 67.32           O  
ATOM   3400  ND2 ASN A 441      19.074  57.509  40.185  1.00 68.03           N  
ATOM   3401  N   SER A 442      16.483  58.516  40.902  1.00 63.93           N  
ATOM   3402  CA  SER A 442      15.489  59.477  40.447  1.00 64.11           C  
ATOM   3403  C   SER A 442      16.169  60.426  39.471  1.00 66.32           C  
ATOM   3404  O   SER A 442      17.394  60.552  39.481  1.00 65.51           O  
ATOM   3405  CB  SER A 442      14.935  60.261  41.638  1.00 62.36           C  
ATOM   3406  OG  SER A 442      15.976  60.884  42.369  1.00 60.61           O  
HETATM 3407  N   MSE A 443      15.386  61.085  38.622  1.00 68.26           N  
HETATM 3408  CA  MSE A 443      15.957  62.021  37.665  1.00 70.28           C  
HETATM 3409  C   MSE A 443      16.776  63.085  38.414  1.00 69.27           C  
HETATM 3410  O   MSE A 443      17.897  63.406  38.022  1.00 67.42           O  
HETATM 3411  CB  MSE A 443      14.839  62.679  36.859  1.00 73.81           C  
HETATM 3412  CG  MSE A 443      15.319  63.488  35.667  1.00 80.81           C  
HETATM 3413 SE   MSE A 443      16.019  62.380  34.183  1.00 92.84          SE  
HETATM 3414  CE  MSE A 443      17.918  62.777  34.401  1.00 88.64           C  
ATOM   3415  N   ASN A 444      16.219  63.612  39.503  1.00 69.41           N  
ATOM   3416  CA  ASN A 444      16.902  64.640  40.300  1.00 69.03           C  
ATOM   3417  C   ASN A 444      18.181  64.161  40.991  1.00 67.16           C  
ATOM   3418  O   ASN A 444      19.216  64.823  40.925  1.00 66.34           O  
ATOM   3419  CB  ASN A 444      15.958  65.225  41.363  1.00 70.06           C  
ATOM   3420  CG  ASN A 444      14.858  66.085  40.765  1.00 72.16           C  
ATOM   3421  OD1 ASN A 444      15.065  66.786  39.768  1.00 72.81           O  
ATOM   3422  ND2 ASN A 444      13.684  66.052  41.386  1.00 72.12           N  
ATOM   3423  N   LEU A 445      18.111  63.025  41.670  1.00 65.22           N  
ATOM   3424  CA  LEU A 445      19.291  62.519  42.344  1.00 64.03           C  
ATOM   3425  C   LEU A 445      20.430  62.422  41.336  1.00 62.67           C  
ATOM   3426  O   LEU A 445      21.581  62.715  41.657  1.00 61.16           O  
ATOM   3427  CB  LEU A 445      19.005  61.150  42.955  1.00 64.72           C  
ATOM   3428  CG  LEU A 445      20.207  60.486  43.630  1.00 67.13           C  
ATOM   3429  CD1 LEU A 445      20.749  61.385  44.741  1.00 66.32           C  
ATOM   3430  CD2 LEU A 445      19.793  59.121  44.178  1.00 66.92           C  
ATOM   3431  N   ALA A 446      20.085  62.024  40.112  1.00 62.96           N  
ATOM   3432  CA  ALA A 446      21.049  61.864  39.024  1.00 62.52           C  
ATOM   3433  C   ALA A 446      21.617  63.203  38.570  1.00 62.96           C  
ATOM   3434  O   ALA A 446      22.812  63.322  38.300  1.00 62.91           O  
ATOM   3435  CB  ALA A 446      20.391  61.154  37.854  1.00 61.54           C  
ATOM   3436  N   LYS A 447      20.751  64.206  38.471  1.00 62.82           N  
ATOM   3437  CA  LYS A 447      21.182  65.538  38.078  1.00 63.91           C  
ATOM   3438  C   LYS A 447      22.128  66.090  39.137  1.00 64.50           C  
ATOM   3439  O   LYS A 447      23.128  66.728  38.806  1.00 64.88           O  
ATOM   3440  CB  LYS A 447      19.978  66.476  37.922  1.00 63.92           C  
ATOM   3441  CG  LYS A 447      19.533  66.674  36.483  1.00 64.65           C  
ATOM   3442  CD  LYS A 447      18.421  67.701  36.357  1.00 66.11           C  
ATOM   3443  CE  LYS A 447      17.078  67.149  36.797  1.00 66.14           C  
ATOM   3444  NZ  LYS A 447      15.989  68.132  36.518  1.00 67.86           N  
ATOM   3445  N   LEU A 448      21.808  65.831  40.407  1.00 65.22           N  
ATOM   3446  CA  LEU A 448      22.617  66.291  41.539  1.00 64.87           C  
ATOM   3447  C   LEU A 448      24.035  65.711  41.512  1.00 64.29           C  
ATOM   3448  O   LEU A 448      25.013  66.428  41.696  1.00 62.77           O  
ATOM   3449  CB  LEU A 448      21.932  65.924  42.862  1.00 64.57           C  
ATOM   3450  CG  LEU A 448      22.753  66.219  44.129  1.00 64.62           C  
ATOM   3451  CD1 LEU A 448      22.968  67.721  44.278  1.00 62.82           C  
ATOM   3452  CD2 LEU A 448      22.037  65.659  45.343  1.00 63.77           C  
ATOM   3453  N   VAL A 449      24.137  64.408  41.289  1.00 65.74           N  
ATOM   3454  CA  VAL A 449      25.434  63.753  41.222  1.00 67.12           C  
ATOM   3455  C   VAL A 449      26.234  64.359  40.080  1.00 68.99           C  
ATOM   3456  O   VAL A 449      27.461  64.402  40.119  1.00 68.88           O  
ATOM   3457  CB  VAL A 449      25.280  62.249  40.963  1.00 64.96           C  
ATOM   3458  CG1 VAL A 449      26.637  61.624  40.727  1.00 62.95           C  
ATOM   3459  CG2 VAL A 449      24.581  61.595  42.141  1.00 64.40           C  
ATOM   3460  N   GLU A 450      25.520  64.831  39.065  1.00 71.40           N  
ATOM   3461  CA  GLU A 450      26.137  65.436  37.892  1.00 74.82           C  
ATOM   3462  C   GLU A 450      26.617  66.859  38.142  1.00 75.88           C  
ATOM   3463  O   GLU A 450      27.621  67.287  37.574  1.00 76.51           O  
ATOM   3464  CB  GLU A 450      25.152  65.452  36.728  1.00 76.76           C  
ATOM   3465  CG  GLU A 450      25.638  66.267  35.555  1.00 79.15           C  
ATOM   3466  CD  GLU A 450      24.521  66.613  34.606  1.00 82.20           C  
ATOM   3467  OE1 GLU A 450      23.494  67.150  35.078  1.00 83.79           O  
ATOM   3468  OE2 GLU A 450      24.668  66.352  33.392  1.00 84.19           O  
ATOM   3469  N   SER A 451      25.887  67.599  38.969  1.00 76.53           N  
ATOM   3470  CA  SER A 451      26.271  68.966  39.286  1.00 77.55           C  
ATOM   3471  C   SER A 451      27.570  68.945  40.075  1.00 77.81           C  
ATOM   3472  O   SER A 451      28.318  69.921  40.090  1.00 78.26           O  
ATOM   3473  CB  SER A 451      25.182  69.652  40.112  1.00 77.69           C  
ATOM   3474  OG  SER A 451      24.020  69.870  39.335  1.00 79.50           O  
ATOM   3475  N   LEU A 452      27.827  67.819  40.730  1.00 78.01           N  
ATOM   3476  CA  LEU A 452      29.032  67.642  41.526  1.00 78.45           C  
ATOM   3477  C   LEU A 452      30.192  67.317  40.596  1.00 78.76           C  
ATOM   3478  O   LEU A 452      31.236  67.956  40.659  1.00 78.09           O  
ATOM   3479  CB  LEU A 452      28.829  66.505  42.533  1.00 77.96           C  
ATOM   3480  CG  LEU A 452      27.516  66.574  43.320  1.00 77.41           C  
ATOM   3481  CD1 LEU A 452      27.344  65.327  44.156  1.00 78.09           C  
ATOM   3482  CD2 LEU A 452      27.503  67.814  44.190  1.00 77.34           C  
ATOM   3483  N   GLU A 453      29.988  66.330  39.725  1.00 80.89           N  
ATOM   3484  CA  GLU A 453      31.002  65.894  38.766  1.00 83.10           C  
ATOM   3485  C   GLU A 453      31.398  66.991  37.771  1.00 84.11           C  
ATOM   3486  O   GLU A 453      32.581  67.283  37.597  1.00 83.52           O  
ATOM   3487  CB  GLU A 453      30.501  64.657  38.005  1.00 84.04           C  
ATOM   3488  CG  GLU A 453      29.915  63.568  38.906  1.00 86.58           C  
ATOM   3489  CD  GLU A 453      29.488  62.313  38.150  1.00 87.48           C  
ATOM   3490  OE1 GLU A 453      28.762  62.426  37.134  1.00 87.90           O  
ATOM   3491  OE2 GLU A 453      29.873  61.206  38.585  1.00 88.25           O  
ATOM   3492  N   ASN A 454      30.403  67.595  37.121  1.00 85.54           N  
ATOM   3493  CA  ASN A 454      30.647  68.666  36.148  1.00 86.88           C  
ATOM   3494  C   ASN A 454      31.600  69.714  36.709  1.00 86.39           C  
ATOM   3495  O   ASN A 454      31.215  70.863  36.908  1.00 86.60           O  
ATOM   3496  CB  ASN A 454      29.330  69.339  35.747  1.00 89.36           C  
ATOM   3497  CG  ASN A 454      28.772  68.812  34.424  1.00 91.36           C  
ATOM   3498  OD1 ASN A 454      27.694  69.224  33.980  1.00 92.23           O  
ATOM   3499  ND2 ASN A 454      29.506  67.907  33.788  1.00 92.70           N  
TER    3500      ASN A 454                                                      
HETATM 3501  C4  1LG A1000      11.568  46.453  55.381  1.00 37.60           C  
HETATM 3502  C5  1LG A1000      14.670  44.841  53.822  1.00 36.95           C  
HETATM 3503  C6  1LG A1000      14.368  45.421  56.187  1.00 35.50           C  
HETATM 3504  C8  1LG A1000      10.955  46.154  52.426  1.00 38.31           C  
HETATM 3505  C13 1LG A1000      16.572  43.739  52.874  1.00 36.64           C  
HETATM 3506  C17 1LG A1000      18.342  42.317  54.108  1.00 26.44           C  
HETATM 3507  C22 1LG A1000      20.691  42.510  53.339  1.00 32.04           C  
HETATM 3508  C28 1LG A1000      23.407  43.385  49.531  1.00 43.44           C  
HETATM 3509  C1  1LG A1000      12.564  45.846  54.401  1.00 37.71           C  
HETATM 3510  C2  1LG A1000      13.906  45.352  54.815  1.00 37.47           C  
HETATM 3511  C3  1LG A1000      12.274  45.712  53.050  1.00 37.35           C  
HETATM 3512  S7  1LG A1000      13.706  44.974  52.351  1.00 41.75           S  
HETATM 3513  C9  1LG A1000      10.103  46.340  54.891  1.00 38.72           C  
HETATM 3514  N10 1LG A1000      15.932  44.328  53.917  1.00 35.78           N  
HETATM 3515  N11 1LG A1000      14.737  45.469  57.283  1.00 39.29           N  
HETATM 3516  C12 1LG A1000       9.965  46.850  53.421  1.00 39.12           C  
HETATM 3517  C14 1LG A1000      17.955  43.262  53.086  1.00 31.85           C  
HETATM 3518  O15 1LG A1000      16.051  43.629  51.745  1.00 35.51           O  
HETATM 3519  C16 1LG A1000      18.926  43.792  52.217  1.00 34.23           C  
HETATM 3520  C18 1LG A1000      20.271  43.433  52.330  1.00 35.78           C  
HETATM 3521  C19 1LG A1000      19.722  41.952  54.228  1.00 27.80           C  
HETATM 3522 CL20 1LG A1000      17.192  41.623  55.202  1.00 17.98          CL  
HETATM 3523  S21 1LG A1000      21.462  44.165  51.155  1.00 38.98           S  
HETATM 3524  N23 1LG A1000      22.391  42.851  50.471  1.00 42.25           N  
HETATM 3525  O24 1LG A1000      22.351  45.041  51.871  1.00 41.08           O  
HETATM 3526  O25 1LG A1000      20.771  44.886  50.130  1.00 33.33           O  
HETATM 3527 CL26 1LG A1000      22.377  42.070  53.487  1.00 33.22          CL  
HETATM 3528  C27 1LG A1000      21.489  41.918  49.751  1.00 41.83           C  
HETATM 3529  C29 1LG A1000      22.317  40.751  49.159  1.00 43.82           C  
HETATM 3530  C30 1LG A1000      24.235  42.225  48.922  1.00 44.19           C  
HETATM 3531  O31 1LG A1000      23.739  40.941  49.377  1.00 43.20           O  
HETATM 3532  C1  GOL A 501      11.611  42.478  55.201  1.00 56.37           C  
HETATM 3533  O1  GOL A 501      10.796  42.699  53.833  1.00 53.98           O  
HETATM 3534  C2  GOL A 501      12.164  41.287  55.599  1.00 57.15           C  
HETATM 3535  O2  GOL A 501      11.485  40.253  55.065  1.00 60.96           O  
HETATM 3536  C3  GOL A 501      13.122  41.471  56.320  1.00 57.03           C  
HETATM 3537  O3  GOL A 501      14.232  42.189  57.158  1.00 55.85           O  
HETATM 3538  O   HOH A1001      14.700  38.834  56.495  1.00 44.27           O  
HETATM 3539  O   HOH A1002       9.817  62.600  63.316  1.00 23.53           O  
HETATM 3540  O   HOH A1003      22.226  37.215  42.835  1.00 29.36           O  
HETATM 3541  O   HOH A1004      14.938  69.635  66.226  1.00 21.83           O  
HETATM 3542  O   HOH A1005       4.855  54.921  55.388  1.00 47.95           O  
HETATM 3543  O   HOH A1006      26.532  57.031  61.280  1.00 44.34           O  
HETATM 3544  O   HOH A1007      36.525  64.296  54.023  1.00 36.88           O  
HETATM 3545  O   HOH A1008      38.249  26.323  34.967  1.00 20.16           O  
HETATM 3546  O   HOH A1009      10.170  69.614  66.835  1.00 44.09           O  
HETATM 3547  O   HOH A1010      31.373  36.488  54.290  1.00 38.96           O  
HETATM 3548  O   HOH A1011      32.323  23.878  41.935  1.00 28.30           O  
HETATM 3549  O   HOH A1012      44.985  34.555  52.699  1.00 33.38           O  
HETATM 3550  O   HOH A1013      21.389  27.652  62.893  1.00 43.82           O  
HETATM 3551  O   HOH A1014       6.807  54.809  46.260  1.00 53.65           O  
HETATM 3552  O   HOH A1015      20.451  69.817  64.288  1.00 30.17           O  
HETATM 3553  O   HOH A1016      50.067  44.330  35.103  1.00 44.98           O  
HETATM 3554  O   HOH A1017      20.660  35.236  61.273  1.00 47.60           O  
HETATM 3555  O   HOH A1018      34.018  40.539  39.036  1.00 30.84           O  
HETATM 3556  O   HOH A1019      19.399  51.712  61.367  1.00 31.85           O  
HETATM 3557  O   HOH A1020      38.197  37.701  53.417  1.00 23.84           O  
HETATM 3558  O   HOH A1021      30.648  23.496  44.844  1.00 40.94           O  
HETATM 3559  O   HOH A1022      11.263  59.573  57.757  1.00 26.54           O  
HETATM 3560  O   HOH A1023      19.412  22.236  39.415  1.00 47.30           O  
HETATM 3561  O   HOH A1024       8.555  64.897  66.486  1.00 45.57           O  
HETATM 3562  O   HOH A1025      37.407  22.512  44.328  1.00 32.08           O  
HETATM 3563  O   HOH A1026      20.623  37.556  59.576  1.00 49.41           O  
HETATM 3564  O   HOH A1027      23.502  50.908  63.068  1.00 49.02           O  
HETATM 3565  O   HOH A1028       4.786  40.194  59.707  1.00 37.85           O  
HETATM 3566  O   HOH A1029       7.480  73.108  42.809  1.00 45.96           O  
HETATM 3567  O   HOH A1030      17.296  36.476  61.870  1.00 36.65           O  
HETATM 3568  O   HOH A1031      50.415  38.931  57.838  1.00 50.83           O  
HETATM 3569  O   HOH A1032      52.203  31.829  36.296  1.00 39.30           O  
HETATM 3570  O   HOH A1033      22.832  75.855  59.004  1.00 37.93           O  
HETATM 3571  O   HOH A1034      25.448  35.335  31.890  1.00 44.38           O  
HETATM 3572  O   HOH A1035      20.043  25.166  64.512  1.00 57.89           O  
HETATM 3573  O   HOH A1036      15.606  69.624  68.423  1.00 35.28           O  
HETATM 3574  O   HOH A1037      49.823  36.604  57.881  1.00 46.98           O  
HETATM 3575  O   HOH A1038      37.545  21.525  27.882  1.00 50.34           O  
HETATM 3576  O   HOH A1039      20.109  35.648  42.381  1.00 42.80           O  
HETATM 3577  O   HOH A1040      29.055  47.141  58.906  1.00 58.66           O  
HETATM 3578  O   HOH A1041      31.694  28.768  55.533  1.00 44.63           O  
HETATM 3579  O   HOH A1042      45.582  31.406  49.336  1.00 27.08           O  
HETATM 3580  O   HOH A1043      30.020  44.525  43.268  1.00 39.57           O  
HETATM 3581  O   HOH A1044      11.912  68.073  69.748  1.00 55.49           O  
HETATM 3582  O   HOH A1045       8.923  38.152  70.015  1.00 56.97           O  
HETATM 3583  O   HOH A1046      21.298  55.212  42.093  1.00 66.87           O  
HETATM 3584  O   HOH A1047      50.654  27.433  36.245  1.00 45.90           O  
HETATM 3585  O   HOH A1048      15.416  15.133  44.790  1.00 55.32           O  
HETATM 3586  O   HOH A1049      41.424  23.548  50.770  1.00 47.94           O  
HETATM 3587  O   HOH A1050      14.597  38.341  48.998  1.00 48.81           O  
HETATM 3588  O   HOH A1051      12.333  59.710  38.545  1.00 48.77           O  
HETATM 3589  O   HOH A1052      52.912  32.108  42.020  1.00 48.99           O  
HETATM 3590  O   HOH A1053      26.169  73.939  66.039  1.00 43.18           O  
HETATM 3591  O   HOH A1054       5.060  37.786  61.853  1.00 35.28           O  
HETATM 3592  O   HOH A1055      47.572  26.152  50.802  1.00 37.12           O  
HETATM 3593  O   HOH A1056      30.146  72.465  34.278  1.00 55.52           O  
HETATM 3594  O   HOH A1057      12.865  62.878  39.710  1.00 45.79           O  
HETATM 3595  O   HOH A1058      27.012  20.968  28.232  1.00 48.44           O  
HETATM 3596  O   HOH A1059      24.904  21.633  54.954  1.00 40.91           O  
HETATM 3597  O   HOH A1060      40.567  24.766  35.067  1.00 31.78           O  
HETATM 3598  O   HOH A1061      30.219  51.944  61.379  1.00 46.92           O  
HETATM 3599  O   HOH A1062      17.758  49.380  62.758  1.00 42.71           O  
HETATM 3600  O   HOH A1063      14.340  27.588  36.659  1.00 71.36           O  
HETATM 3601  O   HOH A1064      11.277  62.810  69.513  1.00 46.35           O  
HETATM 3602  O   HOH A1065      18.549  44.422  46.315  1.00 47.00           O  
HETATM 3603  O   HOH A1066       4.959  61.069  53.442  1.00 60.88           O  
HETATM 3604  O   HOH A1067      43.939  33.879  55.813  1.00 35.28           O  
HETATM 3605  O   HOH A1068      54.492  36.724  26.798  1.00 43.69           O  
HETATM 3606  O   HOH A1069      13.276  37.106  67.105  1.00 48.74           O  
HETATM 3607  O   HOH A1070      36.880  20.776  41.847  1.00 42.05           O  
HETATM 3608  O   HOH A1071      35.901  43.680  47.474  1.00 30.35           O  
HETATM 3609  O   HOH A1072       7.769  15.370  48.877  1.00 51.19           O  
HETATM 3610  O   HOH A1073      24.446  41.880  37.420  1.00 48.21           O  
HETATM 3611  O   HOH A1074      16.047  46.637  46.965  1.00 45.05           O  
HETATM 3612  O   HOH A1075      33.409  21.320  44.896  1.00 41.15           O  
HETATM 3613  O   HOH A1076      12.298  28.419  39.764  1.00 50.82           O  
HETATM 3614  O   HOH A1077      22.024  35.122  34.552  1.00 47.59           O  
HETATM 3615  O   HOH A1078      20.733  73.895  59.269  1.00 38.82           O  
HETATM 3616  O   HOH A1079      31.975  74.403  52.576  1.00 53.65           O  
HETATM 3617  O   HOH A1080       4.834  52.118  47.464  1.00 51.89           O  
HETATM 3618  O   HOH A1081      30.745  45.963  46.380  1.00 42.37           O  
HETATM 3619  O   HOH A1082      35.824  71.699  36.918  1.00 56.83           O  
HETATM 3620  O   HOH A1083      27.083  23.074  56.186  1.00 46.43           O  
HETATM 3621  O   HOH A1084      38.175  23.101  52.055  1.00 51.76           O  
HETATM 3622  O   HOH A1085      14.496  60.124  45.980  1.00 38.27           O  
HETATM 3623  O   HOH A1086      14.297  30.706  42.549  1.00 56.54           O  
HETATM 3624  O   HOH A1087       4.539  43.151  59.490  1.00 49.78           O  
HETATM 3625  O   HOH A1088      29.505  71.405  43.262  1.00 50.79           O  
HETATM 3626  O   HOH A1089       2.415  47.649  51.694  1.00 40.07           O  
HETATM 3627  O   HOH A1090      14.528  65.222  71.026  1.00 28.35           O  
HETATM 3628  O   HOH A1091      49.901  49.956  51.945  1.00 39.24           O  
HETATM 3629  O   HOH A1092       8.390  61.513  56.851  1.00 48.66           O  
HETATM 3630  O   HOH A1093       3.547  14.717  51.277  1.00 43.00           O  
HETATM 3631  O   HOH A1094      40.121  24.070  38.250  1.00 28.10           O  
HETATM 3632  O   HOH A1095      25.001  36.602  28.636  1.00 47.17           O  
HETATM 3633  O   HOH A1096      53.823  33.940  36.004  1.00 40.86           O  
HETATM 3634  O   HOH A1097      36.278  27.695  59.400  1.00 46.18           O  
HETATM 3635  O   HOH A1098      49.278  41.934  31.159  1.00 32.90           O  
HETATM 3636  O   HOH A1099       8.490  69.744  64.354  1.00 42.86           O  
HETATM 3637  O   HOH A1100      30.568  23.557  52.455  1.00 39.30           O  
HETATM 3638  O   HOH A1101      37.715  73.563  50.666  1.00 57.36           O  
HETATM 3639  O   HOH A1102      24.446  40.742  24.571  1.00 51.31           O  
HETATM 3640  O   HOH A1103      17.933  36.577  38.159  1.00 44.09           O  
HETATM 3641  O   HOH A1104      24.732  65.740  69.490  1.00 39.30           O  
HETATM 3642  O   HOH A1105      29.081  23.043  49.102  1.00 43.31           O  
HETATM 3643  O   HOH A1106      13.784  34.572  40.657  1.00 58.50           O  
HETATM 3644  O   HOH A1107      27.745  28.938  57.536  1.00 49.20           O  
HETATM 3645  O   HOH A1108      18.066  48.232  42.160  1.00 45.65           O  
HETATM 3646  O   HOH A1109       8.095  16.594  56.643  1.00 42.61           O  
HETATM 3647  O   HOH A1110      36.446  42.802  38.072  1.00 29.81           O  
HETATM 3648  O   HOH A1111      50.449  38.122  21.783  1.00 29.08           O  
HETATM 3649  O   HOH A1112      28.707  22.369  43.258  1.00 43.12           O  
HETATM 3650  O   HOH A1113      40.995  45.054  46.059  1.00 44.86           O  
HETATM 3651  O   HOH A1114       1.423  32.574  63.442  1.00 54.03           O  
HETATM 3652  O   HOH A1115      -2.334  31.516  64.175  1.00 52.42           O  
HETATM 3653  O   HOH A1116      35.548  52.829  61.555  1.00 59.56           O  
HETATM 3654  O   HOH A1117      10.238  64.164  39.374  1.00 43.18           O  
HETATM 3655  O   HOH A1118      10.343  29.727  71.238  1.00 61.39           O  
HETATM 3656  O   HOH A1119      35.970  34.288  14.775  1.00 73.68           O  
HETATM 3657  O   HOH A1120      53.005  28.644  46.729  1.00 39.68           O  
HETATM 3658  O   HOH A1121      30.715  20.089  42.741  1.00 48.19           O  
HETATM 3659  O   HOH A1122      39.320  73.059  53.429  1.00 60.02           O  
HETATM 3660  O   HOH A1123       1.314  53.462  56.883  1.00 46.46           O  
HETATM 3661  O   HOH A1124      27.755  35.937  44.854  1.00 21.00           O  
HETATM 3662  O   HOH A1125      44.352  31.859  52.856  1.00 49.98           O  
HETATM 3663  O   HOH A1126      16.344  48.829  44.383  1.00 46.52           O  
HETATM 3664  O   HOH A1127      43.523  27.303  54.579  1.00 47.12           O  
HETATM 3665  O   HOH A1128      46.169  29.079  55.262  1.00 50.98           O  
HETATM 3666  O   HOH A1129      32.786  53.876  62.243  1.00 67.78           O  
HETATM 3667  O   HOH A1130      37.776  22.279  54.688  1.00 44.64           O  
HETATM 3668  O   HOH A1131      42.716  31.904  55.860  1.00 41.23           O  
HETATM 3669  O   HOH A1132      26.216  45.200  51.870  1.00 48.29           O  
HETATM 3670  O   HOH A1133      40.701  35.606  58.395  1.00 40.96           O  
HETATM 3671  O   HOH A1134      21.968  44.633  43.678  1.00 39.27           O  
HETATM 3672  O   HOH A1135      36.161  51.775  45.291  1.00 57.27           O  
HETATM 3673  O   HOH A1136      39.801  28.243  18.186  1.00 56.72           O  
HETATM 3674  O   HOH A1137      54.951  34.086  26.409  1.00 51.26           O  
HETATM 3675  O   HOH A1138      40.743  25.807  54.642  1.00 40.64           O  
HETATM 3676  O   HOH A1139      27.018  32.843  59.630  1.00 57.20           O  
CONECT    1    2                                                                
CONECT    2    1    3    5                                                      
CONECT    3    2    4    9                                                      
CONECT    4    3                                                                
CONECT    5    2    6                                                           
CONECT    6    5    7                                                           
CONECT    7    6    8                                                           
CONECT    8    7                                                                
CONECT    9    3                                                                
CONECT  888  894                                                                
CONECT  894  888  895                                                           
CONECT  895  894  896  898                                                      
CONECT  896  895  897  902                                                      
CONECT  897  896                                                                
CONECT  898  895  899                                                           
CONECT  899  898  900                                                           
CONECT  900  899  901                                                           
CONECT  901  900                                                                
CONECT  902  896                                                                
CONECT 1142 1150                                                                
CONECT 1150 1142 1151                                                           
CONECT 1151 1150 1152 1154                                                      
CONECT 1152 1151 1153 1158                                                      
CONECT 1153 1152                                                                
CONECT 1154 1151 1155                                                           
CONECT 1155 1154 1156                                                           
CONECT 1156 1155 1157                                                           
CONECT 1157 1156                                                                
CONECT 1158 1152                                                                
CONECT 1228 1235                                                                
CONECT 1235 1228 1236                                                           
CONECT 1236 1235 1237 1239                                                      
CONECT 1237 1236 1238 1243                                                      
CONECT 1238 1237                                                                
CONECT 1239 1236 1240                                                           
CONECT 1240 1239 1241                                                           
CONECT 1241 1240 1242                                                           
CONECT 1242 1241                                                                
CONECT 1243 1237                                                                
CONECT 1562 1569                                                                
CONECT 1569 1562 1570                                                           
CONECT 1570 1569 1571 1573                                                      
CONECT 1571 1570 1572 1577                                                      
CONECT 1572 1571                                                                
CONECT 1573 1570 1574                                                           
CONECT 1574 1573 1575                                                           
CONECT 1575 1574 1576                                                           
CONECT 1576 1575                                                                
CONECT 1577 1571                                                                
CONECT 1609 1611                                                                
CONECT 1611 1609 1612                                                           
CONECT 1612 1611 1613 1615                                                      
CONECT 1613 1612 1614 1619                                                      
CONECT 1614 1613                                                                
CONECT 1615 1612 1616                                                           
CONECT 1616 1615 1617                                                           
CONECT 1617 1616 1618                                                           
CONECT 1618 1617                                                                
CONECT 1619 1613                                                                
CONECT 2143 2146                                                                
CONECT 2146 2143 2147                                                           
CONECT 2147 2146 2148 2150                                                      
CONECT 2148 2147 2149 2154                                                      
CONECT 2149 2148                                                                
CONECT 2150 2147 2151                                                           
CONECT 2151 2150 2152                                                           
CONECT 2152 2151 2153                                                           
CONECT 2153 2152                                                                
CONECT 2154 2148                                                                
CONECT 2541 2544                                                                
CONECT 2544 2541 2545                                                           
CONECT 2545 2544 2546 2548                                                      
CONECT 2546 2545 2547 2552                                                      
CONECT 2547 2546                                                                
CONECT 2548 2545 2549                                                           
CONECT 2549 2548 2550                                                           
CONECT 2550 2549 2551                                                           
CONECT 2551 2550                                                                
CONECT 2552 2546                                                                
CONECT 2721 2727                                                                
CONECT 2727 2721 2728                                                           
CONECT 2728 2727 2729 2731                                                      
CONECT 2729 2728 2730 2735                                                      
CONECT 2730 2729                                                                
CONECT 2731 2728 2732                                                           
CONECT 2732 2731 2733                                                           
CONECT 2733 2732 2734                                                           
CONECT 2734 2733                                                                
CONECT 2735 2729                                                                
CONECT 2832 2839                                                                
CONECT 2839 2832 2840                                                           
CONECT 2840 2839 2841 2843                                                      
CONECT 2841 2840 2842 2847                                                      
CONECT 2842 2841                                                                
CONECT 2843 2840 2844                                                           
CONECT 2844 2843 2845                                                           
CONECT 2845 2844 2846                                                           
CONECT 2846 2845                                                                
CONECT 2847 2841                                                                
CONECT 3053 3060                                                                
CONECT 3060 3053 3061                                                           
CONECT 3061 3060 3062 3064                                                      
CONECT 3062 3061 3063 3068                                                      
CONECT 3063 3062                                                                
CONECT 3064 3061 3065                                                           
CONECT 3065 3064 3066                                                           
CONECT 3066 3065 3067                                                           
CONECT 3067 3066                                                                
CONECT 3068 3062                                                                
CONECT 3403 3407                                                                
CONECT 3407 3403 3408                                                           
CONECT 3408 3407 3409 3411                                                      
CONECT 3409 3408 3410 3415                                                      
CONECT 3410 3409                                                                
CONECT 3411 3408 3412                                                           
CONECT 3412 3411 3413                                                           
CONECT 3413 3412 3414                                                           
CONECT 3414 3413                                                                
CONECT 3415 3409                                                                
CONECT 3501 3509 3513                                                           
CONECT 3502 3510 3512 3514                                                      
CONECT 3503 3510 3515                                                           
CONECT 3504 3511 3516                                                           
CONECT 3505 3514 3517 3518                                                      
CONECT 3506 3517 3521 3522                                                      
CONECT 3507 3520 3521 3527                                                      
CONECT 3508 3524 3530                                                           
CONECT 3509 3501 3510 3511                                                      
CONECT 3510 3502 3503 3509                                                      
CONECT 3511 3504 3509 3512                                                      
CONECT 3512 3502 3511                                                           
CONECT 3513 3501 3516                                                           
CONECT 3514 3502 3505                                                           
CONECT 3515 3503                                                                
CONECT 3516 3504 3513                                                           
CONECT 3517 3505 3506 3519                                                      
CONECT 3518 3505                                                                
CONECT 3519 3517 3520                                                           
CONECT 3520 3507 3519 3523                                                      
CONECT 3521 3506 3507                                                           
CONECT 3522 3506                                                                
CONECT 3523 3520 3524 3525 3526                                                 
CONECT 3524 3508 3523 3528                                                      
CONECT 3525 3523                                                                
CONECT 3526 3523                                                                
CONECT 3527 3507                                                                
CONECT 3528 3524 3529                                                           
CONECT 3529 3528 3531                                                           
CONECT 3530 3508 3531                                                           
CONECT 3531 3529 3530                                                           
CONECT 3532 3533 3534                                                           
CONECT 3533 3532                                                                
CONECT 3534 3532 3535 3536                                                      
CONECT 3535 3534                                                                
CONECT 3536 3534 3537                                                           
CONECT 3537 3536                                                                
MASTER      355    0   14   20   19    0    7    6 3675    1  156   35          
END                                                                             
