# Supplementary material for: Mapping small molecule binding data to structural domains
Source: BMC Bioinformatics. 2012 Dec 7;13(Suppl 17):S11. doi: 10.1186/1471-2105-13-S17-S11 (PMC3521243; doi:10.1186/1471-2105-13-S17-S11)
Supplement: Additional file 4 — Session files of small molecule binding at the interface of Pfam-A domains. Zipped folder containing Qt-MG session files and required PDB files. [file 1471-2105-13-S17-S11-S4.zip › additional_file_5/3d4l.pdb]

HEADER    HYDROLASE                               14-MAY-08   3D4L              
TITLE     HUMAN DIPEPTIDYL PEPTIDASE IV/CD26 IN COMPLEX WITH A NOVEL INHIBITOR  
COMPND    MOL_ID: 1;                                                            
COMPND   2 MOLECULE: DIPEPTIDYL PEPTIDASE 4 SOLUBLE FORM;                       
COMPND   3 CHAIN: A, B;                                                         
COMPND   4 FRAGMENT: EXTRACELLULAR DOMAIN (RESIDUES 39-766);                    
COMPND   5 SYNONYM: DIPEPTIDYL PEPTIDASE IV, DPP IV, T-CELL ACTIVATION ANTIGEN  
COMPND   6 CD26, TP103, ADENOSINE DEAMINASE COMPLEXING PROTEIN 2, ADABP,        
COMPND   7 DIPEPTIDYL PEPTIDASE 4 MEMBRANE FORM, DIPEPTIDYL PEPTIDASE IV        
COMPND   8 MEMBRANE FORM, DIPEPTIDYL PEPTIDASE 4 SOLUBLE FORM, DIPEPTIDYL       
COMPND   9 PEPTIDASE IV SOLUBLE FORM;                                           
COMPND  10 EC: 3.4.14.5;                                                        
COMPND  11 ENGINEERED: YES;                                                     
COMPND  12 MUTATION: YES                                                        
SOURCE    MOL_ID: 1;                                                            
SOURCE   2 ORGANISM_SCIENTIFIC: HOMO SAPIENS;                                   
SOURCE   3 ORGANISM_COMMON: HUMAN;                                              
SOURCE   4 ORGANISM_TAXID: 9606;                                                
SOURCE   5 GENE: DPP4, ADCP2, CD26;                                             
SOURCE   6 EXPRESSION_SYSTEM: SPODOPTERA FRUGIPERDA;                            
SOURCE   7 EXPRESSION_SYSTEM_STRAIN: HI5;                                       
SOURCE   8 EXPRESSION_SYSTEM_VECTOR_TYPE: BACULOVIRUS;                          
SOURCE   9 EXPRESSION_SYSTEM_PLASMID: PBLUEBAC4.5                               
KEYWDS    ALPHA/BETA, BETA-PROPELLER, DIMER, AMINOPEPTIDASE, GLYCOPROTEIN,      
KEYWDS   2 HYDROLASE, MEMBRANE, PROTEASE, SECRETED, SERINE PROTEASE, SIGNAL-    
KEYWDS   3 ANCHOR, TRANSMEMBRANE                                                
EXPDTA    X-RAY DIFFRACTION                                                     
AUTHOR    G.SCAPIN                                                              
REVDAT   3   13-JUL-11 3D4L    1       VERSN                                    
REVDAT   2   24-FEB-09 3D4L    1       VERSN                                    
REVDAT   1   01-JUL-08 3D4L    0                                                
JRNL        AUTH   G.B.LIANG,X.QIAN,T.BIFTU,S.SINGH,Y.D.GAO,G.SCAPIN,S.PATEL,   
JRNL        AUTH 2 B.LEITING,R.PATEL,J.WU,X.ZHANG,N.A.THORNBERRY,A.E.WEBER      
JRNL        TITL   DISCOVERY OF NEW BINDING ELEMENTS IN DPP-4 INHIBITION AND    
JRNL        TITL 2 THEIR APPLICATIONS IN NOVEL DPP-4 INHIBITOR DESIGN.          
JRNL        REF    BIOORG.MED.CHEM.LETT.         V.  18  3706 2008              
JRNL        REFN                   ISSN 0960-894X                               
JRNL        PMID   18524582                                                     
JRNL        DOI    10.1016/J.BMCL.2008.05.061                                   
REMARK   2                                                                      
REMARK   2 RESOLUTION.    2.00 ANGSTROMS.                                       
REMARK   3                                                                      
REMARK   3 REFINEMENT.                                                          
REMARK   3   PROGRAM     : CNX                                                  
REMARK   3   AUTHORS     : BRUNGER,ADAMS,CLORE,DELANO,GROS,GROSSE-              
REMARK   3               : KUNSTLEVE,JIANG,KUSZEWSKI,NILGES,PANNU,              
REMARK   3               : READ,RICE,SIMONSON,WARREN                            
REMARK   3                                                                      
REMARK   3  DATA USED IN REFINEMENT.                                            
REMARK   3   RESOLUTION RANGE HIGH (ANGSTROMS) : 2.00                           
REMARK   3   RESOLUTION RANGE LOW  (ANGSTROMS) : 30.00                          
REMARK   3   DATA CUTOFF            (SIGMA(F)) : 0.000                          
REMARK   3   DATA CUTOFF HIGH         (ABS(F)) : NULL                           
REMARK   3   DATA CUTOFF LOW          (ABS(F)) : NULL                           
REMARK   3   COMPLETENESS (WORKING+TEST)   (%) : 98.8                           
REMARK   3   NUMBER OF REFLECTIONS             : 136687                         
REMARK   3                                                                      
REMARK   3  FIT TO DATA USED IN REFINEMENT.                                     
REMARK   3   CROSS-VALIDATION METHOD          : THROUGHOUT                      
REMARK   3   FREE R VALUE TEST SET SELECTION  : RANDOM                          
REMARK   3   R VALUE     (WORKING + TEST SET) : 0.220                           
REMARK   3   R VALUE            (WORKING SET) : 0.192                           
REMARK   3   FREE R VALUE                     : 0.217                           
REMARK   3   FREE R VALUE TEST SET SIZE   (%) : 5.000                           
REMARK   3   FREE R VALUE TEST SET COUNT      : 6938                            
REMARK   3   ESTIMATED ERROR OF FREE R VALUE  : NULL                            
REMARK   3                                                                      
REMARK   3  FIT/AGREEMENT OF MODEL WITH ALL DATA.                               
REMARK   3   R VALUE     (WORKING + TEST SET, NO CUTOFF) : NULL                 
REMARK   3   R VALUE            (WORKING SET, NO CUTOFF) : NULL                 
REMARK   3   FREE R VALUE                    (NO CUTOFF) : NULL                 
REMARK   3   FREE R VALUE TEST SET SIZE   (%, NO CUTOFF) : NULL                 
REMARK   3   FREE R VALUE TEST SET COUNT     (NO CUTOFF) : NULL                 
REMARK   3   ESTIMATED ERROR OF FREE R VALUE (NO CUTOFF) : NULL                 
REMARK   3   TOTAL NUMBER OF REFLECTIONS     (NO CUTOFF) : 138344               
REMARK   3                                                                      
REMARK   3  FIT IN THE HIGHEST RESOLUTION BIN.                                  
REMARK   3   TOTAL NUMBER OF BINS USED           : NULL                         
REMARK   3   BIN RESOLUTION RANGE HIGH       (A) : 2.00                         
REMARK   3   BIN RESOLUTION RANGE LOW        (A) : 2.07                         
REMARK   3   BIN COMPLETENESS (WORKING+TEST) (%) : 94.80                        
REMARK   3   REFLECTIONS IN BIN    (WORKING SET) : NULL                         
REMARK   3   BIN R VALUE           (WORKING SET) : 0.2390                       
REMARK   3   BIN FREE R VALUE                    : 0.2730                       
REMARK   3   BIN FREE R VALUE TEST SET SIZE  (%) : NULL                         
REMARK   3   BIN FREE R VALUE TEST SET COUNT     : 650                          
REMARK   3   ESTIMATED ERROR OF BIN FREE R VALUE : NULL                         
REMARK   3                                                                      
REMARK   3  NUMBER OF NON-HYDROGEN ATOMS USED IN REFINEMENT.                    
REMARK   3   PROTEIN ATOMS            : 11930                                   
REMARK   3   NUCLEIC ACID ATOMS       : 0                                       
REMARK   3   HETEROGEN ATOMS          : 389                                     
REMARK   3   SOLVENT ATOMS            : 982                                     
REMARK   3                                                                      
REMARK   3  B VALUES.                                                           
REMARK   3   FROM WILSON PLOT           (A**2) : 31.80                          
REMARK   3   MEAN B VALUE      (OVERALL, A**2) : 33.50                          
REMARK   3   OVERALL ANISOTROPIC B VALUE.                                       
REMARK   3    B11 (A**2) : 6.27800                                              
REMARK   3    B22 (A**2) : -0.98000                                             
REMARK   3    B33 (A**2) : -5.29800                                             
REMARK   3    B12 (A**2) : 0.00000                                              
REMARK   3    B13 (A**2) : 0.00000                                              
REMARK   3    B23 (A**2) : 0.00000                                              
REMARK   3                                                                      
REMARK   3  ESTIMATED COORDINATE ERROR.                                         
REMARK   3   ESD FROM LUZZATI PLOT        (A) : 0.23                            
REMARK   3   ESD FROM SIGMAA              (A) : 0.17                            
REMARK   3   LOW RESOLUTION CUTOFF        (A) : 5.00                            
REMARK   3                                                                      
REMARK   3  CROSS-VALIDATED ESTIMATED COORDINATE ERROR.                         
REMARK   3   ESD FROM C-V LUZZATI PLOT    (A) : 0.26                            
REMARK   3   ESD FROM C-V SIGMAA          (A) : 0.20                            
REMARK   3                                                                      
REMARK   3  RMS DEVIATIONS FROM IDEAL VALUES.                                   
REMARK   3   BOND LENGTHS                 (A) : 0.010                           
REMARK   3   BOND ANGLES            (DEGREES) : 1.46                            
REMARK   3   DIHEDRAL ANGLES        (DEGREES) : 24.80                           
REMARK   3   IMPROPER ANGLES        (DEGREES) : 0.85                            
REMARK   3                                                                      
REMARK   3  ISOTROPIC THERMAL MODEL : ANISOTROPIC                               
REMARK   3                                                                      
REMARK   3  ISOTROPIC THERMAL FACTOR RESTRAINTS.    RMS    SIGMA                
REMARK   3   MAIN-CHAIN BOND              (A**2) : NULL  ; NULL                 
REMARK   3   MAIN-CHAIN ANGLE             (A**2) : NULL  ; NULL                 
REMARK   3   SIDE-CHAIN BOND              (A**2) : NULL  ; NULL                 
REMARK   3   SIDE-CHAIN ANGLE             (A**2) : NULL  ; NULL                 
REMARK   3                                                                      
REMARK   3  BULK SOLVENT MODELING.                                              
REMARK   3   METHOD USED : NULL                                                 
REMARK   3   KSOL        : NULL                                                 
REMARK   3   BSOL        : NULL                                                 
REMARK   3                                                                      
REMARK   3  NCS MODEL : NULL                                                    
REMARK   3                                                                      
REMARK   3                                                                      
REMARK   3  OTHER REFINEMENT REMARKS: NULL                                      
REMARK   4                                                                      
REMARK   4 3D4L COMPLIES WITH FORMAT V. 3.15, 01-DEC-08                         
REMARK 100                                                                      
REMARK 100 THIS ENTRY HAS BEEN PROCESSED BY RCSB ON 16-MAY-08.                  
REMARK 100 THE RCSB ID CODE IS RCSB047584.                                      
REMARK 200                                                                      
REMARK 200 EXPERIMENTAL DETAILS                                                 
REMARK 200  EXPERIMENT TYPE                : X-RAY DIFFRACTION                  
REMARK 200  DATE OF DATA COLLECTION        : 03-MAR-04                          
REMARK 200  TEMPERATURE           (KELVIN) : 100                                
REMARK 200  PH                             : 8.00                               
REMARK 200  NUMBER OF CRYSTALS USED        : 1                                  
REMARK 200                                                                      
REMARK 200  SYNCHROTRON              (Y/N) : Y                                  
REMARK 200  RADIATION SOURCE               : APS                                
REMARK 200  BEAMLINE                       : 32-ID                              
REMARK 200  X-RAY GENERATOR MODEL          : NULL                               
REMARK 200  MONOCHROMATIC OR LAUE    (M/L) : M                                  
REMARK 200  WAVELENGTH OR RANGE        (A) : 1.0                                
REMARK 200  MONOCHROMATOR                  : NULL                               
REMARK 200  OPTICS                         : NULL                               
REMARK 200                                                                      
REMARK 200  DETECTOR TYPE                  : CCD                                
REMARK 200  DETECTOR MANUFACTURER          : MAR CCD 165 MM                     
REMARK 200  INTENSITY-INTEGRATION SOFTWARE : HKL-2000                           
REMARK 200  DATA SCALING SOFTWARE          : SCALEPACK                          
REMARK 200                                                                      
REMARK 200  NUMBER OF UNIQUE REFLECTIONS   : 136884                             
REMARK 200  RESOLUTION RANGE HIGH      (A) : 2.000                              
REMARK 200  RESOLUTION RANGE LOW       (A) : 50.000                             
REMARK 200  REJECTION CRITERIA  (SIGMA(I)) : 0.000                              
REMARK 200                                                                      
REMARK 200 OVERALL.                                                             
REMARK 200  COMPLETENESS FOR RANGE     (%) : 98.9                               
REMARK 200  DATA REDUNDANCY                : 6.990                              
REMARK 200  R MERGE                    (I) : 0.08200                            
REMARK 200  R SYM                      (I) : NULL                               
REMARK 200  <I/SIGMA(I)> FOR THE DATA SET  : 9.2000                             
REMARK 200                                                                      
REMARK 200 IN THE HIGHEST RESOLUTION SHELL.                                     
REMARK 200  HIGHEST RESOLUTION SHELL, RANGE HIGH (A) : 2.00                     
REMARK 200  HIGHEST RESOLUTION SHELL, RANGE LOW  (A) : 2.07                     
REMARK 200  COMPLETENESS FOR SHELL     (%) : 95.8                               
REMARK 200  DATA REDUNDANCY IN SHELL       : 6.29                               
REMARK 200  R MERGE FOR SHELL          (I) : 0.47600                            
REMARK 200  R SYM FOR SHELL            (I) : NULL                               
REMARK 200  <I/SIGMA(I)> FOR SHELL         : 1.500                              
REMARK 200                                                                      
REMARK 200 DIFFRACTION PROTOCOL: SINGLE WAVELENGTH                              
REMARK 200 METHOD USED TO DETERMINE THE STRUCTURE: FOURIER SYNTHESIS            
REMARK 200 SOFTWARE USED: CNX                                                   
REMARK 200 STARTING MODEL: 1X70                                                 
REMARK 200                                                                      
REMARK 200 REMARK: NULL                                                         
REMARK 280                                                                      
REMARK 280 CRYSTAL                                                              
REMARK 280 SOLVENT CONTENT, VS   (%): 59.31                                     
REMARK 280 MATTHEWS COEFFICIENT, VM (ANGSTROMS**3/DA): 3.02                     
REMARK 280                                                                      
REMARK 280 CRYSTALLIZATION CONDITIONS: PEG4000, SODIUM ACETATE, TRIS, PH        
REMARK 280  8.00, VAPOR DIFFUSION, HANGING DROP, TEMPERATURE 291K               
REMARK 290                                                                      
REMARK 290 CRYSTALLOGRAPHIC SYMMETRY                                            
REMARK 290 SYMMETRY OPERATORS FOR SPACE GROUP: P 21 21 21                       
REMARK 290                                                                      
REMARK 290      SYMOP   SYMMETRY                                                
REMARK 290     NNNMMM   OPERATOR                                                
REMARK 290       1555   X,Y,Z                                                   
REMARK 290       2555   -X+1/2,-Y,Z+1/2                                         
REMARK 290       3555   -X,Y+1/2,-Z+1/2                                         
REMARK 290       4555   X+1/2,-Y+1/2,-Z                                         
REMARK 290                                                                      
REMARK 290     WHERE NNN -> OPERATOR NUMBER                                     
REMARK 290           MMM -> TRANSLATION VECTOR                                  
REMARK 290                                                                      
REMARK 290 CRYSTALLOGRAPHIC SYMMETRY TRANSFORMATIONS                            
REMARK 290 THE FOLLOWING TRANSFORMATIONS OPERATE ON THE ATOM/HETATM             
REMARK 290 RECORDS IN THIS ENTRY TO PRODUCE CRYSTALLOGRAPHICALLY                
REMARK 290 RELATED MOLECULES.                                                   
REMARK 290   SMTRY1   1  1.000000  0.000000  0.000000        0.00000            
REMARK 290   SMTRY2   1  0.000000  1.000000  0.000000        0.00000            
REMARK 290   SMTRY3   1  0.000000  0.000000  1.000000        0.00000            
REMARK 290   SMTRY1   2 -1.000000  0.000000  0.000000       59.21750            
REMARK 290   SMTRY2   2  0.000000 -1.000000  0.000000        0.00000            
REMARK 290   SMTRY3   2  0.000000  0.000000  1.000000       68.58750            
REMARK 290   SMTRY1   3 -1.000000  0.000000  0.000000        0.00000            
REMARK 290   SMTRY2   3  0.000000  1.000000  0.000000       62.87450            
REMARK 290   SMTRY3   3  0.000000  0.000000 -1.000000       68.58750            
REMARK 290   SMTRY1   4  1.000000  0.000000  0.000000       59.21750            
REMARK 290   SMTRY2   4  0.000000 -1.000000  0.000000       62.87450            
REMARK 290   SMTRY3   4  0.000000  0.000000 -1.000000        0.00000            
REMARK 290                                                                      
REMARK 290 REMARK: NULL                                                         
REMARK 300                                                                      
REMARK 300 BIOMOLECULE: 1                                                       
REMARK 300 SEE REMARK 350 FOR THE AUTHOR PROVIDED AND/OR PROGRAM                
REMARK 300 GENERATED ASSEMBLY INFORMATION FOR THE STRUCTURE IN                  
REMARK 300 THIS ENTRY. THE REMARK MAY ALSO PROVIDE INFORMATION ON               
REMARK 300 BURIED SURFACE AREA.                                                 
REMARK 350                                                                      
REMARK 350 COORDINATES FOR A COMPLETE MULTIMER REPRESENTING THE KNOWN           
REMARK 350 BIOLOGICALLY SIGNIFICANT OLIGOMERIZATION STATE OF THE                
REMARK 350 MOLECULE CAN BE GENERATED BY APPLYING BIOMT TRANSFORMATIONS          
REMARK 350 GIVEN BELOW.  BOTH NON-CRYSTALLOGRAPHIC AND                          
REMARK 350 CRYSTALLOGRAPHIC OPERATIONS ARE GIVEN.                               
REMARK 350                                                                      
REMARK 350 BIOMOLECULE: 1                                                       
REMARK 350 AUTHOR DETERMINED BIOLOGICAL UNIT: DIMERIC                           
REMARK 350 SOFTWARE DETERMINED QUATERNARY STRUCTURE: DIMERIC                    
REMARK 350 SOFTWARE USED: PISA                                                  
REMARK 350 TOTAL BURIED SURFACE AREA: 10800 ANGSTROM**2                         
REMARK 350 SURFACE AREA OF THE COMPLEX: 60050 ANGSTROM**2                       
REMARK 350 CHANGE IN SOLVENT FREE ENERGY: 55.8 KCAL/MOL                         
REMARK 350 APPLY THE FOLLOWING TO CHAINS: A, B                                  
REMARK 350   BIOMT1   1  1.000000  0.000000  0.000000        0.00000            
REMARK 350   BIOMT2   1  0.000000  1.000000  0.000000        0.00000            
REMARK 350   BIOMT3   1  0.000000  0.000000  1.000000        0.00000            
REMARK 500                                                                      
REMARK 500 GEOMETRY AND STEREOCHEMISTRY                                         
REMARK 500 SUBTOPIC: TORSION ANGLES                                             
REMARK 500                                                                      
REMARK 500 TORSION ANGLES OUTSIDE THE EXPECTED RAMACHANDRAN REGIONS:            
REMARK 500 (M=MODEL NUMBER; RES=RESIDUE NAME; C=CHAIN IDENTIFIER;               
REMARK 500 SSEQ=SEQUENCE NUMBER; I=INSERTION CODE).                             
REMARK 500                                                                      
REMARK 500 STANDARD TABLE:                                                      
REMARK 500 FORMAT:(10X,I3,1X,A3,1X,A1,I4,A1,4X,F7.2,3X,F7.2)                    
REMARK 500                                                                      
REMARK 500 EXPECTED VALUES: GJ KLEYWEGT AND TA JONES (1996). PHI/PSI-           
REMARK 500 CHOLOGY: RAMACHANDRAN REVISITED. STRUCTURE 4, 1395 - 1400            
REMARK 500                                                                      
REMARK 500  M RES CSSEQI        PSI       PHI                                   
REMARK 500    SER A  64     -165.55   -168.56                                   
REMARK 500    ASN A  74       -0.33     71.68                                   
REMARK 500    GLN A 123     -101.62   -112.97                                   
REMARK 500    TRP A 124     -145.60    -92.79                                   
REMARK 500    HIS A 162       34.16   -152.17                                   
REMARK 500    ILE A 193      -61.34   -131.79                                   
REMARK 500    VAL A 207      -63.46   -109.56                                   
REMARK 500    SER A 242     -162.52     63.05                                   
REMARK 500    GLN A 320       33.14    -65.27                                   
REMARK 500    LYS A 423       18.90     53.13                                   
REMARK 500    ASN A 450       73.51   -165.82                                   
REMARK 500    LYS A 536       -9.06    -56.54                                   
REMARK 500    TYR A 547      -73.24   -127.52                                   
REMARK 500    THR A 600      -92.86   -122.32                                   
REMARK 500    SER A 630     -124.65     61.90                                   
REMARK 500    ASP A 678      -95.00   -113.17                                   
REMARK 500    ASN A 710      -70.00    -93.69                                   
REMARK 500    ASP A 739     -157.04    -97.46                                   
REMARK 500    ILE A 742       50.79     36.02                                   
REMARK 500    SER B  64     -161.56   -161.10                                   
REMARK 500    GLN B 123     -100.31   -118.37                                   
REMARK 500    TRP B 124     -142.07    -94.52                                   
REMARK 500    HIS B 162       31.32   -144.84                                   
REMARK 500    ILE B 193      -60.18   -124.99                                   
REMARK 500    SER B 242     -162.69     63.66                                   
REMARK 500    GLN B 320       36.30    -68.77                                   
REMARK 500    LYS B 423       19.67     53.49                                   
REMARK 500    ASP B 438       89.83   -157.89                                   
REMARK 500    ASN B 450       76.83   -162.73                                   
REMARK 500    TYR B 547      -73.33   -128.35                                   
REMARK 500    ARG B 596       10.00     56.26                                   
REMARK 500    THR B 600      -93.79   -126.40                                   
REMARK 500    SER B 630     -122.38     63.41                                   
REMARK 500    ASP B 678      -94.41   -116.03                                   
REMARK 500    ASN B 710      -68.70    -95.91                                   
REMARK 500    ASP B 739     -157.95   -102.17                                   
REMARK 500    ILE B 742       53.32     34.11                                   
REMARK 500                                                                      
REMARK 500 REMARK: NULL                                                         
REMARK 500                                                                      
REMARK 500 GEOMETRY AND STEREOCHEMISTRY                                         
REMARK 500 SUBTOPIC: PLANAR GROUPS                                              
REMARK 500                                                                      
REMARK 500 PLANAR GROUPS IN THE FOLLOWING RESIDUES HAVE A TOTAL                 
REMARK 500 RMS DISTANCE OF ALL ATOMS FROM THE BEST-FIT PLANE                    
REMARK 500 BY MORE THAN AN EXPECTED VALUE OF 6*RMSD, WITH AN                    
REMARK 500 RMSD 0.02 ANGSTROMS, OR AT LEAST ONE ATOM HAS                        
REMARK 500 AN RMSD GREATER THAN THIS VALUE                                      
REMARK 500 (M=MODEL NUMBER; RES=RESIDUE NAME; C=CHAIN IDENTIFIER;               
REMARK 500 SSEQ=SEQUENCE NUMBER; I=INSERTION CODE).                             
REMARK 500                                                                      
REMARK 500  M RES CSSEQI        RMS     TYPE                                    
REMARK 500    TYR A 700         0.07    SIDE CHAIN                              
REMARK 500    TYR B 211         0.07    SIDE CHAIN                              
REMARK 500                                                                      
REMARK 500 REMARK: NULL                                                         
REMARK 525                                                                      
REMARK 525 SOLVENT                                                              
REMARK 525                                                                      
REMARK 525 THE SOLVENT MOLECULES HAVE CHAIN IDENTIFIERS THAT                    
REMARK 525 INDICATE THE POLYMER CHAIN WITH WHICH THEY ARE MOST                  
REMARK 525 CLOSELY ASSOCIATED. THE REMARK LISTS ALL THE SOLVENT                 
REMARK 525 MOLECULES WHICH ARE MORE THAN 5A AWAY FROM THE                       
REMARK 525 NEAREST POLYMER CHAIN (M = MODEL NUMBER;                             
REMARK 525 RES=RESIDUE NAME; C=CHAIN IDENTIFIER; SSEQ=SEQUENCE                  
REMARK 525 NUMBER; I=INSERTION CODE):                                           
REMARK 525                                                                      
REMARK 525  M RES CSSEQI                                                        
REMARK 525    HOH A1557        DISTANCE =  5.72 ANGSTROMS                       
REMARK 525    HOH A2004        DISTANCE =  5.81 ANGSTROMS                       
REMARK 525    HOH A2009        DISTANCE =  6.16 ANGSTROMS                       
REMARK 525    HOH B2586        DISTANCE =  5.39 ANGSTROMS                       
REMARK 525    HOH B2799        DISTANCE =  5.22 ANGSTROMS                       
REMARK 620                                                                      
REMARK 620 METAL COORDINATION                                                   
REMARK 620 (M=MODEL NUMBER; RES=RESIDUE NAME; C=CHAIN IDENTIFIER;               
REMARK 620 SSEQ=SEQUENCE NUMBER; I=INSERTION CODE):                             
REMARK 620                                                                      
REMARK 620 COORDINATION ANGLES FOR:  M RES CSSEQI METAL                         
REMARK 620                              NA A   1  NA                            
REMARK 620 N RES CSSEQI ATOM                                                    
REMARK 620 1 GLY A 490   O                                                      
REMARK 620 2 LEU A 491   O    82.9                                              
REMARK 620 3 HOH A1765   O   126.8  92.4                                        
REMARK 620 N                    1     2                                         
REMARK 800                                                                      
REMARK 800 SITE                                                                 
REMARK 800 SITE_IDENTIFIER: AC1                                                 
REMARK 800 EVIDENCE_CODE: SOFTWARE                                              
REMARK 800 SITE_DESCRIPTION: BINDING SITE FOR RESIDUE NAG A 1085                
REMARK 800                                                                      
REMARK 800 SITE_IDENTIFIER: AC2                                                 
REMARK 800 EVIDENCE_CODE: SOFTWARE                                              
REMARK 800 SITE_DESCRIPTION: BINDING SITE FOR RESIDUE NDG A 1086                
REMARK 800                                                                      
REMARK 800 SITE_IDENTIFIER: AC3                                                 
REMARK 800 EVIDENCE_CODE: SOFTWARE                                              
REMARK 800 SITE_DESCRIPTION: BINDING SITE FOR RESIDUE NAG A 1092                
REMARK 800                                                                      
REMARK 800 SITE_IDENTIFIER: AC4                                                 
REMARK 800 EVIDENCE_CODE: SOFTWARE                                              
REMARK 800 SITE_DESCRIPTION: BINDING SITE FOR RESIDUE NDG A 1150                
REMARK 800                                                                      
REMARK 800 SITE_IDENTIFIER: AC5                                                 
REMARK 800 EVIDENCE_CODE: SOFTWARE                                              
REMARK 800 SITE_DESCRIPTION: BINDING SITE FOR RESIDUE NAG A 1151                
REMARK 800                                                                      
REMARK 800 SITE_IDENTIFIER: AC6                                                 
REMARK 800 EVIDENCE_CODE: SOFTWARE                                              
REMARK 800 SITE_DESCRIPTION: BINDING SITE FOR RESIDUE NAG A 1219                
REMARK 800                                                                      
REMARK 800 SITE_IDENTIFIER: AC8                                                 
REMARK 800 EVIDENCE_CODE: SOFTWARE                                              
REMARK 800 SITE_DESCRIPTION: BINDING SITE FOR RESIDUE NAG A 1220                
REMARK 800                                                                      
REMARK 800 SITE_IDENTIFIER: AC9                                                 
REMARK 800 EVIDENCE_CODE: SOFTWARE                                              
REMARK 800 SITE_DESCRIPTION: BINDING SITE FOR RESIDUE NAG A 1229                
REMARK 800                                                                      
REMARK 800 SITE_IDENTIFIER: AD1                                                 
REMARK 800 EVIDENCE_CODE: SOFTWARE                                              
REMARK 800 SITE_DESCRIPTION: BINDING SITE FOR RESIDUE NDG A 1230                
REMARK 800                                                                      
REMARK 800 SITE_IDENTIFIER: BC1                                                 
REMARK 800 EVIDENCE_CODE: SOFTWARE                                              
REMARK 800 SITE_DESCRIPTION: BINDING SITE FOR RESIDUE NAG A 1281                
REMARK 800                                                                      
REMARK 800 SITE_IDENTIFIER: BC2                                                 
REMARK 800 EVIDENCE_CODE: SOFTWARE                                              
REMARK 800 SITE_DESCRIPTION: BINDING SITE FOR RESIDUE NAG A 1321                
REMARK 800                                                                      
REMARK 800 SITE_IDENTIFIER: BC3                                                 
REMARK 800 EVIDENCE_CODE: SOFTWARE                                              
REMARK 800 SITE_DESCRIPTION: BINDING SITE FOR RESIDUE NAG A 1322                
REMARK 800                                                                      
REMARK 800 SITE_IDENTIFIER: BC4                                                 
REMARK 800 EVIDENCE_CODE: SOFTWARE                                              
REMARK 800 SITE_DESCRIPTION: BINDING SITE FOR RESIDUE NAG A 1520                
REMARK 800                                                                      
REMARK 800 SITE_IDENTIFIER: BC5                                                 
REMARK 800 EVIDENCE_CODE: SOFTWARE                                              
REMARK 800 SITE_DESCRIPTION: BINDING SITE FOR RESIDUE NAG B 2085                
REMARK 800                                                                      
REMARK 800 SITE_IDENTIFIER: BC6                                                 
REMARK 800 EVIDENCE_CODE: SOFTWARE                                              
REMARK 800 SITE_DESCRIPTION: BINDING SITE FOR RESIDUE NAG B 2086                
REMARK 800                                                                      
REMARK 800 SITE_IDENTIFIER: BC7                                                 
REMARK 800 EVIDENCE_CODE: SOFTWARE                                              
REMARK 800 SITE_DESCRIPTION: BINDING SITE FOR RESIDUE NAG B 2092                
REMARK 800                                                                      
REMARK 800 SITE_IDENTIFIER: BC8                                                 
REMARK 800 EVIDENCE_CODE: SOFTWARE                                              
REMARK 800 SITE_DESCRIPTION: BINDING SITE FOR RESIDUE NAG B 2150                
REMARK 800                                                                      
REMARK 800 SITE_IDENTIFIER: AD2                                                 
REMARK 800 EVIDENCE_CODE: SOFTWARE                                              
REMARK 800 SITE_DESCRIPTION: BINDING SITE FOR RESIDUE NAG B 2219                
REMARK 800                                                                      
REMARK 800 SITE_IDENTIFIER: CC1                                                 
REMARK 800 EVIDENCE_CODE: SOFTWARE                                              
REMARK 800 SITE_DESCRIPTION: BINDING SITE FOR RESIDUE NAG B 2220                
REMARK 800                                                                      
REMARK 800 SITE_IDENTIFIER: CC2                                                 
REMARK 800 EVIDENCE_CODE: SOFTWARE                                              
REMARK 800 SITE_DESCRIPTION: BINDING SITE FOR RESIDUE NAG B 2229                
REMARK 800                                                                      
REMARK 800 SITE_IDENTIFIER: CC3                                                 
REMARK 800 EVIDENCE_CODE: SOFTWARE                                              
REMARK 800 SITE_DESCRIPTION: BINDING SITE FOR RESIDUE NAG B 2230                
REMARK 800                                                                      
REMARK 800 SITE_IDENTIFIER: CC4                                                 
REMARK 800 EVIDENCE_CODE: SOFTWARE                                              
REMARK 800 SITE_DESCRIPTION: BINDING SITE FOR RESIDUE NAG B 2281                
REMARK 800                                                                      
REMARK 800 SITE_IDENTIFIER: CC5                                                 
REMARK 800 EVIDENCE_CODE: SOFTWARE                                              
REMARK 800 SITE_DESCRIPTION: BINDING SITE FOR RESIDUE NAG B 2282                
REMARK 800                                                                      
REMARK 800 SITE_IDENTIFIER: CC6                                                 
REMARK 800 EVIDENCE_CODE: SOFTWARE                                              
REMARK 800 SITE_DESCRIPTION: BINDING SITE FOR RESIDUE NAG B 2321                
REMARK 800                                                                      
REMARK 800 SITE_IDENTIFIER: CC7                                                 
REMARK 800 EVIDENCE_CODE: SOFTWARE                                              
REMARK 800 SITE_DESCRIPTION: BINDING SITE FOR RESIDUE NA A 1                    
REMARK 800                                                                      
REMARK 800 SITE_IDENTIFIER: CC8                                                 
REMARK 800 EVIDENCE_CODE: SOFTWARE                                              
REMARK 800 SITE_DESCRIPTION: BINDING SITE FOR RESIDUE 605 A 1521                
REMARK 800                                                                      
REMARK 800 SITE_IDENTIFIER: CC9                                                 
REMARK 800 EVIDENCE_CODE: SOFTWARE                                              
REMARK 800 SITE_DESCRIPTION: BINDING SITE FOR RESIDUE 605 B 1521                
DBREF  3D4L A   39   766  UNP    P27487   DPP4_HUMAN      39    766             
DBREF  3D4L B   39   766  UNP    P27487   DPP4_HUMAN      39    766             
SEQADV 3D4L THR A   39  UNP  P27487    SER    39 ENGINEERED                     
SEQADV 3D4L THR B   39  UNP  P27487    SER    39 ENGINEERED                     
SEQRES   1 A  728  THR ARG LYS THR TYR THR LEU THR ASP TYR LEU LYS ASN          
SEQRES   2 A  728  THR TYR ARG LEU LYS LEU TYR SER LEU ARG TRP ILE SER          
SEQRES   3 A  728  ASP HIS GLU TYR LEU TYR LYS GLN GLU ASN ASN ILE LEU          
SEQRES   4 A  728  VAL PHE ASN ALA GLU TYR GLY ASN SER SER VAL PHE LEU          
SEQRES   5 A  728  GLU ASN SER THR PHE ASP GLU PHE GLY HIS SER ILE ASN          
SEQRES   6 A  728  ASP TYR SER ILE SER PRO ASP GLY GLN PHE ILE LEU LEU          
SEQRES   7 A  728  GLU TYR ASN TYR VAL LYS GLN TRP ARG HIS SER TYR THR          
SEQRES   8 A  728  ALA SER TYR ASP ILE TYR ASP LEU ASN LYS ARG GLN LEU          
SEQRES   9 A  728  ILE THR GLU GLU ARG ILE PRO ASN ASN THR GLN TRP VAL          
SEQRES  10 A  728  THR TRP SER PRO VAL GLY HIS LYS LEU ALA TYR VAL TRP          
SEQRES  11 A  728  ASN ASN ASP ILE TYR VAL LYS ILE GLU PRO ASN LEU PRO          
SEQRES  12 A  728  SER TYR ARG ILE THR TRP THR GLY LYS GLU ASP ILE ILE          
SEQRES  13 A  728  TYR ASN GLY ILE THR ASP TRP VAL TYR GLU GLU GLU VAL          
SEQRES  14 A  728  PHE SER ALA TYR SER ALA LEU TRP TRP SER PRO ASN GLY          
SEQRES  15 A  728  THR PHE LEU ALA TYR ALA GLN PHE ASN ASP THR GLU VAL          
SEQRES  16 A  728  PRO LEU ILE GLU TYR SER PHE TYR SER ASP GLU SER LEU          
SEQRES  17 A  728  GLN TYR PRO LYS THR VAL ARG VAL PRO TYR PRO LYS ALA          
SEQRES  18 A  728  GLY ALA VAL ASN PRO THR VAL LYS PHE PHE VAL VAL ASN          
SEQRES  19 A  728  THR ASP SER LEU SER SER VAL THR ASN ALA THR SER ILE          
SEQRES  20 A  728  GLN ILE THR ALA PRO ALA SER MET LEU ILE GLY ASP HIS          
SEQRES  21 A  728  TYR LEU CYS ASP VAL THR TRP ALA THR GLN GLU ARG ILE          
SEQRES  22 A  728  SER LEU GLN TRP LEU ARG ARG ILE GLN ASN TYR SER VAL          
SEQRES  23 A  728  MET ASP ILE CYS ASP TYR ASP GLU SER SER GLY ARG TRP          
SEQRES  24 A  728  ASN CYS LEU VAL ALA ARG GLN HIS ILE GLU MET SER THR          
SEQRES  25 A  728  THR GLY TRP VAL GLY ARG PHE ARG PRO SER GLU PRO HIS          
SEQRES  26 A  728  PHE THR LEU ASP GLY ASN SER PHE TYR LYS ILE ILE SER          
SEQRES  27 A  728  ASN GLU GLU GLY TYR ARG HIS ILE CYS TYR PHE GLN ILE          
SEQRES  28 A  728  ASP LYS LYS ASP CYS THR PHE ILE THR LYS GLY THR TRP          
SEQRES  29 A  728  GLU VAL ILE GLY ILE GLU ALA LEU THR SER ASP TYR LEU          
SEQRES  30 A  728  TYR TYR ILE SER ASN GLU TYR LYS GLY MET PRO GLY GLY          
SEQRES  31 A  728  ARG ASN LEU TYR LYS ILE GLN LEU SER ASP TYR THR LYS          
SEQRES  32 A  728  VAL THR CYS LEU SER CYS GLU LEU ASN PRO GLU ARG CYS          
SEQRES  33 A  728  GLN TYR TYR SER VAL SER PHE SER LYS GLU ALA LYS TYR          
SEQRES  34 A  728  TYR GLN LEU ARG CYS SER GLY PRO GLY LEU PRO LEU TYR          
SEQRES  35 A  728  THR LEU HIS SER SER VAL ASN ASP LYS GLY LEU ARG VAL          
SEQRES  36 A  728  LEU GLU ASP ASN SER ALA LEU ASP LYS MET LEU GLN ASN          
SEQRES  37 A  728  VAL GLN MET PRO SER LYS LYS LEU ASP PHE ILE ILE LEU          
SEQRES  38 A  728  ASN GLU THR LYS PHE TRP TYR GLN MET ILE LEU PRO PRO          
SEQRES  39 A  728  HIS PHE ASP LYS SER LYS LYS TYR PRO LEU LEU LEU ASP          
SEQRES  40 A  728  VAL TYR ALA GLY PRO CYS SER GLN LYS ALA ASP THR VAL          
SEQRES  41 A  728  PHE ARG LEU ASN TRP ALA THR TYR LEU ALA SER THR GLU          
SEQRES  42 A  728  ASN ILE ILE VAL ALA SER PHE ASP GLY ARG GLY SER GLY          
SEQRES  43 A  728  TYR GLN GLY ASP LYS ILE MET HIS ALA ILE ASN ARG ARG          
SEQRES  44 A  728  LEU GLY THR PHE GLU VAL GLU ASP GLN ILE GLU ALA ALA          
SEQRES  45 A  728  ARG GLN PHE SER LYS MET GLY PHE VAL ASP ASN LYS ARG          
SEQRES  46 A  728  ILE ALA ILE TRP GLY TRP SER TYR GLY GLY TYR VAL THR          
SEQRES  47 A  728  SER MET VAL LEU GLY SER GLY SER GLY VAL PHE LYS CYS          
SEQRES  48 A  728  GLY ILE ALA VAL ALA PRO VAL SER ARG TRP GLU TYR TYR          
SEQRES  49 A  728  ASP SER VAL TYR THR GLU ARG TYR MET GLY LEU PRO THR          
SEQRES  50 A  728  PRO GLU ASP ASN LEU ASP HIS TYR ARG ASN SER THR VAL          
SEQRES  51 A  728  MET SER ARG ALA GLU ASN PHE LYS GLN VAL GLU TYR LEU          
SEQRES  52 A  728  LEU ILE HIS GLY THR ALA ASP ASP ASN VAL HIS PHE GLN          
SEQRES  53 A  728  GLN SER ALA GLN ILE SER LYS ALA LEU VAL ASP VAL GLY          
SEQRES  54 A  728  VAL ASP PHE GLN ALA MET TRP TYR THR ASP GLU ASP HIS          
SEQRES  55 A  728  GLY ILE ALA SER SER THR ALA HIS GLN HIS ILE TYR THR          
SEQRES  56 A  728  HIS MET SER HIS PHE ILE LYS GLN CYS PHE SER LEU PRO          
SEQRES   1 B  728  THR ARG LYS THR TYR THR LEU THR ASP TYR LEU LYS ASN          
SEQRES   2 B  728  THR TYR ARG LEU LYS LEU TYR SER LEU ARG TRP ILE SER          
SEQRES   3 B  728  ASP HIS GLU TYR LEU TYR LYS GLN GLU ASN ASN ILE LEU          
SEQRES   4 B  728  VAL PHE ASN ALA GLU TYR GLY ASN SER SER VAL PHE LEU          
SEQRES   5 B  728  GLU ASN SER THR PHE ASP GLU PHE GLY HIS SER ILE ASN          
SEQRES   6 B  728  ASP TYR SER ILE SER PRO ASP GLY GLN PHE ILE LEU LEU          
SEQRES   7 B  728  GLU TYR ASN TYR VAL LYS GLN TRP ARG HIS SER TYR THR          
SEQRES   8 B  728  ALA SER TYR ASP ILE TYR ASP LEU ASN LYS ARG GLN LEU          
SEQRES   9 B  728  ILE THR GLU GLU ARG ILE PRO ASN ASN THR GLN TRP VAL          
SEQRES  10 B  728  THR TRP SER PRO VAL GLY HIS LYS LEU ALA TYR VAL TRP          
SEQRES  11 B  728  ASN ASN ASP ILE TYR VAL LYS ILE GLU PRO ASN LEU PRO          
SEQRES  12 B  728  SER TYR ARG ILE THR TRP THR GLY LYS GLU ASP ILE ILE          
SEQRES  13 B  728  TYR ASN GLY ILE THR ASP TRP VAL TYR GLU GLU GLU VAL          
SEQRES  14 B  728  PHE SER ALA TYR SER ALA LEU TRP TRP SER PRO ASN GLY          
SEQRES  15 B  728  THR PHE LEU ALA TYR ALA GLN PHE ASN ASP THR GLU VAL          
SEQRES  16 B  728  PRO LEU ILE GLU TYR SER PHE TYR SER ASP GLU SER LEU          
SEQRES  17 B  728  GLN TYR PRO LYS THR VAL ARG VAL PRO TYR PRO LYS ALA          
SEQRES  18 B  728  GLY ALA VAL ASN PRO THR VAL LYS PHE PHE VAL VAL ASN          
SEQRES  19 B  728  THR ASP SER LEU SER SER VAL THR ASN ALA THR SER ILE          
SEQRES  20 B  728  GLN ILE THR ALA PRO ALA SER MET LEU ILE GLY ASP HIS          
SEQRES  21 B  728  TYR LEU CYS ASP VAL THR TRP ALA THR GLN GLU ARG ILE          
SEQRES  22 B  728  SER LEU GLN TRP LEU ARG ARG ILE GLN ASN TYR SER VAL          
SEQRES  23 B  728  MET ASP ILE CYS ASP TYR ASP GLU SER SER GLY ARG TRP          
SEQRES  24 B  728  ASN CYS LEU VAL ALA ARG GLN HIS ILE GLU MET SER THR          
SEQRES  25 B  728  THR GLY TRP VAL GLY ARG PHE ARG PRO SER GLU PRO HIS          
SEQRES  26 B  728  PHE THR LEU ASP GLY ASN SER PHE TYR LYS ILE ILE SER          
SEQRES  27 B  728  ASN GLU GLU GLY TYR ARG HIS ILE CYS TYR PHE GLN ILE          
SEQRES  28 B  728  ASP LYS LYS ASP CYS THR PHE ILE THR LYS GLY THR TRP          
SEQRES  29 B  728  GLU VAL ILE GLY ILE GLU ALA LEU THR SER ASP TYR LEU          
SEQRES  30 B  728  TYR TYR ILE SER ASN GLU TYR LYS GLY MET PRO GLY GLY          
SEQRES  31 B  728  ARG ASN LEU TYR LYS ILE GLN LEU SER ASP TYR THR LYS          
SEQRES  32 B  728  VAL THR CYS LEU SER CYS GLU LEU ASN PRO GLU ARG CYS          
SEQRES  33 B  728  GLN TYR TYR SER VAL SER PHE SER LYS GLU ALA LYS TYR          
SEQRES  34 B  728  TYR GLN LEU ARG CYS SER GLY PRO GLY LEU PRO LEU TYR          
SEQRES  35 B  728  THR LEU HIS SER SER VAL ASN ASP LYS GLY LEU ARG VAL          
SEQRES  36 B  728  LEU GLU ASP ASN SER ALA LEU ASP LYS MET LEU GLN ASN          
SEQRES  37 B  728  VAL GLN MET PRO SER LYS LYS LEU ASP PHE ILE ILE LEU          
SEQRES  38 B  728  ASN GLU THR LYS PHE TRP TYR GLN MET ILE LEU PRO PRO          
SEQRES  39 B  728  HIS PHE ASP LYS SER LYS LYS TYR PRO LEU LEU LEU ASP          
SEQRES  40 B  728  VAL TYR ALA GLY PRO CYS SER GLN LYS ALA ASP THR VAL          
SEQRES  41 B  728  PHE ARG LEU ASN TRP ALA THR TYR LEU ALA SER THR GLU          
SEQRES  42 B  728  ASN ILE ILE VAL ALA SER PHE ASP GLY ARG GLY SER GLY          
SEQRES  43 B  728  TYR GLN GLY ASP LYS ILE MET HIS ALA ILE ASN ARG ARG          
SEQRES  44 B  728  LEU GLY THR PHE GLU VAL GLU ASP GLN ILE GLU ALA ALA          
SEQRES  45 B  728  ARG GLN PHE SER LYS MET GLY PHE VAL ASP ASN LYS ARG          
SEQRES  46 B  728  ILE ALA ILE TRP GLY TRP SER TYR GLY GLY TYR VAL THR          
SEQRES  47 B  728  SER MET VAL LEU GLY SER GLY SER GLY VAL PHE LYS CYS          
SEQRES  48 B  728  GLY ILE ALA VAL ALA PRO VAL SER ARG TRP GLU TYR TYR          
SEQRES  49 B  728  ASP SER VAL TYR THR GLU ARG TYR MET GLY LEU PRO THR          
SEQRES  50 B  728  PRO GLU ASP ASN LEU ASP HIS TYR ARG ASN SER THR VAL          
SEQRES  51 B  728  MET SER ARG ALA GLU ASN PHE LYS GLN VAL GLU TYR LEU          
SEQRES  52 B  728  LEU ILE HIS GLY THR ALA ASP ASP ASN VAL HIS PHE GLN          
SEQRES  53 B  728  GLN SER ALA GLN ILE SER LYS ALA LEU VAL ASP VAL GLY          
SEQRES  54 B  728  VAL ASP PHE GLN ALA MET TRP TYR THR ASP GLU ASP HIS          
SEQRES  55 B  728  GLY ILE ALA SER SER THR ALA HIS GLN HIS ILE TYR THR          
SEQRES  56 B  728  HIS MET SER HIS PHE ILE LYS GLN CYS PHE SER LEU PRO          
MODRES 3D4L ASN A   85  ASN  GLYCOSYLATION SITE                                 
MODRES 3D4L ASN A   92  ASN  GLYCOSYLATION SITE                                 
MODRES 3D4L ASN A  219  ASN  GLYCOSYLATION SITE                                 
MODRES 3D4L ASN A  229  ASN  GLYCOSYLATION SITE                                 
MODRES 3D4L ASN A  281  ASN  GLYCOSYLATION SITE                                 
MODRES 3D4L ASN A  321  ASN  GLYCOSYLATION SITE                                 
MODRES 3D4L ASN A  520  ASN  GLYCOSYLATION SITE                                 
MODRES 3D4L ASN B   85  ASN  GLYCOSYLATION SITE                                 
MODRES 3D4L ASN B   92  ASN  GLYCOSYLATION SITE                                 
MODRES 3D4L ASN B  150  ASN  GLYCOSYLATION SITE                                 
MODRES 3D4L ASN B  219  ASN  GLYCOSYLATION SITE                                 
MODRES 3D4L ASN B  229  ASN  GLYCOSYLATION SITE                                 
MODRES 3D4L ASN B  281  ASN  GLYCOSYLATION SITE                                 
MODRES 3D4L ASN B  321  ASN  GLYCOSYLATION SITE                                 
MODRES 3D4L ASN A  150  ASN  GLYCOSYLATION SITE                                 
HET    NAG  A1085      14                                                       
HET    NDG  A1086      14                                                       
HET    NAG  A1092      14                                                       
HET    NDG  A1150      14                                                       
HET    NAG  A1151      14                                                       
HET    NAG  A1219      14                                                       
HET    NAG  A1220      14                                                       
HET    NAG  A1229      14                                                       
HET    NDG  A1230      14                                                       
HET    NAG  A1281      14                                                       
HET    NAG  A1321      14                                                       
HET    NAG  A1322      14                                                       
HET    NAG  A1520      14                                                       
HET    NAG  B2085      14                                                       
HET    NAG  B2086      14                                                       
HET    NAG  B2092      14                                                       
HET    NAG  B2150      14                                                       
HET    NAG  B2219      14                                                       
HET    NAG  B2220      14                                                       
HET    NAG  B2229      14                                                       
HET    NAG  B2230      14                                                       
HET    NAG  B2281      14                                                       
HET    NAG  B2282      14                                                       
HET    NAG  B2321      14                                                       
HET     NA  A   1       1                                                       
HET    605  A1521      26                                                       
HET    605  B1521      26                                                       
HETNAM     NAG N-ACETYL-D-GLUCOSAMINE                                           
HETNAM     NDG 2-(ACETYLAMINO)-2-DEOXY-A-D-GLUCOPYRANOSE                        
HETNAM      NA SODIUM ION                                                       
HETNAM     605 4'-[(1R)-1-AMINO-2-(2,5-DIFLUOROPHENYL)ETHYL]BIPHENYL-           
HETNAM   2 605  3-CARBOXAMIDE                                                   
FORMUL   3  NAG    21(C8 H15 N O6)                                              
FORMUL   3  NDG    3(C8 H15 N O6)                                               
FORMUL  18   NA    NA 1+                                                        
FORMUL  19  605    2(C21 H18 F2 N2 O)                                           
FORMUL  21  HOH   *982(H2 O)                                                    
HELIX    1   1 THR A   44  LYS A   50  1                                   7    
HELIX    2   2 ASP A  200  VAL A  207  1                                   8    
HELIX    3   3 ASP A  274  LEU A  276  5                                   3    
HELIX    4   4 PRO A  290  ILE A  295  1                                   6    
HELIX    5   5 VAL A  341  GLN A  344  5                                   4    
HELIX    6   6 GLU A  421  MET A  425  5                                   5    
HELIX    7   7 ASN A  497  GLN A  505  1                                   9    
HELIX    8   8 ASN A  562  THR A  570  1                                   9    
HELIX    9   9 GLY A  587  HIS A  592  1                                   6    
HELIX   10  10 ALA A  593  ASN A  595  5                                   3    
HELIX   11  11 THR A  600  MET A  616  1                                  17    
HELIX   12  12 SER A  630  GLY A  641  1                                  12    
HELIX   13  13 ARG A  658  TYR A  662  5                                   5    
HELIX   14  14 ASP A  663  GLY A  672  1                                  10    
HELIX   15  15 ASN A  679  SER A  686  1                                   8    
HELIX   16  16 VAL A  688  VAL A  698  5                                  11    
HELIX   17  17 HIS A  712  VAL A  726  1                                  15    
HELIX   18  18 SER A  744  PHE A  763  1                                  20    
HELIX   19  19 THR B   44  ASN B   51  1                                   8    
HELIX   20  20 ASP B  200  VAL B  207  1                                   8    
HELIX   21  21 ASP B  274  LEU B  276  5                                   3    
HELIX   22  22 PRO B  290  ILE B  295  1                                   6    
HELIX   23  23 VAL B  341  GLN B  344  5                                   4    
HELIX   24  24 GLU B  421  MET B  425  5                                   5    
HELIX   25  25 ASN B  497  GLN B  505  1                                   9    
HELIX   26  26 ASN B  562  THR B  570  1                                   9    
HELIX   27  27 GLY B  587  HIS B  592  1                                   6    
HELIX   28  28 ALA B  593  ASN B  595  5                                   3    
HELIX   29  29 THR B  600  LYS B  615  1                                  16    
HELIX   30  30 SER B  630  GLY B  641  1                                  12    
HELIX   31  31 ARG B  658  TYR B  662  5                                   5    
HELIX   32  32 ASP B  663  GLY B  672  1                                  10    
HELIX   33  33 ASN B  679  SER B  686  1                                   8    
HELIX   34  34 VAL B  688  VAL B  698  5                                  11    
HELIX   35  35 HIS B  712  VAL B  726  1                                  15    
HELIX   36  36 SER B  744  PHE B  763  1                                  20    
SHEET    1   A 2 LYS A  41  THR A  42  0                                        
SHEET    2   A 2 VAL A 507  GLN A 508  1  O  GLN A 508   N  LYS A  41           
SHEET    1   B 4 ARG A  61  TRP A  62  0                                        
SHEET    2   B 4 GLU A  67  GLN A  72 -1  O  LEU A  69   N  ARG A  61           
SHEET    3   B 4 ASN A  75  ASN A  80 -1  O  ASN A  75   N  GLN A  72           
SHEET    4   B 4 SER A  86  LEU A  90 -1  O  PHE A  89   N  ILE A  76           
SHEET    1   C 4 ILE A 102  ILE A 107  0                                        
SHEET    2   C 4 PHE A 113  LYS A 122 -1  O  LEU A 115   N  SER A 106           
SHEET    3   C 4 TYR A 128  ASP A 136 -1  O  ASP A 133   N  LEU A 116           
SHEET    4   C 4 GLN A 141  LEU A 142 -1  O  GLN A 141   N  ASP A 136           
SHEET    1   D 4 TRP A 154  TRP A 157  0                                        
SHEET    2   D 4 LEU A 164  TRP A 168 -1  O  VAL A 167   N  TRP A 154           
SHEET    3   D 4 ASP A 171  LYS A 175 -1  O  LYS A 175   N  LEU A 164           
SHEET    4   D 4 TYR A 183  ARG A 184 -1  O  TYR A 183   N  VAL A 174           
SHEET    1   E 3 ILE A 194  ASN A 196  0                                        
SHEET    2   E 3 PHE A 222  ASN A 229 -1  O  PHE A 228   N  TYR A 195           
SHEET    3   E 3 LEU A 214  TRP A 216 -1  N  TRP A 215   O  ALA A 224           
SHEET    1   F 4 ILE A 194  ASN A 196  0                                        
SHEET    2   F 4 PHE A 222  ASN A 229 -1  O  PHE A 228   N  TYR A 195           
SHEET    3   F 4 THR A 265  ASN A 272 -1  O  PHE A 269   N  TYR A 225           
SHEET    4   F 4 SER A 284  ILE A 287 -1  O  ILE A 285   N  VAL A 270           
SHEET    1   G 2 LEU A 235  PHE A 240  0                                        
SHEET    2   G 2 LYS A 250  PRO A 255 -1  O  VAL A 252   N  TYR A 238           
SHEET    1   H 4 HIS A 298  THR A 307  0                                        
SHEET    2   H 4 ARG A 310  ARG A 317 -1  O  ARG A 310   N  ALA A 306           
SHEET    3   H 4 TYR A 322  ASP A 331 -1  O  CYS A 328   N  ILE A 311           
SHEET    4   H 4 ARG A 336  CYS A 339 -1  O  ARG A 336   N  ASP A 331           
SHEET    1   I 4 HIS A 298  THR A 307  0                                        
SHEET    2   I 4 ARG A 310  ARG A 317 -1  O  ARG A 310   N  ALA A 306           
SHEET    3   I 4 TYR A 322  ASP A 331 -1  O  CYS A 328   N  ILE A 311           
SHEET    4   I 4 HIS A 345  MET A 348 -1  O  HIS A 345   N  MET A 325           
SHEET    1   J 4 HIS A 363  PHE A 364  0                                        
SHEET    2   J 4 SER A 370  SER A 376 -1  O  TYR A 372   N  HIS A 363           
SHEET    3   J 4 ARG A 382  GLN A 388 -1  O  PHE A 387   N  PHE A 371           
SHEET    4   J 4 THR A 395  PHE A 396 -1  O  THR A 395   N  TYR A 386           
SHEET    1   K 4 VAL A 404  LEU A 410  0                                        
SHEET    2   K 4 TYR A 414  SER A 419 -1  O  TYR A 416   N  ALA A 409           
SHEET    3   K 4 ASN A 430  GLN A 435 -1  O  TYR A 432   N  TYR A 417           
SHEET    4   K 4 VAL A 442  CYS A 444 -1  O  THR A 443   N  LYS A 433           
SHEET    1   L 4 TYR A 457  PHE A 461  0                                        
SHEET    2   L 4 TYR A 467  CYS A 472 -1  O  GLN A 469   N  SER A 460           
SHEET    3   L 4 LEU A 479  SER A 484 -1  O  LEU A 479   N  CYS A 472           
SHEET    4   L 4 LYS A 489  GLU A 495 -1  O  GLU A 495   N  TYR A 480           
SHEET    1   M 8 SER A 511  LEU A 519  0                                        
SHEET    2   M 8 THR A 522  LEU A 530 -1  O  THR A 522   N  LEU A 519           
SHEET    3   M 8 ILE A 574  PHE A 578 -1  O  VAL A 575   N  ILE A 529           
SHEET    4   M 8 TYR A 540  VAL A 546  1  N  ASP A 545   O  ALA A 576           
SHEET    5   M 8 VAL A 619  TRP A 629  1  O  ALA A 625   N  LEU A 542           
SHEET    6   M 8 CYS A 649  VAL A 653  1  O  VAL A 653   N  GLY A 628           
SHEET    7   M 8 GLU A 699  GLY A 705  1  O  ILE A 703   N  ALA A 652           
SHEET    8   M 8 GLN A 731  TYR A 735  1  O  GLN A 731   N  TYR A 700           
SHEET    1   N 2 LYS B  41  THR B  42  0                                        
SHEET    2   N 2 VAL B 507  GLN B 508  1  O  GLN B 508   N  LYS B  41           
SHEET    1   O 4 ARG B  61  TRP B  62  0                                        
SHEET    2   O 4 GLU B  67  GLN B  72 -1  O  LEU B  69   N  ARG B  61           
SHEET    3   O 4 ASN B  75  ASN B  80 -1  O  LEU B  77   N  TYR B  70           
SHEET    4   O 4 SER B  86  LEU B  90 -1  O  PHE B  89   N  ILE B  76           
SHEET    1   P 4 ILE B 102  ILE B 107  0                                        
SHEET    2   P 4 PHE B 113  LYS B 122 -1  O  LEU B 115   N  SER B 106           
SHEET    3   P 4 TYR B 128  ASP B 136 -1  O  SER B 131   N  TYR B 118           
SHEET    4   P 4 GLN B 141  LEU B 142 -1  O  GLN B 141   N  ASP B 136           
SHEET    1   Q 4 THR B 152  TRP B 157  0                                        
SHEET    2   Q 4 LEU B 164  TRP B 168 -1  O  VAL B 167   N  GLN B 153           
SHEET    3   Q 4 ASP B 171  LYS B 175 -1  O  TYR B 173   N  TYR B 166           
SHEET    4   Q 4 TYR B 183  ARG B 184 -1  O  TYR B 183   N  VAL B 174           
SHEET    1   R 3 ILE B 194  ASN B 196  0                                        
SHEET    2   R 3 PHE B 222  ASN B 229 -1  O  PHE B 228   N  TYR B 195           
SHEET    3   R 3 LEU B 214  TRP B 216 -1  N  TRP B 215   O  ALA B 224           
SHEET    1   S 4 ILE B 194  ASN B 196  0                                        
SHEET    2   S 4 PHE B 222  ASN B 229 -1  O  PHE B 228   N  TYR B 195           
SHEET    3   S 4 THR B 265  ASN B 272 -1  O  VAL B 271   N  LEU B 223           
SHEET    4   S 4 ILE B 285  GLN B 286 -1  O  ILE B 285   N  VAL B 270           
SHEET    1   T 2 LEU B 235  PHE B 240  0                                        
SHEET    2   T 2 LYS B 250  PRO B 255 -1  O  VAL B 252   N  TYR B 238           
SHEET    1   U 4 HIS B 298  THR B 307  0                                        
SHEET    2   U 4 ARG B 310  ARG B 317 -1  O  ARG B 310   N  ALA B 306           
SHEET    3   U 4 TYR B 322  TYR B 330 -1  O  CYS B 328   N  ILE B 311           
SHEET    4   U 4 TRP B 337  CYS B 339 -1  O  ASN B 338   N  ASP B 329           
SHEET    1   V 4 HIS B 298  THR B 307  0                                        
SHEET    2   V 4 ARG B 310  ARG B 317 -1  O  ARG B 310   N  ALA B 306           
SHEET    3   V 4 TYR B 322  TYR B 330 -1  O  CYS B 328   N  ILE B 311           
SHEET    4   V 4 HIS B 345  MET B 348 -1  O  HIS B 345   N  MET B 325           
SHEET    1   W 4 HIS B 363  PHE B 364  0                                        
SHEET    2   W 4 SER B 370  SER B 376 -1  O  TYR B 372   N  HIS B 363           
SHEET    3   W 4 ARG B 382  GLN B 388 -1  O  PHE B 387   N  PHE B 371           
SHEET    4   W 4 THR B 395  PHE B 396 -1  O  THR B 395   N  TYR B 386           
SHEET    1   X 4 VAL B 404  LEU B 410  0                                        
SHEET    2   X 4 TYR B 414  SER B 419 -1  O  TYR B 416   N  GLU B 408           
SHEET    3   X 4 ASN B 430  GLN B 435 -1  O  TYR B 432   N  TYR B 417           
SHEET    4   X 4 ASP B 438  CYS B 444 -1  O  THR B 443   N  LYS B 433           
SHEET    1   Y 4 TYR B 457  PHE B 461  0                                        
SHEET    2   Y 4 TYR B 467  CYS B 472 -1  O  ARG B 471   N  SER B 458           
SHEET    3   Y 4 LEU B 479  SER B 484 -1  O  THR B 481   N  LEU B 470           
SHEET    4   Y 4 LYS B 489  GLU B 495 -1  O  LEU B 494   N  TYR B 480           
SHEET    1   Z 8 SER B 511  LEU B 519  0                                        
SHEET    2   Z 8 THR B 522  LEU B 530 -1  O  LEU B 530   N  SER B 511           
SHEET    3   Z 8 ILE B 574  PHE B 578 -1  O  VAL B 575   N  ILE B 529           
SHEET    4   Z 8 TYR B 540  VAL B 546  1  N  ASP B 545   O  ALA B 576           
SHEET    5   Z 8 VAL B 619  TRP B 629  1  O  ALA B 625   N  LEU B 542           
SHEET    6   Z 8 CYS B 649  VAL B 653  1  O  VAL B 653   N  GLY B 628           
SHEET    7   Z 8 GLU B 699  GLY B 705  1  O  GLU B 699   N  GLY B 650           
SHEET    8   Z 8 GLN B 731  TYR B 735  1  O  GLN B 731   N  TYR B 700           
SSBOND   1 CYS A  328    CYS A  339                          1555   1555  2.05  
SSBOND   2 CYS A  385    CYS A  394                          1555   1555  2.06  
SSBOND   3 CYS A  444    CYS A  447                          1555   1555  2.04  
SSBOND   4 CYS A  454    CYS A  472                          1555   1555  2.07  
SSBOND   5 CYS A  649    CYS A  762                          1555   1555  2.06  
SSBOND   6 CYS B  328    CYS B  339                          1555   1555  2.05  
SSBOND   7 CYS B  385    CYS B  394                          1555   1555  2.05  
SSBOND   8 CYS B  444    CYS B  447                          1555   1555  2.03  
SSBOND   9 CYS B  454    CYS B  472                          1555   1555  2.07  
SSBOND  10 CYS B  649    CYS B  762                          1555   1555  2.06  
LINK         ND2 ASN A  85                 C1  NAG A1085     1555   1555  1.45  
LINK         ND2 ASN A  92                 C1  NAG A1092     1555   1555  1.45  
LINK         ND2 ASN A 219                 C1  NAG A1219     1555   1555  1.45  
LINK         ND2 ASN A 229                 C1  NAG A1229     1555   1555  1.45  
LINK         ND2 ASN A 281                 C1  NAG A1281     1555   1555  1.46  
LINK         ND2 ASN A 321                 C1  NAG A1321     1555   1555  1.45  
LINK         O   GLY A 490                NA    NA A   1     1555   1555  2.35  
LINK         O   LEU A 491                NA    NA A   1     1555   1555  2.54  
LINK         ND2 ASN A 520                 C1  NAG A1520     1555   1555  1.45  
LINK         ND2 ASN B  85                 C1  NAG B2085     1555   1555  1.45  
LINK         ND2 ASN B  92                 C1  NAG B2092     1555   1555  1.45  
LINK         ND2 ASN B 150                 C1  NAG B2150     1555   1555  1.45  
LINK         ND2 ASN B 219                 C1  NAG B2219     1555   1555  1.45  
LINK         ND2 ASN B 229                 C1  NAG B2229     1555   1555  1.45  
LINK         ND2 ASN B 281                 C1  NAG B2281     1555   1555  1.44  
LINK         ND2 ASN B 321                 C1  NAG B2321     1555   1555  1.44  
LINK         O4  NAG A1219                 C1  NAG A1220     1555   1555  1.39  
LINK         O4  NAG A1321                 C1  NAG A1322     1555   1555  1.39  
LINK         O4  NAG B2085                 C1  NAG B2086     1555   1555  1.39  
LINK         O4  NAG B2219                 C1  NAG B2220     1555   1555  1.39  
LINK         O4  NAG B2229                 C1  NAG B2230     1555   1555  1.38  
LINK         O4  NAG B2281                 C1  NAG B2282     1555   1555  1.38  
LINK        NA    NA A   1                 O   HOH A1765     1555   1555  2.61  
LINK         ND2 ASN A 150                 C1  NDG A1150     1555   1555  1.44  
LINK         O4  NAG A1085                 C1  NDG A1086     1555   1555  1.39  
LINK         O4  NDG A1150                 C1  NAG A1151     1555   1555  1.39  
LINK         O4  NAG A1229                 C1  NDG A1230     1555   1555  1.39  
CISPEP   1 GLY A  474    PRO A  475          0        -0.13                     
CISPEP   2 GLY B  474    PRO B  475          0         0.47                     
SITE     1 AC1  7 GLU A  67  VAL A  78  ASN A  85  SER A  86                    
SITE     2 AC1  7 SER A  87  NDG A1086  HOH A1578                               
SITE     1 AC2  1 NAG A1085                                                     
SITE     1 AC3  4 GLU A  73  ASN A  74  ASN A  75  ASN A  92                    
SITE     1 AC4  3 PRO A 149  ASN A 150  NAG A1151                               
SITE     1 AC5  1 NDG A1150                                                     
SITE     1 AC6  5 ASN A 219  THR A 221  GLN A 308  GLU A 309                    
SITE     2 AC6  5 NAG A1220                                                     
SITE     1 AC8  5 PHE A 222  TYR A 330  GLU A 332  NAG A1219                    
SITE     2 AC8  5 HOH A1678                                                     
SITE     1 AC9  7 ILE A 194  ASN A 229  THR A 231  GLU A 232                    
SITE     2 AC9  7 NDG A1230  HOH A1536  HOH A1881                               
SITE     1 AD1  2 NAG A1229  HOH A1740                                          
SITE     1 BC1  4 TRP A 187  VAL A 279  ASN A 281  HOH A1647                    
SITE     1 BC2  4 ASN A 321  SER A 349  THR A 350  NAG A1322                    
SITE     1 BC3  2 ASP A 678  NAG A1321                                          
SITE     1 BC4  2 ASN A 520  ARG A 581                                          
SITE     1 BC5  6 GLU B  67  VAL B  78  ASN B  85  SER B  86                    
SITE     2 BC5  6 SER B  87  NAG B2086                                          
SITE     1 BC6  1 NAG B2085                                                     
SITE     1 BC7  4 GLU B  73  ASN B  74  ASN B  75  ASN B  92                    
SITE     1 BC8  5 ARG B 147  ILE B 148  ASN B 150  HOH B2404                    
SITE     2 BC8  5 HOH B2789                                                     
SITE     1 AD2  5 ASN B 219  THR B 221  GLN B 308  GLU B 309                    
SITE     2 AD2  5 NAG B2220                                                     
SITE     1 CC1  4 PHE B 222  TYR B 330  NAG B2219  HOH B2661                    
SITE     1 CC2  5 ASN B 229  THR B 231  GLU B 232  NAG B2230                    
SITE     2 CC2  5 HOH B2359                                                     
SITE     1 CC3  2 NAG B2229  HOH B2416                                          
SITE     1 CC4  4 TRP B 187  ASN B 281  NAG B2282  HOH B2346                    
SITE     1 CC5  4 THR B 188  NAG B2281  HOH B2346  HOH B2472                    
SITE     1 CC6  4 ILE B 319  ASN B 321  SER B 349  THR B 350                    
SITE     1 CC7  5 GLY A 490  LEU A 491  HOH A1765  LEU B 276                    
SITE     2 CC7  5 VAL B 279                                                     
SITE     1 CC8 16 ARG A 125  GLU A 205  GLU A 206  VAL A 207                    
SITE     2 CC8 16 SER A 209  PHE A 357  ARG A 358  TYR A 547                    
SITE     3 CC8 16 SER A 630  TYR A 631  TRP A 659  TYR A 662                    
SITE     4 CC8 16 TYR A 666  ASN A 710  VAL A 711  HIS A 740                    
SITE     1 CC9 14 ARG B 125  GLU B 205  GLU B 206  VAL B 207                    
SITE     2 CC9 14 SER B 209  PHE B 357  ARG B 358  SER B 630                    
SITE     3 CC9 14 TYR B 631  TYR B 662  TYR B 666  ASN B 710                    
SITE     4 CC9 14 VAL B 711  HIS B 740                                          
CRYST1  118.435  125.749  137.175  90.00  90.00  90.00 P 21 21 21    8          
ORIGX1      1.000000  0.000000  0.000000        0.00000                         
ORIGX2      0.000000  1.000000  0.000000        0.00000                         
ORIGX3      0.000000  0.000000  1.000000        0.00000                         
SCALE1      0.008443  0.000000  0.000000        0.00000                         
SCALE2      0.000000  0.007952  0.000000        0.00000                         
SCALE3      0.000000  0.000000  0.007290        0.00000                         
ATOM      1  N   THR A  39      35.194  47.070  77.903  1.00 55.36           N  
ATOM      2  CA  THR A  39      35.044  48.311  78.721  1.00 55.14           C  
ATOM      3  C   THR A  39      35.283  49.573  77.877  1.00 54.35           C  
ATOM      4  O   THR A  39      34.771  50.653  78.190  1.00 54.78           O  
ATOM      5  CB  THR A  39      36.029  48.300  79.931  1.00 55.97           C  
ATOM      6  OG1 THR A  39      35.938  49.547  80.642  1.00 56.92           O  
ATOM      7  CG2 THR A  39      37.478  48.071  79.457  1.00 56.00           C  
ATOM      8  N   ARG A  40      36.062  49.436  76.806  1.00 52.97           N  
ATOM      9  CA  ARG A  40      36.346  50.576  75.941  1.00 50.71           C  
ATOM     10  C   ARG A  40      35.444  50.569  74.708  1.00 48.39           C  
ATOM     11  O   ARG A  40      34.780  49.575  74.408  1.00 47.75           O  
ATOM     12  CB  ARG A  40      37.825  50.582  75.532  1.00 52.05           C  
ATOM     13  CG  ARG A  40      38.358  49.244  75.074  1.00 53.07           C  
ATOM     14  CD  ARG A  40      39.874  49.285  74.835  1.00 54.45           C  
ATOM     15  NE  ARG A  40      40.375  47.955  74.486  1.00 55.00           N  
ATOM     16  CZ  ARG A  40      41.516  47.712  73.848  1.00 55.60           C  
ATOM     17  NH1 ARG A  40      42.304  48.715  73.474  1.00 55.65           N  
ATOM     18  NH2 ARG A  40      41.868  46.456  73.582  1.00 56.23           N  
ATOM     19  N   LYS A  41      35.412  51.685  73.997  1.00 45.70           N  
ATOM     20  CA  LYS A  41      34.564  51.779  72.825  1.00 43.37           C  
ATOM     21  C   LYS A  41      35.085  50.985  71.638  1.00 40.60           C  
ATOM     22  O   LYS A  41      36.230  50.533  71.618  1.00 39.97           O  
ATOM     23  CB  LYS A  41      34.378  53.244  72.439  1.00 44.72           C  
ATOM     24  CG  LYS A  41      35.662  54.062  72.399  1.00 47.63           C  
ATOM     25  CD  LYS A  41      35.339  55.554  72.235  1.00 49.39           C  
ATOM     26  CE  LYS A  41      36.572  56.377  71.885  1.00 50.83           C  
ATOM     27  NZ  LYS A  41      37.633  56.284  72.933  1.00 52.03           N  
ATOM     28  N   THR A  42      34.212  50.788  70.662  1.00 37.76           N  
ATOM     29  CA  THR A  42      34.562  50.065  69.451  1.00 34.49           C  
ATOM     30  C   THR A  42      34.693  51.118  68.358  1.00 33.31           C  
ATOM     31  O   THR A  42      34.443  52.302  68.606  1.00 33.64           O  
ATOM     32  CB  THR A  42      33.447  49.063  69.058  1.00 34.25           C  
ATOM     33  OG1 THR A  42      32.216  49.774  68.845  1.00 31.27           O  
ATOM     34  CG2 THR A  42      33.252  48.000  70.164  1.00 32.93           C  
ATOM     35  N   TYR A  43      35.116  50.700  67.168  1.00 31.91           N  
ATOM     36  CA  TYR A  43      35.241  51.615  66.037  1.00 30.09           C  
ATOM     37  C   TYR A  43      33.843  51.574  65.404  1.00 29.16           C  
ATOM     38  O   TYR A  43      33.443  50.559  64.818  1.00 27.16           O  
ATOM     39  CB  TYR A  43      36.292  51.096  65.056  1.00 29.97           C  
ATOM     40  CG  TYR A  43      36.560  52.015  63.890  1.00 29.66           C  
ATOM     41  CD1 TYR A  43      37.381  53.125  64.027  1.00 29.43           C  
ATOM     42  CD2 TYR A  43      35.986  51.766  62.642  1.00 28.51           C  
ATOM     43  CE1 TYR A  43      37.635  53.975  62.938  1.00 29.77           C  
ATOM     44  CE2 TYR A  43      36.223  52.598  61.558  1.00 28.22           C  
ATOM     45  CZ  TYR A  43      37.045  53.696  61.709  1.00 29.61           C  
ATOM     46  OH  TYR A  43      37.268  54.516  60.638  1.00 29.50           O  
ATOM     47  N   THR A  44      33.113  52.677  65.532  1.00 28.14           N  
ATOM     48  CA  THR A  44      31.738  52.753  65.054  1.00 28.69           C  
ATOM     49  C   THR A  44      31.546  53.280  63.629  1.00 29.13           C  
ATOM     50  O   THR A  44      32.486  53.781  62.995  1.00 28.75           O  
ATOM     51  CB  THR A  44      30.885  53.651  65.986  1.00 28.90           C  
ATOM     52  OG1 THR A  44      31.207  55.015  65.736  1.00 28.67           O  
ATOM     53  CG2 THR A  44      31.150  53.344  67.468  1.00 28.36           C  
ATOM     54  N   LEU A  45      30.315  53.156  63.130  1.00 29.34           N  
ATOM     55  CA  LEU A  45      30.002  53.648  61.796  1.00 29.61           C  
ATOM     56  C   LEU A  45      30.220  55.147  61.785  1.00 29.04           C  
ATOM     57  O   LEU A  45      30.739  55.691  60.817  1.00 29.83           O  
ATOM     58  CB  LEU A  45      28.548  53.328  61.402  1.00 30.42           C  
ATOM     59  CG  LEU A  45      28.133  53.840  60.010  1.00 30.29           C  
ATOM     60  CD1 LEU A  45      29.036  53.209  58.950  1.00 29.41           C  
ATOM     61  CD2 LEU A  45      26.661  53.487  59.726  1.00 30.43           C  
ATOM     62  N   THR A  46      29.835  55.824  62.863  1.00 29.87           N  
ATOM     63  CA  THR A  46      30.033  57.270  62.920  1.00 30.09           C  
ATOM     64  C   THR A  46      31.530  57.596  62.914  1.00 29.22           C  
ATOM     65  O   THR A  46      31.953  58.575  62.308  1.00 28.14           O  
ATOM     66  CB  THR A  46      29.364  57.884  64.165  1.00 31.36           C  
ATOM     67  OG1 THR A  46      27.972  57.544  64.165  1.00 34.32           O  
ATOM     68  CG2 THR A  46      29.492  59.403  64.144  1.00 32.42           C  
ATOM     69  N   ASP A  47      32.343  56.777  63.575  1.00 29.13           N  
ATOM     70  CA  ASP A  47      33.786  57.029  63.559  1.00 28.92           C  
ATOM     71  C   ASP A  47      34.297  56.989  62.116  1.00 28.78           C  
ATOM     72  O   ASP A  47      35.097  57.839  61.702  1.00 28.53           O  
ATOM     73  CB  ASP A  47      34.541  55.983  64.390  1.00 30.10           C  
ATOM     74  CG  ASP A  47      34.319  56.143  65.886  1.00 31.43           C  
ATOM     75  OD1 ASP A  47      34.475  55.138  66.611  1.00 33.40           O  
ATOM     76  OD2 ASP A  47      34.007  57.268  66.346  1.00 33.62           O  
ATOM     77  N   TYR A  48      33.853  55.999  61.347  1.00 27.14           N  
ATOM     78  CA  TYR A  48      34.292  55.898  59.966  1.00 27.11           C  
ATOM     79  C   TYR A  48      33.770  57.074  59.126  1.00 27.50           C  
ATOM     80  O   TYR A  48      34.536  57.724  58.415  1.00 26.26           O  
ATOM     81  CB  TYR A  48      33.823  54.578  59.339  1.00 27.73           C  
ATOM     82  CG  TYR A  48      33.958  54.553  57.830  1.00 29.31           C  
ATOM     83  CD1 TYR A  48      35.198  54.729  57.215  1.00 27.93           C  
ATOM     84  CD2 TYR A  48      32.832  54.365  57.010  1.00 30.23           C  
ATOM     85  CE1 TYR A  48      35.319  54.719  55.826  1.00 29.18           C  
ATOM     86  CE2 TYR A  48      32.945  54.353  55.615  1.00 30.59           C  
ATOM     87  CZ  TYR A  48      34.192  54.528  55.029  1.00 29.93           C  
ATOM     88  OH  TYR A  48      34.312  54.486  53.653  1.00 29.43           O  
ATOM     89  N   LEU A  49      32.471  57.341  59.222  1.00 28.43           N  
ATOM     90  CA  LEU A  49      31.842  58.427  58.455  1.00 30.50           C  
ATOM     91  C   LEU A  49      32.284  59.845  58.823  1.00 32.22           C  
ATOM     92  O   LEU A  49      32.273  60.736  57.978  1.00 32.66           O  
ATOM     93  CB  LEU A  49      30.308  58.324  58.565  1.00 29.74           C  
ATOM     94  CG  LEU A  49      29.730  57.040  57.952  1.00 29.11           C  
ATOM     95  CD1 LEU A  49      28.214  57.076  58.065  1.00 29.31           C  
ATOM     96  CD2 LEU A  49      30.168  56.905  56.483  1.00 28.97           C  
ATOM     97  N   LYS A  50      32.662  60.067  60.077  1.00 33.83           N  
ATOM     98  CA  LYS A  50      33.097  61.400  60.499  1.00 35.52           C  
ATOM     99  C   LYS A  50      34.616  61.533  60.646  1.00 35.86           C  
ATOM    100  O   LYS A  50      35.110  62.532  61.162  1.00 35.31           O  
ATOM    101  CB  LYS A  50      32.422  61.782  61.815  1.00 36.86           C  
ATOM    102  CG  LYS A  50      30.915  61.781  61.749  1.00 40.09           C  
ATOM    103  CD  LYS A  50      30.418  62.642  60.603  1.00 42.10           C  
ATOM    104  CE  LYS A  50      28.925  62.883  60.723  1.00 44.32           C  
ATOM    105  NZ  LYS A  50      28.617  63.728  61.923  1.00 45.34           N  
ATOM    106  N   ASN A  51      35.355  60.521  60.204  1.00 36.32           N  
ATOM    107  CA  ASN A  51      36.815  60.554  60.278  1.00 37.61           C  
ATOM    108  C   ASN A  51      37.385  60.917  61.647  1.00 36.88           C  
ATOM    109  O   ASN A  51      38.333  61.701  61.739  1.00 36.14           O  
ATOM    110  CB  ASN A  51      37.356  61.531  59.233  1.00 39.74           C  
ATOM    111  CG  ASN A  51      37.042  61.094  57.822  1.00 42.33           C  
ATOM    112  OD1 ASN A  51      37.645  60.151  57.308  1.00 44.95           O  
ATOM    113  ND2 ASN A  51      36.078  61.766  57.186  1.00 43.92           N  
ATOM    114  N   THR A  52      36.812  60.334  62.696  1.00 36.46           N  
ATOM    115  CA  THR A  52      37.247  60.563  64.068  1.00 36.52           C  
ATOM    116  C   THR A  52      38.730  60.248  64.232  1.00 36.54           C  
ATOM    117  O   THR A  52      39.480  61.013  64.853  1.00 35.43           O  
ATOM    118  CB  THR A  52      36.459  59.669  65.046  1.00 36.92           C  
ATOM    119  OG1 THR A  52      35.064  59.948  64.921  1.00 38.76           O  
ATOM    120  CG2 THR A  52      36.888  59.914  66.475  1.00 37.34           C  
ATOM    121  N   TYR A  53      39.153  59.120  63.671  1.00 36.13           N  
ATOM    122  CA  TYR A  53      40.549  58.698  63.778  1.00 37.02           C  
ATOM    123  C   TYR A  53      41.259  58.937  62.449  1.00 38.03           C  
ATOM    124  O   TYR A  53      41.077  58.197  61.482  1.00 37.65           O  
ATOM    125  CB  TYR A  53      40.605  57.226  64.180  1.00 37.00           C  
ATOM    126  CG  TYR A  53      39.894  56.962  65.487  1.00 37.86           C  
ATOM    127  CD1 TYR A  53      40.416  57.436  66.695  1.00 37.90           C  
ATOM    128  CD2 TYR A  53      38.676  56.279  65.516  1.00 38.08           C  
ATOM    129  CE1 TYR A  53      39.740  57.237  67.901  1.00 38.49           C  
ATOM    130  CE2 TYR A  53      37.991  56.076  66.716  1.00 38.28           C  
ATOM    131  CZ  TYR A  53      38.531  56.557  67.902  1.00 38.58           C  
ATOM    132  OH  TYR A  53      37.876  56.343  69.088  1.00 39.00           O  
ATOM    133  N   ARG A  54      42.069  59.988  62.413  1.00 38.36           N  
ATOM    134  CA  ARG A  54      42.757  60.373  61.197  1.00 38.81           C  
ATOM    135  C   ARG A  54      44.214  59.933  61.110  1.00 37.28           C  
ATOM    136  O   ARG A  54      44.967  60.031  62.076  1.00 36.05           O  
ATOM    137  CB  ARG A  54      42.666  61.897  61.045  1.00 42.13           C  
ATOM    138  CG  ARG A  54      43.089  62.433  59.681  1.00 46.89           C  
ATOM    139  CD  ARG A  54      41.871  62.775  58.799  1.00 50.46           C  
ATOM    140  NE  ARG A  54      40.950  63.707  59.460  1.00 53.11           N  
ATOM    141  CZ  ARG A  54      39.870  64.239  58.886  1.00 54.29           C  
ATOM    142  NH1 ARG A  54      39.559  63.937  57.627  1.00 54.55           N  
ATOM    143  NH2 ARG A  54      39.096  65.076  59.573  1.00 54.91           N  
ATOM    144  N   LEU A  55      44.596  59.437  59.937  1.00 36.09           N  
ATOM    145  CA  LEU A  55      45.964  59.021  59.685  1.00 35.48           C  
ATOM    146  C   LEU A  55      46.729  60.281  59.270  1.00 34.71           C  
ATOM    147  O   LEU A  55      46.224  61.078  58.482  1.00 33.87           O  
ATOM    148  CB  LEU A  55      46.010  58.001  58.546  1.00 36.86           C  
ATOM    149  CG  LEU A  55      45.880  56.510  58.876  1.00 38.71           C  
ATOM    150  CD1 LEU A  55      44.697  56.276  59.781  1.00 40.31           C  
ATOM    151  CD2 LEU A  55      45.721  55.723  57.576  1.00 39.61           C  
ATOM    152  N   LYS A  56      47.915  60.490  59.831  1.00 33.16           N  
ATOM    153  CA  LYS A  56      48.720  61.647  59.452  1.00 33.02           C  
ATOM    154  C   LYS A  56      49.616  61.206  58.315  1.00 32.51           C  
ATOM    155  O   LYS A  56      50.046  60.056  58.270  1.00 31.29           O  
ATOM    156  CB  LYS A  56      49.604  62.125  60.604  1.00 33.08           C  
ATOM    157  CG  LYS A  56      48.870  62.864  61.690  1.00 35.12           C  
ATOM    158  CD  LYS A  56      49.810  63.187  62.860  1.00 37.04           C  
ATOM    159  CE  LYS A  56      49.158  64.083  63.919  1.00 37.95           C  
ATOM    160  NZ  LYS A  56      50.066  64.214  65.108  1.00 38.89           N  
ATOM    161  N   LEU A  57      49.898  62.135  57.407  1.00 32.65           N  
ATOM    162  CA  LEU A  57      50.748  61.874  56.258  1.00 33.08           C  
ATOM    163  C   LEU A  57      51.928  62.848  56.274  1.00 32.71           C  
ATOM    164  O   LEU A  57      52.029  63.714  57.149  1.00 32.68           O  
ATOM    165  CB  LEU A  57      49.946  62.077  54.960  1.00 35.16           C  
ATOM    166  CG  LEU A  57      48.889  61.030  54.572  1.00 36.35           C  
ATOM    167  CD1 LEU A  57      47.860  60.844  55.672  1.00 37.89           C  
ATOM    168  CD2 LEU A  57      48.207  61.489  53.299  1.00 37.19           C  
ATOM    169  N   TYR A  58      52.828  62.696  55.311  1.00 31.26           N  
ATOM    170  CA  TYR A  58      53.962  63.606  55.204  1.00 29.85           C  
ATOM    171  C   TYR A  58      54.241  63.729  53.723  1.00 30.10           C  
ATOM    172  O   TYR A  58      55.140  63.075  53.181  1.00 30.14           O  
ATOM    173  CB  TYR A  58      55.195  63.073  55.944  1.00 28.32           C  
ATOM    174  CG  TYR A  58      56.229  64.145  56.232  1.00 27.66           C  
ATOM    175  CD1 TYR A  58      56.184  64.895  57.411  1.00 26.79           C  
ATOM    176  CD2 TYR A  58      57.233  64.440  55.303  1.00 28.21           C  
ATOM    177  CE1 TYR A  58      57.112  65.909  57.662  1.00 26.68           C  
ATOM    178  CE2 TYR A  58      58.173  65.458  55.539  1.00 26.71           C  
ATOM    179  CZ  TYR A  58      58.111  66.185  56.718  1.00 27.60           C  
ATOM    180  OH  TYR A  58      59.067  67.151  56.961  1.00 26.09           O  
ATOM    181  N   SER A  59      53.437  64.557  53.064  1.00 29.95           N  
ATOM    182  CA  SER A  59      53.567  64.770  51.628  1.00 30.31           C  
ATOM    183  C   SER A  59      54.563  65.880  51.344  1.00 30.21           C  
ATOM    184  O   SER A  59      54.283  67.044  51.576  1.00 30.44           O  
ATOM    185  CB  SER A  59      52.211  65.149  51.028  1.00 30.57           C  
ATOM    186  OG  SER A  59      51.234  64.185  51.396  1.00 34.24           O  
ATOM    187  N   LEU A  60      55.733  65.519  50.850  1.00 30.34           N  
ATOM    188  CA  LEU A  60      56.728  66.526  50.538  1.00 30.70           C  
ATOM    189  C   LEU A  60      56.888  66.626  49.025  1.00 31.17           C  
ATOM    190  O   LEU A  60      56.435  65.753  48.272  1.00 30.70           O  
ATOM    191  CB  LEU A  60      58.069  66.184  51.211  1.00 30.00           C  
ATOM    192  CG  LEU A  60      58.630  64.777  50.952  1.00 29.28           C  
ATOM    193  CD1 LEU A  60      59.265  64.708  49.571  1.00 28.27           C  
ATOM    194  CD2 LEU A  60      59.666  64.438  52.007  1.00 27.91           C  
ATOM    195  N   ARG A  61      57.514  67.706  48.581  1.00 31.93           N  
ATOM    196  CA  ARG A  61      57.752  67.908  47.159  1.00 32.45           C  
ATOM    197  C   ARG A  61      59.233  68.231  46.992  1.00 31.46           C  
ATOM    198  O   ARG A  61      59.694  69.273  47.448  1.00 31.78           O  
ATOM    199  CB  ARG A  61      56.904  69.075  46.640  1.00 34.59           C  
ATOM    200  CG  ARG A  61      55.405  68.956  46.916  1.00 37.08           C  
ATOM    201  CD  ARG A  61      54.603  70.055  46.178  1.00 39.71           C  
ATOM    202  NE  ARG A  61      53.164  69.974  46.454  1.00 41.74           N  
ATOM    203  CZ  ARG A  61      52.235  70.733  45.870  1.00 42.40           C  
ATOM    204  NH1 ARG A  61      52.582  71.641  44.969  1.00 42.65           N  
ATOM    205  NH2 ARG A  61      50.954  70.581  46.187  1.00 42.64           N  
ATOM    206  N   TRP A  62      59.978  67.333  46.359  1.00 31.07           N  
ATOM    207  CA  TRP A  62      61.403  67.544  46.134  1.00 31.17           C  
ATOM    208  C   TRP A  62      61.604  68.680  45.130  1.00 31.52           C  
ATOM    209  O   TRP A  62      60.941  68.708  44.100  1.00 31.62           O  
ATOM    210  CB  TRP A  62      62.049  66.268  45.572  1.00 29.84           C  
ATOM    211  CG  TRP A  62      62.184  65.154  46.579  1.00 29.04           C  
ATOM    212  CD1 TRP A  62      61.454  63.999  46.638  1.00 28.71           C  
ATOM    213  CD2 TRP A  62      63.114  65.098  47.663  1.00 28.50           C  
ATOM    214  NE1 TRP A  62      61.878  63.223  47.700  1.00 28.91           N  
ATOM    215  CE2 TRP A  62      62.891  63.876  48.347  1.00 28.34           C  
ATOM    216  CE3 TRP A  62      64.114  65.964  48.130  1.00 28.07           C  
ATOM    217  CZ2 TRP A  62      63.633  63.500  49.472  1.00 27.69           C  
ATOM    218  CZ3 TRP A  62      64.850  65.589  49.247  1.00 28.46           C  
ATOM    219  CH2 TRP A  62      64.603  64.365  49.907  1.00 28.12           C  
ATOM    220  N   ILE A  63      62.505  69.617  45.412  1.00 32.75           N  
ATOM    221  CA  ILE A  63      62.735  70.704  44.451  1.00 33.47           C  
ATOM    222  C   ILE A  63      64.159  70.685  43.920  1.00 33.38           C  
ATOM    223  O   ILE A  63      64.528  71.502  43.084  1.00 34.40           O  
ATOM    224  CB  ILE A  63      62.465  72.094  45.061  1.00 33.46           C  
ATOM    225  CG1 ILE A  63      63.349  72.295  46.287  1.00 33.45           C  
ATOM    226  CG2 ILE A  63      60.988  72.242  45.370  1.00 33.37           C  
ATOM    227  CD1 ILE A  63      63.220  73.655  46.925  1.00 36.36           C  
ATOM    228  N   SER A  64      64.960  69.754  44.420  1.00 33.37           N  
ATOM    229  CA  SER A  64      66.346  69.613  43.984  1.00 33.38           C  
ATOM    230  C   SER A  64      66.849  68.291  44.547  1.00 32.75           C  
ATOM    231  O   SER A  64      66.064  67.466  45.010  1.00 32.88           O  
ATOM    232  CB  SER A  64      67.218  70.751  44.533  1.00 33.71           C  
ATOM    233  OG  SER A  64      67.397  70.617  45.934  1.00 32.64           O  
ATOM    234  N  AASP A  65      68.156  68.092  44.529  0.50 32.65           N  
ATOM    235  N  BASP A  65      68.162  68.109  44.547  0.50 33.92           N  
ATOM    236  CA AASP A  65      68.705  66.853  45.038  0.50 32.91           C  
ATOM    237  CA BASP A  65      68.741  66.885  45.067  0.50 35.07           C  
ATOM    238  C  AASP A  65      69.042  66.958  46.524  0.50 32.85           C  
ATOM    239  C  BASP A  65      68.913  66.913  46.583  0.50 34.74           C  
ATOM    240  O  AASP A  65      69.562  66.008  47.099  0.50 33.40           O  
ATOM    241  O  BASP A  65      69.135  65.867  47.188  0.50 34.68           O  
ATOM    242  CB AASP A  65      69.952  66.489  44.223  0.50 31.47           C  
ATOM    243  CB BASP A  65      70.097  66.617  44.401  0.50 35.64           C  
ATOM    244  CG AASP A  65      70.405  65.062  44.443  0.50 31.01           C  
ATOM    245  CG BASP A  65      71.140  67.667  44.749  0.50 36.77           C  
ATOM    246  OD1AASP A  65      69.562  64.132  44.365  0.50 30.10           O  
ATOM    247  OD1BASP A  65      70.784  68.863  44.843  0.50 37.38           O  
ATOM    248  OD2AASP A  65      71.615  64.865  44.674  0.50 29.19           O  
ATOM    249  OD2BASP A  65      72.325  67.305  44.912  0.50 37.89           O  
ATOM    250  N  AHIS A  66      68.712  68.092  47.149  0.50 33.33           N  
ATOM    251  N  BHIS A  66      68.790  68.091  47.197  0.50 34.80           N  
ATOM    252  CA AHIS A  66      69.038  68.316  48.565  0.50 33.76           C  
ATOM    253  CA BHIS A  66      68.981  68.206  48.645  0.50 34.91           C  
ATOM    254  C  AHIS A  66      67.917  68.918  49.425  0.50 33.50           C  
ATOM    255  O  AHIS A  66      68.002  68.899  50.654  0.50 33.31           O  
ATOM    256  CB AHIS A  66      70.249  69.265  48.683  0.50 34.41           C  
ATOM    257  CB BHIS A  66      70.323  68.899  48.951  0.50 36.09           C  
ATOM    258  CG AHIS A  66      71.355  68.981  47.714  0.50 34.49           C  
ATOM    259  CG BHIS A  66      70.386  70.334  48.521  0.50 36.20           C  
ATOM    260  ND1AHIS A  66      72.454  68.210  48.034  0.50 35.35           N  
ATOM    261  ND1BHIS A  66      70.391  70.716  47.196  0.50 37.23           N  
ATOM    262  CD2AHIS A  66      71.527  69.362  46.426  0.50 34.76           C  
ATOM    263  CD2BHIS A  66      70.449  71.478  49.243  0.50 36.82           C  
ATOM    264  CE1AHIS A  66      73.253  68.128  46.985  0.50 35.02           C  
ATOM    265  CE1BHIS A  66      70.452  72.035  47.120  0.50 37.30           C  
ATOM    266  NE2AHIS A  66      72.712  68.818  45.996  0.50 35.31           N  
ATOM    267  NE2BHIS A  66      70.489  72.522  48.348  0.50 37.24           N  
ATOM    268  N   GLU A  67      66.872  69.444  48.797  1.00 33.00           N  
ATOM    269  CA  GLU A  67      65.798  70.106  49.540  1.00 32.95           C  
ATOM    270  C   GLU A  67      64.422  69.715  49.057  1.00 32.41           C  
ATOM    271  O   GLU A  67      64.256  69.272  47.919  1.00 31.78           O  
ATOM    272  CB  GLU A  67      65.907  71.637  49.411  1.00 33.08           C  
ATOM    273  CG  GLU A  67      67.174  72.243  49.984  1.00 35.13           C  
ATOM    274  CD  GLU A  67      67.170  73.764  49.925  1.00 35.96           C  
ATOM    275  OE1 GLU A  67      66.913  74.315  48.837  1.00 37.42           O  
ATOM    276  OE2 GLU A  67      67.427  74.407  50.965  1.00 37.05           O  
ATOM    277  N   TYR A  68      63.434  69.890  49.932  1.00 31.43           N  
ATOM    278  CA  TYR A  68      62.050  69.610  49.585  1.00 31.39           C  
ATOM    279  C   TYR A  68      61.118  70.625  50.236  1.00 31.72           C  
ATOM    280  O   TYR A  68      61.479  71.284  51.216  1.00 32.06           O  
ATOM    281  CB  TYR A  68      61.654  68.177  50.001  1.00 29.84           C  
ATOM    282  CG  TYR A  68      61.626  67.893  51.494  1.00 28.36           C  
ATOM    283  CD1 TYR A  68      60.554  68.306  52.295  1.00 29.09           C  
ATOM    284  CD2 TYR A  68      62.645  67.151  52.095  1.00 28.57           C  
ATOM    285  CE1 TYR A  68      60.496  67.972  53.659  1.00 28.06           C  
ATOM    286  CE2 TYR A  68      62.601  66.812  53.442  1.00 28.16           C  
ATOM    287  CZ  TYR A  68      61.525  67.218  54.223  1.00 28.60           C  
ATOM    288  OH  TYR A  68      61.468  66.822  55.543  1.00 28.06           O  
ATOM    289  N   LEU A  69      59.922  70.755  49.670  1.00 33.39           N  
ATOM    290  CA  LEU A  69      58.893  71.660  50.184  1.00 34.54           C  
ATOM    291  C   LEU A  69      57.864  70.853  50.966  1.00 35.87           C  
ATOM    292  O   LEU A  69      57.489  69.744  50.569  1.00 34.46           O  
ATOM    293  CB  LEU A  69      58.189  72.385  49.036  1.00 34.71           C  
ATOM    294  CG  LEU A  69      59.127  73.286  48.232  1.00 34.92           C  
ATOM    295  CD1 LEU A  69      58.353  74.030  47.163  1.00 35.84           C  
ATOM    296  CD2 LEU A  69      59.820  74.262  49.176  1.00 35.83           C  
ATOM    297  N   TYR A  70      57.413  71.421  52.077  1.00 37.89           N  
ATOM    298  CA  TYR A  70      56.427  70.773  52.935  1.00 39.98           C  
ATOM    299  C   TYR A  70      55.517  71.856  53.481  1.00 42.07           C  
ATOM    300  O   TYR A  70      55.987  72.875  53.982  1.00 42.49           O  
ATOM    301  CB  TYR A  70      57.132  70.049  54.088  1.00 39.48           C  
ATOM    302  CG  TYR A  70      56.210  69.361  55.061  1.00 39.34           C  
ATOM    303  CD1 TYR A  70      55.470  68.233  54.690  1.00 38.51           C  
ATOM    304  CD2 TYR A  70      56.069  69.843  56.359  1.00 39.83           C  
ATOM    305  CE1 TYR A  70      54.609  67.607  55.599  1.00 39.06           C  
ATOM    306  CE2 TYR A  70      55.214  69.226  57.275  1.00 40.12           C  
ATOM    307  CZ  TYR A  70      54.488  68.111  56.891  1.00 39.93           C  
ATOM    308  OH  TYR A  70      53.649  67.524  57.818  1.00 41.06           O  
ATOM    309  N   LYS A  71      54.215  71.628  53.382  1.00 45.35           N  
ATOM    310  CA  LYS A  71      53.226  72.593  53.846  1.00 48.31           C  
ATOM    311  C   LYS A  71      52.857  72.343  55.308  1.00 50.11           C  
ATOM    312  O   LYS A  71      52.426  71.245  55.675  1.00 50.35           O  
ATOM    313  CB  LYS A  71      51.980  72.506  52.962  1.00 48.62           C  
ATOM    314  CG  LYS A  71      51.032  73.669  53.138  1.00 50.44           C  
ATOM    315  CD  LYS A  71      49.931  73.653  52.097  1.00 51.53           C  
ATOM    316  CE  LYS A  71      49.074  74.913  52.209  1.00 53.13           C  
ATOM    317  NZ  LYS A  71      49.920  76.150  52.135  1.00 53.03           N  
ATOM    318  N   GLN A  72      53.017  73.370  56.138  1.00 51.68           N  
ATOM    319  CA  GLN A  72      52.716  73.259  57.556  1.00 53.60           C  
ATOM    320  C   GLN A  72      52.042  74.537  58.055  1.00 55.01           C  
ATOM    321  O   GLN A  72      52.621  75.624  57.958  1.00 54.86           O  
ATOM    322  CB  GLN A  72      54.008  73.024  58.333  1.00 53.79           C  
ATOM    323  CG  GLN A  72      53.801  72.471  59.717  1.00 55.29           C  
ATOM    324  CD  GLN A  72      55.108  72.109  60.387  1.00 56.24           C  
ATOM    325  OE1 GLN A  72      55.932  72.980  60.688  1.00 56.74           O  
ATOM    326  NE2 GLN A  72      55.313  70.815  60.620  1.00 57.08           N  
ATOM    327  N   GLU A  73      50.829  74.404  58.594  1.00 55.91           N  
ATOM    328  CA  GLU A  73      50.084  75.559  59.100  1.00 57.09           C  
ATOM    329  C   GLU A  73      49.777  76.529  57.960  1.00 57.01           C  
ATOM    330  O   GLU A  73      49.761  77.749  58.159  1.00 56.98           O  
ATOM    331  CB  GLU A  73      50.899  76.289  60.178  1.00 58.35           C  
ATOM    332  CG  GLU A  73      51.004  75.562  61.517  1.00 60.14           C  
ATOM    333  CD  GLU A  73      52.396  75.691  62.140  1.00 61.51           C  
ATOM    334  OE1 GLU A  73      52.527  75.460  63.368  1.00 61.86           O  
ATOM    335  OE2 GLU A  73      53.362  76.010  61.394  1.00 61.92           O  
ATOM    336  N   ASN A  74      49.534  75.976  56.771  1.00 56.62           N  
ATOM    337  CA  ASN A  74      49.241  76.768  55.579  1.00 56.45           C  
ATOM    338  C   ASN A  74      50.485  77.493  55.073  1.00 55.42           C  
ATOM    339  O   ASN A  74      50.447  78.210  54.068  1.00 55.51           O  
ATOM    340  CB  ASN A  74      48.121  77.781  55.851  1.00 57.56           C  
ATOM    341  CG  ASN A  74      46.758  77.122  55.968  1.00 58.61           C  
ATOM    342  OD1 ASN A  74      46.435  76.193  55.213  1.00 59.45           O  
ATOM    343  ND2 ASN A  74      45.940  77.610  56.902  1.00 59.42           N  
ATOM    344  N   ASN A  75      51.593  77.299  55.778  1.00 53.57           N  
ATOM    345  CA  ASN A  75      52.852  77.911  55.391  1.00 51.56           C  
ATOM    346  C   ASN A  75      53.671  76.879  54.624  1.00 49.82           C  
ATOM    347  O   ASN A  75      53.665  75.694  54.960  1.00 49.70           O  
ATOM    348  CB  ASN A  75      53.601  78.354  56.636  1.00 52.37           C  
ATOM    349  CG  ASN A  75      52.804  79.344  57.457  1.00 53.74           C  
ATOM    350  OD1 ASN A  75      52.689  80.524  57.095  1.00 53.17           O  
ATOM    351  ND2 ASN A  75      52.224  78.865  58.563  1.00 54.01           N  
ATOM    352  N   ILE A  76      54.348  77.320  53.574  1.00 47.20           N  
ATOM    353  CA  ILE A  76      55.176  76.414  52.796  1.00 45.24           C  
ATOM    354  C   ILE A  76      56.605  76.593  53.288  1.00 43.88           C  
ATOM    355  O   ILE A  76      57.172  77.689  53.208  1.00 44.14           O  
ATOM    356  CB  ILE A  76      55.083  76.727  51.289  1.00 45.34           C  
ATOM    357  CG1 ILE A  76      53.633  76.559  50.826  1.00 44.70           C  
ATOM    358  CG2 ILE A  76      56.000  75.800  50.499  1.00 44.72           C  
ATOM    359  CD1 ILE A  76      53.398  76.936  49.380  1.00 45.92           C  
ATOM    360  N   LEU A  77      57.171  75.521  53.834  1.00 41.49           N  
ATOM    361  CA  LEU A  77      58.535  75.547  54.349  1.00 39.60           C  
ATOM    362  C   LEU A  77      59.445  74.774  53.410  1.00 38.09           C  
ATOM    363  O   LEU A  77      58.986  73.901  52.678  1.00 37.53           O  
ATOM    364  CB  LEU A  77      58.592  74.881  55.733  1.00 40.35           C  
ATOM    365  CG  LEU A  77      57.739  75.454  56.875  1.00 40.79           C  
ATOM    366  CD1 LEU A  77      57.820  74.520  58.077  1.00 41.14           C  
ATOM    367  CD2 LEU A  77      58.240  76.835  57.247  1.00 40.99           C  
ATOM    368  N   VAL A  78      60.731  75.101  53.430  1.00 36.69           N  
ATOM    369  CA  VAL A  78      61.709  74.391  52.620  1.00 35.68           C  
ATOM    370  C   VAL A  78      62.634  73.684  53.604  1.00 34.57           C  
ATOM    371  O   VAL A  78      63.137  74.303  54.541  1.00 34.15           O  
ATOM    372  CB  VAL A  78      62.541  75.343  51.722  1.00 36.25           C  
ATOM    373  CG1 VAL A  78      63.149  76.474  52.561  1.00 36.06           C  
ATOM    374  CG2 VAL A  78      63.643  74.557  51.030  1.00 35.61           C  
ATOM    375  N   PHE A  79      62.838  72.386  53.393  1.00 33.74           N  
ATOM    376  CA  PHE A  79      63.684  71.574  54.269  1.00 32.94           C  
ATOM    377  C   PHE A  79      64.969  71.132  53.595  1.00 33.27           C  
ATOM    378  O   PHE A  79      64.989  70.843  52.404  1.00 33.06           O  
ATOM    379  CB  PHE A  79      62.946  70.292  54.697  1.00 32.95           C  
ATOM    380  CG  PHE A  79      61.874  70.510  55.731  1.00 32.81           C  
ATOM    381  CD1 PHE A  79      62.107  70.190  57.066  1.00 32.99           C  
ATOM    382  CD2 PHE A  79      60.638  71.039  55.374  1.00 32.62           C  
ATOM    383  CE1 PHE A  79      61.124  70.394  58.034  1.00 32.75           C  
ATOM    384  CE2 PHE A  79      59.644  71.248  56.336  1.00 33.16           C  
ATOM    385  CZ  PHE A  79      59.891  70.924  57.669  1.00 32.82           C  
ATOM    386  N   ASN A  80      66.032  71.068  54.387  1.00 33.28           N  
ATOM    387  CA  ASN A  80      67.324  70.596  53.952  1.00 33.19           C  
ATOM    388  C   ASN A  80      67.263  69.122  54.341  1.00 32.89           C  
ATOM    389  O   ASN A  80      67.034  68.804  55.506  1.00 32.77           O  
ATOM    390  CB  ASN A  80      68.423  71.287  54.744  1.00 33.57           C  
ATOM    391  CG  ASN A  80      69.790  70.752  54.426  1.00 33.76           C  
ATOM    392  OD1 ASN A  80      70.189  69.688  54.909  1.00 34.81           O  
ATOM    393  ND2 ASN A  80      70.528  71.488  53.609  1.00 34.57           N  
ATOM    394  N   ALA A  81      67.475  68.229  53.383  1.00 32.54           N  
ATOM    395  CA  ALA A  81      67.393  66.793  53.651  1.00 32.52           C  
ATOM    396  C   ALA A  81      68.496  66.265  54.579  1.00 32.56           C  
ATOM    397  O   ALA A  81      68.243  65.441  55.461  1.00 31.28           O  
ATOM    398  CB  ALA A  81      67.405  66.011  52.314  1.00 30.55           C  
ATOM    399  N   GLU A  82      69.718  66.738  54.382  1.00 33.65           N  
ATOM    400  CA  GLU A  82      70.827  66.261  55.194  1.00 36.01           C  
ATOM    401  C   GLU A  82      70.665  66.529  56.698  1.00 36.62           C  
ATOM    402  O   GLU A  82      70.861  65.629  57.525  1.00 35.96           O  
ATOM    403  CB  GLU A  82      72.138  66.885  54.682  1.00 37.42           C  
ATOM    404  CG  GLU A  82      73.428  66.342  55.310  1.00 40.11           C  
ATOM    405  CD  GLU A  82      73.567  64.823  55.184  1.00 42.64           C  
ATOM    406  OE1 GLU A  82      73.253  64.269  54.101  1.00 43.88           O  
ATOM    407  OE2 GLU A  82      74.006  64.175  56.167  1.00 44.48           O  
ATOM    408  N   TYR A  83      70.276  67.749  57.053  1.00 37.19           N  
ATOM    409  CA  TYR A  83      70.167  68.106  58.463  1.00 38.72           C  
ATOM    410  C   TYR A  83      68.771  68.219  59.062  1.00 38.04           C  
ATOM    411  O   TYR A  83      68.620  68.199  60.278  1.00 37.46           O  
ATOM    412  CB  TYR A  83      70.924  69.413  58.714  1.00 40.57           C  
ATOM    413  CG  TYR A  83      72.343  69.400  58.190  1.00 43.50           C  
ATOM    414  CD1 TYR A  83      72.706  70.196  57.099  1.00 45.03           C  
ATOM    415  CD2 TYR A  83      73.322  68.595  58.777  1.00 44.79           C  
ATOM    416  CE1 TYR A  83      74.005  70.196  56.607  1.00 46.50           C  
ATOM    417  CE2 TYR A  83      74.636  68.587  58.291  1.00 46.11           C  
ATOM    418  CZ  TYR A  83      74.968  69.389  57.210  1.00 47.37           C  
ATOM    419  OH  TYR A  83      76.268  69.417  56.736  1.00 49.67           O  
ATOM    420  N   GLY A  84      67.755  68.359  58.225  1.00 37.48           N  
ATOM    421  CA  GLY A  84      66.413  68.467  58.751  1.00 37.46           C  
ATOM    422  C   GLY A  84      66.025  69.878  59.140  1.00 37.63           C  
ATOM    423  O   GLY A  84      64.912  70.091  59.621  1.00 36.80           O  
ATOM    424  N   ASN A  85      66.935  70.837  58.966  1.00 39.15           N  
ATOM    425  CA  ASN A  85      66.618  72.233  59.289  1.00 40.83           C  
ATOM    426  C   ASN A  85      65.729  72.791  58.177  1.00 40.90           C  
ATOM    427  O   ASN A  85      65.759  72.317  57.039  1.00 40.32           O  
ATOM    428  CB  ASN A  85      67.894  73.081  59.441  1.00 41.79           C  
ATOM    429  CG  ASN A  85      68.763  73.056  58.211  1.00 44.24           C  
ATOM    430  OD1 ASN A  85      69.296  72.013  57.821  1.00 44.93           O  
ATOM    431  ND2 ASN A  85      68.910  74.217  57.589  1.00 46.31           N  
ATOM    432  N   SER A  86      64.919  73.784  58.512  1.00 41.44           N  
ATOM    433  CA  SER A  86      64.008  74.362  57.536  1.00 42.43           C  
ATOM    434  C   SER A  86      63.941  75.881  57.609  1.00 42.69           C  
ATOM    435  O   SER A  86      64.471  76.490  58.531  1.00 42.65           O  
ATOM    436  CB  SER A  86      62.606  73.798  57.748  1.00 42.90           C  
ATOM    437  OG  SER A  86      62.099  74.185  59.017  1.00 43.52           O  
ATOM    438  N   SER A  87      63.296  76.475  56.612  1.00 42.92           N  
ATOM    439  CA  SER A  87      63.090  77.922  56.542  1.00 43.36           C  
ATOM    440  C   SER A  87      61.703  78.115  55.955  1.00 44.28           C  
ATOM    441  O   SER A  87      61.154  77.209  55.317  1.00 43.81           O  
ATOM    442  CB  SER A  87      64.115  78.599  55.625  1.00 42.54           C  
ATOM    443  OG  SER A  87      65.398  78.646  56.221  1.00 42.53           O  
ATOM    444  N   VAL A  88      61.123  79.287  56.163  1.00 44.86           N  
ATOM    445  CA  VAL A  88      59.807  79.551  55.614  1.00 45.45           C  
ATOM    446  C   VAL A  88      60.003  79.901  54.151  1.00 46.21           C  
ATOM    447  O   VAL A  88      60.868  80.711  53.815  1.00 46.51           O  
ATOM    448  CB  VAL A  88      59.135  80.718  56.341  1.00 46.35           C  
ATOM    449  CG1 VAL A  88      57.766  80.989  55.736  1.00 46.24           C  
ATOM    450  CG2 VAL A  88      59.013  80.381  57.839  1.00 46.49           C  
ATOM    451  N   PHE A  89      59.220  79.278  53.275  1.00 46.07           N  
ATOM    452  CA  PHE A  89      59.348  79.551  51.856  1.00 45.78           C  
ATOM    453  C   PHE A  89      58.272  80.518  51.428  1.00 46.60           C  
ATOM    454  O   PHE A  89      58.511  81.393  50.595  1.00 46.03           O  
ATOM    455  CB  PHE A  89      59.249  78.259  51.045  1.00 44.94           C  
ATOM    456  CG  PHE A  89      59.551  78.441  49.588  1.00 43.58           C  
ATOM    457  CD1 PHE A  89      58.536  78.733  48.681  1.00 42.60           C  
ATOM    458  CD2 PHE A  89      60.858  78.358  49.128  1.00 43.13           C  
ATOM    459  CE1 PHE A  89      58.821  78.941  47.341  1.00 43.07           C  
ATOM    460  CE2 PHE A  89      61.155  78.567  47.781  1.00 43.24           C  
ATOM    461  CZ  PHE A  89      60.136  78.860  46.888  1.00 42.43           C  
ATOM    462  N   LEU A  90      57.083  80.359  52.003  1.00 47.70           N  
ATOM    463  CA  LEU A  90      55.976  81.241  51.681  1.00 49.30           C  
ATOM    464  C   LEU A  90      54.968  81.321  52.824  1.00 50.61           C  
ATOM    465  O   LEU A  90      54.412  80.314  53.268  1.00 50.13           O  
ATOM    466  CB  LEU A  90      55.291  80.781  50.386  1.00 49.53           C  
ATOM    467  CG  LEU A  90      54.374  81.792  49.692  1.00 49.67           C  
ATOM    468  CD1 LEU A  90      55.042  83.162  49.661  1.00 49.41           C  
ATOM    469  CD2 LEU A  90      54.065  81.308  48.275  1.00 49.53           C  
ATOM    470  N   GLU A  91      54.750  82.547  53.292  1.00 52.53           N  
ATOM    471  CA  GLU A  91      53.830  82.841  54.383  1.00 53.98           C  
ATOM    472  C   GLU A  91      52.398  82.467  54.056  1.00 54.53           C  
ATOM    473  O   GLU A  91      51.906  82.732  52.957  1.00 54.89           O  
ATOM    474  CB  GLU A  91      53.895  84.329  54.707  1.00 55.28           C  
ATOM    475  CG  GLU A  91      55.243  84.767  55.216  1.00 56.88           C  
ATOM    476  CD  GLU A  91      55.464  84.341  56.646  1.00 58.24           C  
ATOM    477  OE1 GLU A  91      54.700  84.800  57.527  1.00 59.46           O  
ATOM    478  OE2 GLU A  91      56.396  83.547  56.895  1.00 59.75           O  
ATOM    479  N   ASN A  92      51.725  81.857  55.022  1.00 55.55           N  
ATOM    480  CA  ASN A  92      50.336  81.447  54.841  1.00 56.60           C  
ATOM    481  C   ASN A  92      49.450  82.681  54.674  1.00 56.66           C  
ATOM    482  O   ASN A  92      48.357  82.599  54.111  1.00 57.08           O  
ATOM    483  CB  ASN A  92      49.868  80.626  56.056  1.00 57.80           C  
ATOM    484  CG  ASN A  92      49.834  81.443  57.352  1.00 59.11           C  
ATOM    485  OD1 ASN A  92      50.817  82.093  57.716  1.00 59.57           O  
ATOM    486  ND2 ASN A  92      48.702  81.409  58.051  1.00 60.14           N  
ATOM    487  N   SER A  93      49.941  83.823  55.155  1.00 56.04           N  
ATOM    488  CA  SER A  93      49.200  85.075  55.091  1.00 55.60           C  
ATOM    489  C   SER A  93      49.465  85.850  53.807  1.00 55.28           C  
ATOM    490  O   SER A  93      48.732  86.784  53.485  1.00 55.41           O  
ATOM    491  CB  SER A  93      49.569  85.960  56.281  1.00 55.67           C  
ATOM    492  OG  SER A  93      50.908  86.422  56.160  1.00 56.25           O  
ATOM    493  N   THR A  94      50.510  85.468  53.078  1.00 54.84           N  
ATOM    494  CA  THR A  94      50.862  86.154  51.840  1.00 54.01           C  
ATOM    495  C   THR A  94      49.648  86.421  50.961  1.00 53.62           C  
ATOM    496  O   THR A  94      49.631  87.393  50.203  1.00 53.83           O  
ATOM    497  CB  THR A  94      51.898  85.355  51.012  1.00 54.04           C  
ATOM    498  OG1 THR A  94      53.093  85.166  51.783  1.00 54.76           O  
ATOM    499  CG2 THR A  94      52.252  86.113  49.739  1.00 53.31           C  
ATOM    500  N   PHE A  95      48.629  85.572  51.062  1.00 52.99           N  
ATOM    501  CA  PHE A  95      47.432  85.754  50.247  1.00 52.63           C  
ATOM    502  C   PHE A  95      46.153  86.006  51.041  1.00 53.21           C  
ATOM    503  O   PHE A  95      45.068  85.568  50.640  1.00 53.57           O  
ATOM    504  CB  PHE A  95      47.253  84.544  49.332  1.00 51.28           C  
ATOM    505  CG  PHE A  95      48.428  84.303  48.432  1.00 50.02           C  
ATOM    506  CD1 PHE A  95      48.685  85.149  47.358  1.00 49.02           C  
ATOM    507  CD2 PHE A  95      49.314  83.262  48.695  1.00 49.64           C  
ATOM    508  CE1 PHE A  95      49.808  84.965  46.561  1.00 48.87           C  
ATOM    509  CE2 PHE A  95      50.441  83.066  47.907  1.00 49.10           C  
ATOM    510  CZ  PHE A  95      50.692  83.921  46.836  1.00 49.12           C  
ATOM    511  N   ASP A  96      46.274  86.726  52.157  1.00 53.72           N  
ATOM    512  CA  ASP A  96      45.114  87.039  52.997  1.00 54.25           C  
ATOM    513  C   ASP A  96      44.025  87.795  52.249  1.00 54.34           C  
ATOM    514  O   ASP A  96      42.839  87.581  52.500  1.00 54.44           O  
ATOM    515  CB  ASP A  96      45.523  87.876  54.214  1.00 54.76           C  
ATOM    516  CG  ASP A  96      46.115  87.037  55.332  1.00 55.72           C  
ATOM    517  OD1 ASP A  96      45.778  85.830  55.413  1.00 56.16           O  
ATOM    518  OD2 ASP A  96      46.902  87.591  56.140  1.00 55.96           O  
ATOM    519  N   GLU A  97      44.422  88.693  51.350  1.00 54.35           N  
ATOM    520  CA  GLU A  97      43.446  89.471  50.584  1.00 54.68           C  
ATOM    521  C   GLU A  97      43.244  88.925  49.185  1.00 53.91           C  
ATOM    522  O   GLU A  97      42.688  89.618  48.327  1.00 54.13           O  
ATOM    523  CB  GLU A  97      43.873  90.945  50.458  1.00 55.45           C  
ATOM    524  CG  GLU A  97      43.280  91.902  51.495  1.00 56.90           C  
ATOM    525  CD  GLU A  97      44.133  92.014  52.753  1.00 57.96           C  
ATOM    526  OE1 GLU A  97      43.956  91.199  53.694  1.00 58.27           O  
ATOM    527  OE2 GLU A  97      44.993  92.925  52.787  1.00 58.21           O  
ATOM    528  N   PHE A  98      43.687  87.693  48.943  1.00 52.87           N  
ATOM    529  CA  PHE A  98      43.549  87.119  47.611  1.00 51.81           C  
ATOM    530  C   PHE A  98      42.103  87.128  47.108  1.00 51.56           C  
ATOM    531  O   PHE A  98      41.850  87.317  45.911  1.00 51.59           O  
ATOM    532  CB  PHE A  98      44.114  85.697  47.581  1.00 51.40           C  
ATOM    533  CG  PHE A  98      44.169  85.111  46.204  1.00 50.50           C  
ATOM    534  CD1 PHE A  98      44.971  85.690  45.224  1.00 50.06           C  
ATOM    535  CD2 PHE A  98      43.401  83.990  45.877  1.00 50.01           C  
ATOM    536  CE1 PHE A  98      45.010  85.160  43.929  1.00 50.16           C  
ATOM    537  CE2 PHE A  98      43.430  83.450  44.588  1.00 49.39           C  
ATOM    538  CZ  PHE A  98      44.233  84.033  43.612  1.00 49.36           C  
ATOM    539  N   GLY A  99      41.150  86.924  48.013  1.00 51.27           N  
ATOM    540  CA  GLY A  99      39.754  86.951  47.610  1.00 50.83           C  
ATOM    541  C   GLY A  99      39.154  85.600  47.277  1.00 50.61           C  
ATOM    542  O   GLY A  99      37.991  85.336  47.576  1.00 51.13           O  
ATOM    543  N   HIS A 100      39.955  84.736  46.668  1.00 50.02           N  
ATOM    544  CA  HIS A 100      39.504  83.398  46.288  1.00 48.75           C  
ATOM    545  C   HIS A 100      40.085  82.340  47.214  1.00 48.16           C  
ATOM    546  O   HIS A 100      41.116  82.547  47.856  1.00 47.61           O  
ATOM    547  CB  HIS A 100      39.967  83.097  44.872  1.00 48.51           C  
ATOM    548  CG  HIS A 100      39.561  84.133  43.876  1.00 48.71           C  
ATOM    549  ND1 HIS A 100      38.256  84.293  43.461  1.00 48.65           N  
ATOM    550  CD2 HIS A 100      40.287  85.058  43.206  1.00 48.60           C  
ATOM    551  CE1 HIS A 100      38.196  85.270  42.572  1.00 48.63           C  
ATOM    552  NE2 HIS A 100      39.415  85.750  42.399  1.00 48.47           N  
ATOM    553  N   SER A 101      39.423  81.196  47.280  1.00 47.76           N  
ATOM    554  CA  SER A 101      39.932  80.109  48.100  1.00 47.36           C  
ATOM    555  C   SER A 101      40.873  79.296  47.198  1.00 46.77           C  
ATOM    556  O   SER A 101      40.462  78.791  46.145  1.00 47.30           O  
ATOM    557  CB  SER A 101      38.784  79.238  48.599  1.00 47.70           C  
ATOM    558  OG  SER A 101      39.218  78.475  49.709  1.00 49.13           O  
ATOM    559  N   ILE A 102      42.133  79.189  47.598  1.00 45.53           N  
ATOM    560  CA  ILE A 102      43.125  78.467  46.813  1.00 45.21           C  
ATOM    561  C   ILE A 102      42.977  76.953  46.980  1.00 44.76           C  
ATOM    562  O   ILE A 102      42.998  76.438  48.097  1.00 45.02           O  
ATOM    563  CB  ILE A 102      44.556  78.880  47.232  1.00 45.53           C  
ATOM    564  CG1 ILE A 102      44.652  80.405  47.327  1.00 45.86           C  
ATOM    565  CG2 ILE A 102      45.576  78.361  46.211  1.00 44.70           C  
ATOM    566  CD1 ILE A 102      45.951  80.896  47.978  1.00 47.01           C  
ATOM    567  N   ASN A 103      42.835  76.245  45.866  1.00 43.74           N  
ATOM    568  CA  ASN A 103      42.685  74.794  45.889  1.00 42.91           C  
ATOM    569  C   ASN A 103      44.047  74.116  46.025  1.00 42.43           C  
ATOM    570  O   ASN A 103      44.226  73.184  46.821  1.00 42.19           O  
ATOM    571  CB  ASN A 103      42.018  74.320  44.588  1.00 42.87           C  
ATOM    572  CG  ASN A 103      41.666  72.845  44.617  1.00 43.53           C  
ATOM    573  OD1 ASN A 103      40.830  72.416  45.412  1.00 45.05           O  
ATOM    574  ND2 ASN A 103      42.304  72.059  43.756  1.00 42.66           N  
ATOM    575  N   ASP A 104      45.011  74.592  45.247  1.00 41.03           N  
ATOM    576  CA  ASP A 104      46.349  74.006  45.244  1.00 40.71           C  
ATOM    577  C   ASP A 104      47.351  75.041  44.726  1.00 39.90           C  
ATOM    578  O   ASP A 104      46.970  76.100  44.234  1.00 38.69           O  
ATOM    579  CB  ASP A 104      46.358  72.791  44.315  1.00 41.11           C  
ATOM    580  CG  ASP A 104      47.409  71.766  44.691  1.00 41.92           C  
ATOM    581  OD1 ASP A 104      48.339  72.089  45.466  1.00 41.73           O  
ATOM    582  OD2 ASP A 104      47.307  70.628  44.188  1.00 42.50           O  
ATOM    583  N   TYR A 105      48.631  74.714  44.823  1.00 39.47           N  
ATOM    584  CA  TYR A 105      49.679  75.613  44.375  1.00 39.31           C  
ATOM    585  C   TYR A 105      50.753  74.805  43.672  1.00 38.85           C  
ATOM    586  O   TYR A 105      50.919  73.611  43.928  1.00 38.32           O  
ATOM    587  CB  TYR A 105      50.319  76.326  45.564  1.00 40.50           C  
ATOM    588  CG  TYR A 105      51.159  75.406  46.423  1.00 42.32           C  
ATOM    589  CD1 TYR A 105      50.577  74.603  47.410  1.00 43.39           C  
ATOM    590  CD2 TYR A 105      52.537  75.302  46.219  1.00 43.18           C  
ATOM    591  CE1 TYR A 105      51.350  73.719  48.174  1.00 43.81           C  
ATOM    592  CE2 TYR A 105      53.315  74.422  46.973  1.00 44.26           C  
ATOM    593  CZ  TYR A 105      52.712  73.635  47.948  1.00 44.59           C  
ATOM    594  OH  TYR A 105      53.484  72.759  48.690  1.00 46.79           O  
ATOM    595  N   SER A 106      51.495  75.465  42.795  1.00 37.33           N  
ATOM    596  CA  SER A 106      52.575  74.805  42.095  1.00 37.26           C  
ATOM    597  C   SER A 106      53.694  75.822  41.909  1.00 36.80           C  
ATOM    598  O   SER A 106      53.507  76.853  41.258  1.00 36.85           O  
ATOM    599  CB  SER A 106      52.096  74.278  40.741  1.00 36.78           C  
ATOM    600  OG  SER A 106      53.194  73.789  40.010  1.00 37.42           O  
ATOM    601  N   ILE A 107      54.849  75.535  42.493  1.00 36.20           N  
ATOM    602  CA  ILE A 107      56.006  76.432  42.400  1.00 35.71           C  
ATOM    603  C   ILE A 107      56.869  76.092  41.180  1.00 35.41           C  
ATOM    604  O   ILE A 107      57.129  74.915  40.901  1.00 34.43           O  
ATOM    605  CB  ILE A 107      56.817  76.331  43.694  1.00 36.22           C  
ATOM    606  CG1 ILE A 107      55.912  76.770  44.844  1.00 37.09           C  
ATOM    607  CG2 ILE A 107      58.069  77.201  43.627  1.00 36.58           C  
ATOM    608  CD1 ILE A 107      56.275  76.206  46.170  1.00 38.22           C  
ATOM    609  N   SER A 108      57.285  77.111  40.428  1.00 34.19           N  
ATOM    610  CA  SER A 108      58.102  76.863  39.252  1.00 33.09           C  
ATOM    611  C   SER A 108      59.383  76.176  39.700  1.00 33.93           C  
ATOM    612  O   SER A 108      59.843  76.366  40.824  1.00 33.75           O  
ATOM    613  CB  SER A 108      58.415  78.181  38.508  1.00 33.10           C  
ATOM    614  OG  SER A 108      59.154  79.082  39.322  1.00 32.19           O  
ATOM    615  N   PRO A 109      59.978  75.356  38.825  1.00 34.71           N  
ATOM    616  CA  PRO A 109      61.216  74.647  39.166  1.00 35.68           C  
ATOM    617  C   PRO A 109      62.333  75.546  39.675  1.00 36.02           C  
ATOM    618  O   PRO A 109      63.096  75.143  40.549  1.00 35.22           O  
ATOM    619  CB  PRO A 109      61.588  73.947  37.861  1.00 35.58           C  
ATOM    620  CG  PRO A 109      60.251  73.662  37.268  1.00 36.47           C  
ATOM    621  CD  PRO A 109      59.500  74.952  37.494  1.00 34.61           C  
ATOM    622  N   ASP A 110      62.444  76.762  39.146  1.00 37.30           N  
ATOM    623  CA  ASP A 110      63.512  77.650  39.615  1.00 37.91           C  
ATOM    624  C   ASP A 110      63.118  78.418  40.879  1.00 38.92           C  
ATOM    625  O   ASP A 110      63.856  79.287  41.342  1.00 39.44           O  
ATOM    626  CB  ASP A 110      63.939  78.612  38.502  1.00 38.05           C  
ATOM    627  CG  ASP A 110      62.809  79.509  38.034  1.00 38.42           C  
ATOM    628  OD1 ASP A 110      62.955  80.111  36.953  1.00 39.01           O  
ATOM    629  OD2 ASP A 110      61.789  79.628  38.743  1.00 38.33           O  
ATOM    630  N   GLY A 111      61.961  78.075  41.438  1.00 38.98           N  
ATOM    631  CA  GLY A 111      61.482  78.706  42.654  1.00 39.43           C  
ATOM    632  C   GLY A 111      61.123  80.182  42.575  1.00 40.58           C  
ATOM    633  O   GLY A 111      60.839  80.803  43.607  1.00 40.35           O  
ATOM    634  N   GLN A 112      61.107  80.742  41.369  1.00 40.52           N  
ATOM    635  CA  GLN A 112      60.797  82.164  41.191  1.00 40.98           C  
ATOM    636  C   GLN A 112      59.327  82.544  41.201  1.00 40.44           C  
ATOM    637  O   GLN A 112      58.985  83.679  41.543  1.00 40.65           O  
ATOM    638  CB  GLN A 112      61.421  82.680  39.892  1.00 41.48           C  
ATOM    639  CG  GLN A 112      62.933  82.674  39.886  1.00 42.58           C  
ATOM    640  CD  GLN A 112      63.491  83.205  38.577  1.00 44.23           C  
ATOM    641  OE1 GLN A 112      62.890  84.088  37.950  1.00 44.52           O  
ATOM    642  NE2 GLN A 112      64.650  82.687  38.164  1.00 43.78           N  
ATOM    643  N   PHE A 113      58.456  81.604  40.837  1.00 39.54           N  
ATOM    644  CA  PHE A 113      57.022  81.872  40.776  1.00 38.88           C  
ATOM    645  C   PHE A 113      56.172  80.776  41.396  1.00 38.99           C  
ATOM    646  O   PHE A 113      56.614  79.645  41.562  1.00 38.41           O  
ATOM    647  CB  PHE A 113      56.583  82.034  39.317  1.00 38.58           C  
ATOM    648  CG  PHE A 113      57.362  83.071  38.565  1.00 39.00           C  
ATOM    649  CD1 PHE A 113      57.012  84.415  38.641  1.00 39.47           C  
ATOM    650  CD2 PHE A 113      58.488  82.707  37.830  1.00 39.20           C  
ATOM    651  CE1 PHE A 113      57.782  85.397  37.990  1.00 39.88           C  
ATOM    652  CE2 PHE A 113      59.267  83.670  37.179  1.00 39.71           C  
ATOM    653  CZ  PHE A 113      58.912  85.020  37.260  1.00 39.04           C  
ATOM    654  N   ILE A 114      54.945  81.122  41.742  1.00 38.52           N  
ATOM    655  CA  ILE A 114      54.040  80.136  42.276  1.00 38.77           C  
ATOM    656  C   ILE A 114      52.705  80.300  41.589  1.00 38.47           C  
ATOM    657  O   ILE A 114      52.130  81.395  41.558  1.00 39.20           O  
ATOM    658  CB  ILE A 114      53.868  80.249  43.801  1.00 39.35           C  
ATOM    659  CG1 ILE A 114      52.896  79.157  44.279  1.00 38.96           C  
ATOM    660  CG2 ILE A 114      53.404  81.639  44.187  1.00 39.14           C  
ATOM    661  CD1 ILE A 114      52.775  79.058  45.787  1.00 39.46           C  
ATOM    662  N   LEU A 115      52.243  79.201  41.004  1.00 37.50           N  
ATOM    663  CA  LEU A 115      50.978  79.145  40.299  1.00 37.01           C  
ATOM    664  C   LEU A 115      49.915  78.855  41.342  1.00 36.83           C  
ATOM    665  O   LEU A 115      50.035  77.890  42.094  1.00 37.22           O  
ATOM    666  CB  LEU A 115      51.026  78.019  39.264  1.00 37.55           C  
ATOM    667  CG  LEU A 115      49.804  77.808  38.373  1.00 38.34           C  
ATOM    668  CD1 LEU A 115      49.627  78.971  37.402  1.00 38.25           C  
ATOM    669  CD2 LEU A 115      49.999  76.502  37.606  1.00 39.02           C  
ATOM    670  N   LEU A 116      48.892  79.700  41.400  1.00 36.14           N  
ATOM    671  CA  LEU A 116      47.799  79.540  42.358  1.00 36.02           C  
ATOM    672  C   LEU A 116      46.551  79.013  41.664  1.00 36.09           C  
ATOM    673  O   LEU A 116      46.057  79.623  40.716  1.00 35.83           O  
ATOM    674  CB  LEU A 116      47.482  80.882  43.026  1.00 35.74           C  
ATOM    675  CG  LEU A 116      48.615  81.473  43.872  1.00 37.11           C  
ATOM    676  CD1 LEU A 116      48.184  82.837  44.451  1.00 36.88           C  
ATOM    677  CD2 LEU A 116      48.968  80.491  44.996  1.00 35.49           C  
ATOM    678  N   GLU A 117      46.028  77.891  42.155  1.00 35.43           N  
ATOM    679  CA  GLU A 117      44.842  77.276  41.565  1.00 34.90           C  
ATOM    680  C   GLU A 117      43.559  77.530  42.366  1.00 34.97           C  
ATOM    681  O   GLU A 117      43.519  77.304  43.575  1.00 35.36           O  
ATOM    682  CB  GLU A 117      45.084  75.767  41.430  1.00 34.64           C  
ATOM    683  CG  GLU A 117      43.952  74.964  40.802  1.00 34.03           C  
ATOM    684  CD  GLU A 117      44.323  73.487  40.673  1.00 33.97           C  
ATOM    685  OE1 GLU A 117      44.936  73.107  39.646  1.00 33.52           O  
ATOM    686  OE2 GLU A 117      44.020  72.722  41.617  1.00 33.03           O  
ATOM    687  N   TYR A 118      42.510  77.998  41.692  1.00 34.71           N  
ATOM    688  CA  TYR A 118      41.242  78.240  42.362  1.00 34.96           C  
ATOM    689  C   TYR A 118      40.066  78.045  41.422  1.00 34.65           C  
ATOM    690  O   TYR A 118      40.258  77.778  40.242  1.00 35.47           O  
ATOM    691  CB  TYR A 118      41.206  79.636  42.992  1.00 35.14           C  
ATOM    692  CG  TYR A 118      41.343  80.785  42.027  1.00 36.07           C  
ATOM    693  CD1 TYR A 118      42.593  81.175  41.542  1.00 36.53           C  
ATOM    694  CD2 TYR A 118      40.227  81.509  41.625  1.00 36.38           C  
ATOM    695  CE1 TYR A 118      42.716  82.267  40.686  1.00 37.47           C  
ATOM    696  CE2 TYR A 118      40.344  82.594  40.771  1.00 37.36           C  
ATOM    697  CZ  TYR A 118      41.584  82.972  40.309  1.00 37.53           C  
ATOM    698  OH  TYR A 118      41.692  84.080  39.491  1.00 39.19           O  
ATOM    699  N   ASN A 119      38.854  78.185  41.952  1.00 34.92           N  
ATOM    700  CA  ASN A 119      37.624  77.971  41.186  1.00 35.01           C  
ATOM    701  C   ASN A 119      37.653  76.555  40.609  1.00 34.66           C  
ATOM    702  O   ASN A 119      37.221  76.318  39.485  1.00 34.03           O  
ATOM    703  CB  ASN A 119      37.469  78.977  40.032  1.00 36.24           C  
ATOM    704  CG  ASN A 119      37.059  80.364  40.504  1.00 37.52           C  
ATOM    705  OD1 ASN A 119      36.444  80.525  41.562  1.00 37.15           O  
ATOM    706  ND2 ASN A 119      37.381  81.377  39.699  1.00 38.40           N  
ATOM    707  N   TYR A 120      38.174  75.617  41.386  1.00 34.08           N  
ATOM    708  CA  TYR A 120      38.251  74.219  40.957  1.00 33.85           C  
ATOM    709  C   TYR A 120      36.865  73.643  40.624  1.00 33.16           C  
ATOM    710  O   TYR A 120      35.915  73.834  41.383  1.00 32.77           O  
ATOM    711  CB  TYR A 120      38.904  73.397  42.076  1.00 35.75           C  
ATOM    712  CG  TYR A 120      38.814  71.899  41.905  1.00 37.90           C  
ATOM    713  CD1 TYR A 120      39.804  71.186  41.236  1.00 38.67           C  
ATOM    714  CD2 TYR A 120      37.727  71.200  42.409  1.00 39.34           C  
ATOM    715  CE1 TYR A 120      39.706  69.801  41.077  1.00 40.03           C  
ATOM    716  CE2 TYR A 120      37.615  69.831  42.254  1.00 40.64           C  
ATOM    717  CZ  TYR A 120      38.605  69.138  41.589  1.00 40.18           C  
ATOM    718  OH  TYR A 120      38.458  67.784  41.447  1.00 42.58           O  
ATOM    719  N   VAL A 121      36.748  72.957  39.486  1.00 31.50           N  
ATOM    720  CA  VAL A 121      35.489  72.317  39.082  1.00 30.92           C  
ATOM    721  C   VAL A 121      35.842  70.938  38.516  1.00 30.37           C  
ATOM    722  O   VAL A 121      36.426  70.825  37.438  1.00 29.46           O  
ATOM    723  CB  VAL A 121      34.733  73.101  37.995  1.00 31.32           C  
ATOM    724  CG1 VAL A 121      33.466  72.324  37.607  1.00 32.08           C  
ATOM    725  CG2 VAL A 121      34.358  74.513  38.511  1.00 31.71           C  
ATOM    726  N   LYS A 122      35.491  69.891  39.250  1.00 28.94           N  
ATOM    727  CA  LYS A 122      35.820  68.547  38.818  1.00 28.25           C  
ATOM    728  C   LYS A 122      35.101  68.075  37.571  1.00 27.86           C  
ATOM    729  O   LYS A 122      33.939  68.425  37.341  1.00 27.64           O  
ATOM    730  CB  LYS A 122      35.541  67.545  39.959  1.00 28.80           C  
ATOM    731  CG  LYS A 122      35.770  66.073  39.577  1.00 27.55           C  
ATOM    732  CD  LYS A 122      35.525  65.110  40.765  1.00 29.06           C  
ATOM    733  CE  LYS A 122      35.588  63.624  40.324  1.00 28.55           C  
ATOM    734  NZ  LYS A 122      34.590  63.282  39.256  1.00 26.95           N  
ATOM    735  N   GLN A 123      35.811  67.308  36.739  1.00 26.79           N  
ATOM    736  CA  GLN A 123      35.156  66.697  35.593  1.00 26.12           C  
ATOM    737  C   GLN A 123      35.146  65.166  35.821  1.00 25.41           C  
ATOM    738  O   GLN A 123      34.335  64.688  36.614  1.00 24.97           O  
ATOM    739  CB  GLN A 123      35.811  67.037  34.254  1.00 27.40           C  
ATOM    740  CG  GLN A 123      34.903  66.556  33.128  1.00 29.53           C  
ATOM    741  CD  GLN A 123      35.421  66.824  31.735  1.00 32.28           C  
ATOM    742  OE1 GLN A 123      34.632  67.065  30.811  1.00 33.60           O  
ATOM    743  NE2 GLN A 123      36.737  66.751  31.559  1.00 31.89           N  
ATOM    744  N   TRP A 124      36.038  64.395  35.184  1.00 23.89           N  
ATOM    745  CA  TRP A 124      35.999  62.927  35.371  1.00 23.56           C  
ATOM    746  C   TRP A 124      36.928  62.444  36.509  1.00 23.26           C  
ATOM    747  O   TRP A 124      37.072  63.154  37.495  1.00 23.70           O  
ATOM    748  CB  TRP A 124      36.300  62.216  34.036  1.00 22.41           C  
ATOM    749  CG  TRP A 124      35.440  62.751  32.872  1.00 23.78           C  
ATOM    750  CD1 TRP A 124      35.892  63.165  31.640  1.00 21.94           C  
ATOM    751  CD2 TRP A 124      34.017  63.003  32.880  1.00 22.77           C  
ATOM    752  NE1 TRP A 124      34.840  63.659  30.889  1.00 23.79           N  
ATOM    753  CE2 TRP A 124      33.684  63.573  31.620  1.00 23.64           C  
ATOM    754  CE3 TRP A 124      32.996  62.807  33.828  1.00 24.01           C  
ATOM    755  CZ2 TRP A 124      32.376  63.952  31.284  1.00 24.22           C  
ATOM    756  CZ3 TRP A 124      31.683  63.184  33.495  1.00 24.44           C  
ATOM    757  CH2 TRP A 124      31.389  63.749  32.231  1.00 25.61           C  
ATOM    758  N   ARG A 125      37.549  61.270  36.409  1.00 22.55           N  
ATOM    759  CA  ARG A 125      38.406  60.826  37.518  1.00 22.75           C  
ATOM    760  C   ARG A 125      39.622  61.727  37.738  1.00 23.78           C  
ATOM    761  O   ARG A 125      40.009  61.991  38.876  1.00 23.60           O  
ATOM    762  CB  ARG A 125      38.905  59.391  37.314  1.00 21.94           C  
ATOM    763  CG  ARG A 125      39.597  58.784  38.560  1.00 23.48           C  
ATOM    764  CD  ARG A 125      40.236  57.431  38.234  1.00 23.21           C  
ATOM    765  NE  ARG A 125      39.266  56.417  37.801  1.00 23.20           N  
ATOM    766  CZ  ARG A 125      38.658  55.536  38.600  1.00 25.13           C  
ATOM    767  NH1 ARG A 125      38.897  55.529  39.907  1.00 22.36           N  
ATOM    768  NH2 ARG A 125      37.825  54.629  38.077  1.00 24.02           N  
ATOM    769  N   HIS A 126      40.206  62.219  36.653  1.00 24.09           N  
ATOM    770  CA  HIS A 126      41.401  63.051  36.757  1.00 24.71           C  
ATOM    771  C   HIS A 126      41.220  64.480  36.262  1.00 24.21           C  
ATOM    772  O   HIS A 126      41.877  65.400  36.761  1.00 24.66           O  
ATOM    773  CB  HIS A 126      42.553  62.407  35.969  1.00 24.28           C  
ATOM    774  CG  HIS A 126      42.783  60.965  36.303  1.00 24.67           C  
ATOM    775  ND1 HIS A 126      43.245  60.551  37.533  1.00 25.10           N  
ATOM    776  CD2 HIS A 126      42.589  59.842  35.571  1.00 24.49           C  
ATOM    777  CE1 HIS A 126      43.325  59.229  37.547  1.00 25.59           C  
ATOM    778  NE2 HIS A 126      42.931  58.775  36.369  1.00 25.18           N  
ATOM    779  N   SER A 127      40.343  64.655  35.286  1.00 23.70           N  
ATOM    780  CA  SER A 127      40.083  65.972  34.702  1.00 25.14           C  
ATOM    781  C   SER A 127      39.292  66.944  35.581  1.00 26.12           C  
ATOM    782  O   SER A 127      38.531  66.540  36.460  1.00 24.98           O  
ATOM    783  CB  SER A 127      39.377  65.830  33.350  1.00 24.81           C  
ATOM    784  OG  SER A 127      38.174  65.074  33.429  1.00 23.67           O  
ATOM    785  N   TYR A 128      39.523  68.230  35.324  1.00 25.94           N  
ATOM    786  CA  TYR A 128      38.863  69.331  36.004  1.00 26.73           C  
ATOM    787  C   TYR A 128      39.307  70.625  35.322  1.00 27.17           C  
ATOM    788  O   TYR A 128      40.246  70.624  34.527  1.00 27.49           O  
ATOM    789  CB  TYR A 128      39.238  69.373  37.492  1.00 26.35           C  
ATOM    790  CG  TYR A 128      40.700  69.678  37.808  1.00 26.82           C  
ATOM    791  CD1 TYR A 128      41.171  70.991  37.864  1.00 26.76           C  
ATOM    792  CD2 TYR A 128      41.601  68.644  38.098  1.00 26.73           C  
ATOM    793  CE1 TYR A 128      42.501  71.275  38.207  1.00 27.45           C  
ATOM    794  CE2 TYR A 128      42.931  68.912  38.444  1.00 28.07           C  
ATOM    795  CZ  TYR A 128      43.377  70.228  38.500  1.00 28.13           C  
ATOM    796  OH  TYR A 128      44.684  70.493  38.861  1.00 27.49           O  
ATOM    797  N   THR A 129      38.589  71.710  35.583  1.00 28.44           N  
ATOM    798  CA  THR A 129      38.987  73.013  35.049  1.00 28.22           C  
ATOM    799  C   THR A 129      39.150  73.907  36.257  1.00 28.36           C  
ATOM    800  O   THR A 129      38.600  73.621  37.325  1.00 28.19           O  
ATOM    801  CB  THR A 129      37.931  73.629  34.134  1.00 28.51           C  
ATOM    802  OG1 THR A 129      36.720  73.835  34.872  1.00 29.93           O  
ATOM    803  CG2 THR A 129      37.676  72.734  32.944  1.00 28.21           C  
ATOM    804  N   ALA A 130      39.913  74.980  36.101  1.00 28.87           N  
ATOM    805  CA  ALA A 130      40.141  75.906  37.198  1.00 29.19           C  
ATOM    806  C   ALA A 130      40.671  77.243  36.687  1.00 30.67           C  
ATOM    807  O   ALA A 130      40.988  77.393  35.500  1.00 30.56           O  
ATOM    808  CB  ALA A 130      41.136  75.310  38.163  1.00 28.14           C  
ATOM    809  N   SER A 131      40.754  78.210  37.596  1.00 31.55           N  
ATOM    810  CA  SER A 131      41.297  79.525  37.272  1.00 32.82           C  
ATOM    811  C   SER A 131      42.681  79.524  37.885  1.00 33.04           C  
ATOM    812  O   SER A 131      42.921  78.798  38.846  1.00 33.20           O  
ATOM    813  CB  SER A 131      40.445  80.635  37.899  1.00 32.79           C  
ATOM    814  OG  SER A 131      39.145  80.626  37.341  1.00 33.40           O  
ATOM    815  N   TYR A 132      43.596  80.319  37.331  1.00 34.08           N  
ATOM    816  CA  TYR A 132      44.955  80.378  37.853  1.00 34.83           C  
ATOM    817  C   TYR A 132      45.515  81.794  37.926  1.00 36.16           C  
ATOM    818  O   TYR A 132      45.138  82.666  37.154  1.00 35.97           O  
ATOM    819  CB  TYR A 132      45.900  79.560  36.977  1.00 34.54           C  
ATOM    820  CG  TYR A 132      45.612  78.079  36.962  1.00 34.47           C  
ATOM    821  CD1 TYR A 132      44.678  77.535  36.081  1.00 34.20           C  
ATOM    822  CD2 TYR A 132      46.228  77.232  37.880  1.00 34.14           C  
ATOM    823  CE1 TYR A 132      44.361  76.172  36.121  1.00 33.81           C  
ATOM    824  CE2 TYR A 132      45.918  75.880  37.936  1.00 34.08           C  
ATOM    825  CZ  TYR A 132      44.985  75.355  37.058  1.00 34.05           C  
ATOM    826  OH  TYR A 132      44.670  74.019  37.145  1.00 33.89           O  
ATOM    827  N   ASP A 133      46.424  82.011  38.863  1.00 37.30           N  
ATOM    828  CA  ASP A 133      47.090  83.294  38.979  1.00 38.35           C  
ATOM    829  C   ASP A 133      48.522  82.976  39.303  1.00 38.08           C  
ATOM    830  O   ASP A 133      48.805  81.955  39.930  1.00 38.26           O  
ATOM    831  CB  ASP A 133      46.430  84.169  40.050  1.00 39.40           C  
ATOM    832  CG  ASP A 133      45.361  85.061  39.457  1.00 40.88           C  
ATOM    833  OD1 ASP A 133      45.713  85.903  38.611  1.00 43.20           O  
ATOM    834  OD2 ASP A 133      44.175  84.913  39.798  1.00 43.07           O  
ATOM    835  N   ILE A 134      49.433  83.819  38.833  1.00 37.64           N  
ATOM    836  CA  ILE A 134      50.848  83.606  39.070  1.00 38.11           C  
ATOM    837  C   ILE A 134      51.367  84.724  39.963  1.00 39.41           C  
ATOM    838  O   ILE A 134      51.113  85.906  39.706  1.00 38.66           O  
ATOM    839  CB  ILE A 134      51.638  83.596  37.740  1.00 37.61           C  
ATOM    840  CG1 ILE A 134      50.989  82.604  36.765  1.00 37.31           C  
ATOM    841  CG2 ILE A 134      53.109  83.244  37.999  1.00 36.27           C  
ATOM    842  CD1 ILE A 134      51.570  82.635  35.351  1.00 37.44           C  
ATOM    843  N   TYR A 135      52.075  84.338  41.018  1.00 39.81           N  
ATOM    844  CA  TYR A 135      52.644  85.282  41.958  1.00 41.57           C  
ATOM    845  C   TYR A 135      54.174  85.253  41.840  1.00 43.16           C  
ATOM    846  O   TYR A 135      54.796  84.182  41.834  1.00 42.75           O  
ATOM    847  CB  TYR A 135      52.204  84.907  43.373  1.00 41.85           C  
ATOM    848  CG  TYR A 135      52.738  85.808  44.468  1.00 42.48           C  
ATOM    849  CD1 TYR A 135      52.109  87.014  44.784  1.00 42.73           C  
ATOM    850  CD2 TYR A 135      53.873  85.443  45.197  1.00 42.91           C  
ATOM    851  CE1 TYR A 135      52.603  87.841  45.813  1.00 43.85           C  
ATOM    852  CE2 TYR A 135      54.376  86.254  46.220  1.00 43.88           C  
ATOM    853  CZ  TYR A 135      53.740  87.450  46.522  1.00 44.01           C  
ATOM    854  OH  TYR A 135      54.262  88.247  47.516  1.00 45.20           O  
ATOM    855  N   ASP A 136      54.777  86.432  41.707  1.00 44.10           N  
ATOM    856  CA  ASP A 136      56.227  86.541  41.604  1.00 45.02           C  
ATOM    857  C   ASP A 136      56.796  86.501  43.021  1.00 45.92           C  
ATOM    858  O   ASP A 136      56.441  87.329  43.860  1.00 45.59           O  
ATOM    859  CB  ASP A 136      56.603  87.863  40.937  1.00 45.90           C  
ATOM    860  CG  ASP A 136      58.071  87.935  40.572  1.00 46.04           C  
ATOM    861  OD1 ASP A 136      58.929  87.688  41.448  1.00 46.06           O  
ATOM    862  OD2 ASP A 136      58.362  88.245  39.398  1.00 47.40           O  
ATOM    863  N   LEU A 137      57.669  85.540  43.298  1.00 46.40           N  
ATOM    864  CA  LEU A 137      58.240  85.441  44.632  1.00 47.97           C  
ATOM    865  C   LEU A 137      59.351  86.462  44.878  1.00 49.45           C  
ATOM    866  O   LEU A 137      59.516  86.944  45.996  1.00 50.40           O  
ATOM    867  CB  LEU A 137      58.767  84.028  44.871  1.00 47.50           C  
ATOM    868  CG  LEU A 137      57.716  82.909  44.907  1.00 47.49           C  
ATOM    869  CD1 LEU A 137      58.408  81.553  44.785  1.00 47.60           C  
ATOM    870  CD2 LEU A 137      56.922  82.982  46.198  1.00 47.52           C  
ATOM    871  N   ASN A 138      60.101  86.811  43.839  1.00 50.75           N  
ATOM    872  CA  ASN A 138      61.198  87.764  43.996  1.00 51.79           C  
ATOM    873  C   ASN A 138      60.694  89.176  44.236  1.00 52.12           C  
ATOM    874  O   ASN A 138      61.153  89.858  45.152  1.00 53.00           O  
ATOM    875  CB  ASN A 138      62.089  87.731  42.760  1.00 52.78           C  
ATOM    876  CG  ASN A 138      62.510  86.318  42.397  1.00 54.05           C  
ATOM    877  OD1 ASN A 138      63.170  85.630  43.189  1.00 54.52           O  
ATOM    878  ND2 ASN A 138      62.121  85.870  41.200  1.00 54.99           N  
ATOM    879  N   LYS A 139      59.742  89.615  43.422  1.00 52.07           N  
ATOM    880  CA  LYS A 139      59.202  90.951  43.579  1.00 52.21           C  
ATOM    881  C   LYS A 139      57.979  90.951  44.494  1.00 52.62           C  
ATOM    882  O   LYS A 139      57.322  91.986  44.657  1.00 52.80           O  
ATOM    883  CB  LYS A 139      58.825  91.537  42.223  1.00 51.57           C  
ATOM    884  CG  LYS A 139      57.528  90.997  41.686  1.00 51.73           C  
ATOM    885  CD  LYS A 139      57.154  91.667  40.402  1.00 51.44           C  
ATOM    886  CE  LYS A 139      58.243  91.501  39.368  1.00 51.48           C  
ATOM    887  NZ  LYS A 139      57.773  92.043  38.065  1.00 51.97           N  
ATOM    888  N   ARG A 140      57.674  89.791  45.077  1.00 52.54           N  
ATOM    889  CA  ARG A 140      56.540  89.654  45.993  1.00 52.32           C  
ATOM    890  C   ARG A 140      55.284  90.302  45.432  1.00 52.04           C  
ATOM    891  O   ARG A 140      54.592  91.042  46.134  1.00 51.83           O  
ATOM    892  CB  ARG A 140      56.858  90.308  47.345  1.00 52.73           C  
ATOM    893  CG  ARG A 140      58.150  89.850  48.010  1.00 53.74           C  
ATOM    894  CD  ARG A 140      58.129  88.362  48.316  1.00 55.12           C  
ATOM    895  NE  ARG A 140      56.971  87.983  49.125  1.00 55.76           N  
ATOM    896  CZ  ARG A 140      56.711  86.737  49.522  1.00 55.91           C  
ATOM    897  NH1 ARG A 140      57.533  85.741  49.185  1.00 55.51           N  
ATOM    898  NH2 ARG A 140      55.625  86.488  50.250  1.00 55.50           N  
ATOM    899  N   GLN A 141      54.977  90.020  44.173  1.00 51.42           N  
ATOM    900  CA  GLN A 141      53.808  90.615  43.549  1.00 51.04           C  
ATOM    901  C   GLN A 141      52.996  89.637  42.703  1.00 50.02           C  
ATOM    902  O   GLN A 141      53.537  88.712  42.104  1.00 49.76           O  
ATOM    903  CB  GLN A 141      54.264  91.802  42.689  1.00 52.45           C  
ATOM    904  CG  GLN A 141      53.232  92.321  41.708  1.00 54.26           C  
ATOM    905  CD  GLN A 141      53.805  93.374  40.761  1.00 56.02           C  
ATOM    906  OE1 GLN A 141      54.121  94.505  41.173  1.00 56.17           O  
ATOM    907  NE2 GLN A 141      53.950  93.003  39.481  1.00 55.74           N  
ATOM    908  N   LEU A 142      51.689  89.851  42.663  1.00 48.99           N  
ATOM    909  CA  LEU A 142      50.794  89.025  41.872  1.00 48.59           C  
ATOM    910  C   LEU A 142      50.852  89.561  40.439  1.00 48.56           C  
ATOM    911  O   LEU A 142      50.804  90.776  40.227  1.00 48.37           O  
ATOM    912  CB  LEU A 142      49.374  89.157  42.412  1.00 48.34           C  
ATOM    913  CG  LEU A 142      48.291  88.204  41.913  1.00 49.23           C  
ATOM    914  CD1 LEU A 142      48.521  86.801  42.499  1.00 48.89           C  
ATOM    915  CD2 LEU A 142      46.934  88.738  42.350  1.00 48.94           C  
ATOM    916  N   ILE A 143      50.958  88.672  39.456  1.00 47.74           N  
ATOM    917  CA  ILE A 143      51.017  89.104  38.064  1.00 47.32           C  
ATOM    918  C   ILE A 143      49.618  89.384  37.536  1.00 47.40           C  
ATOM    919  O   ILE A 143      48.717  88.551  37.672  1.00 46.83           O  
ATOM    920  CB  ILE A 143      51.693  88.038  37.188  1.00 47.43           C  
ATOM    921  CG1 ILE A 143      53.139  87.861  37.642  1.00 47.57           C  
ATOM    922  CG2 ILE A 143      51.630  88.437  35.722  1.00 47.17           C  
ATOM    923  CD1 ILE A 143      53.884  86.763  36.908  1.00 48.31           C  
ATOM    924  N   THR A 144      49.438  90.564  36.939  1.00 47.21           N  
ATOM    925  CA  THR A 144      48.141  90.981  36.401  1.00 46.98           C  
ATOM    926  C   THR A 144      48.108  91.097  34.890  1.00 47.05           C  
ATOM    927  O   THR A 144      47.039  91.225  34.305  1.00 47.41           O  
ATOM    928  CB  THR A 144      47.706  92.342  36.962  1.00 47.47           C  
ATOM    929  OG1 THR A 144      48.810  93.254  36.885  1.00 47.56           O  
ATOM    930  CG2 THR A 144      47.236  92.210  38.396  1.00 47.29           C  
ATOM    931  N   GLU A 145      49.268  91.063  34.247  1.00 47.26           N  
ATOM    932  CA  GLU A 145      49.298  91.147  32.792  1.00 47.98           C  
ATOM    933  C   GLU A 145      49.263  89.764  32.141  1.00 47.41           C  
ATOM    934  O   GLU A 145      49.871  88.825  32.647  1.00 47.53           O  
ATOM    935  CB  GLU A 145      50.566  91.857  32.314  1.00 49.39           C  
ATOM    936  CG  GLU A 145      50.659  93.335  32.642  1.00 51.58           C  
ATOM    937  CD  GLU A 145      51.649  94.047  31.721  1.00 53.43           C  
ATOM    938  OE1 GLU A 145      51.858  95.273  31.882  1.00 54.78           O  
ATOM    939  OE2 GLU A 145      52.219  93.375  30.826  1.00 54.09           O  
ATOM    940  N   GLU A 146      48.551  89.650  31.022  1.00 46.54           N  
ATOM    941  CA  GLU A 146      48.483  88.401  30.268  1.00 46.30           C  
ATOM    942  C   GLU A 146      48.262  87.153  31.129  1.00 46.09           C  
ATOM    943  O   GLU A 146      48.990  86.167  30.991  1.00 45.92           O  
ATOM    944  CB  GLU A 146      49.784  88.209  29.479  1.00 46.61           C  
ATOM    945  CG  GLU A 146      50.122  89.326  28.483  1.00 47.46           C  
ATOM    946  CD  GLU A 146      49.050  89.512  27.426  1.00 48.04           C  
ATOM    947  OE1 GLU A 146      48.596  88.504  26.840  1.00 47.81           O  
ATOM    948  OE2 GLU A 146      48.666  90.674  27.172  1.00 49.58           O  
ATOM    949  N   ARG A 147      47.261  87.172  31.998  1.00 45.12           N  
ATOM    950  CA  ARG A 147      47.043  86.014  32.852  1.00 45.18           C  
ATOM    951  C   ARG A 147      46.371  84.814  32.191  1.00 43.72           C  
ATOM    952  O   ARG A 147      45.661  84.929  31.190  1.00 43.27           O  
ATOM    953  CB  ARG A 147      46.255  86.426  34.087  1.00 46.23           C  
ATOM    954  CG  ARG A 147      45.177  87.406  33.786  1.00 48.78           C  
ATOM    955  CD  ARG A 147      44.375  87.725  35.019  1.00 50.60           C  
ATOM    956  NE  ARG A 147      45.214  87.926  36.189  1.00 51.96           N  
ATOM    957  CZ  ARG A 147      44.789  88.541  37.285  1.00 53.48           C  
ATOM    958  NH1 ARG A 147      43.541  89.002  37.324  1.00 53.93           N  
ATOM    959  NH2 ARG A 147      45.596  88.693  38.336  1.00 54.15           N  
ATOM    960  N   ILE A 148      46.622  83.647  32.766  1.00 42.30           N  
ATOM    961  CA  ILE A 148      46.032  82.415  32.275  1.00 41.19           C  
ATOM    962  C   ILE A 148      44.511  82.598  32.318  1.00 40.13           C  
ATOM    963  O   ILE A 148      43.969  83.129  33.278  1.00 39.04           O  
ATOM    964  CB  ILE A 148      46.481  81.233  33.169  1.00 40.91           C  
ATOM    965  CG1 ILE A 148      48.012  81.155  33.157  1.00 40.55           C  
ATOM    966  CG2 ILE A 148      45.869  79.940  32.676  1.00 40.68           C  
ATOM    967  CD1 ILE A 148      48.606  80.107  34.086  1.00 41.71           C  
ATOM    968  N   PRO A 149      43.809  82.179  31.259  1.00 40.03           N  
ATOM    969  CA  PRO A 149      42.353  82.288  31.141  1.00 40.00           C  
ATOM    970  C   PRO A 149      41.615  81.478  32.196  1.00 40.06           C  
ATOM    971  O   PRO A 149      42.189  80.587  32.825  1.00 39.46           O  
ATOM    972  CB  PRO A 149      42.072  81.726  29.748  1.00 40.90           C  
ATOM    973  CG  PRO A 149      43.355  81.883  29.021  1.00 41.73           C  
ATOM    974  CD  PRO A 149      44.374  81.542  30.063  1.00 41.26           C  
ATOM    975  N   ASN A 150      40.342  81.798  32.392  1.00 39.64           N  
ATOM    976  CA  ASN A 150      39.516  81.044  33.326  1.00 39.99           C  
ATOM    977  C   ASN A 150      39.074  79.782  32.585  1.00 38.09           C  
ATOM    978  O   ASN A 150      39.197  79.709  31.361  1.00 37.31           O  
ATOM    979  CB  ASN A 150      38.310  81.878  33.766  1.00 43.01           C  
ATOM    980  CG  ASN A 150      38.673  82.848  34.866  1.00 46.85           C  
ATOM    981  OD1 ASN A 150      38.898  82.444  36.000  1.00 47.18           O  
ATOM    982  ND2 ASN A 150      38.790  84.127  34.537  1.00 51.55           N  
ATOM    983  N   ASN A 151      38.582  78.788  33.313  1.00 36.01           N  
ATOM    984  CA  ASN A 151      38.158  77.539  32.676  1.00 35.14           C  
ATOM    985  C   ASN A 151      39.311  76.832  31.956  1.00 33.45           C  
ATOM    986  O   ASN A 151      39.102  76.136  30.963  1.00 32.91           O  
ATOM    987  CB  ASN A 151      37.024  77.804  31.690  1.00 36.36           C  
ATOM    988  CG  ASN A 151      35.857  78.516  32.342  1.00 38.10           C  
ATOM    989  OD1 ASN A 151      35.192  77.966  33.229  1.00 38.46           O  
ATOM    990  ND2 ASN A 151      35.613  79.759  31.923  1.00 38.44           N  
ATOM    991  N   THR A 152      40.527  77.019  32.460  1.00 32.54           N  
ATOM    992  CA  THR A 152      41.705  76.369  31.889  1.00 31.66           C  
ATOM    993  C   THR A 152      41.653  74.878  32.240  1.00 30.93           C  
ATOM    994  O   THR A 152      41.381  74.524  33.378  1.00 30.85           O  
ATOM    995  CB  THR A 152      42.974  77.022  32.434  1.00 32.29           C  
ATOM    996  OG1 THR A 152      43.157  78.275  31.757  1.00 33.42           O  
ATOM    997  CG2 THR A 152      44.213  76.112  32.229  1.00 32.63           C  
ATOM    998  N   GLN A 153      41.915  74.021  31.256  1.00 29.50           N  
ATOM    999  CA  GLN A 153      41.828  72.576  31.434  1.00 28.91           C  
ATOM   1000  C   GLN A 153      43.063  71.884  31.985  1.00 29.30           C  
ATOM   1001  O   GLN A 153      42.972  70.840  32.642  1.00 28.14           O  
ATOM   1002  CB  GLN A 153      41.406  71.951  30.104  1.00 29.09           C  
ATOM   1003  CG  GLN A 153      40.026  72.457  29.652  1.00 29.37           C  
ATOM   1004  CD  GLN A 153      39.809  72.307  28.165  1.00 30.38           C  
ATOM   1005  OE1 GLN A 153      40.533  72.908  27.361  1.00 29.56           O  
ATOM   1006  NE2 GLN A 153      38.809  71.501  27.779  1.00 28.83           N  
ATOM   1007  N   TRP A 154      44.225  72.463  31.730  1.00 28.93           N  
ATOM   1008  CA  TRP A 154      45.457  71.877  32.227  1.00 29.00           C  
ATOM   1009  C   TRP A 154      46.573  72.894  32.128  1.00 28.53           C  
ATOM   1010  O   TRP A 154      46.604  73.688  31.200  1.00 27.09           O  
ATOM   1011  CB  TRP A 154      45.827  70.642  31.408  1.00 28.38           C  
ATOM   1012  CG  TRP A 154      47.106  70.022  31.881  1.00 30.07           C  
ATOM   1013  CD1 TRP A 154      48.319  70.036  31.243  1.00 29.97           C  
ATOM   1014  CD2 TRP A 154      47.318  69.354  33.131  1.00 30.23           C  
ATOM   1015  NE1 TRP A 154      49.277  69.422  32.028  1.00 31.01           N  
ATOM   1016  CE2 TRP A 154      48.687  68.995  33.190  1.00 30.86           C  
ATOM   1017  CE3 TRP A 154      46.487  69.025  34.208  1.00 31.03           C  
ATOM   1018  CZ2 TRP A 154      49.235  68.327  34.286  1.00 30.63           C  
ATOM   1019  CZ3 TRP A 154      47.036  68.357  35.297  1.00 30.86           C  
ATOM   1020  CH2 TRP A 154      48.395  68.019  35.326  1.00 30.77           C  
ATOM   1021  N   VAL A 155      47.485  72.865  33.089  1.00 29.28           N  
ATOM   1022  CA  VAL A 155      48.619  73.779  33.076  1.00 29.37           C  
ATOM   1023  C   VAL A 155      49.802  73.097  33.738  1.00 30.14           C  
ATOM   1024  O   VAL A 155      49.637  72.308  34.676  1.00 29.54           O  
ATOM   1025  CB  VAL A 155      48.290  75.129  33.809  1.00 30.24           C  
ATOM   1026  CG1 VAL A 155      47.698  74.857  35.169  1.00 31.21           C  
ATOM   1027  CG2 VAL A 155      49.564  75.975  33.967  1.00 29.96           C  
ATOM   1028  N   THR A 156      50.998  73.361  33.217  1.00 30.33           N  
ATOM   1029  CA  THR A 156      52.205  72.787  33.786  1.00 30.81           C  
ATOM   1030  C   THR A 156      53.440  73.614  33.479  1.00 30.89           C  
ATOM   1031  O   THR A 156      53.600  74.127  32.373  1.00 32.18           O  
ATOM   1032  CB  THR A 156      52.469  71.350  33.268  1.00 31.32           C  
ATOM   1033  OG1 THR A 156      53.719  70.879  33.796  1.00 32.73           O  
ATOM   1034  CG2 THR A 156      52.543  71.314  31.766  1.00 30.58           C  
ATOM   1035  N   TRP A 157      54.304  73.742  34.474  1.00 30.70           N  
ATOM   1036  CA  TRP A 157      55.562  74.453  34.321  1.00 31.28           C  
ATOM   1037  C   TRP A 157      56.445  73.529  33.486  1.00 31.77           C  
ATOM   1038  O   TRP A 157      56.195  72.322  33.435  1.00 30.45           O  
ATOM   1039  CB  TRP A 157      56.243  74.641  35.680  1.00 31.63           C  
ATOM   1040  CG  TRP A 157      55.609  75.635  36.595  1.00 32.99           C  
ATOM   1041  CD1 TRP A 157      54.935  75.370  37.755  1.00 32.89           C  
ATOM   1042  CD2 TRP A 157      55.612  77.064  36.451  1.00 33.16           C  
ATOM   1043  NE1 TRP A 157      54.522  76.540  38.341  1.00 33.06           N  
ATOM   1044  CE2 TRP A 157      54.922  77.595  37.563  1.00 33.95           C  
ATOM   1045  CE3 TRP A 157      56.133  77.947  35.492  1.00 33.85           C  
ATOM   1046  CZ2 TRP A 157      54.736  78.980  37.742  1.00 34.56           C  
ATOM   1047  CZ3 TRP A 157      55.947  79.320  35.673  1.00 34.13           C  
ATOM   1048  CH2 TRP A 157      55.257  79.821  36.788  1.00 34.19           C  
ATOM   1049  N   SER A 158      57.457  74.094  32.827  1.00 31.24           N  
ATOM   1050  CA  SER A 158      58.413  73.299  32.070  1.00 31.67           C  
ATOM   1051  C   SER A 158      59.208  72.628  33.197  1.00 32.22           C  
ATOM   1052  O   SER A 158      59.141  73.066  34.343  1.00 33.77           O  
ATOM   1053  CB  SER A 158      59.320  74.215  31.243  1.00 31.50           C  
ATOM   1054  OG  SER A 158      59.828  75.271  32.041  1.00 31.59           O  
ATOM   1055  N   PRO A 159      59.957  71.564  32.902  1.00 32.94           N  
ATOM   1056  CA  PRO A 159      60.719  70.902  33.974  1.00 33.79           C  
ATOM   1057  C   PRO A 159      61.872  71.709  34.589  1.00 34.67           C  
ATOM   1058  O   PRO A 159      62.276  71.468  35.721  1.00 34.90           O  
ATOM   1059  CB  PRO A 159      61.165  69.586  33.323  1.00 33.49           C  
ATOM   1060  CG  PRO A 159      61.226  69.916  31.857  1.00 34.57           C  
ATOM   1061  CD  PRO A 159      60.029  70.814  31.636  1.00 33.08           C  
ATOM   1062  N   VAL A 160      62.386  72.675  33.844  1.00 35.38           N  
ATOM   1063  CA  VAL A 160      63.466  73.530  34.320  1.00 36.34           C  
ATOM   1064  C   VAL A 160      63.017  74.960  34.026  1.00 36.85           C  
ATOM   1065  O   VAL A 160      62.228  75.176  33.109  1.00 37.13           O  
ATOM   1066  CB  VAL A 160      64.775  73.217  33.552  1.00 37.00           C  
ATOM   1067  CG1 VAL A 160      65.778  74.360  33.701  1.00 38.00           C  
ATOM   1068  CG2 VAL A 160      65.367  71.884  34.071  1.00 36.96           C  
ATOM   1069  N   GLY A 161      63.483  75.925  34.816  1.00 36.88           N  
ATOM   1070  CA  GLY A 161      63.111  77.312  34.568  1.00 36.07           C  
ATOM   1071  C   GLY A 161      61.700  77.703  34.968  1.00 35.20           C  
ATOM   1072  O   GLY A 161      61.248  77.363  36.055  1.00 35.14           O  
ATOM   1073  N   HIS A 162      61.002  78.434  34.102  1.00 34.31           N  
ATOM   1074  CA  HIS A 162      59.644  78.856  34.423  1.00 33.69           C  
ATOM   1075  C   HIS A 162      58.721  79.079  33.233  1.00 32.07           C  
ATOM   1076  O   HIS A 162      57.889  79.972  33.274  1.00 32.21           O  
ATOM   1077  CB  HIS A 162      59.669  80.126  35.279  1.00 35.13           C  
ATOM   1078  CG  HIS A 162      60.507  81.221  34.697  1.00 36.41           C  
ATOM   1079  ND1 HIS A 162      61.739  81.564  35.206  1.00 36.94           N  
ATOM   1080  CD2 HIS A 162      60.307  82.017  33.620  1.00 36.17           C  
ATOM   1081  CE1 HIS A 162      62.264  82.528  34.468  1.00 37.34           C  
ATOM   1082  NE2 HIS A 162      61.414  82.821  33.500  1.00 36.77           N  
ATOM   1083  N   LYS A 163      58.877  78.294  32.171  1.00 31.51           N  
ATOM   1084  CA  LYS A 163      57.969  78.414  31.039  1.00 31.77           C  
ATOM   1085  C   LYS A 163      56.702  77.707  31.505  1.00 31.63           C  
ATOM   1086  O   LYS A 163      56.749  76.906  32.441  1.00 31.07           O  
ATOM   1087  CB  LYS A 163      58.483  77.682  29.801  1.00 31.80           C  
ATOM   1088  CG  LYS A 163      59.743  78.244  29.172  1.00 32.58           C  
ATOM   1089  CD  LYS A 163      60.187  77.355  28.017  1.00 32.99           C  
ATOM   1090  CE  LYS A 163      61.502  77.832  27.387  1.00 33.27           C  
ATOM   1091  NZ  LYS A 163      61.855  76.950  26.237  1.00 35.36           N  
ATOM   1092  N   LEU A 164      55.587  78.017  30.852  1.00 31.50           N  
ATOM   1093  CA  LEU A 164      54.283  77.425  31.151  1.00 31.59           C  
ATOM   1094  C   LEU A 164      53.612  76.963  29.875  1.00 32.02           C  
ATOM   1095  O   LEU A 164      53.760  77.588  28.816  1.00 31.53           O  
ATOM   1096  CB  LEU A 164      53.344  78.455  31.780  1.00 31.71           C  
ATOM   1097  CG  LEU A 164      53.468  78.827  33.244  1.00 32.75           C  
ATOM   1098  CD1 LEU A 164      52.801  80.167  33.460  1.00 32.27           C  
ATOM   1099  CD2 LEU A 164      52.820  77.730  34.111  1.00 31.79           C  
ATOM   1100  N   ALA A 165      52.858  75.874  29.981  1.00 31.16           N  
ATOM   1101  CA  ALA A 165      52.085  75.367  28.854  1.00 30.64           C  
ATOM   1102  C   ALA A 165      50.700  75.087  29.440  1.00 31.13           C  
ATOM   1103  O   ALA A 165      50.591  74.466  30.505  1.00 31.64           O  
ATOM   1104  CB  ALA A 165      52.702  74.085  28.301  1.00 30.21           C  
ATOM   1105  N   TYR A 166      49.646  75.572  28.790  1.00 30.16           N  
ATOM   1106  CA  TYR A 166      48.308  75.305  29.281  1.00 29.45           C  
ATOM   1107  C   TYR A 166      47.364  75.033  28.129  1.00 29.07           C  
ATOM   1108  O   TYR A 166      47.620  75.402  26.986  1.00 29.00           O  
ATOM   1109  CB  TYR A 166      47.769  76.450  30.172  1.00 30.48           C  
ATOM   1110  CG  TYR A 166      47.614  77.802  29.496  1.00 32.65           C  
ATOM   1111  CD1 TYR A 166      48.661  78.730  29.493  1.00 33.84           C  
ATOM   1112  CD2 TYR A 166      46.431  78.147  28.844  1.00 32.97           C  
ATOM   1113  CE1 TYR A 166      48.532  79.968  28.854  1.00 33.97           C  
ATOM   1114  CE2 TYR A 166      46.289  79.380  28.199  1.00 34.05           C  
ATOM   1115  CZ  TYR A 166      47.349  80.286  28.210  1.00 34.61           C  
ATOM   1116  OH  TYR A 166      47.220  81.504  27.574  1.00 35.91           O  
ATOM   1117  N   VAL A 167      46.277  74.350  28.439  1.00 28.30           N  
ATOM   1118  CA  VAL A 167      45.278  74.006  27.452  1.00 28.11           C  
ATOM   1119  C   VAL A 167      44.007  74.732  27.843  1.00 29.22           C  
ATOM   1120  O   VAL A 167      43.599  74.691  28.996  1.00 29.38           O  
ATOM   1121  CB  VAL A 167      45.020  72.497  27.447  1.00 27.94           C  
ATOM   1122  CG1 VAL A 167      43.882  72.176  26.514  1.00 27.51           C  
ATOM   1123  CG2 VAL A 167      46.293  71.762  27.042  1.00 25.95           C  
ATOM   1124  N   TRP A 168      43.384  75.388  26.872  1.00 30.37           N  
ATOM   1125  CA  TRP A 168      42.159  76.144  27.110  1.00 31.39           C  
ATOM   1126  C   TRP A 168      41.283  75.981  25.875  1.00 30.87           C  
ATOM   1127  O   TRP A 168      41.743  76.182  24.744  1.00 30.93           O  
ATOM   1128  CB  TRP A 168      42.517  77.615  27.358  1.00 33.21           C  
ATOM   1129  CG  TRP A 168      41.352  78.508  27.545  1.00 34.59           C  
ATOM   1130  CD1 TRP A 168      40.548  78.595  28.647  1.00 34.53           C  
ATOM   1131  CD2 TRP A 168      40.872  79.478  26.613  1.00 35.44           C  
ATOM   1132  NE1 TRP A 168      39.591  79.567  28.457  1.00 35.61           N  
ATOM   1133  CE2 TRP A 168      39.765  80.122  27.214  1.00 36.20           C  
ATOM   1134  CE3 TRP A 168      41.266  79.866  25.323  1.00 36.04           C  
ATOM   1135  CZ2 TRP A 168      39.051  81.146  26.572  1.00 36.31           C  
ATOM   1136  CZ3 TRP A 168      40.554  80.887  24.682  1.00 36.88           C  
ATOM   1137  CH2 TRP A 168      39.456  81.510  25.311  1.00 37.00           C  
ATOM   1138  N   ASN A 169      40.027  75.603  26.084  1.00 30.08           N  
ATOM   1139  CA  ASN A 169      39.112  75.364  24.971  1.00 31.34           C  
ATOM   1140  C   ASN A 169      39.707  74.340  24.007  1.00 30.93           C  
ATOM   1141  O   ASN A 169      39.580  74.469  22.791  1.00 30.45           O  
ATOM   1142  CB  ASN A 169      38.803  76.669  24.222  1.00 32.21           C  
ATOM   1143  CG  ASN A 169      37.908  77.597  25.025  1.00 34.98           C  
ATOM   1144  OD1 ASN A 169      37.813  78.795  24.742  1.00 38.10           O  
ATOM   1145  ND2 ASN A 169      37.243  77.048  26.030  1.00 34.76           N  
ATOM   1146  N   ASN A 170      40.374  73.333  24.566  1.00 29.89           N  
ATOM   1147  CA  ASN A 170      40.979  72.244  23.791  1.00 29.79           C  
ATOM   1148  C   ASN A 170      42.189  72.592  22.915  1.00 29.67           C  
ATOM   1149  O   ASN A 170      42.546  71.819  22.030  1.00 29.24           O  
ATOM   1150  CB  ASN A 170      39.922  71.559  22.919  1.00 29.14           C  
ATOM   1151  CG  ASN A 170      38.891  70.793  23.740  1.00 28.98           C  
ATOM   1152  OD1 ASN A 170      38.419  69.730  23.334  1.00 30.62           O  
ATOM   1153  ND2 ASN A 170      38.531  71.336  24.875  1.00 26.48           N  
ATOM   1154  N   ASP A 171      42.810  73.746  23.153  1.00 29.92           N  
ATOM   1155  CA  ASP A 171      43.984  74.149  22.386  1.00 30.45           C  
ATOM   1156  C   ASP A 171      45.161  74.424  23.294  1.00 29.55           C  
ATOM   1157  O   ASP A 171      44.987  74.833  24.430  1.00 30.17           O  
ATOM   1158  CB  ASP A 171      43.694  75.396  21.542  1.00 31.25           C  
ATOM   1159  CG  ASP A 171      43.037  75.061  20.215  1.00 32.07           C  
ATOM   1160  OD1 ASP A 171      42.141  75.815  19.799  1.00 32.85           O  
ATOM   1161  OD2 ASP A 171      43.425  74.056  19.580  1.00 33.22           O  
ATOM   1162  N   ILE A 172      46.366  74.220  22.775  1.00 29.66           N  
ATOM   1163  CA  ILE A 172      47.579  74.435  23.556  1.00 29.48           C  
ATOM   1164  C   ILE A 172      48.170  75.845  23.429  1.00 30.32           C  
ATOM   1165  O   ILE A 172      48.218  76.391  22.331  1.00 30.80           O  
ATOM   1166  CB  ILE A 172      48.655  73.423  23.130  1.00 29.22           C  
ATOM   1167  CG1 ILE A 172      48.155  71.989  23.384  1.00 28.38           C  
ATOM   1168  CG2 ILE A 172      49.947  73.693  23.894  1.00 29.59           C  
ATOM   1169  CD1 ILE A 172      49.014  70.892  22.741  1.00 25.90           C  
ATOM   1170  N   TYR A 173      48.592  76.423  24.556  1.00 30.10           N  
ATOM   1171  CA  TYR A 173      49.229  77.744  24.603  1.00 31.60           C  
ATOM   1172  C   TYR A 173      50.514  77.625  25.427  1.00 32.12           C  
ATOM   1173  O   TYR A 173      50.579  76.833  26.369  1.00 30.78           O  
ATOM   1174  CB  TYR A 173      48.344  78.800  25.288  1.00 30.85           C  
ATOM   1175  CG  TYR A 173      47.051  79.097  24.582  1.00 32.07           C  
ATOM   1176  CD1 TYR A 173      45.953  78.236  24.704  1.00 31.55           C  
ATOM   1177  CD2 TYR A 173      46.918  80.233  23.771  1.00 31.75           C  
ATOM   1178  CE1 TYR A 173      44.752  78.489  24.038  1.00 32.53           C  
ATOM   1179  CE2 TYR A 173      45.717  80.499  23.101  1.00 32.16           C  
ATOM   1180  CZ  TYR A 173      44.642  79.625  23.235  1.00 32.30           C  
ATOM   1181  OH  TYR A 173      43.466  79.875  22.573  1.00 30.50           O  
ATOM   1182  N   VAL A 174      51.522  78.422  25.074  1.00 31.80           N  
ATOM   1183  CA  VAL A 174      52.792  78.435  25.786  1.00 31.98           C  
ATOM   1184  C   VAL A 174      53.205  79.853  26.171  1.00 33.43           C  
ATOM   1185  O   VAL A 174      53.111  80.772  25.351  1.00 34.41           O  
ATOM   1186  CB  VAL A 174      53.922  77.847  24.925  1.00 31.73           C  
ATOM   1187  CG1 VAL A 174      55.275  78.128  25.587  1.00 31.30           C  
ATOM   1188  CG2 VAL A 174      53.725  76.344  24.748  1.00 30.69           C  
ATOM   1189  N   LYS A 175      53.649  80.024  27.411  1.00 33.99           N  
ATOM   1190  CA  LYS A 175      54.135  81.305  27.920  1.00 35.71           C  
ATOM   1191  C   LYS A 175      55.608  81.176  28.322  1.00 36.56           C  
ATOM   1192  O   LYS A 175      55.950  80.396  29.216  1.00 35.75           O  
ATOM   1193  CB  LYS A 175      53.326  81.760  29.135  1.00 36.22           C  
ATOM   1194  CG  LYS A 175      52.074  82.530  28.786  1.00 37.97           C  
ATOM   1195  CD  LYS A 175      51.165  82.637  29.988  1.00 39.95           C  
ATOM   1196  CE  LYS A 175      51.716  83.566  31.028  1.00 41.18           C  
ATOM   1197  NZ  LYS A 175      51.449  84.988  30.653  1.00 43.57           N  
ATOM   1198  N   ILE A 176      56.477  81.939  27.661  1.00 36.83           N  
ATOM   1199  CA  ILE A 176      57.903  81.906  27.961  1.00 37.54           C  
ATOM   1200  C   ILE A 176      58.199  82.604  29.275  1.00 37.98           C  
ATOM   1201  O   ILE A 176      59.115  82.221  30.002  1.00 38.34           O  
ATOM   1202  CB  ILE A 176      58.709  82.579  26.852  1.00 38.35           C  
ATOM   1203  CG1 ILE A 176      58.417  81.882  25.527  1.00 39.05           C  
ATOM   1204  CG2 ILE A 176      60.195  82.532  27.177  1.00 39.04           C  
ATOM   1205  CD1 ILE A 176      58.730  80.386  25.520  1.00 40.10           C  
ATOM   1206  N   GLU A 177      57.417  83.633  29.579  1.00 38.69           N  
ATOM   1207  CA  GLU A 177      57.568  84.386  30.815  1.00 39.89           C  
ATOM   1208  C   GLU A 177      56.165  84.529  31.352  1.00 39.87           C  
ATOM   1209  O   GLU A 177      55.232  84.754  30.584  1.00 39.93           O  
ATOM   1210  CB  GLU A 177      58.127  85.786  30.561  1.00 41.65           C  
ATOM   1211  CG  GLU A 177      59.437  85.827  29.822  1.00 44.62           C  
ATOM   1212  CD  GLU A 177      60.509  85.020  30.506  1.00 46.68           C  
ATOM   1213  OE1 GLU A 177      60.548  85.002  31.758  1.00 48.36           O  
ATOM   1214  OE2 GLU A 177      61.324  84.409  29.789  1.00 48.69           O  
ATOM   1215  N   PRO A 178      55.998  84.425  32.676  1.00 39.99           N  
ATOM   1216  CA  PRO A 178      54.689  84.534  33.330  1.00 40.79           C  
ATOM   1217  C   PRO A 178      53.903  85.794  32.978  1.00 41.76           C  
ATOM   1218  O   PRO A 178      52.678  85.757  32.885  1.00 42.25           O  
ATOM   1219  CB  PRO A 178      55.042  84.480  34.815  1.00 40.65           C  
ATOM   1220  CG  PRO A 178      56.288  83.645  34.839  1.00 40.46           C  
ATOM   1221  CD  PRO A 178      57.061  84.194  33.668  1.00 39.81           C  
ATOM   1222  N   ASN A 179      54.601  86.906  32.767  1.00 42.40           N  
ATOM   1223  CA  ASN A 179      53.915  88.159  32.464  1.00 43.35           C  
ATOM   1224  C   ASN A 179      53.791  88.485  30.983  1.00 43.28           C  
ATOM   1225  O   ASN A 179      53.178  89.496  30.636  1.00 44.49           O  
ATOM   1226  CB  ASN A 179      54.623  89.324  33.157  1.00 43.90           C  
ATOM   1227  CG  ASN A 179      55.846  89.776  32.399  1.00 45.17           C  
ATOM   1228  OD1 ASN A 179      55.812  90.777  31.677  1.00 47.25           O  
ATOM   1229  ND2 ASN A 179      56.934  89.030  32.535  1.00 45.09           N  
ATOM   1230  N   LEU A 180      54.366  87.655  30.113  1.00 42.72           N  
ATOM   1231  CA  LEU A 180      54.295  87.899  28.675  1.00 41.81           C  
ATOM   1232  C   LEU A 180      53.150  87.157  27.988  1.00 42.15           C  
ATOM   1233  O   LEU A 180      52.682  86.118  28.465  1.00 41.93           O  
ATOM   1234  CB  LEU A 180      55.622  87.532  27.998  1.00 41.27           C  
ATOM   1235  CG  LEU A 180      56.823  88.396  28.396  1.00 41.89           C  
ATOM   1236  CD1 LEU A 180      58.015  88.070  27.514  1.00 41.43           C  
ATOM   1237  CD2 LEU A 180      56.451  89.874  28.251  1.00 41.73           C  
ATOM   1238  N   PRO A 181      52.672  87.694  26.854  1.00 41.81           N  
ATOM   1239  CA  PRO A 181      51.574  87.052  26.124  1.00 41.61           C  
ATOM   1240  C   PRO A 181      51.918  85.638  25.677  1.00 40.98           C  
ATOM   1241  O   PRO A 181      53.069  85.327  25.381  1.00 40.29           O  
ATOM   1242  CB  PRO A 181      51.328  88.002  24.946  1.00 41.86           C  
ATOM   1243  CG  PRO A 181      52.658  88.702  24.772  1.00 42.13           C  
ATOM   1244  CD  PRO A 181      53.095  88.938  26.185  1.00 42.11           C  
ATOM   1245  N   SER A 182      50.908  84.780  25.628  1.00 40.67           N  
ATOM   1246  CA  SER A 182      51.129  83.399  25.235  1.00 40.25           C  
ATOM   1247  C   SER A 182      51.066  83.189  23.731  1.00 39.68           C  
ATOM   1248  O   SER A 182      50.442  83.964  23.003  1.00 38.88           O  
ATOM   1249  CB  SER A 182      50.107  82.495  25.934  1.00 40.89           C  
ATOM   1250  OG  SER A 182      48.789  82.890  25.623  1.00 42.11           O  
ATOM   1251  N   TYR A 183      51.745  82.140  23.271  1.00 38.46           N  
ATOM   1252  CA  TYR A 183      51.759  81.771  21.866  1.00 37.55           C  
ATOM   1253  C   TYR A 183      50.747  80.647  21.678  1.00 37.89           C  
ATOM   1254  O   TYR A 183      50.803  79.636  22.386  1.00 37.95           O  
ATOM   1255  CB  TYR A 183      53.137  81.251  21.456  1.00 37.51           C  
ATOM   1256  CG  TYR A 183      54.267  82.223  21.668  1.00 38.40           C  
ATOM   1257  CD1 TYR A 183      54.679  83.092  20.644  1.00 39.11           C  
ATOM   1258  CD2 TYR A 183      54.923  82.282  22.889  1.00 37.66           C  
ATOM   1259  CE1 TYR A 183      55.734  83.999  20.850  1.00 39.78           C  
ATOM   1260  CE2 TYR A 183      55.967  83.177  23.108  1.00 40.00           C  
ATOM   1261  CZ  TYR A 183      56.370  84.032  22.089  1.00 40.33           C  
ATOM   1262  OH  TYR A 183      57.407  84.911  22.331  1.00 41.14           O  
ATOM   1263  N   ARG A 184      49.826  80.817  20.740  1.00 36.84           N  
ATOM   1264  CA  ARG A 184      48.835  79.788  20.457  1.00 36.56           C  
ATOM   1265  C   ARG A 184      49.572  78.709  19.695  1.00 36.36           C  
ATOM   1266  O   ARG A 184      50.159  78.999  18.646  1.00 35.52           O  
ATOM   1267  CB  ARG A 184      47.737  80.328  19.546  1.00 37.65           C  
ATOM   1268  CG  ARG A 184      46.357  80.258  20.123  1.00 39.91           C  
ATOM   1269  CD  ARG A 184      45.385  79.409  19.337  1.00 40.28           C  
ATOM   1270  NE  ARG A 184      44.105  80.094  19.372  1.00 42.82           N  
ATOM   1271  CZ  ARG A 184      42.916  79.589  19.050  1.00 42.61           C  
ATOM   1272  NH1 ARG A 184      42.763  78.337  18.649  1.00 41.39           N  
ATOM   1273  NH2 ARG A 184      41.869  80.385  19.110  1.00 42.20           N  
ATOM   1274  N   ILE A 185      49.545  77.476  20.199  1.00 34.74           N  
ATOM   1275  CA  ILE A 185      50.227  76.378  19.518  1.00 33.32           C  
ATOM   1276  C   ILE A 185      49.307  75.616  18.571  1.00 33.04           C  
ATOM   1277  O   ILE A 185      49.745  75.184  17.504  1.00 33.24           O  
ATOM   1278  CB  ILE A 185      50.838  75.363  20.524  1.00 32.56           C  
ATOM   1279  CG1 ILE A 185      51.822  76.066  21.452  1.00 32.28           C  
ATOM   1280  CG2 ILE A 185      51.552  74.242  19.777  1.00 32.13           C  
ATOM   1281  CD1 ILE A 185      53.000  76.722  20.720  1.00 32.01           C  
ATOM   1282  N   THR A 186      48.042  75.436  18.956  1.00 32.27           N  
ATOM   1283  CA  THR A 186      47.087  74.712  18.113  1.00 31.79           C  
ATOM   1284  C   THR A 186      45.821  75.538  17.911  1.00 32.11           C  
ATOM   1285  O   THR A 186      45.457  76.350  18.771  1.00 31.31           O  
ATOM   1286  CB  THR A 186      46.689  73.329  18.734  1.00 31.61           C  
ATOM   1287  OG1 THR A 186      46.044  73.540  19.993  1.00 30.57           O  
ATOM   1288  CG2 THR A 186      47.935  72.451  18.950  1.00 30.15           C  
ATOM   1289  N   TRP A 187      45.136  75.322  16.789  1.00 32.64           N  
ATOM   1290  CA  TRP A 187      43.917  76.086  16.498  1.00 34.32           C  
ATOM   1291  C   TRP A 187      42.738  75.194  16.128  1.00 34.13           C  
ATOM   1292  O   TRP A 187      41.673  75.684  15.755  1.00 33.71           O  
ATOM   1293  CB  TRP A 187      44.166  77.063  15.330  1.00 34.89           C  
ATOM   1294  CG  TRP A 187      45.299  78.022  15.543  1.00 36.23           C  
ATOM   1295  CD1 TRP A 187      46.629  77.740  15.531  1.00 36.35           C  
ATOM   1296  CD2 TRP A 187      45.188  79.434  15.787  1.00 37.45           C  
ATOM   1297  NE1 TRP A 187      47.362  78.892  15.753  1.00 37.23           N  
ATOM   1298  CE2 TRP A 187      46.500  79.943  15.915  1.00 36.74           C  
ATOM   1299  CE3 TRP A 187      44.102  80.315  15.911  1.00 37.63           C  
ATOM   1300  CZ2 TRP A 187      46.763  81.294  16.163  1.00 38.29           C  
ATOM   1301  CZ3 TRP A 187      44.361  81.663  16.156  1.00 38.93           C  
ATOM   1302  CH2 TRP A 187      45.688  82.137  16.281  1.00 39.04           C  
ATOM   1303  N   THR A 188      42.927  73.887  16.224  1.00 34.07           N  
ATOM   1304  CA  THR A 188      41.879  72.946  15.857  1.00 33.63           C  
ATOM   1305  C   THR A 188      40.990  72.482  17.015  1.00 33.44           C  
ATOM   1306  O   THR A 188      40.031  71.747  16.800  1.00 33.05           O  
ATOM   1307  CB  THR A 188      42.508  71.713  15.203  1.00 34.95           C  
ATOM   1308  OG1 THR A 188      43.645  71.311  15.980  1.00 35.23           O  
ATOM   1309  CG2 THR A 188      42.970  72.024  13.763  1.00 34.73           C  
ATOM   1310  N   GLY A 189      41.316  72.897  18.234  1.00 33.74           N  
ATOM   1311  CA  GLY A 189      40.537  72.488  19.392  1.00 34.27           C  
ATOM   1312  C   GLY A 189      39.046  72.696  19.220  1.00 34.98           C  
ATOM   1313  O   GLY A 189      38.607  73.772  18.801  1.00 33.99           O  
ATOM   1314  N   LYS A 190      38.254  71.678  19.551  1.00 34.53           N  
ATOM   1315  CA  LYS A 190      36.799  71.778  19.410  1.00 35.08           C  
ATOM   1316  C   LYS A 190      36.130  70.862  20.426  1.00 34.61           C  
ATOM   1317  O   LYS A 190      36.317  69.652  20.379  1.00 33.79           O  
ATOM   1318  CB  LYS A 190      36.391  71.374  17.991  1.00 36.90           C  
ATOM   1319  CG  LYS A 190      34.921  71.577  17.633  1.00 40.36           C  
ATOM   1320  CD  LYS A 190      34.721  71.296  16.128  1.00 42.79           C  
ATOM   1321  CE  LYS A 190      33.270  71.491  15.673  1.00 44.94           C  
ATOM   1322  NZ  LYS A 190      32.813  72.906  15.822  1.00 47.02           N  
ATOM   1323  N   GLU A 191      35.354  71.454  21.330  1.00 33.80           N  
ATOM   1324  CA  GLU A 191      34.660  70.722  22.390  1.00 34.00           C  
ATOM   1325  C   GLU A 191      34.047  69.405  21.926  1.00 32.60           C  
ATOM   1326  O   GLU A 191      33.321  69.364  20.943  1.00 31.45           O  
ATOM   1327  CB  GLU A 191      33.575  71.610  23.024  1.00 35.29           C  
ATOM   1328  CG  GLU A 191      32.756  70.890  24.077  1.00 37.93           C  
ATOM   1329  CD  GLU A 191      31.757  71.791  24.774  1.00 40.70           C  
ATOM   1330  OE1 GLU A 191      31.094  72.607  24.092  1.00 41.82           O  
ATOM   1331  OE2 GLU A 191      31.623  71.668  26.012  1.00 42.58           O  
ATOM   1332  N   ASP A 192      34.368  68.330  22.647  1.00 32.78           N  
ATOM   1333  CA  ASP A 192      33.885  66.975  22.360  1.00 32.50           C  
ATOM   1334  C   ASP A 192      34.296  66.390  21.012  1.00 32.33           C  
ATOM   1335  O   ASP A 192      33.761  65.360  20.614  1.00 32.14           O  
ATOM   1336  CB  ASP A 192      32.356  66.896  22.447  1.00 34.11           C  
ATOM   1337  CG  ASP A 192      31.820  67.226  23.832  1.00 35.86           C  
ATOM   1338  OD1 ASP A 192      32.490  66.909  24.847  1.00 35.75           O  
ATOM   1339  OD2 ASP A 192      30.706  67.787  23.903  1.00 36.63           O  
ATOM   1340  N   ILE A 193      35.228  67.030  20.307  1.00 31.43           N  
ATOM   1341  CA  ILE A 193      35.635  66.535  18.995  1.00 31.75           C  
ATOM   1342  C   ILE A 193      37.153  66.457  18.831  1.00 30.93           C  
ATOM   1343  O   ILE A 193      37.695  65.376  18.589  1.00 31.33           O  
ATOM   1344  CB  ILE A 193      35.069  67.430  17.855  1.00 32.65           C  
ATOM   1345  CG1 ILE A 193      33.540  67.513  17.956  1.00 33.87           C  
ATOM   1346  CG2 ILE A 193      35.468  66.854  16.493  1.00 31.48           C  
ATOM   1347  CD1 ILE A 193      32.818  66.233  17.557  1.00 35.66           C  
ATOM   1348  N   ILE A 194      37.821  67.605  18.933  1.00 29.90           N  
ATOM   1349  CA  ILE A 194      39.280  67.661  18.806  1.00 29.14           C  
ATOM   1350  C   ILE A 194      39.900  68.070  20.132  1.00 28.19           C  
ATOM   1351  O   ILE A 194      39.605  69.148  20.661  1.00 26.94           O  
ATOM   1352  CB  ILE A 194      39.735  68.689  17.716  1.00 29.15           C  
ATOM   1353  CG1 ILE A 194      39.152  68.310  16.356  1.00 28.97           C  
ATOM   1354  CG2 ILE A 194      41.245  68.769  17.673  1.00 28.72           C  
ATOM   1355  CD1 ILE A 194      39.540  66.946  15.850  1.00 29.42           C  
ATOM   1356  N   TYR A 195      40.764  67.202  20.658  1.00 27.75           N  
ATOM   1357  CA  TYR A 195      41.446  67.442  21.923  1.00 27.65           C  
ATOM   1358  C   TYR A 195      42.959  67.591  21.726  1.00 27.84           C  
ATOM   1359  O   TYR A 195      43.638  66.627  21.374  1.00 27.93           O  
ATOM   1360  CB  TYR A 195      41.202  66.278  22.904  1.00 28.21           C  
ATOM   1361  CG  TYR A 195      39.744  65.932  23.212  1.00 27.88           C  
ATOM   1362  CD1 TYR A 195      38.943  65.279  22.270  1.00 29.19           C  
ATOM   1363  CD2 TYR A 195      39.202  66.183  24.471  1.00 27.99           C  
ATOM   1364  CE1 TYR A 195      37.635  64.870  22.578  1.00 29.20           C  
ATOM   1365  CE2 TYR A 195      37.886  65.783  24.804  1.00 29.44           C  
ATOM   1366  CZ  TYR A 195      37.111  65.120  23.852  1.00 30.45           C  
ATOM   1367  OH  TYR A 195      35.842  64.670  24.185  1.00 31.01           O  
ATOM   1368  N   ASN A 196      43.484  68.797  21.950  1.00 28.16           N  
ATOM   1369  CA  ASN A 196      44.928  69.039  21.820  1.00 27.34           C  
ATOM   1370  C   ASN A 196      45.613  69.153  23.179  1.00 26.36           C  
ATOM   1371  O   ASN A 196      45.330  70.069  23.953  1.00 25.80           O  
ATOM   1372  CB  ASN A 196      45.213  70.333  21.034  1.00 26.96           C  
ATOM   1373  CG  ASN A 196      44.772  70.248  19.591  1.00 27.95           C  
ATOM   1374  OD1 ASN A 196      45.328  69.494  18.797  1.00 29.92           O  
ATOM   1375  ND2 ASN A 196      43.755  71.017  19.246  1.00 27.39           N  
ATOM   1376  N   GLY A 197      46.512  68.228  23.490  1.00 26.05           N  
ATOM   1377  CA  GLY A 197      47.209  68.350  24.756  1.00 25.88           C  
ATOM   1378  C   GLY A 197      46.458  67.862  25.996  1.00 25.62           C  
ATOM   1379  O   GLY A 197      46.985  67.964  27.115  1.00 24.04           O  
ATOM   1380  N   ILE A 198      45.227  67.385  25.804  1.00 25.36           N  
ATOM   1381  CA  ILE A 198      44.411  66.814  26.897  1.00 25.23           C  
ATOM   1382  C   ILE A 198      43.750  65.547  26.344  1.00 25.06           C  
ATOM   1383  O   ILE A 198      43.556  65.427  25.135  1.00 25.33           O  
ATOM   1384  CB  ILE A 198      43.295  67.764  27.411  1.00 25.11           C  
ATOM   1385  CG1 ILE A 198      42.447  68.289  26.236  1.00 25.48           C  
ATOM   1386  CG2 ILE A 198      43.909  68.882  28.256  1.00 26.30           C  
ATOM   1387  CD1 ILE A 198      41.237  69.106  26.689  1.00 25.04           C  
ATOM   1388  N   THR A 199      43.420  64.599  27.221  1.00 23.68           N  
ATOM   1389  CA  THR A 199      42.831  63.338  26.786  1.00 23.18           C  
ATOM   1390  C   THR A 199      41.314  63.404  26.727  1.00 23.39           C  
ATOM   1391  O   THR A 199      40.696  64.257  27.375  1.00 24.09           O  
ATOM   1392  CB  THR A 199      43.216  62.209  27.768  1.00 22.43           C  
ATOM   1393  OG1 THR A 199      42.840  62.616  29.094  1.00 22.04           O  
ATOM   1394  CG2 THR A 199      44.723  61.952  27.735  1.00 20.76           C  
ATOM   1395  N   ASP A 200      40.720  62.498  25.957  1.00 22.93           N  
ATOM   1396  CA  ASP A 200      39.272  62.420  25.862  1.00 23.36           C  
ATOM   1397  C   ASP A 200      38.876  61.479  27.002  1.00 23.43           C  
ATOM   1398  O   ASP A 200      39.759  61.022  27.749  1.00 21.44           O  
ATOM   1399  CB  ASP A 200      38.848  61.892  24.484  1.00 24.39           C  
ATOM   1400  CG  ASP A 200      39.106  60.410  24.298  1.00 26.13           C  
ATOM   1401  OD1 ASP A 200      39.980  59.838  24.981  1.00 26.19           O  
ATOM   1402  OD2 ASP A 200      38.419  59.827  23.433  1.00 27.48           O  
ATOM   1403  N   TRP A 201      37.588  61.188  27.153  1.00 22.62           N  
ATOM   1404  CA  TRP A 201      37.160  60.337  28.270  1.00 22.66           C  
ATOM   1405  C   TRP A 201      37.884  59.010  28.382  1.00 22.47           C  
ATOM   1406  O   TRP A 201      38.421  58.693  29.442  1.00 21.83           O  
ATOM   1407  CB  TRP A 201      35.643  60.038  28.230  1.00 21.64           C  
ATOM   1408  CG  TRP A 201      35.121  59.426  29.553  1.00 21.41           C  
ATOM   1409  CD1 TRP A 201      34.554  60.104  30.607  1.00 21.33           C  
ATOM   1410  CD2 TRP A 201      35.229  58.056  29.979  1.00 21.51           C  
ATOM   1411  NE1 TRP A 201      34.313  59.244  31.656  1.00 21.71           N  
ATOM   1412  CE2 TRP A 201      34.717  57.985  31.298  1.00 22.40           C  
ATOM   1413  CE3 TRP A 201      35.712  56.887  29.378  1.00 21.75           C  
ATOM   1414  CZ2 TRP A 201      34.679  56.786  32.023  1.00 21.45           C  
ATOM   1415  CZ3 TRP A 201      35.674  55.690  30.105  1.00 20.59           C  
ATOM   1416  CH2 TRP A 201      35.162  55.654  31.411  1.00 20.60           C  
ATOM   1417  N   VAL A 202      37.915  58.231  27.299  1.00 23.01           N  
ATOM   1418  CA  VAL A 202      38.534  56.903  27.387  1.00 22.14           C  
ATOM   1419  C   VAL A 202      40.051  56.927  27.608  1.00 22.54           C  
ATOM   1420  O   VAL A 202      40.595  56.123  28.393  1.00 21.20           O  
ATOM   1421  CB  VAL A 202      38.103  56.013  26.155  1.00 22.75           C  
ATOM   1422  CG1 VAL A 202      38.923  56.354  24.908  1.00 22.16           C  
ATOM   1423  CG2 VAL A 202      38.204  54.516  26.524  1.00 20.88           C  
ATOM   1424  N   TYR A 203      40.755  57.866  26.970  1.00 21.81           N  
ATOM   1425  CA  TYR A 203      42.199  57.934  27.171  1.00 21.48           C  
ATOM   1426  C   TYR A 203      42.521  58.406  28.583  1.00 21.49           C  
ATOM   1427  O   TYR A 203      43.517  57.978  29.172  1.00 21.63           O  
ATOM   1428  CB  TYR A 203      42.874  58.870  26.156  1.00 21.93           C  
ATOM   1429  CG  TYR A 203      43.376  58.157  24.905  1.00 23.11           C  
ATOM   1430  CD1 TYR A 203      42.566  58.019  23.774  1.00 22.11           C  
ATOM   1431  CD2 TYR A 203      44.672  57.650  24.852  1.00 22.90           C  
ATOM   1432  CE1 TYR A 203      43.050  57.393  22.610  1.00 23.50           C  
ATOM   1433  CE2 TYR A 203      45.163  57.029  23.700  1.00 24.56           C  
ATOM   1434  CZ  TYR A 203      44.352  56.909  22.588  1.00 24.72           C  
ATOM   1435  OH  TYR A 203      44.880  56.343  21.454  1.00 25.91           O  
ATOM   1436  N   GLU A 204      41.672  59.276  29.122  1.00 20.13           N  
ATOM   1437  CA  GLU A 204      41.854  59.782  30.479  1.00 21.05           C  
ATOM   1438  C   GLU A 204      41.709  58.631  31.501  1.00 21.58           C  
ATOM   1439  O   GLU A 204      42.558  58.444  32.374  1.00 20.74           O  
ATOM   1440  CB  GLU A 204      40.807  60.863  30.828  1.00 20.59           C  
ATOM   1441  CG  GLU A 204      40.820  61.170  32.341  1.00 21.33           C  
ATOM   1442  CD  GLU A 204      39.828  62.227  32.815  1.00 23.17           C  
ATOM   1443  OE1 GLU A 204      39.225  62.959  31.985  1.00 22.26           O  
ATOM   1444  OE2 GLU A 204      39.686  62.339  34.054  1.00 21.23           O  
ATOM   1445  N   GLU A 205      40.629  57.862  31.375  1.00 21.46           N  
ATOM   1446  CA  GLU A 205      40.353  56.771  32.317  1.00 22.45           C  
ATOM   1447  C   GLU A 205      41.221  55.517  32.197  1.00 22.48           C  
ATOM   1448  O   GLU A 205      41.751  54.999  33.197  1.00 23.18           O  
ATOM   1449  CB  GLU A 205      38.888  56.330  32.180  1.00 23.12           C  
ATOM   1450  CG  GLU A 205      38.544  55.025  32.950  1.00 22.44           C  
ATOM   1451  CD  GLU A 205      38.378  55.228  34.450  1.00 22.92           C  
ATOM   1452  OE1 GLU A 205      38.461  56.394  34.922  1.00 22.36           O  
ATOM   1453  OE2 GLU A 205      38.168  54.219  35.176  1.00 21.71           O  
ATOM   1454  N   GLU A 206      41.352  55.037  30.971  1.00 22.26           N  
ATOM   1455  CA  GLU A 206      42.028  53.782  30.696  1.00 23.33           C  
ATOM   1456  C   GLU A 206      43.470  53.718  30.208  1.00 24.10           C  
ATOM   1457  O   GLU A 206      44.084  52.667  30.331  1.00 24.60           O  
ATOM   1458  CB  GLU A 206      41.175  53.005  29.691  1.00 22.39           C  
ATOM   1459  CG  GLU A 206      39.708  53.063  29.991  1.00 23.44           C  
ATOM   1460  CD  GLU A 206      39.320  52.218  31.189  1.00 24.14           C  
ATOM   1461  OE1 GLU A 206      40.211  51.762  31.935  1.00 23.27           O  
ATOM   1462  OE2 GLU A 206      38.114  52.011  31.369  1.00 23.33           O  
ATOM   1463  N   VAL A 207      44.001  54.798  29.634  1.00 23.81           N  
ATOM   1464  CA  VAL A 207      45.367  54.755  29.097  1.00 23.96           C  
ATOM   1465  C   VAL A 207      46.381  55.568  29.896  1.00 24.85           C  
ATOM   1466  O   VAL A 207      47.323  55.014  30.472  1.00 24.71           O  
ATOM   1467  CB  VAL A 207      45.375  55.221  27.628  1.00 23.73           C  
ATOM   1468  CG1 VAL A 207      46.792  55.103  27.032  1.00 22.35           C  
ATOM   1469  CG2 VAL A 207      44.366  54.385  26.822  1.00 23.34           C  
ATOM   1470  N   PHE A 208      46.190  56.881  29.949  1.00 24.70           N  
ATOM   1471  CA  PHE A 208      47.109  57.734  30.693  1.00 24.69           C  
ATOM   1472  C   PHE A 208      46.775  57.998  32.156  1.00 25.61           C  
ATOM   1473  O   PHE A 208      47.621  58.524  32.875  1.00 25.31           O  
ATOM   1474  CB  PHE A 208      47.264  59.070  29.961  1.00 25.02           C  
ATOM   1475  CG  PHE A 208      47.919  58.935  28.633  1.00 25.70           C  
ATOM   1476  CD1 PHE A 208      49.283  58.680  28.544  1.00 27.18           C  
ATOM   1477  CD2 PHE A 208      47.173  58.998  27.466  1.00 26.96           C  
ATOM   1478  CE1 PHE A 208      49.888  58.485  27.299  1.00 28.09           C  
ATOM   1479  CE2 PHE A 208      47.770  58.805  26.216  1.00 28.35           C  
ATOM   1480  CZ  PHE A 208      49.126  58.547  26.132  1.00 28.91           C  
ATOM   1481  N   SER A 209      45.576  57.622  32.616  1.00 24.91           N  
ATOM   1482  CA  SER A 209      45.192  57.897  34.005  1.00 25.25           C  
ATOM   1483  C   SER A 209      45.537  59.356  34.312  1.00 24.54           C  
ATOM   1484  O   SER A 209      46.099  59.680  35.351  1.00 23.35           O  
ATOM   1485  CB  SER A 209      45.933  56.966  34.974  1.00 25.54           C  
ATOM   1486  OG  SER A 209      45.398  55.657  34.904  1.00 26.44           O  
ATOM   1487  N   ALA A 210      45.194  60.236  33.376  1.00 24.23           N  
ATOM   1488  CA  ALA A 210      45.474  61.657  33.531  1.00 23.52           C  
ATOM   1489  C   ALA A 210      44.754  62.412  32.416  1.00 22.71           C  
ATOM   1490  O   ALA A 210      44.440  61.840  31.387  1.00 22.02           O  
ATOM   1491  CB  ALA A 210      47.000  61.908  33.459  1.00 22.36           C  
ATOM   1492  N   TYR A 211      44.491  63.695  32.648  1.00 23.62           N  
ATOM   1493  CA  TYR A 211      43.813  64.561  31.683  1.00 24.69           C  
ATOM   1494  C   TYR A 211      44.877  65.145  30.750  1.00 25.65           C  
ATOM   1495  O   TYR A 211      44.614  65.438  29.587  1.00 25.13           O  
ATOM   1496  CB  TYR A 211      43.106  65.684  32.443  1.00 24.86           C  
ATOM   1497  CG  TYR A 211      42.175  66.569  31.633  1.00 25.07           C  
ATOM   1498  CD1 TYR A 211      41.479  66.082  30.520  1.00 24.22           C  
ATOM   1499  CD2 TYR A 211      41.883  67.854  32.077  1.00 24.51           C  
ATOM   1500  CE1 TYR A 211      40.498  66.865  29.885  1.00 24.91           C  
ATOM   1501  CE2 TYR A 211      40.919  68.631  31.464  1.00 24.64           C  
ATOM   1502  CZ  TYR A 211      40.226  68.141  30.383  1.00 24.92           C  
ATOM   1503  OH  TYR A 211      39.232  68.929  29.860  1.00 23.96           O  
ATOM   1504  N   SER A 212      46.081  65.296  31.286  1.00 26.23           N  
ATOM   1505  CA  SER A 212      47.214  65.835  30.543  1.00 27.85           C  
ATOM   1506  C   SER A 212      47.690  64.939  29.414  1.00 27.50           C  
ATOM   1507  O   SER A 212      47.794  63.721  29.580  1.00 27.46           O  
ATOM   1508  CB  SER A 212      48.399  66.050  31.485  1.00 29.03           C  
ATOM   1509  OG  SER A 212      49.535  66.496  30.749  1.00 34.26           O  
ATOM   1510  N   ALA A 213      47.965  65.548  28.259  1.00 26.63           N  
ATOM   1511  CA  ALA A 213      48.524  64.828  27.119  1.00 25.98           C  
ATOM   1512  C   ALA A 213      49.626  65.734  26.543  1.00 26.67           C  
ATOM   1513  O   ALA A 213      49.779  65.874  25.318  1.00 27.18           O  
ATOM   1514  CB  ALA A 213      47.458  64.513  26.074  1.00 23.88           C  
ATOM   1515  N   LEU A 214      50.366  66.359  27.463  1.00 27.49           N  
ATOM   1516  CA  LEU A 214      51.499  67.248  27.157  1.00 28.69           C  
ATOM   1517  C   LEU A 214      52.759  66.670  27.801  1.00 28.54           C  
ATOM   1518  O   LEU A 214      52.696  66.169  28.918  1.00 28.44           O  
ATOM   1519  CB  LEU A 214      51.278  68.650  27.756  1.00 29.53           C  
ATOM   1520  CG  LEU A 214      50.202  69.510  27.118  1.00 30.78           C  
ATOM   1521  CD1 LEU A 214      50.077  70.825  27.850  1.00 31.22           C  
ATOM   1522  CD2 LEU A 214      50.578  69.732  25.664  1.00 32.00           C  
ATOM   1523  N   TRP A 215      53.897  66.756  27.110  1.00 28.21           N  
ATOM   1524  CA  TRP A 215      55.161  66.262  27.655  1.00 28.26           C  
ATOM   1525  C   TRP A 215      56.333  67.167  27.255  1.00 27.86           C  
ATOM   1526  O   TRP A 215      56.753  67.163  26.095  1.00 28.17           O  
ATOM   1527  CB  TRP A 215      55.468  64.845  27.152  1.00 27.73           C  
ATOM   1528  CG  TRP A 215      54.459  63.806  27.547  1.00 27.89           C  
ATOM   1529  CD1 TRP A 215      54.479  63.017  28.671  1.00 28.40           C  
ATOM   1530  CD2 TRP A 215      53.274  63.449  26.826  1.00 27.87           C  
ATOM   1531  NE1 TRP A 215      53.375  62.192  28.688  1.00 28.16           N  
ATOM   1532  CE2 TRP A 215      52.619  62.437  27.569  1.00 27.92           C  
ATOM   1533  CE3 TRP A 215      52.702  63.884  25.624  1.00 28.10           C  
ATOM   1534  CZ2 TRP A 215      51.419  61.857  27.150  1.00 27.74           C  
ATOM   1535  CZ3 TRP A 215      51.501  63.305  25.205  1.00 27.69           C  
ATOM   1536  CH2 TRP A 215      50.875  62.300  25.974  1.00 28.28           C  
ATOM   1537  N   TRP A 216      56.848  67.923  28.223  1.00 28.34           N  
ATOM   1538  CA  TRP A 216      58.005  68.800  28.034  1.00 28.19           C  
ATOM   1539  C   TRP A 216      59.284  67.953  27.924  1.00 29.07           C  
ATOM   1540  O   TRP A 216      59.410  66.921  28.602  1.00 28.76           O  
ATOM   1541  CB  TRP A 216      58.199  69.712  29.257  1.00 28.41           C  
ATOM   1542  CG  TRP A 216      57.320  70.918  29.360  1.00 29.08           C  
ATOM   1543  CD1 TRP A 216      56.285  71.116  30.239  1.00 29.50           C  
ATOM   1544  CD2 TRP A 216      57.446  72.133  28.611  1.00 29.74           C  
ATOM   1545  NE1 TRP A 216      55.770  72.376  30.084  1.00 29.30           N  
ATOM   1546  CE2 TRP A 216      56.459  73.025  29.093  1.00 30.85           C  
ATOM   1547  CE3 TRP A 216      58.297  72.556  27.584  1.00 30.63           C  
ATOM   1548  CZ2 TRP A 216      56.299  74.326  28.577  1.00 30.88           C  
ATOM   1549  CZ3 TRP A 216      58.138  73.854  27.067  1.00 31.86           C  
ATOM   1550  CH2 TRP A 216      57.144  74.717  27.569  1.00 31.46           C  
ATOM   1551  N   SER A 217      60.234  68.383  27.093  1.00 29.16           N  
ATOM   1552  CA  SER A 217      61.511  67.676  26.990  1.00 28.94           C  
ATOM   1553  C   SER A 217      62.243  68.013  28.292  1.00 29.40           C  
ATOM   1554  O   SER A 217      61.867  68.962  28.998  1.00 28.91           O  
ATOM   1555  CB  SER A 217      62.308  68.133  25.750  1.00 29.13           C  
ATOM   1556  OG  SER A 217      62.624  69.515  25.789  1.00 29.81           O  
ATOM   1557  N   PRO A 218      63.299  67.253  28.633  1.00 30.53           N  
ATOM   1558  CA  PRO A 218      64.051  67.482  29.869  1.00 31.87           C  
ATOM   1559  C   PRO A 218      64.422  68.914  30.258  1.00 33.11           C  
ATOM   1560  O   PRO A 218      64.291  69.272  31.434  1.00 33.17           O  
ATOM   1561  CB  PRO A 218      65.270  66.571  29.708  1.00 31.90           C  
ATOM   1562  CG  PRO A 218      64.698  65.425  28.957  1.00 31.86           C  
ATOM   1563  CD  PRO A 218      63.894  66.144  27.872  1.00 30.54           C  
ATOM   1564  N   ASN A 219      64.887  69.734  29.314  1.00 33.32           N  
ATOM   1565  CA  ASN A 219      65.236  71.110  29.685  1.00 35.04           C  
ATOM   1566  C   ASN A 219      64.203  72.151  29.230  1.00 35.20           C  
ATOM   1567  O   ASN A 219      64.435  73.357  29.338  1.00 34.49           O  
ATOM   1568  CB  ASN A 219      66.644  71.495  29.183  1.00 36.32           C  
ATOM   1569  CG  ASN A 219      66.735  71.577  27.672  1.00 38.22           C  
ATOM   1570  OD1 ASN A 219      65.717  71.634  26.979  1.00 36.61           O  
ATOM   1571  ND2 ASN A 219      67.963  71.603  27.150  1.00 40.87           N  
ATOM   1572  N   GLY A 220      63.073  71.679  28.709  1.00 34.73           N  
ATOM   1573  CA  GLY A 220      62.014  72.586  28.307  1.00 34.38           C  
ATOM   1574  C   GLY A 220      62.061  73.148  26.906  1.00 34.65           C  
ATOM   1575  O   GLY A 220      61.200  73.948  26.520  1.00 34.61           O  
ATOM   1576  N   THR A 221      63.061  72.743  26.135  1.00 34.32           N  
ATOM   1577  CA  THR A 221      63.178  73.223  24.772  1.00 33.97           C  
ATOM   1578  C   THR A 221      61.967  72.811  23.941  1.00 33.68           C  
ATOM   1579  O   THR A 221      61.308  73.651  23.320  1.00 32.64           O  
ATOM   1580  CB  THR A 221      64.471  72.681  24.106  1.00 34.99           C  
ATOM   1581  OG1 THR A 221      65.611  73.224  24.786  1.00 35.44           O  
ATOM   1582  CG2 THR A 221      64.519  73.062  22.632  1.00 33.70           C  
ATOM   1583  N   PHE A 222      61.673  71.516  23.936  1.00 31.78           N  
ATOM   1584  CA  PHE A 222      60.556  70.999  23.165  1.00 31.26           C  
ATOM   1585  C   PHE A 222      59.336  70.677  24.036  1.00 30.17           C  
ATOM   1586  O   PHE A 222      59.447  70.387  25.235  1.00 29.70           O  
ATOM   1587  CB  PHE A 222      60.947  69.702  22.430  1.00 32.08           C  
ATOM   1588  CG  PHE A 222      62.063  69.860  21.430  1.00 33.06           C  
ATOM   1589  CD1 PHE A 222      61.816  70.390  20.166  1.00 33.30           C  
ATOM   1590  CD2 PHE A 222      63.356  69.427  21.737  1.00 33.26           C  
ATOM   1591  CE1 PHE A 222      62.846  70.491  19.208  1.00 34.23           C  
ATOM   1592  CE2 PHE A 222      64.396  69.520  20.793  1.00 33.72           C  
ATOM   1593  CZ  PHE A 222      64.136  70.052  19.523  1.00 33.54           C  
ATOM   1594  N   LEU A 223      58.174  70.720  23.400  1.00 28.47           N  
ATOM   1595  CA  LEU A 223      56.916  70.383  24.040  1.00 28.29           C  
ATOM   1596  C   LEU A 223      56.237  69.392  23.100  1.00 28.31           C  
ATOM   1597  O   LEU A 223      55.862  69.741  21.980  1.00 28.10           O  
ATOM   1598  CB  LEU A 223      56.008  71.618  24.230  1.00 27.49           C  
ATOM   1599  CG  LEU A 223      54.616  71.293  24.821  1.00 27.22           C  
ATOM   1600  CD1 LEU A 223      54.799  70.856  26.283  1.00 26.55           C  
ATOM   1601  CD2 LEU A 223      53.656  72.478  24.753  1.00 27.63           C  
ATOM   1602  N   ALA A 224      56.118  68.148  23.546  1.00 27.11           N  
ATOM   1603  CA  ALA A 224      55.443  67.132  22.764  1.00 27.02           C  
ATOM   1604  C   ALA A 224      53.979  67.057  23.225  1.00 26.78           C  
ATOM   1605  O   ALA A 224      53.671  67.352  24.386  1.00 27.07           O  
ATOM   1606  CB  ALA A 224      56.116  65.789  22.954  1.00 25.61           C  
ATOM   1607  N   TYR A 225      53.082  66.690  22.310  1.00 26.98           N  
ATOM   1608  CA  TYR A 225      51.667  66.550  22.654  1.00 27.34           C  
ATOM   1609  C   TYR A 225      50.913  65.618  21.723  1.00 27.14           C  
ATOM   1610  O   TYR A 225      51.350  65.335  20.612  1.00 28.05           O  
ATOM   1611  CB  TYR A 225      50.951  67.909  22.687  1.00 27.77           C  
ATOM   1612  CG  TYR A 225      50.853  68.618  21.347  1.00 27.94           C  
ATOM   1613  CD1 TYR A 225      51.883  69.450  20.901  1.00 28.14           C  
ATOM   1614  CD2 TYR A 225      49.716  68.492  20.548  1.00 28.41           C  
ATOM   1615  CE1 TYR A 225      51.780  70.151  19.694  1.00 29.50           C  
ATOM   1616  CE2 TYR A 225      49.602  69.185  19.331  1.00 29.42           C  
ATOM   1617  CZ  TYR A 225      50.646  70.012  18.921  1.00 29.88           C  
ATOM   1618  OH  TYR A 225      50.553  70.698  17.740  1.00 32.20           O  
ATOM   1619  N   ALA A 226      49.782  65.121  22.211  1.00 25.81           N  
ATOM   1620  CA  ALA A 226      48.954  64.238  21.446  1.00 25.56           C  
ATOM   1621  C   ALA A 226      47.709  65.019  21.095  1.00 25.41           C  
ATOM   1622  O   ALA A 226      47.332  65.976  21.790  1.00 25.21           O  
ATOM   1623  CB  ALA A 226      48.577  62.993  22.274  1.00 26.06           C  
ATOM   1624  N   GLN A 227      47.079  64.599  20.010  1.00 25.37           N  
ATOM   1625  CA  GLN A 227      45.836  65.201  19.569  1.00 26.11           C  
ATOM   1626  C   GLN A 227      44.835  64.070  19.380  1.00 25.99           C  
ATOM   1627  O   GLN A 227      45.081  63.127  18.626  1.00 27.33           O  
ATOM   1628  CB  GLN A 227      46.010  65.936  18.243  1.00 26.89           C  
ATOM   1629  CG  GLN A 227      44.701  66.522  17.739  1.00 27.83           C  
ATOM   1630  CD  GLN A 227      44.798  66.971  16.306  1.00 28.15           C  
ATOM   1631  OE1 GLN A 227      44.723  66.160  15.381  1.00 29.36           O  
ATOM   1632  NE2 GLN A 227      44.977  68.265  16.112  1.00 27.27           N  
ATOM   1633  N   PHE A 228      43.702  64.157  20.060  1.00 26.12           N  
ATOM   1634  CA  PHE A 228      42.693  63.119  19.921  1.00 26.04           C  
ATOM   1635  C   PHE A 228      41.520  63.608  19.079  1.00 26.37           C  
ATOM   1636  O   PHE A 228      41.100  64.758  19.192  1.00 26.23           O  
ATOM   1637  CB  PHE A 228      42.223  62.673  21.304  1.00 26.15           C  
ATOM   1638  CG  PHE A 228      43.340  62.157  22.178  1.00 25.46           C  
ATOM   1639  CD1 PHE A 228      43.843  60.869  21.998  1.00 25.30           C  
ATOM   1640  CD2 PHE A 228      43.912  62.971  23.144  1.00 24.69           C  
ATOM   1641  CE1 PHE A 228      44.901  60.400  22.769  1.00 24.86           C  
ATOM   1642  CE2 PHE A 228      44.975  62.514  23.922  1.00 25.04           C  
ATOM   1643  CZ  PHE A 228      45.466  61.228  23.730  1.00 25.39           C  
ATOM   1644  N   ASN A 229      41.014  62.724  18.225  1.00 27.47           N  
ATOM   1645  CA  ASN A 229      39.891  63.038  17.344  1.00 28.92           C  
ATOM   1646  C   ASN A 229      38.740  62.073  17.623  1.00 28.53           C  
ATOM   1647  O   ASN A 229      38.807  60.902  17.271  1.00 28.41           O  
ATOM   1648  CB  ASN A 229      40.308  62.897  15.887  1.00 30.39           C  
ATOM   1649  CG  ASN A 229      39.316  63.532  14.950  1.00 33.51           C  
ATOM   1650  OD1 ASN A 229      38.128  63.636  15.279  1.00 31.66           O  
ATOM   1651  ND2 ASN A 229      39.791  63.954  13.779  1.00 35.48           N  
ATOM   1652  N   ASP A 230      37.688  62.593  18.245  1.00 28.82           N  
ATOM   1653  CA  ASP A 230      36.508  61.811  18.619  1.00 29.18           C  
ATOM   1654  C   ASP A 230      35.310  62.037  17.702  1.00 29.96           C  
ATOM   1655  O   ASP A 230      34.181  61.648  18.034  1.00 28.99           O  
ATOM   1656  CB  ASP A 230      36.098  62.174  20.043  1.00 29.64           C  
ATOM   1657  CG  ASP A 230      37.019  61.564  21.083  1.00 30.26           C  
ATOM   1658  OD1 ASP A 230      38.249  61.587  20.882  1.00 30.79           O  
ATOM   1659  OD2 ASP A 230      36.513  61.067  22.104  1.00 31.18           O  
ATOM   1660  N   THR A 231      35.554  62.656  16.552  1.00 30.10           N  
ATOM   1661  CA  THR A 231      34.476  62.944  15.608  1.00 31.65           C  
ATOM   1662  C   THR A 231      33.416  61.860  15.437  1.00 32.39           C  
ATOM   1663  O   THR A 231      32.211  62.142  15.523  1.00 32.53           O  
ATOM   1664  CB  THR A 231      35.037  63.292  14.215  1.00 31.61           C  
ATOM   1665  OG1 THR A 231      35.790  64.504  14.319  1.00 30.10           O  
ATOM   1666  CG2 THR A 231      33.894  63.488  13.206  1.00 31.31           C  
ATOM   1667  N   GLU A 232      33.839  60.623  15.218  1.00 32.19           N  
ATOM   1668  CA  GLU A 232      32.862  59.564  15.008  1.00 32.47           C  
ATOM   1669  C   GLU A 232      32.579  58.651  16.214  1.00 31.09           C  
ATOM   1670  O   GLU A 232      31.983  57.592  16.077  1.00 30.03           O  
ATOM   1671  CB  GLU A 232      33.302  58.739  13.800  1.00 35.35           C  
ATOM   1672  CG  GLU A 232      33.391  59.581  12.517  1.00 38.98           C  
ATOM   1673  CD  GLU A 232      34.100  58.846  11.395  1.00 41.36           C  
ATOM   1674  OE1 GLU A 232      35.330  58.657  11.492  1.00 42.69           O  
ATOM   1675  OE2 GLU A 232      33.423  58.445  10.425  1.00 43.18           O  
ATOM   1676  N   VAL A 233      33.005  59.066  17.396  1.00 29.58           N  
ATOM   1677  CA  VAL A 233      32.764  58.263  18.586  1.00 28.34           C  
ATOM   1678  C   VAL A 233      31.337  58.540  19.071  1.00 27.65           C  
ATOM   1679  O   VAL A 233      30.963  59.697  19.241  1.00 27.32           O  
ATOM   1680  CB  VAL A 233      33.773  58.646  19.689  1.00 28.22           C  
ATOM   1681  CG1 VAL A 233      33.466  57.886  20.982  1.00 26.41           C  
ATOM   1682  CG2 VAL A 233      35.220  58.369  19.188  1.00 27.26           C  
ATOM   1683  N   PRO A 234      30.526  57.486  19.296  1.00 26.89           N  
ATOM   1684  CA  PRO A 234      29.153  57.696  19.764  1.00 26.79           C  
ATOM   1685  C   PRO A 234      29.175  58.347  21.132  1.00 26.95           C  
ATOM   1686  O   PRO A 234      30.155  58.231  21.868  1.00 27.06           O  
ATOM   1687  CB  PRO A 234      28.575  56.276  19.842  1.00 27.15           C  
ATOM   1688  CG  PRO A 234      29.407  55.508  18.852  1.00 26.69           C  
ATOM   1689  CD  PRO A 234      30.796  56.047  19.143  1.00 27.61           C  
ATOM   1690  N   LEU A 235      28.085  59.011  21.481  1.00 27.76           N  
ATOM   1691  CA  LEU A 235      27.993  59.680  22.769  1.00 28.08           C  
ATOM   1692  C   LEU A 235      27.076  58.965  23.765  1.00 27.78           C  
ATOM   1693  O   LEU A 235      26.025  58.458  23.391  1.00 27.31           O  
ATOM   1694  CB  LEU A 235      27.501  61.122  22.557  1.00 30.63           C  
ATOM   1695  CG  LEU A 235      28.588  61.985  21.884  1.00 31.04           C  
ATOM   1696  CD1 LEU A 235      28.174  62.349  20.490  1.00 33.00           C  
ATOM   1697  CD2 LEU A 235      28.847  63.222  22.683  1.00 31.05           C  
ATOM   1698  N   ILE A 236      27.507  58.857  25.016  1.00 26.35           N  
ATOM   1699  CA  ILE A 236      26.626  58.292  26.033  1.00 24.54           C  
ATOM   1700  C   ILE A 236      25.839  59.530  26.497  1.00 25.33           C  
ATOM   1701  O   ILE A 236      26.419  60.615  26.646  1.00 25.19           O  
ATOM   1702  CB  ILE A 236      27.388  57.689  27.251  1.00 24.50           C  
ATOM   1703  CG1 ILE A 236      26.376  57.252  28.324  1.00 23.63           C  
ATOM   1704  CG2 ILE A 236      28.390  58.708  27.856  1.00 20.52           C  
ATOM   1705  CD1 ILE A 236      25.345  56.200  27.842  1.00 23.75           C  
ATOM   1706  N   GLU A 237      24.537  59.372  26.704  1.00 25.08           N  
ATOM   1707  CA  GLU A 237      23.678  60.473  27.137  1.00 26.20           C  
ATOM   1708  C   GLU A 237      22.933  60.083  28.421  1.00 25.16           C  
ATOM   1709  O   GLU A 237      22.449  58.964  28.541  1.00 23.54           O  
ATOM   1710  CB  GLU A 237      22.653  60.808  26.022  1.00 27.48           C  
ATOM   1711  CG  GLU A 237      23.293  61.132  24.663  1.00 31.13           C  
ATOM   1712  CD  GLU A 237      22.317  61.751  23.648  1.00 34.01           C  
ATOM   1713  OE1 GLU A 237      22.778  62.305  22.623  1.00 35.71           O  
ATOM   1714  OE2 GLU A 237      21.095  61.684  23.861  1.00 35.86           O  
ATOM   1715  N   TYR A 238      22.873  60.986  29.395  1.00 24.14           N  
ATOM   1716  CA  TYR A 238      22.134  60.697  30.626  1.00 24.08           C  
ATOM   1717  C   TYR A 238      21.654  62.012  31.225  1.00 24.20           C  
ATOM   1718  O   TYR A 238      22.185  63.074  30.905  1.00 23.60           O  
ATOM   1719  CB  TYR A 238      22.984  59.896  31.649  1.00 23.15           C  
ATOM   1720  CG  TYR A 238      24.324  60.508  32.033  1.00 24.30           C  
ATOM   1721  CD1 TYR A 238      25.490  60.220  31.305  1.00 24.78           C  
ATOM   1722  CD2 TYR A 238      24.433  61.377  33.128  1.00 24.46           C  
ATOM   1723  CE1 TYR A 238      26.730  60.781  31.663  1.00 25.34           C  
ATOM   1724  CE2 TYR A 238      25.676  61.944  33.492  1.00 25.15           C  
ATOM   1725  CZ  TYR A 238      26.808  61.644  32.759  1.00 25.21           C  
ATOM   1726  OH  TYR A 238      28.014  62.219  33.099  1.00 27.01           O  
ATOM   1727  N   SER A 239      20.642  61.944  32.080  1.00 23.84           N  
ATOM   1728  CA  SER A 239      20.103  63.148  32.704  1.00 23.95           C  
ATOM   1729  C   SER A 239      20.892  63.614  33.929  1.00 23.77           C  
ATOM   1730  O   SER A 239      21.487  62.810  34.656  1.00 23.22           O  
ATOM   1731  CB  SER A 239      18.645  62.917  33.137  1.00 24.45           C  
ATOM   1732  OG  SER A 239      17.854  62.417  32.075  1.00 25.19           O  
ATOM   1733  N   PHE A 240      20.891  64.926  34.151  1.00 23.95           N  
ATOM   1734  CA  PHE A 240      21.521  65.496  35.338  1.00 24.06           C  
ATOM   1735  C   PHE A 240      20.433  66.402  35.877  1.00 24.36           C  
ATOM   1736  O   PHE A 240      19.941  67.307  35.177  1.00 24.37           O  
ATOM   1737  CB  PHE A 240      22.768  66.307  35.022  1.00 24.97           C  
ATOM   1738  CG  PHE A 240      23.570  66.642  36.241  1.00 25.89           C  
ATOM   1739  CD1 PHE A 240      24.441  65.708  36.794  1.00 26.45           C  
ATOM   1740  CD2 PHE A 240      23.426  67.871  36.860  1.00 26.88           C  
ATOM   1741  CE1 PHE A 240      25.158  66.002  37.951  1.00 26.33           C  
ATOM   1742  CE2 PHE A 240      24.136  68.181  38.023  1.00 26.84           C  
ATOM   1743  CZ  PHE A 240      25.008  67.234  38.568  1.00 26.18           C  
ATOM   1744  N   TYR A 241      20.053  66.164  37.120  1.00 23.62           N  
ATOM   1745  CA  TYR A 241      18.953  66.899  37.688  1.00 23.94           C  
ATOM   1746  C   TYR A 241      19.271  68.236  38.296  1.00 24.16           C  
ATOM   1747  O   TYR A 241      18.422  69.133  38.268  1.00 23.90           O  
ATOM   1748  CB  TYR A 241      18.205  65.988  38.662  1.00 23.12           C  
ATOM   1749  CG  TYR A 241      17.734  64.737  37.941  1.00 23.17           C  
ATOM   1750  CD1 TYR A 241      18.500  63.552  37.967  1.00 21.44           C  
ATOM   1751  CD2 TYR A 241      16.587  64.763  37.148  1.00 21.62           C  
ATOM   1752  CE1 TYR A 241      18.127  62.425  37.208  1.00 22.59           C  
ATOM   1753  CE2 TYR A 241      16.199  63.638  36.380  1.00 22.70           C  
ATOM   1754  CZ  TYR A 241      16.977  62.482  36.412  1.00 23.51           C  
ATOM   1755  OH  TYR A 241      16.649  61.420  35.601  1.00 25.00           O  
ATOM   1756  N   SER A 242      20.484  68.367  38.829  1.00 24.92           N  
ATOM   1757  CA  SER A 242      20.955  69.614  39.418  1.00 26.15           C  
ATOM   1758  C   SER A 242      20.140  70.036  40.627  1.00 27.55           C  
ATOM   1759  O   SER A 242      19.410  69.230  41.220  1.00 28.38           O  
ATOM   1760  CB  SER A 242      20.941  70.726  38.357  1.00 25.97           C  
ATOM   1761  OG  SER A 242      21.758  71.815  38.746  1.00 26.78           O  
ATOM   1762  N   ASP A 243      20.256  71.304  41.002  1.00 28.57           N  
ATOM   1763  CA  ASP A 243      19.517  71.796  42.150  1.00 29.62           C  
ATOM   1764  C   ASP A 243      18.027  71.799  41.862  1.00 28.82           C  
ATOM   1765  O   ASP A 243      17.592  71.831  40.710  1.00 28.73           O  
ATOM   1766  CB  ASP A 243      19.971  73.210  42.533  1.00 32.63           C  
ATOM   1767  CG  ASP A 243      21.451  73.267  42.895  1.00 36.60           C  
ATOM   1768  OD1 ASP A 243      21.933  72.394  43.672  1.00 37.33           O  
ATOM   1769  OD2 ASP A 243      22.133  74.193  42.401  1.00 39.23           O  
ATOM   1770  N   GLU A 244      17.255  71.771  42.933  1.00 27.92           N  
ATOM   1771  CA  GLU A 244      15.806  71.765  42.855  1.00 28.26           C  
ATOM   1772  C   GLU A 244      15.249  72.887  41.971  1.00 27.88           C  
ATOM   1773  O   GLU A 244      14.181  72.744  41.353  1.00 26.62           O  
ATOM   1774  CB  GLU A 244      15.256  71.889  44.271  1.00 29.37           C  
ATOM   1775  CG  GLU A 244      13.770  71.799  44.374  1.00 32.52           C  
ATOM   1776  CD  GLU A 244      13.283  72.071  45.787  1.00 32.70           C  
ATOM   1777  OE1 GLU A 244      14.092  71.957  46.741  1.00 32.73           O  
ATOM   1778  OE2 GLU A 244      12.087  72.381  45.936  1.00 33.94           O  
ATOM   1779  N   SER A 245      15.987  73.995  41.895  1.00 27.05           N  
ATOM   1780  CA  SER A 245      15.573  75.156  41.118  1.00 26.87           C  
ATOM   1781  C   SER A 245      15.571  74.933  39.606  1.00 26.93           C  
ATOM   1782  O   SER A 245      14.897  75.666  38.873  1.00 26.95           O  
ATOM   1783  CB  SER A 245      16.471  76.367  41.463  1.00 27.63           C  
ATOM   1784  OG  SER A 245      17.816  76.149  41.042  1.00 28.56           O  
ATOM   1785  N   LEU A 246      16.313  73.937  39.120  1.00 25.50           N  
ATOM   1786  CA  LEU A 246      16.349  73.692  37.676  1.00 25.02           C  
ATOM   1787  C   LEU A 246      15.024  73.055  37.236  1.00 25.13           C  
ATOM   1788  O   LEU A 246      14.699  71.935  37.644  1.00 22.95           O  
ATOM   1789  CB  LEU A 246      17.535  72.793  37.302  1.00 25.41           C  
ATOM   1790  CG  LEU A 246      17.675  72.527  35.798  1.00 26.75           C  
ATOM   1791  CD1 LEU A 246      17.891  73.847  35.051  1.00 26.86           C  
ATOM   1792  CD2 LEU A 246      18.839  71.589  35.544  1.00 26.26           C  
ATOM   1793  N   GLN A 247      14.272  73.755  36.382  1.00 23.18           N  
ATOM   1794  CA  GLN A 247      12.966  73.254  35.988  1.00 23.96           C  
ATOM   1795  C   GLN A 247      12.994  72.028  35.071  1.00 23.66           C  
ATOM   1796  O   GLN A 247      12.193  71.108  35.249  1.00 23.18           O  
ATOM   1797  CB  GLN A 247      12.124  74.384  35.366  1.00 23.69           C  
ATOM   1798  CG  GLN A 247      10.659  73.979  35.134  1.00 23.60           C  
ATOM   1799  CD  GLN A 247       9.798  75.135  34.653  1.00 25.48           C  
ATOM   1800  OE1 GLN A 247      10.240  75.945  33.826  1.00 25.62           O  
ATOM   1801  NE2 GLN A 247       8.562  75.216  35.158  1.00 22.92           N  
ATOM   1802  N   TYR A 248      13.922  72.009  34.117  1.00 24.07           N  
ATOM   1803  CA  TYR A 248      14.063  70.885  33.182  1.00 25.11           C  
ATOM   1804  C   TYR A 248      15.423  70.204  33.366  1.00 26.24           C  
ATOM   1805  O   TYR A 248      16.464  70.859  33.322  1.00 25.02           O  
ATOM   1806  CB  TYR A 248      13.962  71.368  31.722  1.00 24.80           C  
ATOM   1807  CG  TYR A 248      12.569  71.767  31.254  1.00 25.06           C  
ATOM   1808  CD1 TYR A 248      11.771  70.868  30.551  1.00 24.54           C  
ATOM   1809  CD2 TYR A 248      12.061  73.052  31.493  1.00 25.15           C  
ATOM   1810  CE1 TYR A 248      10.505  71.221  30.086  1.00 24.63           C  
ATOM   1811  CE2 TYR A 248      10.779  73.421  31.030  1.00 24.99           C  
ATOM   1812  CZ  TYR A 248      10.008  72.490  30.321  1.00 25.39           C  
ATOM   1813  OH  TYR A 248       8.746  72.813  29.833  1.00 25.11           O  
ATOM   1814  N   PRO A 249      15.429  68.870  33.553  1.00 26.35           N  
ATOM   1815  CA  PRO A 249      16.697  68.155  33.729  1.00 26.08           C  
ATOM   1816  C   PRO A 249      17.600  68.444  32.532  1.00 26.85           C  
ATOM   1817  O   PRO A 249      17.128  68.685  31.415  1.00 26.99           O  
ATOM   1818  CB  PRO A 249      16.278  66.681  33.737  1.00 27.14           C  
ATOM   1819  CG  PRO A 249      14.839  66.724  34.206  1.00 25.62           C  
ATOM   1820  CD  PRO A 249      14.297  67.927  33.473  1.00 25.92           C  
ATOM   1821  N   LYS A 250      18.901  68.406  32.769  1.00 26.61           N  
ATOM   1822  CA  LYS A 250      19.874  68.631  31.724  1.00 27.92           C  
ATOM   1823  C   LYS A 250      20.314  67.263  31.199  1.00 26.93           C  
ATOM   1824  O   LYS A 250      20.341  66.281  31.949  1.00 27.48           O  
ATOM   1825  CB  LYS A 250      21.065  69.397  32.315  1.00 29.94           C  
ATOM   1826  CG  LYS A 250      22.265  69.466  31.413  1.00 35.29           C  
ATOM   1827  CD  LYS A 250      23.407  70.225  32.093  1.00 39.20           C  
ATOM   1828  CE  LYS A 250      24.625  70.331  31.185  1.00 41.73           C  
ATOM   1829  NZ  LYS A 250      25.741  71.105  31.820  1.00 43.62           N  
ATOM   1830  N   THR A 251      20.629  67.185  29.914  1.00 26.11           N  
ATOM   1831  CA  THR A 251      21.100  65.938  29.330  1.00 25.90           C  
ATOM   1832  C   THR A 251      22.607  66.078  29.105  1.00 26.54           C  
ATOM   1833  O   THR A 251      23.057  66.977  28.392  1.00 26.33           O  
ATOM   1834  CB  THR A 251      20.382  65.615  27.987  1.00 26.63           C  
ATOM   1835  OG1 THR A 251      19.000  65.339  28.236  1.00 25.63           O  
ATOM   1836  CG2 THR A 251      20.984  64.349  27.329  1.00 25.18           C  
ATOM   1837  N   VAL A 252      23.384  65.224  29.766  1.00 24.97           N  
ATOM   1838  CA  VAL A 252      24.840  65.239  29.617  1.00 25.03           C  
ATOM   1839  C   VAL A 252      25.186  64.325  28.435  1.00 24.99           C  
ATOM   1840  O   VAL A 252      24.612  63.243  28.307  1.00 24.31           O  
ATOM   1841  CB  VAL A 252      25.532  64.723  30.922  1.00 24.05           C  
ATOM   1842  CG1 VAL A 252      27.046  64.672  30.745  1.00 23.47           C  
ATOM   1843  CG2 VAL A 252      25.177  65.641  32.094  1.00 25.66           C  
ATOM   1844  N   ARG A 253      26.090  64.765  27.556  1.00 25.17           N  
ATOM   1845  CA  ARG A 253      26.484  63.958  26.399  1.00 26.33           C  
ATOM   1846  C   ARG A 253      28.006  63.845  26.390  1.00 26.70           C  
ATOM   1847  O   ARG A 253      28.697  64.855  26.378  1.00 27.04           O  
ATOM   1848  CB  ARG A 253      25.982  64.610  25.103  1.00 28.01           C  
ATOM   1849  CG  ARG A 253      24.461  64.800  25.082  1.00 30.55           C  
ATOM   1850  CD  ARG A 253      23.942  65.232  23.704  1.00 33.22           C  
ATOM   1851  NE  ARG A 253      22.476  65.237  23.662  1.00 37.29           N  
ATOM   1852  CZ  ARG A 253      21.697  66.174  24.211  1.00 38.58           C  
ATOM   1853  NH1 ARG A 253      22.232  67.214  24.856  1.00 37.91           N  
ATOM   1854  NH2 ARG A 253      20.370  66.064  24.124  1.00 39.10           N  
ATOM   1855  N   VAL A 254      28.518  62.617  26.404  1.00 25.62           N  
ATOM   1856  CA  VAL A 254      29.955  62.380  26.453  1.00 25.20           C  
ATOM   1857  C   VAL A 254      30.436  61.396  25.388  1.00 24.66           C  
ATOM   1858  O   VAL A 254      29.911  60.286  25.308  1.00 24.98           O  
ATOM   1859  CB  VAL A 254      30.356  61.753  27.833  1.00 25.01           C  
ATOM   1860  CG1 VAL A 254      31.868  61.562  27.904  1.00 24.10           C  
ATOM   1861  CG2 VAL A 254      29.846  62.631  28.995  1.00 24.35           C  
ATOM   1862  N   PRO A 255      31.440  61.783  24.566  1.00 24.16           N  
ATOM   1863  CA  PRO A 255      31.948  60.855  23.539  1.00 23.78           C  
ATOM   1864  C   PRO A 255      32.559  59.685  24.344  1.00 23.45           C  
ATOM   1865  O   PRO A 255      33.541  59.855  25.068  1.00 23.02           O  
ATOM   1866  CB  PRO A 255      33.021  61.675  22.802  1.00 24.27           C  
ATOM   1867  CG  PRO A 255      32.611  63.154  23.086  1.00 24.00           C  
ATOM   1868  CD  PRO A 255      32.173  63.067  24.539  1.00 24.47           C  
ATOM   1869  N   TYR A 256      31.959  58.513  24.222  1.00 23.75           N  
ATOM   1870  CA  TYR A 256      32.384  57.336  24.994  1.00 22.74           C  
ATOM   1871  C   TYR A 256      32.193  56.101  24.114  1.00 22.04           C  
ATOM   1872  O   TYR A 256      31.069  55.745  23.787  1.00 22.38           O  
ATOM   1873  CB  TYR A 256      31.483  57.262  26.238  1.00 23.10           C  
ATOM   1874  CG  TYR A 256      31.740  56.135  27.224  1.00 22.61           C  
ATOM   1875  CD1 TYR A 256      31.512  54.803  26.873  1.00 22.58           C  
ATOM   1876  CD2 TYR A 256      32.161  56.413  28.533  1.00 22.70           C  
ATOM   1877  CE1 TYR A 256      31.688  53.756  27.811  1.00 23.03           C  
ATOM   1878  CE2 TYR A 256      32.344  55.380  29.475  1.00 22.07           C  
ATOM   1879  CZ  TYR A 256      32.098  54.052  29.102  1.00 22.60           C  
ATOM   1880  OH  TYR A 256      32.226  53.024  30.024  1.00 22.14           O  
ATOM   1881  N   PRO A 257      33.288  55.454  23.700  1.00 22.27           N  
ATOM   1882  CA  PRO A 257      33.187  54.259  22.854  1.00 22.21           C  
ATOM   1883  C   PRO A 257      32.965  53.008  23.701  1.00 23.03           C  
ATOM   1884  O   PRO A 257      33.836  52.649  24.490  1.00 22.84           O  
ATOM   1885  CB  PRO A 257      34.549  54.202  22.163  1.00 22.09           C  
ATOM   1886  CG  PRO A 257      35.486  54.693  23.271  1.00 22.41           C  
ATOM   1887  CD  PRO A 257      34.697  55.853  23.905  1.00 21.82           C  
ATOM   1888  N   LYS A 258      31.810  52.364  23.549  1.00 22.83           N  
ATOM   1889  CA  LYS A 258      31.536  51.127  24.281  1.00 23.55           C  
ATOM   1890  C   LYS A 258      32.237  50.008  23.481  1.00 24.42           C  
ATOM   1891  O   LYS A 258      32.709  50.243  22.382  1.00 23.33           O  
ATOM   1892  CB  LYS A 258      30.019  50.891  24.397  1.00 22.74           C  
ATOM   1893  CG  LYS A 258      29.362  51.840  25.420  1.00 22.32           C  
ATOM   1894  CD  LYS A 258      27.830  51.880  25.348  1.00 23.26           C  
ATOM   1895  CE  LYS A 258      27.224  52.858  26.402  1.00 22.67           C  
ATOM   1896  NZ  LYS A 258      27.136  52.253  27.784  1.00 20.71           N  
ATOM   1897  N   ALA A 259      32.316  48.806  24.029  1.00 25.42           N  
ATOM   1898  CA  ALA A 259      33.017  47.712  23.350  1.00 26.02           C  
ATOM   1899  C   ALA A 259      32.618  47.529  21.883  1.00 27.12           C  
ATOM   1900  O   ALA A 259      31.431  47.449  21.552  1.00 27.28           O  
ATOM   1901  CB  ALA A 259      32.802  46.410  24.122  1.00 25.47           C  
ATOM   1902  N   GLY A 260      33.620  47.480  21.006  1.00 26.94           N  
ATOM   1903  CA  GLY A 260      33.368  47.284  19.588  1.00 27.53           C  
ATOM   1904  C   GLY A 260      32.962  48.514  18.793  1.00 27.35           C  
ATOM   1905  O   GLY A 260      32.876  48.445  17.574  1.00 26.21           O  
ATOM   1906  N   ALA A 261      32.725  49.640  19.462  1.00 27.39           N  
ATOM   1907  CA  ALA A 261      32.305  50.862  18.767  1.00 26.41           C  
ATOM   1908  C   ALA A 261      33.473  51.621  18.132  1.00 26.80           C  
ATOM   1909  O   ALA A 261      34.633  51.256  18.314  1.00 27.95           O  
ATOM   1910  CB  ALA A 261      31.535  51.788  19.748  1.00 26.46           C  
ATOM   1911  N   VAL A 262      33.175  52.683  17.386  1.00 26.82           N  
ATOM   1912  CA  VAL A 262      34.225  53.478  16.752  1.00 26.40           C  
ATOM   1913  C   VAL A 262      35.032  54.218  17.829  1.00 26.08           C  
ATOM   1914  O   VAL A 262      34.466  54.914  18.668  1.00 26.35           O  
ATOM   1915  CB  VAL A 262      33.630  54.511  15.752  1.00 27.09           C  
ATOM   1916  CG1 VAL A 262      34.745  55.428  15.215  1.00 27.32           C  
ATOM   1917  CG2 VAL A 262      32.967  53.765  14.578  1.00 27.63           C  
ATOM   1918  N   ASN A 263      36.352  54.062  17.781  1.00 26.32           N  
ATOM   1919  CA  ASN A 263      37.283  54.664  18.738  1.00 26.58           C  
ATOM   1920  C   ASN A 263      37.851  55.997  18.296  1.00 27.19           C  
ATOM   1921  O   ASN A 263      37.833  56.337  17.117  1.00 27.83           O  
ATOM   1922  CB  ASN A 263      38.502  53.760  18.958  1.00 26.35           C  
ATOM   1923  CG  ASN A 263      38.323  52.768  20.090  1.00 26.56           C  
ATOM   1924  OD1 ASN A 263      37.400  52.888  20.898  1.00 26.08           O  
ATOM   1925  ND2 ASN A 263      39.238  51.796  20.177  1.00 25.03           N  
ATOM   1926  N   PRO A 264      38.372  56.777  19.252  1.00 26.39           N  
ATOM   1927  CA  PRO A 264      38.954  58.052  18.846  1.00 26.67           C  
ATOM   1928  C   PRO A 264      40.255  57.703  18.131  1.00 26.96           C  
ATOM   1929  O   PRO A 264      40.816  56.610  18.322  1.00 26.18           O  
ATOM   1930  CB  PRO A 264      39.219  58.763  20.172  1.00 26.48           C  
ATOM   1931  CG  PRO A 264      39.416  57.616  21.151  1.00 27.22           C  
ATOM   1932  CD  PRO A 264      38.326  56.650  20.716  1.00 25.88           C  
ATOM   1933  N   THR A 265      40.728  58.613  17.289  1.00 27.19           N  
ATOM   1934  CA  THR A 265      41.983  58.396  16.596  1.00 26.86           C  
ATOM   1935  C   THR A 265      42.970  59.344  17.279  1.00 26.85           C  
ATOM   1936  O   THR A 265      42.569  60.258  18.018  1.00 25.97           O  
ATOM   1937  CB  THR A 265      41.866  58.702  15.074  1.00 27.73           C  
ATOM   1938  OG1 THR A 265      41.350  60.017  14.897  1.00 28.09           O  
ATOM   1939  CG2 THR A 265      40.944  57.707  14.388  1.00 27.64           C  
ATOM   1940  N   VAL A 266      44.256  59.125  17.051  1.00 26.35           N  
ATOM   1941  CA  VAL A 266      45.273  59.938  17.704  1.00 27.02           C  
ATOM   1942  C   VAL A 266      46.441  60.316  16.787  1.00 27.81           C  
ATOM   1943  O   VAL A 266      46.803  59.561  15.882  1.00 28.38           O  
ATOM   1944  CB  VAL A 266      45.859  59.174  18.924  1.00 25.93           C  
ATOM   1945  CG1 VAL A 266      46.527  57.869  18.448  1.00 25.92           C  
ATOM   1946  CG2 VAL A 266      46.856  60.030  19.672  1.00 25.03           C  
ATOM   1947  N   LYS A 267      47.020  61.488  17.034  1.00 27.96           N  
ATOM   1948  CA  LYS A 267      48.190  61.950  16.291  1.00 28.34           C  
ATOM   1949  C   LYS A 267      49.149  62.498  17.337  1.00 28.23           C  
ATOM   1950  O   LYS A 267      48.711  62.909  18.414  1.00 27.67           O  
ATOM   1951  CB  LYS A 267      47.820  63.055  15.303  1.00 28.98           C  
ATOM   1952  CG  LYS A 267      47.068  62.564  14.080  1.00 30.97           C  
ATOM   1953  CD  LYS A 267      46.818  63.741  13.131  1.00 33.90           C  
ATOM   1954  CE  LYS A 267      45.885  63.389  11.984  1.00 34.90           C  
ATOM   1955  NZ  LYS A 267      45.557  64.639  11.236  1.00 36.89           N  
ATOM   1956  N   PHE A 268      50.444  62.504  17.026  1.00 28.53           N  
ATOM   1957  CA  PHE A 268      51.458  62.984  17.963  1.00 28.75           C  
ATOM   1958  C   PHE A 268      52.319  64.067  17.334  1.00 29.08           C  
ATOM   1959  O   PHE A 268      52.722  63.925  16.190  1.00 28.92           O  
ATOM   1960  CB  PHE A 268      52.366  61.836  18.387  1.00 28.47           C  
ATOM   1961  CG  PHE A 268      53.251  62.173  19.548  1.00 30.12           C  
ATOM   1962  CD1 PHE A 268      52.717  62.282  20.834  1.00 29.61           C  
ATOM   1963  CD2 PHE A 268      54.618  62.384  19.364  1.00 30.22           C  
ATOM   1964  CE1 PHE A 268      53.530  62.593  21.916  1.00 29.75           C  
ATOM   1965  CE2 PHE A 268      55.442  62.698  20.450  1.00 30.68           C  
ATOM   1966  CZ  PHE A 268      54.894  62.801  21.725  1.00 30.07           C  
ATOM   1967  N   PHE A 269      52.616  65.124  18.093  1.00 29.68           N  
ATOM   1968  CA  PHE A 269      53.417  66.239  17.591  1.00 30.78           C  
ATOM   1969  C   PHE A 269      54.472  66.710  18.579  1.00 31.16           C  
ATOM   1970  O   PHE A 269      54.374  66.461  19.785  1.00 31.20           O  
ATOM   1971  CB  PHE A 269      52.538  67.464  17.281  1.00 30.75           C  
ATOM   1972  CG  PHE A 269      51.401  67.197  16.356  1.00 31.14           C  
ATOM   1973  CD1 PHE A 269      50.169  66.779  16.850  1.00 31.15           C  
ATOM   1974  CD2 PHE A 269      51.554  67.366  14.982  1.00 31.38           C  
ATOM   1975  CE1 PHE A 269      49.097  66.529  15.981  1.00 32.01           C  
ATOM   1976  CE2 PHE A 269      50.495  67.119  14.102  1.00 31.59           C  
ATOM   1977  CZ  PHE A 269      49.259  66.697  14.604  1.00 32.36           C  
ATOM   1978  N   VAL A 270      55.473  67.419  18.062  1.00 30.58           N  
ATOM   1979  CA  VAL A 270      56.508  67.987  18.903  1.00 31.14           C  
ATOM   1980  C   VAL A 270      56.772  69.396  18.375  1.00 32.08           C  
ATOM   1981  O   VAL A 270      56.967  69.589  17.177  1.00 31.73           O  
ATOM   1982  CB  VAL A 270      57.818  67.173  18.863  1.00 30.99           C  
ATOM   1983  CG1 VAL A 270      58.818  67.788  19.807  1.00 31.08           C  
ATOM   1984  CG2 VAL A 270      57.561  65.725  19.274  1.00 30.94           C  
ATOM   1985  N   VAL A 271      56.749  70.378  19.269  1.00 32.41           N  
ATOM   1986  CA  VAL A 271      56.999  71.750  18.866  1.00 34.10           C  
ATOM   1987  C   VAL A 271      58.200  72.313  19.619  1.00 34.10           C  
ATOM   1988  O   VAL A 271      58.417  71.981  20.783  1.00 33.44           O  
ATOM   1989  CB  VAL A 271      55.748  72.651  19.103  1.00 34.79           C  
ATOM   1990  CG1 VAL A 271      55.382  72.681  20.578  1.00 35.34           C  
ATOM   1991  CG2 VAL A 271      56.024  74.066  18.608  1.00 35.46           C  
ATOM   1992  N   ASN A 272      58.995  73.138  18.937  1.00 34.23           N  
ATOM   1993  CA  ASN A 272      60.166  73.759  19.557  1.00 34.48           C  
ATOM   1994  C   ASN A 272      59.698  75.076  20.169  1.00 35.16           C  
ATOM   1995  O   ASN A 272      59.304  75.997  19.446  1.00 35.16           O  
ATOM   1996  CB  ASN A 272      61.244  74.049  18.507  1.00 34.88           C  
ATOM   1997  CG  ASN A 272      62.525  74.593  19.123  1.00 35.35           C  
ATOM   1998  OD1 ASN A 272      62.492  75.401  20.055  1.00 35.30           O  
ATOM   1999  ND2 ASN A 272      63.667  74.160  18.590  1.00 35.68           N  
ATOM   2000  N   THR A 273      59.754  75.178  21.491  1.00 35.28           N  
ATOM   2001  CA  THR A 273      59.294  76.384  22.159  1.00 35.69           C  
ATOM   2002  C   THR A 273      60.339  77.492  22.223  1.00 37.27           C  
ATOM   2003  O   THR A 273      60.041  78.600  22.682  1.00 36.13           O  
ATOM   2004  CB  THR A 273      58.813  76.085  23.592  1.00 35.28           C  
ATOM   2005  OG1 THR A 273      59.926  75.714  24.420  1.00 35.51           O  
ATOM   2006  CG2 THR A 273      57.786  74.944  23.577  1.00 33.66           C  
ATOM   2007  N   ASP A 274      61.558  77.205  21.770  1.00 38.16           N  
ATOM   2008  CA  ASP A 274      62.605  78.222  21.799  1.00 40.06           C  
ATOM   2009  C   ASP A 274      62.579  79.053  20.522  1.00 41.23           C  
ATOM   2010  O   ASP A 274      63.231  80.089  20.440  1.00 41.42           O  
ATOM   2011  CB  ASP A 274      63.999  77.599  21.973  1.00 40.97           C  
ATOM   2012  CG  ASP A 274      64.291  77.172  23.412  1.00 41.75           C  
ATOM   2013  OD1 ASP A 274      63.657  77.693  24.361  1.00 41.82           O  
ATOM   2014  OD2 ASP A 274      65.190  76.319  23.597  1.00 43.47           O  
ATOM   2015  N   SER A 275      61.826  78.610  19.522  1.00 42.05           N  
ATOM   2016  CA  SER A 275      61.767  79.363  18.285  1.00 43.42           C  
ATOM   2017  C   SER A 275      60.360  79.840  17.944  1.00 44.20           C  
ATOM   2018  O   SER A 275      59.971  79.862  16.773  1.00 44.07           O  
ATOM   2019  CB  SER A 275      62.347  78.532  17.135  1.00 44.12           C  
ATOM   2020  OG  SER A 275      61.780  77.235  17.099  1.00 44.68           O  
ATOM   2021  N   LEU A 276      59.603  80.230  18.969  1.00 44.11           N  
ATOM   2022  CA  LEU A 276      58.244  80.718  18.765  1.00 44.69           C  
ATOM   2023  C   LEU A 276      58.261  82.196  18.352  1.00 45.85           C  
ATOM   2024  O   LEU A 276      59.093  82.974  18.819  1.00 45.64           O  
ATOM   2025  CB  LEU A 276      57.422  80.542  20.044  1.00 43.41           C  
ATOM   2026  CG  LEU A 276      57.210  79.093  20.503  1.00 42.58           C  
ATOM   2027  CD1 LEU A 276      56.561  79.084  21.869  1.00 41.08           C  
ATOM   2028  CD2 LEU A 276      56.359  78.344  19.494  1.00 41.86           C  
ATOM   2029  N   SER A 277      57.333  82.565  17.474  1.00 47.26           N  
ATOM   2030  CA  SER A 277      57.217  83.933  16.975  1.00 48.85           C  
ATOM   2031  C   SER A 277      55.810  84.492  17.151  1.00 49.50           C  
ATOM   2032  O   SER A 277      54.817  83.793  16.932  1.00 49.38           O  
ATOM   2033  CB  SER A 277      57.567  83.988  15.488  1.00 48.86           C  
ATOM   2034  OG  SER A 277      56.970  85.130  14.893  1.00 50.27           O  
ATOM   2035  N   SER A 278      55.723  85.760  17.530  1.00 50.43           N  
ATOM   2036  CA  SER A 278      54.418  86.380  17.705  1.00 51.90           C  
ATOM   2037  C   SER A 278      53.889  86.913  16.377  1.00 52.10           C  
ATOM   2038  O   SER A 278      52.792  87.475  16.310  1.00 52.81           O  
ATOM   2039  CB  SER A 278      54.499  87.506  18.744  1.00 52.44           C  
ATOM   2040  OG  SER A 278      55.687  88.261  18.589  1.00 53.49           O  
ATOM   2041  N   VAL A 279      54.661  86.711  15.318  1.00 51.94           N  
ATOM   2042  CA  VAL A 279      54.269  87.181  13.993  1.00 52.79           C  
ATOM   2043  C   VAL A 279      53.859  86.005  13.108  1.00 52.49           C  
ATOM   2044  O   VAL A 279      53.118  86.168  12.136  1.00 53.04           O  
ATOM   2045  CB  VAL A 279      55.438  87.956  13.323  1.00 53.15           C  
ATOM   2046  CG1 VAL A 279      55.052  88.403  11.923  1.00 54.30           C  
ATOM   2047  CG2 VAL A 279      55.801  89.165  14.176  1.00 53.56           C  
ATOM   2048  N   THR A 280      54.340  84.816  13.452  1.00 51.72           N  
ATOM   2049  CA  THR A 280      54.021  83.622  12.683  1.00 50.77           C  
ATOM   2050  C   THR A 280      53.499  82.535  13.618  1.00 49.67           C  
ATOM   2051  O   THR A 280      53.838  82.516  14.805  1.00 49.06           O  
ATOM   2052  CB  THR A 280      55.268  83.114  11.932  1.00 51.64           C  
ATOM   2053  OG1 THR A 280      55.717  84.132  11.026  1.00 52.72           O  
ATOM   2054  CG2 THR A 280      54.946  81.843  11.134  1.00 52.61           C  
ATOM   2055  N   ASN A 281      52.658  81.651  13.082  1.00 48.04           N  
ATOM   2056  CA  ASN A 281      52.083  80.558  13.863  1.00 46.54           C  
ATOM   2057  C   ASN A 281      53.139  79.477  14.074  1.00 46.01           C  
ATOM   2058  O   ASN A 281      53.975  79.230  13.202  1.00 46.23           O  
ATOM   2059  CB  ASN A 281      50.850  79.963  13.150  1.00 46.00           C  
ATOM   2060  CG  ASN A 281      49.607  80.842  13.283  1.00 45.96           C  
ATOM   2061  OD1 ASN A 281      49.439  81.517  14.302  1.00 45.88           O  
ATOM   2062  ND2 ASN A 281      48.732  80.816  12.273  1.00 46.16           N  
ATOM   2063  N   ALA A 282      53.104  78.837  15.237  1.00 45.00           N  
ATOM   2064  CA  ALA A 282      54.064  77.784  15.567  1.00 43.35           C  
ATOM   2065  C   ALA A 282      53.951  76.575  14.639  1.00 42.29           C  
ATOM   2066  O   ALA A 282      52.860  76.209  14.203  1.00 41.27           O  
ATOM   2067  CB  ALA A 282      53.866  77.343  17.025  1.00 44.17           C  
ATOM   2068  N   THR A 283      55.092  75.965  14.331  1.00 41.70           N  
ATOM   2069  CA  THR A 283      55.113  74.786  13.481  1.00 41.29           C  
ATOM   2070  C   THR A 283      55.254  73.543  14.357  1.00 40.31           C  
ATOM   2071  O   THR A 283      56.220  73.411  15.102  1.00 40.74           O  
ATOM   2072  CB  THR A 283      56.299  74.812  12.490  1.00 42.51           C  
ATOM   2073  OG1 THR A 283      56.113  75.871  11.536  1.00 43.40           O  
ATOM   2074  CG2 THR A 283      56.397  73.471  11.752  1.00 42.65           C  
ATOM   2075  N   SER A 284      54.283  72.643  14.280  1.00 38.43           N  
ATOM   2076  CA  SER A 284      54.347  71.412  15.058  1.00 36.85           C  
ATOM   2077  C   SER A 284      54.801  70.313  14.124  1.00 35.54           C  
ATOM   2078  O   SER A 284      54.256  70.167  13.036  1.00 35.31           O  
ATOM   2079  CB  SER A 284      52.974  71.053  15.635  1.00 36.46           C  
ATOM   2080  OG  SER A 284      52.629  71.928  16.693  1.00 37.61           O  
ATOM   2081  N   ILE A 285      55.807  69.549  14.538  1.00 34.07           N  
ATOM   2082  CA  ILE A 285      56.304  68.456  13.713  1.00 32.96           C  
ATOM   2083  C   ILE A 285      55.613  67.159  14.121  1.00 32.44           C  
ATOM   2084  O   ILE A 285      55.681  66.741  15.282  1.00 31.74           O  
ATOM   2085  CB  ILE A 285      57.838  68.274  13.875  1.00 32.94           C  
ATOM   2086  CG1 ILE A 285      58.567  69.585  13.531  1.00 34.10           C  
ATOM   2087  CG2 ILE A 285      58.314  67.133  12.989  1.00 32.73           C  
ATOM   2088  CD1 ILE A 285      58.471  69.982  12.053  1.00 35.52           C  
ATOM   2089  N   GLN A 286      54.964  66.507  13.168  1.00 32.07           N  
ATOM   2090  CA  GLN A 286      54.284  65.261  13.480  1.00 32.20           C  
ATOM   2091  C   GLN A 286      55.211  64.057  13.427  1.00 32.87           C  
ATOM   2092  O   GLN A 286      56.114  63.983  12.588  1.00 32.40           O  
ATOM   2093  CB  GLN A 286      53.129  65.017  12.513  1.00 32.44           C  
ATOM   2094  CG  GLN A 286      52.205  63.874  12.932  1.00 32.71           C  
ATOM   2095  CD  GLN A 286      50.998  63.728  12.011  1.00 34.30           C  
ATOM   2096  OE1 GLN A 286      50.676  64.639  11.256  1.00 34.52           O  
ATOM   2097  NE2 GLN A 286      50.321  62.588  12.086  1.00 33.14           N  
ATOM   2098  N   ILE A 287      54.989  63.126  14.351  1.00 32.17           N  
ATOM   2099  CA  ILE A 287      55.721  61.875  14.379  1.00 31.84           C  
ATOM   2100  C   ILE A 287      54.610  60.850  14.155  1.00 32.21           C  
ATOM   2101  O   ILE A 287      53.711  60.680  14.995  1.00 30.93           O  
ATOM   2102  CB  ILE A 287      56.401  61.608  15.736  1.00 31.90           C  
ATOM   2103  CG1 ILE A 287      57.480  62.657  15.989  1.00 32.37           C  
ATOM   2104  CG2 ILE A 287      56.999  60.199  15.731  1.00 31.76           C  
ATOM   2105  CD1 ILE A 287      58.263  62.464  17.285  1.00 33.19           C  
ATOM   2106  N   THR A 288      54.654  60.188  13.008  1.00 32.80           N  
ATOM   2107  CA  THR A 288      53.626  59.222  12.678  1.00 33.66           C  
ATOM   2108  C   THR A 288      53.919  57.872  13.313  1.00 34.09           C  
ATOM   2109  O   THR A 288      55.079  57.550  13.604  1.00 33.03           O  
ATOM   2110  CB  THR A 288      53.508  59.079  11.157  1.00 35.08           C  
ATOM   2111  OG1 THR A 288      54.778  58.709  10.612  1.00 36.72           O  
ATOM   2112  CG2 THR A 288      53.100  60.407  10.535  1.00 35.29           C  
ATOM   2113  N   ALA A 289      52.860  57.091  13.539  1.00 34.36           N  
ATOM   2114  CA  ALA A 289      52.990  55.760  14.141  1.00 35.10           C  
ATOM   2115  C   ALA A 289      53.578  54.796  13.118  1.00 35.56           C  
ATOM   2116  O   ALA A 289      53.456  55.015  11.917  1.00 35.56           O  
ATOM   2117  CB  ALA A 289      51.625  55.255  14.599  1.00 34.38           C  
ATOM   2118  N   PRO A 290      54.222  53.717  13.578  1.00 35.79           N  
ATOM   2119  CA  PRO A 290      54.795  52.769  12.619  1.00 35.98           C  
ATOM   2120  C   PRO A 290      53.713  52.101  11.769  1.00 36.17           C  
ATOM   2121  O   PRO A 290      52.528  52.079  12.131  1.00 36.11           O  
ATOM   2122  CB  PRO A 290      55.549  51.788  13.513  1.00 35.53           C  
ATOM   2123  CG  PRO A 290      54.745  51.805  14.775  1.00 36.60           C  
ATOM   2124  CD  PRO A 290      54.494  53.289  14.960  1.00 35.81           C  
ATOM   2125  N   ALA A 291      54.134  51.561  10.631  1.00 36.59           N  
ATOM   2126  CA  ALA A 291      53.235  50.906   9.686  1.00 36.56           C  
ATOM   2127  C   ALA A 291      52.477  49.730  10.291  1.00 36.40           C  
ATOM   2128  O   ALA A 291      51.300  49.522   9.986  1.00 37.00           O  
ATOM   2129  CB  ALA A 291      54.040  50.445   8.450  1.00 37.42           C  
ATOM   2130  N   SER A 292      53.143  48.964  11.152  1.00 35.98           N  
ATOM   2131  CA  SER A 292      52.505  47.809  11.778  1.00 35.54           C  
ATOM   2132  C   SER A 292      51.337  48.233  12.671  1.00 35.33           C  
ATOM   2133  O   SER A 292      50.549  47.400  13.118  1.00 35.46           O  
ATOM   2134  CB  SER A 292      53.527  47.018  12.602  1.00 35.93           C  
ATOM   2135  OG  SER A 292      54.048  47.812  13.657  1.00 37.76           O  
ATOM   2136  N   MET A 293      51.244  49.536  12.919  1.00 33.97           N  
ATOM   2137  CA  MET A 293      50.196  50.121  13.738  1.00 34.37           C  
ATOM   2138  C   MET A 293      49.133  50.782  12.826  1.00 34.84           C  
ATOM   2139  O   MET A 293      47.926  50.599  13.030  1.00 33.62           O  
ATOM   2140  CB  MET A 293      50.840  51.160  14.660  1.00 34.21           C  
ATOM   2141  CG  MET A 293      50.367  51.182  16.093  1.00 36.29           C  
ATOM   2142  SD  MET A 293      50.359  49.649  17.063  1.00 32.91           S  
ATOM   2143  CE  MET A 293      52.016  49.355  17.319  1.00 37.78           C  
ATOM   2144  N   LEU A 294      49.588  51.527  11.813  1.00 34.06           N  
ATOM   2145  CA  LEU A 294      48.681  52.216  10.890  1.00 35.37           C  
ATOM   2146  C   LEU A 294      47.783  51.286  10.067  1.00 35.47           C  
ATOM   2147  O   LEU A 294      46.812  51.739   9.478  1.00 35.74           O  
ATOM   2148  CB  LEU A 294      49.466  53.139   9.943  1.00 35.17           C  
ATOM   2149  CG  LEU A 294      50.244  54.284  10.599  1.00 35.97           C  
ATOM   2150  CD1 LEU A 294      51.014  55.057   9.539  1.00 37.71           C  
ATOM   2151  CD2 LEU A 294      49.296  55.206  11.341  1.00 35.90           C  
ATOM   2152  N   ILE A 295      48.098  49.996  10.030  1.00 35.69           N  
ATOM   2153  CA  ILE A 295      47.275  49.027   9.292  1.00 36.71           C  
ATOM   2154  C   ILE A 295      45.855  48.862   9.861  1.00 36.44           C  
ATOM   2155  O   ILE A 295      44.957  48.373   9.167  1.00 36.72           O  
ATOM   2156  CB  ILE A 295      47.899  47.612   9.300  1.00 37.47           C  
ATOM   2157  CG1 ILE A 295      48.137  47.162  10.743  1.00 38.33           C  
ATOM   2158  CG2 ILE A 295      49.184  47.591   8.494  1.00 38.86           C  
ATOM   2159  CD1 ILE A 295      48.538  45.705  10.871  1.00 39.58           C  
ATOM   2160  N   GLY A 296      45.663  49.224  11.129  1.00 35.03           N  
ATOM   2161  CA  GLY A 296      44.349  49.094  11.747  1.00 33.20           C  
ATOM   2162  C   GLY A 296      44.168  50.062  12.908  1.00 31.59           C  
ATOM   2163  O   GLY A 296      44.959  50.993  13.066  1.00 30.65           O  
ATOM   2164  N   ASP A 297      43.127  49.860  13.716  1.00 30.45           N  
ATOM   2165  CA  ASP A 297      42.898  50.735  14.864  1.00 29.47           C  
ATOM   2166  C   ASP A 297      44.057  50.527  15.836  1.00 28.63           C  
ATOM   2167  O   ASP A 297      44.599  49.425  15.964  1.00 28.46           O  
ATOM   2168  CB  ASP A 297      41.575  50.415  15.584  1.00 29.65           C  
ATOM   2169  CG  ASP A 297      40.337  50.867  14.802  1.00 30.76           C  
ATOM   2170  OD1 ASP A 297      40.462  51.675  13.862  1.00 31.10           O  
ATOM   2171  OD2 ASP A 297      39.220  50.421  15.147  1.00 31.34           O  
ATOM   2172  N   HIS A 298      44.429  51.593  16.526  1.00 27.39           N  
ATOM   2173  CA  HIS A 298      45.534  51.529  17.471  1.00 27.26           C  
ATOM   2174  C   HIS A 298      45.430  52.673  18.471  1.00 25.80           C  
ATOM   2175  O   HIS A 298      44.550  53.531  18.361  1.00 26.18           O  
ATOM   2176  CB  HIS A 298      46.863  51.638  16.722  1.00 26.37           C  
ATOM   2177  CG  HIS A 298      46.997  52.903  15.935  1.00 26.29           C  
ATOM   2178  ND1 HIS A 298      46.512  53.032  14.654  1.00 26.99           N  
ATOM   2179  CD2 HIS A 298      47.551  54.098  16.252  1.00 26.99           C  
ATOM   2180  CE1 HIS A 298      46.765  54.253  14.210  1.00 26.65           C  
ATOM   2181  NE2 HIS A 298      47.395  54.919  15.160  1.00 26.37           N  
ATOM   2182  N   TYR A 299      46.352  52.680  19.427  1.00 25.48           N  
ATOM   2183  CA  TYR A 299      46.404  53.696  20.476  1.00 24.70           C  
ATOM   2184  C   TYR A 299      47.839  54.135  20.703  1.00 25.16           C  
ATOM   2185  O   TYR A 299      48.780  53.399  20.376  1.00 24.31           O  
ATOM   2186  CB  TYR A 299      45.950  53.127  21.829  1.00 23.98           C  
ATOM   2187  CG  TYR A 299      44.624  52.407  21.851  1.00 25.08           C  
ATOM   2188  CD1 TYR A 299      43.417  53.110  21.792  1.00 24.36           C  
ATOM   2189  CD2 TYR A 299      44.574  51.013  21.972  1.00 24.46           C  
ATOM   2190  CE1 TYR A 299      42.184  52.428  21.863  1.00 24.38           C  
ATOM   2191  CE2 TYR A 299      43.359  50.334  22.039  1.00 24.88           C  
ATOM   2192  CZ  TYR A 299      42.173  51.042  21.989  1.00 24.37           C  
ATOM   2193  OH  TYR A 299      40.980  50.362  22.104  1.00 24.73           O  
ATOM   2194  N   LEU A 300      47.984  55.320  21.303  1.00 24.51           N  
ATOM   2195  CA  LEU A 300      49.284  55.842  21.717  1.00 25.29           C  
ATOM   2196  C   LEU A 300      49.201  55.507  23.214  1.00 25.41           C  
ATOM   2197  O   LEU A 300      48.291  55.993  23.884  1.00 25.07           O  
ATOM   2198  CB  LEU A 300      49.350  57.364  21.536  1.00 24.81           C  
ATOM   2199  CG  LEU A 300      50.557  58.033  22.188  1.00 24.77           C  
ATOM   2200  CD1 LEU A 300      51.848  57.576  21.482  1.00 24.34           C  
ATOM   2201  CD2 LEU A 300      50.398  59.556  22.124  1.00 25.60           C  
ATOM   2202  N   CYS A 301      50.112  54.690  23.755  1.00 25.78           N  
ATOM   2203  CA  CYS A 301      50.000  54.327  25.174  1.00 26.78           C  
ATOM   2204  C   CYS A 301      51.083  54.819  26.129  1.00 26.86           C  
ATOM   2205  O   CYS A 301      50.941  54.683  27.350  1.00 26.84           O  
ATOM   2206  CB  CYS A 301      49.855  52.805  25.335  1.00 27.19           C  
ATOM   2207  SG  CYS A 301      51.236  51.860  24.646  1.00 31.15           S  
ATOM   2208  N   ASP A 302      52.166  55.371  25.588  1.00 26.54           N  
ATOM   2209  CA  ASP A 302      53.237  55.900  26.426  1.00 26.54           C  
ATOM   2210  C   ASP A 302      54.113  56.886  25.668  1.00 25.89           C  
ATOM   2211  O   ASP A 302      54.363  56.718  24.473  1.00 24.61           O  
ATOM   2212  CB  ASP A 302      54.126  54.776  26.987  1.00 26.94           C  
ATOM   2213  CG  ASP A 302      55.174  55.301  27.972  1.00 30.07           C  
ATOM   2214  OD1 ASP A 302      56.265  55.766  27.542  1.00 30.43           O  
ATOM   2215  OD2 ASP A 302      54.889  55.273  29.188  1.00 30.67           O  
ATOM   2216  N   VAL A 303      54.543  57.931  26.377  1.00 25.83           N  
ATOM   2217  CA  VAL A 303      55.436  58.956  25.839  1.00 25.86           C  
ATOM   2218  C   VAL A 303      56.471  59.189  26.928  1.00 25.57           C  
ATOM   2219  O   VAL A 303      56.119  59.567  28.052  1.00 25.70           O  
ATOM   2220  CB  VAL A 303      54.727  60.317  25.574  1.00 26.61           C  
ATOM   2221  CG1 VAL A 303      55.768  61.355  25.141  1.00 25.68           C  
ATOM   2222  CG2 VAL A 303      53.657  60.161  24.512  1.00 26.28           C  
ATOM   2223  N   THR A 304      57.738  58.940  26.616  1.00 25.80           N  
ATOM   2224  CA  THR A 304      58.800  59.147  27.589  1.00 25.92           C  
ATOM   2225  C   THR A 304      60.033  59.750  26.934  1.00 26.90           C  
ATOM   2226  O   THR A 304      60.624  59.147  26.036  1.00 27.58           O  
ATOM   2227  CB  THR A 304      59.212  57.822  28.267  1.00 26.33           C  
ATOM   2228  OG1 THR A 304      58.075  57.233  28.902  1.00 25.22           O  
ATOM   2229  CG2 THR A 304      60.282  58.088  29.323  1.00 25.65           C  
ATOM   2230  N   TRP A 305      60.432  60.933  27.382  1.00 26.24           N  
ATOM   2231  CA  TRP A 305      61.616  61.577  26.809  1.00 28.13           C  
ATOM   2232  C   TRP A 305      62.865  60.831  27.255  1.00 28.54           C  
ATOM   2233  O   TRP A 305      62.938  60.407  28.400  1.00 28.12           O  
ATOM   2234  CB  TRP A 305      61.721  63.036  27.272  1.00 27.39           C  
ATOM   2235  CG  TRP A 305      60.869  63.967  26.495  1.00 27.47           C  
ATOM   2236  CD1 TRP A 305      59.587  64.352  26.784  1.00 27.43           C  
ATOM   2237  CD2 TRP A 305      61.214  64.608  25.264  1.00 27.66           C  
ATOM   2238  NE1 TRP A 305      59.111  65.190  25.803  1.00 27.39           N  
ATOM   2239  CE2 TRP A 305      60.089  65.365  24.857  1.00 27.95           C  
ATOM   2240  CE3 TRP A 305      62.364  64.614  24.462  1.00 27.80           C  
ATOM   2241  CZ2 TRP A 305      60.081  66.125  23.677  1.00 27.73           C  
ATOM   2242  CZ3 TRP A 305      62.354  65.368  23.287  1.00 28.47           C  
ATOM   2243  CH2 TRP A 305      61.217  66.112  22.909  1.00 27.98           C  
ATOM   2244  N   ALA A 306      63.829  60.653  26.349  1.00 29.63           N  
ATOM   2245  CA  ALA A 306      65.087  59.976  26.684  1.00 29.63           C  
ATOM   2246  C   ALA A 306      66.185  61.008  26.953  1.00 30.73           C  
ATOM   2247  O   ALA A 306      66.919  60.884  27.927  1.00 30.59           O  
ATOM   2248  CB  ALA A 306      65.513  59.041  25.561  1.00 28.43           C  
ATOM   2249  N   THR A 307      66.312  62.011  26.078  1.00 31.11           N  
ATOM   2250  CA  THR A 307      67.313  63.071  26.271  1.00 31.19           C  
ATOM   2251  C   THR A 307      66.757  64.385  25.738  1.00 31.38           C  
ATOM   2252  O   THR A 307      65.589  64.466  25.371  1.00 30.30           O  
ATOM   2253  CB  THR A 307      68.605  62.822  25.492  1.00 31.52           C  
ATOM   2254  OG1 THR A 307      68.308  62.938  24.106  1.00 30.60           O  
ATOM   2255  CG2 THR A 307      69.191  61.435  25.783  1.00 32.06           C  
ATOM   2256  N   GLN A 308      67.607  65.406  25.670  1.00 31.25           N  
ATOM   2257  CA  GLN A 308      67.170  66.708  25.169  1.00 31.82           C  
ATOM   2258  C   GLN A 308      66.683  66.626  23.723  1.00 31.48           C  
ATOM   2259  O   GLN A 308      65.899  67.466  23.275  1.00 32.49           O  
ATOM   2260  CB  GLN A 308      68.317  67.734  25.230  1.00 32.20           C  
ATOM   2261  CG  GLN A 308      68.937  67.947  26.605  1.00 32.44           C  
ATOM   2262  CD  GLN A 308      67.929  68.348  27.665  1.00 33.85           C  
ATOM   2263  OE1 GLN A 308      66.862  68.844  27.354  1.00 35.35           O  
ATOM   2264  NE2 GLN A 308      68.276  68.137  28.932  1.00 34.30           N  
ATOM   2265  N   GLU A 309      67.145  65.622  22.989  1.00 30.84           N  
ATOM   2266  CA  GLU A 309      66.780  65.499  21.587  1.00 31.02           C  
ATOM   2267  C   GLU A 309      66.324  64.116  21.143  1.00 31.03           C  
ATOM   2268  O   GLU A 309      66.347  63.805  19.948  1.00 30.43           O  
ATOM   2269  CB  GLU A 309      67.968  65.962  20.724  1.00 32.92           C  
ATOM   2270  CG  GLU A 309      68.312  67.447  20.894  1.00 34.27           C  
ATOM   2271  CD  GLU A 309      69.617  67.837  20.195  1.00 36.67           C  
ATOM   2272  OE1 GLU A 309      69.903  67.280  19.111  1.00 36.05           O  
ATOM   2273  OE2 GLU A 309      70.342  68.710  20.726  1.00 36.71           O  
ATOM   2274  N   ARG A 310      65.893  63.290  22.099  1.00 30.49           N  
ATOM   2275  CA  ARG A 310      65.429  61.935  21.788  1.00 29.76           C  
ATOM   2276  C   ARG A 310      64.185  61.601  22.620  1.00 29.48           C  
ATOM   2277  O   ARG A 310      64.186  61.744  23.851  1.00 29.77           O  
ATOM   2278  CB  ARG A 310      66.547  60.924  22.078  1.00 30.45           C  
ATOM   2279  CG  ARG A 310      66.195  59.440  21.826  1.00 29.51           C  
ATOM   2280  CD  ARG A 310      67.418  58.558  22.133  1.00 29.90           C  
ATOM   2281  NE  ARG A 310      68.469  58.806  21.149  1.00 31.60           N  
ATOM   2282  CZ  ARG A 310      69.754  58.489  21.287  1.00 31.72           C  
ATOM   2283  NH1 ARG A 310      70.199  57.894  22.385  1.00 30.51           N  
ATOM   2284  NH2 ARG A 310      70.600  58.782  20.307  1.00 32.05           N  
ATOM   2285  N   ILE A 311      63.122  61.178  21.944  1.00 28.68           N  
ATOM   2286  CA  ILE A 311      61.874  60.833  22.621  1.00 27.58           C  
ATOM   2287  C   ILE A 311      61.451  59.426  22.209  1.00 27.65           C  
ATOM   2288  O   ILE A 311      61.722  58.998  21.084  1.00 27.21           O  
ATOM   2289  CB  ILE A 311      60.757  61.856  22.253  1.00 28.23           C  
ATOM   2290  CG1 ILE A 311      59.468  61.586  23.043  1.00 27.88           C  
ATOM   2291  CG2 ILE A 311      60.460  61.783  20.771  1.00 29.53           C  
ATOM   2292  CD1 ILE A 311      58.412  62.689  22.849  1.00 26.42           C  
ATOM   2293  N   SER A 312      60.830  58.688  23.129  1.00 26.33           N  
ATOM   2294  CA  SER A 312      60.344  57.350  22.814  1.00 26.58           C  
ATOM   2295  C   SER A 312      58.826  57.392  22.936  1.00 26.99           C  
ATOM   2296  O   SER A 312      58.269  58.138  23.751  1.00 27.19           O  
ATOM   2297  CB  SER A 312      60.900  56.292  23.785  1.00 26.86           C  
ATOM   2298  OG  SER A 312      60.385  56.446  25.090  1.00 27.53           O  
ATOM   2299  N   LEU A 313      58.160  56.599  22.116  1.00 26.82           N  
ATOM   2300  CA  LEU A 313      56.706  56.530  22.130  1.00 27.55           C  
ATOM   2301  C   LEU A 313      56.339  55.078  21.985  1.00 26.82           C  
ATOM   2302  O   LEU A 313      56.981  54.369  21.215  1.00 26.84           O  
ATOM   2303  CB  LEU A 313      56.101  57.246  20.925  1.00 28.97           C  
ATOM   2304  CG  LEU A 313      56.587  58.627  20.516  1.00 32.03           C  
ATOM   2305  CD1 LEU A 313      55.883  59.009  19.216  1.00 33.55           C  
ATOM   2306  CD2 LEU A 313      56.276  59.647  21.620  1.00 32.34           C  
ATOM   2307  N   GLN A 314      55.326  54.621  22.715  1.00 25.72           N  
ATOM   2308  CA  GLN A 314      54.878  53.257  22.525  1.00 25.92           C  
ATOM   2309  C   GLN A 314      53.446  53.301  21.985  1.00 25.67           C  
ATOM   2310  O   GLN A 314      52.609  54.105  22.446  1.00 24.45           O  
ATOM   2311  CB  GLN A 314      54.940  52.442  23.817  1.00 25.52           C  
ATOM   2312  CG  GLN A 314      56.377  52.182  24.307  1.00 27.58           C  
ATOM   2313  CD  GLN A 314      56.394  51.502  25.663  1.00 28.02           C  
ATOM   2314  OE1 GLN A 314      56.087  50.309  25.772  1.00 29.15           O  
ATOM   2315  NE2 GLN A 314      56.721  52.263  26.711  1.00 26.38           N  
ATOM   2316  N   TRP A 315      53.184  52.442  21.003  1.00 24.99           N  
ATOM   2317  CA  TRP A 315      51.879  52.338  20.366  1.00 25.57           C  
ATOM   2318  C   TRP A 315      51.353  50.930  20.623  1.00 26.59           C  
ATOM   2319  O   TRP A 315      52.127  49.981  20.725  1.00 26.67           O  
ATOM   2320  CB  TRP A 315      51.990  52.578  18.862  1.00 26.48           C  
ATOM   2321  CG  TRP A 315      52.616  53.904  18.480  1.00 26.97           C  
ATOM   2322  CD1 TRP A 315      53.950  54.169  18.305  1.00 27.52           C  
ATOM   2323  CD2 TRP A 315      51.923  55.111  18.137  1.00 26.84           C  
ATOM   2324  NE1 TRP A 315      54.127  55.461  17.860  1.00 26.67           N  
ATOM   2325  CE2 TRP A 315      52.899  56.062  17.747  1.00 27.80           C  
ATOM   2326  CE3 TRP A 315      50.572  55.479  18.110  1.00 26.87           C  
ATOM   2327  CZ2 TRP A 315      52.567  57.359  17.336  1.00 28.11           C  
ATOM   2328  CZ3 TRP A 315      50.238  56.775  17.699  1.00 28.21           C  
ATOM   2329  CH2 TRP A 315      51.236  57.697  17.316  1.00 28.32           C  
ATOM   2330  N   LEU A 316      50.036  50.805  20.718  1.00 25.69           N  
ATOM   2331  CA  LEU A 316      49.392  49.536  21.016  1.00 25.91           C  
ATOM   2332  C   LEU A 316      48.265  49.262  20.018  1.00 26.26           C  
ATOM   2333  O   LEU A 316      47.443  50.151  19.741  1.00 25.43           O  
ATOM   2334  CB  LEU A 316      48.800  49.606  22.437  1.00 25.53           C  
ATOM   2335  CG  LEU A 316      48.064  48.420  23.076  1.00 25.10           C  
ATOM   2336  CD1 LEU A 316      49.001  47.236  23.290  1.00 23.67           C  
ATOM   2337  CD2 LEU A 316      47.505  48.887  24.429  1.00 24.93           C  
ATOM   2338  N   ARG A 317      48.209  48.042  19.482  1.00 26.60           N  
ATOM   2339  CA  ARG A 317      47.134  47.715  18.541  1.00 26.92           C  
ATOM   2340  C   ARG A 317      45.808  47.636  19.283  1.00 26.90           C  
ATOM   2341  O   ARG A 317      45.791  47.394  20.485  1.00 26.18           O  
ATOM   2342  CB  ARG A 317      47.417  46.387  17.829  1.00 28.01           C  
ATOM   2343  CG  ARG A 317      48.547  46.493  16.793  1.00 30.14           C  
ATOM   2344  CD  ARG A 317      48.678  45.210  15.983  1.00 32.80           C  
ATOM   2345  NE  ARG A 317      49.566  45.398  14.842  1.00 34.82           N  
ATOM   2346  CZ  ARG A 317      50.170  44.402  14.199  1.00 36.94           C  
ATOM   2347  NH1 ARG A 317      49.979  43.144  14.593  1.00 35.92           N  
ATOM   2348  NH2 ARG A 317      50.968  44.659  13.168  1.00 37.12           N  
ATOM   2349  N   ARG A 318      44.690  47.844  18.589  1.00 26.17           N  
ATOM   2350  CA  ARG A 318      43.405  47.772  19.282  1.00 26.75           C  
ATOM   2351  C   ARG A 318      43.255  46.370  19.889  1.00 26.91           C  
ATOM   2352  O   ARG A 318      42.599  46.201  20.921  1.00 26.42           O  
ATOM   2353  CB  ARG A 318      42.239  48.135  18.339  1.00 26.23           C  
ATOM   2354  CG  ARG A 318      40.898  48.217  19.062  1.00 26.35           C  
ATOM   2355  CD  ARG A 318      39.799  48.909  18.245  1.00 27.43           C  
ATOM   2356  NE  ARG A 318      38.522  48.839  18.956  1.00 27.16           N  
ATOM   2357  CZ  ARG A 318      37.435  49.541  18.639  1.00 29.06           C  
ATOM   2358  NH1 ARG A 318      37.454  50.380  17.604  1.00 27.17           N  
ATOM   2359  NH2 ARG A 318      36.332  49.422  19.377  1.00 27.20           N  
ATOM   2360  N   ILE A 319      43.852  45.363  19.241  1.00 27.15           N  
ATOM   2361  CA  ILE A 319      43.875  44.001  19.793  1.00 26.97           C  
ATOM   2362  C   ILE A 319      45.158  44.155  20.597  1.00 27.44           C  
ATOM   2363  O   ILE A 319      46.279  44.077  20.059  1.00 26.21           O  
ATOM   2364  CB  ILE A 319      44.050  42.928  18.706  1.00 28.05           C  
ATOM   2365  CG1 ILE A 319      42.833  42.951  17.778  1.00 28.38           C  
ATOM   2366  CG2 ILE A 319      44.189  41.555  19.339  1.00 28.40           C  
ATOM   2367  CD1 ILE A 319      41.492  42.845  18.503  1.00 29.71           C  
ATOM   2368  N   GLN A 320      44.970  44.415  21.889  1.00 27.07           N  
ATOM   2369  CA  GLN A 320      46.057  44.727  22.816  1.00 26.45           C  
ATOM   2370  C   GLN A 320      47.137  43.731  23.186  1.00 27.28           C  
ATOM   2371  O   GLN A 320      47.638  43.747  24.312  1.00 27.30           O  
ATOM   2372  CB  GLN A 320      45.446  45.332  24.084  1.00 25.42           C  
ATOM   2373  CG  GLN A 320      44.642  46.588  23.766  1.00 25.63           C  
ATOM   2374  CD  GLN A 320      44.006  47.197  24.985  1.00 24.07           C  
ATOM   2375  OE1 GLN A 320      44.667  47.390  26.005  1.00 25.75           O  
ATOM   2376  NE2 GLN A 320      42.728  47.524  24.885  1.00 24.37           N  
ATOM   2377  N   ASN A 321      47.517  42.863  22.255  1.00 28.36           N  
ATOM   2378  CA  ASN A 321      48.595  41.941  22.580  1.00 29.19           C  
ATOM   2379  C   ASN A 321      49.831  42.198  21.725  1.00 28.92           C  
ATOM   2380  O   ASN A 321      50.739  41.370  21.668  1.00 28.09           O  
ATOM   2381  CB  ASN A 321      48.162  40.489  22.447  1.00 30.73           C  
ATOM   2382  CG  ASN A 321      47.655  40.140  21.061  1.00 33.75           C  
ATOM   2383  OD1 ASN A 321      47.769  40.904  20.085  1.00 30.31           O  
ATOM   2384  ND2 ASN A 321      47.100  38.940  21.001  1.00 37.85           N  
ATOM   2385  N   TYR A 322      49.862  43.354  21.077  1.00 28.01           N  
ATOM   2386  CA  TYR A 322      50.995  43.722  20.246  1.00 28.89           C  
ATOM   2387  C   TYR A 322      51.279  45.217  20.397  1.00 28.48           C  
ATOM   2388  O   TYR A 322      50.441  46.064  20.087  1.00 27.99           O  
ATOM   2389  CB  TYR A 322      50.712  43.358  18.785  1.00 30.10           C  
ATOM   2390  CG  TYR A 322      51.917  43.458  17.875  1.00 31.16           C  
ATOM   2391  CD1 TYR A 322      52.275  44.673  17.299  1.00 32.61           C  
ATOM   2392  CD2 TYR A 322      52.674  42.322  17.551  1.00 32.92           C  
ATOM   2393  CE1 TYR A 322      53.349  44.768  16.408  1.00 34.14           C  
ATOM   2394  CE2 TYR A 322      53.759  42.402  16.659  1.00 33.66           C  
ATOM   2395  CZ  TYR A 322      54.079  43.632  16.091  1.00 34.99           C  
ATOM   2396  OH  TYR A 322      55.095  43.736  15.174  1.00 36.72           O  
ATOM   2397  N   SER A 323      52.479  45.526  20.879  1.00 28.44           N  
ATOM   2398  CA  SER A 323      52.897  46.898  21.115  1.00 29.41           C  
ATOM   2399  C   SER A 323      54.235  47.191  20.448  1.00 29.09           C  
ATOM   2400  O   SER A 323      55.069  46.297  20.311  1.00 28.10           O  
ATOM   2401  CB  SER A 323      53.035  47.132  22.616  1.00 29.92           C  
ATOM   2402  OG  SER A 323      53.171  48.508  22.854  1.00 36.74           O  
ATOM   2403  N   VAL A 324      54.444  48.445  20.061  1.00 28.61           N  
ATOM   2404  CA  VAL A 324      55.691  48.841  19.418  1.00 28.79           C  
ATOM   2405  C   VAL A 324      56.239  50.143  19.988  1.00 28.52           C  
ATOM   2406  O   VAL A 324      55.510  51.128  20.117  1.00 27.91           O  
ATOM   2407  CB  VAL A 324      55.508  49.056  17.889  1.00 29.90           C  
ATOM   2408  CG1 VAL A 324      56.847  49.455  17.257  1.00 29.73           C  
ATOM   2409  CG2 VAL A 324      54.957  47.792  17.225  1.00 29.77           C  
ATOM   2410  N   MET A 325      57.524  50.144  20.329  1.00 27.98           N  
ATOM   2411  CA  MET A 325      58.175  51.351  20.829  1.00 28.12           C  
ATOM   2412  C   MET A 325      59.073  51.931  19.729  1.00 28.91           C  
ATOM   2413  O   MET A 325      59.860  51.199  19.100  1.00 27.41           O  
ATOM   2414  CB  MET A 325      59.049  51.063  22.062  1.00 28.28           C  
ATOM   2415  CG  MET A 325      59.731  52.328  22.607  1.00 29.39           C  
ATOM   2416  SD  MET A 325      61.105  52.101  23.778  1.00 31.62           S  
ATOM   2417  CE  MET A 325      60.255  51.377  25.160  1.00 30.98           C  
ATOM   2418  N   ASP A 326      58.932  53.235  19.492  1.00 28.49           N  
ATOM   2419  CA  ASP A 326      59.745  53.955  18.517  1.00 29.81           C  
ATOM   2420  C   ASP A 326      60.656  54.882  19.315  1.00 30.01           C  
ATOM   2421  O   ASP A 326      60.256  55.408  20.353  1.00 29.85           O  
ATOM   2422  CB  ASP A 326      58.872  54.813  17.587  1.00 31.73           C  
ATOM   2423  CG  ASP A 326      58.807  54.267  16.174  1.00 33.80           C  
ATOM   2424  OD1 ASP A 326      59.677  53.443  15.799  1.00 36.82           O  
ATOM   2425  OD2 ASP A 326      57.893  54.673  15.422  1.00 35.68           O  
ATOM   2426  N   ILE A 327      61.884  55.067  18.848  1.00 30.02           N  
ATOM   2427  CA  ILE A 327      62.825  55.953  19.522  1.00 30.85           C  
ATOM   2428  C   ILE A 327      63.200  56.961  18.460  1.00 31.84           C  
ATOM   2429  O   ILE A 327      63.801  56.602  17.453  1.00 31.55           O  
ATOM   2430  CB  ILE A 327      64.044  55.162  20.013  1.00 30.63           C  
ATOM   2431  CG1 ILE A 327      63.574  54.162  21.077  1.00 30.79           C  
ATOM   2432  CG2 ILE A 327      65.094  56.100  20.604  1.00 31.56           C  
ATOM   2433  CD1 ILE A 327      64.672  53.339  21.687  1.00 30.59           C  
ATOM   2434  N   CYS A 328      62.828  58.217  18.684  1.00 32.96           N  
ATOM   2435  CA  CYS A 328      63.049  59.270  17.703  1.00 34.46           C  
ATOM   2436  C   CYS A 328      64.049  60.345  18.096  1.00 34.61           C  
ATOM   2437  O   CYS A 328      64.043  60.830  19.223  1.00 33.82           O  
ATOM   2438  CB  CYS A 328      61.703  59.905  17.379  1.00 36.52           C  
ATOM   2439  SG  CYS A 328      60.370  58.655  17.242  1.00 40.33           S  
ATOM   2440  N   ASP A 329      64.899  60.718  17.140  1.00 35.52           N  
ATOM   2441  CA  ASP A 329      65.944  61.730  17.346  1.00 36.52           C  
ATOM   2442  C   ASP A 329      65.690  62.968  16.496  1.00 36.90           C  
ATOM   2443  O   ASP A 329      65.310  62.861  15.334  1.00 36.24           O  
ATOM   2444  CB  ASP A 329      67.317  61.166  16.957  1.00 37.46           C  
ATOM   2445  CG  ASP A 329      67.878  60.212  18.000  1.00 39.17           C  
ATOM   2446  OD1 ASP A 329      67.070  59.599  18.738  1.00 38.83           O  
ATOM   2447  OD2 ASP A 329      69.124  60.067  18.073  1.00 38.85           O  
ATOM   2448  N   TYR A 330      65.923  64.132  17.087  1.00 38.20           N  
ATOM   2449  CA  TYR A 330      65.758  65.412  16.404  1.00 40.07           C  
ATOM   2450  C   TYR A 330      66.905  65.616  15.410  1.00 41.55           C  
ATOM   2451  O   TYR A 330      68.060  65.347  15.737  1.00 41.65           O  
ATOM   2452  CB  TYR A 330      65.792  66.547  17.426  1.00 40.05           C  
ATOM   2453  CG  TYR A 330      65.689  67.915  16.797  1.00 40.05           C  
ATOM   2454  CD1 TYR A 330      64.504  68.331  16.193  1.00 39.76           C  
ATOM   2455  CD2 TYR A 330      66.780  68.787  16.792  1.00 40.44           C  
ATOM   2456  CE1 TYR A 330      64.397  69.582  15.598  1.00 39.83           C  
ATOM   2457  CE2 TYR A 330      66.688  70.055  16.197  1.00 40.78           C  
ATOM   2458  CZ  TYR A 330      65.489  70.442  15.605  1.00 40.73           C  
ATOM   2459  OH  TYR A 330      65.354  71.697  15.055  1.00 40.52           O  
ATOM   2460  N   ASP A 331      66.583  66.095  14.211  1.00 43.37           N  
ATOM   2461  CA  ASP A 331      67.585  66.349  13.170  1.00 45.41           C  
ATOM   2462  C   ASP A 331      67.693  67.873  13.000  1.00 46.54           C  
ATOM   2463  O   ASP A 331      66.791  68.494  12.453  1.00 45.94           O  
ATOM   2464  CB  ASP A 331      67.136  65.696  11.856  1.00 45.83           C  
ATOM   2465  CG  ASP A 331      68.193  65.777  10.763  1.00 46.88           C  
ATOM   2466  OD1 ASP A 331      68.850  66.829  10.641  1.00 47.56           O  
ATOM   2467  OD2 ASP A 331      68.352  64.795  10.015  1.00 47.29           O  
ATOM   2468  N   GLU A 332      68.781  68.473  13.482  1.00 48.51           N  
ATOM   2469  CA  GLU A 332      68.953  69.930  13.390  1.00 51.18           C  
ATOM   2470  C   GLU A 332      68.866  70.458  11.964  1.00 52.10           C  
ATOM   2471  O   GLU A 332      68.332  71.543  11.727  1.00 52.79           O  
ATOM   2472  CB  GLU A 332      70.305  70.371  13.962  1.00 52.76           C  
ATOM   2473  CG  GLU A 332      70.679  69.761  15.291  1.00 55.57           C  
ATOM   2474  CD  GLU A 332      71.162  70.799  16.292  1.00 57.15           C  
ATOM   2475  OE1 GLU A 332      71.975  71.671  15.899  1.00 57.93           O  
ATOM   2476  OE2 GLU A 332      70.730  70.742  17.474  1.00 58.76           O  
ATOM   2477  N   SER A 333      69.392  69.687  11.018  1.00 52.72           N  
ATOM   2478  CA  SER A 333      69.410  70.082   9.613  1.00 53.13           C  
ATOM   2479  C   SER A 333      68.024  70.213   9.022  1.00 53.34           C  
ATOM   2480  O   SER A 333      67.678  71.254   8.457  1.00 53.36           O  
ATOM   2481  CB  SER A 333      70.201  69.065   8.799  1.00 53.17           C  
ATOM   2482  OG  SER A 333      71.439  68.782   9.431  1.00 54.93           O  
ATOM   2483  N   SER A 334      67.233  69.152   9.149  1.00 53.01           N  
ATOM   2484  CA  SER A 334      65.880  69.140   8.609  1.00 52.54           C  
ATOM   2485  C   SER A 334      64.858  69.698   9.590  1.00 52.28           C  
ATOM   2486  O   SER A 334      63.766  70.096   9.191  1.00 52.70           O  
ATOM   2487  CB  SER A 334      65.480  67.713   8.228  1.00 53.24           C  
ATOM   2488  OG  SER A 334      65.419  66.867   9.372  1.00 53.91           O  
ATOM   2489  N   GLY A 335      65.208  69.725  10.872  1.00 51.36           N  
ATOM   2490  CA  GLY A 335      64.273  70.211  11.872  1.00 49.97           C  
ATOM   2491  C   GLY A 335      63.153  69.200  12.056  1.00 49.03           C  
ATOM   2492  O   GLY A 335      62.094  69.516  12.594  1.00 49.49           O  
ATOM   2493  N   ARG A 336      63.393  67.976  11.602  1.00 47.49           N  
ATOM   2494  CA  ARG A 336      62.410  66.907  11.699  1.00 46.20           C  
ATOM   2495  C   ARG A 336      62.856  65.891  12.751  1.00 44.41           C  
ATOM   2496  O   ARG A 336      63.980  65.958  13.251  1.00 43.84           O  
ATOM   2497  CB  ARG A 336      62.283  66.194  10.355  1.00 47.87           C  
ATOM   2498  CG  ARG A 336      62.161  67.115   9.142  1.00 50.44           C  
ATOM   2499  CD  ARG A 336      60.753  67.649   8.988  1.00 52.59           C  
ATOM   2500  NE  ARG A 336      59.793  66.550   8.930  1.00 54.57           N  
ATOM   2501  CZ  ARG A 336      58.478  66.702   8.809  1.00 55.41           C  
ATOM   2502  NH1 ARG A 336      57.946  67.919   8.724  1.00 55.40           N  
ATOM   2503  NH2 ARG A 336      57.694  65.633   8.799  1.00 56.19           N  
ATOM   2504  N   TRP A 337      61.964  64.961  13.084  1.00 42.47           N  
ATOM   2505  CA  TRP A 337      62.252  63.899  14.054  1.00 39.90           C  
ATOM   2506  C   TRP A 337      62.203  62.581  13.300  1.00 39.84           C  
ATOM   2507  O   TRP A 337      61.199  62.258  12.664  1.00 40.43           O  
ATOM   2508  CB  TRP A 337      61.209  63.875  15.181  1.00 37.49           C  
ATOM   2509  CG  TRP A 337      61.277  65.053  16.107  1.00 34.63           C  
ATOM   2510  CD1 TRP A 337      60.741  66.292  15.900  1.00 34.19           C  
ATOM   2511  CD2 TRP A 337      61.951  65.115  17.373  1.00 34.14           C  
ATOM   2512  NE1 TRP A 337      61.037  67.124  16.955  1.00 32.82           N  
ATOM   2513  CE2 TRP A 337      61.778  66.428  17.873  1.00 32.63           C  
ATOM   2514  CE3 TRP A 337      62.687  64.189  18.131  1.00 32.66           C  
ATOM   2515  CZ2 TRP A 337      62.313  66.841  19.097  1.00 32.36           C  
ATOM   2516  CZ3 TRP A 337      63.225  64.603  19.352  1.00 32.51           C  
ATOM   2517  CH2 TRP A 337      63.034  65.919  19.822  1.00 32.36           C  
ATOM   2518  N   ASN A 338      63.280  61.816  13.366  1.00 39.56           N  
ATOM   2519  CA  ASN A 338      63.332  60.553  12.657  1.00 39.62           C  
ATOM   2520  C   ASN A 338      63.427  59.398  13.631  1.00 38.93           C  
ATOM   2521  O   ASN A 338      64.211  59.436  14.570  1.00 38.73           O  
ATOM   2522  CB  ASN A 338      64.533  60.530  11.715  1.00 40.74           C  
ATOM   2523  CG  ASN A 338      64.532  61.702  10.746  1.00 42.81           C  
ATOM   2524  OD1 ASN A 338      65.143  62.737  11.007  1.00 43.97           O  
ATOM   2525  ND2 ASN A 338      63.829  61.550   9.628  1.00 43.81           N  
ATOM   2526  N   CYS A 339      62.621  58.374  13.402  1.00 38.47           N  
ATOM   2527  CA  CYS A 339      62.629  57.211  14.267  1.00 39.14           C  
ATOM   2528  C   CYS A 339      63.163  56.038  13.448  1.00 39.00           C  
ATOM   2529  O   CYS A 339      62.431  55.451  12.654  1.00 38.90           O  
ATOM   2530  CB  CYS A 339      61.206  56.913  14.758  1.00 39.25           C  
ATOM   2531  SG  CYS A 339      60.170  58.362  15.223  1.00 40.04           S  
ATOM   2532  N   LEU A 340      64.437  55.709  13.635  1.00 38.77           N  
ATOM   2533  CA  LEU A 340      65.061  54.599  12.908  1.00 39.20           C  
ATOM   2534  C   LEU A 340      64.415  53.244  13.201  1.00 39.21           C  
ATOM   2535  O   LEU A 340      64.152  52.898  14.362  1.00 37.32           O  
ATOM   2536  CB  LEU A 340      66.556  54.528  13.241  1.00 40.27           C  
ATOM   2537  CG  LEU A 340      67.456  55.640  12.679  1.00 41.66           C  
ATOM   2538  CD1 LEU A 340      68.807  55.655  13.406  1.00 41.32           C  
ATOM   2539  CD2 LEU A 340      67.654  55.419  11.173  1.00 42.21           C  
ATOM   2540  N   VAL A 341      64.170  52.471  12.145  1.00 39.10           N  
ATOM   2541  CA  VAL A 341      63.565  51.157  12.306  1.00 39.79           C  
ATOM   2542  C   VAL A 341      64.465  50.256  13.146  1.00 39.71           C  
ATOM   2543  O   VAL A 341      63.981  49.405  13.880  1.00 40.58           O  
ATOM   2544  CB  VAL A 341      63.312  50.465  10.947  1.00 40.64           C  
ATOM   2545  CG1 VAL A 341      64.639  50.132  10.273  1.00 41.16           C  
ATOM   2546  CG2 VAL A 341      62.494  49.188  11.166  1.00 41.34           C  
ATOM   2547  N   ALA A 342      65.773  50.446  13.045  1.00 39.34           N  
ATOM   2548  CA  ALA A 342      66.712  49.643  13.819  1.00 39.31           C  
ATOM   2549  C   ALA A 342      66.549  49.895  15.320  1.00 38.68           C  
ATOM   2550  O   ALA A 342      67.019  49.111  16.138  1.00 38.47           O  
ATOM   2551  CB  ALA A 342      68.147  49.956  13.398  1.00 39.50           C  
ATOM   2552  N   ARG A 343      65.895  50.994  15.680  1.00 37.99           N  
ATOM   2553  CA  ARG A 343      65.690  51.315  17.089  1.00 37.49           C  
ATOM   2554  C   ARG A 343      64.278  50.959  17.572  1.00 36.96           C  
ATOM   2555  O   ARG A 343      63.872  51.325  18.673  1.00 36.80           O  
ATOM   2556  CB  ARG A 343      65.987  52.797  17.328  1.00 37.70           C  
ATOM   2557  CG  ARG A 343      67.452  53.140  17.113  1.00 38.46           C  
ATOM   2558  CD  ARG A 343      67.743  54.600  17.377  1.00 40.00           C  
ATOM   2559  NE  ARG A 343      69.180  54.853  17.343  1.00 40.07           N  
ATOM   2560  CZ  ARG A 343      69.728  56.058  17.440  1.00 40.88           C  
ATOM   2561  NH1 ARG A 343      68.958  57.134  17.569  1.00 42.02           N  
ATOM   2562  NH2 ARG A 343      71.046  56.186  17.439  1.00 40.84           N  
ATOM   2563  N   GLN A 344      63.543  50.227  16.747  1.00 36.17           N  
ATOM   2564  CA  GLN A 344      62.190  49.812  17.091  1.00 35.90           C  
ATOM   2565  C   GLN A 344      62.204  48.593  18.006  1.00 35.04           C  
ATOM   2566  O   GLN A 344      63.012  47.675  17.825  1.00 33.99           O  
ATOM   2567  CB  GLN A 344      61.407  49.475  15.823  1.00 37.16           C  
ATOM   2568  CG  GLN A 344      60.441  50.538  15.376  1.00 38.32           C  
ATOM   2569  CD  GLN A 344      59.594  50.084  14.196  1.00 39.98           C  
ATOM   2570  OE1 GLN A 344      59.192  48.915  14.116  1.00 39.49           O  
ATOM   2571  NE2 GLN A 344      59.303  51.011  13.282  1.00 39.75           N  
ATOM   2572  N   HIS A 345      61.307  48.583  18.990  1.00 33.76           N  
ATOM   2573  CA  HIS A 345      61.226  47.466  19.920  1.00 33.54           C  
ATOM   2574  C   HIS A 345      59.798  46.984  20.023  1.00 34.15           C  
ATOM   2575  O   HIS A 345      58.895  47.740  20.369  1.00 34.14           O  
ATOM   2576  CB  HIS A 345      61.742  47.880  21.300  1.00 33.46           C  
ATOM   2577  CG  HIS A 345      63.192  48.249  21.300  1.00 33.56           C  
ATOM   2578  ND1 HIS A 345      64.197  47.309  21.353  1.00 33.72           N  
ATOM   2579  CD2 HIS A 345      63.804  49.449  21.156  1.00 33.22           C  
ATOM   2580  CE1 HIS A 345      65.369  47.913  21.239  1.00 33.55           C  
ATOM   2581  NE2 HIS A 345      65.158  49.210  21.118  1.00 34.33           N  
ATOM   2582  N   ILE A 346      59.604  45.710  19.721  1.00 33.80           N  
ATOM   2583  CA  ILE A 346      58.290  45.102  19.766  1.00 33.67           C  
ATOM   2584  C   ILE A 346      58.074  44.388  21.083  1.00 33.39           C  
ATOM   2585  O   ILE A 346      58.991  43.752  21.618  1.00 33.27           O  
ATOM   2586  CB  ILE A 346      58.121  44.076  18.615  1.00 34.40           C  
ATOM   2587  CG1 ILE A 346      58.119  44.809  17.269  1.00 35.38           C  
ATOM   2588  CG2 ILE A 346      56.816  43.285  18.793  1.00 33.70           C  
ATOM   2589  CD1 ILE A 346      58.141  43.876  16.053  1.00 37.07           C  
ATOM   2590  N   GLU A 347      56.860  44.505  21.615  1.00 32.78           N  
ATOM   2591  CA  GLU A 347      56.511  43.817  22.850  1.00 33.02           C  
ATOM   2592  C   GLU A 347      55.168  43.146  22.575  1.00 33.59           C  
ATOM   2593  O   GLU A 347      54.192  43.805  22.196  1.00 33.70           O  
ATOM   2594  CB  GLU A 347      56.392  44.802  24.026  1.00 32.11           C  
ATOM   2595  CG  GLU A 347      56.316  44.114  25.393  1.00 32.69           C  
ATOM   2596  CD  GLU A 347      56.301  45.093  26.569  1.00 34.28           C  
ATOM   2597  OE1 GLU A 347      56.709  46.260  26.372  1.00 35.30           O  
ATOM   2598  OE2 GLU A 347      55.902  44.686  27.693  1.00 33.53           O  
ATOM   2599  N   MET A 348      55.115  41.832  22.728  1.00 34.17           N  
ATOM   2600  CA  MET A 348      53.868  41.126  22.468  1.00 34.34           C  
ATOM   2601  C   MET A 348      53.595  40.063  23.521  1.00 34.09           C  
ATOM   2602  O   MET A 348      54.463  39.709  24.307  1.00 32.74           O  
ATOM   2603  CB  MET A 348      53.898  40.469  21.081  1.00 36.48           C  
ATOM   2604  CG  MET A 348      54.955  39.389  20.936  1.00 39.28           C  
ATOM   2605  SD  MET A 348      54.782  38.504  19.376  1.00 46.52           S  
ATOM   2606  CE  MET A 348      55.292  39.762  18.246  1.00 42.85           C  
ATOM   2607  N   SER A 349      52.374  39.554  23.524  1.00 34.72           N  
ATOM   2608  CA  SER A 349      52.000  38.521  24.474  1.00 35.24           C  
ATOM   2609  C   SER A 349      51.187  37.473  23.735  1.00 35.05           C  
ATOM   2610  O   SER A 349      50.341  37.812  22.908  1.00 34.40           O  
ATOM   2611  CB  SER A 349      51.167  39.111  25.614  1.00 35.39           C  
ATOM   2612  OG  SER A 349      50.757  38.087  26.507  1.00 37.03           O  
ATOM   2613  N   THR A 350      51.461  36.206  24.030  1.00 34.80           N  
ATOM   2614  CA  THR A 350      50.738  35.097  23.423  1.00 35.52           C  
ATOM   2615  C   THR A 350      49.697  34.531  24.407  1.00 34.82           C  
ATOM   2616  O   THR A 350      48.892  33.686  24.033  1.00 36.38           O  
ATOM   2617  CB  THR A 350      51.704  33.946  23.046  1.00 36.39           C  
ATOM   2618  OG1 THR A 350      52.411  33.524  24.219  1.00 37.33           O  
ATOM   2619  CG2 THR A 350      52.717  34.404  21.997  1.00 36.32           C  
ATOM   2620  N   THR A 351      49.723  34.983  25.661  1.00 33.71           N  
ATOM   2621  CA  THR A 351      48.786  34.489  26.684  1.00 31.57           C  
ATOM   2622  C   THR A 351      47.701  35.487  27.092  1.00 30.06           C  
ATOM   2623  O   THR A 351      46.687  35.112  27.701  1.00 27.36           O  
ATOM   2624  CB  THR A 351      49.535  34.071  27.959  1.00 32.28           C  
ATOM   2625  OG1 THR A 351      50.257  35.198  28.485  1.00 33.58           O  
ATOM   2626  CG2 THR A 351      50.527  32.948  27.638  1.00 33.47           C  
ATOM   2627  N   GLY A 352      47.915  36.753  26.746  1.00 28.19           N  
ATOM   2628  CA  GLY A 352      46.956  37.781  27.095  1.00 27.61           C  
ATOM   2629  C   GLY A 352      47.297  39.105  26.439  1.00 27.33           C  
ATOM   2630  O   GLY A 352      47.722  39.138  25.275  1.00 26.49           O  
ATOM   2631  N   TRP A 353      47.141  40.183  27.205  1.00 26.50           N  
ATOM   2632  CA  TRP A 353      47.400  41.545  26.736  1.00 26.48           C  
ATOM   2633  C   TRP A 353      48.834  41.958  27.102  1.00 26.82           C  
ATOM   2634  O   TRP A 353      49.538  41.198  27.767  1.00 26.34           O  
ATOM   2635  CB  TRP A 353      46.368  42.499  27.375  1.00 25.43           C  
ATOM   2636  CG  TRP A 353      46.312  42.447  28.904  1.00 24.42           C  
ATOM   2637  CD1 TRP A 353      46.945  43.295  29.772  1.00 24.35           C  
ATOM   2638  CD2 TRP A 353      45.650  41.459  29.726  1.00 24.28           C  
ATOM   2639  NE1 TRP A 353      46.725  42.901  31.079  1.00 23.62           N  
ATOM   2640  CE2 TRP A 353      45.935  41.780  31.077  1.00 23.91           C  
ATOM   2641  CE3 TRP A 353      44.849  40.337  29.451  1.00 24.43           C  
ATOM   2642  CZ2 TRP A 353      45.452  41.017  32.149  1.00 22.49           C  
ATOM   2643  CZ3 TRP A 353      44.363  39.573  30.534  1.00 23.17           C  
ATOM   2644  CH2 TRP A 353      44.667  39.920  31.857  1.00 25.06           C  
ATOM   2645  N   VAL A 354      49.270  43.144  26.668  1.00 26.10           N  
ATOM   2646  CA  VAL A 354      50.621  43.614  26.986  1.00 26.18           C  
ATOM   2647  C   VAL A 354      50.616  44.560  28.208  1.00 25.75           C  
ATOM   2648  O   VAL A 354      49.854  45.531  28.241  1.00 24.99           O  
ATOM   2649  CB  VAL A 354      51.259  44.365  25.768  1.00 26.46           C  
ATOM   2650  CG1 VAL A 354      52.647  44.893  26.131  1.00 25.92           C  
ATOM   2651  CG2 VAL A 354      51.348  43.422  24.560  1.00 28.08           C  
ATOM   2652  N   GLY A 355      51.465  44.265  29.193  1.00 24.85           N  
ATOM   2653  CA  GLY A 355      51.576  45.090  30.396  1.00 25.21           C  
ATOM   2654  C   GLY A 355      50.503  44.833  31.450  1.00 24.81           C  
ATOM   2655  O   GLY A 355      49.588  44.062  31.215  1.00 24.99           O  
ATOM   2656  N   ARG A 356      50.599  45.456  32.618  1.00 24.25           N  
ATOM   2657  CA  ARG A 356      49.557  45.228  33.618  1.00 24.75           C  
ATOM   2658  C   ARG A 356      48.230  45.825  33.122  1.00 25.57           C  
ATOM   2659  O   ARG A 356      47.216  45.126  33.058  1.00 25.69           O  
ATOM   2660  CB  ARG A 356      49.997  45.795  34.981  1.00 24.82           C  
ATOM   2661  CG  ARG A 356      51.071  44.889  35.634  1.00 25.23           C  
ATOM   2662  CD  ARG A 356      51.388  45.229  37.074  1.00 25.79           C  
ATOM   2663  NE  ARG A 356      52.310  44.245  37.641  1.00 24.53           N  
ATOM   2664  CZ  ARG A 356      53.587  44.488  37.937  1.00 26.69           C  
ATOM   2665  NH1 ARG A 356      54.105  45.702  37.713  1.00 24.06           N  
ATOM   2666  NH2 ARG A 356      54.343  43.524  38.474  1.00 23.76           N  
ATOM   2667  N   PHE A 357      48.249  47.102  32.746  1.00 25.05           N  
ATOM   2668  CA  PHE A 357      47.064  47.775  32.203  1.00 25.53           C  
ATOM   2669  C   PHE A 357      47.444  48.393  30.857  1.00 25.61           C  
ATOM   2670  O   PHE A 357      46.580  48.749  30.059  1.00 26.92           O  
ATOM   2671  CB  PHE A 357      46.547  48.839  33.181  1.00 25.19           C  
ATOM   2672  CG  PHE A 357      45.967  48.252  34.426  1.00 25.99           C  
ATOM   2673  CD1 PHE A 357      44.671  47.763  34.437  1.00 26.13           C  
ATOM   2674  CD2 PHE A 357      46.748  48.106  35.566  1.00 26.31           C  
ATOM   2675  CE1 PHE A 357      44.155  47.130  35.565  1.00 27.73           C  
ATOM   2676  CE2 PHE A 357      46.245  47.474  36.698  1.00 26.31           C  
ATOM   2677  CZ  PHE A 357      44.946  46.985  36.695  1.00 27.27           C  
ATOM   2678  N   ARG A 358      48.748  48.499  30.614  1.00 25.13           N  
ATOM   2679  CA  ARG A 358      49.304  49.013  29.351  1.00 25.71           C  
ATOM   2680  C   ARG A 358      50.807  48.750  29.369  1.00 25.63           C  
ATOM   2681  O   ARG A 358      51.375  48.507  30.434  1.00 26.28           O  
ATOM   2682  CB  ARG A 358      49.072  50.525  29.193  1.00 25.28           C  
ATOM   2683  CG  ARG A 358      49.613  51.369  30.348  1.00 25.95           C  
ATOM   2684  CD  ARG A 358      49.751  52.862  29.990  1.00 27.04           C  
ATOM   2685  NE  ARG A 358      50.071  53.659  31.174  1.00 26.84           N  
ATOM   2686  CZ  ARG A 358      50.461  54.932  31.156  1.00 28.21           C  
ATOM   2687  NH1 ARG A 358      50.596  55.593  30.005  1.00 27.13           N  
ATOM   2688  NH2 ARG A 358      50.718  55.549  32.306  1.00 27.87           N  
ATOM   2689  N   PRO A 359      51.465  48.774  28.196  1.00 25.07           N  
ATOM   2690  CA  PRO A 359      52.916  48.544  28.159  1.00 25.67           C  
ATOM   2691  C   PRO A 359      53.564  49.494  29.174  1.00 25.67           C  
ATOM   2692  O   PRO A 359      53.123  50.631  29.319  1.00 24.88           O  
ATOM   2693  CB  PRO A 359      53.276  48.898  26.726  1.00 24.78           C  
ATOM   2694  CG  PRO A 359      52.052  48.398  25.972  1.00 25.86           C  
ATOM   2695  CD  PRO A 359      50.914  48.894  26.833  1.00 25.37           C  
ATOM   2696  N   SER A 360      54.588  49.017  29.875  1.00 25.88           N  
ATOM   2697  CA  SER A 360      55.277  49.805  30.901  1.00 26.40           C  
ATOM   2698  C   SER A 360      56.172  50.911  30.314  1.00 26.47           C  
ATOM   2699  O   SER A 360      56.531  50.866  29.153  1.00 25.08           O  
ATOM   2700  CB  SER A 360      56.139  48.881  31.748  1.00 26.82           C  
ATOM   2701  OG  SER A 360      57.061  48.205  30.905  1.00 26.45           O  
ATOM   2702  N   GLU A 361      56.536  51.878  31.145  1.00 27.09           N  
ATOM   2703  CA  GLU A 361      57.386  52.983  30.719  1.00 28.37           C  
ATOM   2704  C   GLU A 361      58.862  52.612  30.794  1.00 27.09           C  
ATOM   2705  O   GLU A 361      59.290  51.874  31.691  1.00 26.33           O  
ATOM   2706  CB  GLU A 361      57.153  54.204  31.607  1.00 30.08           C  
ATOM   2707  CG  GLU A 361      57.678  54.060  33.006  1.00 34.90           C  
ATOM   2708  CD  GLU A 361      56.668  53.441  33.971  1.00 38.44           C  
ATOM   2709  OE1 GLU A 361      56.037  52.397  33.645  1.00 38.04           O  
ATOM   2710  OE2 GLU A 361      56.506  54.016  35.072  1.00 41.37           O  
ATOM   2711  N   PRO A 362      59.661  53.113  29.842  1.00 26.79           N  
ATOM   2712  CA  PRO A 362      61.099  52.816  29.844  1.00 26.22           C  
ATOM   2713  C   PRO A 362      61.784  53.808  30.770  1.00 26.33           C  
ATOM   2714  O   PRO A 362      61.249  54.898  31.014  1.00 26.50           O  
ATOM   2715  CB  PRO A 362      61.500  53.020  28.382  1.00 26.46           C  
ATOM   2716  CG  PRO A 362      60.587  54.178  27.951  1.00 26.22           C  
ATOM   2717  CD  PRO A 362      59.249  53.844  28.624  1.00 26.29           C  
ATOM   2718  N   HIS A 363      62.932  53.417  31.314  1.00 24.94           N  
ATOM   2719  CA  HIS A 363      63.735  54.284  32.175  1.00 25.20           C  
ATOM   2720  C   HIS A 363      65.113  54.378  31.509  1.00 25.87           C  
ATOM   2721  O   HIS A 363      65.936  53.470  31.628  1.00 23.65           O  
ATOM   2722  CB  HIS A 363      63.843  53.700  33.591  1.00 24.55           C  
ATOM   2723  CG  HIS A 363      62.555  53.767  34.355  1.00 23.83           C  
ATOM   2724  ND1 HIS A 363      62.296  54.751  35.288  1.00 24.28           N  
ATOM   2725  CD2 HIS A 363      61.411  53.054  34.227  1.00 23.86           C  
ATOM   2726  CE1 HIS A 363      61.040  54.645  35.695  1.00 23.39           C  
ATOM   2727  NE2 HIS A 363      60.480  53.626  35.068  1.00 24.30           N  
ATOM   2728  N   PHE A 364      65.340  55.482  30.796  1.00 25.15           N  
ATOM   2729  CA  PHE A 364      66.585  55.709  30.075  1.00 25.57           C  
ATOM   2730  C   PHE A 364      67.764  56.138  30.946  1.00 26.35           C  
ATOM   2731  O   PHE A 364      67.606  56.826  31.964  1.00 24.35           O  
ATOM   2732  CB  PHE A 364      66.390  56.791  28.987  1.00 26.54           C  
ATOM   2733  CG  PHE A 364      65.606  56.320  27.793  1.00 26.20           C  
ATOM   2734  CD1 PHE A 364      64.223  56.451  27.749  1.00 26.73           C  
ATOM   2735  CD2 PHE A 364      66.253  55.670  26.743  1.00 26.08           C  
ATOM   2736  CE1 PHE A 364      63.494  55.931  26.680  1.00 25.70           C  
ATOM   2737  CE2 PHE A 364      65.535  55.147  25.675  1.00 26.20           C  
ATOM   2738  CZ  PHE A 364      64.155  55.277  25.642  1.00 25.30           C  
ATOM   2739  N   THR A 365      68.954  55.724  30.515  1.00 26.90           N  
ATOM   2740  CA  THR A 365      70.197  56.101  31.186  1.00 28.06           C  
ATOM   2741  C   THR A 365      70.472  57.572  30.827  1.00 29.07           C  
ATOM   2742  O   THR A 365      69.824  58.142  29.947  1.00 28.47           O  
ATOM   2743  CB  THR A 365      71.376  55.259  30.685  1.00 27.93           C  
ATOM   2744  OG1 THR A 365      71.445  55.373  29.257  1.00 27.86           O  
ATOM   2745  CG2 THR A 365      71.204  53.790  31.072  1.00 25.38           C  
ATOM   2746  N   LEU A 366      71.439  58.179  31.499  1.00 30.86           N  
ATOM   2747  CA  LEU A 366      71.758  59.583  31.249  1.00 32.74           C  
ATOM   2748  C   LEU A 366      72.030  59.908  29.773  1.00 32.46           C  
ATOM   2749  O   LEU A 366      71.506  60.895  29.263  1.00 32.00           O  
ATOM   2750  CB  LEU A 366      72.940  59.995  32.125  1.00 34.93           C  
ATOM   2751  CG  LEU A 366      73.209  61.483  32.330  1.00 38.48           C  
ATOM   2752  CD1 LEU A 366      71.901  62.290  32.360  1.00 38.13           C  
ATOM   2753  CD2 LEU A 366      74.002  61.635  33.655  1.00 39.56           C  
ATOM   2754  N   ASP A 367      72.815  59.081  29.075  1.00 31.07           N  
ATOM   2755  CA  ASP A 367      73.085  59.346  27.660  1.00 30.90           C  
ATOM   2756  C   ASP A 367      71.964  58.893  26.727  1.00 30.30           C  
ATOM   2757  O   ASP A 367      72.034  59.111  25.521  1.00 30.52           O  
ATOM   2758  CB  ASP A 367      74.411  58.706  27.204  1.00 31.56           C  
ATOM   2759  CG  ASP A 367      74.481  57.193  27.472  1.00 33.57           C  
ATOM   2760  OD1 ASP A 367      73.430  56.507  27.474  1.00 32.39           O  
ATOM   2761  OD2 ASP A 367      75.615  56.694  27.668  1.00 35.01           O  
ATOM   2762  N   GLY A 368      70.935  58.249  27.268  1.00 28.35           N  
ATOM   2763  CA  GLY A 368      69.837  57.821  26.427  1.00 26.91           C  
ATOM   2764  C   GLY A 368      70.122  56.695  25.450  1.00 27.44           C  
ATOM   2765  O   GLY A 368      69.299  56.440  24.565  1.00 26.21           O  
ATOM   2766  N   ASN A 369      71.259  56.011  25.601  1.00 26.50           N  
ATOM   2767  CA  ASN A 369      71.617  54.924  24.685  1.00 26.11           C  
ATOM   2768  C   ASN A 369      71.073  53.554  25.080  1.00 25.44           C  
ATOM   2769  O   ASN A 369      71.110  52.616  24.290  1.00 23.94           O  
ATOM   2770  CB  ASN A 369      73.140  54.832  24.525  1.00 26.59           C  
ATOM   2771  CG  ASN A 369      73.715  56.053  23.846  1.00 28.46           C  
ATOM   2772  OD1 ASN A 369      73.052  56.665  23.010  1.00 28.55           O  
ATOM   2773  ND2 ASN A 369      74.951  56.412  24.192  1.00 28.28           N  
ATOM   2774  N   SER A 370      70.587  53.442  26.309  1.00 25.83           N  
ATOM   2775  CA  SER A 370      70.006  52.192  26.790  1.00 25.46           C  
ATOM   2776  C   SER A 370      68.889  52.509  27.798  1.00 25.31           C  
ATOM   2777  O   SER A 370      68.775  53.640  28.274  1.00 25.18           O  
ATOM   2778  CB  SER A 370      71.094  51.309  27.432  1.00 26.16           C  
ATOM   2779  OG  SER A 370      71.817  52.008  28.425  1.00 26.49           O  
ATOM   2780  N   PHE A 371      68.054  51.527  28.114  1.00 23.44           N  
ATOM   2781  CA  PHE A 371      66.984  51.781  29.076  1.00 23.87           C  
ATOM   2782  C   PHE A 371      66.561  50.501  29.769  1.00 23.70           C  
ATOM   2783  O   PHE A 371      66.834  49.389  29.281  1.00 22.85           O  
ATOM   2784  CB  PHE A 371      65.780  52.422  28.371  1.00 23.52           C  
ATOM   2785  CG  PHE A 371      65.185  51.569  27.292  1.00 23.84           C  
ATOM   2786  CD1 PHE A 371      64.150  50.674  27.575  1.00 22.89           C  
ATOM   2787  CD2 PHE A 371      65.623  51.696  25.979  1.00 24.37           C  
ATOM   2788  CE1 PHE A 371      63.548  49.920  26.553  1.00 23.47           C  
ATOM   2789  CE2 PHE A 371      65.036  50.952  24.950  1.00 25.78           C  
ATOM   2790  CZ  PHE A 371      63.989  50.061  25.240  1.00 24.48           C  
ATOM   2791  N   TYR A 372      65.894  50.672  30.908  1.00 23.21           N  
ATOM   2792  CA  TYR A 372      65.411  49.556  31.710  1.00 24.30           C  
ATOM   2793  C   TYR A 372      63.902  49.599  31.664  1.00 25.57           C  
ATOM   2794  O   TYR A 372      63.305  50.671  31.699  1.00 26.35           O  
ATOM   2795  CB  TYR A 372      65.921  49.671  33.147  1.00 23.59           C  
ATOM   2796  CG  TYR A 372      67.430  49.618  33.238  1.00 24.86           C  
ATOM   2797  CD1 TYR A 372      68.201  50.780  33.079  1.00 25.59           C  
ATOM   2798  CD2 TYR A 372      68.090  48.412  33.470  1.00 25.76           C  
ATOM   2799  CE1 TYR A 372      69.595  50.742  33.155  1.00 26.27           C  
ATOM   2800  CE2 TYR A 372      69.492  48.360  33.548  1.00 26.34           C  
ATOM   2801  CZ  TYR A 372      70.230  49.533  33.388  1.00 26.31           C  
ATOM   2802  OH  TYR A 372      71.600  49.494  33.443  1.00 26.92           O  
ATOM   2803  N   LYS A 373      63.279  48.435  31.573  1.00 26.45           N  
ATOM   2804  CA  LYS A 373      61.834  48.385  31.448  1.00 26.89           C  
ATOM   2805  C   LYS A 373      61.329  47.070  32.026  1.00 26.97           C  
ATOM   2806  O   LYS A 373      61.969  46.033  31.853  1.00 26.87           O  
ATOM   2807  CB  LYS A 373      61.490  48.488  29.964  1.00 27.58           C  
ATOM   2808  CG  LYS A 373      60.019  48.359  29.584  1.00 28.97           C  
ATOM   2809  CD  LYS A 373      59.850  48.736  28.101  1.00 30.95           C  
ATOM   2810  CE  LYS A 373      58.613  48.136  27.438  1.00 33.50           C  
ATOM   2811  NZ  LYS A 373      57.302  48.672  27.861  1.00 30.30           N  
ATOM   2812  N   ILE A 374      60.197  47.125  32.724  1.00 25.55           N  
ATOM   2813  CA  ILE A 374      59.582  45.930  33.302  1.00 25.61           C  
ATOM   2814  C   ILE A 374      58.734  45.257  32.217  1.00 26.36           C  
ATOM   2815  O   ILE A 374      57.854  45.894  31.615  1.00 26.49           O  
ATOM   2816  CB  ILE A 374      58.648  46.288  34.494  1.00 25.39           C  
ATOM   2817  CG1 ILE A 374      59.474  46.940  35.613  1.00 24.08           C  
ATOM   2818  CG2 ILE A 374      57.887  45.022  34.994  1.00 23.90           C  
ATOM   2819  CD1 ILE A 374      58.625  47.558  36.703  1.00 24.81           C  
ATOM   2820  N   ILE A 375      59.017  43.982  31.966  1.00 26.22           N  
ATOM   2821  CA  ILE A 375      58.269  43.194  30.982  1.00 26.40           C  
ATOM   2822  C   ILE A 375      58.118  41.767  31.519  1.00 26.16           C  
ATOM   2823  O   ILE A 375      58.877  41.329  32.373  1.00 25.74           O  
ATOM   2824  CB  ILE A 375      58.975  43.104  29.601  1.00 27.11           C  
ATOM   2825  CG1 ILE A 375      60.333  42.426  29.759  1.00 28.00           C  
ATOM   2826  CG2 ILE A 375      59.112  44.519  28.948  1.00 26.29           C  
ATOM   2827  CD1 ILE A 375      61.061  42.210  28.436  1.00 31.04           C  
ATOM   2828  N   SER A 376      57.145  41.042  30.993  1.00 26.47           N  
ATOM   2829  CA  SER A 376      56.904  39.680  31.433  1.00 27.39           C  
ATOM   2830  C   SER A 376      58.025  38.779  30.896  1.00 27.04           C  
ATOM   2831  O   SER A 376      58.318  38.819  29.705  1.00 26.77           O  
ATOM   2832  CB  SER A 376      55.531  39.242  30.912  1.00 28.94           C  
ATOM   2833  OG  SER A 376      55.223  37.932  31.367  1.00 34.69           O  
ATOM   2834  N   ASN A 377      58.679  38.001  31.758  1.00 26.48           N  
ATOM   2835  CA  ASN A 377      59.746  37.129  31.276  1.00 27.50           C  
ATOM   2836  C   ASN A 377      59.171  35.815  30.725  1.00 28.72           C  
ATOM   2837  O   ASN A 377      57.952  35.653  30.666  1.00 28.24           O  
ATOM   2838  CB  ASN A 377      60.801  36.874  32.378  1.00 25.20           C  
ATOM   2839  CG  ASN A 377      60.288  36.002  33.530  1.00 25.71           C  
ATOM   2840  OD1 ASN A 377      59.192  35.421  33.475  1.00 25.77           O  
ATOM   2841  ND2 ASN A 377      61.096  35.901  34.577  1.00 25.45           N  
ATOM   2842  N   GLU A 378      60.039  34.894  30.306  1.00 31.85           N  
ATOM   2843  CA  GLU A 378      59.593  33.604  29.753  1.00 34.87           C  
ATOM   2844  C   GLU A 378      58.786  32.769  30.742  1.00 34.68           C  
ATOM   2845  O   GLU A 378      58.056  31.868  30.341  1.00 34.78           O  
ATOM   2846  CB  GLU A 378      60.791  32.779  29.257  1.00 37.67           C  
ATOM   2847  CG  GLU A 378      61.496  33.402  28.071  1.00 42.64           C  
ATOM   2848  CD  GLU A 378      60.631  33.415  26.809  1.00 46.20           C  
ATOM   2849  OE1 GLU A 378      61.018  34.102  25.831  1.00 47.97           O  
ATOM   2850  OE2 GLU A 378      59.573  32.730  26.780  1.00 48.25           O  
ATOM   2851  N   GLU A 379      58.928  33.053  32.031  1.00 34.23           N  
ATOM   2852  CA  GLU A 379      58.169  32.337  33.057  1.00 34.01           C  
ATOM   2853  C   GLU A 379      56.837  33.048  33.330  1.00 32.75           C  
ATOM   2854  O   GLU A 379      55.992  32.567  34.105  1.00 31.02           O  
ATOM   2855  CB  GLU A 379      58.970  32.275  34.352  1.00 37.40           C  
ATOM   2856  CG  GLU A 379      60.122  31.312  34.301  1.00 42.66           C  
ATOM   2857  CD  GLU A 379      59.634  29.901  34.119  1.00 45.70           C  
ATOM   2858  OE1 GLU A 379      58.943  29.376  35.031  1.00 48.05           O  
ATOM   2859  OE2 GLU A 379      59.927  29.318  33.053  1.00 47.82           O  
ATOM   2860  N   GLY A 380      56.645  34.199  32.697  1.00 30.76           N  
ATOM   2861  CA  GLY A 380      55.420  34.934  32.920  1.00 30.32           C  
ATOM   2862  C   GLY A 380      55.496  35.869  34.125  1.00 29.65           C  
ATOM   2863  O   GLY A 380      54.474  36.391  34.559  1.00 30.68           O  
ATOM   2864  N   TYR A 381      56.689  36.088  34.677  1.00 29.29           N  
ATOM   2865  CA  TYR A 381      56.822  36.995  35.824  1.00 27.71           C  
ATOM   2866  C   TYR A 381      57.422  38.318  35.359  1.00 27.78           C  
ATOM   2867  O   TYR A 381      58.351  38.336  34.554  1.00 27.14           O  
ATOM   2868  CB  TYR A 381      57.694  36.375  36.908  1.00 27.56           C  
ATOM   2869  CG  TYR A 381      57.000  35.252  37.644  1.00 28.54           C  
ATOM   2870  CD1 TYR A 381      57.052  33.927  37.176  1.00 28.45           C  
ATOM   2871  CD2 TYR A 381      56.263  35.513  38.792  1.00 27.48           C  
ATOM   2872  CE1 TYR A 381      56.372  32.900  37.854  1.00 28.17           C  
ATOM   2873  CE2 TYR A 381      55.595  34.498  39.468  1.00 28.04           C  
ATOM   2874  CZ  TYR A 381      55.654  33.204  38.996  1.00 28.74           C  
ATOM   2875  OH  TYR A 381      54.995  32.227  39.703  1.00 30.48           O  
ATOM   2876  N   ARG A 382      56.882  39.427  35.857  1.00 26.88           N  
ATOM   2877  CA  ARG A 382      57.372  40.727  35.434  1.00 25.73           C  
ATOM   2878  C   ARG A 382      58.656  41.119  36.141  1.00 24.62           C  
ATOM   2879  O   ARG A 382      58.727  41.226  37.369  1.00 22.19           O  
ATOM   2880  CB  ARG A 382      56.264  41.779  35.605  1.00 25.58           C  
ATOM   2881  CG  ARG A 382      55.172  41.556  34.547  1.00 25.63           C  
ATOM   2882  CD  ARG A 382      53.815  42.180  34.863  1.00 25.03           C  
ATOM   2883  NE  ARG A 382      52.827  41.473  34.059  1.00 24.89           N  
ATOM   2884  CZ  ARG A 382      52.649  41.649  32.756  1.00 24.12           C  
ATOM   2885  NH1 ARG A 382      53.365  42.548  32.086  1.00 23.60           N  
ATOM   2886  NH2 ARG A 382      51.835  40.836  32.100  1.00 24.82           N  
ATOM   2887  N   HIS A 383      59.674  41.338  35.323  1.00 24.22           N  
ATOM   2888  CA  HIS A 383      60.998  41.692  35.804  1.00 24.00           C  
ATOM   2889  C   HIS A 383      61.622  42.799  34.976  1.00 24.43           C  
ATOM   2890  O   HIS A 383      61.097  43.185  33.935  1.00 25.12           O  
ATOM   2891  CB  HIS A 383      61.868  40.443  35.769  1.00 23.37           C  
ATOM   2892  CG  HIS A 383      61.545  39.482  36.867  1.00 23.34           C  
ATOM   2893  ND1 HIS A 383      61.908  39.714  38.175  1.00 23.62           N  
ATOM   2894  CD2 HIS A 383      60.836  38.331  36.865  1.00 22.93           C  
ATOM   2895  CE1 HIS A 383      61.435  38.739  38.935  1.00 24.11           C  
ATOM   2896  NE2 HIS A 383      60.780  37.888  38.167  1.00 24.92           N  
ATOM   2897  N   ILE A 384      62.762  43.293  35.432  1.00 24.56           N  
ATOM   2898  CA  ILE A 384      63.443  44.377  34.742  1.00 24.53           C  
ATOM   2899  C   ILE A 384      64.355  43.870  33.633  1.00 25.35           C  
ATOM   2900  O   ILE A 384      65.221  43.029  33.881  1.00 24.68           O  
ATOM   2901  CB  ILE A 384      64.269  45.186  35.741  1.00 24.16           C  
ATOM   2902  CG1 ILE A 384      63.342  45.753  36.832  1.00 24.07           C  
ATOM   2903  CG2 ILE A 384      65.028  46.314  34.998  1.00 24.32           C  
ATOM   2904  CD1 ILE A 384      64.077  46.341  38.007  1.00 23.02           C  
ATOM   2905  N   CYS A 385      64.152  44.373  32.416  1.00 25.83           N  
ATOM   2906  CA  CYS A 385      64.977  43.972  31.283  1.00 28.83           C  
ATOM   2907  C   CYS A 385      65.800  45.201  30.895  1.00 28.30           C  
ATOM   2908  O   CYS A 385      65.328  46.340  31.002  1.00 28.63           O  
ATOM   2909  CB  CYS A 385      64.115  43.493  30.085  1.00 31.10           C  
ATOM   2910  SG  CYS A 385      64.907  42.101  29.179  1.00 37.90           S  
ATOM   2911  N   TYR A 386      67.032  44.971  30.460  1.00 28.55           N  
ATOM   2912  CA  TYR A 386      67.931  46.049  30.061  1.00 28.14           C  
ATOM   2913  C   TYR A 386      68.064  46.034  28.542  1.00 28.98           C  
ATOM   2914  O   TYR A 386      68.476  45.032  27.960  1.00 28.93           O  
ATOM   2915  CB  TYR A 386      69.298  45.840  30.717  1.00 28.82           C  
ATOM   2916  CG  TYR A 386      70.348  46.860  30.319  1.00 29.31           C  
ATOM   2917  CD1 TYR A 386      70.065  48.219  30.331  1.00 29.23           C  
ATOM   2918  CD2 TYR A 386      71.632  46.460  29.972  1.00 30.32           C  
ATOM   2919  CE1 TYR A 386      71.027  49.157  30.014  1.00 30.74           C  
ATOM   2920  CE2 TYR A 386      72.610  47.391  29.656  1.00 31.90           C  
ATOM   2921  CZ  TYR A 386      72.301  48.740  29.678  1.00 31.00           C  
ATOM   2922  OH  TYR A 386      73.262  49.670  29.362  1.00 32.00           O  
ATOM   2923  N   PHE A 387      67.698  47.143  27.908  1.00 28.91           N  
ATOM   2924  CA  PHE A 387      67.755  47.276  26.457  1.00 28.56           C  
ATOM   2925  C   PHE A 387      68.835  48.247  25.980  1.00 29.10           C  
ATOM   2926  O   PHE A 387      69.116  49.252  26.626  1.00 27.74           O  
ATOM   2927  CB  PHE A 387      66.438  47.834  25.901  1.00 27.97           C  
ATOM   2928  CG  PHE A 387      65.240  46.930  26.054  1.00 27.95           C  
ATOM   2929  CD1 PHE A 387      64.734  46.248  24.953  1.00 28.50           C  
ATOM   2930  CD2 PHE A 387      64.553  46.854  27.260  1.00 27.85           C  
ATOM   2931  CE1 PHE A 387      63.547  45.509  25.044  1.00 29.42           C  
ATOM   2932  CE2 PHE A 387      63.362  46.115  27.366  1.00 27.54           C  
ATOM   2933  CZ  PHE A 387      62.863  45.448  26.255  1.00 28.98           C  
ATOM   2934  N   GLN A 388      69.387  47.939  24.809  1.00 30.12           N  
ATOM   2935  CA  GLN A 388      70.368  48.764  24.103  1.00 31.90           C  
ATOM   2936  C   GLN A 388      69.387  49.381  23.101  1.00 32.44           C  
ATOM   2937  O   GLN A 388      68.568  48.636  22.561  1.00 32.31           O  
ATOM   2938  CB  GLN A 388      71.340  47.847  23.367  1.00 32.77           C  
ATOM   2939  CG  GLN A 388      72.743  47.752  23.924  1.00 35.16           C  
ATOM   2940  CD  GLN A 388      72.867  48.164  25.369  1.00 35.29           C  
ATOM   2941  OE1 GLN A 388      72.456  47.449  26.286  1.00 37.96           O  
ATOM   2942  NE2 GLN A 388      73.435  49.333  25.581  1.00 36.59           N  
ATOM   2943  N   ILE A 389      69.436  50.686  22.816  1.00 33.55           N  
ATOM   2944  CA  ILE A 389      68.411  51.230  21.908  1.00 35.30           C  
ATOM   2945  C   ILE A 389      68.398  50.667  20.505  1.00 37.10           C  
ATOM   2946  O   ILE A 389      67.349  50.674  19.857  1.00 37.35           O  
ATOM   2947  CB  ILE A 389      68.418  52.778  21.759  1.00 34.85           C  
ATOM   2948  CG1 ILE A 389      69.689  53.242  21.059  1.00 34.70           C  
ATOM   2949  CG2 ILE A 389      68.192  53.439  23.120  1.00 34.70           C  
ATOM   2950  CD1 ILE A 389      69.687  54.751  20.793  1.00 36.03           C  
ATOM   2951  N   ASP A 390      69.545  50.180  20.039  1.00 38.63           N  
ATOM   2952  CA  ASP A 390      69.625  49.613  18.702  1.00 40.58           C  
ATOM   2953  C   ASP A 390      69.940  48.118  18.703  1.00 41.61           C  
ATOM   2954  O   ASP A 390      70.627  47.621  17.819  1.00 41.72           O  
ATOM   2955  CB  ASP A 390      70.673  50.364  17.875  1.00 42.06           C  
ATOM   2956  CG  ASP A 390      72.073  50.201  18.425  1.00 43.49           C  
ATOM   2957  OD1 ASP A 390      72.217  49.632  19.534  1.00 44.22           O  
ATOM   2958  OD2 ASP A 390      73.030  50.646  17.752  1.00 44.93           O  
ATOM   2959  N   LYS A 391      69.445  47.400  19.703  1.00 41.98           N  
ATOM   2960  CA  LYS A 391      69.660  45.963  19.774  1.00 42.64           C  
ATOM   2961  C   LYS A 391      68.326  45.324  20.105  1.00 42.69           C  
ATOM   2962  O   LYS A 391      67.626  45.772  21.014  1.00 42.33           O  
ATOM   2963  CB  LYS A 391      70.690  45.612  20.851  1.00 43.87           C  
ATOM   2964  CG  LYS A 391      72.066  45.242  20.304  1.00 45.34           C  
ATOM   2965  CD  LYS A 391      72.800  46.429  19.711  1.00 47.91           C  
ATOM   2966  CE  LYS A 391      74.115  46.002  19.042  1.00 48.28           C  
ATOM   2967  NZ  LYS A 391      75.028  45.300  20.005  1.00 49.20           N  
ATOM   2968  N   LYS A 392      67.975  44.274  19.375  1.00 42.41           N  
ATOM   2969  CA  LYS A 392      66.697  43.617  19.591  1.00 43.04           C  
ATOM   2970  C   LYS A 392      66.547  42.844  20.887  1.00 41.84           C  
ATOM   2971  O   LYS A 392      65.491  42.874  21.509  1.00 41.85           O  
ATOM   2972  CB  LYS A 392      66.369  42.692  18.415  1.00 44.68           C  
ATOM   2973  CG  LYS A 392      65.647  43.383  17.270  1.00 47.11           C  
ATOM   2974  CD  LYS A 392      66.538  44.372  16.520  1.00 49.00           C  
ATOM   2975  CE  LYS A 392      65.728  45.203  15.514  1.00 48.81           C  
ATOM   2976  NZ  LYS A 392      64.734  46.050  16.233  1.00 49.65           N  
ATOM   2977  N   ASP A 393      67.586  42.142  21.303  1.00 41.63           N  
ATOM   2978  CA  ASP A 393      67.484  41.367  22.541  1.00 41.54           C  
ATOM   2979  C   ASP A 393      67.833  42.178  23.780  1.00 40.49           C  
ATOM   2980  O   ASP A 393      68.822  42.919  23.789  1.00 40.68           O  
ATOM   2981  CB  ASP A 393      68.409  40.151  22.500  1.00 42.71           C  
ATOM   2982  CG  ASP A 393      68.233  39.329  21.250  1.00 44.08           C  
ATOM   2983  OD1 ASP A 393      67.072  39.140  20.808  1.00 44.35           O  
ATOM   2984  OD2 ASP A 393      69.264  38.864  20.722  1.00 45.64           O  
ATOM   2985  N   CYS A 394      67.016  42.034  24.819  1.00 38.77           N  
ATOM   2986  CA  CYS A 394      67.271  42.719  26.076  1.00 37.04           C  
ATOM   2987  C   CYS A 394      67.720  41.650  27.072  1.00 35.54           C  
ATOM   2988  O   CYS A 394      67.512  40.453  26.844  1.00 35.70           O  
ATOM   2989  CB  CYS A 394      66.005  43.423  26.592  1.00 37.24           C  
ATOM   2990  SG  CYS A 394      64.616  42.361  27.159  1.00 38.38           S  
ATOM   2991  N   THR A 395      68.353  42.076  28.154  1.00 33.01           N  
ATOM   2992  CA  THR A 395      68.805  41.145  29.182  1.00 31.89           C  
ATOM   2993  C   THR A 395      68.076  41.404  30.503  1.00 30.55           C  
ATOM   2994  O   THR A 395      68.069  42.529  31.013  1.00 28.98           O  
ATOM   2995  CB  THR A 395      70.307  41.282  29.432  1.00 32.25           C  
ATOM   2996  OG1 THR A 395      71.011  41.172  28.189  1.00 33.00           O  
ATOM   2997  CG2 THR A 395      70.777  40.198  30.372  1.00 32.96           C  
ATOM   2998  N   PHE A 396      67.466  40.363  31.058  1.00 29.81           N  
ATOM   2999  CA  PHE A 396      66.750  40.503  32.324  1.00 29.64           C  
ATOM   3000  C   PHE A 396      67.785  40.644  33.426  1.00 29.59           C  
ATOM   3001  O   PHE A 396      68.747  39.871  33.476  1.00 28.88           O  
ATOM   3002  CB  PHE A 396      65.864  39.276  32.582  1.00 28.84           C  
ATOM   3003  CG  PHE A 396      64.546  39.334  31.887  1.00 28.97           C  
ATOM   3004  CD1 PHE A 396      63.543  40.181  32.350  1.00 27.84           C  
ATOM   3005  CD2 PHE A 396      64.311  38.573  30.747  1.00 28.84           C  
ATOM   3006  CE1 PHE A 396      62.327  40.273  31.688  1.00 28.38           C  
ATOM   3007  CE2 PHE A 396      63.091  38.657  30.066  1.00 29.73           C  
ATOM   3008  CZ  PHE A 396      62.092  39.517  30.541  1.00 28.88           C  
ATOM   3009  N   ILE A 397      67.603  41.630  34.304  1.00 28.45           N  
ATOM   3010  CA  ILE A 397      68.549  41.833  35.380  1.00 27.66           C  
ATOM   3011  C   ILE A 397      68.022  41.337  36.722  1.00 27.36           C  
ATOM   3012  O   ILE A 397      68.772  41.265  37.688  1.00 28.34           O  
ATOM   3013  CB  ILE A 397      68.996  43.307  35.470  1.00 28.34           C  
ATOM   3014  CG1 ILE A 397      67.913  44.181  36.106  1.00 27.53           C  
ATOM   3015  CG2 ILE A 397      69.312  43.811  34.070  1.00 28.35           C  
ATOM   3016  CD1 ILE A 397      68.363  45.648  36.298  1.00 28.49           C  
ATOM   3017  N   THR A 398      66.736  40.984  36.775  1.00 27.32           N  
ATOM   3018  CA  THR A 398      66.129  40.398  37.982  1.00 26.49           C  
ATOM   3019  C   THR A 398      65.326  39.192  37.509  1.00 26.33           C  
ATOM   3020  O   THR A 398      64.950  39.115  36.342  1.00 25.93           O  
ATOM   3021  CB  THR A 398      65.138  41.340  38.721  1.00 26.37           C  
ATOM   3022  OG1 THR A 398      64.057  41.686  37.846  1.00 25.18           O  
ATOM   3023  CG2 THR A 398      65.841  42.576  39.227  1.00 24.97           C  
ATOM   3024  N   LYS A 399      65.044  38.262  38.414  1.00 26.54           N  
ATOM   3025  CA  LYS A 399      64.300  37.070  38.057  1.00 28.06           C  
ATOM   3026  C   LYS A 399      63.814  36.375  39.319  1.00 27.76           C  
ATOM   3027  O   LYS A 399      64.318  36.631  40.415  1.00 27.46           O  
ATOM   3028  CB  LYS A 399      65.197  36.118  37.255  1.00 31.22           C  
ATOM   3029  CG  LYS A 399      66.481  35.752  37.978  1.00 34.30           C  
ATOM   3030  CD  LYS A 399      67.479  35.083  37.021  1.00 39.35           C  
ATOM   3031  CE  LYS A 399      68.854  34.866  37.682  1.00 41.30           C  
ATOM   3032  NZ  LYS A 399      68.800  33.913  38.833  1.00 42.98           N  
ATOM   3033  N   GLY A 400      62.834  35.498  39.154  1.00 27.12           N  
ATOM   3034  CA  GLY A 400      62.292  34.782  40.295  1.00 27.53           C  
ATOM   3035  C   GLY A 400      60.778  34.718  40.257  1.00 26.89           C  
ATOM   3036  O   GLY A 400      60.129  35.396  39.444  1.00 26.82           O  
ATOM   3037  N   THR A 401      60.207  33.895  41.131  1.00 26.50           N  
ATOM   3038  CA  THR A 401      58.765  33.740  41.199  1.00 26.68           C  
ATOM   3039  C   THR A 401      58.187  34.809  42.132  1.00 26.30           C  
ATOM   3040  O   THR A 401      57.692  34.514  43.210  1.00 27.03           O  
ATOM   3041  CB  THR A 401      58.377  32.323  41.718  1.00 27.61           C  
ATOM   3042  OG1 THR A 401      58.990  32.101  42.988  1.00 28.97           O  
ATOM   3043  CG2 THR A 401      58.861  31.248  40.758  1.00 27.31           C  
ATOM   3044  N   TRP A 402      58.289  36.055  41.687  1.00 25.09           N  
ATOM   3045  CA  TRP A 402      57.787  37.241  42.380  1.00 24.64           C  
ATOM   3046  C   TRP A 402      57.878  38.298  41.280  1.00 23.73           C  
ATOM   3047  O   TRP A 402      58.351  37.987  40.187  1.00 23.86           O  
ATOM   3048  CB  TRP A 402      58.667  37.635  43.579  1.00 24.14           C  
ATOM   3049  CG  TRP A 402      60.161  37.626  43.319  1.00 24.86           C  
ATOM   3050  CD1 TRP A 402      61.013  36.564  43.476  1.00 25.59           C  
ATOM   3051  CD2 TRP A 402      60.969  38.717  42.837  1.00 25.20           C  
ATOM   3052  NE1 TRP A 402      62.291  36.923  43.125  1.00 26.19           N  
ATOM   3053  CE2 TRP A 402      62.297  38.237  42.729  1.00 26.05           C  
ATOM   3054  CE3 TRP A 402      60.701  40.051  42.492  1.00 25.83           C  
ATOM   3055  CZ2 TRP A 402      63.363  39.048  42.282  1.00 25.61           C  
ATOM   3056  CZ3 TRP A 402      61.756  40.860  42.049  1.00 25.18           C  
ATOM   3057  CH2 TRP A 402      63.074  40.351  41.949  1.00 26.27           C  
ATOM   3058  N   GLU A 403      57.428  39.520  41.547  1.00 22.58           N  
ATOM   3059  CA  GLU A 403      57.476  40.562  40.523  1.00 22.64           C  
ATOM   3060  C   GLU A 403      57.947  41.952  40.940  1.00 22.38           C  
ATOM   3061  O   GLU A 403      57.757  42.397  42.075  1.00 21.01           O  
ATOM   3062  CB  GLU A 403      56.094  40.740  39.888  1.00 21.95           C  
ATOM   3063  CG  GLU A 403      55.493  39.466  39.301  1.00 22.52           C  
ATOM   3064  CD  GLU A 403      54.373  39.750  38.328  1.00 23.43           C  
ATOM   3065  OE1 GLU A 403      53.588  40.700  38.555  1.00 25.06           O  
ATOM   3066  OE2 GLU A 403      54.255  39.017  37.324  1.00 25.65           O  
ATOM   3067  N   VAL A 404      58.530  42.653  39.978  1.00 22.99           N  
ATOM   3068  CA  VAL A 404      58.973  44.009  40.209  1.00 23.38           C  
ATOM   3069  C   VAL A 404      57.710  44.848  39.979  1.00 23.88           C  
ATOM   3070  O   VAL A 404      57.054  44.708  38.948  1.00 23.56           O  
ATOM   3071  CB  VAL A 404      60.062  44.399  39.191  1.00 24.20           C  
ATOM   3072  CG1 VAL A 404      60.434  45.879  39.370  1.00 22.75           C  
ATOM   3073  CG2 VAL A 404      61.300  43.491  39.388  1.00 22.54           C  
ATOM   3074  N   ILE A 405      57.362  45.689  40.949  1.00 22.94           N  
ATOM   3075  CA  ILE A 405      56.183  46.557  40.844  1.00 22.51           C  
ATOM   3076  C   ILE A 405      56.482  47.804  39.988  1.00 22.51           C  
ATOM   3077  O   ILE A 405      55.696  48.176  39.102  1.00 22.31           O  
ATOM   3078  CB  ILE A 405      55.732  46.999  42.256  1.00 23.68           C  
ATOM   3079  CG1 ILE A 405      55.553  45.745  43.134  1.00 23.62           C  
ATOM   3080  CG2 ILE A 405      54.439  47.823  42.186  1.00 22.41           C  
ATOM   3081  CD1 ILE A 405      54.594  44.723  42.556  1.00 24.17           C  
ATOM   3082  N   GLY A 406      57.620  48.443  40.248  1.00 22.18           N  
ATOM   3083  CA  GLY A 406      57.983  49.624  39.484  1.00 21.38           C  
ATOM   3084  C   GLY A 406      59.442  49.966  39.668  1.00 22.19           C  
ATOM   3085  O   GLY A 406      60.056  49.548  40.651  1.00 23.13           O  
ATOM   3086  N   ILE A 407      60.009  50.682  38.700  1.00 22.44           N  
ATOM   3087  CA  ILE A 407      61.396  51.141  38.765  1.00 21.97           C  
ATOM   3088  C   ILE A 407      61.273  52.533  39.374  1.00 22.80           C  
ATOM   3089  O   ILE A 407      60.526  53.373  38.862  1.00 22.36           O  
ATOM   3090  CB  ILE A 407      62.014  51.235  37.368  1.00 21.74           C  
ATOM   3091  CG1 ILE A 407      62.222  49.809  36.823  1.00 22.60           C  
ATOM   3092  CG2 ILE A 407      63.359  51.975  37.436  1.00 20.58           C  
ATOM   3093  CD1 ILE A 407      62.612  49.762  35.360  1.00 22.73           C  
ATOM   3094  N   GLU A 408      62.020  52.805  40.436  1.00 22.98           N  
ATOM   3095  CA  GLU A 408      61.866  54.087  41.131  1.00 23.78           C  
ATOM   3096  C   GLU A 408      62.948  55.153  40.928  1.00 24.37           C  
ATOM   3097  O   GLU A 408      62.666  56.352  41.015  1.00 24.12           O  
ATOM   3098  CB  GLU A 408      61.676  53.793  42.618  1.00 24.56           C  
ATOM   3099  CG  GLU A 408      60.573  52.744  42.874  1.00 27.32           C  
ATOM   3100  CD  GLU A 408      59.192  53.251  42.461  1.00 30.45           C  
ATOM   3101  OE1 GLU A 408      58.410  52.483  41.849  1.00 33.54           O  
ATOM   3102  OE2 GLU A 408      58.879  54.429  42.753  1.00 32.34           O  
ATOM   3103  N   ALA A 409      64.180  54.721  40.681  1.00 24.11           N  
ATOM   3104  CA  ALA A 409      65.264  55.660  40.430  1.00 24.80           C  
ATOM   3105  C   ALA A 409      66.396  54.904  39.763  1.00 25.30           C  
ATOM   3106  O   ALA A 409      66.544  53.685  39.942  1.00 23.50           O  
ATOM   3107  CB  ALA A 409      65.739  56.294  41.728  1.00 24.75           C  
ATOM   3108  N   LEU A 410      67.187  55.644  38.995  1.00 25.01           N  
ATOM   3109  CA  LEU A 410      68.304  55.077  38.271  1.00 25.88           C  
ATOM   3110  C   LEU A 410      69.530  55.985  38.340  1.00 26.14           C  
ATOM   3111  O   LEU A 410      69.410  57.171  38.078  1.00 25.91           O  
ATOM   3112  CB  LEU A 410      67.907  54.890  36.796  1.00 25.77           C  
ATOM   3113  CG  LEU A 410      68.986  54.362  35.839  1.00 25.88           C  
ATOM   3114  CD1 LEU A 410      69.378  52.949  36.257  1.00 26.19           C  
ATOM   3115  CD2 LEU A 410      68.478  54.352  34.397  1.00 25.33           C  
ATOM   3116  N   THR A 411      70.683  55.430  38.729  1.00 27.19           N  
ATOM   3117  CA  THR A 411      71.953  56.175  38.733  1.00 27.66           C  
ATOM   3118  C   THR A 411      72.922  55.333  37.879  1.00 28.21           C  
ATOM   3119  O   THR A 411      72.541  54.270  37.377  1.00 25.96           O  
ATOM   3120  CB  THR A 411      72.570  56.356  40.150  1.00 28.05           C  
ATOM   3121  OG1 THR A 411      73.050  55.098  40.641  1.00 27.79           O  
ATOM   3122  CG2 THR A 411      71.538  56.946  41.107  1.00 26.98           C  
ATOM   3123  N   SER A 412      74.163  55.791  37.699  1.00 27.94           N  
ATOM   3124  CA  SER A 412      75.086  55.010  36.880  1.00 28.90           C  
ATOM   3125  C   SER A 412      75.497  53.738  37.608  1.00 29.13           C  
ATOM   3126  O   SER A 412      75.923  52.770  36.984  1.00 29.86           O  
ATOM   3127  CB  SER A 412      76.337  55.829  36.512  1.00 29.07           C  
ATOM   3128  OG  SER A 412      77.038  56.225  37.669  1.00 28.81           O  
ATOM   3129  N   ASP A 413      75.366  53.721  38.929  1.00 28.73           N  
ATOM   3130  CA  ASP A 413      75.766  52.531  39.663  1.00 29.79           C  
ATOM   3131  C   ASP A 413      74.646  51.608  40.130  1.00 29.59           C  
ATOM   3132  O   ASP A 413      74.854  50.395  40.271  1.00 29.24           O  
ATOM   3133  CB  ASP A 413      76.601  52.918  40.879  1.00 30.63           C  
ATOM   3134  CG  ASP A 413      77.954  53.505  40.497  1.00 32.72           C  
ATOM   3135  OD1 ASP A 413      78.642  52.936  39.615  1.00 34.35           O  
ATOM   3136  OD2 ASP A 413      78.330  54.534  41.094  1.00 33.60           O  
ATOM   3137  N   TYR A 414      73.471  52.184  40.371  1.00 28.65           N  
ATOM   3138  CA  TYR A 414      72.339  51.405  40.875  1.00 27.67           C  
ATOM   3139  C   TYR A 414      70.995  51.748  40.257  1.00 26.71           C  
ATOM   3140  O   TYR A 414      70.767  52.873  39.802  1.00 25.69           O  
ATOM   3141  CB  TYR A 414      72.176  51.612  42.384  1.00 28.93           C  
ATOM   3142  CG  TYR A 414      73.288  51.067  43.243  1.00 30.46           C  
ATOM   3143  CD1 TYR A 414      74.310  51.895  43.719  1.00 31.14           C  
ATOM   3144  CD2 TYR A 414      73.320  49.719  43.581  1.00 30.70           C  
ATOM   3145  CE1 TYR A 414      75.338  51.376  44.517  1.00 32.99           C  
ATOM   3146  CE2 TYR A 414      74.333  49.201  44.360  1.00 32.25           C  
ATOM   3147  CZ  TYR A 414      75.339  50.031  44.826  1.00 32.75           C  
ATOM   3148  OH  TYR A 414      76.352  49.488  45.588  1.00 35.26           O  
ATOM   3149  N   LEU A 415      70.107  50.758  40.273  1.00 24.76           N  
ATOM   3150  CA  LEU A 415      68.743  50.946  39.825  1.00 23.61           C  
ATOM   3151  C   LEU A 415      67.952  50.594  41.082  1.00 23.53           C  
ATOM   3152  O   LEU A 415      68.209  49.577  41.725  1.00 22.70           O  
ATOM   3153  CB  LEU A 415      68.379  50.004  38.656  1.00 22.67           C  
ATOM   3154  CG  LEU A 415      66.936  50.109  38.117  1.00 23.13           C  
ATOM   3155  CD1 LEU A 415      66.891  49.586  36.695  1.00 22.71           C  
ATOM   3156  CD2 LEU A 415      65.938  49.309  39.035  1.00 21.11           C  
ATOM   3157  N   TYR A 416      67.017  51.463  41.450  1.00 24.53           N  
ATOM   3158  CA  TYR A 416      66.184  51.259  42.632  1.00 22.87           C  
ATOM   3159  C   TYR A 416      64.783  50.837  42.207  1.00 23.53           C  
ATOM   3160  O   TYR A 416      64.192  51.442  41.303  1.00 22.66           O  
ATOM   3161  CB  TYR A 416      66.095  52.552  43.440  1.00 23.65           C  
ATOM   3162  CG  TYR A 416      67.421  53.021  43.999  1.00 24.32           C  
ATOM   3163  CD1 TYR A 416      68.307  53.757  43.213  1.00 25.21           C  
ATOM   3164  CD2 TYR A 416      67.795  52.719  45.312  1.00 24.13           C  
ATOM   3165  CE1 TYR A 416      69.539  54.189  43.719  1.00 26.43           C  
ATOM   3166  CE2 TYR A 416      69.033  53.142  45.833  1.00 24.91           C  
ATOM   3167  CZ  TYR A 416      69.896  53.880  45.022  1.00 26.17           C  
ATOM   3168  OH  TYR A 416      71.105  54.299  45.515  1.00 26.28           O  
ATOM   3169  N   TYR A 417      64.240  49.812  42.860  1.00 21.59           N  
ATOM   3170  CA  TYR A 417      62.912  49.356  42.505  1.00 21.79           C  
ATOM   3171  C   TYR A 417      62.121  48.778  43.669  1.00 21.17           C  
ATOM   3172  O   TYR A 417      62.686  48.401  44.688  1.00 21.56           O  
ATOM   3173  CB  TYR A 417      63.011  48.317  41.385  1.00 22.02           C  
ATOM   3174  CG  TYR A 417      63.625  46.988  41.815  1.00 23.17           C  
ATOM   3175  CD1 TYR A 417      62.840  45.962  42.355  1.00 22.27           C  
ATOM   3176  CD2 TYR A 417      65.004  46.777  41.717  1.00 22.52           C  
ATOM   3177  CE1 TYR A 417      63.430  44.747  42.791  1.00 22.18           C  
ATOM   3178  CE2 TYR A 417      65.594  45.574  42.158  1.00 23.14           C  
ATOM   3179  CZ  TYR A 417      64.798  44.567  42.694  1.00 23.32           C  
ATOM   3180  OH  TYR A 417      65.399  43.402  43.155  1.00 22.85           O  
ATOM   3181  N   ILE A 418      60.805  48.706  43.500  1.00 21.52           N  
ATOM   3182  CA  ILE A 418      59.920  48.135  44.515  1.00 21.85           C  
ATOM   3183  C   ILE A 418      59.511  46.736  44.010  1.00 22.43           C  
ATOM   3184  O   ILE A 418      59.238  46.567  42.823  1.00 21.73           O  
ATOM   3185  CB  ILE A 418      58.627  48.987  44.669  1.00 22.91           C  
ATOM   3186  CG1 ILE A 418      58.958  50.398  45.201  1.00 23.61           C  
ATOM   3187  CG2 ILE A 418      57.633  48.265  45.593  1.00 20.91           C  
ATOM   3188  CD1 ILE A 418      59.423  50.433  46.608  1.00 24.52           C  
ATOM   3189  N   SER A 419      59.468  45.738  44.888  1.00 21.92           N  
ATOM   3190  CA  SER A 419      59.059  44.395  44.452  1.00 21.82           C  
ATOM   3191  C   SER A 419      58.385  43.684  45.624  1.00 21.93           C  
ATOM   3192  O   SER A 419      58.473  44.149  46.756  1.00 21.40           O  
ATOM   3193  CB  SER A 419      60.268  43.557  44.005  1.00 20.88           C  
ATOM   3194  OG  SER A 419      60.833  42.868  45.118  1.00 21.08           O  
ATOM   3195  N   ASN A 420      57.684  42.582  45.339  1.00 22.08           N  
ATOM   3196  CA  ASN A 420      57.043  41.806  46.393  1.00 23.38           C  
ATOM   3197  C   ASN A 420      57.838  40.519  46.666  1.00 24.08           C  
ATOM   3198  O   ASN A 420      57.271  39.505  47.085  1.00 23.57           O  
ATOM   3199  CB  ASN A 420      55.573  41.472  46.037  1.00 22.70           C  
ATOM   3200  CG  ASN A 420      55.434  40.735  44.710  1.00 22.86           C  
ATOM   3201  OD1 ASN A 420      56.416  40.251  44.152  1.00 23.68           O  
ATOM   3202  ND2 ASN A 420      54.211  40.655  44.203  1.00 21.65           N  
ATOM   3203  N   GLU A 421      59.150  40.567  46.438  1.00 24.06           N  
ATOM   3204  CA  GLU A 421      60.006  39.400  46.675  1.00 25.37           C  
ATOM   3205  C   GLU A 421      60.088  38.950  48.141  1.00 26.39           C  
ATOM   3206  O   GLU A 421      60.043  37.753  48.423  1.00 26.49           O  
ATOM   3207  CB  GLU A 421      61.454  39.647  46.186  1.00 25.21           C  
ATOM   3208  CG  GLU A 421      62.390  38.456  46.523  1.00 26.50           C  
ATOM   3209  CD  GLU A 421      63.810  38.569  45.977  1.00 27.90           C  
ATOM   3210  OE1 GLU A 421      64.233  39.675  45.562  1.00 27.24           O  
ATOM   3211  OE2 GLU A 421      64.520  37.528  45.976  1.00 28.38           O  
ATOM   3212  N   TYR A 422      60.200  39.900  49.070  1.00 26.71           N  
ATOM   3213  CA  TYR A 422      60.367  39.570  50.478  1.00 27.21           C  
ATOM   3214  C   TYR A 422      59.394  38.543  51.059  1.00 27.56           C  
ATOM   3215  O   TYR A 422      58.180  38.693  50.979  1.00 25.15           O  
ATOM   3216  CB  TYR A 422      60.341  40.837  51.339  1.00 28.04           C  
ATOM   3217  CG  TYR A 422      60.941  40.623  52.719  1.00 30.12           C  
ATOM   3218  CD1 TYR A 422      62.253  40.155  52.865  1.00 30.37           C  
ATOM   3219  CD2 TYR A 422      60.205  40.896  53.881  1.00 31.71           C  
ATOM   3220  CE1 TYR A 422      62.815  39.965  54.125  1.00 31.94           C  
ATOM   3221  CE2 TYR A 422      60.762  40.710  55.150  1.00 32.73           C  
ATOM   3222  CZ  TYR A 422      62.068  40.245  55.256  1.00 32.64           C  
ATOM   3223  OH  TYR A 422      62.633  40.078  56.492  1.00 35.16           O  
ATOM   3224  N   LYS A 423      59.959  37.502  51.660  1.00 28.50           N  
ATOM   3225  CA  LYS A 423      59.188  36.423  52.274  1.00 29.86           C  
ATOM   3226  C   LYS A 423      58.151  35.780  51.355  1.00 29.42           C  
ATOM   3227  O   LYS A 423      57.223  35.102  51.816  1.00 29.68           O  
ATOM   3228  CB  LYS A 423      58.512  36.930  53.542  1.00 30.97           C  
ATOM   3229  CG  LYS A 423      59.474  37.110  54.697  1.00 33.53           C  
ATOM   3230  CD  LYS A 423      58.752  37.667  55.921  1.00 35.90           C  
ATOM   3231  CE  LYS A 423      59.715  37.802  57.093  1.00 38.38           C  
ATOM   3232  NZ  LYS A 423      59.194  38.665  58.210  1.00 38.68           N  
ATOM   3233  N   GLY A 424      58.314  35.971  50.055  1.00 28.62           N  
ATOM   3234  CA  GLY A 424      57.365  35.391  49.125  1.00 29.02           C  
ATOM   3235  C   GLY A 424      55.938  35.891  49.302  1.00 28.35           C  
ATOM   3236  O   GLY A 424      54.997  35.194  48.931  1.00 27.50           O  
ATOM   3237  N   MET A 425      55.758  37.084  49.868  1.00 28.54           N  
ATOM   3238  CA  MET A 425      54.405  37.629  50.049  1.00 29.08           C  
ATOM   3239  C   MET A 425      54.044  38.582  48.895  1.00 28.11           C  
ATOM   3240  O   MET A 425      54.538  39.709  48.837  1.00 28.58           O  
ATOM   3241  CB  MET A 425      54.322  38.359  51.388  1.00 30.69           C  
ATOM   3242  CG  MET A 425      54.613  37.416  52.576  1.00 34.84           C  
ATOM   3243  SD  MET A 425      54.738  38.264  54.148  1.00 37.81           S  
ATOM   3244  CE  MET A 425      53.079  38.925  54.255  1.00 36.87           C  
ATOM   3245  N   PRO A 426      53.169  38.142  47.969  1.00 27.62           N  
ATOM   3246  CA  PRO A 426      52.794  39.004  46.840  1.00 26.98           C  
ATOM   3247  C   PRO A 426      52.070  40.286  47.236  1.00 26.05           C  
ATOM   3248  O   PRO A 426      52.039  41.256  46.466  1.00 24.59           O  
ATOM   3249  CB  PRO A 426      51.955  38.082  45.946  1.00 27.29           C  
ATOM   3250  CG  PRO A 426      51.388  37.082  46.886  1.00 28.63           C  
ATOM   3251  CD  PRO A 426      52.471  36.842  47.914  1.00 28.30           C  
ATOM   3252  N   GLY A 427      51.514  40.275  48.447  1.00 25.21           N  
ATOM   3253  CA  GLY A 427      50.805  41.427  48.973  1.00 24.44           C  
ATOM   3254  C   GLY A 427      51.684  42.362  49.807  1.00 24.60           C  
ATOM   3255  O   GLY A 427      51.168  43.269  50.464  1.00 24.22           O  
ATOM   3256  N   GLY A 428      52.994  42.129  49.799  1.00 23.82           N  
ATOM   3257  CA  GLY A 428      53.935  42.985  50.524  1.00 23.45           C  
ATOM   3258  C   GLY A 428      54.741  43.783  49.488  1.00 24.35           C  
ATOM   3259  O   GLY A 428      54.785  43.388  48.316  1.00 24.45           O  
ATOM   3260  N   ARG A 429      55.371  44.886  49.897  1.00 22.56           N  
ATOM   3261  CA  ARG A 429      56.159  45.731  48.980  1.00 22.32           C  
ATOM   3262  C   ARG A 429      57.396  46.294  49.687  1.00 21.46           C  
ATOM   3263  O   ARG A 429      57.280  46.901  50.748  1.00 20.39           O  
ATOM   3264  CB  ARG A 429      55.331  46.943  48.491  1.00 23.66           C  
ATOM   3265  CG  ARG A 429      53.976  46.646  47.811  1.00 24.87           C  
ATOM   3266  CD  ARG A 429      54.124  46.405  46.319  1.00 26.18           C  
ATOM   3267  NE  ARG A 429      52.855  46.219  45.614  1.00 26.09           N  
ATOM   3268  CZ  ARG A 429      52.115  45.104  45.650  1.00 27.80           C  
ATOM   3269  NH1 ARG A 429      52.496  44.051  46.363  1.00 25.56           N  
ATOM   3270  NH2 ARG A 429      50.987  45.040  44.946  1.00 27.21           N  
ATOM   3271  N   ASN A 430      58.572  46.106  49.094  1.00 21.35           N  
ATOM   3272  CA  ASN A 430      59.803  46.644  49.671  1.00 21.73           C  
ATOM   3273  C   ASN A 430      60.659  47.282  48.595  1.00 21.87           C  
ATOM   3274  O   ASN A 430      60.510  46.959  47.410  1.00 22.38           O  
ATOM   3275  CB  ASN A 430      60.604  45.545  50.350  1.00 22.08           C  
ATOM   3276  CG  ASN A 430      60.068  45.223  51.698  1.00 22.67           C  
ATOM   3277  OD1 ASN A 430      60.254  45.990  52.653  1.00 22.66           O  
ATOM   3278  ND2 ASN A 430      59.363  44.106  51.795  1.00 23.18           N  
ATOM   3279  N   LEU A 431      61.565  48.162  49.024  1.00 21.52           N  
ATOM   3280  CA  LEU A 431      62.489  48.876  48.132  1.00 21.99           C  
ATOM   3281  C   LEU A 431      63.824  48.136  48.081  1.00 22.85           C  
ATOM   3282  O   LEU A 431      64.373  47.779  49.134  1.00 22.80           O  
ATOM   3283  CB  LEU A 431      62.759  50.289  48.657  1.00 21.80           C  
ATOM   3284  CG  LEU A 431      63.836  51.088  47.900  1.00 21.92           C  
ATOM   3285  CD1 LEU A 431      63.329  51.480  46.517  1.00 22.15           C  
ATOM   3286  CD2 LEU A 431      64.166  52.346  48.689  1.00 22.79           C  
ATOM   3287  N   TYR A 432      64.338  47.946  46.864  1.00 23.06           N  
ATOM   3288  CA  TYR A 432      65.606  47.255  46.613  1.00 23.75           C  
ATOM   3289  C   TYR A 432      66.480  48.079  45.671  1.00 24.48           C  
ATOM   3290  O   TYR A 432      65.987  48.957  44.957  1.00 23.77           O  
ATOM   3291  CB  TYR A 432      65.381  45.909  45.899  1.00 23.50           C  
ATOM   3292  CG  TYR A 432      64.631  44.859  46.688  1.00 24.40           C  
ATOM   3293  CD1 TYR A 432      63.242  44.911  46.820  1.00 23.61           C  
ATOM   3294  CD2 TYR A 432      65.316  43.807  47.311  1.00 24.24           C  
ATOM   3295  CE1 TYR A 432      62.550  43.938  47.557  1.00 24.18           C  
ATOM   3296  CE2 TYR A 432      64.625  42.829  48.049  1.00 24.50           C  
ATOM   3297  CZ  TYR A 432      63.241  42.911  48.163  1.00 23.54           C  
ATOM   3298  OH  TYR A 432      62.549  41.967  48.882  1.00 25.24           O  
ATOM   3299  N   LYS A 433      67.773  47.775  45.659  1.00 24.79           N  
ATOM   3300  CA  LYS A 433      68.670  48.419  44.720  1.00 25.43           C  
ATOM   3301  C   LYS A 433      69.510  47.292  44.148  1.00 26.26           C  
ATOM   3302  O   LYS A 433      69.842  46.329  44.851  1.00 25.73           O  
ATOM   3303  CB  LYS A 433      69.551  49.482  45.392  1.00 26.45           C  
ATOM   3304  CG  LYS A 433      70.647  48.976  46.307  1.00 25.37           C  
ATOM   3305  CD  LYS A 433      71.453  50.180  46.834  1.00 26.55           C  
ATOM   3306  CE  LYS A 433      72.696  49.752  47.621  1.00 26.60           C  
ATOM   3307  NZ  LYS A 433      73.380  50.936  48.236  1.00 28.83           N  
ATOM   3308  N   ILE A 434      69.816  47.383  42.863  1.00 25.48           N  
ATOM   3309  CA  ILE A 434      70.620  46.353  42.237  1.00 26.25           C  
ATOM   3310  C   ILE A 434      71.836  47.024  41.612  1.00 26.66           C  
ATOM   3311  O   ILE A 434      71.712  48.057  40.947  1.00 25.67           O  
ATOM   3312  CB  ILE A 434      69.793  45.535  41.183  1.00 26.09           C  
ATOM   3313  CG1 ILE A 434      70.723  44.526  40.481  1.00 26.82           C  
ATOM   3314  CG2 ILE A 434      69.114  46.462  40.163  1.00 25.73           C  
ATOM   3315  CD1 ILE A 434      70.007  43.556  39.575  1.00 26.67           C  
ATOM   3316  N   GLN A 435      73.010  46.460  41.875  1.00 27.09           N  
ATOM   3317  CA  GLN A 435      74.270  46.994  41.350  1.00 28.84           C  
ATOM   3318  C   GLN A 435      74.333  46.709  39.856  1.00 28.39           C  
ATOM   3319  O   GLN A 435      74.366  45.549  39.442  1.00 28.68           O  
ATOM   3320  CB  GLN A 435      75.452  46.328  42.069  1.00 29.58           C  
ATOM   3321  CG  GLN A 435      76.801  46.970  41.817  1.00 31.61           C  
ATOM   3322  CD  GLN A 435      77.927  46.209  42.516  1.00 33.49           C  
ATOM   3323  OE1 GLN A 435      78.917  45.828  41.892  1.00 35.96           O  
ATOM   3324  NE2 GLN A 435      77.771  45.979  43.807  1.00 33.27           N  
ATOM   3325  N   LEU A 436      74.363  47.766  39.052  1.00 28.48           N  
ATOM   3326  CA  LEU A 436      74.372  47.612  37.606  1.00 29.84           C  
ATOM   3327  C   LEU A 436      75.593  46.866  37.043  1.00 31.36           C  
ATOM   3328  O   LEU A 436      75.509  46.282  35.976  1.00 31.35           O  
ATOM   3329  CB  LEU A 436      74.190  48.989  36.941  1.00 28.95           C  
ATOM   3330  CG  LEU A 436      72.853  49.626  37.389  1.00 29.36           C  
ATOM   3331  CD1 LEU A 436      72.660  50.991  36.761  1.00 27.51           C  
ATOM   3332  CD2 LEU A 436      71.691  48.687  37.036  1.00 27.92           C  
ATOM   3333  N   SER A 437      76.709  46.869  37.763  1.00 32.78           N  
ATOM   3334  CA  SER A 437      77.905  46.158  37.299  1.00 34.56           C  
ATOM   3335  C   SER A 437      77.917  44.667  37.717  1.00 35.36           C  
ATOM   3336  O   SER A 437      78.740  43.883  37.237  1.00 35.95           O  
ATOM   3337  CB  SER A 437      79.151  46.841  37.848  1.00 35.42           C  
ATOM   3338  OG  SER A 437      79.192  46.747  39.260  1.00 35.90           O  
ATOM   3339  N   ASP A 438      77.011  44.276  38.612  1.00 35.03           N  
ATOM   3340  CA  ASP A 438      76.937  42.887  39.070  1.00 35.58           C  
ATOM   3341  C   ASP A 438      75.518  42.618  39.545  1.00 34.67           C  
ATOM   3342  O   ASP A 438      75.190  42.870  40.707  1.00 34.23           O  
ATOM   3343  CB  ASP A 438      77.916  42.644  40.228  1.00 37.13           C  
ATOM   3344  CG  ASP A 438      77.980  41.173  40.657  1.00 38.95           C  
ATOM   3345  OD1 ASP A 438      77.006  40.425  40.419  1.00 39.63           O  
ATOM   3346  OD2 ASP A 438      79.003  40.770  41.255  1.00 40.26           O  
ATOM   3347  N   TYR A 439      74.687  42.094  38.648  1.00 33.56           N  
ATOM   3348  CA  TYR A 439      73.291  41.825  38.967  1.00 32.97           C  
ATOM   3349  C   TYR A 439      73.085  40.848  40.127  1.00 33.16           C  
ATOM   3350  O   TYR A 439      71.977  40.745  40.640  1.00 32.95           O  
ATOM   3351  CB  TYR A 439      72.534  41.318  37.732  1.00 33.14           C  
ATOM   3352  CG  TYR A 439      72.607  42.219  36.512  1.00 33.28           C  
ATOM   3353  CD1 TYR A 439      72.739  43.604  36.641  1.00 32.79           C  
ATOM   3354  CD2 TYR A 439      72.544  41.680  35.223  1.00 33.61           C  
ATOM   3355  CE1 TYR A 439      72.811  44.432  35.520  1.00 33.63           C  
ATOM   3356  CE2 TYR A 439      72.613  42.504  34.091  1.00 33.41           C  
ATOM   3357  CZ  TYR A 439      72.750  43.876  34.247  1.00 33.16           C  
ATOM   3358  OH  TYR A 439      72.855  44.695  33.139  1.00 31.94           O  
ATOM   3359  N   THR A 440      74.120  40.126  40.548  1.00 33.24           N  
ATOM   3360  CA  THR A 440      73.937  39.215  41.679  1.00 33.98           C  
ATOM   3361  C   THR A 440      73.984  40.000  42.999  1.00 33.75           C  
ATOM   3362  O   THR A 440      73.715  39.449  44.065  1.00 34.11           O  
ATOM   3363  CB  THR A 440      75.015  38.108  41.734  1.00 34.58           C  
ATOM   3364  OG1 THR A 440      76.266  38.689  42.100  1.00 35.40           O  
ATOM   3365  CG2 THR A 440      75.146  37.409  40.373  1.00 34.84           C  
ATOM   3366  N   LYS A 441      74.328  41.281  42.930  1.00 33.02           N  
ATOM   3367  CA  LYS A 441      74.382  42.112  44.137  1.00 33.37           C  
ATOM   3368  C   LYS A 441      73.089  42.936  44.300  1.00 31.91           C  
ATOM   3369  O   LYS A 441      73.005  44.072  43.834  1.00 31.16           O  
ATOM   3370  CB  LYS A 441      75.584  43.068  44.079  1.00 34.33           C  
ATOM   3371  CG  LYS A 441      76.957  42.380  43.993  1.00 37.26           C  
ATOM   3372  CD  LYS A 441      77.400  41.833  45.335  1.00 40.21           C  
ATOM   3373  CE  LYS A 441      78.815  41.275  45.258  1.00 41.99           C  
ATOM   3374  NZ  LYS A 441      78.862  40.044  44.407  1.00 43.40           N  
ATOM   3375  N   VAL A 442      72.105  42.355  44.977  1.00 31.11           N  
ATOM   3376  CA  VAL A 442      70.818  43.000  45.223  1.00 30.62           C  
ATOM   3377  C   VAL A 442      70.669  43.226  46.732  1.00 31.11           C  
ATOM   3378  O   VAL A 442      70.823  42.295  47.527  1.00 30.56           O  
ATOM   3379  CB  VAL A 442      69.664  42.104  44.718  1.00 31.49           C  
ATOM   3380  CG1 VAL A 442      68.300  42.729  45.075  1.00 30.35           C  
ATOM   3381  CG2 VAL A 442      69.801  41.894  43.214  1.00 30.78           C  
ATOM   3382  N   THR A 443      70.364  44.454  47.130  1.00 30.00           N  
ATOM   3383  CA  THR A 443      70.241  44.777  48.547  1.00 30.32           C  
ATOM   3384  C   THR A 443      68.856  45.305  48.895  1.00 30.09           C  
ATOM   3385  O   THR A 443      68.417  46.285  48.287  1.00 28.26           O  
ATOM   3386  CB  THR A 443      71.240  45.866  48.935  1.00 31.06           C  
ATOM   3387  OG1 THR A 443      72.539  45.537  48.424  1.00 32.24           O  
ATOM   3388  CG2 THR A 443      71.302  46.009  50.449  1.00 31.49           C  
ATOM   3389  N   CYS A 444      68.166  44.676  49.855  1.00 29.72           N  
ATOM   3390  CA  CYS A 444      66.849  45.188  50.234  1.00 31.05           C  
ATOM   3391  C   CYS A 444      67.108  46.350  51.183  1.00 30.77           C  
ATOM   3392  O   CYS A 444      67.849  46.219  52.151  1.00 30.93           O  
ATOM   3393  CB  CYS A 444      65.948  44.138  50.918  1.00 32.60           C  
ATOM   3394  SG  CYS A 444      64.258  44.834  51.177  1.00 33.45           S  
ATOM   3395  N   LEU A 445      66.503  47.492  50.886  1.00 29.93           N  
ATOM   3396  CA  LEU A 445      66.701  48.692  51.685  1.00 28.84           C  
ATOM   3397  C   LEU A 445      65.623  48.976  52.740  1.00 28.35           C  
ATOM   3398  O   LEU A 445      65.827  49.800  53.629  1.00 27.41           O  
ATOM   3399  CB  LEU A 445      66.804  49.900  50.742  1.00 29.23           C  
ATOM   3400  CG  LEU A 445      67.893  49.820  49.663  1.00 29.64           C  
ATOM   3401  CD1 LEU A 445      67.810  51.059  48.723  1.00 29.67           C  
ATOM   3402  CD2 LEU A 445      69.257  49.719  50.339  1.00 28.75           C  
ATOM   3403  N   SER A 446      64.484  48.298  52.657  1.00 27.04           N  
ATOM   3404  CA  SER A 446      63.401  48.559  53.606  1.00 28.40           C  
ATOM   3405  C   SER A 446      62.926  47.339  54.391  1.00 29.26           C  
ATOM   3406  O   SER A 446      62.264  47.491  55.411  1.00 29.03           O  
ATOM   3407  CB  SER A 446      62.190  49.127  52.853  1.00 27.40           C  
ATOM   3408  OG  SER A 446      61.689  48.150  51.942  1.00 26.16           O  
ATOM   3409  N   CYS A 447      63.247  46.143  53.900  1.00 30.59           N  
ATOM   3410  CA  CYS A 447      62.785  44.891  54.516  1.00 32.51           C  
ATOM   3411  C   CYS A 447      62.990  44.767  56.010  1.00 32.83           C  
ATOM   3412  O   CYS A 447      62.092  44.364  56.741  1.00 32.96           O  
ATOM   3413  CB  CYS A 447      63.474  43.677  53.863  1.00 33.78           C  
ATOM   3414  SG  CYS A 447      63.129  43.407  52.088  1.00 36.07           S  
ATOM   3415  N   GLU A 448      64.186  45.108  56.462  1.00 33.51           N  
ATOM   3416  CA  GLU A 448      64.529  44.949  57.864  1.00 34.06           C  
ATOM   3417  C   GLU A 448      64.404  46.181  58.764  1.00 32.76           C  
ATOM   3418  O   GLU A 448      64.715  46.105  59.950  1.00 32.53           O  
ATOM   3419  CB  GLU A 448      65.951  44.378  57.933  1.00 35.77           C  
ATOM   3420  CG  GLU A 448      66.059  43.031  58.625  1.00 40.17           C  
ATOM   3421  CD  GLU A 448      65.044  42.014  58.131  1.00 41.66           C  
ATOM   3422  OE1 GLU A 448      65.120  41.605  56.945  1.00 42.62           O  
ATOM   3423  OE2 GLU A 448      64.166  41.632  58.940  1.00 42.38           O  
ATOM   3424  N   LEU A 449      63.942  47.308  58.223  1.00 31.21           N  
ATOM   3425  CA  LEU A 449      63.805  48.519  59.042  1.00 30.49           C  
ATOM   3426  C   LEU A 449      62.893  48.302  60.262  1.00 30.75           C  
ATOM   3427  O   LEU A 449      63.227  48.724  61.370  1.00 30.86           O  
ATOM   3428  CB  LEU A 449      63.293  49.690  58.187  1.00 29.67           C  
ATOM   3429  CG  LEU A 449      64.199  50.101  57.009  1.00 28.30           C  
ATOM   3430  CD1 LEU A 449      63.542  51.208  56.203  1.00 27.34           C  
ATOM   3431  CD2 LEU A 449      65.548  50.579  57.542  1.00 28.96           C  
ATOM   3432  N   ASN A 450      61.748  47.648  60.058  1.00 30.50           N  
ATOM   3433  CA  ASN A 450      60.808  47.342  61.144  1.00 30.20           C  
ATOM   3434  C   ASN A 450      59.839  46.307  60.592  1.00 30.60           C  
ATOM   3435  O   ASN A 450      58.667  46.604  60.319  1.00 28.24           O  
ATOM   3436  CB  ASN A 450      60.021  48.577  61.582  1.00 30.60           C  
ATOM   3437  CG  ASN A 450      59.216  48.325  62.845  1.00 30.75           C  
ATOM   3438  OD1 ASN A 450      58.829  47.183  63.136  1.00 31.64           O  
ATOM   3439  ND2 ASN A 450      58.952  49.384  63.602  1.00 31.14           N  
ATOM   3440  N   PRO A 451      60.317  45.064  60.440  1.00 31.13           N  
ATOM   3441  CA  PRO A 451      59.517  43.966  59.901  1.00 32.04           C  
ATOM   3442  C   PRO A 451      58.136  43.716  60.484  1.00 31.91           C  
ATOM   3443  O   PRO A 451      57.248  43.264  59.765  1.00 31.69           O  
ATOM   3444  CB  PRO A 451      60.456  42.760  60.024  1.00 32.28           C  
ATOM   3445  CG  PRO A 451      61.271  43.090  61.196  1.00 32.47           C  
ATOM   3446  CD  PRO A 451      61.590  44.556  60.980  1.00 31.93           C  
ATOM   3447  N   GLU A 452      57.938  44.016  61.763  1.00 32.48           N  
ATOM   3448  CA  GLU A 452      56.632  43.786  62.380  1.00 33.79           C  
ATOM   3449  C   GLU A 452      55.622  44.858  62.008  1.00 32.13           C  
ATOM   3450  O   GLU A 452      54.451  44.570  61.774  1.00 31.46           O  
ATOM   3451  CB  GLU A 452      56.753  43.721  63.907  1.00 36.62           C  
ATOM   3452  CG  GLU A 452      57.424  42.453  64.404  1.00 42.38           C  
ATOM   3453  CD  GLU A 452      57.537  42.400  65.926  1.00 46.14           C  
ATOM   3454  OE1 GLU A 452      56.550  42.759  66.609  1.00 48.18           O  
ATOM   3455  OE2 GLU A 452      58.608  41.984  66.443  1.00 49.12           O  
ATOM   3456  N   ARG A 453      56.078  46.101  61.936  1.00 30.00           N  
ATOM   3457  CA  ARG A 453      55.178  47.190  61.612  1.00 28.42           C  
ATOM   3458  C   ARG A 453      55.091  47.520  60.123  1.00 27.23           C  
ATOM   3459  O   ARG A 453      54.032  47.929  59.624  1.00 26.98           O  
ATOM   3460  CB  ARG A 453      55.613  48.460  62.372  1.00 28.70           C  
ATOM   3461  CG  ARG A 453      54.816  49.706  61.983  1.00 27.45           C  
ATOM   3462  CD  ARG A 453      55.301  50.924  62.764  1.00 26.42           C  
ATOM   3463  NE  ARG A 453      54.546  52.132  62.449  1.00 24.46           N  
ATOM   3464  CZ  ARG A 453      54.654  53.261  63.146  1.00 24.39           C  
ATOM   3465  NH1 ARG A 453      55.482  53.307  64.184  1.00 23.49           N  
ATOM   3466  NH2 ARG A 453      53.943  54.340  62.815  1.00 23.37           N  
ATOM   3467  N   CYS A 454      56.194  47.321  59.419  1.00 25.83           N  
ATOM   3468  CA  CYS A 454      56.286  47.705  58.018  1.00 26.13           C  
ATOM   3469  C   CYS A 454      56.630  46.634  56.989  1.00 24.52           C  
ATOM   3470  O   CYS A 454      57.761  46.149  56.934  1.00 23.22           O  
ATOM   3471  CB  CYS A 454      57.294  48.859  57.914  1.00 25.91           C  
ATOM   3472  SG  CYS A 454      56.738  50.333  58.838  1.00 27.01           S  
ATOM   3473  N   GLN A 455      55.642  46.308  56.160  1.00 24.09           N  
ATOM   3474  CA  GLN A 455      55.800  45.301  55.109  1.00 25.00           C  
ATOM   3475  C   GLN A 455      55.310  45.819  53.750  1.00 25.18           C  
ATOM   3476  O   GLN A 455      55.306  45.076  52.773  1.00 26.63           O  
ATOM   3477  CB  GLN A 455      55.006  44.049  55.489  1.00 24.61           C  
ATOM   3478  CG  GLN A 455      55.567  43.313  56.703  1.00 26.21           C  
ATOM   3479  CD  GLN A 455      54.575  42.333  57.329  1.00 27.85           C  
ATOM   3480  OE1 GLN A 455      53.620  41.899  56.690  1.00 28.44           O  
ATOM   3481  NE2 GLN A 455      54.812  41.975  58.591  1.00 29.46           N  
ATOM   3482  N   TYR A 456      54.884  47.080  53.691  1.00 24.28           N  
ATOM   3483  CA  TYR A 456      54.364  47.657  52.441  1.00 24.58           C  
ATOM   3484  C   TYR A 456      54.888  49.086  52.278  1.00 24.42           C  
ATOM   3485  O   TYR A 456      54.397  50.007  52.929  1.00 24.06           O  
ATOM   3486  CB  TYR A 456      52.829  47.674  52.478  1.00 23.31           C  
ATOM   3487  CG  TYR A 456      52.148  47.746  51.130  1.00 23.70           C  
ATOM   3488  CD1 TYR A 456      52.057  48.954  50.410  1.00 23.10           C  
ATOM   3489  CD2 TYR A 456      51.551  46.612  50.587  1.00 22.84           C  
ATOM   3490  CE1 TYR A 456      51.377  49.012  49.182  1.00 23.05           C  
ATOM   3491  CE2 TYR A 456      50.869  46.665  49.378  1.00 22.94           C  
ATOM   3492  CZ  TYR A 456      50.776  47.851  48.679  1.00 23.11           C  
ATOM   3493  OH  TYR A 456      50.027  47.860  47.508  1.00 23.69           O  
ATOM   3494  N   TYR A 457      55.879  49.251  51.404  1.00 23.70           N  
ATOM   3495  CA  TYR A 457      56.519  50.549  51.173  1.00 24.00           C  
ATOM   3496  C   TYR A 457      56.325  51.113  49.769  1.00 24.16           C  
ATOM   3497  O   TYR A 457      56.109  50.370  48.803  1.00 24.11           O  
ATOM   3498  CB  TYR A 457      58.042  50.428  51.375  1.00 23.62           C  
ATOM   3499  CG  TYR A 457      58.528  50.228  52.797  1.00 24.40           C  
ATOM   3500  CD1 TYR A 457      58.823  51.320  53.612  1.00 24.87           C  
ATOM   3501  CD2 TYR A 457      58.727  48.938  53.321  1.00 24.69           C  
ATOM   3502  CE1 TYR A 457      59.313  51.141  54.911  1.00 24.96           C  
ATOM   3503  CE2 TYR A 457      59.212  48.749  54.626  1.00 25.40           C  
ATOM   3504  CZ  TYR A 457      59.504  49.865  55.412  1.00 25.41           C  
ATOM   3505  OH  TYR A 457      59.994  49.708  56.687  1.00 24.70           O  
ATOM   3506  N   SER A 458      56.406  52.436  49.682  1.00 23.90           N  
ATOM   3507  CA  SER A 458      56.405  53.155  48.411  1.00 25.21           C  
ATOM   3508  C   SER A 458      57.558  54.132  48.703  1.00 25.29           C  
ATOM   3509  O   SER A 458      57.947  54.283  49.869  1.00 25.04           O  
ATOM   3510  CB  SER A 458      55.094  53.904  48.153  1.00 25.21           C  
ATOM   3511  OG  SER A 458      54.916  54.951  49.077  1.00 27.63           O  
ATOM   3512  N   VAL A 459      58.095  54.808  47.689  1.00 24.83           N  
ATOM   3513  CA  VAL A 459      59.232  55.682  47.940  1.00 25.20           C  
ATOM   3514  C   VAL A 459      59.236  56.947  47.083  1.00 25.51           C  
ATOM   3515  O   VAL A 459      58.541  57.019  46.084  1.00 25.54           O  
ATOM   3516  CB  VAL A 459      60.550  54.874  47.708  1.00 24.92           C  
ATOM   3517  CG1 VAL A 459      60.645  54.430  46.261  1.00 23.64           C  
ATOM   3518  CG2 VAL A 459      61.769  55.693  48.088  1.00 25.55           C  
ATOM   3519  N   SER A 460      59.999  57.953  47.501  1.00 25.39           N  
ATOM   3520  CA  SER A 460      60.110  59.204  46.748  1.00 25.45           C  
ATOM   3521  C   SER A 460      61.560  59.681  46.814  1.00 24.78           C  
ATOM   3522  O   SER A 460      62.029  60.135  47.859  1.00 24.00           O  
ATOM   3523  CB  SER A 460      59.187  60.270  47.343  1.00 26.35           C  
ATOM   3524  OG  SER A 460      59.316  61.490  46.642  1.00 28.70           O  
ATOM   3525  N   PHE A 461      62.258  59.581  45.693  1.00 24.24           N  
ATOM   3526  CA  PHE A 461      63.661  59.974  45.622  1.00 25.30           C  
ATOM   3527  C   PHE A 461      63.841  61.451  45.285  1.00 26.33           C  
ATOM   3528  O   PHE A 461      63.012  62.030  44.587  1.00 25.83           O  
ATOM   3529  CB  PHE A 461      64.387  59.156  44.546  1.00 24.14           C  
ATOM   3530  CG  PHE A 461      64.769  57.770  44.976  1.00 25.39           C  
ATOM   3531  CD1 PHE A 461      63.868  56.717  44.870  1.00 24.35           C  
ATOM   3532  CD2 PHE A 461      66.039  57.516  45.482  1.00 24.68           C  
ATOM   3533  CE1 PHE A 461      64.224  55.432  45.261  1.00 24.13           C  
ATOM   3534  CE2 PHE A 461      66.407  56.229  45.878  1.00 25.31           C  
ATOM   3535  CZ  PHE A 461      65.494  55.185  45.767  1.00 25.04           C  
ATOM   3536  N   SER A 462      64.927  62.055  45.764  1.00 26.76           N  
ATOM   3537  CA  SER A 462      65.189  63.454  45.424  1.00 28.96           C  
ATOM   3538  C   SER A 462      65.629  63.493  43.941  1.00 29.71           C  
ATOM   3539  O   SER A 462      65.796  62.446  43.301  1.00 27.86           O  
ATOM   3540  CB  SER A 462      66.282  64.049  46.337  1.00 28.39           C  
ATOM   3541  OG  SER A 462      67.520  63.356  46.208  1.00 28.72           O  
ATOM   3542  N   LYS A 463      65.842  64.693  43.411  1.00 31.85           N  
ATOM   3543  CA  LYS A 463      66.203  64.871  42.001  1.00 34.25           C  
ATOM   3544  C   LYS A 463      67.260  63.977  41.393  1.00 34.77           C  
ATOM   3545  O   LYS A 463      67.071  63.498  40.275  1.00 35.85           O  
ATOM   3546  CB  LYS A 463      66.576  66.328  41.728  1.00 36.66           C  
ATOM   3547  CG  LYS A 463      65.379  67.243  41.610  1.00 39.32           C  
ATOM   3548  CD  LYS A 463      64.679  67.012  40.280  1.00 42.98           C  
ATOM   3549  CE  LYS A 463      63.709  68.149  39.948  1.00 44.12           C  
ATOM   3550  NZ  LYS A 463      62.528  68.145  40.861  1.00 46.26           N  
ATOM   3551  N   GLU A 464      68.367  63.750  42.096  1.00 34.69           N  
ATOM   3552  CA  GLU A 464      69.438  62.894  41.565  1.00 34.93           C  
ATOM   3553  C   GLU A 464      69.627  61.628  42.401  1.00 34.25           C  
ATOM   3554  O   GLU A 464      70.706  61.026  42.416  1.00 33.02           O  
ATOM   3555  CB  GLU A 464      70.768  63.671  41.507  1.00 37.78           C  
ATOM   3556  CG  GLU A 464      70.756  64.849  40.541  1.00 40.91           C  
ATOM   3557  CD  GLU A 464      70.534  64.392  39.114  1.00 44.49           C  
ATOM   3558  OE1 GLU A 464      71.245  63.447  38.677  1.00 47.11           O  
ATOM   3559  OE2 GLU A 464      69.658  64.965  38.422  1.00 46.08           O  
ATOM   3560  N   ALA A 465      68.569  61.238  43.105  1.00 32.94           N  
ATOM   3561  CA  ALA A 465      68.581  60.038  43.930  1.00 32.19           C  
ATOM   3562  C   ALA A 465      69.552  60.099  45.099  1.00 31.63           C  
ATOM   3563  O   ALA A 465      69.970  59.064  45.620  1.00 30.86           O  
ATOM   3564  CB  ALA A 465      68.879  58.816  43.069  1.00 32.02           C  
ATOM   3565  N   LYS A 466      69.897  61.306  45.525  1.00 31.21           N  
ATOM   3566  CA  LYS A 466      70.800  61.472  46.663  1.00 31.00           C  
ATOM   3567  C   LYS A 466      70.094  61.110  47.983  1.00 29.71           C  
ATOM   3568  O   LYS A 466      70.726  60.617  48.918  1.00 29.07           O  
ATOM   3569  CB  LYS A 466      71.303  62.918  46.734  1.00 32.21           C  
ATOM   3570  CG  LYS A 466      72.346  63.173  47.829  1.00 35.05           C  
ATOM   3571  CD  LYS A 466      73.119  64.489  47.533  1.00 37.88           C  
ATOM   3572  CE  LYS A 466      74.361  64.642  48.415  1.00 40.27           C  
ATOM   3573  NZ  LYS A 466      75.302  65.675  47.868  1.00 43.52           N  
ATOM   3574  N   TYR A 467      68.790  61.368  48.046  1.00 28.57           N  
ATOM   3575  CA  TYR A 467      67.981  61.070  49.232  1.00 28.25           C  
ATOM   3576  C   TYR A 467      66.669  60.410  48.838  1.00 27.33           C  
ATOM   3577  O   TYR A 467      66.216  60.558  47.709  1.00 26.19           O  
ATOM   3578  CB  TYR A 467      67.618  62.354  49.988  1.00 29.36           C  
ATOM   3579  CG  TYR A 467      68.806  63.121  50.484  1.00 31.11           C  
ATOM   3580  CD1 TYR A 467      69.451  62.750  51.659  1.00 31.45           C  
ATOM   3581  CD2 TYR A 467      69.316  64.197  49.752  1.00 31.31           C  
ATOM   3582  CE1 TYR A 467      70.580  63.427  52.103  1.00 32.53           C  
ATOM   3583  CE2 TYR A 467      70.448  64.883  50.182  1.00 31.89           C  
ATOM   3584  CZ  TYR A 467      71.076  64.489  51.360  1.00 33.14           C  
ATOM   3585  OH  TYR A 467      72.211  65.137  51.788  1.00 33.31           O  
ATOM   3586  N   TYR A 468      66.057  59.693  49.780  1.00 27.22           N  
ATOM   3587  CA  TYR A 468      64.761  59.091  49.516  1.00 25.79           C  
ATOM   3588  C   TYR A 468      63.889  59.040  50.756  1.00 26.72           C  
ATOM   3589  O   TYR A 468      64.366  58.829  51.887  1.00 26.33           O  
ATOM   3590  CB  TYR A 468      64.879  57.685  48.890  1.00 25.00           C  
ATOM   3591  CG  TYR A 468      65.709  56.656  49.653  1.00 25.98           C  
ATOM   3592  CD1 TYR A 468      67.093  56.601  49.496  1.00 24.50           C  
ATOM   3593  CD2 TYR A 468      65.099  55.710  50.489  1.00 25.38           C  
ATOM   3594  CE1 TYR A 468      67.858  55.632  50.138  1.00 26.20           C  
ATOM   3595  CE2 TYR A 468      65.851  54.730  51.141  1.00 26.14           C  
ATOM   3596  CZ  TYR A 468      67.231  54.691  50.962  1.00 26.75           C  
ATOM   3597  OH  TYR A 468      67.990  53.720  51.577  1.00 26.84           O  
ATOM   3598  N   GLN A 469      62.603  59.283  50.540  1.00 25.15           N  
ATOM   3599  CA  GLN A 469      61.644  59.213  51.616  1.00 25.39           C  
ATOM   3600  C   GLN A 469      60.932  57.868  51.492  1.00 25.38           C  
ATOM   3601  O   GLN A 469      60.461  57.522  50.413  1.00 24.94           O  
ATOM   3602  CB  GLN A 469      60.606  60.335  51.497  1.00 24.65           C  
ATOM   3603  CG  GLN A 469      59.480  60.174  52.497  1.00 25.32           C  
ATOM   3604  CD  GLN A 469      58.243  60.966  52.121  1.00 26.16           C  
ATOM   3605  OE1 GLN A 469      57.811  60.943  50.972  1.00 26.74           O  
ATOM   3606  NE2 GLN A 469      57.669  61.670  53.089  1.00 23.39           N  
ATOM   3607  N   LEU A 470      60.891  57.100  52.580  1.00 25.83           N  
ATOM   3608  CA  LEU A 470      60.185  55.822  52.583  1.00 25.28           C  
ATOM   3609  C   LEU A 470      58.840  56.059  53.261  1.00 26.26           C  
ATOM   3610  O   LEU A 470      58.759  56.787  54.269  1.00 26.01           O  
ATOM   3611  CB  LEU A 470      60.960  54.745  53.358  1.00 25.20           C  
ATOM   3612  CG  LEU A 470      61.992  53.956  52.550  1.00 24.53           C  
ATOM   3613  CD1 LEU A 470      62.615  52.913  53.449  1.00 25.67           C  
ATOM   3614  CD2 LEU A 470      61.320  53.278  51.366  1.00 24.66           C  
ATOM   3615  N   ARG A 471      57.788  55.469  52.689  1.00 25.98           N  
ATOM   3616  CA  ARG A 471      56.431  55.590  53.213  1.00 27.37           C  
ATOM   3617  C   ARG A 471      55.911  54.187  53.447  1.00 26.81           C  
ATOM   3618  O   ARG A 471      55.587  53.460  52.508  1.00 25.84           O  
ATOM   3619  CB  ARG A 471      55.507  56.308  52.214  1.00 29.38           C  
ATOM   3620  CG  ARG A 471      54.009  56.269  52.588  1.00 34.99           C  
ATOM   3621  CD  ARG A 471      53.104  56.783  51.433  1.00 39.96           C  
ATOM   3622  NE  ARG A 471      52.300  55.701  50.856  1.00 44.40           N  
ATOM   3623  CZ  ARG A 471      51.813  55.680  49.612  1.00 46.26           C  
ATOM   3624  NH1 ARG A 471      52.038  56.684  48.771  1.00 47.27           N  
ATOM   3625  NH2 ARG A 471      51.087  54.643  49.206  1.00 47.31           N  
ATOM   3626  N   CYS A 472      55.844  53.809  54.711  1.00 26.71           N  
ATOM   3627  CA  CYS A 472      55.368  52.494  55.105  1.00 26.46           C  
ATOM   3628  C   CYS A 472      53.862  52.642  55.305  1.00 25.98           C  
ATOM   3629  O   CYS A 472      53.430  53.520  56.032  1.00 25.63           O  
ATOM   3630  CB  CYS A 472      56.094  52.088  56.405  1.00 27.44           C  
ATOM   3631  SG  CYS A 472      55.234  51.000  57.589  1.00 32.01           S  
ATOM   3632  N   SER A 473      53.057  51.808  54.651  1.00 24.87           N  
ATOM   3633  CA  SER A 473      51.617  51.930  54.829  1.00 25.22           C  
ATOM   3634  C   SER A 473      50.944  50.756  55.561  1.00 24.45           C  
ATOM   3635  O   SER A 473      49.719  50.685  55.604  1.00 24.00           O  
ATOM   3636  CB  SER A 473      50.932  52.167  53.482  1.00 26.23           C  
ATOM   3637  OG  SER A 473      51.092  51.042  52.652  1.00 31.39           O  
ATOM   3638  N   GLY A 474      51.733  49.848  56.132  1.00 23.13           N  
ATOM   3639  CA  GLY A 474      51.152  48.720  56.847  1.00 23.28           C  
ATOM   3640  C   GLY A 474      52.147  47.591  57.073  1.00 23.51           C  
ATOM   3641  O   GLY A 474      53.204  47.581  56.445  1.00 22.35           O  
ATOM   3642  N   PRO A 475      51.796  46.563  57.869  1.00 23.81           N  
ATOM   3643  CA  PRO A 475      50.524  46.388  58.577  1.00 24.17           C  
ATOM   3644  C   PRO A 475      50.263  47.255  59.799  1.00 24.97           C  
ATOM   3645  O   PRO A 475      49.134  47.324  60.263  1.00 25.78           O  
ATOM   3646  CB  PRO A 475      50.509  44.892  58.891  1.00 24.29           C  
ATOM   3647  CG  PRO A 475      51.950  44.619  59.182  1.00 23.92           C  
ATOM   3648  CD  PRO A 475      52.678  45.398  58.074  1.00 23.74           C  
ATOM   3649  N   GLY A 476      51.294  47.920  60.310  1.00 25.71           N  
ATOM   3650  CA  GLY A 476      51.108  48.800  61.454  1.00 25.53           C  
ATOM   3651  C   GLY A 476      50.715  50.185  60.960  1.00 25.45           C  
ATOM   3652  O   GLY A 476      50.390  50.359  59.776  1.00 25.23           O  
ATOM   3653  N   LEU A 477      50.742  51.185  61.838  1.00 24.67           N  
ATOM   3654  CA  LEU A 477      50.368  52.533  61.415  1.00 24.74           C  
ATOM   3655  C   LEU A 477      51.449  53.084  60.493  1.00 23.86           C  
ATOM   3656  O   LEU A 477      52.627  52.806  60.684  1.00 23.64           O  
ATOM   3657  CB  LEU A 477      50.181  53.463  62.627  1.00 25.26           C  
ATOM   3658  CG  LEU A 477      49.101  53.048  63.637  1.00 25.83           C  
ATOM   3659  CD1 LEU A 477      49.033  54.098  64.766  1.00 27.42           C  
ATOM   3660  CD2 LEU A 477      47.745  52.914  62.939  1.00 25.88           C  
ATOM   3661  N   PRO A 478      51.052  53.869  59.477  1.00 24.43           N  
ATOM   3662  CA  PRO A 478      51.959  54.479  58.493  1.00 24.03           C  
ATOM   3663  C   PRO A 478      53.170  55.140  59.145  1.00 24.45           C  
ATOM   3664  O   PRO A 478      53.045  55.848  60.154  1.00 24.17           O  
ATOM   3665  CB  PRO A 478      51.069  55.492  57.765  1.00 24.62           C  
ATOM   3666  CG  PRO A 478      49.704  54.867  57.837  1.00 26.30           C  
ATOM   3667  CD  PRO A 478      49.652  54.261  59.236  1.00 24.54           C  
ATOM   3668  N   LEU A 479      54.341  54.916  58.555  1.00 24.47           N  
ATOM   3669  CA  LEU A 479      55.586  55.475  59.073  1.00 23.08           C  
ATOM   3670  C   LEU A 479      56.341  56.111  57.921  1.00 23.21           C  
ATOM   3671  O   LEU A 479      56.582  55.473  56.898  1.00 23.05           O  
ATOM   3672  CB  LEU A 479      56.434  54.362  59.711  1.00 23.33           C  
ATOM   3673  CG  LEU A 479      57.824  54.687  60.273  1.00 23.11           C  
ATOM   3674  CD1 LEU A 479      57.723  55.821  61.281  1.00 23.57           C  
ATOM   3675  CD2 LEU A 479      58.420  53.436  60.937  1.00 23.87           C  
ATOM   3676  N   TYR A 480      56.709  57.371  58.091  1.00 22.99           N  
ATOM   3677  CA  TYR A 480      57.427  58.103  57.059  1.00 22.97           C  
ATOM   3678  C   TYR A 480      58.819  58.423  57.542  1.00 23.24           C  
ATOM   3679  O   TYR A 480      58.987  59.055  58.600  1.00 22.21           O  
ATOM   3680  CB  TYR A 480      56.700  59.406  56.726  1.00 23.15           C  
ATOM   3681  CG  TYR A 480      55.314  59.221  56.158  1.00 25.16           C  
ATOM   3682  CD1 TYR A 480      54.248  58.852  56.975  1.00 25.73           C  
ATOM   3683  CD2 TYR A 480      55.074  59.411  54.798  1.00 26.51           C  
ATOM   3684  CE1 TYR A 480      52.969  58.670  56.458  1.00 28.27           C  
ATOM   3685  CE2 TYR A 480      53.797  59.237  54.259  1.00 29.19           C  
ATOM   3686  CZ  TYR A 480      52.745  58.862  55.101  1.00 29.38           C  
ATOM   3687  OH  TYR A 480      51.488  58.670  54.583  1.00 31.37           O  
ATOM   3688  N   THR A 481      59.813  58.021  56.758  1.00 23.26           N  
ATOM   3689  CA  THR A 481      61.214  58.240  57.132  1.00 23.65           C  
ATOM   3690  C   THR A 481      62.040  58.809  55.982  1.00 23.60           C  
ATOM   3691  O   THR A 481      61.674  58.659  54.824  1.00 23.07           O  
ATOM   3692  CB  THR A 481      61.868  56.917  57.554  1.00 24.58           C  
ATOM   3693  OG1 THR A 481      61.592  55.936  56.546  1.00 24.43           O  
ATOM   3694  CG2 THR A 481      61.295  56.419  58.907  1.00 26.03           C  
ATOM   3695  N   LEU A 482      63.163  59.444  56.309  1.00 23.59           N  
ATOM   3696  CA  LEU A 482      64.049  60.020  55.299  1.00 24.28           C  
ATOM   3697  C   LEU A 482      65.413  59.306  55.352  1.00 24.85           C  
ATOM   3698  O   LEU A 482      65.931  59.018  56.435  1.00 25.70           O  
ATOM   3699  CB  LEU A 482      64.205  61.525  55.539  1.00 24.23           C  
ATOM   3700  CG  LEU A 482      64.813  62.289  54.352  1.00 26.52           C  
ATOM   3701  CD1 LEU A 482      63.887  62.143  53.174  1.00 25.86           C  
ATOM   3702  CD2 LEU A 482      65.000  63.779  54.673  1.00 26.96           C  
ATOM   3703  N   HIS A 483      65.979  59.026  54.181  1.00 24.40           N  
ATOM   3704  CA  HIS A 483      67.242  58.302  54.055  1.00 24.88           C  
ATOM   3705  C   HIS A 483      68.204  58.940  53.051  1.00 26.03           C  
ATOM   3706  O   HIS A 483      67.792  59.705  52.184  1.00 25.48           O  
ATOM   3707  CB  HIS A 483      66.960  56.864  53.604  1.00 23.71           C  
ATOM   3708  CG  HIS A 483      65.909  56.176  54.418  1.00 22.89           C  
ATOM   3709  ND1 HIS A 483      66.202  55.172  55.315  1.00 22.81           N  
ATOM   3710  CD2 HIS A 483      64.577  56.402  54.526  1.00 23.38           C  
ATOM   3711  CE1 HIS A 483      65.100  54.811  55.946  1.00 22.56           C  
ATOM   3712  NE2 HIS A 483      64.098  55.545  55.488  1.00 23.43           N  
ATOM   3713  N  ASER A 484      69.480  58.600  53.193  0.50 26.71           N  
ATOM   3714  N  BSER A 484      69.489  58.620  53.186  0.50 26.76           N  
ATOM   3715  CA ASER A 484      70.534  59.071  52.301  0.50 27.98           C  
ATOM   3716  CA BSER A 484      70.523  59.113  52.275  0.50 28.01           C  
ATOM   3717  C  ASER A 484      71.005  57.871  51.480  0.50 28.61           C  
ATOM   3718  C  BSER A 484      71.019  57.899  51.485  0.50 28.71           C  
ATOM   3719  O  ASER A 484      71.255  56.795  52.028  0.50 29.17           O  
ATOM   3720  O  BSER A 484      71.298  56.843  52.060  0.50 29.29           O  
ATOM   3721  CB ASER A 484      71.706  59.631  53.106  0.50 27.65           C  
ATOM   3722  CB BSER A 484      71.674  59.750  53.060  0.50 27.73           C  
ATOM   3723  OG ASER A 484      72.853  59.718  52.290  0.50 28.61           O  
ATOM   3724  OG BSER A 484      72.263  58.814  53.942  0.50 28.76           O  
ATOM   3725  N   SER A 485      71.139  58.054  50.172  1.00 29.03           N  
ATOM   3726  CA  SER A 485      71.554  56.947  49.310  1.00 30.50           C  
ATOM   3727  C   SER A 485      73.006  56.493  49.372  1.00 31.70           C  
ATOM   3728  O   SER A 485      73.286  55.317  49.139  1.00 31.79           O  
ATOM   3729  CB  SER A 485      71.241  57.272  47.848  1.00 29.95           C  
ATOM   3730  OG  SER A 485      69.857  57.528  47.677  1.00 31.84           O  
ATOM   3731  N   VAL A 486      73.933  57.388  49.690  1.00 33.21           N  
ATOM   3732  CA  VAL A 486      75.337  56.980  49.648  1.00 35.54           C  
ATOM   3733  C   VAL A 486      75.675  55.753  50.493  1.00 36.25           C  
ATOM   3734  O   VAL A 486      76.403  54.859  50.028  1.00 36.88           O  
ATOM   3735  CB  VAL A 486      76.290  58.179  49.941  1.00 36.42           C  
ATOM   3736  CG1 VAL A 486      76.065  58.717  51.328  1.00 37.22           C  
ATOM   3737  CG2 VAL A 486      77.745  57.746  49.729  1.00 37.70           C  
ATOM   3738  N   ASN A 487      75.132  55.683  51.704  1.00 35.66           N  
ATOM   3739  CA  ASN A 487      75.350  54.529  52.575  1.00 36.12           C  
ATOM   3740  C   ASN A 487      74.034  54.046  53.184  1.00 35.30           C  
ATOM   3741  O   ASN A 487      74.019  53.329  54.188  1.00 35.53           O  
ATOM   3742  CB  ASN A 487      76.336  54.879  53.683  1.00 37.87           C  
ATOM   3743  CG  ASN A 487      77.760  54.992  53.169  1.00 39.73           C  
ATOM   3744  OD1 ASN A 487      78.313  54.032  52.624  1.00 40.87           O  
ATOM   3745  ND2 ASN A 487      78.358  56.169  53.331  1.00 39.94           N  
ATOM   3746  N   ASP A 488      72.936  54.445  52.554  1.00 34.62           N  
ATOM   3747  CA  ASP A 488      71.595  54.098  53.003  1.00 33.25           C  
ATOM   3748  C   ASP A 488      71.380  54.347  54.489  1.00 33.37           C  
ATOM   3749  O   ASP A 488      70.865  53.497  55.228  1.00 32.88           O  
ATOM   3750  CB  ASP A 488      71.290  52.655  52.632  1.00 33.50           C  
ATOM   3751  CG  ASP A 488      71.297  52.447  51.135  1.00 33.23           C  
ATOM   3752  OD1 ASP A 488      72.106  51.642  50.638  1.00 32.86           O  
ATOM   3753  OD2 ASP A 488      70.496  53.107  50.451  1.00 33.76           O  
ATOM   3754  N   LYS A 489      71.785  55.531  54.930  1.00 32.57           N  
ATOM   3755  CA  LYS A 489      71.604  55.902  56.317  1.00 32.37           C  
ATOM   3756  C   LYS A 489      70.148  56.283  56.551  1.00 30.88           C  
ATOM   3757  O   LYS A 489      69.492  56.825  55.659  1.00 29.21           O  
ATOM   3758  CB  LYS A 489      72.506  57.087  56.680  1.00 33.69           C  
ATOM   3759  CG  LYS A 489      73.950  56.680  56.891  1.00 37.08           C  
ATOM   3760  CD  LYS A 489      74.812  57.825  57.392  1.00 39.29           C  
ATOM   3761  CE  LYS A 489      74.983  58.905  56.341  1.00 42.26           C  
ATOM   3762  NZ  LYS A 489      73.866  59.884  56.299  1.00 43.93           N  
ATOM   3763  N   GLY A 490      69.653  55.956  57.743  1.00 29.75           N  
ATOM   3764  CA  GLY A 490      68.304  56.303  58.136  1.00 29.57           C  
ATOM   3765  C   GLY A 490      68.479  57.628  58.856  1.00 29.52           C  
ATOM   3766  O   GLY A 490      68.813  57.654  60.040  1.00 30.49           O  
ATOM   3767  N   LEU A 491      68.256  58.727  58.147  1.00 28.54           N  
ATOM   3768  CA  LEU A 491      68.434  60.051  58.721  1.00 28.50           C  
ATOM   3769  C   LEU A 491      67.488  60.377  59.863  1.00 28.42           C  
ATOM   3770  O   LEU A 491      67.943  60.631  60.975  1.00 29.15           O  
ATOM   3771  CB  LEU A 491      68.324  61.122  57.623  1.00 27.90           C  
ATOM   3772  CG  LEU A 491      69.343  60.990  56.471  1.00 28.53           C  
ATOM   3773  CD1 LEU A 491      69.079  62.045  55.371  1.00 26.92           C  
ATOM   3774  CD2 LEU A 491      70.746  61.156  57.025  1.00 29.17           C  
ATOM   3775  N   ARG A 492      66.181  60.378  59.604  1.00 28.25           N  
ATOM   3776  CA  ARG A 492      65.217  60.700  60.658  1.00 28.62           C  
ATOM   3777  C   ARG A 492      63.789  60.238  60.384  1.00 28.37           C  
ATOM   3778  O   ARG A 492      63.437  59.868  59.254  1.00 27.72           O  
ATOM   3779  CB  ARG A 492      65.203  62.216  60.912  1.00 29.80           C  
ATOM   3780  CG  ARG A 492      64.521  63.065  59.819  1.00 31.44           C  
ATOM   3781  CD  ARG A 492      64.940  64.544  59.969  1.00 32.42           C  
ATOM   3782  NE  ARG A 492      66.377  64.639  59.761  1.00 33.16           N  
ATOM   3783  CZ  ARG A 492      66.944  64.981  58.609  1.00 33.18           C  
ATOM   3784  NH1 ARG A 492      66.192  65.296  57.562  1.00 33.87           N  
ATOM   3785  NH2 ARG A 492      68.260  64.934  58.488  1.00 32.78           N  
ATOM   3786  N   VAL A 493      62.978  60.249  61.435  1.00 27.54           N  
ATOM   3787  CA  VAL A 493      61.580  59.870  61.330  1.00 27.24           C  
ATOM   3788  C   VAL A 493      60.849  61.177  61.056  1.00 27.57           C  
ATOM   3789  O   VAL A 493      61.012  62.150  61.801  1.00 28.25           O  
ATOM   3790  CB  VAL A 493      61.071  59.246  62.643  1.00 26.86           C  
ATOM   3791  CG1 VAL A 493      59.567  59.060  62.588  1.00 28.17           C  
ATOM   3792  CG2 VAL A 493      61.762  57.896  62.884  1.00 26.93           C  
ATOM   3793  N   LEU A 494      60.061  61.213  59.984  1.00 26.70           N  
ATOM   3794  CA  LEU A 494      59.320  62.430  59.613  1.00 27.20           C  
ATOM   3795  C   LEU A 494      57.924  62.482  60.249  1.00 27.26           C  
ATOM   3796  O   LEU A 494      57.447  63.546  60.686  1.00 27.42           O  
ATOM   3797  CB  LEU A 494      59.205  62.518  58.086  1.00 27.12           C  
ATOM   3798  CG  LEU A 494      60.541  62.559  57.327  1.00 27.27           C  
ATOM   3799  CD1 LEU A 494      60.310  62.341  55.823  1.00 26.04           C  
ATOM   3800  CD2 LEU A 494      61.230  63.918  57.593  1.00 25.97           C  
ATOM   3801  N   GLU A 495      57.272  61.326  60.305  1.00 26.45           N  
ATOM   3802  CA  GLU A 495      55.937  61.208  60.892  1.00 26.11           C  
ATOM   3803  C   GLU A 495      55.714  59.742  61.249  1.00 25.83           C  
ATOM   3804  O   GLU A 495      55.796  58.882  60.362  1.00 25.28           O  
ATOM   3805  CB  GLU A 495      54.883  61.651  59.877  1.00 26.68           C  
ATOM   3806  CG  GLU A 495      53.452  61.379  60.319  1.00 27.80           C  
ATOM   3807  CD  GLU A 495      53.100  62.128  61.580  1.00 29.10           C  
ATOM   3808  OE1 GLU A 495      53.113  63.377  61.539  1.00 31.15           O  
ATOM   3809  OE2 GLU A 495      52.820  61.478  62.609  1.00 29.23           O  
ATOM   3810  N   ASP A 496      55.428  59.462  62.524  1.00 25.66           N  
ATOM   3811  CA  ASP A 496      55.218  58.086  63.000  1.00 25.84           C  
ATOM   3812  C   ASP A 496      53.811  57.773  63.512  1.00 26.19           C  
ATOM   3813  O   ASP A 496      53.569  56.690  64.076  1.00 25.48           O  
ATOM   3814  CB  ASP A 496      56.225  57.732  64.115  1.00 25.55           C  
ATOM   3815  CG  ASP A 496      56.129  58.657  65.319  1.00 27.05           C  
ATOM   3816  OD1 ASP A 496      55.109  59.356  65.475  1.00 24.15           O  
ATOM   3817  OD2 ASP A 496      57.090  58.681  66.127  1.00 28.81           O  
ATOM   3818  N   ASN A 497      52.896  58.714  63.320  1.00 25.71           N  
ATOM   3819  CA  ASN A 497      51.517  58.576  63.762  1.00 26.72           C  
ATOM   3820  C   ASN A 497      51.378  58.177  65.232  1.00 27.55           C  
ATOM   3821  O   ASN A 497      50.439  57.482  65.598  1.00 26.44           O  
ATOM   3822  CB  ASN A 497      50.766  57.577  62.854  1.00 26.96           C  
ATOM   3823  CG  ASN A 497      50.195  58.244  61.616  1.00 27.49           C  
ATOM   3824  OD1 ASN A 497      49.265  59.057  61.712  1.00 26.80           O  
ATOM   3825  ND2 ASN A 497      50.758  57.923  60.441  1.00 26.40           N  
ATOM   3826  N   SER A 498      52.296  58.628  66.086  1.00 28.59           N  
ATOM   3827  CA  SER A 498      52.193  58.270  67.497  1.00 30.00           C  
ATOM   3828  C   SER A 498      50.910  58.876  68.132  1.00 30.36           C  
ATOM   3829  O   SER A 498      50.353  58.318  69.074  1.00 30.18           O  
ATOM   3830  CB  SER A 498      53.468  58.693  68.272  1.00 30.66           C  
ATOM   3831  OG  SER A 498      53.784  60.055  68.084  1.00 32.59           O  
ATOM   3832  N   ALA A 499      50.422  59.990  67.601  1.00 30.26           N  
ATOM   3833  CA  ALA A 499      49.204  60.579  68.155  1.00 31.59           C  
ATOM   3834  C   ALA A 499      48.020  59.621  67.938  1.00 32.16           C  
ATOM   3835  O   ALA A 499      47.267  59.313  68.877  1.00 32.88           O  
ATOM   3836  CB  ALA A 499      48.919  61.936  67.503  1.00 31.67           C  
ATOM   3837  N   LEU A 500      47.867  59.129  66.710  1.00 31.94           N  
ATOM   3838  CA  LEU A 500      46.781  58.197  66.398  1.00 31.24           C  
ATOM   3839  C   LEU A 500      46.902  56.930  67.242  1.00 31.55           C  
ATOM   3840  O   LEU A 500      45.905  56.402  67.752  1.00 30.94           O  
ATOM   3841  CB  LEU A 500      46.820  57.821  64.913  1.00 31.78           C  
ATOM   3842  CG  LEU A 500      45.769  56.829  64.421  1.00 31.68           C  
ATOM   3843  CD1 LEU A 500      44.374  57.331  64.786  1.00 32.76           C  
ATOM   3844  CD2 LEU A 500      45.903  56.672  62.913  1.00 32.35           C  
ATOM   3845  N   ASP A 501      48.128  56.438  67.368  1.00 32.06           N  
ATOM   3846  CA  ASP A 501      48.410  55.239  68.140  1.00 33.64           C  
ATOM   3847  C   ASP A 501      47.882  55.412  69.567  1.00 34.29           C  
ATOM   3848  O   ASP A 501      47.273  54.505  70.130  1.00 32.82           O  
ATOM   3849  CB  ASP A 501      49.919  54.994  68.163  1.00 35.63           C  
ATOM   3850  CG  ASP A 501      50.293  53.749  68.924  1.00 37.63           C  
ATOM   3851  OD1 ASP A 501      49.952  52.641  68.467  1.00 39.69           O  
ATOM   3852  OD2 ASP A 501      50.928  53.874  69.989  1.00 40.05           O  
ATOM   3853  N   LYS A 502      48.118  56.585  70.144  1.00 35.24           N  
ATOM   3854  CA  LYS A 502      47.655  56.873  71.496  1.00 37.29           C  
ATOM   3855  C   LYS A 502      46.122  56.841  71.530  1.00 37.54           C  
ATOM   3856  O   LYS A 502      45.528  56.295  72.458  1.00 37.09           O  
ATOM   3857  CB  LYS A 502      48.193  58.240  71.942  1.00 39.58           C  
ATOM   3858  CG  LYS A 502      47.740  58.678  73.329  1.00 43.20           C  
ATOM   3859  CD  LYS A 502      48.271  60.070  73.695  1.00 45.45           C  
ATOM   3860  CE  LYS A 502      49.776  60.078  73.992  1.00 46.92           C  
ATOM   3861  NZ  LYS A 502      50.648  59.877  72.790  1.00 47.60           N  
ATOM   3862  N   MET A 503      45.473  57.400  70.512  1.00 37.78           N  
ATOM   3863  CA  MET A 503      44.010  57.390  70.477  1.00 38.41           C  
ATOM   3864  C   MET A 503      43.445  55.983  70.312  1.00 37.88           C  
ATOM   3865  O   MET A 503      42.487  55.610  70.989  1.00 37.46           O  
ATOM   3866  CB  MET A 503      43.481  58.257  69.334  1.00 40.17           C  
ATOM   3867  CG  MET A 503      43.579  59.743  69.559  1.00 42.56           C  
ATOM   3868  SD  MET A 503      42.928  60.603  68.119  1.00 48.30           S  
ATOM   3869  CE  MET A 503      41.119  60.538  68.447  1.00 45.58           C  
ATOM   3870  N   LEU A 504      44.041  55.198  69.420  1.00 36.77           N  
ATOM   3871  CA  LEU A 504      43.546  53.852  69.167  1.00 37.30           C  
ATOM   3872  C   LEU A 504      43.708  52.894  70.348  1.00 37.97           C  
ATOM   3873  O   LEU A 504      43.038  51.857  70.409  1.00 37.04           O  
ATOM   3874  CB  LEU A 504      44.193  53.280  67.894  1.00 36.48           C  
ATOM   3875  CG  LEU A 504      43.838  54.031  66.593  1.00 36.80           C  
ATOM   3876  CD1 LEU A 504      44.485  53.334  65.407  1.00 36.75           C  
ATOM   3877  CD2 LEU A 504      42.303  54.094  66.392  1.00 37.06           C  
ATOM   3878  N   GLN A 505      44.573  53.242  71.298  1.00 38.87           N  
ATOM   3879  CA  GLN A 505      44.769  52.390  72.477  1.00 40.90           C  
ATOM   3880  C   GLN A 505      43.469  52.252  73.278  1.00 40.29           C  
ATOM   3881  O   GLN A 505      43.251  51.246  73.947  1.00 39.82           O  
ATOM   3882  CB  GLN A 505      45.865  52.969  73.388  1.00 42.78           C  
ATOM   3883  CG  GLN A 505      47.272  52.842  72.816  1.00 45.83           C  
ATOM   3884  CD  GLN A 505      48.320  53.585  73.643  1.00 48.04           C  
ATOM   3885  OE1 GLN A 505      49.455  53.784  73.191  1.00 49.68           O  
ATOM   3886  NE2 GLN A 505      47.947  53.995  74.858  1.00 48.84           N  
ATOM   3887  N   ASN A 506      42.609  53.262  73.197  1.00 39.98           N  
ATOM   3888  CA  ASN A 506      41.342  53.248  73.918  1.00 40.39           C  
ATOM   3889  C   ASN A 506      40.180  52.708  73.083  1.00 39.16           C  
ATOM   3890  O   ASN A 506      39.025  52.903  73.454  1.00 39.61           O  
ATOM   3891  CB  ASN A 506      40.981  54.666  74.388  1.00 42.51           C  
ATOM   3892  CG  ASN A 506      42.141  55.374  75.069  1.00 45.07           C  
ATOM   3893  OD1 ASN A 506      42.677  54.900  76.082  1.00 46.37           O  
ATOM   3894  ND2 ASN A 506      42.544  56.522  74.508  1.00 45.95           N  
ATOM   3895  N   VAL A 507      40.477  52.040  71.966  1.00 37.37           N  
ATOM   3896  CA  VAL A 507      39.435  51.491  71.086  1.00 35.75           C  
ATOM   3897  C   VAL A 507      39.665  50.002  70.852  1.00 35.47           C  
ATOM   3898  O   VAL A 507      40.806  49.556  70.729  1.00 35.02           O  
ATOM   3899  CB  VAL A 507      39.413  52.217  69.694  1.00 35.55           C  
ATOM   3900  CG1 VAL A 507      38.272  51.681  68.841  1.00 33.88           C  
ATOM   3901  CG2 VAL A 507      39.240  53.722  69.881  1.00 34.95           C  
ATOM   3902  N   GLN A 508      38.588  49.226  70.802  1.00 35.01           N  
ATOM   3903  CA  GLN A 508      38.708  47.787  70.571  1.00 35.43           C  
ATOM   3904  C   GLN A 508      38.808  47.555  69.069  1.00 34.57           C  
ATOM   3905  O   GLN A 508      37.806  47.276  68.411  1.00 34.19           O  
ATOM   3906  CB  GLN A 508      37.482  47.046  71.110  1.00 37.07           C  
ATOM   3907  CG  GLN A 508      37.229  47.197  72.612  1.00 39.09           C  
ATOM   3908  CD  GLN A 508      36.010  46.396  73.066  1.00 40.60           C  
ATOM   3909  OE1 GLN A 508      35.936  45.187  72.840  1.00 41.63           O  
ATOM   3910  NE2 GLN A 508      35.050  47.070  73.698  1.00 41.43           N  
ATOM   3911  N   MET A 509      40.022  47.651  68.538  1.00 34.11           N  
ATOM   3912  CA  MET A 509      40.256  47.488  67.110  1.00 33.97           C  
ATOM   3913  C   MET A 509      40.347  46.046  66.632  1.00 33.83           C  
ATOM   3914  O   MET A 509      40.746  45.147  67.384  1.00 33.42           O  
ATOM   3915  CB  MET A 509      41.542  48.215  66.708  1.00 34.61           C  
ATOM   3916  CG  MET A 509      41.506  49.704  66.966  1.00 35.52           C  
ATOM   3917  SD  MET A 509      40.381  50.537  65.836  1.00 37.97           S  
ATOM   3918  CE  MET A 509      41.394  50.608  64.367  1.00 36.52           C  
ATOM   3919  N   PRO A 510      39.961  45.807  65.365  1.00 32.24           N  
ATOM   3920  CA  PRO A 510      40.011  44.465  64.783  1.00 32.45           C  
ATOM   3921  C   PRO A 510      41.448  44.158  64.386  1.00 32.40           C  
ATOM   3922  O   PRO A 510      42.299  45.048  64.350  1.00 32.07           O  
ATOM   3923  CB  PRO A 510      39.093  44.574  63.568  1.00 32.64           C  
ATOM   3924  CG  PRO A 510      39.306  46.027  63.130  1.00 32.47           C  
ATOM   3925  CD  PRO A 510      39.303  46.766  64.452  1.00 33.10           C  
ATOM   3926  N   SER A 511      41.716  42.893  64.103  1.00 32.74           N  
ATOM   3927  CA  SER A 511      43.042  42.490  63.685  1.00 33.14           C  
ATOM   3928  C   SER A 511      42.903  42.018  62.251  1.00 33.49           C  
ATOM   3929  O   SER A 511      41.784  41.829  61.752  1.00 33.50           O  
ATOM   3930  CB  SER A 511      43.562  41.351  64.561  1.00 33.11           C  
ATOM   3931  OG  SER A 511      42.693  40.233  64.498  1.00 33.96           O  
ATOM   3932  N   LYS A 512      44.036  41.841  61.586  1.00 33.43           N  
ATOM   3933  CA  LYS A 512      44.033  41.396  60.215  1.00 34.38           C  
ATOM   3934  C   LYS A 512      44.896  40.164  60.073  1.00 34.65           C  
ATOM   3935  O   LYS A 512      46.013  40.115  60.577  1.00 35.02           O  
ATOM   3936  CB  LYS A 512      44.546  42.507  59.307  1.00 34.45           C  
ATOM   3937  CG  LYS A 512      44.523  42.174  57.836  1.00 35.58           C  
ATOM   3938  CD  LYS A 512      44.688  43.473  57.030  1.00 34.90           C  
ATOM   3939  CE  LYS A 512      44.948  43.188  55.596  1.00 33.52           C  
ATOM   3940  NZ  LYS A 512      45.335  44.442  54.885  1.00 33.18           N  
ATOM   3941  N   LYS A 513      44.350  39.164  59.398  1.00 34.56           N  
ATOM   3942  CA  LYS A 513      45.051  37.920  59.155  1.00 34.62           C  
ATOM   3943  C   LYS A 513      45.258  37.807  57.647  1.00 34.16           C  
ATOM   3944  O   LYS A 513      44.307  37.938  56.884  1.00 32.56           O  
ATOM   3945  CB  LYS A 513      44.205  36.748  59.651  1.00 35.55           C  
ATOM   3946  CG  LYS A 513      44.699  35.370  59.210  1.00 38.43           C  
ATOM   3947  CD  LYS A 513      43.682  34.283  59.596  1.00 40.42           C  
ATOM   3948  CE  LYS A 513      44.021  32.928  58.994  1.00 42.10           C  
ATOM   3949  NZ  LYS A 513      45.284  32.336  59.548  1.00 43.37           N  
ATOM   3950  N   LEU A 514      46.505  37.597  57.230  1.00 32.94           N  
ATOM   3951  CA  LEU A 514      46.838  37.436  55.821  1.00 33.33           C  
ATOM   3952  C   LEU A 514      47.391  36.021  55.665  1.00 33.33           C  
ATOM   3953  O   LEU A 514      48.346  35.647  56.342  1.00 33.08           O  
ATOM   3954  CB  LEU A 514      47.896  38.466  55.405  1.00 33.15           C  
ATOM   3955  CG  LEU A 514      48.409  38.417  53.966  1.00 33.17           C  
ATOM   3956  CD1 LEU A 514      47.302  38.835  52.993  1.00 32.60           C  
ATOM   3957  CD2 LEU A 514      49.600  39.373  53.841  1.00 33.76           C  
ATOM   3958  N   ASP A 515      46.795  35.225  54.787  1.00 34.03           N  
ATOM   3959  CA  ASP A 515      47.260  33.851  54.608  1.00 34.80           C  
ATOM   3960  C   ASP A 515      46.837  33.351  53.237  1.00 34.94           C  
ATOM   3961  O   ASP A 515      46.316  34.124  52.425  1.00 33.33           O  
ATOM   3962  CB  ASP A 515      46.659  32.960  55.699  1.00 36.53           C  
ATOM   3963  CG  ASP A 515      47.599  31.847  56.126  1.00 38.78           C  
ATOM   3964  OD1 ASP A 515      48.036  31.054  55.272  1.00 39.38           O  
ATOM   3965  OD2 ASP A 515      47.910  31.769  57.325  1.00 41.30           O  
ATOM   3966  N   PHE A 516      47.039  32.059  52.978  1.00 34.79           N  
ATOM   3967  CA  PHE A 516      46.669  31.498  51.684  1.00 34.86           C  
ATOM   3968  C   PHE A 516      45.991  30.140  51.766  1.00 35.74           C  
ATOM   3969  O   PHE A 516      46.064  29.451  52.786  1.00 35.06           O  
ATOM   3970  CB  PHE A 516      47.908  31.367  50.784  1.00 35.44           C  
ATOM   3971  CG  PHE A 516      48.975  30.446  51.339  1.00 36.69           C  
ATOM   3972  CD1 PHE A 516      49.966  30.936  52.187  1.00 36.89           C  
ATOM   3973  CD2 PHE A 516      48.959  29.078  51.045  1.00 36.81           C  
ATOM   3974  CE1 PHE A 516      50.928  30.079  52.742  1.00 37.99           C  
ATOM   3975  CE2 PHE A 516      49.914  28.209  51.595  1.00 37.32           C  
ATOM   3976  CZ  PHE A 516      50.899  28.711  52.446  1.00 37.63           C  
ATOM   3977  N   ILE A 517      45.306  29.778  50.690  1.00 35.98           N  
ATOM   3978  CA  ILE A 517      44.686  28.475  50.587  1.00 38.07           C  
ATOM   3979  C   ILE A 517      45.266  27.950  49.295  1.00 39.08           C  
ATOM   3980  O   ILE A 517      45.734  28.728  48.459  1.00 38.08           O  
ATOM   3981  CB  ILE A 517      43.135  28.526  50.509  1.00 38.16           C  
ATOM   3982  CG1 ILE A 517      42.678  29.506  49.435  1.00 38.64           C  
ATOM   3983  CG2 ILE A 517      42.568  28.901  51.873  1.00 38.09           C  
ATOM   3984  CD1 ILE A 517      41.155  29.657  49.354  1.00 40.03           C  
ATOM   3985  N   ILE A 518      45.266  26.633  49.137  1.00 41.20           N  
ATOM   3986  CA  ILE A 518      45.827  26.028  47.942  1.00 43.61           C  
ATOM   3987  C   ILE A 518      44.747  25.480  47.025  1.00 45.28           C  
ATOM   3988  O   ILE A 518      43.823  24.794  47.471  1.00 45.96           O  
ATOM   3989  CB  ILE A 518      46.803  24.905  48.321  1.00 44.25           C  
ATOM   3990  CG1 ILE A 518      47.993  25.503  49.073  1.00 43.83           C  
ATOM   3991  CG2 ILE A 518      47.279  24.170  47.068  1.00 44.93           C  
ATOM   3992  CD1 ILE A 518      48.980  24.463  49.585  1.00 45.89           C  
ATOM   3993  N   LEU A 519      44.847  25.815  45.743  1.00 46.38           N  
ATOM   3994  CA  LEU A 519      43.891  25.335  44.753  1.00 46.90           C  
ATOM   3995  C   LEU A 519      44.683  24.814  43.575  1.00 48.05           C  
ATOM   3996  O   LEU A 519      45.352  25.587  42.891  1.00 47.62           O  
ATOM   3997  CB  LEU A 519      42.965  26.457  44.288  1.00 45.93           C  
ATOM   3998  CG  LEU A 519      41.971  27.062  45.282  1.00 45.88           C  
ATOM   3999  CD1 LEU A 519      41.156  28.152  44.591  1.00 44.27           C  
ATOM   4000  CD2 LEU A 519      41.042  25.972  45.804  1.00 45.84           C  
ATOM   4001  N   ASN A 520      44.616  23.501  43.343  1.00 49.48           N  
ATOM   4002  CA  ASN A 520      45.339  22.875  42.238  1.00 50.11           C  
ATOM   4003  C   ASN A 520      46.815  23.169  42.266  1.00 49.87           C  
ATOM   4004  O   ASN A 520      47.376  23.689  41.296  1.00 50.78           O  
ATOM   4005  CB  ASN A 520      44.776  23.317  40.890  1.00 52.08           C  
ATOM   4006  CG  ASN A 520      43.981  22.221  40.210  1.00 54.60           C  
ATOM   4007  OD1 ASN A 520      43.306  21.445  40.886  1.00 55.50           O  
ATOM   4008  ND2 ASN A 520      44.034  22.169  38.879  1.00 57.08           N  
ATOM   4009  N   GLU A 521      47.445  22.829  43.382  1.00 49.56           N  
ATOM   4010  CA  GLU A 521      48.873  23.034  43.544  1.00 49.30           C  
ATOM   4011  C   GLU A 521      49.272  24.502  43.493  1.00 47.62           C  
ATOM   4012  O   GLU A 521      50.456  24.813  43.419  1.00 48.15           O  
ATOM   4013  CB  GLU A 521      49.662  22.270  42.461  1.00 51.57           C  
ATOM   4014  CG  GLU A 521      49.735  20.742  42.635  1.00 54.55           C  
ATOM   4015  CD  GLU A 521      48.506  20.008  42.096  1.00 56.26           C  
ATOM   4016  OE1 GLU A 521      48.145  20.214  40.908  1.00 56.66           O  
ATOM   4017  OE2 GLU A 521      47.911  19.209  42.858  1.00 57.52           O  
ATOM   4018  N   THR A 522      48.301  25.410  43.510  1.00 45.22           N  
ATOM   4019  CA  THR A 522      48.640  26.828  43.475  1.00 42.39           C  
ATOM   4020  C   THR A 522      48.108  27.544  44.702  1.00 40.27           C  
ATOM   4021  O   THR A 522      46.970  27.332  45.106  1.00 39.26           O  
ATOM   4022  CB  THR A 522      48.058  27.537  42.236  1.00 42.53           C  
ATOM   4023  OG1 THR A 522      48.657  27.006  41.049  1.00 42.69           O  
ATOM   4024  CG2 THR A 522      48.348  29.031  42.300  1.00 41.96           C  
ATOM   4025  N   LYS A 523      48.935  28.386  45.305  1.00 38.09           N  
ATOM   4026  CA  LYS A 523      48.467  29.128  46.457  1.00 37.13           C  
ATOM   4027  C   LYS A 523      47.804  30.432  46.037  1.00 34.87           C  
ATOM   4028  O   LYS A 523      48.222  31.092  45.081  1.00 34.27           O  
ATOM   4029  CB  LYS A 523      49.611  29.405  47.426  1.00 39.43           C  
ATOM   4030  CG  LYS A 523      50.921  29.624  46.753  1.00 41.85           C  
ATOM   4031  CD  LYS A 523      52.051  29.176  47.660  1.00 42.78           C  
ATOM   4032  CE  LYS A 523      52.165  30.056  48.888  1.00 43.54           C  
ATOM   4033  NZ  LYS A 523      53.397  29.666  49.632  1.00 44.68           N  
ATOM   4034  N   PHE A 524      46.739  30.769  46.746  1.00 31.90           N  
ATOM   4035  CA  PHE A 524      45.999  31.995  46.487  1.00 29.92           C  
ATOM   4036  C   PHE A 524      45.808  32.626  47.853  1.00 28.34           C  
ATOM   4037  O   PHE A 524      45.395  31.959  48.815  1.00 28.84           O  
ATOM   4038  CB  PHE A 524      44.649  31.699  45.827  1.00 28.66           C  
ATOM   4039  CG  PHE A 524      44.766  31.208  44.411  1.00 29.23           C  
ATOM   4040  CD1 PHE A 524      44.757  29.844  44.131  1.00 29.50           C  
ATOM   4041  CD2 PHE A 524      44.913  32.116  43.351  1.00 28.89           C  
ATOM   4042  CE1 PHE A 524      44.893  29.380  42.812  1.00 30.55           C  
ATOM   4043  CE2 PHE A 524      45.049  31.674  42.032  1.00 29.73           C  
ATOM   4044  CZ  PHE A 524      45.038  30.297  41.756  1.00 30.34           C  
ATOM   4045  N   TRP A 525      46.117  33.909  47.936  1.00 26.23           N  
ATOM   4046  CA  TRP A 525      46.042  34.624  49.199  1.00 24.96           C  
ATOM   4047  C   TRP A 525      44.710  35.268  49.516  1.00 24.95           C  
ATOM   4048  O   TRP A 525      43.956  35.674  48.619  1.00 24.20           O  
ATOM   4049  CB  TRP A 525      47.131  35.704  49.243  1.00 24.23           C  
ATOM   4050  CG  TRP A 525      48.525  35.149  49.168  1.00 24.59           C  
ATOM   4051  CD1 TRP A 525      49.141  34.581  48.078  1.00 24.18           C  
ATOM   4052  CD2 TRP A 525      49.451  35.049  50.250  1.00 24.88           C  
ATOM   4053  NE1 TRP A 525      50.393  34.129  48.429  1.00 25.82           N  
ATOM   4054  CE2 TRP A 525      50.613  34.406  49.754  1.00 25.67           C  
ATOM   4055  CE3 TRP A 525      49.416  35.443  51.596  1.00 26.56           C  
ATOM   4056  CZ2 TRP A 525      51.731  34.145  50.560  1.00 26.09           C  
ATOM   4057  CZ3 TRP A 525      50.528  35.185  52.402  1.00 27.29           C  
ATOM   4058  CH2 TRP A 525      51.672  34.542  51.874  1.00 27.43           C  
ATOM   4059  N   TYR A 526      44.448  35.376  50.817  1.00 24.99           N  
ATOM   4060  CA  TYR A 526      43.254  36.017  51.321  1.00 25.21           C  
ATOM   4061  C   TYR A 526      43.606  36.752  52.608  1.00 24.59           C  
ATOM   4062  O   TYR A 526      44.656  36.509  53.231  1.00 24.63           O  
ATOM   4063  CB  TYR A 526      42.151  34.985  51.605  1.00 26.62           C  
ATOM   4064  CG  TYR A 526      42.433  34.079  52.798  1.00 28.18           C  
ATOM   4065  CD1 TYR A 526      42.131  34.482  54.095  1.00 28.62           C  
ATOM   4066  CD2 TYR A 526      43.029  32.834  52.619  1.00 29.82           C  
ATOM   4067  CE1 TYR A 526      42.413  33.666  55.195  1.00 30.89           C  
ATOM   4068  CE2 TYR A 526      43.323  32.004  53.708  1.00 31.51           C  
ATOM   4069  CZ  TYR A 526      43.013  32.428  54.989  1.00 31.69           C  
ATOM   4070  OH  TYR A 526      43.316  31.625  56.063  1.00 34.85           O  
ATOM   4071  N   GLN A 527      42.744  37.681  52.984  1.00 24.16           N  
ATOM   4072  CA  GLN A 527      42.910  38.385  54.238  1.00 24.83           C  
ATOM   4073  C   GLN A 527      41.570  38.377  54.913  1.00 25.43           C  
ATOM   4074  O   GLN A 527      40.523  38.285  54.252  1.00 25.53           O  
ATOM   4075  CB  GLN A 527      43.372  39.839  54.050  1.00 24.99           C  
ATOM   4076  CG  GLN A 527      42.434  40.715  53.219  1.00 25.26           C  
ATOM   4077  CD  GLN A 527      42.856  42.169  53.254  1.00 25.87           C  
ATOM   4078  OE1 GLN A 527      44.013  42.499  52.960  1.00 24.27           O  
ATOM   4079  NE2 GLN A 527      41.920  43.054  53.615  1.00 26.16           N  
ATOM   4080  N   MET A 528      41.606  38.463  56.236  1.00 26.07           N  
ATOM   4081  CA  MET A 528      40.402  38.520  57.046  1.00 26.62           C
[truncated: 784,891 more chars]
