# Supplementary material for: Mapping small molecule binding data to structural domains
Source: BMC Bioinformatics. 2012 Dec 7;13(Suppl 17):S11. doi: 10.1186/1471-2105-13-S17-S11 (PMC3521243; doi:10.1186/1471-2105-13-S17-S11)
Supplement: Additional file 4 — Session files of small molecule binding at the interface of Pfam-A domains. Zipped folder containing Qt-MG session files and required PDB files. [file 1471-2105-13-S17-S11-S4.zip › additional_file_5/3ee2.pdb]

HEADER    ISOMERASE                               04-SEP-08   3EE2              
TITLE     STRUCTURE OF HUMAN PROSTAGLANDIN D-SYNTHASE (HGSTS1-1) IN COMPLEX WITH
TITLE    2 NOCODAZOLE                                                           
COMPND    MOL_ID: 1;                                                            
COMPND   2 MOLECULE: GLUTATHIONE-REQUIRING PROSTAGLANDIN D SYNTHASE;            
COMPND   3 CHAIN: A, B;                                                         
COMPND   4 SYNONYM: GLUTATHIONE-DEPENDENT PGD SYNTHETASE, PROSTAGLANDIN-H2 D-   
COMPND   5 ISOMERASE, HEMATOPOIETIC PROSTAGLANDIN D SYNTHASE, H-PGDS;           
COMPND   6 EC: 5.3.99.2;                                                        
COMPND   7 ENGINEERED: YES                                                      
SOURCE    MOL_ID: 1;                                                            
SOURCE   2 ORGANISM_SCIENTIFIC: HOMO SAPIENS;                                   
SOURCE   3 ORGANISM_COMMON: HUMAN;                                              
SOURCE   4 ORGANISM_TAXID: 9606;                                                
SOURCE   5 GENE: PGDS;                                                          
SOURCE   6 EXPRESSION_SYSTEM: ESCHERICHIA COLI;                                 
SOURCE   7 EXPRESSION_SYSTEM_TAXID: 469008;                                     
SOURCE   8 EXPRESSION_SYSTEM_STRAIN: BL21 DE3;                                  
SOURCE   9 EXPRESSION_SYSTEM_VECTOR_TYPE: PLASMID;                              
SOURCE  10 EXPRESSION_SYSTEM_PLASMID: PET17B                                    
KEYWDS    H-PGDS, PROSTANOID PRODUCTION, INFLAMATION, NOCODAZOLE, GLUTATHIONE   
KEYWDS   2 TRANSFERASE SIGMA, FATTY ACID BIOSYNTHESIS, ISOMERASE, LIPID         
KEYWDS   3 SYNTHESIS, PROSTAGLANDIN BIOSYNTHESIS                                
EXPDTA    X-RAY DIFFRACTION                                                     
AUTHOR    A.J.OAKLEY                                                            
REVDAT   5   14-DEC-11 3EE2    1       HETATM HETNAM                            
REVDAT   4   13-JUL-11 3EE2    1       VERSN                                    
REVDAT   3   26-JAN-10 3EE2    1       JRNL                                     
REVDAT   2   24-FEB-09 3EE2    1       VERSN                                    
REVDAT   1   16-SEP-08 3EE2    0                                                
JRNL        AUTH   J.E.WEBER,A.J.OAKLEY,A.N.CHRIST,A.G.CLARK,J.D.HAYES,R.HALL,  
JRNL        AUTH 2 D.A.HUME,P.G.BOARD,M.L.SMYTHE,J.U.FLANAGAN                   
JRNL        TITL   IDENTIFICATION AND CHARACTERISATION OF NEW INHIBITORS FOR    
JRNL        TITL 2 THE HUMAN HEMATOPOIETIC PROSTAGLANDIN D(2) SYNTHASE          
JRNL        REF    EUR.J.MED.CHEM.               V.  45   447 2010              
JRNL        REFN                   ISSN 0223-5234                               
JRNL        PMID   19939518                                                     
JRNL        DOI    10.1016/J.EJMECH.2009.10.025                                 
REMARK   2                                                                      
REMARK   2 RESOLUTION.    1.91 ANGSTROMS.                                       
REMARK   3                                                                      
REMARK   3 REFINEMENT.                                                          
REMARK   3   PROGRAM     : REFMAC 5.2.0019                                      
REMARK   3   AUTHORS     : MURSHUDOV,VAGIN,DODSON                               
REMARK   3                                                                      
REMARK   3    REFINEMENT TARGET : MAXIMUM LIKELIHOOD                            
REMARK   3                                                                      
REMARK   3  DATA USED IN REFINEMENT.                                            
REMARK   3   RESOLUTION RANGE HIGH (ANGSTROMS) : 1.91                           
REMARK   3   RESOLUTION RANGE LOW  (ANGSTROMS) : 37.97                          
REMARK   3   DATA CUTOFF            (SIGMA(F)) : -1.000                         
REMARK   3   COMPLETENESS FOR RANGE        (%) : 87.8                           
REMARK   3   NUMBER OF REFLECTIONS             : 26912                          
REMARK   3                                                                      
REMARK   3  FIT TO DATA USED IN REFINEMENT.                                     
REMARK   3   CROSS-VALIDATION METHOD          : THROUGHOUT                      
REMARK   3   FREE R VALUE TEST SET SELECTION  : RANDOM                          
REMARK   3   R VALUE     (WORKING + TEST SET) : 0.186                           
REMARK   3   R VALUE            (WORKING SET) : 0.183                           
REMARK   3   FREE R VALUE                     : 0.232                           
REMARK   3   FREE R VALUE TEST SET SIZE   (%) : 5.100                           
REMARK   3   FREE R VALUE TEST SET COUNT      : 1435                            
REMARK   3                                                                      
REMARK   3  FIT IN THE HIGHEST RESOLUTION BIN.                                  
REMARK   3   TOTAL NUMBER OF BINS USED           : 20                           
REMARK   3   BIN RESOLUTION RANGE HIGH       (A) : 1.91                         
REMARK   3   BIN RESOLUTION RANGE LOW        (A) : 1.96                         
REMARK   3   REFLECTION IN BIN     (WORKING SET) : 1828                         
REMARK   3   BIN COMPLETENESS (WORKING+TEST) (%) : 82.23                        
REMARK   3   BIN R VALUE           (WORKING SET) : 0.2370                       
REMARK   3   BIN FREE R VALUE SET COUNT          : 102                          
REMARK   3   BIN FREE R VALUE                    : 0.3050                       
REMARK   3                                                                      
REMARK   3  NUMBER OF NON-HYDROGEN ATOMS USED IN REFINEMENT.                    
REMARK   3   PROTEIN ATOMS            : 3278                                    
REMARK   3   NUCLEIC ACID ATOMS       : 0                                       
REMARK   3   HETEROGEN ATOMS          : 42                                      
REMARK   3   SOLVENT ATOMS            : 180                                     
REMARK   3                                                                      
REMARK   3  B VALUES.                                                           
REMARK   3   B VALUE TYPE : LIKELY RESIDUAL                                     
REMARK   3   FROM WILSON PLOT           (A**2) : 25.82                          
REMARK   3   MEAN B VALUE      (OVERALL, A**2) : 34.20                          
REMARK   3   OVERALL ANISOTROPIC B VALUE.                                       
REMARK   3    B11 (A**2) : -0.20000                                             
REMARK   3    B22 (A**2) : -0.26000                                             
REMARK   3    B33 (A**2) : 0.46000                                              
REMARK   3    B12 (A**2) : 0.00000                                              
REMARK   3    B13 (A**2) : 0.00000                                              
REMARK   3    B23 (A**2) : 0.00000                                              
REMARK   3                                                                      
REMARK   3  ESTIMATED OVERALL COORDINATE ERROR.                                 
REMARK   3   ESU BASED ON R VALUE                            (A): 0.193         
REMARK   3   ESU BASED ON FREE R VALUE                       (A): 0.169         
REMARK   3   ESU BASED ON MAXIMUM LIKELIHOOD                 (A): 0.116         
REMARK   3   ESU FOR B VALUES BASED ON MAXIMUM LIKELIHOOD (A**2): 7.738         
REMARK   3                                                                      
REMARK   3 CORRELATION COEFFICIENTS.                                            
REMARK   3   CORRELATION COEFFICIENT FO-FC      : 0.958                         
REMARK   3   CORRELATION COEFFICIENT FO-FC FREE : 0.939                         
REMARK   3                                                                      
REMARK   3  RMS DEVIATIONS FROM IDEAL VALUES        COUNT    RMS    WEIGHT      
REMARK   3   BOND LENGTHS REFINED ATOMS        (A):  3412 ; 0.019 ; 0.022       
REMARK   3   BOND LENGTHS OTHERS               (A):  NULL ;  NULL ;  NULL       
REMARK   3   BOND ANGLES REFINED ATOMS   (DEGREES):  4645 ; 1.779 ; 1.967       
REMARK   3   BOND ANGLES OTHERS          (DEGREES):  NULL ;  NULL ;  NULL       
REMARK   3   TORSION ANGLES, PERIOD 1    (DEGREES):   394 ; 5.887 ; 5.000       
REMARK   3   TORSION ANGLES, PERIOD 2    (DEGREES):   166 ;36.285 ;24.217       
REMARK   3   TORSION ANGLES, PERIOD 3    (DEGREES):   586 ;16.634 ;15.000       
REMARK   3   TORSION ANGLES, PERIOD 4    (DEGREES):    20 ;15.718 ;15.000       
REMARK   3   CHIRAL-CENTER RESTRAINTS       (A**3):   504 ; 0.124 ; 0.200       
REMARK   3   GENERAL PLANES REFINED ATOMS      (A):  2593 ; 0.009 ; 0.020       
REMARK   3   GENERAL PLANES OTHERS             (A):  NULL ;  NULL ;  NULL       
REMARK   3   NON-BONDED CONTACTS REFINED ATOMS (A):  1577 ; 0.216 ; 0.200       
REMARK   3   NON-BONDED CONTACTS OTHERS        (A):  NULL ;  NULL ;  NULL       
REMARK   3   NON-BONDED TORSION REFINED ATOMS  (A):  2323 ; 0.315 ; 0.200       
REMARK   3   NON-BONDED TORSION OTHERS         (A):  NULL ;  NULL ;  NULL       
REMARK   3   H-BOND (X...Y) REFINED ATOMS      (A):   200 ; 0.182 ; 0.200       
REMARK   3   H-BOND (X...Y) OTHERS             (A):  NULL ;  NULL ;  NULL       
REMARK   3   POTENTIAL METAL-ION REFINED ATOMS (A):  NULL ;  NULL ;  NULL       
REMARK   3   POTENTIAL METAL-ION OTHERS        (A):  NULL ;  NULL ;  NULL       
REMARK   3   SYMMETRY VDW REFINED ATOMS        (A):    37 ; 0.316 ; 0.200       
REMARK   3   SYMMETRY VDW OTHERS               (A):  NULL ;  NULL ;  NULL       
REMARK   3   SYMMETRY H-BOND REFINED ATOMS     (A):    12 ; 0.308 ; 0.200       
REMARK   3   SYMMETRY H-BOND OTHERS            (A):  NULL ;  NULL ;  NULL       
REMARK   3   SYMMETRY METAL-ION REFINED ATOMS  (A):  NULL ;  NULL ;  NULL       
REMARK   3   SYMMETRY METAL-ION OTHERS         (A):  NULL ;  NULL ;  NULL       
REMARK   3                                                                      
REMARK   3  ISOTROPIC THERMAL FACTOR RESTRAINTS.     COUNT   RMS    WEIGHT      
REMARK   3   MAIN-CHAIN BOND REFINED ATOMS  (A**2):  2049 ; 1.097 ; 1.500       
REMARK   3   MAIN-CHAIN BOND OTHER ATOMS    (A**2):  NULL ;  NULL ;  NULL       
REMARK   3   MAIN-CHAIN ANGLE REFINED ATOMS (A**2):  3230 ; 1.636 ; 2.000       
REMARK   3   SIDE-CHAIN BOND REFINED ATOMS  (A**2):  1603 ; 2.699 ; 3.000       
REMARK   3   SIDE-CHAIN ANGLE REFINED ATOMS (A**2):  1412 ; 4.061 ; 4.500       
REMARK   3                                                                      
REMARK   3 ANISOTROPIC THERMAL FACTOR RESTRAINTS.    COUNT   RMS   WEIGHT       
REMARK   3   RIGID-BOND RESTRAINTS          (A**2):  NULL ;  NULL ;  NULL       
REMARK   3   SPHERICITY; FREE ATOMS         (A**2):  NULL ;  NULL ;  NULL       
REMARK   3   SPHERICITY; BONDED ATOMS       (A**2):  NULL ;  NULL ;  NULL       
REMARK   3                                                                      
REMARK   3  NCS RESTRAINTS STATISTICS                                           
REMARK   3   NUMBER OF DIFFERENT NCS GROUPS : NULL                              
REMARK   3                                                                      
REMARK   3  TLS DETAILS                                                         
REMARK   3   NUMBER OF TLS GROUPS  : 2                                          
REMARK   3                                                                      
REMARK   3   TLS GROUP : 1                                                      
REMARK   3    NUMBER OF COMPONENTS GROUP : 1                                    
REMARK   3    COMPONENTS        C SSSEQI   TO  C SSSEQI                         
REMARK   3    RESIDUE RANGE :   A     2        A   199                          
REMARK   3    ORIGIN FOR THE GROUP (A):  22.5205   6.3782  50.5567              
REMARK   3    T TENSOR                                                          
REMARK   3      T11:  -0.1748 T22:  -0.1069                                     
REMARK   3      T33:  -0.1497 T12:   0.0149                                     
REMARK   3      T13:  -0.0042 T23:  -0.0351                                     
REMARK   3    L TENSOR                                                          
REMARK   3      L11:   2.0156 L22:   2.3365                                     
REMARK   3      L33:   1.4018 L12:   0.7682                                     
REMARK   3      L13:  -0.6529 L23:   0.2366                                     
REMARK   3    S TENSOR                                                          
REMARK   3      S11:   0.0309 S12:   0.0938 S13:   0.0226                       
REMARK   3      S21:   0.0021 S22:  -0.0439 S23:   0.1430                       
REMARK   3      S31:  -0.0029 S32:  -0.1322 S33:   0.0130                       
REMARK   3                                                                      
REMARK   3   TLS GROUP : 2                                                      
REMARK   3    NUMBER OF COMPONENTS GROUP : 1                                    
REMARK   3    COMPONENTS        C SSSEQI   TO  C SSSEQI                         
REMARK   3    RESIDUE RANGE :   B     2        B   199                          
REMARK   3    ORIGIN FOR THE GROUP (A):  26.2596 -11.9585  35.4168              
REMARK   3    T TENSOR                                                          
REMARK   3      T11:  -0.0585 T22:  -0.1168                                     
REMARK   3      T33:  -0.1308 T12:   0.0387                                     
REMARK   3      T13:   0.0177 T23:  -0.0244                                     
REMARK   3    L TENSOR                                                          
REMARK   3      L11:   1.8300 L22:   4.0078                                     
REMARK   3      L33:   2.5363 L12:   1.2067                                     
REMARK   3      L13:  -0.5614 L23:   0.0632                                     
REMARK   3    S TENSOR                                                          
REMARK   3      S11:  -0.0690 S12:   0.0618 S13:   0.0178                       
REMARK   3      S21:  -0.4022 S22:   0.0151 S23:   0.0311                       
REMARK   3      S31:   0.0248 S32:  -0.1147 S33:   0.0539                       
REMARK   3                                                                      
REMARK   3  BULK SOLVENT MODELLING.                                             
REMARK   3   METHOD USED : BABINET MODEL WITH MASK                              
REMARK   3   PARAMETERS FOR MASK CALCULATION                                    
REMARK   3   VDW PROBE RADIUS   : 1.20                                          
REMARK   3   ION PROBE RADIUS   : 0.80                                          
REMARK   3   SHRINKAGE RADIUS   : 0.80                                          
REMARK   3                                                                      
REMARK   3  OTHER REFINEMENT REMARKS: NULL                                      
REMARK   4                                                                      
REMARK   4 3EE2 COMPLIES WITH FORMAT V. 3.30, 13-JUL-11                         
REMARK 100                                                                      
REMARK 100 THIS ENTRY HAS BEEN PROCESSED BY PDBJ ON 05-SEP-08.                  
REMARK 100 THE RCSB ID CODE IS RCSB049206.                                      
REMARK 200                                                                      
REMARK 200 EXPERIMENTAL DETAILS                                                 
REMARK 200  EXPERIMENT TYPE                : X-RAY DIFFRACTION                  
REMARK 200  DATE OF DATA COLLECTION        : 24-NOV-06                          
REMARK 200  TEMPERATURE           (KELVIN) : 100                                
REMARK 200  PH                             : 7.5                                
REMARK 200  NUMBER OF CRYSTALS USED        : 1                                  
REMARK 200                                                                      
REMARK 200  SYNCHROTRON              (Y/N) : Y                                  
REMARK 200  RADIATION SOURCE               : APS                                
REMARK 200  BEAMLINE                       : 19-ID                              
REMARK 200  X-RAY GENERATOR MODEL          : NULL                               
REMARK 200  MONOCHROMATIC OR LAUE    (M/L) : M                                  
REMARK 200  WAVELENGTH OR RANGE        (A) : 0.97948                            
REMARK 200  MONOCHROMATOR                  : ROSENBAUM-ROCK HIGH-RESOLUTION     
REMARK 200                                   DOUBLE-CRYSTAL MONOCHROMATOR       
REMARK 200  OPTICS                         : LN2 COOLED FIRST CRYSTAL,          
REMARK 200                                   SAGITTAL FOCUSING 2ND CRYSTAL,     
REMARK 200                                   ROSENBAUM-ROCK VERTICAL FOCUSING   
REMARK 200                                   MIRROR, BEAM DEFINING SLITS        
REMARK 200                                                                      
REMARK 200  DETECTOR TYPE                  : CCD                                
REMARK 200  DETECTOR MANUFACTURER          : ADSC QUANTUM 315                   
REMARK 200  INTENSITY-INTEGRATION SOFTWARE : HKL-2000                           
REMARK 200  DATA SCALING SOFTWARE          : HKL-2000                           
REMARK 200                                                                      
REMARK 200  NUMBER OF UNIQUE REFLECTIONS   : 28391                              
REMARK 200  RESOLUTION RANGE HIGH      (A) : 1.900                              
REMARK 200  RESOLUTION RANGE LOW       (A) : 50.000                             
REMARK 200  REJECTION CRITERIA  (SIGMA(I)) : -1.000                             
REMARK 200                                                                      
REMARK 200 OVERALL.                                                             
REMARK 200  COMPLETENESS FOR RANGE     (%) : 87.9                               
REMARK 200  DATA REDUNDANCY                : NULL                               
REMARK 200  R MERGE                    (I) : 0.06300                            
REMARK 200  R SYM                      (I) : NULL                               
REMARK 200  <I/SIGMA(I)> FOR THE DATA SET  : 18.5600                            
REMARK 200                                                                      
REMARK 200 IN THE HIGHEST RESOLUTION SHELL.                                     
REMARK 200  HIGHEST RESOLUTION SHELL, RANGE HIGH (A) : 1.90                     
REMARK 200  HIGHEST RESOLUTION SHELL, RANGE LOW  (A) : 1.97                     
REMARK 200  COMPLETENESS FOR SHELL     (%) : 83.6                               
REMARK 200  DATA REDUNDANCY IN SHELL       : 3.40                               
REMARK 200  R MERGE FOR SHELL          (I) : 0.64500                            
REMARK 200  R SYM FOR SHELL            (I) : NULL                               
REMARK 200  <I/SIGMA(I)> FOR SHELL         : 2.320                              
REMARK 200                                                                      
REMARK 200 DIFFRACTION PROTOCOL: SINGLE WAVELENGTH                              
REMARK 200 METHOD USED TO DETERMINE THE STRUCTURE: MOLECULAR REPLACEMENT        
REMARK 200 SOFTWARE USED: MOLEREP                                               
REMARK 200 STARTING MODEL: PDB ENTRY 2CVD                                       
REMARK 200                                                                      
REMARK 200 REMARK: NULL                                                         
REMARK 280                                                                      
REMARK 280 CRYSTAL                                                              
REMARK 280 SOLVENT CONTENT, VS   (%): 42.90                                     
REMARK 280 MATTHEWS COEFFICIENT, VM (ANGSTROMS**3/DA): 2.15                     
REMARK 280                                                                      
REMARK 280 CRYSTALLIZATION CONDITIONS: 25% (W/V) PEG 6000, 25MM MGCL2, 100MM    
REMARK 280  TRIS-HCL PH 7.5, 1% (W/V) DIOXANE, VAPOR DIFFUSION, HANGING DROP,   
REMARK 280  TEMPERATURE 298K                                                    
REMARK 290                                                                      
REMARK 290 CRYSTALLOGRAPHIC SYMMETRY                                            
REMARK 290 SYMMETRY OPERATORS FOR SPACE GROUP: P 21 21 21                       
REMARK 290                                                                      
REMARK 290      SYMOP   SYMMETRY                                                
REMARK 290     NNNMMM   OPERATOR                                                
REMARK 290       1555   X,Y,Z                                                   
REMARK 290       2555   -X+1/2,-Y,Z+1/2                                         
REMARK 290       3555   -X,Y+1/2,-Z+1/2                                         
REMARK 290       4555   X+1/2,-Y+1/2,-Z                                         
REMARK 290                                                                      
REMARK 290     WHERE NNN -> OPERATOR NUMBER                                     
REMARK 290           MMM -> TRANSLATION VECTOR                                  
REMARK 290                                                                      
REMARK 290 CRYSTALLOGRAPHIC SYMMETRY TRANSFORMATIONS                            
REMARK 290 THE FOLLOWING TRANSFORMATIONS OPERATE ON THE ATOM/HETATM             
REMARK 290 RECORDS IN THIS ENTRY TO PRODUCE CRYSTALLOGRAPHICALLY                
REMARK 290 RELATED MOLECULES.                                                   
REMARK 290   SMTRY1   1  1.000000  0.000000  0.000000        0.00000            
REMARK 290   SMTRY2   1  0.000000  1.000000  0.000000        0.00000            
REMARK 290   SMTRY3   1  0.000000  0.000000  1.000000        0.00000            
REMARK 290   SMTRY1   2 -1.000000  0.000000  0.000000       23.61000            
REMARK 290   SMTRY2   2  0.000000 -1.000000  0.000000        0.00000            
REMARK 290   SMTRY3   2  0.000000  0.000000  1.000000       53.77350            
REMARK 290   SMTRY1   3 -1.000000  0.000000  0.000000        0.00000            
REMARK 290   SMTRY2   3  0.000000  1.000000  0.000000       39.67950            
REMARK 290   SMTRY3   3  0.000000  0.000000 -1.000000       53.77350            
REMARK 290   SMTRY1   4  1.000000  0.000000  0.000000       23.61000            
REMARK 290   SMTRY2   4  0.000000 -1.000000  0.000000       39.67950            
REMARK 290   SMTRY3   4  0.000000  0.000000 -1.000000        0.00000            
REMARK 290                                                                      
REMARK 290 REMARK: NULL                                                         
REMARK 300                                                                      
REMARK 300 BIOMOLECULE: 1                                                       
REMARK 300 SEE REMARK 350 FOR THE AUTHOR PROVIDED AND/OR PROGRAM                
REMARK 300 GENERATED ASSEMBLY INFORMATION FOR THE STRUCTURE IN                  
REMARK 300 THIS ENTRY. THE REMARK MAY ALSO PROVIDE INFORMATION ON               
REMARK 300 BURIED SURFACE AREA.                                                 
REMARK 350                                                                      
REMARK 350 COORDINATES FOR A COMPLETE MULTIMER REPRESENTING THE KNOWN           
REMARK 350 BIOLOGICALLY SIGNIFICANT OLIGOMERIZATION STATE OF THE                
REMARK 350 MOLECULE CAN BE GENERATED BY APPLYING BIOMT TRANSFORMATIONS          
REMARK 350 GIVEN BELOW.  BOTH NON-CRYSTALLOGRAPHIC AND                          
REMARK 350 CRYSTALLOGRAPHIC OPERATIONS ARE GIVEN.                               
REMARK 350                                                                      
REMARK 350 BIOMOLECULE: 1                                                       
REMARK 350 AUTHOR DETERMINED BIOLOGICAL UNIT: DIMERIC                           
REMARK 350 SOFTWARE DETERMINED QUATERNARY STRUCTURE: DIMERIC                    
REMARK 350 SOFTWARE USED: PISA                                                  
REMARK 350 TOTAL BURIED SURFACE AREA: 3420 ANGSTROM**2                          
REMARK 350 SURFACE AREA OF THE COMPLEX: 18690 ANGSTROM**2                       
REMARK 350 CHANGE IN SOLVENT FREE ENERGY: -33.0 KCAL/MOL                        
REMARK 350 APPLY THE FOLLOWING TO CHAINS: A, B                                  
REMARK 350   BIOMT1   1  1.000000  0.000000  0.000000        0.00000            
REMARK 350   BIOMT2   1  0.000000  1.000000  0.000000        0.00000            
REMARK 350   BIOMT3   1  0.000000  0.000000  1.000000        0.00000            
REMARK 465                                                                      
REMARK 465 MISSING RESIDUES                                                     
REMARK 465 THE FOLLOWING RESIDUES WERE NOT LOCATED IN THE                       
REMARK 465 EXPERIMENT. (M=MODEL NUMBER; RES=RESIDUE NAME; C=CHAIN               
REMARK 465 IDENTIFIER; SSSEQ=SEQUENCE NUMBER; I=INSERTION CODE.)                
REMARK 465                                                                      
REMARK 465   M RES C SSSEQI                                                     
REMARK 465     MET A     1                                                      
REMARK 465     MET B     1                                                      
REMARK 500                                                                      
REMARK 500 GEOMETRY AND STEREOCHEMISTRY                                         
REMARK 500 SUBTOPIC: CLOSE CONTACTS IN SAME ASYMMETRIC UNIT                     
REMARK 500                                                                      
REMARK 500 THE FOLLOWING ATOMS ARE IN CLOSE CONTACT.                            
REMARK 500                                                                      
REMARK 500  ATM1  RES C  SSEQI   ATM2  RES C  SSEQI           DISTANCE          
REMARK 500   O    HOH A   226     O    HOH A   264              1.96            
REMARK 500   O1   NZO A   201     O    HOH A   295              2.18            
REMARK 500   O    HOH B   332     O    HOH B   356              2.18            
REMARK 500   OD1  ASP A   130     O    HOH A   251              2.19            
REMARK 500                                                                      
REMARK 500 REMARK: NULL                                                         
REMARK 500                                                                      
REMARK 500 GEOMETRY AND STEREOCHEMISTRY                                         
REMARK 500 SUBTOPIC: CLOSE CONTACTS                                             
REMARK 500                                                                      
REMARK 500 THE FOLLOWING ATOMS THAT ARE RELATED BY CRYSTALLOGRAPHIC             
REMARK 500 SYMMETRY ARE IN CLOSE CONTACT.  AN ATOM LOCATED WITHIN 0.15          
REMARK 500 ANGSTROMS OF A SYMMETRY RELATED ATOM IS ASSUMED TO BE ON A           
REMARK 500 SPECIAL POSITION AND IS, THEREFORE, LISTED IN REMARK 375             
REMARK 500 INSTEAD OF REMARK 500.  ATOMS WITH NON-BLANK ALTERNATE               
REMARK 500 LOCATION INDICATORS ARE NOT INCLUDED IN THE CALCULATIONS.            
REMARK 500                                                                      
REMARK 500 DISTANCE CUTOFF:                                                     
REMARK 500 2.2 ANGSTROMS FOR CONTACTS NOT INVOLVING HYDROGEN ATOMS              
REMARK 500 1.6 ANGSTROMS FOR CONTACTS INVOLVING HYDROGEN ATOMS                  
REMARK 500                                                                      
REMARK 500  ATM1  RES C  SSEQI   ATM2  RES C  SSEQI  SSYMOP   DISTANCE          
REMARK 500   OE1  GLU B   118     NH1  ARG B   193     3655     2.01            
REMARK 500   O    HOH A   214     O    HOH A   238     4456     2.15            
REMARK 500                                                                      
REMARK 500 REMARK: NULL                                                         
REMARK 500                                                                      
REMARK 500 GEOMETRY AND STEREOCHEMISTRY                                         
REMARK 500 SUBTOPIC: COVALENT BOND ANGLES                                       
REMARK 500                                                                      
REMARK 500 THE STEREOCHEMICAL PARAMETERS OF THE FOLLOWING RESIDUES              
REMARK 500 HAVE VALUES WHICH DEVIATE FROM EXPECTED VALUES BY MORE               
REMARK 500 THAN 6*RMSD (M=MODEL NUMBER; RES=RESIDUE NAME; C=CHAIN               
REMARK 500 IDENTIFIER; SSEQ=SEQUENCE NUMBER; I=INSERTION CODE).                 
REMARK 500                                                                      
REMARK 500 STANDARD TABLE:                                                      
REMARK 500 FORMAT: (10X,I3,1X,A3,1X,A1,I4,A1,3(1X,A4,2X),12X,F5.1)              
REMARK 500                                                                      
REMARK 500 EXPECTED VALUES PROTEIN: ENGH AND HUBER, 1999                        
REMARK 500 EXPECTED VALUES NUCLEIC ACID: CLOWNEY ET AL 1996                     
REMARK 500                                                                      
REMARK 500  M RES CSSEQI ATM1   ATM2   ATM3                                     
REMARK 500    ARG A 138   NE  -  CZ  -  NH1 ANGL. DEV. =  -3.3 DEGREES          
REMARK 500                                                                      
REMARK 500 REMARK: NULL                                                         
REMARK 500                                                                      
REMARK 500 GEOMETRY AND STEREOCHEMISTRY                                         
REMARK 500 SUBTOPIC: TORSION ANGLES                                             
REMARK 500                                                                      
REMARK 500 TORSION ANGLES OUTSIDE THE EXPECTED RAMACHANDRAN REGIONS:            
REMARK 500 (M=MODEL NUMBER; RES=RESIDUE NAME; C=CHAIN IDENTIFIER;               
REMARK 500 SSEQ=SEQUENCE NUMBER; I=INSERTION CODE).                             
REMARK 500                                                                      
REMARK 500 STANDARD TABLE:                                                      
REMARK 500 FORMAT:(10X,I3,1X,A3,1X,A1,I4,A1,4X,F7.2,3X,F7.2)                    
REMARK 500                                                                      
REMARK 500 EXPECTED VALUES: GJ KLEYWEGT AND TA JONES (1996). PHI/PSI-           
REMARK 500 CHOLOGY: RAMACHANDRAN REVISITED. STRUCTURE 4, 1395 - 1400            
REMARK 500                                                                      
REMARK 500  M RES CSSEQI        PSI       PHI                                   
REMARK 500    GLN A  63      106.28     72.89                                   
REMARK 500    ASN A  80      -72.63    -81.23                                   
REMARK 500    GLN B  63      107.44     82.81                                   
REMARK 500    LYS B 107      -76.07    -87.10                                   
REMARK 500    LYS B 108       94.62    -46.03                                   
REMARK 500                                                                      
REMARK 500 REMARK: NULL                                                         
REMARK 500                                                                      
REMARK 500 GEOMETRY AND STEREOCHEMISTRY                                         
REMARK 500 SUBTOPIC: CHIRAL CENTERS                                             
REMARK 500                                                                      
REMARK 500 UNEXPECTED CONFIGURATION OF THE FOLLOWING CHIRAL                     
REMARK 500 CENTER(S) USING IMPROPER CA--C--CB--N CHIRALITY                      
REMARK 500 FOR AMINO ACIDS AND C1'--O4'--N1(N9)--C2' FOR                        
REMARK 500 NUCLEIC ACIDS OR EQUIVALENT ANGLE                                    
REMARK 500 M=MODEL NUMBER; RES=RESIDUE NAME; C=CHAIN                            
REMARK 500 IDENTIFIER; SSEQ=SEQUENCE NUMBER; I=INSERTION CODE                   
REMARK 500                                                                      
REMARK 500 STANDARD TABLE:                                                      
REMARK 500 FORMAT: (10X,I3,1X,A3,1X,A1,I4,A1,6X,F5.1,6X,A1,10X,A1,3X,A16)       
REMARK 500                                                                      
REMARK 500  M RES CSSEQI    IMPROPER   EXPECTED   FOUND DETAILS                 
REMARK 500    PHE A  48        24.9      L          L   OUTSIDE RANGE           
REMARK 500                                                                      
REMARK 500 REMARK: NULL                                                         
REMARK 620                                                                      
REMARK 620 METAL COORDINATION                                                   
REMARK 620 (M=MODEL NUMBER; RES=RESIDUE NAME; C=CHAIN IDENTIFIER;               
REMARK 620 SSEQ=SEQUENCE NUMBER; I=INSERTION CODE):                             
REMARK 620                                                                      
REMARK 620 COORDINATION ANGLES FOR:  M RES CSSEQI METAL                         
REMARK 620                              MG B 300  MG                            
REMARK 620 N RES CSSEQI ATOM                                                    
REMARK 620 1 HOH B 301   O                                                      
REMARK 620 2 HOH B 302   O    89.4                                              
REMARK 620 3 HOH B 303   O    87.8  88.3                                        
REMARK 620 4 HOH B 369   O   178.8  90.3  93.4                                  
REMARK 620 5 HOH B 370   O    90.6  90.1 177.8  88.2                            
REMARK 620 6 HOH B 371   O    92.5 177.6  90.2  87.9  91.4                      
REMARK 620 N                    1     2     3     4     5                       
REMARK 800                                                                      
REMARK 800 SITE                                                                 
REMARK 800 SITE_IDENTIFIER: AC1                                                 
REMARK 800 EVIDENCE_CODE: SOFTWARE                                              
REMARK 800 SITE_DESCRIPTION: BINDING SITE FOR RESIDUE GSH A 200                 
REMARK 800                                                                      
REMARK 800 SITE_IDENTIFIER: AC2                                                 
REMARK 800 EVIDENCE_CODE: SOFTWARE                                              
REMARK 800 SITE_DESCRIPTION: BINDING SITE FOR RESIDUE NZO A 201                 
REMARK 800                                                                      
REMARK 800 SITE_IDENTIFIER: AC3                                                 
REMARK 800 EVIDENCE_CODE: SOFTWARE                                              
REMARK 800 SITE_DESCRIPTION: BINDING SITE FOR RESIDUE MG B 300                  
REMARK 900                                                                      
REMARK 900 RELATED ENTRIES                                                      
REMARK 900 RELATED ID: 2CVD   RELATED DB: PDB                                   
REMARK 900 SAME PROTEIN IN A COMPLEX WITH 4-(BENZHYDRYLOXY)-1-[3-(1H-           
REMARK 900 TETRAAZOL-5-YL)PROPYL]PIPERIDINE (HQL-79)                            
REMARK 900 RELATED ID: 1IYH   RELATED DB: PDB                                   
REMARK 900 SAME PROTEIN IN COMPLEX WITH MG++ AND GLUTATHIONE                    
REMARK 900 RELATED ID: 1IYI   RELATED DB: PDB                                   
REMARK 900 SAME PROTEIN IN COMPLEX WITH CA++ AND GLUTATHIONE                    
REMARK 900 RELATED ID: 1V40   RELATED DB: PDB                                   
REMARK 900 SAME PROTEIN IN COMPLEX WITH TETRAHYDROPHTHALAZIN-6-YL)-5-           
REMARK 900 [(E)-2-PHENYLVINYL]-3H-TETRAAZOL-2-IUM                               
REMARK 900 RELATED ID: 1PD2   RELATED DB: PDB                                   
REMARK 900 ORIGINAL STRUCTURE OF THIS PROTEIN                                   
REMARK 999                                                                      
REMARK 999 SEQUENCE                                                             
REMARK 999 THE RESIDUE AT POSITION 187 APPEARS TO BE ILE IN THIS STRUCTURE      
DBREF  3EE2 A    1   199  UNP    O60760   PTGD2_HUMAN      1    199             
DBREF  3EE2 B    1   199  UNP    O60760   PTGD2_HUMAN      1    199             
SEQADV 3EE2 ILE A  187  UNP  O60760    VAL   187 SEE REMARK 999                 
SEQADV 3EE2 ILE B  187  UNP  O60760    VAL   187 SEE REMARK 999                 
SEQRES   1 A  199  MET PRO ASN TYR LYS LEU THR TYR PHE ASN MET ARG GLY          
SEQRES   2 A  199  ARG ALA GLU ILE ILE ARG TYR ILE PHE ALA TYR LEU ASP          
SEQRES   3 A  199  ILE GLN TYR GLU ASP HIS ARG ILE GLU GLN ALA ASP TRP          
SEQRES   4 A  199  PRO GLU ILE LYS SER THR LEU PRO PHE GLY LYS ILE PRO          
SEQRES   5 A  199  ILE LEU GLU VAL ASP GLY LEU THR LEU HIS GLN SER LEU          
SEQRES   6 A  199  ALA ILE ALA ARG TYR LEU THR LYS ASN THR ASP LEU ALA          
SEQRES   7 A  199  GLY ASN THR GLU MET GLU GLN CYS HIS VAL ASP ALA ILE          
SEQRES   8 A  199  VAL ASP THR LEU ASP ASP PHE MET SER CYS PHE PRO TRP          
SEQRES   9 A  199  ALA GLU LYS LYS GLN ASP VAL LYS GLU GLN MET PHE ASN          
SEQRES  10 A  199  GLU LEU LEU THR TYR ASN ALA PRO HIS LEU MET GLN ASP          
SEQRES  11 A  199  LEU ASP THR TYR LEU GLY GLY ARG GLU TRP LEU ILE GLY          
SEQRES  12 A  199  ASN SER VAL THR TRP ALA ASP PHE TYR TRP GLU ILE CYS          
SEQRES  13 A  199  SER THR THR LEU LEU VAL PHE LYS PRO ASP LEU LEU ASP          
SEQRES  14 A  199  ASN HIS PRO ARG LEU VAL THR LEU ARG LYS LYS VAL GLN          
SEQRES  15 A  199  ALA ILE PRO ALA ILE ALA ASN TRP ILE LYS ARG ARG PRO          
SEQRES  16 A  199  GLN THR LYS LEU                                              
SEQRES   1 B  199  MET PRO ASN TYR LYS LEU THR TYR PHE ASN MET ARG GLY          
SEQRES   2 B  199  ARG ALA GLU ILE ILE ARG TYR ILE PHE ALA TYR LEU ASP          
SEQRES   3 B  199  ILE GLN TYR GLU ASP HIS ARG ILE GLU GLN ALA ASP TRP          
SEQRES   4 B  199  PRO GLU ILE LYS SER THR LEU PRO PHE GLY LYS ILE PRO          
SEQRES   5 B  199  ILE LEU GLU VAL ASP GLY LEU THR LEU HIS GLN SER LEU          
SEQRES   6 B  199  ALA ILE ALA ARG TYR LEU THR LYS ASN THR ASP LEU ALA          
SEQRES   7 B  199  GLY ASN THR GLU MET GLU GLN CYS HIS VAL ASP ALA ILE          
SEQRES   8 B  199  VAL ASP THR LEU ASP ASP PHE MET SER CYS PHE PRO TRP          
SEQRES   9 B  199  ALA GLU LYS LYS GLN ASP VAL LYS GLU GLN MET PHE ASN          
SEQRES  10 B  199  GLU LEU LEU THR TYR ASN ALA PRO HIS LEU MET GLN ASP          
SEQRES  11 B  199  LEU ASP THR TYR LEU GLY GLY ARG GLU TRP LEU ILE GLY          
SEQRES  12 B  199  ASN SER VAL THR TRP ALA ASP PHE TYR TRP GLU ILE CYS          
SEQRES  13 B  199  SER THR THR LEU LEU VAL PHE LYS PRO ASP LEU LEU ASP          
SEQRES  14 B  199  ASN HIS PRO ARG LEU VAL THR LEU ARG LYS LYS VAL GLN          
SEQRES  15 B  199  ALA ILE PRO ALA ILE ALA ASN TRP ILE LYS ARG ARG PRO          
SEQRES  16 B  199  GLN THR LYS LEU                                              
HET    GSH  A 200      20                                                       
HET    NZO  A 201      21                                                       
HET     MG  B 300       1                                                       
HETNAM     GSH GLUTATHIONE                                                      
HETNAM     NZO NOCODAZOLE                                                       
HETNAM      MG MAGNESIUM ION                                                    
HETSYN     NZO METHYL [6-(THIOPHEN-2-YLCARBONYL)-1H-BENZIMIDAZOL-2-             
HETSYN   2 NZO  YL]CARBAMATE                                                    
FORMUL   3  GSH    C10 H17 N3 O6 S                                              
FORMUL   4  NZO    C14 H11 N3 O3 S                                              
FORMUL   5   MG    MG 2+                                                        
FORMUL   6  HOH   *180(H2 O)                                                    
HELIX    1   1 ALA A   15  ASP A   26  1                                  12    
HELIX    2   2 GLU A   35  ALA A   37  5                                   3    
HELIX    3   3 ASP A   38  SER A   44  1                                   7    
HELIX    4   4 GLN A   63  LYS A   73  1                                  11    
HELIX    5   5 THR A   75  GLY A   79  5                                   5    
HELIX    6   6 THR A   81  SER A  100  1                                  20    
HELIX    7   7 LYS A  108  ASN A  123  1                                  16    
HELIX    8   8 ASN A  123  GLY A  136  1                                  14    
HELIX    9   9 THR A  147  LYS A  164  1                                  18    
HELIX   10  10 HIS A  171  ILE A  184  1                                  14    
HELIX   11  11 ILE A  184  ARG A  194  1                                  11    
HELIX   12  12 ARG B   12  ARG B   14  5                                   3    
HELIX   13  13 ALA B   15  ASP B   26  1                                  12    
HELIX   14  14 GLU B   35  ALA B   37  5                                   3    
HELIX   15  15 ASP B   38  SER B   44  1                                   7    
HELIX   16  16 GLN B   63  LYS B   73  1                                  11    
HELIX   17  17 THR B   81  SER B  100  1                                  20    
HELIX   18  18 LYS B  108  TYR B  122  1                                  15    
HELIX   19  19 TYR B  122  GLY B  136  1                                  15    
HELIX   20  20 THR B  147  LYS B  164  1                                  18    
HELIX   21  21 PRO B  165  ASP B  169  5                                   5    
HELIX   22  22 HIS B  171  ILE B  184  1                                  14    
HELIX   23  23 ILE B  184  ARG B  194  1                                  11    
SHEET    1   A 4 GLU A  30  ILE A  34  0                                        
SHEET    2   A 4 TYR A   4  PHE A   9  1  N  LEU A   6   O  GLU A  30           
SHEET    3   A 4 ILE A  53  VAL A  56 -1  O  GLU A  55   N  LYS A   5           
SHEET    4   A 4 LEU A  59  HIS A  62 -1  O  LEU A  59   N  VAL A  56           
SHEET    1   B 4 GLU B  30  ILE B  34  0                                        
SHEET    2   B 4 TYR B   4  PHE B   9  1  N  LEU B   6   O  GLU B  30           
SHEET    3   B 4 ILE B  53  VAL B  56 -1  O  GLU B  55   N  LYS B   5           
SHEET    4   B 4 THR B  60  HIS B  62 -1  O  LEU B  61   N  LEU B  54           
LINK        MG    MG B 300                 O   HOH B 301     1555   1555  2.18  
LINK        MG    MG B 300                 O   HOH B 302     1555   1555  2.17  
LINK        MG    MG B 300                 O   HOH B 303     1555   1555  2.16  
LINK        MG    MG B 300                 O   HOH B 369     1555   1555  2.17  
LINK        MG    MG B 300                 O   HOH B 370     1555   1555  2.18  
LINK        MG    MG B 300                 O   HOH B 371     1555   1555  2.20  
CISPEP   1 ILE A   51    PRO A   52          0         8.70                     
CISPEP   2 ILE B   51    PRO B   52          0         9.46                     
SITE     1 AC1 13 TYR A   8  ARG A  14  TRP A  39  LYS A  43                    
SITE     2 AC1 13 LYS A  50  ILE A  51  PRO A  52  GLN A  63                    
SITE     3 AC1 13 SER A  64  NZO A 201  HOH A 209  ASP B  97                    
SITE     4 AC1 13 GLN B 196                                                     
SITE     1 AC2  9 ARG A  14  ASP A  96  MET A  99  TRP A 104                    
SITE     2 AC2  9 TYR A 152  THR A 159  LEU A 199  GSH A 200                    
SITE     3 AC2  9 HOH A 295                                                     
SITE     1 AC3  7 ASP B  96  HOH B 301  HOH B 302  HOH B 303                    
SITE     2 AC3  7 HOH B 369  HOH B 370  HOH B 371                               
CRYST1   47.220   79.359  107.547  90.00  90.00  90.00 P 21 21 21    8          
ORIGX1      1.000000  0.000000  0.000000        0.00000                         
ORIGX2      0.000000  1.000000  0.000000        0.00000                         
ORIGX3      0.000000  0.000000  1.000000        0.00000                         
SCALE1      0.021177  0.000000  0.000000        0.00000                         
SCALE2      0.000000  0.012601  0.000000        0.00000                         
SCALE3      0.000000  0.000000  0.009298        0.00000                         
ATOM      1  N   PRO A   2      45.069   9.452  53.938  1.00 39.19           N  
ATOM      2  CA  PRO A   2      45.361   9.969  52.591  1.00 37.37           C  
ATOM      3  C   PRO A   2      44.549  11.231  52.279  1.00 35.67           C  
ATOM      4  O   PRO A   2      43.821  11.746  53.123  1.00 36.59           O  
ATOM      5  CB  PRO A   2      44.943   8.809  51.668  1.00 37.69           C  
ATOM      6  CG  PRO A   2      43.919   8.080  52.431  1.00 40.00           C  
ATOM      7  CD  PRO A   2      44.343   8.170  53.884  1.00 38.54           C  
ATOM      8  N   ASN A   3      44.741  11.749  51.080  1.00 32.74           N  
ATOM      9  CA  ASN A   3      44.124  12.961  50.649  1.00 32.66           C  
ATOM     10  C   ASN A   3      42.874  12.474  49.877  1.00 31.17           C  
ATOM     11  O   ASN A   3      42.976  11.607  48.970  1.00 29.68           O  
ATOM     12  CB  ASN A   3      45.146  13.706  49.766  1.00 33.65           C  
ATOM     13  CG  ASN A   3      45.394  15.178  50.210  1.00 41.62           C  
ATOM     14  OD1 ASN A   3      46.263  15.517  51.108  1.00 40.97           O  
ATOM     15  ND2 ASN A   3      44.697  16.075  49.522  1.00 45.25           N  
ATOM     16  N   TYR A   4      41.692  12.954  50.275  1.00 30.68           N  
ATOM     17  CA  TYR A   4      40.441  12.462  49.688  1.00 30.04           C  
ATOM     18  C   TYR A   4      39.688  13.628  49.070  1.00 30.84           C  
ATOM     19  O   TYR A   4      39.539  14.660  49.721  1.00 30.45           O  
ATOM     20  CB  TYR A   4      39.471  11.875  50.739  1.00 29.98           C  
ATOM     21  CG  TYR A   4      39.913  10.592  51.397  1.00 30.99           C  
ATOM     22  CD1 TYR A   4      40.242  10.546  52.768  1.00 29.68           C  
ATOM     23  CD2 TYR A   4      39.935   9.409  50.670  1.00 29.13           C  
ATOM     24  CE1 TYR A   4      40.645   9.329  53.365  1.00 27.97           C  
ATOM     25  CE2 TYR A   4      40.283   8.200  51.267  1.00 30.46           C  
ATOM     26  CZ  TYR A   4      40.636   8.177  52.620  1.00 32.51           C  
ATOM     27  OH  TYR A   4      40.984   6.966  53.147  1.00 33.30           O  
ATOM     28  N   LYS A   5      39.159  13.431  47.848  1.00 29.86           N  
ATOM     29  CA  LYS A   5      38.355  14.484  47.234  1.00 28.84           C  
ATOM     30  C   LYS A   5      37.145  13.838  46.625  1.00 27.82           C  
ATOM     31  O   LYS A   5      37.244  13.078  45.645  1.00 27.83           O  
ATOM     32  CB  LYS A   5      39.125  15.265  46.165  1.00 27.99           C  
ATOM     33  CG  LYS A   5      38.279  16.390  45.513  1.00 29.78           C  
ATOM     34  CD  LYS A   5      39.076  17.030  44.401  1.00 32.75           C  
ATOM     35  CE  LYS A   5      38.265  18.082  43.648  1.00 36.29           C  
ATOM     36  NZ  LYS A   5      39.260  18.784  42.754  1.00 37.18           N  
ATOM     37  N   LEU A   6      36.020  14.183  47.195  1.00 28.99           N  
ATOM     38  CA  LEU A   6      34.753  13.637  46.720  1.00 28.74           C  
ATOM     39  C   LEU A   6      34.122  14.618  45.745  1.00 29.73           C  
ATOM     40  O   LEU A   6      33.994  15.801  46.080  1.00 32.26           O  
ATOM     41  CB  LEU A   6      33.840  13.314  47.890  1.00 28.41           C  
ATOM     42  CG  LEU A   6      32.374  12.857  47.582  1.00 28.84           C  
ATOM     43  CD1 LEU A   6      32.285  11.436  47.006  1.00 29.64           C  
ATOM     44  CD2 LEU A   6      31.459  12.896  48.852  1.00 28.70           C  
ATOM     45  N   THR A   7      33.674  14.134  44.570  1.00 29.29           N  
ATOM     46  CA  THR A   7      33.106  15.011  43.546  1.00 27.89           C  
ATOM     47  C   THR A   7      31.668  14.515  43.265  1.00 27.92           C  
ATOM     48  O   THR A   7      31.467  13.362  42.899  1.00 25.72           O  
ATOM     49  CB  THR A   7      33.927  15.089  42.241  1.00 29.75           C  
ATOM     50  OG1 THR A   7      35.231  15.654  42.498  1.00 28.36           O  
ATOM     51  CG2 THR A   7      33.225  16.006  41.157  1.00 31.26           C  
ATOM     52  N   TYR A   8      30.714  15.425  43.414  1.00 26.15           N  
ATOM     53  CA  TYR A   8      29.299  15.136  43.184  1.00 26.93           C  
ATOM     54  C   TYR A   8      28.559  16.440  42.980  1.00 27.29           C  
ATOM     55  O   TYR A   8      29.147  17.543  43.076  1.00 27.45           O  
ATOM     56  CB  TYR A   8      28.696  14.329  44.369  1.00 27.99           C  
ATOM     57  CG  TYR A   8      27.347  13.637  44.063  1.00 26.84           C  
ATOM     58  CD1 TYR A   8      27.230  12.713  43.002  1.00 30.87           C  
ATOM     59  CD2 TYR A   8      26.212  13.909  44.828  1.00 28.54           C  
ATOM     60  CE1 TYR A   8      26.044  12.131  42.690  1.00 27.20           C  
ATOM     61  CE2 TYR A   8      24.952  13.290  44.517  1.00 29.12           C  
ATOM     62  CZ  TYR A   8      24.911  12.387  43.466  1.00 29.93           C  
ATOM     63  OH  TYR A   8      23.735  11.704  43.170  1.00 28.72           O  
ATOM     64  N   PHE A   9      27.265  16.334  42.677  1.00 26.85           N  
ATOM     65  CA  PHE A   9      26.414  17.523  42.606  1.00 27.38           C  
ATOM     66  C   PHE A   9      26.185  18.060  44.030  1.00 27.24           C  
ATOM     67  O   PHE A   9      26.516  17.388  45.005  1.00 28.23           O  
ATOM     68  CB  PHE A   9      25.060  17.163  41.992  1.00 28.76           C  
ATOM     69  CG  PHE A   9      25.155  16.705  40.527  1.00 29.58           C  
ATOM     70  CD1 PHE A   9      24.885  15.407  40.193  1.00 32.79           C  
ATOM     71  CD2 PHE A   9      25.528  17.572  39.514  1.00 30.40           C  
ATOM     72  CE1 PHE A   9      24.941  14.992  38.838  1.00 34.74           C  
ATOM     73  CE2 PHE A   9      25.591  17.165  38.176  1.00 32.81           C  
ATOM     74  CZ  PHE A   9      25.287  15.872  37.843  1.00 32.56           C  
ATOM     75  N   ASN A  10      25.584  19.227  44.129  1.00 26.47           N  
ATOM     76  CA  ASN A  10      25.142  19.744  45.421  1.00 27.99           C  
ATOM     77  C   ASN A  10      23.815  19.091  45.778  1.00 29.28           C  
ATOM     78  O   ASN A  10      22.754  19.680  45.571  1.00 26.70           O  
ATOM     79  CB  ASN A  10      25.020  21.265  45.386  1.00 28.16           C  
ATOM     80  CG  ASN A  10      24.681  21.847  46.735  1.00 31.55           C  
ATOM     81  OD1 ASN A  10      25.019  21.249  47.772  1.00 30.00           O  
ATOM     82  ND2 ASN A  10      23.917  22.989  46.742  1.00 29.71           N  
ATOM     83  N   MET A  11      23.880  17.878  46.322  1.00 28.61           N  
ATOM     84  CA  MET A  11      22.694  17.016  46.536  1.00 33.44           C  
ATOM     85  C   MET A  11      23.147  15.962  47.495  1.00 31.81           C  
ATOM     86  O   MET A  11      24.335  15.617  47.498  1.00 30.87           O  
ATOM     87  CB  MET A  11      22.327  16.259  45.255  1.00 30.50           C  
ATOM     88  CG  MET A  11      21.278  16.883  44.426  1.00 41.86           C  
ATOM     89  SD  MET A  11      20.696  15.715  43.122  1.00 45.75           S  
ATOM     90  CE  MET A  11      22.210  14.838  42.780  1.00 42.13           C  
ATOM     91  N   ARG A  12      22.234  15.401  48.293  1.00 31.11           N  
ATOM     92  CA  ARG A  12      22.609  14.190  49.082  1.00 31.54           C  
ATOM     93  C   ARG A  12      22.826  13.042  48.074  1.00 31.08           C  
ATOM     94  O   ARG A  12      23.949  12.607  47.823  1.00 30.47           O  
ATOM     95  CB  ARG A  12      21.507  13.870  50.115  1.00 30.45           C  
ATOM     96  CG  ARG A  12      21.379  14.960  51.166  1.00 31.69           C  
ATOM     97  CD  ARG A  12      20.384  14.551  52.239  1.00 27.35           C  
ATOM     98  NE  ARG A  12      19.139  14.024  51.615  1.00 27.71           N  
ATOM     99  CZ  ARG A  12      18.172  14.792  51.162  1.00 31.98           C  
ATOM    100  NH1 ARG A  12      18.281  16.138  51.268  1.00 26.99           N  
ATOM    101  NH2 ARG A  12      17.074  14.229  50.608  1.00 31.13           N  
ATOM    102  N   GLY A  13      21.748  12.625  47.423  1.00 31.12           N  
ATOM    103  CA  GLY A  13      21.833  11.666  46.307  1.00 31.03           C  
ATOM    104  C   GLY A  13      22.745  10.459  46.626  1.00 30.86           C  
ATOM    105  O   GLY A  13      22.701   9.907  47.725  1.00 30.58           O  
ATOM    106  N   ARG A  14      23.561  10.086  45.643  1.00 30.85           N  
ATOM    107  CA  ARG A  14      24.394   8.882  45.694  1.00 31.94           C  
ATOM    108  C   ARG A  14      25.737   9.122  46.406  1.00 31.43           C  
ATOM    109  O   ARG A  14      26.478   8.166  46.685  1.00 33.20           O  
ATOM    110  CB  ARG A  14      24.625   8.325  44.253  1.00 31.76           C  
ATOM    111  CG  ARG A  14      23.290   7.843  43.561  1.00 34.06           C  
ATOM    112  CD  ARG A  14      23.542   6.763  42.602  1.00 38.01           C  
ATOM    113  NE  ARG A  14      22.434   5.862  42.651  1.00 49.37           N  
ATOM    114  CZ  ARG A  14      22.422   4.685  43.284  1.00 52.16           C  
ATOM    115  NH1 ARG A  14      23.513   4.178  43.848  1.00 49.36           N  
ATOM    116  NH2 ARG A  14      21.271   4.000  43.307  1.00 59.08           N  
ATOM    117  N   ALA A  15      26.044  10.366  46.748  1.00 30.54           N  
ATOM    118  CA  ALA A  15      27.285  10.659  47.492  1.00 29.76           C  
ATOM    119  C   ALA A  15      27.049  10.586  48.984  1.00 28.92           C  
ATOM    120  O   ALA A  15      27.990  10.413  49.710  1.00 27.85           O  
ATOM    121  CB  ALA A  15      27.828  12.024  47.159  1.00 29.12           C  
ATOM    122  N   GLU A  16      25.796  10.702  49.438  1.00 28.26           N  
ATOM    123  CA  GLU A  16      25.513  10.856  50.856  1.00 30.46           C  
ATOM    124  C   GLU A  16      26.038   9.722  51.716  1.00 30.53           C  
ATOM    125  O   GLU A  16      26.417   9.949  52.898  1.00 30.20           O  
ATOM    126  CB  GLU A  16      24.006  11.057  51.139  1.00 30.40           C  
ATOM    127  CG  GLU A  16      23.777  11.724  52.518  1.00 32.35           C  
ATOM    128  CD  GLU A  16      24.328  13.160  52.609  1.00 30.13           C  
ATOM    129  OE1 GLU A  16      24.859  13.763  51.616  1.00 33.13           O  
ATOM    130  OE2 GLU A  16      24.188  13.719  53.687  1.00 32.95           O  
ATOM    131  N   ILE A  17      25.998   8.499  51.165  1.00 30.37           N  
ATOM    132  CA  ILE A  17      26.470   7.333  51.932  1.00 30.42           C  
ATOM    133  C   ILE A  17      27.962   7.500  52.209  1.00 30.12           C  
ATOM    134  O   ILE A  17      28.459   7.140  53.305  1.00 29.68           O  
ATOM    135  CB  ILE A  17      26.176   5.953  51.239  1.00 29.08           C  
ATOM    136  CG1 ILE A  17      26.473   4.744  52.188  1.00 29.54           C  
ATOM    137  CG2 ILE A  17      26.780   5.841  49.800  1.00 27.59           C  
ATOM    138  CD1 ILE A  17      25.982   4.966  53.629  1.00 27.47           C  
ATOM    139  N   ILE A  18      28.645   8.092  51.261  1.00 29.93           N  
ATOM    140  CA  ILE A  18      30.107   8.278  51.412  1.00 29.51           C  
ATOM    141  C   ILE A  18      30.382   9.385  52.448  1.00 30.68           C  
ATOM    142  O   ILE A  18      31.298   9.252  53.321  1.00 29.32           O  
ATOM    143  CB  ILE A  18      30.738   8.679  50.076  1.00 31.61           C  
ATOM    144  CG1 ILE A  18      30.573   7.542  49.033  1.00 31.40           C  
ATOM    145  CG2 ILE A  18      32.222   9.022  50.308  1.00 29.57           C  
ATOM    146  CD1 ILE A  18      30.842   7.979  47.582  1.00 29.91           C  
ATOM    147  N   ARG A  19      29.605  10.469  52.350  1.00 30.30           N  
ATOM    148  CA  ARG A  19      29.660  11.547  53.366  1.00 30.14           C  
ATOM    149  C   ARG A  19      29.371  11.045  54.808  1.00 32.16           C  
ATOM    150  O   ARG A  19      30.050  11.482  55.770  1.00 30.74           O  
ATOM    151  CB  ARG A  19      28.787  12.752  52.944  1.00 28.91           C  
ATOM    152  CG  ARG A  19      29.112  13.255  51.506  1.00 27.97           C  
ATOM    153  CD  ARG A  19      28.487  14.613  51.291  1.00 31.71           C  
ATOM    154  NE  ARG A  19      28.566  15.127  49.889  1.00 31.59           N  
ATOM    155  CZ  ARG A  19      27.587  15.136  48.983  1.00 29.73           C  
ATOM    156  NH1 ARG A  19      26.404  14.623  49.233  1.00 31.29           N  
ATOM    157  NH2 ARG A  19      27.797  15.709  47.792  1.00 26.74           N  
ATOM    158  N   TYR A  20      28.400  10.139  54.975  1.00 29.97           N  
ATOM    159  CA  TYR A  20      28.143   9.613  56.312  1.00 30.23           C  
ATOM    160  C   TYR A  20      29.384   8.833  56.856  1.00 30.13           C  
ATOM    161  O   TYR A  20      29.698   8.937  58.029  1.00 29.17           O  
ATOM    162  CB  TYR A  20      26.976   8.666  56.327  1.00 29.62           C  
ATOM    163  CG  TYR A  20      25.612   9.318  56.510  1.00 30.01           C  
ATOM    164  CD1 TYR A  20      25.316  10.557  55.912  1.00 30.85           C  
ATOM    165  CD2 TYR A  20      24.594   8.657  57.162  1.00 28.96           C  
ATOM    166  CE1 TYR A  20      24.037  11.134  56.020  1.00 29.31           C  
ATOM    167  CE2 TYR A  20      23.288   9.246  57.279  1.00 29.74           C  
ATOM    168  CZ  TYR A  20      23.043  10.496  56.698  1.00 31.59           C  
ATOM    169  OH  TYR A  20      21.772  11.122  56.714  1.00 32.22           O  
ATOM    170  N   ILE A  21      29.973   8.007  56.010  1.00 30.40           N  
ATOM    171  CA  ILE A  21      31.103   7.158  56.398  1.00 30.35           C  
ATOM    172  C   ILE A  21      32.222   8.064  56.799  1.00 31.26           C  
ATOM    173  O   ILE A  21      32.842   7.857  57.886  1.00 31.90           O  
ATOM    174  CB  ILE A  21      31.502   6.146  55.265  1.00 30.73           C  
ATOM    175  CG1 ILE A  21      30.329   5.108  55.081  1.00 28.67           C  
ATOM    176  CG2 ILE A  21      32.839   5.473  55.602  1.00 29.32           C  
ATOM    177  CD1 ILE A  21      30.348   4.305  53.735  1.00 29.48           C  
ATOM    178  N   PHE A  22      32.515   9.106  56.004  1.00 29.65           N  
ATOM    179  CA  PHE A  22      33.672   9.948  56.444  1.00 28.77           C  
ATOM    180  C   PHE A  22      33.332  10.629  57.780  1.00 28.55           C  
ATOM    181  O   PHE A  22      34.219  10.760  58.634  1.00 28.03           O  
ATOM    182  CB  PHE A  22      33.921  11.016  55.432  1.00 28.61           C  
ATOM    183  CG  PHE A  22      34.709  10.574  54.211  1.00 31.16           C  
ATOM    184  CD1 PHE A  22      34.278  10.960  52.935  1.00 30.90           C  
ATOM    185  CD2 PHE A  22      35.918   9.853  54.335  1.00 29.86           C  
ATOM    186  CE1 PHE A  22      35.023  10.663  51.811  1.00 31.23           C  
ATOM    187  CE2 PHE A  22      36.668   9.518  53.214  1.00 32.26           C  
ATOM    188  CZ  PHE A  22      36.226   9.935  51.923  1.00 29.47           C  
ATOM    189  N   ALA A  23      32.074  11.096  57.956  1.00 26.76           N  
ATOM    190  CA  ALA A  23      31.647  11.773  59.240  1.00 28.74           C  
ATOM    191  C   ALA A  23      31.837  10.797  60.376  1.00 28.34           C  
ATOM    192  O   ALA A  23      32.458  11.073  61.423  1.00 29.88           O  
ATOM    193  CB  ALA A  23      30.155  12.179  59.175  1.00 29.11           C  
ATOM    194  N   TYR A  24      31.367   9.588  60.159  1.00 27.81           N  
ATOM    195  CA  TYR A  24      31.394   8.598  61.290  1.00 27.63           C  
ATOM    196  C   TYR A  24      32.830   8.239  61.644  1.00 27.72           C  
ATOM    197  O   TYR A  24      33.178   8.097  62.821  1.00 26.25           O  
ATOM    198  CB  TYR A  24      30.615   7.312  60.909  1.00 27.95           C  
ATOM    199  CG  TYR A  24      30.564   6.284  62.040  1.00 29.56           C  
ATOM    200  CD1 TYR A  24      29.550   6.338  63.006  1.00 33.37           C  
ATOM    201  CD2 TYR A  24      31.565   5.294  62.174  1.00 29.48           C  
ATOM    202  CE1 TYR A  24      29.508   5.419  64.081  1.00 32.13           C  
ATOM    203  CE2 TYR A  24      31.531   4.373  63.230  1.00 30.77           C  
ATOM    204  CZ  TYR A  24      30.492   4.458  64.170  1.00 31.69           C  
ATOM    205  OH  TYR A  24      30.436   3.590  65.181  1.00 34.33           O  
ATOM    206  N   LEU A  25      33.657   8.048  60.631  1.00 28.89           N  
ATOM    207  CA  LEU A  25      35.073   7.655  60.881  1.00 30.61           C  
ATOM    208  C   LEU A  25      35.977   8.852  61.276  1.00 32.13           C  
ATOM    209  O   LEU A  25      37.184   8.686  61.564  1.00 31.57           O  
ATOM    210  CB  LEU A  25      35.663   6.923  59.655  1.00 31.62           C  
ATOM    211  CG  LEU A  25      34.999   5.581  59.253  1.00 32.10           C  
ATOM    212  CD1 LEU A  25      35.525   5.016  57.934  1.00 32.54           C  
ATOM    213  CD2 LEU A  25      35.045   4.533  60.369  1.00 32.73           C  
ATOM    214  N   ASP A  26      35.389  10.043  61.290  1.00 32.34           N  
ATOM    215  CA  ASP A  26      36.062  11.289  61.616  1.00 33.16           C  
ATOM    216  C   ASP A  26      37.230  11.553  60.635  1.00 33.48           C  
ATOM    217  O   ASP A  26      38.330  11.878  61.041  1.00 34.14           O  
ATOM    218  CB  ASP A  26      36.574  11.247  63.069  1.00 34.16           C  
ATOM    219  CG  ASP A  26      37.096  12.591  63.545  1.00 35.58           C  
ATOM    220  OD1 ASP A  26      37.713  12.635  64.637  1.00 40.63           O  
ATOM    221  OD2 ASP A  26      36.907  13.593  62.823  1.00 35.31           O  
ATOM    222  N   ILE A  27      36.987  11.411  59.337  1.00 32.94           N  
ATOM    223  CA  ILE A  27      38.036  11.564  58.348  1.00 32.16           C  
ATOM    224  C   ILE A  27      37.762  12.836  57.508  1.00 32.64           C  
ATOM    225  O   ILE A  27      36.647  12.994  56.973  1.00 33.04           O  
ATOM    226  CB  ILE A  27      38.011  10.327  57.457  1.00 32.29           C  
ATOM    227  CG1 ILE A  27      38.440   9.098  58.259  1.00 33.02           C  
ATOM    228  CG2 ILE A  27      38.845  10.505  56.141  1.00 33.31           C  
ATOM    229  CD1 ILE A  27      38.244   7.826  57.440  1.00 38.29           C  
ATOM    230  N   GLN A  28      38.773  13.707  57.387  1.00 31.30           N  
ATOM    231  CA  GLN A  28      38.689  14.960  56.626  1.00 30.56           C  
ATOM    232  C   GLN A  28      38.709  14.627  55.122  1.00 30.14           C  
ATOM    233  O   GLN A  28      39.487  13.763  54.685  1.00 29.26           O  
ATOM    234  CB  GLN A  28      39.923  15.844  56.958  1.00 28.99           C  
ATOM    235  CG  GLN A  28      39.897  16.423  58.417  1.00 32.95           C  
ATOM    236  CD  GLN A  28      38.567  17.079  58.798  1.00 33.26           C  
ATOM    237  OE1 GLN A  28      37.966  16.755  59.831  1.00 38.00           O  
ATOM    238  NE2 GLN A  28      38.104  17.986  57.974  1.00 32.81           N  
ATOM    239  N   TYR A  29      37.937  15.349  54.318  1.00 29.07           N  
ATOM    240  CA  TYR A  29      37.991  15.134  52.874  1.00 28.33           C  
ATOM    241  C   TYR A  29      37.537  16.437  52.229  1.00 28.17           C  
ATOM    242  O   TYR A  29      36.945  17.278  52.906  1.00 26.93           O  
ATOM    243  CB  TYR A  29      37.092  13.941  52.452  1.00 28.40           C  
ATOM    244  CG  TYR A  29      35.591  14.197  52.699  1.00 28.43           C  
ATOM    245  CD1 TYR A  29      34.732  14.466  51.627  1.00 28.81           C  
ATOM    246  CD2 TYR A  29      35.037  14.102  53.982  1.00 31.40           C  
ATOM    247  CE1 TYR A  29      33.355  14.710  51.851  1.00 27.29           C  
ATOM    248  CE2 TYR A  29      33.663  14.373  54.222  1.00 29.13           C  
ATOM    249  CZ  TYR A  29      32.828  14.675  53.147  1.00 28.29           C  
ATOM    250  OH  TYR A  29      31.459  14.855  53.347  1.00 29.81           O  
ATOM    251  N   GLU A  30      37.792  16.611  50.931  1.00 28.71           N  
ATOM    252  CA  GLU A  30      37.232  17.802  50.275  1.00 28.63           C  
ATOM    253  C   GLU A  30      35.880  17.349  49.677  1.00 28.93           C  
ATOM    254  O   GLU A  30      35.802  16.387  48.862  1.00 28.70           O  
ATOM    255  CB  GLU A  30      38.179  18.331  49.190  1.00 29.75           C  
ATOM    256  CG  GLU A  30      37.561  19.456  48.394  1.00 30.40           C  
ATOM    257  CD  GLU A  30      38.386  19.889  47.209  1.00 37.28           C  
ATOM    258  OE1 GLU A  30      39.613  19.652  47.192  1.00 38.13           O  
ATOM    259  OE2 GLU A  30      37.797  20.487  46.290  1.00 39.25           O  
ATOM    260  N   ASP A  31      34.834  18.010  50.117  1.00 27.99           N  
ATOM    261  CA  ASP A  31      33.448  17.715  49.672  1.00 28.78           C  
ATOM    262  C   ASP A  31      33.162  18.631  48.470  1.00 30.08           C  
ATOM    263  O   ASP A  31      32.640  19.763  48.661  1.00 29.74           O  
ATOM    264  CB  ASP A  31      32.461  18.005  50.823  1.00 29.91           C  
ATOM    265  CG  ASP A  31      31.015  17.508  50.523  1.00 29.30           C  
ATOM    266  OD1 ASP A  31      30.051  17.985  51.145  1.00 26.55           O  
ATOM    267  OD2 ASP A  31      30.871  16.621  49.639  1.00 34.62           O  
ATOM    268  N   HIS A  32      33.531  18.183  47.257  1.00 29.15           N  
ATOM    269  CA  HIS A  32      33.518  19.058  46.054  1.00 29.31           C  
ATOM    270  C   HIS A  32      32.173  18.864  45.403  1.00 29.31           C  
ATOM    271  O   HIS A  32      31.897  17.778  44.845  1.00 29.49           O  
ATOM    272  CB  HIS A  32      34.609  18.689  45.044  1.00 30.22           C  
ATOM    273  CG  HIS A  32      34.687  19.611  43.839  1.00 33.04           C  
ATOM    274  ND1 HIS A  32      34.804  19.142  42.542  1.00 38.63           N  
ATOM    275  CD2 HIS A  32      34.641  20.964  43.733  1.00 37.05           C  
ATOM    276  CE1 HIS A  32      34.855  20.162  41.696  1.00 37.57           C  
ATOM    277  NE2 HIS A  32      34.738  21.276  42.389  1.00 36.61           N  
ATOM    278  N   ARG A  33      31.392  19.936  45.420  1.00 29.83           N  
ATOM    279  CA  ARG A  33      30.020  19.969  44.878  1.00 27.66           C  
ATOM    280  C   ARG A  33      30.017  20.807  43.644  1.00 29.99           C  
ATOM    281  O   ARG A  33      30.331  21.997  43.676  1.00 29.08           O  
ATOM    282  CB  ARG A  33      29.089  20.578  45.919  1.00 26.70           C  
ATOM    283  CG  ARG A  33      28.798  19.659  47.129  1.00 27.94           C  
ATOM    284  CD  ARG A  33      28.155  20.369  48.343  1.00 24.77           C  
ATOM    285  NE  ARG A  33      28.082  19.412  49.484  1.00 29.29           N  
ATOM    286  CZ  ARG A  33      26.996  18.706  49.834  1.00 28.58           C  
ATOM    287  NH1 ARG A  33      25.810  18.884  49.217  1.00 27.59           N  
ATOM    288  NH2 ARG A  33      27.068  17.821  50.849  1.00 30.20           N  
ATOM    289  N   ILE A  34      29.688  20.193  42.512  1.00 31.68           N  
ATOM    290  CA  ILE A  34      29.753  20.911  41.244  1.00 33.95           C  
ATOM    291  C   ILE A  34      28.372  21.522  40.893  1.00 35.79           C  
ATOM    292  O   ILE A  34      27.335  21.036  41.332  1.00 35.86           O  
ATOM    293  CB  ILE A  34      30.289  20.005  40.133  1.00 33.46           C  
ATOM    294  CG1 ILE A  34      29.370  18.816  39.937  1.00 33.60           C  
ATOM    295  CG2 ILE A  34      31.684  19.430  40.499  1.00 35.08           C  
ATOM    296  CD1 ILE A  34      29.567  18.124  38.652  1.00 34.85           C  
ATOM    297  N   GLU A  35      28.337  22.633  40.168  1.00 39.01           N  
ATOM    298  CA  GLU A  35      27.034  23.015  39.579  1.00 41.60           C  
ATOM    299  C   GLU A  35      27.010  22.492  38.177  1.00 41.15           C  
ATOM    300  O   GLU A  35      28.052  22.136  37.608  1.00 39.15           O  
ATOM    301  CB  GLU A  35      26.738  24.525  39.582  1.00 43.29           C  
ATOM    302  CG  GLU A  35      27.099  25.222  40.871  1.00 49.31           C  
ATOM    303  CD  GLU A  35      28.517  25.744  40.788  1.00 57.44           C  
ATOM    304  OE1 GLU A  35      29.355  25.049  40.126  1.00 61.01           O  
ATOM    305  OE2 GLU A  35      28.778  26.850  41.334  1.00 60.14           O  
ATOM    306  N   GLN A  36      25.797  22.444  37.652  1.00 42.13           N  
ATOM    307  CA  GLN A  36      25.523  21.889  36.366  1.00 43.81           C  
ATOM    308  C   GLN A  36      26.410  22.470  35.261  1.00 43.44           C  
ATOM    309  O   GLN A  36      26.822  21.748  34.347  1.00 43.67           O  
ATOM    310  CB  GLN A  36      24.040  22.068  36.085  1.00 44.23           C  
ATOM    311  CG  GLN A  36      23.557  21.489  34.756  1.00 49.78           C  
ATOM    312  CD  GLN A  36      23.898  20.015  34.581  1.00 54.61           C  
ATOM    313  OE1 GLN A  36      23.831  19.224  35.541  1.00 58.42           O  
ATOM    314  NE2 GLN A  36      24.270  19.636  33.344  1.00 55.66           N  
ATOM    315  N   ALA A  37      26.742  23.757  35.358  1.00 43.62           N  
ATOM    316  CA  ALA A  37      27.494  24.438  34.288  1.00 43.69           C  
ATOM    317  C   ALA A  37      28.768  23.660  34.002  1.00 43.29           C  
ATOM    318  O   ALA A  37      29.182  23.536  32.849  1.00 43.43           O  
ATOM    319  CB  ALA A  37      27.832  25.887  34.671  1.00 43.23           C  
ATOM    320  N   ASP A  38      29.331  23.088  35.064  1.00 42.70           N  
ATOM    321  CA  ASP A  38      30.664  22.507  35.040  1.00 42.20           C  
ATOM    322  C   ASP A  38      30.658  20.999  34.774  1.00 40.23           C  
ATOM    323  O   ASP A  38      31.719  20.413  34.612  1.00 39.61           O  
ATOM    324  CB  ASP A  38      31.351  22.743  36.393  1.00 43.42           C  
ATOM    325  CG  ASP A  38      31.284  24.202  36.833  1.00 46.76           C  
ATOM    326  OD1 ASP A  38      32.083  25.018  36.307  1.00 51.54           O  
ATOM    327  OD2 ASP A  38      30.409  24.522  37.684  1.00 52.60           O  
ATOM    328  N   TRP A  39      29.474  20.387  34.780  1.00 37.57           N  
ATOM    329  CA  TRP A  39      29.372  18.944  34.693  1.00 35.41           C  
ATOM    330  C   TRP A  39      29.829  18.343  33.331  1.00 34.12           C  
ATOM    331  O   TRP A  39      30.666  17.434  33.336  1.00 33.74           O  
ATOM    332  CB  TRP A  39      27.983  18.465  35.133  1.00 35.65           C  
ATOM    333  CG  TRP A  39      27.697  17.031  34.840  1.00 35.36           C  
ATOM    334  CD1 TRP A  39      26.672  16.563  34.084  1.00 36.79           C  
ATOM    335  CD2 TRP A  39      28.487  15.885  35.212  1.00 33.07           C  
ATOM    336  NE1 TRP A  39      26.742  15.189  33.996  1.00 36.74           N  
ATOM    337  CE2 TRP A  39      27.849  14.748  34.673  1.00 35.99           C  
ATOM    338  CE3 TRP A  39      29.670  15.709  35.937  1.00 35.38           C  
ATOM    339  CZ2 TRP A  39      28.357  13.433  34.838  1.00 34.55           C  
ATOM    340  CZ3 TRP A  39      30.185  14.389  36.106  1.00 35.13           C  
ATOM    341  CH2 TRP A  39      29.514  13.279  35.546  1.00 35.24           C  
ATOM    342  N   PRO A  40      29.301  18.833  32.182  1.00 32.48           N  
ATOM    343  CA  PRO A  40      29.783  18.235  30.925  1.00 31.14           C  
ATOM    344  C   PRO A  40      31.311  18.134  30.741  1.00 30.36           C  
ATOM    345  O   PRO A  40      31.807  17.124  30.212  1.00 28.49           O  
ATOM    346  CB  PRO A  40      29.119  19.087  29.860  1.00 31.37           C  
ATOM    347  CG  PRO A  40      27.823  19.469  30.466  1.00 32.21           C  
ATOM    348  CD  PRO A  40      28.231  19.818  31.917  1.00 31.61           C  
ATOM    349  N   GLU A  41      32.051  19.147  31.182  1.00 30.51           N  
ATOM    350  CA  GLU A  41      33.498  19.130  31.006  1.00 31.63           C  
ATOM    351  C   GLU A  41      34.181  18.092  31.923  1.00 31.88           C  
ATOM    352  O   GLU A  41      35.204  17.473  31.535  1.00 31.45           O  
ATOM    353  CB  GLU A  41      34.086  20.495  31.281  1.00 31.27           C  
ATOM    354  CG  GLU A  41      35.017  21.004  30.227  1.00 35.91           C  
ATOM    355  CD  GLU A  41      35.188  22.507  30.362  1.00 39.16           C  
ATOM    356  OE1 GLU A  41      35.422  23.223  29.337  1.00 42.14           O  
ATOM    357  OE2 GLU A  41      35.040  22.971  31.527  1.00 43.79           O  
ATOM    358  N   ILE A  42      33.666  17.946  33.141  1.00 31.42           N  
ATOM    359  CA  ILE A  42      34.189  16.951  34.104  1.00 32.71           C  
ATOM    360  C   ILE A  42      33.851  15.521  33.635  1.00 32.73           C  
ATOM    361  O   ILE A  42      34.736  14.666  33.528  1.00 33.79           O  
ATOM    362  CB  ILE A  42      33.576  17.128  35.535  1.00 32.19           C  
ATOM    363  CG1 ILE A  42      33.991  18.489  36.098  1.00 34.50           C  
ATOM    364  CG2 ILE A  42      34.048  15.990  36.451  1.00 32.59           C  
ATOM    365  CD1 ILE A  42      33.070  18.996  37.196  1.00 36.51           C  
ATOM    366  N   LYS A  43      32.582  15.306  33.346  1.00 31.96           N  
ATOM    367  CA  LYS A  43      32.102  14.085  32.707  1.00 33.01           C  
ATOM    368  C   LYS A  43      33.038  13.459  31.660  1.00 33.77           C  
ATOM    369  O   LYS A  43      33.288  12.241  31.695  1.00 33.20           O  
ATOM    370  CB  LYS A  43      30.682  14.312  32.135  1.00 32.20           C  
ATOM    371  CG  LYS A  43      30.089  13.080  31.422  1.00 31.98           C  
ATOM    372  CD  LYS A  43      28.668  13.303  30.891  1.00 31.82           C  
ATOM    373  CE  LYS A  43      28.049  12.001  30.308  1.00 23.92           C  
ATOM    374  NZ  LYS A  43      27.559  11.278  31.513  1.00 31.59           N  
ATOM    375  N   SER A  44      33.514  14.265  30.709  1.00 35.09           N  
ATOM    376  CA  SER A  44      34.291  13.730  29.609  1.00 36.96           C  
ATOM    377  C   SER A  44      35.654  13.238  30.078  1.00 37.68           C  
ATOM    378  O   SER A  44      36.410  12.694  29.299  1.00 38.31           O  
ATOM    379  CB  SER A  44      34.457  14.766  28.470  1.00 35.98           C  
ATOM    380  OG  SER A  44      35.241  15.849  28.917  1.00 36.29           O  
ATOM    381  N   THR A  45      35.995  13.457  31.334  1.00 39.01           N  
ATOM    382  CA  THR A  45      37.302  13.001  31.798  1.00 39.59           C  
ATOM    383  C   THR A  45      37.132  11.762  32.636  1.00 39.71           C  
ATOM    384  O   THR A  45      38.110  11.123  33.012  1.00 39.77           O  
ATOM    385  CB  THR A  45      38.050  14.075  32.592  1.00 40.30           C  
ATOM    386  OG1 THR A  45      37.336  14.361  33.804  1.00 38.52           O  
ATOM    387  CG2 THR A  45      38.191  15.302  31.751  1.00 39.65           C  
ATOM    388  N   LEU A  46      35.890  11.408  32.916  1.00 39.34           N  
ATOM    389  CA  LEU A  46      35.648  10.234  33.733  1.00 40.17           C  
ATOM    390  C   LEU A  46      35.475   9.038  32.820  1.00 41.56           C  
ATOM    391  O   LEU A  46      34.734   9.103  31.834  1.00 41.54           O  
ATOM    392  CB  LEU A  46      34.474  10.417  34.671  1.00 38.51           C  
ATOM    393  CG  LEU A  46      34.445  11.739  35.454  1.00 38.50           C  
ATOM    394  CD1 LEU A  46      33.166  11.843  36.193  1.00 33.33           C  
ATOM    395  CD2 LEU A  46      35.621  11.977  36.389  1.00 36.18           C  
ATOM    396  N   PRO A  47      36.254   7.975  33.083  1.00 42.91           N  
ATOM    397  CA  PRO A  47      36.161   6.738  32.303  1.00 42.14           C  
ATOM    398  C   PRO A  47      34.747   6.171  32.177  1.00 40.09           C  
ATOM    399  O   PRO A  47      34.462   5.632  31.115  1.00 39.73           O  
ATOM    400  CB  PRO A  47      37.166   5.808  33.012  1.00 43.17           C  
ATOM    401  CG  PRO A  47      38.274   6.847  33.418  1.00 43.96           C  
ATOM    402  CD  PRO A  47      37.376   7.910  34.049  1.00 43.82           C  
ATOM    403  N   PHE A  48      33.858   6.358  33.162  1.00 37.48           N  
ATOM    404  CA  PHE A  48      32.433   6.005  32.907  1.00 36.04           C  
ATOM    405  C   PHE A  48      31.391   7.135  32.892  1.00 35.33           C  
ATOM    406  O   PHE A  48      30.176   6.859  32.829  1.00 34.87           O  
ATOM    407  CB  PHE A  48      31.967   4.774  33.724  1.00 36.07           C  
ATOM    408  CG  PHE A  48      32.707   3.526  33.345  1.00 34.37           C  
ATOM    409  CD1 PHE A  48      33.854   3.135  34.068  1.00 36.50           C  
ATOM    410  CD2 PHE A  48      32.331   2.784  32.252  1.00 30.29           C  
ATOM    411  CE1 PHE A  48      34.596   2.023  33.674  1.00 36.96           C  
ATOM    412  CE2 PHE A  48      33.082   1.665  31.854  1.00 33.60           C  
ATOM    413  CZ  PHE A  48      34.194   1.289  32.567  1.00 32.59           C  
ATOM    414  N   GLY A  49      31.863   8.383  32.914  1.00 33.67           N  
ATOM    415  CA  GLY A  49      30.993   9.553  32.771  1.00 32.17           C  
ATOM    416  C   GLY A  49      29.939   9.720  33.855  1.00 31.48           C  
ATOM    417  O   GLY A  49      28.942  10.387  33.607  1.00 30.16           O  
ATOM    418  N   LYS A  50      30.139   9.110  35.046  1.00 30.18           N  
ATOM    419  CA  LYS A  50      29.187   9.180  36.165  1.00 29.78           C  
ATOM    420  C   LYS A  50      29.899   9.659  37.447  1.00 29.43           C  
ATOM    421  O   LYS A  50      31.084   9.393  37.631  1.00 27.07           O  
ATOM    422  CB  LYS A  50      28.551   7.823  36.521  1.00 29.71           C  
ATOM    423  CG  LYS A  50      27.843   7.019  35.454  1.00 33.64           C  
ATOM    424  CD  LYS A  50      26.813   7.797  34.618  1.00 37.44           C  
ATOM    425  CE  LYS A  50      26.275   6.963  33.394  1.00 39.44           C  
ATOM    426  NZ  LYS A  50      24.824   6.671  33.621  1.00 45.12           N  
ATOM    427  N   ILE A  51      29.166  10.358  38.302  1.00 29.67           N  
ATOM    428  CA  ILE A  51      29.598  10.690  39.687  1.00 31.37           C  
ATOM    429  C   ILE A  51      28.568  10.065  40.647  1.00 31.16           C  
ATOM    430  O   ILE A  51      27.464   9.774  40.232  1.00 31.77           O  
ATOM    431  CB  ILE A  51      29.750  12.226  39.856  1.00 30.69           C  
ATOM    432  CG1 ILE A  51      28.512  12.924  39.250  1.00 33.44           C  
ATOM    433  CG2 ILE A  51      30.981  12.657  39.104  1.00 29.02           C  
ATOM    434  CD1 ILE A  51      28.336  14.384  39.633  1.00 32.49           C  
ATOM    435  N   PRO A  52      28.913   9.856  41.934  1.00 30.67           N  
ATOM    436  CA  PRO A  52      30.154  10.344  42.567  1.00 29.36           C  
ATOM    437  C   PRO A  52      31.459   9.700  42.052  1.00 29.54           C  
ATOM    438  O   PRO A  52      31.506   8.537  41.557  1.00 27.36           O  
ATOM    439  CB  PRO A  52      29.951  10.024  44.062  1.00 30.40           C  
ATOM    440  CG  PRO A  52      28.983   8.926  44.112  1.00 31.87           C  
ATOM    441  CD  PRO A  52      28.049   9.119  42.881  1.00 29.39           C  
ATOM    442  N   ILE A  53      32.520  10.478  42.134  1.00 28.40           N  
ATOM    443  CA  ILE A  53      33.863   9.890  42.134  1.00 28.32           C  
ATOM    444  C   ILE A  53      34.575  10.255  43.453  1.00 26.36           C  
ATOM    445  O   ILE A  53      34.208  11.214  44.078  1.00 27.64           O  
ATOM    446  CB  ILE A  53      34.717  10.320  40.932  1.00 27.17           C  
ATOM    447  CG1 ILE A  53      34.920  11.848  40.866  1.00 30.14           C  
ATOM    448  CG2 ILE A  53      34.261   9.586  39.556  1.00 26.17           C  
ATOM    449  CD1 ILE A  53      36.047  12.296  39.887  1.00 32.37           C  
ATOM    450  N   LEU A  54      35.629   9.517  43.838  1.00 27.50           N  
ATOM    451  CA  LEU A  54      36.362   9.834  45.022  1.00 26.09           C  
ATOM    452  C   LEU A  54      37.834   9.653  44.593  1.00 25.75           C  
ATOM    453  O   LEU A  54      38.232   8.579  44.124  1.00 26.74           O  
ATOM    454  CB  LEU A  54      36.009   8.877  46.199  1.00 26.10           C  
ATOM    455  CG  LEU A  54      36.929   9.091  47.425  1.00 28.63           C  
ATOM    456  CD1 LEU A  54      36.554  10.380  48.161  1.00 27.99           C  
ATOM    457  CD2 LEU A  54      36.944   7.890  48.384  1.00 30.27           C  
ATOM    458  N   GLU A  55      38.587  10.736  44.680  1.00 27.12           N  
ATOM    459  CA  GLU A  55      40.035  10.696  44.352  1.00 28.34           C  
ATOM    460  C   GLU A  55      40.739  10.421  45.654  1.00 28.79           C  
ATOM    461  O   GLU A  55      40.439  11.075  46.677  1.00 27.53           O  
ATOM    462  CB  GLU A  55      40.487  12.022  43.798  1.00 30.65           C  
ATOM    463  CG  GLU A  55      39.976  12.252  42.363  1.00 35.47           C  
ATOM    464  CD  GLU A  55      40.220  13.679  41.913  1.00 44.52           C  
ATOM    465  OE1 GLU A  55      39.224  14.440  41.700  1.00 39.24           O  
ATOM    466  OE2 GLU A  55      41.423  14.036  41.815  1.00 48.57           O  
ATOM    467  N   VAL A  56      41.620   9.429  45.629  1.00 29.18           N  
ATOM    468  CA  VAL A  56      42.348   8.958  46.802  1.00 28.85           C  
ATOM    469  C   VAL A  56      43.841   9.017  46.477  1.00 27.88           C  
ATOM    470  O   VAL A  56      44.357   8.208  45.680  1.00 28.36           O  
ATOM    471  CB  VAL A  56      41.940   7.499  47.195  1.00 29.34           C  
ATOM    472  CG1 VAL A  56      42.717   7.014  48.510  1.00 31.45           C  
ATOM    473  CG2 VAL A  56      40.406   7.426  47.365  1.00 30.08           C  
ATOM    474  N   ASP A  57      44.516   9.999  47.063  1.00 27.84           N  
ATOM    475  CA  ASP A  57      45.949  10.197  46.848  1.00 28.62           C  
ATOM    476  C   ASP A  57      46.129  10.173  45.350  1.00 29.10           C  
ATOM    477  O   ASP A  57      47.017   9.494  44.821  1.00 28.49           O  
ATOM    478  CB  ASP A  57      46.712   9.068  47.533  1.00 29.71           C  
ATOM    479  CG  ASP A  57      46.868   9.274  49.011  1.00 36.73           C  
ATOM    480  OD1 ASP A  57      46.973   8.256  49.744  1.00 42.19           O  
ATOM    481  OD2 ASP A  57      46.895  10.457  49.445  1.00 40.90           O  
ATOM    482  N   GLY A  58      45.239  10.882  44.644  1.00 29.67           N  
ATOM    483  CA  GLY A  58      45.420  11.110  43.201  1.00 31.11           C  
ATOM    484  C   GLY A  58      44.904  10.001  42.290  1.00 31.27           C  
ATOM    485  O   GLY A  58      44.971  10.142  41.081  1.00 33.20           O  
ATOM    486  N   LEU A  59      44.395   8.905  42.855  1.00 30.15           N  
ATOM    487  CA  LEU A  59      43.772   7.807  42.051  1.00 29.56           C  
ATOM    488  C   LEU A  59      42.250   7.903  42.116  1.00 29.86           C  
ATOM    489  O   LEU A  59      41.712   8.139  43.189  1.00 30.39           O  
ATOM    490  CB  LEU A  59      44.220   6.428  42.561  1.00 28.72           C  
ATOM    491  CG  LEU A  59      45.755   6.298  42.414  1.00 28.49           C  
ATOM    492  CD1 LEU A  59      46.158   4.922  42.966  1.00 32.28           C  
ATOM    493  CD2 LEU A  59      46.263   6.428  40.952  1.00 26.96           C  
ATOM    494  N   THR A  60      41.556   7.711  40.989  1.00 29.50           N  
ATOM    495  CA  THR A  60      40.091   7.909  40.974  1.00 30.14           C  
ATOM    496  C   THR A  60      39.338   6.595  41.100  1.00 28.49           C  
ATOM    497  O   THR A  60      39.578   5.648  40.363  1.00 27.75           O  
ATOM    498  CB  THR A  60      39.681   8.599  39.645  1.00 32.10           C  
ATOM    499  OG1 THR A  60      40.211   9.925  39.628  1.00 35.39           O  
ATOM    500  CG2 THR A  60      38.176   8.677  39.559  1.00 33.51           C  
ATOM    501  N   LEU A  61      38.383   6.590  42.020  1.00 27.32           N  
ATOM    502  CA  LEU A  61      37.494   5.531  42.268  1.00 29.05           C  
ATOM    503  C   LEU A  61      36.115   6.029  41.853  1.00 28.48           C  
ATOM    504  O   LEU A  61      35.820   7.230  41.966  1.00 28.67           O  
ATOM    505  CB  LEU A  61      37.422   5.243  43.795  1.00 27.54           C  
ATOM    506  CG  LEU A  61      38.751   4.873  44.509  1.00 29.40           C  
ATOM    507  CD1 LEU A  61      38.458   4.637  46.054  1.00 28.23           C  
ATOM    508  CD2 LEU A  61      39.453   3.712  43.808  1.00 33.57           C  
ATOM    509  N   HIS A  62      35.265   5.084  41.479  1.00 29.48           N  
ATOM    510  CA  HIS A  62      33.898   5.430  41.086  1.00 28.80           C  
ATOM    511  C   HIS A  62      32.922   4.445  41.619  1.00 29.42           C  
ATOM    512  O   HIS A  62      33.339   3.430  42.151  1.00 28.36           O  
ATOM    513  CB  HIS A  62      33.839   5.524  39.547  1.00 29.23           C  
ATOM    514  CG  HIS A  62      33.958   4.206  38.811  1.00 29.54           C  
ATOM    515  ND1 HIS A  62      32.908   3.660  38.095  1.00 32.13           N  
ATOM    516  CD2 HIS A  62      35.030   3.407  38.568  1.00 26.80           C  
ATOM    517  CE1 HIS A  62      33.314   2.554  37.499  1.00 29.96           C  
ATOM    518  NE2 HIS A  62      34.591   2.379  37.775  1.00 28.94           N  
ATOM    519  N   GLN A  63      31.619   4.709  41.418  1.00 27.77           N  
ATOM    520  CA  GLN A  63      30.562   3.845  41.935  1.00 28.39           C  
ATOM    521  C   GLN A  63      30.389   3.958  43.425  1.00 29.14           C  
ATOM    522  O   GLN A  63      31.232   3.454  44.268  1.00 29.57           O  
ATOM    523  CB  GLN A  63      30.700   2.393  41.513  1.00 27.41           C  
ATOM    524  CG  GLN A  63      30.309   2.120  40.064  1.00 27.94           C  
ATOM    525  CD  GLN A  63      28.785   2.208  39.857  1.00 31.67           C  
ATOM    526  OE1 GLN A  63      27.995   2.331  40.801  1.00 30.35           O  
ATOM    527  NE2 GLN A  63      28.392   2.168  38.624  1.00 27.52           N  
ATOM    528  N   SER A  64      29.302   4.624  43.779  1.00 29.49           N  
ATOM    529  CA  SER A  64      29.110   4.995  45.185  1.00 30.92           C  
ATOM    530  C   SER A  64      29.159   3.825  46.157  1.00 30.73           C  
ATOM    531  O   SER A  64      29.784   3.968  47.226  1.00 30.94           O  
ATOM    532  CB  SER A  64      27.836   5.813  45.390  1.00 33.32           C  
ATOM    533  OG  SER A  64      26.702   5.006  45.271  1.00 35.67           O  
ATOM    534  N   LEU A  65      28.582   2.661  45.825  1.00 28.69           N  
ATOM    535  CA  LEU A  65      28.559   1.593  46.851  1.00 30.04           C  
ATOM    536  C   LEU A  65      29.916   0.862  46.880  1.00 30.58           C  
ATOM    537  O   LEU A  65      30.275   0.324  47.922  1.00 30.09           O  
ATOM    538  CB  LEU A  65      27.405   0.589  46.661  1.00 30.83           C  
ATOM    539  CG  LEU A  65      26.060   1.324  46.540  1.00 32.54           C  
ATOM    540  CD1 LEU A  65      24.900   0.379  46.248  1.00 37.35           C  
ATOM    541  CD2 LEU A  65      25.803   2.116  47.763  1.00 35.15           C  
ATOM    542  N   ALA A  66      30.592   0.770  45.728  1.00 28.52           N  
ATOM    543  CA  ALA A  66      31.961   0.277  45.664  1.00 29.60           C  
ATOM    544  C   ALA A  66      32.857   1.140  46.592  1.00 30.20           C  
ATOM    545  O   ALA A  66      33.688   0.631  47.374  1.00 31.28           O  
ATOM    546  CB  ALA A  66      32.507   0.332  44.193  1.00 29.42           C  
ATOM    547  N   ILE A  67      32.710   2.439  46.466  1.00 29.95           N  
ATOM    548  CA  ILE A  67      33.557   3.367  47.232  1.00 30.93           C  
ATOM    549  C   ILE A  67      33.205   3.200  48.717  1.00 30.03           C  
ATOM    550  O   ILE A  67      34.093   3.075  49.573  1.00 29.29           O  
ATOM    551  CB  ILE A  67      33.358   4.834  46.763  1.00 31.21           C  
ATOM    552  CG1 ILE A  67      33.835   5.012  45.302  1.00 29.75           C  
ATOM    553  CG2 ILE A  67      34.020   5.871  47.807  1.00 31.28           C  
ATOM    554  CD1 ILE A  67      33.408   6.303  44.667  1.00 31.17           C  
ATOM    555  N   ALA A  68      31.915   3.171  49.037  1.00 29.46           N  
ATOM    556  CA  ALA A  68      31.507   3.012  50.441  1.00 31.40           C  
ATOM    557  C   ALA A  68      32.062   1.695  51.004  1.00 32.53           C  
ATOM    558  O   ALA A  68      32.502   1.609  52.170  1.00 32.90           O  
ATOM    559  CB  ALA A  68      29.936   3.046  50.538  1.00 30.23           C  
ATOM    560  N   ARG A  69      32.064   0.642  50.189  1.00 31.36           N  
ATOM    561  CA  ARG A  69      32.490  -0.650  50.723  1.00 32.36           C  
ATOM    562  C   ARG A  69      34.000  -0.645  50.981  1.00 32.35           C  
ATOM    563  O   ARG A  69      34.536  -1.232  51.986  1.00 33.99           O  
ATOM    564  CB  ARG A  69      32.078  -1.795  49.780  1.00 32.01           C  
ATOM    565  CG  ARG A  69      32.664  -3.155  50.207  1.00 33.93           C  
ATOM    566  CD  ARG A  69      32.108  -4.313  49.368  1.00 35.24           C  
ATOM    567  NE  ARG A  69      30.667  -4.160  49.261  1.00 39.36           N  
ATOM    568  CZ  ARG A  69      30.060  -3.582  48.220  1.00 39.29           C  
ATOM    569  NH1 ARG A  69      30.767  -3.193  47.161  1.00 36.28           N  
ATOM    570  NH2 ARG A  69      28.747  -3.453  48.217  1.00 38.03           N  
ATOM    571  N   TYR A  70      34.696   0.058  50.116  1.00 30.92           N  
ATOM    572  CA  TYR A  70      36.141   0.253  50.237  1.00 32.00           C  
ATOM    573  C   TYR A  70      36.525   1.014  51.507  1.00 32.08           C  
ATOM    574  O   TYR A  70      37.542   0.659  52.200  1.00 31.48           O  
ATOM    575  CB  TYR A  70      36.657   1.033  49.005  1.00 34.19           C  
ATOM    576  CG  TYR A  70      38.055   1.610  49.148  1.00 35.07           C  
ATOM    577  CD1 TYR A  70      39.161   0.796  49.087  1.00 37.27           C  
ATOM    578  CD2 TYR A  70      38.242   2.979  49.381  1.00 36.73           C  
ATOM    579  CE1 TYR A  70      40.437   1.311  49.217  1.00 41.01           C  
ATOM    580  CE2 TYR A  70      39.506   3.488  49.537  1.00 40.13           C  
ATOM    581  CZ  TYR A  70      40.586   2.659  49.448  1.00 38.15           C  
ATOM    582  OH  TYR A  70      41.867   3.124  49.605  1.00 41.31           O  
ATOM    583  N   LEU A  71      35.796   2.094  51.763  1.00 29.38           N  
ATOM    584  CA  LEU A  71      36.100   2.955  52.915  1.00 31.33           C  
ATOM    585  C   LEU A  71      35.794   2.280  54.258  1.00 31.06           C  
ATOM    586  O   LEU A  71      36.408   2.602  55.288  1.00 32.06           O  
ATOM    587  CB  LEU A  71      35.342   4.280  52.806  1.00 31.16           C  
ATOM    588  CG  LEU A  71      35.735   5.256  51.691  1.00 30.25           C  
ATOM    589  CD1 LEU A  71      34.776   6.437  51.683  1.00 35.30           C  
ATOM    590  CD2 LEU A  71      37.248   5.659  51.786  1.00 31.00           C  
ATOM    591  N   THR A  72      34.918   1.285  54.241  1.00 29.63           N  
ATOM    592  CA  THR A  72      34.481   0.674  55.491  1.00 32.16           C  
ATOM    593  C   THR A  72      35.202  -0.616  55.786  1.00 33.74           C  
ATOM    594  O   THR A  72      35.036  -1.196  56.885  1.00 33.93           O  
ATOM    595  CB  THR A  72      32.948   0.429  55.539  1.00 32.59           C  
ATOM    596  OG1 THR A  72      32.514  -0.348  54.413  1.00 33.30           O  
ATOM    597  CG2 THR A  72      32.165   1.747  55.573  1.00 33.06           C  
ATOM    598  N   LYS A  73      35.973  -1.093  54.811  1.00 34.55           N  
ATOM    599  CA  LYS A  73      36.723  -2.325  54.962  1.00 37.01           C  
ATOM    600  C   LYS A  73      37.632  -2.155  56.173  1.00 36.40           C  
ATOM    601  O   LYS A  73      38.278  -1.122  56.306  1.00 35.07           O  
ATOM    602  CB  LYS A  73      37.596  -2.557  53.697  1.00 38.24           C  
ATOM    603  CG  LYS A  73      38.017  -4.012  53.512  1.00 42.10           C  
ATOM    604  CD  LYS A  73      37.944  -4.421  52.041  1.00 46.07           C  
ATOM    605  CE  LYS A  73      36.474  -4.574  51.575  1.00 48.12           C  
ATOM    606  NZ  LYS A  73      36.387  -4.638  50.067  1.00 51.86           N  
ATOM    607  N   ASN A  74      37.699  -3.181  57.026  1.00 38.21           N  
ATOM    608  CA  ASN A  74      38.494  -3.135  58.271  1.00 38.79           C  
ATOM    609  C   ASN A  74      38.072  -2.060  59.287  1.00 38.21           C  
ATOM    610  O   ASN A  74      38.911  -1.544  60.057  1.00 39.28           O  
ATOM    611  CB  ASN A  74      40.008  -2.949  57.976  1.00 40.06           C  
ATOM    612  CG  ASN A  74      40.507  -3.808  56.816  1.00 43.22           C  
ATOM    613  OD1 ASN A  74      40.347  -5.032  56.825  1.00 45.06           O  
ATOM    614  ND2 ASN A  74      41.127  -3.158  55.804  1.00 42.86           N  
ATOM    615  N   THR A  75      36.800  -1.680  59.302  1.00 37.48           N  
ATOM    616  CA  THR A  75      36.304  -0.780  60.357  1.00 36.13           C  
ATOM    617  C   THR A  75      35.165  -1.511  60.975  1.00 37.57           C  
ATOM    618  O   THR A  75      34.660  -2.484  60.394  1.00 37.26           O  
ATOM    619  CB  THR A  75      35.745   0.576  59.814  1.00 35.29           C  
ATOM    620  OG1 THR A  75      34.558   0.360  58.991  1.00 32.32           O  
ATOM    621  CG2 THR A  75      36.808   1.338  59.014  1.00 35.24           C  
ATOM    622  N   ASP A  76      34.678  -0.988  62.090  1.00 37.91           N  
ATOM    623  CA  ASP A  76      33.444  -1.511  62.675  1.00 39.40           C  
ATOM    624  C   ASP A  76      32.207  -1.401  61.778  1.00 38.30           C  
ATOM    625  O   ASP A  76      31.245  -2.170  61.969  1.00 38.45           O  
ATOM    626  CB  ASP A  76      33.181  -0.869  64.057  1.00 41.73           C  
ATOM    627  CG  ASP A  76      33.005   0.686  63.985  1.00 47.27           C  
ATOM    628  OD1 ASP A  76      33.744   1.346  63.177  1.00 53.10           O  
ATOM    629  OD2 ASP A  76      32.151   1.243  64.754  1.00 51.32           O  
ATOM    630  N   LEU A  77      32.228  -0.504  60.783  1.00 35.93           N  
ATOM    631  CA  LEU A  77      31.063  -0.349  59.892  1.00 34.95           C  
ATOM    632  C   LEU A  77      30.810  -1.520  58.899  1.00 34.43           C  
ATOM    633  O   LEU A  77      29.703  -1.653  58.368  1.00 32.62           O  
ATOM    634  CB  LEU A  77      31.125   0.993  59.122  1.00 34.04           C  
ATOM    635  CG  LEU A  77      30.855   2.304  59.858  1.00 36.48           C  
ATOM    636  CD1 LEU A  77      31.038   3.530  58.922  1.00 31.98           C  
ATOM    637  CD2 LEU A  77      29.457   2.355  60.563  1.00 30.52           C  
ATOM    638  N   ALA A  78      31.801  -2.362  58.658  1.00 34.84           N  
ATOM    639  CA  ALA A  78      31.678  -3.396  57.609  1.00 36.68           C  
ATOM    640  C   ALA A  78      30.800  -4.632  57.936  1.00 37.40           C  
ATOM    641  O   ALA A  78      30.346  -5.351  57.008  1.00 38.68           O  
ATOM    642  CB  ALA A  78      33.060  -3.866  57.204  1.00 36.93           C  
ATOM    643  N   GLY A  79      30.629  -4.921  59.219  1.00 35.65           N  
ATOM    644  CA  GLY A  79      30.148  -6.246  59.635  1.00 36.55           C  
ATOM    645  C   GLY A  79      31.290  -7.113  60.112  1.00 37.18           C  
ATOM    646  O   GLY A  79      32.419  -7.031  59.599  1.00 35.31           O  
ATOM    647  N   ASN A  80      30.986  -7.977  61.075  1.00 37.76           N  
ATOM    648  CA  ASN A  80      31.984  -8.771  61.745  1.00 39.18           C  
ATOM    649  C   ASN A  80      32.407 -10.006  60.986  1.00 38.30           C  
ATOM    650  O   ASN A  80      33.503 -10.074  60.469  1.00 40.67           O  
ATOM    651  CB  ASN A  80      31.485  -9.135  63.142  1.00 40.32           C  
ATOM    652  CG  ASN A  80      31.009  -7.897  63.926  1.00 47.44           C  
ATOM    653  OD1 ASN A  80      31.749  -7.368  64.780  1.00 55.57           O  
ATOM    654  ND2 ASN A  80      29.775  -7.406  63.619  1.00 50.18           N  
ATOM    655  N   THR A  81      31.556 -11.006  60.926  1.00 36.92           N  
ATOM    656  CA  THR A  81      31.914 -12.221  60.227  1.00 34.66           C  
ATOM    657  C   THR A  81      31.799 -12.048  58.703  1.00 34.73           C  
ATOM    658  O   THR A  81      31.314 -11.034  58.174  1.00 33.78           O  
ATOM    659  CB  THR A  81      31.025 -13.341  60.666  1.00 34.55           C  
ATOM    660  OG1 THR A  81      29.684 -13.055  60.216  1.00 31.10           O  
ATOM    661  CG2 THR A  81      31.045 -13.438  62.191  1.00 32.68           C  
ATOM    662  N   GLU A  82      32.270 -13.051  57.992  1.00 34.62           N  
ATOM    663  CA  GLU A  82      32.134 -13.018  56.550  1.00 35.28           C  
ATOM    664  C   GLU A  82      30.653 -13.056  56.155  1.00 33.06           C  
ATOM    665  O   GLU A  82      30.249 -12.355  55.224  1.00 32.70           O  
ATOM    666  CB  GLU A  82      32.952 -14.148  55.901  1.00 36.46           C  
ATOM    667  CG  GLU A  82      34.102 -13.628  55.034  1.00 40.27           C  
ATOM    668  CD  GLU A  82      35.295 -13.077  55.809  1.00 48.94           C  
ATOM    669  OE1 GLU A  82      35.477 -11.822  55.879  1.00 51.32           O  
ATOM    670  OE2 GLU A  82      36.085 -13.906  56.308  1.00 52.09           O  
ATOM    671  N   MET A  83      29.842 -13.829  56.880  1.00 31.86           N  
ATOM    672  CA  MET A  83      28.422 -13.851  56.575  1.00 32.65           C  
ATOM    673  C   MET A  83      27.753 -12.521  56.856  1.00 30.86           C  
ATOM    674  O   MET A  83      26.913 -12.096  56.078  1.00 30.39           O  
ATOM    675  CB  MET A  83      27.692 -15.033  57.178  1.00 31.49           C  
ATOM    676  CG  MET A  83      27.901 -16.338  56.320  1.00 34.20           C  
ATOM    677  SD  MET A  83      26.791 -17.672  56.761  1.00 39.30           S  
ATOM    678  CE  MET A  83      25.345 -16.668  57.179  1.00 39.99           C  
ATOM    679  N   GLU A  84      28.140 -11.841  57.943  1.00 30.44           N  
ATOM    680  CA  GLU A  84      27.525 -10.553  58.270  1.00 30.29           C  
ATOM    681  C   GLU A  84      27.872  -9.469  57.225  1.00 28.93           C  
ATOM    682  O   GLU A  84      27.056  -8.607  56.933  1.00 28.36           O  
ATOM    683  CB  GLU A  84      27.846 -10.134  59.721  1.00 30.02           C  
ATOM    684  CG  GLU A  84      27.008 -11.009  60.714  1.00 31.79           C  
ATOM    685  CD  GLU A  84      27.342 -10.822  62.231  1.00 34.70           C  
ATOM    686  OE1 GLU A  84      28.241 -10.030  62.584  1.00 39.96           O  
ATOM    687  OE2 GLU A  84      26.689 -11.524  63.044  1.00 40.14           O  
ATOM    688  N   GLN A  85      29.086  -9.518  56.682  1.00 28.86           N  
ATOM    689  CA  GLN A  85      29.496  -8.639  55.602  1.00 30.97           C  
ATOM    690  C   GLN A  85      28.569  -8.866  54.392  1.00 30.16           C  
ATOM    691  O   GLN A  85      28.131  -7.915  53.819  1.00 31.64           O  
ATOM    692  CB  GLN A  85      30.979  -8.886  55.232  1.00 32.18           C  
ATOM    693  CG  GLN A  85      31.893  -8.104  56.145  1.00 33.50           C  
ATOM    694  CD  GLN A  85      33.250  -8.755  56.435  1.00 39.56           C  
ATOM    695  OE1 GLN A  85      33.890  -8.389  57.413  1.00 44.80           O  
ATOM    696  NE2 GLN A  85      33.673  -9.712  55.627  1.00 42.43           N  
ATOM    697  N   CYS A  86      28.259 -10.125  54.081  1.00 29.57           N  
ATOM    698  CA  CYS A  86      27.327 -10.475  53.004  1.00 26.97           C  
ATOM    699  C   CYS A  86      25.972  -9.850  53.256  1.00 27.42           C  
ATOM    700  O   CYS A  86      25.365  -9.282  52.348  1.00 25.85           O  
ATOM    701  CB  CYS A  86      27.193 -11.979  52.911  1.00 26.46           C  
ATOM    702  SG  CYS A  86      26.340 -12.495  51.357  1.00 28.53           S  
ATOM    703  N   HIS A  87      25.487  -9.925  54.503  1.00 26.64           N  
ATOM    704  CA  HIS A  87      24.155  -9.468  54.784  1.00 26.42           C  
ATOM    705  C   HIS A  87      24.160  -7.953  54.666  1.00 27.63           C  
ATOM    706  O   HIS A  87      23.180  -7.380  54.219  1.00 26.77           O  
ATOM    707  CB  HIS A  87      23.658  -9.912  56.166  1.00 25.78           C  
ATOM    708  CG  HIS A  87      23.476 -11.402  56.308  1.00 27.64           C  
ATOM    709  ND1 HIS A  87      22.906 -12.195  55.335  1.00 34.94           N  
ATOM    710  CD2 HIS A  87      23.793 -12.239  57.327  1.00 32.96           C  
ATOM    711  CE1 HIS A  87      22.884 -13.455  55.740  1.00 34.37           C  
ATOM    712  NE2 HIS A  87      23.427 -13.510  56.945  1.00 35.06           N  
ATOM    713  N   VAL A  88      25.267  -7.295  55.057  1.00 26.93           N  
ATOM    714  CA  VAL A  88      25.349  -5.844  54.932  1.00 27.53           C  
ATOM    715  C   VAL A  88      25.248  -5.486  53.406  1.00 29.15           C  
ATOM    716  O   VAL A  88      24.455  -4.574  53.006  1.00 29.25           O  
ATOM    717  CB  VAL A  88      26.667  -5.262  55.492  1.00 27.25           C  
ATOM    718  CG1 VAL A  88      26.778  -3.775  55.103  1.00 28.26           C  
ATOM    719  CG2 VAL A  88      26.731  -5.423  57.043  1.00 28.01           C  
ATOM    720  N   ASP A  89      26.059  -6.179  52.585  1.00 28.40           N  
ATOM    721  CA  ASP A  89      26.043  -5.945  51.108  1.00 27.91           C  
ATOM    722  C   ASP A  89      24.622  -6.204  50.547  1.00 28.05           C  
ATOM    723  O   ASP A  89      24.136  -5.445  49.656  1.00 29.37           O  
ATOM    724  CB  ASP A  89      27.017  -6.899  50.389  1.00 27.84           C  
ATOM    725  CG  ASP A  89      28.498  -6.424  50.484  1.00 32.61           C  
ATOM    726  OD1 ASP A  89      28.788  -5.250  50.875  1.00 32.01           O  
ATOM    727  OD2 ASP A  89      29.354  -7.227  50.114  1.00 33.59           O  
ATOM    728  N   ALA A  90      23.961  -7.257  51.020  1.00 27.67           N  
ATOM    729  CA  ALA A  90      22.598  -7.632  50.513  1.00 28.49           C  
ATOM    730  C   ALA A  90      21.514  -6.600  50.843  1.00 29.03           C  
ATOM    731  O   ALA A  90      20.660  -6.252  49.973  1.00 28.60           O  
ATOM    732  CB  ALA A  90      22.179  -9.003  51.011  1.00 28.98           C  
ATOM    733  N   ILE A  91      21.516  -6.107  52.076  1.00 27.76           N  
ATOM    734  CA  ILE A  91      20.573  -5.094  52.448  1.00 28.35           C  
ATOM    735  C   ILE A  91      20.848  -3.800  51.655  1.00 28.75           C  
ATOM    736  O   ILE A  91      19.910  -3.184  51.122  1.00 28.80           O  
ATOM    737  CB  ILE A  91      20.626  -4.800  53.988  1.00 29.18           C  
ATOM    738  CG1 ILE A  91      20.312  -6.082  54.754  1.00 27.66           C  
ATOM    739  CG2 ILE A  91      19.722  -3.654  54.329  1.00 31.12           C  
ATOM    740  CD1 ILE A  91      18.783  -6.569  54.562  1.00 30.41           C  
ATOM    741  N   VAL A  92      22.107  -3.393  51.575  1.00 28.83           N  
ATOM    742  CA  VAL A  92      22.461  -2.224  50.792  1.00 30.34           C  
ATOM    743  C   VAL A  92      21.941  -2.378  49.346  1.00 30.12           C  
ATOM    744  O   VAL A  92      21.263  -1.464  48.863  1.00 30.42           O  
ATOM    745  CB  VAL A  92      23.993  -1.923  50.811  1.00 30.67           C  
ATOM    746  CG1 VAL A  92      24.364  -0.843  49.797  1.00 31.18           C  
ATOM    747  CG2 VAL A  92      24.404  -1.366  52.217  1.00 30.94           C  
ATOM    748  N   ASP A  93      22.243  -3.521  48.702  1.00 30.22           N  
ATOM    749  CA  ASP A  93      21.779  -3.819  47.304  1.00 31.03           C  
ATOM    750  C   ASP A  93      20.239  -3.829  47.199  1.00 31.06           C  
ATOM    751  O   ASP A  93      19.657  -3.329  46.205  1.00 30.33           O  
ATOM    752  CB  ASP A  93      22.413  -5.113  46.749  1.00 31.46           C  
ATOM    753  CG  ASP A  93      23.817  -4.851  46.159  1.00 38.11           C  
ATOM    754  OD1 ASP A  93      24.413  -5.757  45.511  1.00 42.78           O  
ATOM    755  OD2 ASP A  93      24.284  -3.676  46.281  1.00 40.46           O  
ATOM    756  N   THR A  94      19.572  -4.383  48.211  1.00 30.75           N  
ATOM    757  CA  THR A  94      18.093  -4.431  48.234  1.00 31.56           C  
ATOM    758  C   THR A  94      17.521  -2.992  48.216  1.00 32.00           C  
ATOM    759  O   THR A  94      16.631  -2.659  47.417  1.00 32.55           O  
ATOM    760  CB  THR A  94      17.608  -5.208  49.489  1.00 32.00           C  
ATOM    761  OG1 THR A  94      17.915  -6.578  49.282  1.00 30.46           O  
ATOM    762  CG2 THR A  94      16.073  -5.129  49.709  1.00 33.94           C  
ATOM    763  N   LEU A  95      18.053  -2.139  49.081  1.00 31.97           N  
ATOM    764  CA  LEU A  95      17.665  -0.720  49.115  1.00 31.97           C  
ATOM    765  C   LEU A  95      18.000  -0.018  47.820  1.00 32.42           C  
ATOM    766  O   LEU A  95      17.162   0.640  47.220  1.00 32.29           O  
ATOM    767  CB  LEU A  95      18.352  -0.012  50.280  1.00 30.41           C  
ATOM    768  CG  LEU A  95      17.889  -0.444  51.682  1.00 32.41           C  
ATOM    769  CD1 LEU A  95      18.789   0.114  52.749  1.00 32.61           C  
ATOM    770  CD2 LEU A  95      16.404  -0.046  51.909  1.00 33.25           C  
ATOM    771  N   ASP A  96      19.197  -0.260  47.326  1.00 32.04           N  
ATOM    772  CA  ASP A  96      19.626   0.396  46.082  1.00 33.82           C  
ATOM    773  C   ASP A  96      18.832   0.011  44.823  1.00 34.36           C  
ATOM    774  O   ASP A  96      18.551   0.857  43.984  1.00 33.98           O  
ATOM    775  CB  ASP A  96      21.130   0.184  45.852  1.00 33.53           C  
ATOM    776  CG  ASP A  96      21.732   1.305  45.003  1.00 37.49           C  
ATOM    777  OD1 ASP A  96      21.675   2.498  45.430  1.00 42.01           O  
ATOM    778  OD2 ASP A  96      22.184   0.991  43.903  1.00 38.24           O  
ATOM    779  N   ASP A  97      18.512  -1.274  44.682  1.00 34.24           N  
ATOM    780  CA  ASP A  97      17.697  -1.791  43.586  1.00 35.35           C  
ATOM    781  C   ASP A  97      16.344  -1.055  43.592  1.00 34.48           C  
ATOM    782  O   ASP A  97      15.774  -0.750  42.535  1.00 32.78           O  
ATOM    783  CB  ASP A  97      17.339  -3.240  43.860  1.00 35.55           C  
ATOM    784  CG  ASP A  97      18.411  -4.240  43.447  1.00 39.28           C  
ATOM    785  OD1 ASP A  97      18.160  -5.445  43.738  1.00 40.50           O  
ATOM    786  OD2 ASP A  97      19.457  -3.871  42.865  1.00 42.51           O  
ATOM    787  N   PHE A  98      15.792  -0.842  44.776  1.00 34.00           N  
ATOM    788  CA  PHE A  98      14.495  -0.161  44.843  1.00 33.28           C  
ATOM    789  C   PHE A  98      14.653   1.331  44.453  1.00 33.74           C  
ATOM    790  O   PHE A  98      13.891   1.822  43.612  1.00 33.28           O  
ATOM    791  CB  PHE A  98      13.806  -0.315  46.199  1.00 34.57           C  
ATOM    792  CG  PHE A  98      12.412   0.263  46.213  1.00 32.44           C  
ATOM    793  CD1 PHE A  98      11.416  -0.308  45.461  1.00 36.18           C  
ATOM    794  CD2 PHE A  98      12.131   1.413  46.951  1.00 35.65           C  
ATOM    795  CE1 PHE A  98      10.121   0.229  45.438  1.00 36.63           C  
ATOM    796  CE2 PHE A  98      10.854   1.961  46.943  1.00 33.01           C  
ATOM    797  CZ  PHE A  98       9.842   1.368  46.184  1.00 34.89           C  
ATOM    798  N   MET A  99      15.670   2.006  44.997  1.00 33.97           N  
ATOM    799  CA  MET A  99      15.964   3.417  44.673  1.00 35.57           C  
ATOM    800  C   MET A  99      16.171   3.539  43.155  1.00 36.34           C  
ATOM    801  O   MET A  99      15.702   4.521  42.526  1.00 35.74           O  
ATOM    802  CB  MET A  99      17.168   3.983  45.447  1.00 36.30           C  
ATOM    803  CG  MET A  99      16.982   4.087  46.989  1.00 39.07           C  
ATOM    804  SD  MET A  99      15.346   4.764  47.468  1.00 40.93           S  
ATOM    805  CE  MET A  99      15.705   6.512  47.532  1.00 41.84           C  
ATOM    806  N   SER A 100      16.698   2.469  42.547  1.00 36.31           N  
ATOM    807  CA  SER A 100      16.929   2.477  41.083  1.00 37.91           C  
ATOM    808  C   SER A 100      15.711   2.416  40.170  1.00 38.27           C  
ATOM    809  O   SER A 100      15.820   2.714  38.971  1.00 38.44           O  
ATOM    810  CB  SER A 100      17.879   1.362  40.671  1.00 38.22           C  
ATOM    811  OG  SER A 100      19.147   1.698  41.188  1.00 43.44           O  
ATOM    812  N   CYS A 101      14.570   1.988  40.687  1.00 37.65           N  
ATOM    813  CA  CYS A 101      13.384   1.910  39.849  1.00 38.93           C  
ATOM    814  C   CYS A 101      12.839   3.266  39.502  1.00 36.57           C  
ATOM    815  O   CYS A 101      12.087   3.377  38.562  1.00 35.76           O  
ATOM    816  CB  CYS A 101      12.284   1.115  40.547  1.00 40.07           C  
ATOM    817  SG  CYS A 101      12.821  -0.540  40.860  1.00 46.24           S  
ATOM    818  N   PHE A 102      13.153   4.276  40.305  1.00 35.33           N  
ATOM    819  CA  PHE A 102      12.502   5.568  40.101  1.00 35.55           C  
ATOM    820  C   PHE A 102      13.114   6.269  38.900  1.00 36.27           C  
ATOM    821  O   PHE A 102      14.342   6.282  38.766  1.00 36.19           O  
ATOM    822  CB  PHE A 102      12.645   6.440  41.317  1.00 34.68           C  
ATOM    823  CG  PHE A 102      11.888   5.920  42.505  1.00 35.23           C  
ATOM    824  CD1 PHE A 102      12.434   4.940  43.303  1.00 32.46           C  
ATOM    825  CD2 PHE A 102      10.585   6.397  42.783  1.00 34.49           C  
ATOM    826  CE1 PHE A 102      11.686   4.436  44.450  1.00 36.96           C  
ATOM    827  CE2 PHE A 102       9.834   5.923  43.895  1.00 36.85           C  
ATOM    828  CZ  PHE A 102      10.393   4.941  44.731  1.00 35.60           C  
ATOM    829  N   PRO A 103      12.265   6.838  38.036  1.00 37.22           N  
ATOM    830  CA  PRO A 103      12.776   7.548  36.850  1.00 38.06           C  
ATOM    831  C   PRO A 103      13.257   8.952  37.236  1.00 38.48           C  
ATOM    832  O   PRO A 103      12.683   9.957  36.802  1.00 39.21           O  
ATOM    833  CB  PRO A 103      11.550   7.634  35.943  1.00 37.92           C  
ATOM    834  CG  PRO A 103      10.385   7.649  36.914  1.00 37.77           C  
ATOM    835  CD  PRO A 103      10.786   6.842  38.110  1.00 36.90           C  
ATOM    836  N   TRP A 104      14.303   9.009  38.035  1.00 39.45           N  
ATOM    837  CA  TRP A 104      14.867  10.280  38.494  1.00 41.22           C  
ATOM    838  C   TRP A 104      15.112  11.247  37.342  1.00 43.05           C  
ATOM    839  O   TRP A 104      14.786  12.424  37.467  1.00 43.88           O  
ATOM    840  CB  TRP A 104      16.152  10.050  39.259  1.00 39.93           C  
ATOM    841  CG  TRP A 104      15.966   9.112  40.405  1.00 39.80           C  
ATOM    842  CD1 TRP A 104      16.312   7.790  40.441  1.00 38.49           C  
ATOM    843  CD2 TRP A 104      15.394   9.414  41.679  1.00 38.20           C  
ATOM    844  NE1 TRP A 104      15.999   7.258  41.663  1.00 38.40           N  
ATOM    845  CE2 TRP A 104      15.442   8.237  42.445  1.00 37.16           C  
ATOM    846  CE3 TRP A 104      14.847  10.566  42.248  1.00 40.04           C  
ATOM    847  CZ2 TRP A 104      14.958   8.173  43.740  1.00 35.50           C  
ATOM    848  CZ3 TRP A 104      14.358  10.491  43.547  1.00 39.18           C  
ATOM    849  CH2 TRP A 104      14.417   9.300  44.271  1.00 37.54           C  
ATOM    850  N   ALA A 105      15.609  10.729  36.215  1.00 44.86           N  
ATOM    851  CA  ALA A 105      15.984  11.562  35.058  1.00 46.64           C  
ATOM    852  C   ALA A 105      14.807  11.957  34.179  1.00 47.49           C  
ATOM    853  O   ALA A 105      14.929  12.861  33.349  1.00 48.92           O  
ATOM    854  CB  ALA A 105      17.075  10.860  34.198  1.00 46.77           C  
ATOM    855  N   GLU A 106      13.674  11.279  34.333  1.00 47.89           N  
ATOM    856  CA  GLU A 106      12.532  11.496  33.437  1.00 47.80           C  
ATOM    857  C   GLU A 106      12.171  12.971  33.378  1.00 48.00           C  
ATOM    858  O   GLU A 106      11.966  13.601  34.429  1.00 47.23           O  
ATOM    859  CB  GLU A 106      11.306  10.681  33.873  1.00 48.14           C  
ATOM    860  CG  GLU A 106      10.209  10.670  32.838  1.00 47.19           C  
ATOM    861  CD  GLU A 106      10.761  10.327  31.464  1.00 51.27           C  
ATOM    862  OE1 GLU A 106      10.385  11.001  30.498  1.00 52.93           O  
ATOM    863  OE2 GLU A 106      11.594   9.402  31.336  1.00 53.23           O  
ATOM    864  N   LYS A 107      12.121  13.528  32.166  1.00 47.62           N  
ATOM    865  CA  LYS A 107      11.785  14.936  32.048  1.00 48.28           C  
ATOM    866  C   LYS A 107      10.295  15.182  31.790  1.00 48.61           C  
ATOM    867  O   LYS A 107       9.809  16.268  32.106  1.00 48.94           O  
ATOM    868  CB  LYS A 107      12.685  15.687  31.044  1.00 48.53           C  
ATOM    869  CG  LYS A 107      14.195  15.692  31.355  1.00 49.65           C  
ATOM    870  CD  LYS A 107      14.564  16.592  32.520  1.00 51.16           C  
ATOM    871  CE  LYS A 107      15.996  16.332  33.009  1.00 52.07           C  
ATOM    872  NZ  LYS A 107      16.084  16.158  34.510  1.00 52.76           N  
ATOM    873  N   LYS A 108       9.560  14.208  31.239  1.00 48.78           N  
ATOM    874  CA  LYS A 108       8.097  14.396  31.136  1.00 49.30           C  
ATOM    875  C   LYS A 108       7.514  14.051  32.493  1.00 49.13           C  
ATOM    876  O   LYS A 108       7.428  12.888  32.889  1.00 48.87           O  
ATOM    877  CB  LYS A 108       7.398  13.651  29.976  1.00 49.26           C  
ATOM    878  CG  LYS A 108       7.723  12.176  29.826  1.00 51.18           C  
ATOM    879  CD  LYS A 108       8.557  11.902  28.573  1.00 51.44           C  
ATOM    880  CE  LYS A 108       7.685  11.421  27.446  1.00 50.82           C  
ATOM    881  NZ  LYS A 108       8.419  11.480  26.149  1.00 52.09           N  
ATOM    882  N   GLN A 109       7.153  15.093  33.221  1.00 49.23           N  
ATOM    883  CA  GLN A 109       6.891  14.945  34.633  1.00 49.29           C  
ATOM    884  C   GLN A 109       5.521  14.301  34.895  1.00 48.64           C  
ATOM    885  O   GLN A 109       5.305  13.730  35.956  1.00 48.23           O  
ATOM    886  CB  GLN A 109       7.099  16.287  35.346  1.00 49.78           C  
ATOM    887  CG  GLN A 109       5.897  17.230  35.318  1.00 50.75           C  
ATOM    888  CD  GLN A 109       5.273  17.389  36.705  1.00 53.62           C  
ATOM    889  OE1 GLN A 109       5.835  16.914  37.704  1.00 53.39           O  
ATOM    890  NE2 GLN A 109       4.111  18.064  36.775  1.00 53.91           N  
ATOM    891  N   ASP A 110       4.612  14.347  33.924  1.00 47.89           N  
ATOM    892  CA  ASP A 110       3.342  13.656  34.121  1.00 47.62           C  
ATOM    893  C   ASP A 110       3.571  12.144  34.125  1.00 46.72           C  
ATOM    894  O   ASP A 110       3.017  11.433  34.968  1.00 47.05           O  
ATOM    895  CB  ASP A 110       2.256  14.076  33.120  1.00 48.12           C  
ATOM    896  CG  ASP A 110       2.686  13.934  31.661  1.00 49.75           C  
ATOM    897  OD1 ASP A 110       2.219  14.763  30.843  1.00 53.54           O  
ATOM    898  OD2 ASP A 110       3.462  13.015  31.304  1.00 51.99           O  
ATOM    899  N   VAL A 111       4.391  11.662  33.192  1.00 45.16           N  
ATOM    900  CA  VAL A 111       4.838  10.259  33.211  1.00 44.35           C  
ATOM    901  C   VAL A 111       5.757   9.947  34.428  1.00 42.86           C  
ATOM    902  O   VAL A 111       5.612   8.893  35.047  1.00 43.50           O  
ATOM    903  CB  VAL A 111       5.423   9.820  31.818  1.00 44.26           C  
ATOM    904  CG1 VAL A 111       6.330   8.591  31.920  1.00 44.80           C  
ATOM    905  CG2 VAL A 111       4.287   9.562  30.848  1.00 44.78           C  
ATOM    906  N   LYS A 112       6.658  10.871  34.787  1.00 41.40           N  
ATOM    907  CA  LYS A 112       7.497  10.777  36.007  1.00 38.91           C  
ATOM    908  C   LYS A 112       6.684  10.590  37.293  1.00 37.81           C  
ATOM    909  O   LYS A 112       6.940   9.680  38.093  1.00 35.75           O  
ATOM    910  CB  LYS A 112       8.348  12.051  36.201  1.00 39.09           C  
ATOM    911  CG  LYS A 112       9.026  12.166  37.589  1.00 39.16           C  
ATOM    912  CD  LYS A 112      10.500  12.052  37.493  1.00 40.04           C  
ATOM    913  CE  LYS A 112      11.220  13.418  37.371  1.00 40.64           C  
ATOM    914  NZ  LYS A 112      12.027  13.843  38.565  1.00 33.93           N  
ATOM    915  N   GLU A 113       5.731  11.500  37.478  1.00 36.33           N  
ATOM    916  CA  GLU A 113       4.915  11.564  38.663  1.00 35.94           C  
ATOM    917  C   GLU A 113       4.052  10.317  38.794  1.00 34.43           C  
ATOM    918  O   GLU A 113       3.963   9.776  39.879  1.00 34.23           O  
ATOM    919  CB  GLU A 113       4.061  12.839  38.664  1.00 37.19           C  
ATOM    920  CG  GLU A 113       4.099  13.544  39.993  1.00 38.95           C  
ATOM    921  CD  GLU A 113       3.308  14.823  39.993  1.00 42.48           C  
ATOM    922  OE1 GLU A 113       2.066  14.795  39.753  1.00 44.20           O  
ATOM    923  OE2 GLU A 113       3.945  15.862  40.263  1.00 44.81           O  
ATOM    924  N   GLN A 114       3.442   9.849  37.707  1.00 33.94           N  
ATOM    925  CA  GLN A 114       2.688   8.583  37.725  1.00 33.29           C  
ATOM    926  C   GLN A 114       3.582   7.403  38.192  1.00 33.49           C  
ATOM    927  O   GLN A 114       3.174   6.594  39.046  1.00 32.52           O  
ATOM    928  CB  GLN A 114       2.087   8.298  36.349  1.00 34.73           C  
ATOM    929  CG  GLN A 114       1.229   6.998  36.222  1.00 35.37           C  
ATOM    930  CD  GLN A 114       0.000   7.039  37.196  1.00 36.33           C  
ATOM    931  OE1 GLN A 114      -0.457   8.109  37.626  1.00 38.83           O  
ATOM    932  NE2 GLN A 114      -0.564   5.855  37.571  1.00 38.74           N  
ATOM    933  N   MET A 115       4.790   7.310  37.625  1.00 32.15           N  
ATOM    934  CA  MET A 115       5.704   6.223  37.934  1.00 34.75           C  
ATOM    935  C   MET A 115       6.058   6.222  39.398  1.00 31.28           C  
ATOM    936  O   MET A 115       5.946   5.196  40.063  1.00 31.90           O  
ATOM    937  CB  MET A 115       6.993   6.355  37.135  1.00 34.36           C  
ATOM    938  CG  MET A 115       7.000   5.652  35.759  1.00 40.09           C  
ATOM    939  SD  MET A 115       8.519   4.630  35.780  1.00 45.60           S  
ATOM    940  CE  MET A 115       8.031   3.288  36.911  1.00 46.00           C  
ATOM    941  N   PHE A 116       6.544   7.363  39.885  1.00 29.63           N  
ATOM    942  CA  PHE A 116       6.826   7.576  41.315  1.00 28.56           C  
ATOM    943  C   PHE A 116       5.642   7.103  42.178  1.00 29.13           C  
ATOM    944  O   PHE A 116       5.801   6.351  43.154  1.00 28.69           O  
ATOM    945  CB  PHE A 116       7.060   9.061  41.558  1.00 28.27           C  
ATOM    946  CG  PHE A 116       8.516   9.442  41.548  1.00 28.87           C  
ATOM    947  CD1 PHE A 116       9.265   9.389  40.362  1.00 31.37           C  
ATOM    948  CD2 PHE A 116       9.145   9.831  42.712  1.00 27.42           C  
ATOM    949  CE1 PHE A 116      10.632   9.745  40.363  1.00 30.09           C  
ATOM    950  CE2 PHE A 116      10.546  10.177  42.725  1.00 30.09           C  
ATOM    951  CZ  PHE A 116      11.254  10.135  41.544  1.00 29.47           C  
ATOM    952  N   ASN A 117       4.465   7.558  41.815  1.00 28.16           N  
ATOM    953  CA  ASN A 117       3.304   7.228  42.617  1.00 29.46           C  
ATOM    954  C   ASN A 117       2.960   5.724  42.627  1.00 29.99           C  
ATOM    955  O   ASN A 117       2.726   5.158  43.711  1.00 30.41           O  
ATOM    956  CB  ASN A 117       2.120   8.056  42.208  1.00 28.45           C  
ATOM    957  CG  ASN A 117       2.259   9.522  42.602  1.00 27.90           C  
ATOM    958  OD1 ASN A 117       2.850   9.874  43.629  1.00 28.07           O  
ATOM    959  ND2 ASN A 117       1.648  10.388  41.799  1.00 25.76           N  
ATOM    960  N   GLU A 118       2.955   5.082  41.449  1.00 28.85           N  
ATOM    961  CA  GLU A 118       2.797   3.631  41.388  1.00 28.68           C  
ATOM    962  C   GLU A 118       3.828   2.935  42.291  1.00 28.79           C  
ATOM    963  O   GLU A 118       3.469   2.117  43.158  1.00 28.38           O  
ATOM    964  CB  GLU A 118       2.898   3.150  39.933  1.00 29.15           C  
ATOM    965  CG  GLU A 118       1.736   3.658  39.072  1.00 30.67           C  
ATOM    966  CD  GLU A 118       1.808   3.219  37.613  1.00 31.58           C  
ATOM    967  OE1 GLU A 118       2.760   2.512  37.210  1.00 40.34           O  
ATOM    968  OE2 GLU A 118       0.907   3.609  36.867  1.00 33.99           O  
ATOM    969  N   LEU A 119       5.094   3.285  42.133  1.00 26.65           N  
ATOM    970  CA  LEU A 119       6.122   2.638  42.905  1.00 29.20           C  
ATOM    971  C   LEU A 119       5.896   2.774  44.385  1.00 29.15           C  
ATOM    972  O   LEU A 119       6.144   1.821  45.143  1.00 29.75           O  
ATOM    973  CB  LEU A 119       7.521   3.207  42.596  1.00 28.68           C  
ATOM    974  CG  LEU A 119       8.046   2.837  41.211  1.00 32.50           C  
ATOM    975  CD1 LEU A 119       9.202   3.788  40.912  1.00 35.17           C  
ATOM    976  CD2 LEU A 119       8.509   1.377  41.237  1.00 35.42           C  
ATOM    977  N   LEU A 120       5.488   3.979  44.792  1.00 29.91           N  
ATOM    978  CA  LEU A 120       5.391   4.323  46.220  1.00 29.39           C  
ATOM    979  C   LEU A 120       4.163   3.677  46.828  1.00 29.15           C  
ATOM    980  O   LEU A 120       4.201   3.270  47.994  1.00 29.50           O  
ATOM    981  CB  LEU A 120       5.352   5.826  46.412  1.00 29.41           C  
ATOM    982  CG  LEU A 120       6.713   6.489  46.138  1.00 30.26           C  
ATOM    983  CD1 LEU A 120       6.475   7.966  45.932  1.00 35.32           C  
ATOM    984  CD2 LEU A 120       7.843   6.181  47.194  1.00 31.69           C  
ATOM    985  N   THR A 121       3.117   3.527  46.038  1.00 27.97           N  
ATOM    986  CA  THR A 121       1.889   2.888  46.516  1.00 28.56           C  
ATOM    987  C   THR A 121       1.888   1.349  46.411  1.00 29.10           C  
ATOM    988  O   THR A 121       1.516   0.669  47.363  1.00 29.03           O  
ATOM    989  CB  THR A 121       0.618   3.484  45.810  1.00 29.73           C  
ATOM    990  OG1 THR A 121       0.541   4.892  46.077  1.00 31.85           O  
ATOM    991  CG2 THR A 121      -0.673   2.838  46.323  1.00 27.22           C  
ATOM    992  N   TYR A 122       2.312   0.810  45.264  1.00 29.01           N  
ATOM    993  CA  TYR A 122       2.157  -0.613  44.943  1.00 29.00           C  
ATOM    994  C   TYR A 122       3.340  -1.453  45.416  1.00 31.21           C  
ATOM    995  O   TYR A 122       3.136  -2.650  45.707  1.00 33.24           O  
ATOM    996  CB  TYR A 122       1.905  -0.840  43.438  1.00 28.59           C  
ATOM    997  CG  TYR A 122       0.587  -0.253  42.877  1.00 27.23           C  
ATOM    998  CD1 TYR A 122      -0.662  -0.668  43.338  1.00 25.65           C  
ATOM    999  CD2 TYR A 122       0.607   0.700  41.867  1.00 26.39           C  
ATOM   1000  CE1 TYR A 122      -1.838  -0.128  42.820  1.00 25.17           C  
ATOM   1001  CE2 TYR A 122      -0.541   1.227  41.342  1.00 23.43           C  
ATOM   1002  CZ  TYR A 122      -1.752   0.835  41.833  1.00 25.16           C  
ATOM   1003  OH  TYR A 122      -2.873   1.397  41.286  1.00 29.87           O  
ATOM   1004  N   ASN A 123       4.538  -0.832  45.502  1.00 29.07           N  
ATOM   1005  CA  ASN A 123       5.799  -1.527  45.681  1.00 31.36           C  
ATOM   1006  C   ASN A 123       6.445  -1.258  47.012  1.00 31.37           C  
ATOM   1007  O   ASN A 123       6.856  -2.201  47.713  1.00 33.10           O  
ATOM   1008  CB  ASN A 123       6.845  -1.068  44.656  1.00 31.34           C  
ATOM   1009  CG  ASN A 123       6.651  -1.685  43.311  1.00 33.91           C  
ATOM   1010  OD1 ASN A 123       5.666  -1.446  42.633  1.00 32.53           O  
ATOM   1011  ND2 ASN A 123       7.637  -2.504  42.898  1.00 41.92           N  
ATOM   1012  N   ALA A 124       6.607   0.023  47.334  1.00 30.16           N  
ATOM   1013  CA  ALA A 124       7.295   0.422  48.563  1.00 31.43           C  
ATOM   1014  C   ALA A 124       6.807  -0.264  49.851  1.00 31.20           C  
ATOM   1015  O   ALA A 124       7.641  -0.640  50.707  1.00 31.47           O  
ATOM   1016  CB  ALA A 124       7.267   1.958  48.737  1.00 31.03           C  
ATOM   1017  N   PRO A 125       5.474  -0.305  50.060  1.00 29.80           N  
ATOM   1018  CA  PRO A 125       5.007  -0.880  51.311  1.00 30.79           C  
ATOM   1019  C   PRO A 125       5.409  -2.339  51.497  1.00 31.41           C  
ATOM   1020  O   PRO A 125       5.593  -2.724  52.654  1.00 32.18           O  
ATOM   1021  CB  PRO A 125       3.455  -0.841  51.160  1.00 29.20           C  
ATOM   1022  CG  PRO A 125       3.229   0.351  50.269  1.00 28.50           C  
ATOM   1023  CD  PRO A 125       4.328   0.142  49.233  1.00 29.76           C  
ATOM   1024  N   HIS A 126       5.502  -3.108  50.399  1.00 31.66           N  
ATOM   1025  CA  HIS A 126       5.979  -4.513  50.423  1.00 33.62           C  
ATOM   1026  C   HIS A 126       7.400  -4.553  50.992  1.00 32.13           C  
ATOM   1027  O   HIS A 126       7.707  -5.376  51.881  1.00 30.58           O  
ATOM   1028  CB  HIS A 126       6.022  -5.221  49.032  1.00 34.94           C  
ATOM   1029  CG  HIS A 126       4.690  -5.485  48.400  1.00 40.15           C  
ATOM   1030  ND1 HIS A 126       3.496  -5.391  49.084  1.00 45.25           N  
ATOM   1031  CD2 HIS A 126       4.366  -5.841  47.132  1.00 42.59           C  
ATOM   1032  CE1 HIS A 126       2.496  -5.681  48.272  1.00 43.95           C  
ATOM   1033  NE2 HIS A 126       2.995  -5.949  47.080  1.00 45.00           N  
ATOM   1034  N   LEU A 127       8.247  -3.661  50.465  1.00 32.30           N  
ATOM   1035  CA  LEU A 127       9.632  -3.542  50.896  1.00 31.27           C  
ATOM   1036  C   LEU A 127       9.773  -3.086  52.356  1.00 30.64           C  
ATOM   1037  O   LEU A 127      10.625  -3.613  53.099  1.00 30.97           O  
ATOM   1038  CB  LEU A 127      10.448  -2.605  49.974  1.00 31.03           C  
ATOM   1039  CG  LEU A 127      11.904  -2.351  50.341  1.00 30.55           C  
ATOM   1040  CD1 LEU A 127      12.724  -3.600  50.209  1.00 33.11           C  
ATOM   1041  CD2 LEU A 127      12.540  -1.245  49.492  1.00 33.31           C  
ATOM   1042  N   MET A 128       9.001  -2.085  52.761  1.00 30.50           N  
ATOM   1043  CA  MET A 128       8.965  -1.723  54.141  1.00 30.30           C  
ATOM   1044  C   MET A 128       8.602  -2.935  55.000  1.00 30.18           C  
ATOM   1045  O   MET A 128       9.231  -3.181  56.018  1.00 29.14           O  
ATOM   1046  CB  MET A 128       7.992  -0.586  54.418  1.00 30.14           C  
ATOM   1047  CG  MET A 128       8.269   0.759  53.690  1.00 31.43           C  
ATOM   1048  SD  MET A 128       9.939   1.378  53.798  1.00 36.88           S  
ATOM   1049  CE  MET A 128      10.965   0.514  52.634  1.00 37.02           C  
ATOM   1050  N   GLN A 129       7.565  -3.661  54.620  1.00 29.90           N  
ATOM   1051  CA  GLN A 129       7.156  -4.802  55.404  1.00 31.63           C  
ATOM   1052  C   GLN A 129       8.331  -5.806  55.541  1.00 31.12           C  
ATOM   1053  O   GLN A 129       8.597  -6.306  56.639  1.00 31.06           O  
ATOM   1054  CB  GLN A 129       5.942  -5.457  54.743  1.00 31.69           C  
ATOM   1055  CG  GLN A 129       5.307  -6.592  55.551  1.00 37.72           C  
ATOM   1056  CD  GLN A 129       5.158  -6.219  57.023  1.00 45.78           C  
ATOM   1057  OE1 GLN A 129       4.074  -5.864  57.474  1.00 48.15           O  
ATOM   1058  NE2 GLN A 129       6.275  -6.252  57.771  1.00 48.95           N  
ATOM   1059  N   ASP A 130       9.008  -6.099  54.423  1.00 30.60           N  
ATOM   1060  CA  ASP A 130      10.130  -7.039  54.393  1.00 30.08           C  
ATOM   1061  C   ASP A 130      11.270  -6.546  55.280  1.00 29.46           C  
ATOM   1062  O   ASP A 130      11.831  -7.329  56.022  1.00 29.75           O  
ATOM   1063  CB  ASP A 130      10.625  -7.332  52.940  1.00 30.07           C  
ATOM   1064  CG  ASP A 130       9.713  -8.264  52.173  1.00 30.44           C  
ATOM   1065  OD1 ASP A 130       8.756  -8.791  52.760  1.00 31.76           O  
ATOM   1066  OD2 ASP A 130       9.904  -8.470  50.941  1.00 34.66           O  
ATOM   1067  N   LEU A 131      11.569  -5.250  55.257  1.00 30.55           N  
ATOM   1068  CA  LEU A 131      12.682  -4.698  56.036  1.00 29.54           C  
ATOM   1069  C   LEU A 131      12.373  -4.766  57.530  1.00 30.04           C  
ATOM   1070  O   LEU A 131      13.261  -5.005  58.333  1.00 29.07           O  
ATOM   1071  CB  LEU A 131      12.929  -3.240  55.646  1.00 30.19           C  
ATOM   1072  CG  LEU A 131      13.667  -2.973  54.323  1.00 33.35           C  
ATOM   1073  CD1 LEU A 131      13.478  -1.422  54.099  1.00 31.92           C  
ATOM   1074  CD2 LEU A 131      15.116  -3.308  54.508  1.00 30.18           C  
ATOM   1075  N   ASP A 132      11.098  -4.528  57.878  1.00 29.86           N  
ATOM   1076  CA  ASP A 132      10.624  -4.466  59.267  1.00 30.13           C  
ATOM   1077  C   ASP A 132      10.692  -5.913  59.803  1.00 30.80           C  
ATOM   1078  O   ASP A 132      11.134  -6.160  60.925  1.00 30.82           O  
ATOM   1079  CB  ASP A 132       9.161  -3.918  59.271  1.00 29.83           C  
ATOM   1080  CG  ASP A 132       8.611  -3.629  60.665  1.00 34.75           C  
ATOM   1081  OD1 ASP A 132       7.469  -3.147  60.741  1.00 35.00           O  
ATOM   1082  OD2 ASP A 132       9.273  -3.899  61.689  1.00 42.37           O  
ATOM   1083  N   THR A 133      10.236  -6.860  58.997  1.00 29.11           N  
ATOM   1084  CA  THR A 133      10.253  -8.260  59.428  1.00 30.16           C  
ATOM   1085  C   THR A 133      11.729  -8.692  59.606  1.00 30.50           C  
ATOM   1086  O   THR A 133      12.087  -9.378  60.594  1.00 29.79           O  
ATOM   1087  CB  THR A 133       9.586  -9.127  58.374  1.00 29.98           C  
ATOM   1088  OG1 THR A 133       8.195  -8.716  58.304  1.00 30.46           O  
ATOM   1089  CG2 THR A 133       9.687 -10.636  58.780  1.00 31.10           C  
ATOM   1090  N   TYR A 134      12.551  -8.278  58.649  1.00 29.38           N  
ATOM   1091  CA  TYR A 134      13.994  -8.528  58.676  1.00 29.97           C  
ATOM   1092  C   TYR A 134      14.637  -8.006  59.972  1.00 28.92           C  
ATOM   1093  O   TYR A 134      15.409  -8.715  60.637  1.00 29.22           O  
ATOM   1094  CB  TYR A 134      14.682  -7.884  57.480  1.00 31.03           C  
ATOM   1095  CG  TYR A 134      16.133  -8.257  57.382  1.00 31.61           C  
ATOM   1096  CD1 TYR A 134      16.486  -9.446  56.749  1.00 31.98           C  
ATOM   1097  CD2 TYR A 134      17.150  -7.467  57.961  1.00 32.03           C  
ATOM   1098  CE1 TYR A 134      17.818  -9.817  56.624  1.00 33.54           C  
ATOM   1099  CE2 TYR A 134      18.504  -7.848  57.858  1.00 30.60           C  
ATOM   1100  CZ  TYR A 134      18.796  -9.060  57.206  1.00 33.92           C  
ATOM   1101  OH  TYR A 134      20.073  -9.532  57.031  1.00 34.69           O  
ATOM   1102  N   LEU A 135      14.353  -6.759  60.296  1.00 27.60           N  
ATOM   1103  CA  LEU A 135      14.872  -6.150  61.539  1.00 27.81           C  
ATOM   1104  C   LEU A 135      14.354  -6.828  62.822  1.00 27.56           C  
ATOM   1105  O   LEU A 135      15.104  -7.022  63.797  1.00 27.20           O  
ATOM   1106  CB  LEU A 135      14.494  -4.685  61.594  1.00 26.74           C  
ATOM   1107  CG  LEU A 135      14.988  -3.829  62.781  1.00 27.20           C  
ATOM   1108  CD1 LEU A 135      16.482  -3.759  62.766  1.00 24.75           C  
ATOM   1109  CD2 LEU A 135      14.356  -2.417  62.698  1.00 27.59           C  
ATOM   1110  N   GLY A 136      13.069  -7.131  62.849  1.00 26.43           N  
ATOM   1111  CA  GLY A 136      12.494  -7.782  64.011  1.00 27.43           C  
ATOM   1112  C   GLY A 136      12.707  -6.870  65.214  1.00 27.46           C  
ATOM   1113  O   GLY A 136      12.664  -5.646  65.076  1.00 28.31           O  
ATOM   1114  N   GLY A 137      12.933  -7.445  66.386  1.00 26.68           N  
ATOM   1115  CA  GLY A 137      13.177  -6.614  67.576  1.00 27.39           C  
ATOM   1116  C   GLY A 137      14.627  -6.153  67.788  1.00 27.24           C  
ATOM   1117  O   GLY A 137      14.939  -5.665  68.860  1.00 27.09           O  
ATOM   1118  N   ARG A 138      15.522  -6.322  66.801  1.00 26.58           N  
ATOM   1119  CA  ARG A 138      16.953  -6.022  67.014  1.00 27.75           C  
ATOM   1120  C   ARG A 138      17.241  -4.498  66.941  1.00 28.62           C  
ATOM   1121  O   ARG A 138      16.435  -3.768  66.414  1.00 28.17           O  
ATOM   1122  CB  ARG A 138      17.834  -6.753  65.982  1.00 27.64           C  
ATOM   1123  CG  ARG A 138      17.780  -8.268  66.087  1.00 28.91           C  
ATOM   1124  CD  ARG A 138      18.782  -8.882  65.104  1.00 33.57           C  
ATOM   1125  NE  ARG A 138      18.763  -8.231  63.784  1.00 34.18           N  
ATOM   1126  CZ  ARG A 138      17.939  -8.605  62.829  1.00 35.30           C  
ATOM   1127  NH1 ARG A 138      17.161  -9.651  63.079  1.00 35.01           N  
ATOM   1128  NH2 ARG A 138      17.909  -8.007  61.641  1.00 29.92           N  
ATOM   1129  N   GLU A 139      18.344  -4.020  67.521  1.00 29.06           N  
ATOM   1130  CA  GLU A 139      18.655  -2.566  67.458  1.00 31.23           C  
ATOM   1131  C   GLU A 139      19.107  -2.111  66.080  1.00 30.01           C  
ATOM   1132  O   GLU A 139      18.797  -0.987  65.661  1.00 31.64           O  
ATOM   1133  CB  GLU A 139      19.768  -2.173  68.403  1.00 31.07           C  
ATOM   1134  CG  GLU A 139      19.420  -2.353  69.813  1.00 38.62           C  
ATOM   1135  CD  GLU A 139      20.317  -1.521  70.679  1.00 44.61           C  
ATOM   1136  OE1 GLU A 139      19.839  -1.160  71.788  1.00 48.16           O  
ATOM   1137  OE2 GLU A 139      21.462  -1.230  70.235  1.00 42.13           O  
ATOM   1138  N   TRP A 140      19.889  -2.948  65.395  1.00 30.53           N  
ATOM   1139  CA  TRP A 140      20.479  -2.591  64.090  1.00 28.80           C  
ATOM   1140  C   TRP A 140      20.156  -3.695  63.102  1.00 29.28           C  
ATOM   1141  O   TRP A 140      19.806  -4.801  63.517  1.00 28.62           O  
ATOM   1142  CB  TRP A 140      22.018  -2.360  64.173  1.00 28.89           C  
ATOM   1143  CG  TRP A 140      22.456  -1.488  65.307  1.00 29.74           C  
ATOM   1144  CD1 TRP A 140      22.946  -1.899  66.545  1.00 34.03           C  
ATOM   1145  CD2 TRP A 140      22.466  -0.059  65.328  1.00 32.01           C  
ATOM   1146  NE1 TRP A 140      23.273  -0.782  67.328  1.00 32.15           N  
ATOM   1147  CE2 TRP A 140      22.960   0.348  66.613  1.00 32.04           C  
ATOM   1148  CE3 TRP A 140      22.084   0.940  64.396  1.00 34.35           C  
ATOM   1149  CZ2 TRP A 140      23.084   1.709  66.977  1.00 33.75           C  
ATOM   1150  CZ3 TRP A 140      22.207   2.326  64.782  1.00 32.76           C  
ATOM   1151  CH2 TRP A 140      22.703   2.675  66.045  1.00 31.21           C  
ATOM   1152  N   LEU A 141      20.255  -3.379  61.794  1.00 29.65           N  
ATOM   1153  CA  LEU A 141      19.923  -4.335  60.735  1.00 29.91           C  
ATOM   1154  C   LEU A 141      20.751  -5.608  60.818  1.00 31.12           C  
ATOM   1155  O   LEU A 141      20.182  -6.695  60.747  1.00 31.69           O  
ATOM   1156  CB  LEU A 141      19.986  -3.699  59.331  1.00 29.95           C  
ATOM   1157  CG  LEU A 141      18.737  -2.815  59.031  1.00 31.87           C  
ATOM   1158  CD1 LEU A 141      19.097  -1.757  57.936  1.00 32.68           C  
ATOM   1159  CD2 LEU A 141      17.401  -3.608  58.744  1.00 30.55           C  
ATOM   1160  N   ILE A 142      22.064  -5.470  60.984  1.00 29.67           N  
ATOM   1161  CA  ILE A 142      22.981  -6.603  60.955  1.00 31.76           C  
ATOM   1162  C   ILE A 142      23.859  -6.572  62.226  1.00 31.49           C  
ATOM   1163  O   ILE A 142      24.458  -5.552  62.581  1.00 32.69           O  
ATOM   1164  CB  ILE A 142      23.897  -6.616  59.690  1.00 31.19           C  
ATOM   1165  CG1 ILE A 142      23.105  -6.858  58.383  1.00 34.02           C  
ATOM   1166  CG2 ILE A 142      24.862  -7.782  59.830  1.00 34.08           C  
ATOM   1167  CD1 ILE A 142      22.787  -5.648  57.603  1.00 33.32           C  
ATOM   1168  N   GLY A 143      23.936  -7.687  62.911  1.00 32.33           N  
ATOM   1169  CA  GLY A 143      24.865  -7.800  64.009  1.00 34.11           C  
ATOM   1170  C   GLY A 143      24.278  -7.077  65.216  1.00 34.40           C  
ATOM   1171  O   GLY A 143      23.063  -6.948  65.350  1.00 34.45           O  
ATOM   1172  N   ASN A 144      25.142  -6.607  66.086  1.00 35.57           N  
ATOM   1173  CA  ASN A 144      24.651  -5.943  67.294  1.00 37.18           C  
ATOM   1174  C   ASN A 144      25.276  -4.559  67.404  1.00 35.76           C  
ATOM   1175  O   ASN A 144      25.264  -3.932  68.445  1.00 34.36           O  
ATOM   1176  CB  ASN A 144      24.886  -6.836  68.516  1.00 38.86           C  
ATOM   1177  CG  ASN A 144      26.336  -7.311  68.610  1.00 43.48           C  
ATOM   1178  OD1 ASN A 144      27.262  -6.590  68.197  1.00 46.38           O  
ATOM   1179  ND2 ASN A 144      26.538  -8.533  69.130  1.00 46.16           N  
ATOM   1180  N   SER A 145      25.824  -4.090  66.290  1.00 34.45           N  
ATOM   1181  CA  SER A 145      26.341  -2.745  66.229  1.00 34.05           C  
ATOM   1182  C   SER A 145      26.032  -2.127  64.863  1.00 34.29           C  
ATOM   1183  O   SER A 145      25.746  -2.873  63.890  1.00 32.16           O  
ATOM   1184  CB  SER A 145      27.831  -2.776  66.495  1.00 35.95           C  
ATOM   1185  OG  SER A 145      28.463  -3.628  65.553  1.00 39.72           O  
ATOM   1186  N   VAL A 146      26.088  -0.782  64.795  1.00 31.90           N  
ATOM   1187  CA  VAL A 146      25.728  -0.052  63.576  1.00 31.20           C  
ATOM   1188  C   VAL A 146      26.639  -0.457  62.425  1.00 30.05           C  
ATOM   1189  O   VAL A 146      27.840  -0.654  62.608  1.00 30.37           O  
ATOM   1190  CB  VAL A 146      25.768   1.510  63.763  1.00 29.11           C  
ATOM   1191  CG1 VAL A 146      27.148   1.978  64.122  1.00 30.88           C  
ATOM   1192  CG2 VAL A 146      25.186   2.257  62.493  1.00 31.88           C  
ATOM   1193  N   THR A 147      26.078  -0.592  61.226  1.00 30.22           N  
ATOM   1194  CA  THR A 147      26.915  -0.784  60.025  1.00 29.44           C  
ATOM   1195  C   THR A 147      26.457   0.208  59.001  1.00 30.12           C  
ATOM   1196  O   THR A 147      25.436   0.865  59.178  1.00 30.97           O  
ATOM   1197  CB  THR A 147      26.733  -2.216  59.379  1.00 29.51           C  
ATOM   1198  OG1 THR A 147      25.384  -2.364  58.925  1.00 27.35           O  
ATOM   1199  CG2 THR A 147      27.044  -3.299  60.402  1.00 29.47           C  
ATOM   1200  N   TRP A 148      27.172   0.281  57.877  1.00 29.57           N  
ATOM   1201  CA  TRP A 148      26.766   1.184  56.834  1.00 31.59           C  
ATOM   1202  C   TRP A 148      25.433   0.821  56.149  1.00 31.05           C  
ATOM   1203  O   TRP A 148      24.853   1.674  55.513  1.00 33.23           O  
ATOM   1204  CB  TRP A 148      27.908   1.483  55.838  1.00 30.43           C  
ATOM   1205  CG  TRP A 148      28.317   0.352  54.972  1.00 32.10           C  
ATOM   1206  CD1 TRP A 148      29.004  -0.792  55.329  1.00 32.72           C  
ATOM   1207  CD2 TRP A 148      28.083   0.263  53.559  1.00 33.20           C  
ATOM   1208  NE1 TRP A 148      29.199  -1.580  54.209  1.00 34.38           N  
ATOM   1209  CE2 TRP A 148      28.633  -0.957  53.118  1.00 32.82           C  
ATOM   1210  CE3 TRP A 148      27.457   1.114  52.626  1.00 35.02           C  
ATOM   1211  CZ2 TRP A 148      28.592  -1.356  51.779  1.00 36.04           C  
ATOM   1212  CZ3 TRP A 148      27.398   0.688  51.273  1.00 33.38           C  
ATOM   1213  CH2 TRP A 148      27.953  -0.522  50.884  1.00 33.46           C  
ATOM   1214  N   ALA A 149      24.930  -0.397  56.320  1.00 29.79           N  
ATOM   1215  CA  ALA A 149      23.572  -0.702  55.881  1.00 30.42           C  
ATOM   1216  C   ALA A 149      22.548   0.161  56.632  1.00 30.40           C  
ATOM   1217  O   ALA A 149      21.508   0.567  56.059  1.00 30.99           O  
ATOM   1218  CB  ALA A 149      23.265  -2.181  56.066  1.00 29.71           C  
ATOM   1219  N   ASP A 150      22.817   0.394  57.935  1.00 31.08           N  
ATOM   1220  CA  ASP A 150      21.945   1.230  58.757  1.00 30.89           C  
ATOM   1221  C   ASP A 150      21.984   2.647  58.222  1.00 30.72           C  
ATOM   1222  O   ASP A 150      20.947   3.286  58.174  1.00 31.71           O  
ATOM   1223  CB  ASP A 150      22.347   1.198  60.239  1.00 30.21           C  
ATOM   1224  CG  ASP A 150      22.262  -0.186  60.817  1.00 30.93           C  
ATOM   1225  OD1 ASP A 150      23.323  -0.744  61.162  1.00 34.91           O  
ATOM   1226  OD2 ASP A 150      21.154  -0.738  60.862  1.00 31.88           O  
ATOM   1227  N   PHE A 151      23.171   3.136  57.832  1.00 29.94           N  
ATOM   1228  CA  PHE A 151      23.277   4.490  57.319  1.00 30.62           C  
ATOM   1229  C   PHE A 151      22.528   4.555  55.988  1.00 29.77           C  
ATOM   1230  O   PHE A 151      21.851   5.557  55.682  1.00 28.81           O  
ATOM   1231  CB  PHE A 151      24.734   4.844  56.945  1.00 30.22           C  
ATOM   1232  CG  PHE A 151      25.654   5.057  58.105  1.00 31.50           C  
ATOM   1233  CD1 PHE A 151      25.203   5.066  59.420  1.00 29.97           C  
ATOM   1234  CD2 PHE A 151      27.023   5.299  57.866  1.00 34.04           C  
ATOM   1235  CE1 PHE A 151      26.111   5.292  60.482  1.00 33.39           C  
ATOM   1236  CE2 PHE A 151      27.905   5.490  58.914  1.00 33.15           C  
ATOM   1237  CZ  PHE A 151      27.460   5.489  60.195  1.00 30.43           C  
ATOM   1238  N   TYR A 152      22.665   3.509  55.173  1.00 28.52           N  
ATOM   1239  CA  TYR A 152      21.989   3.557  53.862  1.00 30.34           C  
ATOM   1240  C   TYR A 152      20.481   3.492  53.978  1.00 30.24           C  
ATOM   1241  O   TYR A 152      19.775   4.188  53.224  1.00 30.89           O  
ATOM   1242  CB  TYR A 152      22.474   2.449  52.924  1.00 30.41           C  
ATOM   1243  CG  TYR A 152      22.341   2.827  51.458  1.00 33.74           C  
ATOM   1244  CD1 TYR A 152      22.844   4.048  50.983  1.00 33.33           C  
ATOM   1245  CD2 TYR A 152      21.739   1.975  50.551  1.00 29.73           C  
ATOM   1246  CE1 TYR A 152      22.760   4.397  49.578  1.00 33.98           C  
ATOM   1247  CE2 TYR A 152      21.689   2.305  49.165  1.00 28.88           C  
ATOM   1248  CZ  TYR A 152      22.151   3.536  48.704  1.00 31.06           C  
ATOM   1249  OH  TYR A 152      22.073   3.900  47.332  1.00 34.38           O  
ATOM   1250  N   TRP A 153      19.965   2.675  54.927  1.00 29.58           N  
ATOM   1251  CA  TRP A 153      18.542   2.758  55.298  1.00 29.41           C  
ATOM   1252  C   TRP A 153      18.104   4.211  55.623  1.00 30.06           C  
ATOM   1253  O   TRP A 153      17.124   4.702  55.108  1.00 31.26           O  
ATOM   1254  CB  TRP A 153      18.199   1.805  56.501  1.00 29.85           C  
ATOM   1255  CG  TRP A 153      16.840   2.130  57.045  1.00 29.61           C  
ATOM   1256  CD1 TRP A 153      16.559   2.514  58.317  1.00 33.66           C  
ATOM   1257  CD2 TRP A 153      15.579   2.110  56.338  1.00 31.23           C  
ATOM   1258  NE1 TRP A 153      15.172   2.741  58.464  1.00 34.17           N  
ATOM   1259  CE2 TRP A 153      14.559   2.486  57.270  1.00 32.27           C  
ATOM   1260  CE3 TRP A 153      15.205   1.837  55.011  1.00 31.67           C  
ATOM   1261  CZ2 TRP A 153      13.216   2.621  56.908  1.00 31.60           C  
ATOM   1262  CZ3 TRP A 153      13.807   1.935  54.654  1.00 33.65           C  
ATOM   1263  CH2 TRP A 153      12.854   2.314  55.617  1.00 30.77           C  
ATOM   1264  N   GLU A 154      18.816   4.900  56.518  1.00 30.61           N  
ATOM   1265  CA  GLU A 154      18.387   6.236  56.918  1.00 30.36           C  
ATOM   1266  C   GLU A 154      18.417   7.183  55.692  1.00 30.46           C  
ATOM   1267  O   GLU A 154      17.510   8.002  55.496  1.00 29.78           O  
ATOM   1268  CB  GLU A 154      19.280   6.737  58.062  1.00 29.72           C  
ATOM   1269  CG  GLU A 154      18.878   7.967  58.813  1.00 31.46           C  
ATOM   1270  CD  GLU A 154      19.186   9.228  58.058  1.00 34.90           C  
ATOM   1271  OE1 GLU A 154      18.592  10.254  58.436  1.00 37.74           O  
ATOM   1272  OE2 GLU A 154      20.011   9.203  57.092  1.00 35.75           O  
ATOM   1273  N   ILE A 155      19.462   7.062  54.898  1.00 29.02           N  
ATOM   1274  CA  ILE A 155      19.604   7.910  53.700  1.00 31.04           C  
ATOM   1275  C   ILE A 155      18.488   7.666  52.651  1.00 30.82           C  
ATOM   1276  O   ILE A 155      17.878   8.620  52.109  1.00 30.59           O  
ATOM   1277  CB  ILE A 155      21.015   7.735  53.082  1.00 31.06           C  
ATOM   1278  CG1 ILE A 155      22.076   8.410  53.991  1.00 30.86           C  
ATOM   1279  CG2 ILE A 155      21.072   8.297  51.613  1.00 32.06           C  
ATOM   1280  CD1 ILE A 155      23.523   7.937  53.661  1.00 32.67           C  
ATOM   1281  N   CYS A 156      18.278   6.398  52.297  1.00 31.64           N  
ATOM   1282  CA  CYS A 156      17.281   6.038  51.312  1.00 31.68           C  
ATOM   1283  C   CYS A 156      15.912   6.450  51.839  1.00 31.35           C  
ATOM   1284  O   CYS A 156      15.116   7.077  51.131  1.00 31.15           O  
ATOM   1285  CB  CYS A 156      17.290   4.533  51.045  1.00 32.57           C  
ATOM   1286  SG  CYS A 156      18.708   4.015  50.006  1.00 35.66           S  
ATOM   1287  N   SER A 157      15.642   6.154  53.101  1.00 31.90           N  
ATOM   1288  CA  SER A 157      14.276   6.477  53.612  1.00 30.38           C  
ATOM   1289  C   SER A 157      14.005   7.982  53.674  1.00 30.49           C  
ATOM   1290  O   SER A 157      12.867   8.425  53.439  1.00 30.44           O  
ATOM   1291  CB  SER A 157      13.998   5.789  54.940  1.00 30.44           C  
ATOM   1292  OG  SER A 157      14.961   6.104  55.900  1.00 30.08           O  
ATOM   1293  N   THR A 158      15.022   8.776  54.008  1.00 31.66           N  
ATOM   1294  CA  THR A 158      14.904  10.250  53.973  1.00 30.99           C  
ATOM   1295  C   THR A 158      14.426  10.738  52.611  1.00 30.86           C  
ATOM   1296  O   THR A 158      13.458  11.526  52.507  1.00 31.58           O  
ATOM   1297  CB  THR A 158      16.237  10.928  54.324  1.00 31.19           C  
ATOM   1298  OG1 THR A 158      16.448  10.808  55.738  1.00 33.27           O  
ATOM   1299  CG2 THR A 158      16.215  12.424  54.009  1.00 30.74           C  
ATOM   1300  N   THR A 159      15.025  10.208  51.574  1.00 30.46           N  
ATOM   1301  CA  THR A 159      14.603  10.573  50.207  1.00 31.32           C  
ATOM   1302  C   THR A 159      13.182  10.062  49.908  1.00 28.98           C  
ATOM   1303  O   THR A 159      12.370  10.800  49.331  1.00 29.86           O  
ATOM   1304  CB  THR A 159      15.621  10.145  49.196  1.00 32.61           C  
ATOM   1305  OG1 THR A 159      16.812  10.965  49.390  1.00 39.91           O  
ATOM   1306  CG2 THR A 159      15.104  10.286  47.762  1.00 32.42           C  
ATOM   1307  N   LEU A 160      12.880   8.829  50.298  1.00 28.38           N  
ATOM   1308  CA  LEU A 160      11.520   8.262  50.074  1.00 29.55           C  
ATOM   1309  C   LEU A 160      10.451   9.077  50.783  1.00 28.40           C  
ATOM   1310  O   LEU A 160       9.359   9.346  50.219  1.00 28.11           O  
ATOM   1311  CB  LEU A 160      11.435   6.786  50.537  1.00 30.48           C  
ATOM   1312  CG  LEU A 160      12.158   5.814  49.572  1.00 31.78           C  
ATOM   1313  CD1 LEU A 160      12.171   4.351  50.139  1.00 32.86           C  
ATOM   1314  CD2 LEU A 160      11.591   5.899  48.107  1.00 31.23           C  
ATOM   1315  N   LEU A 161      10.761   9.495  52.007  1.00 28.67           N  
ATOM   1316  CA  LEU A 161       9.793  10.262  52.833  1.00 29.29           C  
ATOM   1317  C   LEU A 161       9.402  11.614  52.233  1.00 30.25           C  
ATOM   1318  O   LEU A 161       8.298  12.157  52.489  1.00 29.68           O  
ATOM   1319  CB  LEU A 161      10.346  10.458  54.270  1.00 30.56           C  
ATOM   1320  CG  LEU A 161      10.231   9.196  55.162  1.00 31.20           C  
ATOM   1321  CD1 LEU A 161      11.057   9.346  56.449  1.00 32.58           C  
ATOM   1322  CD2 LEU A 161       8.763   8.801  55.472  1.00 34.06           C  
ATOM   1323  N   VAL A 162      10.309  12.182  51.450  1.00 29.67           N  
ATOM   1324  CA  VAL A 162      10.010  13.425  50.691  1.00 30.15           C  
ATOM   1325  C   VAL A 162       8.815  13.212  49.794  1.00 30.43           C  
ATOM   1326  O   VAL A 162       7.903  14.050  49.747  1.00 30.69           O  
ATOM   1327  CB  VAL A 162      11.241  13.795  49.770  1.00 29.49           C  
ATOM   1328  CG1 VAL A 162      10.873  14.877  48.714  1.00 31.75           C  
ATOM   1329  CG2 VAL A 162      12.466  14.227  50.624  1.00 27.24           C  
ATOM   1330  N   PHE A 163       8.791  12.059  49.097  1.00 29.92           N  
ATOM   1331  CA  PHE A 163       7.704  11.788  48.128  1.00 29.01           C  
ATOM   1332  C   PHE A 163       6.550  11.068  48.717  1.00 28.77           C  
ATOM   1333  O   PHE A 163       5.421  11.237  48.261  1.00 27.58           O  
ATOM   1334  CB  PHE A 163       8.281  11.022  46.939  1.00 29.05           C  
ATOM   1335  CG  PHE A 163       9.426  11.735  46.296  1.00 30.01           C  
ATOM   1336  CD1 PHE A 163      10.719  11.435  46.638  1.00 31.00           C  
ATOM   1337  CD2 PHE A 163       9.184  12.778  45.394  1.00 31.77           C  
ATOM   1338  CE1 PHE A 163      11.804  12.118  46.083  1.00 32.08           C  
ATOM   1339  CE2 PHE A 163      10.251  13.471  44.810  1.00 32.40           C  
ATOM   1340  CZ  PHE A 163      11.544  13.151  45.158  1.00 32.56           C  
ATOM   1341  N   LYS A 164       6.788  10.246  49.736  1.00 29.18           N  
ATOM   1342  CA  LYS A 164       5.654   9.528  50.396  1.00 30.24           C  
ATOM   1343  C   LYS A 164       5.788   9.711  51.914  1.00 30.08           C  
ATOM   1344  O   LYS A 164       6.429   8.887  52.601  1.00 29.32           O  
ATOM   1345  CB  LYS A 164       5.612   8.033  49.957  1.00 30.07           C  
ATOM   1346  CG  LYS A 164       4.567   7.265  50.691  1.00 28.28           C  
ATOM   1347  CD  LYS A 164       4.459   5.767  50.432  1.00 31.25           C  
ATOM   1348  CE  LYS A 164       2.942   5.383  50.714  1.00 37.41           C  
ATOM   1349  NZ  LYS A 164       2.708   3.909  50.916  1.00 45.08           N  
ATOM   1350  N   PRO A 165       5.294  10.849  52.430  1.00 30.45           N  
ATOM   1351  CA  PRO A 165       5.499  11.179  53.868  1.00 30.82           C  
ATOM   1352  C   PRO A 165       4.971  10.175  54.892  1.00 30.53           C  
ATOM   1353  O   PRO A 165       5.515  10.093  55.982  1.00 30.77           O  
ATOM   1354  CB  PRO A 165       4.760  12.510  54.034  1.00 30.56           C  
ATOM   1355  CG  PRO A 165       4.583  13.030  52.648  1.00 32.45           C  
ATOM   1356  CD  PRO A 165       4.600  11.922  51.696  1.00 30.30           C  
ATOM   1357  N   ASP A 166       3.932   9.426  54.531  1.00 30.08           N  
ATOM   1358  CA  ASP A 166       3.348   8.383  55.341  1.00 31.09           C  
ATOM   1359  C   ASP A 166       4.017   7.005  55.195  1.00 31.42           C  
ATOM   1360  O   ASP A 166       3.500   5.985  55.707  1.00 31.39           O  
ATOM   1361  CB  ASP A 166       1.812   8.280  55.070  1.00 31.00           C  
ATOM   1362  CG  ASP A 166       1.445   7.643  53.675  1.00 35.43           C  
ATOM   1363  OD1 ASP A 166       2.305   7.226  52.874  1.00 37.29           O  
ATOM   1364  OD2 ASP A 166       0.230   7.531  53.358  1.00 40.77           O  
ATOM   1365  N   LEU A 167       5.153   6.975  54.509  1.00 31.25           N  
ATOM   1366  CA  LEU A 167       5.795   5.707  54.176  1.00 32.43           C  
ATOM   1367  C   LEU A 167       5.929   4.786  55.409  1.00 32.25           C  
ATOM   1368  O   LEU A 167       5.728   3.575  55.293  1.00 30.75           O  
ATOM   1369  CB  LEU A 167       7.134   5.987  53.514  1.00 33.01           C  
ATOM   1370  CG  LEU A 167       8.139   4.892  53.229  1.00 33.86           C  
ATOM   1371  CD1 LEU A 167       7.973   4.318  51.851  1.00 34.71           C  
ATOM   1372  CD2 LEU A 167       9.527   5.491  53.397  1.00 32.68           C  
ATOM   1373  N   LEU A 168       6.232   5.371  56.580  1.00 31.33           N  
ATOM   1374  CA  LEU A 168       6.588   4.543  57.748  1.00 31.64           C  
ATOM   1375  C   LEU A 168       5.529   4.538  58.834  1.00 31.87           C  
ATOM   1376  O   LEU A 168       5.762   4.037  59.927  1.00 32.87           O  
ATOM   1377  CB  LEU A 168       7.981   4.900  58.323  1.00 28.99           C  
ATOM   1378  CG  LEU A 168       9.165   4.709  57.365  1.00 29.55           C  
ATOM   1379  CD1 LEU A 168      10.473   5.214  58.091  1.00 24.24           C  
ATOM   1380  CD2 LEU A 168       9.301   3.260  56.810  1.00 28.71           C  
ATOM   1381  N   ASP A 169       4.336   5.039  58.515  1.00 33.20           N  
ATOM   1382  CA  ASP A 169       3.283   5.091  59.512  1.00 34.70           C  
ATOM   1383  C   ASP A 169       2.955   3.767  60.195  1.00 34.64           C  
ATOM   1384  O   ASP A 169       2.679   3.758  61.400  1.00 34.97           O  
ATOM   1385  CB  ASP A 169       2.053   5.813  58.984  1.00 34.84           C  
ATOM   1386  CG  ASP A 169       2.291   7.306  58.919  1.00 36.61           C  
ATOM   1387  OD1 ASP A 169       3.470   7.747  58.995  1.00 38.77           O  
ATOM   1388  OD2 ASP A 169       1.310   8.041  58.788  1.00 41.84           O  
ATOM   1389  N   ASN A 170       3.045   2.664  59.462  1.00 34.50           N  
ATOM   1390  CA  ASN A 170       2.788   1.347  60.047  1.00 34.88           C  
ATOM   1391  C   ASN A 170       4.033   0.618  60.475  1.00 34.02           C  
ATOM   1392  O   ASN A 170       3.966  -0.590  60.725  1.00 34.62           O  
ATOM   1393  CB  ASN A 170       2.075   0.478  59.041  1.00 36.29           C  
ATOM   1394  CG  ASN A 170       0.675   0.958  58.778  1.00 39.43           C  
ATOM   1395  OD1 ASN A 170       0.110   0.709  57.715  1.00 45.52           O  
ATOM   1396  ND2 ASN A 170       0.105   1.653  59.742  1.00 42.78           N  
ATOM   1397  N   HIS A 171       5.158   1.335  60.548  1.00 31.86           N  
ATOM   1398  CA  HIS A 171       6.474   0.724  60.817  1.00 32.08           C  
ATOM   1399  C   HIS A 171       7.282   1.479  61.888  1.00 30.72           C  
ATOM   1400  O   HIS A 171       8.385   1.959  61.616  1.00 31.67           O  
ATOM   1401  CB  HIS A 171       7.287   0.502  59.498  1.00 31.33           C  
ATOM   1402  CG  HIS A 171       6.589  -0.422  58.553  1.00 33.13           C  
ATOM   1403  ND1 HIS A 171       5.964   0.016  57.405  1.00 37.48           N  
ATOM   1404  CD2 HIS A 171       6.315  -1.744  58.647  1.00 31.50           C  
ATOM   1405  CE1 HIS A 171       5.355  -1.003  56.819  1.00 35.07           C  
ATOM   1406  NE2 HIS A 171       5.549  -2.081  57.556  1.00 34.28           N  
ATOM   1407  N   PRO A 172       6.766   1.498  63.125  1.00 30.91           N  
ATOM   1408  CA  PRO A 172       7.473   2.197  64.203  1.00 30.64           C  
ATOM   1409  C   PRO A 172       8.892   1.680  64.417  1.00 30.76           C  
ATOM   1410  O   PRO A 172       9.741   2.478  64.726  1.00 31.54           O  
ATOM   1411  CB  PRO A 172       6.571   1.976  65.450  1.00 32.00           C  
ATOM   1412  CG  PRO A 172       5.595   0.919  65.098  1.00 29.52           C  
ATOM   1413  CD  PRO A 172       5.520   0.848  63.591  1.00 29.93           C  
ATOM   1414  N   ARG A 173       9.169   0.386  64.216  1.00 30.33           N  
ATOM   1415  CA  ARG A 173      10.509  -0.159  64.473  1.00 30.17           C  
ATOM   1416  C   ARG A 173      11.490   0.409  63.462  1.00 30.59           C  
ATOM   1417  O   ARG A 173      12.672   0.590  63.774  1.00 31.94           O  
ATOM   1418  CB  ARG A 173      10.564  -1.701  64.465  1.00 29.87           C  
ATOM   1419  CG  ARG A 173       9.703  -2.399  65.646  1.00 30.56           C  
ATOM   1420  CD  ARG A 173       9.853  -3.936  65.828  1.00 31.34           C  
ATOM   1421  NE  ARG A 173       9.636  -4.723  64.610  1.00 38.52           N  
ATOM   1422  CZ  ARG A 173       9.413  -6.046  64.556  1.00 39.68           C  
ATOM   1423  NH1 ARG A 173       9.294  -6.786  65.688  1.00 37.11           N  
ATOM   1424  NH2 ARG A 173       9.247  -6.639  63.351  1.00 35.11           N  
ATOM   1425  N   LEU A 174      10.988   0.678  62.252  1.00 30.69           N  
ATOM   1426  CA  LEU A 174      11.791   1.328  61.196  1.00 30.14           C  
ATOM   1427  C   LEU A 174      12.090   2.803  61.506  1.00 30.08           C  
ATOM   1428  O   LEU A 174      13.215   3.289  61.244  1.00 30.29           O  
ATOM   1429  CB  LEU A 174      11.152   1.143  59.812  1.00 29.50           C  
ATOM   1430  CG  LEU A 174      11.223  -0.291  59.219  1.00 30.45           C  
ATOM   1431  CD1 LEU A 174      10.720  -0.254  57.762  1.00 27.53           C  
ATOM   1432  CD2 LEU A 174      12.697  -0.907  59.235  1.00 26.65           C  
ATOM   1433  N   VAL A 175      11.109   3.508  62.031  1.00 30.04           N  
ATOM   1434  CA  VAL A 175      11.310   4.899  62.447  1.00 30.17           C  
ATOM   1435  C   VAL A 175      12.350   4.936  63.607  1.00 29.84           C  
ATOM   1436  O   VAL A 175      13.245   5.782  63.611  1.00 29.90           O  
ATOM   1437  CB  VAL A 175       9.949   5.549  62.881  1.00 31.33           C  
ATOM   1438  CG1 VAL A 175      10.156   6.976  63.508  1.00 31.47           C  
ATOM   1439  CG2 VAL A 175       8.950   5.608  61.696  1.00 27.45           C  
ATOM   1440  N   THR A 176      12.240   4.013  64.575  1.00 29.42           N  
ATOM   1441  CA  THR A 176      13.221   3.941  65.693  1.00 29.72           C  
ATOM   1442  C   THR A 176      14.650   3.779  65.167  1.00 29.79           C  
ATOM   1443  O   THR A 176      15.566   4.472  65.583  1.00 30.90           O  
ATOM   1444  CB  THR A 176      12.849   2.767  66.640  1.00 31.30           C  
ATOM   1445  OG1 THR A 176      11.605   3.087  67.243  1.00 28.45           O  
ATOM   1446  CG2 THR A 176      13.897   2.551  67.781  1.00 29.67           C  
ATOM   1447  N   LEU A 177      14.822   2.945  64.155  1.00 29.50           N  
ATOM   1448  CA  LEU A 177      16.127   2.758  63.553  1.00 30.34           C  
ATOM   1449  C   LEU A 177      16.630   4.031  62.861  1.00 30.34           C  
ATOM   1450  O   LEU A 177      17.804   4.382  62.990  1.00 31.35           O  
ATOM   1451  CB  LEU A 177      16.108   1.559  62.592  1.00 28.70           C  
ATOM   1452  CG  LEU A 177      17.389   1.220  61.840  1.00 28.90           C  
ATOM   1453  CD1 LEU A 177      18.556   0.815  62.807  1.00 29.19           C  
ATOM   1454  CD2 LEU A 177      17.119   0.136  60.770  1.00 31.29           C  
ATOM   1455  N   ARG A 178      15.761   4.754  62.182  1.00 30.87           N  
ATOM   1456  CA  ARG A 178      16.213   6.002  61.528  1.00 32.82           C  
ATOM   1457  C   ARG A 178      16.655   6.984  62.612  1.00 33.30           C  
ATOM   1458  O   ARG A 178      17.696   7.651  62.471  1.00 34.23           O  
ATOM   1459  CB  ARG A 178      15.084   6.663  60.734  1.00 32.12           C  
ATOM   1460  CG  ARG A 178      14.821   6.110  59.354  1.00 34.14           C  
ATOM   1461  CD  ARG A 178      13.434   6.745  58.820  1.00 33.22           C  
ATOM   1462  NE  ARG A 178      13.347   8.213  58.923  1.00 34.66           N  
ATOM   1463  CZ  ARG A 178      14.044   9.102  58.212  1.00 34.41           C  
ATOM   1464  NH1 ARG A 178      14.959   8.716  57.330  1.00 35.00           N  
ATOM   1465  NH2 ARG A 178      13.845  10.418  58.414  1.00 32.16           N  
ATOM   1466  N   LYS A 179      15.916   7.014  63.728  1.00 33.42           N  
ATOM   1467  CA  LYS A 179      16.232   7.949  64.791  1.00 33.29           C  
ATOM   1468  C   LYS A 179      17.553   7.549  65.471  1.00 32.94           C  
ATOM   1469  O   LYS A 179      18.364   8.415  65.773  1.00 31.89           O  
ATOM   1470  CB  LYS A 179      15.058   8.076  65.772  1.00 34.08           C  
ATOM   1471  CG  LYS A 179      13.942   9.033  65.293  1.00 32.44           C  
ATOM   1472  CD  LYS A 179      12.863   9.137  66.382  1.00 36.83           C  
ATOM   1473  CE  LYS A 179      11.476   9.384  65.813  1.00 42.87           C  
ATOM   1474  NZ  LYS A 179      10.491   9.809  66.865  1.00 42.51           N  
ATOM   1475  N   LYS A 180      17.786   6.258  65.703  1.00 31.31           N  
ATOM   1476  CA  LYS A 180      19.084   5.843  66.241  1.00 31.53           C  
ATOM   1477  C   LYS A 180      20.288   6.250  65.369  1.00 31.22           C  
ATOM   1478  O   LYS A 180      21.304   6.742  65.883  1.00 30.15           O  
ATOM   1479  CB  LYS A 180      19.119   4.342  66.432  1.00 33.03           C  
ATOM   1480  CG  LYS A 180      18.641   3.851  67.768  1.00 38.87           C  
ATOM   1481  CD  LYS A 180      18.729   2.294  67.728  1.00 44.82           C  
ATOM   1482  CE  LYS A 180      20.096   1.765  68.188  1.00 48.19           C  
ATOM   1483  NZ  LYS A 180      20.215   1.645  69.711  1.00 41.62           N  
ATOM   1484  N   VAL A 181      20.204   6.023  64.049  1.00 29.91           N  
ATOM   1485  CA  VAL A 181      21.272   6.457  63.167  1.00 31.07           C  
ATOM   1486  C   VAL A 181      21.457   7.973  63.291  1.00 30.64           C  
ATOM   1487  O   VAL A 181      22.591   8.470  63.374  1.00 29.90           O  
ATOM   1488  CB  VAL A 181      20.998   6.068  61.699  1.00 29.88           C  
ATOM   1489  CG1 VAL A 181      21.949   6.814  60.734  1.00 33.88           C  
ATOM   1490  CG2 VAL A 181      21.106   4.520  61.480  1.00 30.28           C  
ATOM   1491  N   GLN A 182      20.355   8.714  63.277  1.00 30.42           N  
ATOM   1492  CA  GLN A 182      20.418  10.187  63.314  1.00 32.72           C  
ATOM   1493  C   GLN A 182      20.920  10.729  64.667  1.00 32.67           C  
ATOM   1494  O   GLN A 182      21.251  11.931  64.784  1.00 33.81           O  
ATOM   1495  CB  GLN A 182      18.982  10.749  63.041  1.00 33.62           C  
ATOM   1496  CG  GLN A 182      18.526  10.607  61.604  1.00 32.31           C  
ATOM   1497  CD  GLN A 182      17.006  10.746  61.406  1.00 34.66           C  
ATOM   1498  OE1 GLN A 182      16.531  10.713  60.268  1.00 37.97           O  
ATOM   1499  NE2 GLN A 182      16.247  10.892  62.497  1.00 31.56           N  
ATOM   1500  N   ALA A 183      20.875   9.896  65.727  1.00 31.64           N  
ATOM   1501  CA  ALA A 183      21.387  10.304  67.038  1.00 31.24           C  
ATOM   1502  C   ALA A 183      22.894  10.052  67.265  1.00 29.92           C  
ATOM   1503  O   ALA A 183      23.444  10.539  68.221  1.00 30.02           O  
ATOM   1504  CB  ALA A 183      20.571   9.653  68.168  1.00 30.99           C  
ATOM   1505  N   ILE A 184      23.507   9.200  66.457  1.00 29.01           N  
ATOM   1506  CA  ILE A 184      24.946   8.941  66.543  1.00 29.49           C  
ATOM   1507  C   ILE A 184      25.636  10.296  66.425  1.00 29.57           C  
ATOM   1508  O   ILE A 184      25.400  10.969  65.450  1.00 29.20           O  
ATOM   1509  CB  ILE A 184      25.403   8.014  65.361  1.00 29.59           C  
ATOM   1510  CG1 ILE A 184      24.710   6.656  65.503  1.00 28.73           C  
ATOM   1511  CG2 ILE A 184      26.938   7.894  65.316  1.00 28.17           C  
ATOM   1512  CD1 ILE A 184      24.885   5.747  64.299  1.00 31.09           C  
ATOM   1513  N   PRO A 185      26.403  10.747  67.459  1.00 30.59           N  
ATOM   1514  CA  PRO A 185      26.852  12.167  67.391  1.00 30.86           C  
ATOM   1515  C   PRO A 185      27.501  12.638  66.093  1.00 31.20           C  
ATOM   1516  O   PRO A 185      27.153  13.730  65.610  1.00 31.38           O  
ATOM   1517  CB  PRO A 185      27.800  12.299  68.603  1.00 32.27           C  
ATOM   1518  CG  PRO A 185      27.191  11.349  69.612  1.00 29.15           C  
ATOM   1519  CD  PRO A 185      26.820  10.113  68.722  1.00 30.05           C  
ATOM   1520  N   ALA A 186      28.421  11.882  65.506  1.00 30.68           N  
ATOM   1521  CA  ALA A 186      29.035  12.376  64.240  1.00 31.31           C  
ATOM   1522  C   ALA A 186      28.055  12.499  63.103  1.00 31.98           C  
ATOM   1523  O   ALA A 186      28.227  13.346  62.222  1.00 31.63           O  
ATOM   1524  CB  ALA A 186      30.177  11.513  63.801  1.00 31.25           C  
ATOM   1525  N   ILE A 187      27.059  11.612  63.077  1.00 32.64           N  
ATOM   1526  CA  ILE A 187      26.028  11.694  62.049  1.00 32.68           C  
ATOM   1527  C   ILE A 187      25.070  12.861  62.299  1.00 32.52           C  
ATOM   1528  O   ILE A 187      24.772  13.646  61.381  1.00 32.01           O  
ATOM   1529  CB  ILE A 187      25.224  10.343  61.935  1.00 34.07           C  
ATOM   1530  CG1 ILE A 187      26.200   9.158  61.600  1.00 32.60           C  
ATOM   1531  CG2 ILE A 187      24.059  10.488  60.970  1.00 30.96           C  
ATOM   1532  CD1 ILE A 187      27.043   9.323  60.295  1.00 29.98           C  
ATOM   1533  N   ALA A 188      24.614  12.988  63.541  1.00 30.14           N  
ATOM   1534  CA  ALA A 188      23.867  14.141  63.973  1.00 30.10           C  
ATOM   1535  C   ALA A 188      24.518  15.500  63.551  1.00 30.39           C  
ATOM   1536  O   ALA A 188      23.824  16.450  63.137  1.00 29.32           O  
ATOM   1537  CB  ALA A 188      23.713  14.073  65.517  1.00 29.76           C  
ATOM   1538  N   ASN A 189      25.825  15.615  63.751  1.00 29.75           N  
ATOM   1539  CA  ASN A 189      26.538  16.849  63.447  1.00 30.46           C  
ATOM   1540  C   ASN A 189      26.586  17.057  61.927  1.00 29.99           C  
ATOM   1541  O   ASN A 189      26.472  18.168  61.441  1.00 30.79           O  
ATOM   1542  CB  ASN A 189      27.963  16.759  63.988  1.00 31.58           C  
ATOM   1543  CG  ASN A 189      28.758  18.053  63.779  1.00 32.82           C  
ATOM   1544  OD1 ASN A 189      28.419  19.137  64.302  1.00 39.21           O  
ATOM   1545  ND2 ASN A 189      29.849  17.933  63.063  1.00 38.59           N  
ATOM   1546  N   TRP A 190      26.753  15.994  61.176  1.00 28.01           N  
ATOM   1547  CA  TRP A 190      26.764  16.138  59.696  1.00 30.36           C  
ATOM   1548  C   TRP A 190      25.387  16.586  59.149  1.00 30.77           C  
ATOM   1549  O   TRP A 190      25.279  17.526  58.358  1.00 31.22           O  
ATOM   1550  CB  TRP A 190      27.202  14.815  59.052  1.00 30.02           C  
ATOM   1551  CG  TRP A 190      27.023  14.888  57.577  1.00 30.14           C  
ATOM   1552  CD1 TRP A 190      26.138  14.174  56.853  1.00 29.12           C  
ATOM   1553  CD2 TRP A 190      27.686  15.746  56.683  1.00 30.35           C  
ATOM   1554  NE1 TRP A 190      26.209  14.513  55.547  1.00 30.98           N  
ATOM   1555  CE2 TRP A 190      27.141  15.497  55.401  1.00 31.49           C  
ATOM   1556  CE3 TRP A 190      28.675  16.739  56.820  1.00 32.82           C  
ATOM   1557  CZ2 TRP A 190      27.539  16.195  54.266  1.00 29.82           C  
ATOM   1558  CZ3 TRP A 190      29.111  17.417  55.634  1.00 33.44           C  
ATOM   1559  CH2 TRP A 190      28.495  17.148  54.398  1.00 29.44           C  
ATOM   1560  N   ILE A 191      24.350  15.909  59.599  1.00 30.16           N  
ATOM   1561  CA  ILE A 191      22.963  16.256  59.213  1.00 31.44           C  
ATOM   1562  C   ILE A 191      22.602  17.714  59.550  1.00 32.19           C  
ATOM   1563  O   ILE A 191      21.913  18.380  58.777  1.00 32.24           O  
ATOM   1564  CB  ILE A 191      22.024  15.302  59.911  1.00 31.21           C  
ATOM   1565  CG1 ILE A 191      22.174  13.903  59.269  1.00 31.59           C  
ATOM   1566  CG2 ILE A 191      20.559  15.765  59.852  1.00 28.05           C  
ATOM   1567  CD1 ILE A 191      21.240  12.832  59.968  1.00 34.48           C  
ATOM   1568  N   LYS A 192      23.025  18.170  60.727  1.00 31.74           N  
ATOM   1569  CA  LYS A 192      22.863  19.560  61.119  1.00 33.09           C  
ATOM   1570  C   LYS A 192      23.537  20.536  60.146  1.00 32.47           C  
ATOM   1571  O   LYS A 192      22.933  21.550  59.784  1.00 31.72           O  
ATOM   1572  CB  LYS A 192      23.449  19.782  62.513  1.00 33.12           C  
ATOM   1573  CG  LYS A 192      22.921  21.009  63.196  1.00 36.13           C  
ATOM   1574  CD  LYS A 192      23.226  20.979  64.741  1.00 37.71           C  
ATOM   1575  CE  LYS A 192      24.672  21.472  65.119  1.00 42.33           C  
ATOM   1576  NZ  LYS A 192      24.686  22.256  66.451  1.00 40.44           N  
ATOM   1577  N   ARG A 193      24.806  20.257  59.800  1.00 30.94           N  
ATOM   1578  CA  ARG A 193      25.626  21.159  59.027  1.00 31.30           C  
ATOM   1579  C   ARG A 193      25.562  20.989  57.519  1.00 29.94           C  
ATOM   1580  O   ARG A 193      25.946  21.926  56.799  1.00 30.11           O  
ATOM   1581  CB  ARG A 193      27.078  21.036  59.470  1.00 31.54           C  
ATOM   1582  CG  ARG A 193      27.243  21.692  60.820  1.00 38.17           C  
ATOM   1583  CD  ARG A 193      28.455  21.140  61.602  1.00 46.90           C  
ATOM   1584  NE  ARG A 193      28.368  21.541  63.015  1.00 49.94           N  
ATOM   1585  CZ  ARG A 193      28.589  22.782  63.478  1.00 53.78           C  
ATOM   1586  NH1 ARG A 193      28.907  23.776  62.644  1.00 53.65           N  
ATOM   1587  NH2 ARG A 193      28.467  23.041  64.781  1.00 53.28           N  
ATOM   1588  N   ARG A 194      25.093  19.846  56.996  1.00 28.03           N  
ATOM   1589  CA  ARG A 194      25.187  19.688  55.495  1.00 28.08           C  
ATOM   1590  C   ARG A 194      24.337  20.730  54.737  1.00 27.51           C  
ATOM   1591  O   ARG A 194      23.331  21.242  55.284  1.00 27.81           O  
ATOM   1592  CB  ARG A 194      24.823  18.270  55.040  1.00 28.33           C  
ATOM   1593  CG  ARG A 194      23.411  17.882  55.505  1.00 30.16           C  
ATOM   1594  CD  ARG A 194      23.008  16.526  54.933  1.00 31.89           C  
ATOM   1595  NE  ARG A 194      21.650  16.252  55.372  1.00 27.89           N  
ATOM   1596  CZ  ARG A 194      21.176  15.053  55.627  1.00 25.58           C  
ATOM   1597  NH1 ARG A 194      21.939  13.972  55.461  1.00 28.53           N  
ATOM   1598  NH2 ARG A 194      19.916  14.942  56.041  1.00 29.35           N  
ATOM   1599  N   PRO A 195      24.708  21.062  53.469  1.00 28.61           N  
ATOM   1600  CA  PRO A 195      23.764  21.906  52.722  1.00 27.78           C  
ATOM   1601  C   PRO A 195      22.375  21.249  52.651  1.00 28.13           C  
ATOM   1602  O   PRO A 195      22.287  20.030  52.455  1.00 29.16           O  
ATOM   1603  CB  PRO A 195      24.364  21.947  51.327  1.00 26.87           C  
ATOM   1604  CG  PRO A 195      25.860  21.726  51.537  1.00 25.73           C  
ATOM   1605  CD  PRO A 195      25.927  20.756  52.690  1.00 27.80           C  
ATOM   1606  N   GLN A 196      21.330  22.059  52.810  1.00 26.14           N  
ATOM   1607  CA  GLN A 196      19.923  21.656  52.639  1.00 26.56           C  
ATOM   1608  C   GLN A 196      19.526  21.623  51.153  1.00 26.35           C  
ATOM   1609  O   GLN A 196      19.536  22.634  50.474  1.00 25.08           O  
ATOM   1610  CB  GLN A 196      19.089  22.672  53.379  1.00 26.40           C  
ATOM   1611  CG  GLN A 196      19.478  22.721  54.841  1.00 26.79           C  
ATOM   1612  CD  GLN A 196      18.561  23.621  55.654  1.00 27.01           C  
ATOM   1613  OE1 GLN A 196      18.311  24.805  55.318  1.00 25.01           O  
ATOM   1614  NE2 GLN A 196      18.011  23.043  56.719  1.00 24.72           N  
ATOM   1615  N   THR A 197      19.252  20.435  50.646  1.00 26.85           N  
ATOM   1616  CA  THR A 197      18.940  20.226  49.254  1.00 28.16           C  
ATOM   1617  C   THR A 197      17.721  19.292  49.318  1.00 29.57           C  
ATOM   1618  O   THR A 197      17.554  18.512  50.275  1.00 29.16           O  
ATOM   1619  CB  THR A 197      20.155  19.558  48.530  1.00 28.37           C  
ATOM   1620  OG1 THR A 197      20.465  18.334  49.199  1.00 27.32           O  
ATOM   1621  CG2 THR A 197      21.446  20.470  48.589  1.00 26.58           C  
ATOM   1622  N   LYS A 198      16.811  19.446  48.369  1.00 29.88           N  
ATOM   1623  CA  LYS A 198      15.663  18.575  48.257  1.00 30.79           C  
ATOM   1624  C   LYS A 198      16.066  17.089  48.304  1.00 32.19           C  
ATOM   1625  O   LYS A 198      15.531  16.327  49.124  1.00 33.12           O  
ATOM   1626  CB  LYS A 198      14.904  18.867  46.954  1.00 30.57           C  
ATOM   1627  CG  LYS A 198      13.569  18.103  46.899  1.00 30.61           C  
ATOM   1628  CD  LYS A 198      12.863  18.285  45.598  1.00 38.06           C  
ATOM   1629  CE  LYS A 198      11.459  17.666  45.654  1.00 42.31           C  
ATOM   1630  NZ  LYS A 198      10.774  17.697  44.308  1.00 42.12           N  
ATOM   1631  N   LEU A 199      17.008  16.694  47.445  1.00 33.16           N  
ATOM   1632  CA  LEU A 199      17.470  15.305  47.315  1.00 33.89           C  
ATOM   1633  C   LEU A 199      18.969  15.149  47.630  1.00 35.60           C  
ATOM   1634  O   LEU A 199      19.666  16.138  47.971  1.00 33.80           O  
ATOM   1635  CB  LEU A 199      17.205  14.805  45.881  1.00 34.52           C  
ATOM   1636  CG  LEU A 199      15.740  14.951  45.427  1.00 36.26           C  
ATOM   1637  CD1 LEU A 199      15.590  14.706  43.923  1.00 39.37           C  
ATOM   1638  CD2 LEU A 199      14.780  14.091  46.231  1.00 37.63           C  
ATOM   1639  OXT LEU A 199      19.487  14.009  47.485  1.00 36.69           O  
TER    1640      LEU A 199                                                      
ATOM   1641  N   PRO B   2      30.957 -26.642  53.146  1.00 39.42           N  
ATOM   1642  CA  PRO B   2      29.582 -26.889  53.584  1.00 38.74           C  
ATOM   1643  C   PRO B   2      28.683 -27.322  52.411  1.00 36.97           C  
ATOM   1644  O   PRO B   2      29.172 -27.466  51.277  1.00 36.68           O  
ATOM   1645  CB  PRO B   2      29.148 -25.508  54.042  1.00 38.75           C  
ATOM   1646  CG  PRO B   2      29.769 -24.614  52.919  1.00 39.38           C  
ATOM   1647  CD  PRO B   2      31.089 -25.308  52.526  1.00 39.89           C  
ATOM   1648  N   ASN B   3      27.391 -27.509  52.697  1.00 35.72           N  
ATOM   1649  CA  ASN B   3      26.370 -27.836  51.694  1.00 35.12           C  
ATOM   1650  C   ASN B   3      25.813 -26.543  51.076  1.00 34.44           C  
ATOM   1651  O   ASN B   3      25.258 -25.694  51.783  1.00 33.70           O  
ATOM   1652  CB  ASN B   3      25.217 -28.666  52.321  1.00 36.07           C  
ATOM   1653  CG  ASN B   3      25.609 -30.140  52.611  1.00 39.26           C  
ATOM   1654  OD1 ASN B   3      24.837 -30.905  53.233  1.00 44.99           O  
ATOM   1655  ND2 ASN B   3      26.817 -30.543  52.171  1.00 42.29           N  
ATOM   1656  N   TYR B   4      25.944 -26.418  49.753  1.00 33.27           N  
ATOM   1657  CA  TYR B   4      25.476 -25.243  49.025  1.00 32.77           C  
ATOM   1658  C   TYR B   4      24.301 -25.590  48.095  1.00 32.99           C  
ATOM   1659  O   TYR B   4      24.447 -26.474  47.226  1.00 32.12           O  
ATOM   1660  CB  TYR B   4      26.599 -24.741  48.125  1.00 33.26           C  
ATOM   1661  CG  TYR B   4      27.760 -24.010  48.800  1.00 35.64           C  
ATOM   1662  CD1 TYR B   4      29.032 -24.575  48.832  1.00 34.08           C  
ATOM   1663  CD2 TYR B   4      27.566 -22.754  49.417  1.00 36.20           C  
ATOM   1664  CE1 TYR B   4      30.092 -23.899  49.411  1.00 37.22           C  
ATOM   1665  CE2 TYR B   4      28.616 -22.070  50.025  1.00 33.59           C  
ATOM   1666  CZ  TYR B   4      29.878 -22.627  50.002  1.00 37.78           C  
ATOM   1667  OH  TYR B   4      30.950 -21.961  50.589  1.00 35.99           O  
ATOM   1668  N   LYS B   5      23.186 -24.864  48.224  1.00 31.18           N  
ATOM   1669  CA  LYS B   5      22.066 -24.997  47.304  1.00 31.26           C  
ATOM   1670  C   LYS B   5      21.706 -23.612  46.742  1.00 30.28           C  
ATOM   1671  O   LYS B   5      21.350 -22.721  47.500  1.00 29.09           O  
ATOM   1672  CB  LYS B   5      20.870 -25.581  48.031  1.00 30.49           C  
ATOM   1673  CG  LYS B   5      19.610 -25.756  47.161  1.00 31.82           C  
ATOM   1674  CD  LYS B   5      18.456 -26.366  48.010  1.00 30.94           C  
ATOM   1675  CE  LYS B   5      17.199 -26.467  47.163  1.00 35.26           C  
ATOM   1676  NZ  LYS B   5      16.027 -26.957  47.977  1.00 35.81           N  
ATOM   1677  N   LEU B   6      21.763 -23.464  45.420  1.00 30.28           N  
ATOM   1678  CA  LEU B   6      21.375 -22.204  44.742  1.00 29.52           C  
ATOM   1679  C   LEU B   6      19.998 -22.387  44.167  1.00 30.09           C  
ATOM   1680  O   LEU B   6      19.749 -23.404  43.535  1.00 30.59           O  
ATOM   1681  CB  LEU B   6      22.353 -21.925  43.602  1.00 29.98           C  
ATOM   1682  CG  LEU B   6      22.107 -20.697  42.731  1.00 29.39           C  
ATOM   1683  CD1 LEU B   6      22.318 -19.423  43.564  1.00 28.17           C  
ATOM   1684  CD2 LEU B   6      23.109 -20.788  41.502  1.00 29.92           C  
ATOM   1685  N   THR B   7      19.114 -21.425  44.400  1.00 29.27           N  
ATOM   1686  CA  THR B   7      17.728 -21.516  43.916  1.00 29.07           C  
ATOM   1687  C   THR B   7      17.547 -20.328  42.953  1.00 28.60           C  
ATOM   1688  O   THR B   7      17.839 -19.192  43.323  1.00 28.89           O  
ATOM   1689  CB  THR B   7      16.724 -21.501  45.087  1.00 30.80           C  
ATOM   1690  OG1 THR B   7      16.854 -22.733  45.828  1.00 29.86           O  
ATOM   1691  CG2 THR B   7      15.257 -21.378  44.583  1.00 30.39           C  
ATOM   1692  N   TYR B   8      17.139 -20.610  41.716  1.00 27.30           N  
ATOM   1693  CA  TYR B   8      16.871 -19.559  40.734  1.00 26.87           C  
ATOM   1694  C   TYR B   8      15.899 -20.166  39.732  1.00 27.48           C  
ATOM   1695  O   TYR B   8      15.532 -21.334  39.872  1.00 27.03           O  
ATOM   1696  CB  TYR B   8      18.188 -19.125  40.069  1.00 27.01           C  
ATOM   1697  CG  TYR B   8      18.071 -17.825  39.334  1.00 29.39           C  
ATOM   1698  CD1 TYR B   8      17.640 -16.663  40.004  1.00 28.19           C  
ATOM   1699  CD2 TYR B   8      18.354 -17.755  37.960  1.00 27.66           C  
ATOM   1700  CE1 TYR B   8      17.482 -15.427  39.285  1.00 32.89           C  
ATOM   1701  CE2 TYR B   8      18.233 -16.521  37.252  1.00 29.97           C  
ATOM   1702  CZ  TYR B   8      17.811 -15.386  37.924  1.00 29.06           C  
ATOM   1703  OH  TYR B   8      17.681 -14.184  37.257  1.00 30.47           O  
ATOM   1704  N   PHE B   9      15.479 -19.368  38.749  1.00 27.01           N  
ATOM   1705  CA  PHE B   9      14.788 -19.833  37.609  1.00 27.60           C  
ATOM   1706  C   PHE B   9      15.748 -20.636  36.712  1.00 28.79           C  
ATOM   1707  O   PHE B   9      16.977 -20.575  36.864  1.00 27.85           O  
ATOM   1708  CB  PHE B   9      14.266 -18.628  36.822  1.00 28.81           C  
ATOM   1709  CG  PHE B   9      13.314 -17.759  37.599  1.00 28.94           C  
ATOM   1710  CD1 PHE B   9      13.712 -16.513  38.047  1.00 33.96           C  
ATOM   1711  CD2 PHE B   9      12.019 -18.204  37.875  1.00 30.20           C  
ATOM   1712  CE1 PHE B   9      12.821 -15.700  38.788  1.00 33.42           C  
ATOM   1713  CE2 PHE B   9      11.098 -17.407  38.563  1.00 31.21           C  
ATOM   1714  CZ  PHE B   9      11.502 -16.153  39.023  1.00 31.27           C  
ATOM   1715  N   ASN B  10      15.169 -21.331  35.731  1.00 29.33           N  
ATOM   1716  CA  ASN B  10      15.984 -21.969  34.670  1.00 30.35           C  
ATOM   1717  C   ASN B  10      16.352 -20.927  33.633  1.00 30.44           C  
ATOM   1718  O   ASN B  10      15.773 -20.869  32.563  1.00 31.08           O  
ATOM   1719  CB  ASN B  10      15.245 -23.144  34.041  1.00 28.55           C  
ATOM   1720  CG  ASN B  10      16.057 -23.816  32.939  1.00 29.52           C  
ATOM   1721  OD1 ASN B  10      17.287 -23.910  33.025  1.00 27.25           O  
ATOM   1722  ND2 ASN B  10      15.373 -24.272  31.898  1.00 27.83           N  
ATOM   1723  N   MET B  11      17.297 -20.082  34.000  1.00 32.48           N  
ATOM   1724  CA  MET B  11      17.913 -19.091  33.144  1.00 35.00           C  
ATOM   1725  C   MET B  11      19.303 -18.726  33.675  1.00 32.54           C  
ATOM   1726  O   MET B  11      19.655 -19.064  34.789  1.00 30.97           O  
ATOM   1727  CB  MET B  11      17.054 -17.831  32.998  1.00 35.53           C  
ATOM   1728  CG  MET B  11      16.435 -17.251  34.181  1.00 39.72           C  
ATOM   1729  SD  MET B  11      15.450 -15.914  33.470  1.00 44.24           S  
ATOM   1730  CE  MET B  11      14.132 -16.862  32.750  1.00 47.53           C  
ATOM   1731  N   ARG B  12      20.093 -18.044  32.880  1.00 31.38           N  
ATOM   1732  CA  ARG B  12      21.374 -17.565  33.387  1.00 30.82           C  
ATOM   1733  C   ARG B  12      21.082 -16.408  34.354  1.00 30.34           C  
ATOM   1734  O   ARG B  12      21.352 -16.508  35.550  1.00 30.69           O  
ATOM   1735  CB  ARG B  12      22.312 -17.129  32.202  1.00 31.01           C  
ATOM   1736  CG  ARG B  12      22.694 -18.260  31.246  1.00 32.71           C  
ATOM   1737  CD  ARG B  12      23.672 -17.795  30.116  1.00 31.88           C  
ATOM   1738  NE  ARG B  12      23.186 -16.584  29.437  1.00 29.35           N  
ATOM   1739  CZ  ARG B  12      22.254 -16.587  28.490  1.00 34.58           C  
ATOM   1740  NH1 ARG B  12      21.731 -17.746  28.058  1.00 33.97           N  
ATOM   1741  NH2 ARG B  12      21.856 -15.434  27.952  1.00 29.62           N  
ATOM   1742  N   GLY B  13      20.533 -15.322  33.811  1.00 29.34           N  
ATOM   1743  CA  GLY B  13      20.053 -14.140  34.531  1.00 28.40           C  
ATOM   1744  C   GLY B  13      20.980 -13.846  35.676  1.00 29.73           C  
ATOM   1745  O   GLY B  13      22.196 -13.845  35.508  1.00 29.09           O  
ATOM   1746  N   ARG B  14      20.411 -13.628  36.843  1.00 30.66           N  
ATOM   1747  CA  ARG B  14      21.178 -13.059  37.966  1.00 32.33           C  
ATOM   1748  C   ARG B  14      21.909 -14.123  38.801  1.00 33.14           C  
ATOM   1749  O   ARG B  14      22.712 -13.781  39.666  1.00 32.81           O  
ATOM   1750  CB  ARG B  14      20.278 -12.164  38.843  1.00 33.13           C  
ATOM   1751  CG  ARG B  14      19.779 -10.951  38.091  1.00 35.03           C  
ATOM   1752  CD  ARG B  14      19.229  -9.881  38.967  1.00 42.13           C  
ATOM   1753  NE  ARG B  14      19.583  -8.656  38.286  1.00 51.86           N  
ATOM   1754  CZ  ARG B  14      20.671  -7.909  38.540  1.00 53.77           C  
ATOM   1755  NH1 ARG B  14      21.471  -8.176  39.574  1.00 51.06           N  
ATOM   1756  NH2 ARG B  14      20.901  -6.831  37.787  1.00 53.78           N  
ATOM   1757  N   ALA B  15      21.675 -15.406  38.495  1.00 31.21           N  
ATOM   1758  CA  ALA B  15      22.351 -16.501  39.178  1.00 31.24           C  
ATOM   1759  C   ALA B  15      23.646 -16.888  38.455  1.00 30.66           C  
ATOM   1760  O   ALA B  15      24.502 -17.539  39.043  1.00 29.40           O  
ATOM   1761  CB  ALA B  15      21.412 -17.720  39.309  1.00 32.25           C  
ATOM   1762  N   GLU B  16      23.825 -16.440  37.203  1.00 29.61           N  
ATOM   1763  CA  GLU B  16      24.914 -17.016  36.405  1.00 30.94           C  
ATOM   1764  C   GLU B  16      26.285 -16.629  36.973  1.00 30.28           C  
ATOM   1765  O   GLU B  16      27.226 -17.409  36.890  1.00 29.88           O  
ATOM   1766  CB  GLU B  16      24.787 -16.665  34.896  1.00 30.09           C  
ATOM   1767  CG  GLU B  16      25.681 -17.467  33.973  1.00 31.16           C  
ATOM   1768  CD  GLU B  16      25.234 -18.933  33.860  1.00 29.45           C  
ATOM   1769  OE1 GLU B  16      24.199 -19.297  34.467  1.00 32.30           O  
ATOM   1770  OE2 GLU B  16      25.920 -19.726  33.150  1.00 31.83           O  
ATOM   1771  N   ILE B  17      26.396 -15.432  37.560  1.00 30.23           N  
ATOM   1772  CA  ILE B  17      27.725 -15.042  38.097  1.00 29.75           C  
ATOM   1773  C   ILE B  17      28.145 -15.994  39.207  1.00 30.26           C  
ATOM   1774  O   ILE B  17      29.329 -16.388  39.292  1.00 31.19           O  
ATOM   1775  CB  ILE B  17      27.793 -13.524  38.589  1.00 28.79           C  
ATOM   1776  CG1 ILE B  17      29.223 -13.205  39.122  1.00 27.47           C  
ATOM   1777  CG2 ILE B  17      26.683 -13.209  39.608  1.00 30.36           C  
ATOM   1778  CD1 ILE B  17      30.313 -13.513  38.066  1.00 28.00           C  
ATOM   1779  N   ILE B  18      27.177 -16.412  40.023  1.00 30.02           N  
ATOM   1780  CA  ILE B  18      27.436 -17.366  41.099  1.00 30.78           C  
ATOM   1781  C   ILE B  18      27.799 -18.763  40.530  1.00 31.14           C  
ATOM   1782  O   ILE B  18      28.744 -19.430  41.030  1.00 31.17           O  
ATOM   1783  CB  ILE B  18      26.211 -17.488  42.046  1.00 31.15           C  
ATOM   1784  CG1 ILE B  18      25.879 -16.088  42.683  1.00 29.05           C  
ATOM   1785  CG2 ILE B  18      26.485 -18.643  43.131  1.00 31.99           C  
ATOM   1786  CD1 ILE B  18      24.416 -15.957  43.175  1.00 29.13           C  
ATOM   1787  N   ARG B  19      27.039 -19.216  39.527  1.00 31.00           N  
ATOM   1788  CA  ARG B  19      27.351 -20.483  38.829  1.00 29.65           C  
ATOM   1789  C   ARG B  19      28.794 -20.506  38.245  1.00 30.00           C  
ATOM   1790  O   ARG B  19      29.506 -21.526  38.340  1.00 29.36           O  
ATOM   1791  CB  ARG B  19      26.317 -20.781  37.750  1.00 29.12           C  
ATOM   1792  CG  ARG B  19      24.888 -20.901  38.325  1.00 29.80           C  
ATOM   1793  CD  ARG B  19      23.963 -21.504  37.313  1.00 28.57           C  
ATOM   1794  NE  ARG B  19      22.518 -21.545  37.695  1.00 29.21           N  
ATOM   1795  CZ  ARG B  19      21.608 -20.743  37.138  1.00 32.18           C  
ATOM   1796  NH1 ARG B  19      21.993 -19.793  36.274  1.00 29.63           N  
ATOM   1797  NH2 ARG B  19      20.307 -20.906  37.411  1.00 29.84           N  
ATOM   1798  N   TYR B  20      29.221 -19.389  37.655  1.00 29.45           N  
ATOM   1799  CA  TYR B  20      30.615 -19.306  37.147  1.00 31.25           C  
ATOM   1800  C   TYR B  20      31.659 -19.438  38.269  1.00 31.08           C  
ATOM   1801  O   TYR B  20      32.688 -20.118  38.093  1.00 32.25           O  
ATOM   1802  CB  TYR B  20      30.861 -17.960  36.498  1.00 30.20           C  
ATOM   1803  CG  TYR B  20      30.467 -17.887  35.042  1.00 31.70           C  
ATOM   1804  CD1 TYR B  20      29.372 -18.596  34.549  1.00 30.10           C  
ATOM   1805  CD2 TYR B  20      31.171 -17.064  34.171  1.00 31.63           C  
ATOM   1806  CE1 TYR B  20      29.000 -18.502  33.192  1.00 33.59           C  
ATOM   1807  CE2 TYR B  20      30.837 -16.986  32.797  1.00 32.51           C  
ATOM   1808  CZ  TYR B  20      29.733 -17.659  32.341  1.00 32.66           C  
ATOM   1809  OH  TYR B  20      29.373 -17.527  31.028  1.00 32.19           O  
ATOM   1810  N   ILE B  21      31.404 -18.744  39.369  1.00 32.04           N  
ATOM   1811  CA  ILE B  21      32.337 -18.722  40.519  1.00 32.63           C  
ATOM   1812  C   ILE B  21      32.483 -20.142  41.079  1.00 33.45           C  
ATOM   1813  O   ILE B  21      33.603 -20.639  41.252  1.00 32.87           O  
ATOM   1814  CB  ILE B  21      31.949 -17.656  41.588  1.00 34.28           C  
ATOM   1815  CG1 ILE B  21      32.142 -16.229  41.045  1.00 33.38           C  
ATOM   1816  CG2 ILE B  21      32.791 -17.842  42.907  1.00 31.85           C  
ATOM   1817  CD1 ILE B  21      31.290 -15.120  41.833  1.00 30.78           C  
ATOM   1818  N   PHE B  22      31.352 -20.819  41.334  1.00 32.33           N  
ATOM   1819  CA  PHE B  22      31.375 -22.215  41.832  1.00 30.86           C  
ATOM   1820  C   PHE B  22      32.111 -23.099  40.817  1.00 30.69           C  
ATOM   1821  O   PHE B  22      32.970 -23.934  41.177  1.00 30.28           O  
ATOM   1822  CB  PHE B  22      29.928 -22.733  42.053  1.00 29.40           C  
ATOM   1823  CG  PHE B  22      29.298 -22.342  43.368  1.00 30.59           C  
ATOM   1824  CD1 PHE B  22      27.940 -22.020  43.437  1.00 29.21           C  
ATOM   1825  CD2 PHE B  22      30.015 -22.366  44.557  1.00 30.30           C  
ATOM   1826  CE1 PHE B  22      27.302 -21.717  44.669  1.00 30.10           C  
ATOM   1827  CE2 PHE B  22      29.376 -22.043  45.792  1.00 30.90           C  
ATOM   1828  CZ  PHE B  22      28.010 -21.737  45.820  1.00 29.13           C  
ATOM   1829  N   ALA B  23      31.835 -22.903  39.529  1.00 31.15           N  
ATOM   1830  CA  ALA B  23      32.557 -23.680  38.474  1.00 30.96           C  
ATOM   1831  C   ALA B  23      34.056 -23.466  38.609  1.00 30.91           C  
ATOM   1832  O   ALA B  23      34.817 -24.424  38.716  1.00 30.89           O  
ATOM   1833  CB  ALA B  23      32.096 -23.279  37.042  1.00 30.23           C  
ATOM   1834  N   TYR B  24      34.466 -22.195  38.610  1.00 31.06           N  
ATOM   1835  CA  TYR B  24      35.878 -21.823  38.721  1.00 29.94           C  
ATOM   1836  C   TYR B  24      36.530 -22.378  39.975  1.00 29.54           C  
ATOM   1837  O   TYR B  24      37.668 -22.833  39.941  1.00 26.62           O  
ATOM   1838  CB  TYR B  24      36.004 -20.302  38.684  1.00 31.94           C  
ATOM   1839  CG  TYR B  24      37.405 -19.794  38.666  1.00 32.40           C  
ATOM   1840  CD1 TYR B  24      38.106 -19.644  37.470  1.00 30.67           C  
ATOM   1841  CD2 TYR B  24      38.034 -19.430  39.852  1.00 33.70           C  
ATOM   1842  CE1 TYR B  24      39.415 -19.169  37.471  1.00 33.31           C  
ATOM   1843  CE2 TYR B  24      39.347 -18.948  39.853  1.00 34.62           C  
ATOM   1844  CZ  TYR B  24      40.013 -18.812  38.677  1.00 33.91           C  
ATOM   1845  OH  TYR B  24      41.307 -18.321  38.709  1.00 36.59           O  
ATOM   1846  N   LEU B  25      35.812 -22.397  41.091  1.00 30.31           N  
ATOM   1847  CA  LEU B  25      36.490 -22.815  42.353  1.00 30.12           C  
ATOM   1848  C   LEU B  25      36.384 -24.325  42.511  1.00 29.22           C  
ATOM   1849  O   LEU B  25      36.880 -24.901  43.473  1.00 29.60           O  
ATOM   1850  CB  LEU B  25      35.906 -22.041  43.565  1.00 30.60           C  
ATOM   1851  CG  LEU B  25      36.067 -20.503  43.586  1.00 30.27           C  
ATOM   1852  CD1 LEU B  25      35.316 -19.867  44.809  1.00 32.32           C  
ATOM   1853  CD2 LEU B  25      37.524 -20.033  43.555  1.00 25.97           C  
ATOM   1854  N   ASP B  26      35.749 -24.978  41.543  1.00 27.72           N  
ATOM   1855  CA  ASP B  26      35.558 -26.442  41.563  1.00 27.85           C  
ATOM   1856  C   ASP B  26      34.866 -26.878  42.834  1.00 29.19           C  
ATOM   1857  O   ASP B  26      35.265 -27.875  43.469  1.00 27.35           O  
ATOM   1858  CB  ASP B  26      36.855 -27.243  41.394  1.00 27.05           C  
ATOM   1859  CG  ASP B  26      36.566 -28.697  41.057  1.00 26.77           C  
ATOM   1860  OD1 ASP B  26      37.464 -29.557  41.098  1.00 22.22           O  
ATOM   1861  OD2 ASP B  26      35.379 -28.980  40.747  1.00 28.82           O  
ATOM   1862  N   ILE B  27      33.835 -26.097  43.183  1.00 30.27           N  
ATOM   1863  CA  ILE B  27      33.007 -26.337  44.341  1.00 31.80           C  
ATOM   1864  C   ILE B  27      31.643 -26.866  43.868  1.00 32.09           C  
ATOM   1865  O   ILE B  27      30.921 -26.201  43.104  1.00 30.08           O  
ATOM   1866  CB  ILE B  27      32.821 -25.038  45.129  1.00 33.01           C  
ATOM   1867  CG1 ILE B  27      34.112 -24.708  45.912  1.00 35.31           C  
ATOM   1868  CG2 ILE B  27      31.635 -25.178  46.120  1.00 33.51           C  
ATOM   1869  CD1 ILE B  27      34.061 -23.321  46.500  1.00 37.26           C  
ATOM   1870  N   GLN B  28      31.334 -28.077  44.288  1.00 31.27           N  
ATOM   1871  CA  GLN B  28      30.073 -28.715  43.993  1.00 33.45           C  
ATOM   1872  C   GLN B  28      28.908 -27.996  44.725  1.00 31.98           C  
ATOM   1873  O   GLN B  28      29.099 -27.529  45.840  1.00 30.81           O  
ATOM   1874  CB  GLN B  28      30.178 -30.155  44.487  1.00 34.86           C  
ATOM   1875  CG  GLN B  28      29.478 -31.176  43.614  1.00 42.61           C  
ATOM   1876  CD  GLN B  28      28.683 -32.174  44.475  1.00 48.68           C  
ATOM   1877  OE1 GLN B  28      29.026 -33.356  44.556  1.00 50.16           O  
ATOM   1878  NE2 GLN B  28      27.631 -31.675  45.154  1.00 51.16           N  
ATOM   1879  N   TYR B  29      27.736 -27.887  44.088  1.00 29.97           N  
ATOM   1880  CA  TYR B  29      26.555 -27.279  44.736  1.00 30.12           C  
ATOM   1881  C   TYR B  29      25.293 -27.845  44.087  1.00 29.58           C  
ATOM   1882  O   TYR B  29      25.369 -28.403  43.008  1.00 30.91           O  
ATOM   1883  CB  TYR B  29      26.565 -25.742  44.605  1.00 28.78           C  
ATOM   1884  CG  TYR B  29      26.423 -25.250  43.165  1.00 30.29           C  
ATOM   1885  CD1 TYR B  29      25.217 -24.684  42.702  1.00 28.42           C  
ATOM   1886  CD2 TYR B  29      27.485 -25.343  42.263  1.00 28.66           C  
ATOM   1887  CE1 TYR B  29      25.123 -24.192  41.412  1.00 25.96           C  
ATOM   1888  CE2 TYR B  29      27.361 -24.922  40.924  1.00 30.53           C  
ATOM   1889  CZ  TYR B  29      26.178 -24.350  40.517  1.00 26.70           C  
ATOM   1890  OH  TYR B  29      26.057 -23.905  39.198  1.00 31.21           O  
ATOM   1891  N   GLU B  30      24.147 -27.740  44.743  1.00 29.35           N  
ATOM   1892  CA  GLU B  30      22.892 -28.067  44.068  1.00 30.18           C  
ATOM   1893  C   GLU B  30      22.421 -26.825  43.295  1.00 29.83           C  
ATOM   1894  O   GLU B  30      22.173 -25.764  43.859  1.00 29.31           O  
ATOM   1895  CB  GLU B  30      21.821 -28.512  45.068  1.00 31.04           C  
ATOM   1896  CG  GLU B  30      20.535 -29.052  44.410  1.00 31.28           C  
ATOM   1897  CD  GLU B  30      19.404 -29.301  45.407  1.00 32.86           C  
ATOM   1898  OE1 GLU B  30      19.649 -29.486  46.623  1.00 38.82           O  
ATOM   1899  OE2 GLU B  30      18.234 -29.344  44.946  1.00 41.81           O  
ATOM   1900  N   ASP B  31      22.294 -26.978  41.988  1.00 29.59           N  
ATOM   1901  CA  ASP B  31      21.869 -25.905  41.114  1.00 28.64           C  
ATOM   1902  C   ASP B  31      20.358 -26.058  40.996  1.00 28.78           C  
ATOM   1903  O   ASP B  31      19.859 -26.650  40.014  1.00 29.37           O  
ATOM   1904  CB  ASP B  31      22.509 -26.115  39.731  1.00 28.38           C  
ATOM   1905  CG  ASP B  31      22.309 -24.887  38.799  1.00 29.93           C  
ATOM   1906  OD1 ASP B  31      22.520 -24.994  37.559  1.00 32.70           O  
ATOM   1907  OD2 ASP B  31      21.972 -23.803  39.353  1.00 32.35           O  
ATOM   1908  N   HIS B  32      19.609 -25.593  41.983  1.00 27.52           N  
ATOM   1909  CA  HIS B  32      18.166 -25.866  41.924  1.00 28.69           C  
ATOM   1910  C   HIS B  32      17.473 -24.861  41.000  1.00 28.71           C  
ATOM   1911  O   HIS B  32      17.561 -23.637  41.241  1.00 29.58           O  
ATOM   1912  CB  HIS B  32      17.576 -25.834  43.318  1.00 28.00           C  
ATOM   1913  CG  HIS B  32      16.106 -26.084  43.354  1.00 29.12           C  
ATOM   1914  ND1 HIS B  32      15.230 -25.237  44.003  1.00 35.75           N  
ATOM   1915  CD2 HIS B  32      15.359 -27.099  42.861  1.00 31.10           C  
ATOM   1916  CE1 HIS B  32      14.000 -25.724  43.906  1.00 36.06           C  
ATOM   1917  NE2 HIS B  32      14.049 -26.844  43.207  1.00 34.62           N  
ATOM   1918  N   ARG B  33      16.794 -25.360  39.969  1.00 28.17           N  
ATOM   1919  CA  ARG B  33      16.055 -24.490  39.032  1.00 28.41           C  
ATOM   1920  C   ARG B  33      14.551 -24.665  39.122  1.00 28.17           C  
ATOM   1921  O   ARG B  33      14.027 -25.726  38.759  1.00 29.10           O  
ATOM   1922  CB  ARG B  33      16.543 -24.710  37.591  1.00 27.48           C  
ATOM   1923  CG  ARG B  33      18.024 -24.405  37.407  1.00 26.70           C  
ATOM   1924  CD  ARG B  33      18.559 -24.920  36.065  1.00 30.68           C  
ATOM   1925  NE  ARG B  33      19.966 -24.508  35.968  1.00 30.63           N  
ATOM   1926  CZ  ARG B  33      20.461 -23.605  35.132  1.00 31.67           C  
ATOM   1927  NH1 ARG B  33      19.701 -22.990  34.234  1.00 27.07           N  
ATOM   1928  NH2 ARG B  33      21.757 -23.320  35.201  1.00 31.35           N  
ATOM   1929  N   ILE B  34      13.844 -23.637  39.568  1.00 28.01           N  
ATOM   1930  CA  ILE B  34      12.433 -23.824  39.942  1.00 29.68           C  
ATOM   1931  C   ILE B  34      11.491 -23.840  38.749  1.00 30.63           C  
ATOM   1932  O   ILE B  34      11.791 -23.273  37.695  1.00 30.07           O  
ATOM   1933  CB  ILE B  34      11.960 -22.744  40.962  1.00 29.63           C  
ATOM   1934  CG1 ILE B  34      11.913 -21.358  40.302  1.00 29.46           C  
ATOM   1935  CG2 ILE B  34      12.918 -22.723  42.142  1.00 29.27           C  
ATOM   1936  CD1 ILE B  34      10.981 -20.334  40.990  1.00 29.45           C  
ATOM   1937  N   GLU B  35      10.340 -24.472  38.936  1.00 31.68           N  
ATOM   1938  CA  GLU B  35       9.303 -24.436  37.953  1.00 34.22           C  
ATOM   1939  C   GLU B  35       8.608 -23.122  38.172  1.00 34.72           C  
ATOM   1940  O   GLU B  35       8.301 -22.753  39.306  1.00 34.72           O  
ATOM   1941  CB  GLU B  35       8.334 -25.609  38.159  1.00 34.91           C  
ATOM   1942  CG  GLU B  35       8.878 -26.940  37.642  1.00 38.25           C  
ATOM   1943  CD  GLU B  35       7.796 -27.987  37.549  1.00 44.80           C  
ATOM   1944  OE1 GLU B  35       7.893 -28.862  36.654  1.00 49.51           O  
ATOM   1945  OE2 GLU B  35       6.827 -27.945  38.350  1.00 46.66           O  
ATOM   1946  N   GLN B  36       8.394 -22.390  37.091  1.00 35.18           N  
ATOM   1947  CA  GLN B  36       7.627 -21.151  37.154  1.00 35.60           C  
ATOM   1948  C   GLN B  36       6.258 -21.229  37.874  1.00 34.83           C  
ATOM   1949  O   GLN B  36       5.855 -20.281  38.535  1.00 35.28           O  
ATOM   1950  CB  GLN B  36       7.518 -20.556  35.745  1.00 36.80           C  
ATOM   1951  CG  GLN B  36       8.443 -19.358  35.571  1.00 38.78           C  
ATOM   1952  CD  GLN B  36       7.723 -18.095  35.974  1.00 40.98           C  
ATOM   1953  OE1 GLN B  36       8.296 -17.211  36.594  1.00 41.55           O  
ATOM   1954  NE2 GLN B  36       6.426 -18.027  35.650  1.00 41.34           N  
ATOM   1955  N   ALA B  37       5.580 -22.368  37.806  1.00 34.30           N  
ATOM   1956  CA  ALA B  37       4.290 -22.555  38.484  1.00 33.54           C  
ATOM   1957  C   ALA B  37       4.403 -22.563  40.010  1.00 32.92           C  
ATOM   1958  O   ALA B  37       3.435 -22.309  40.725  1.00 32.98           O  
ATOM   1959  CB  ALA B  37       3.610 -23.831  38.001  1.00 33.39           C  
ATOM   1960  N   ASP B  38       5.585 -22.885  40.501  1.00 32.23           N  
ATOM   1961  CA  ASP B  38       5.829 -22.933  41.931  1.00 32.37           C  
ATOM   1962  C   ASP B  38       6.299 -21.581  42.426  1.00 32.45           C  
ATOM   1963  O   ASP B  38       6.474 -21.399  43.628  1.00 32.02           O  
ATOM   1964  CB  ASP B  38       6.880 -23.994  42.254  1.00 31.59           C  
ATOM   1965  CG  ASP B  38       6.404 -25.398  41.915  1.00 31.98           C  
ATOM   1966  OD1 ASP B  38       5.174 -25.628  41.836  1.00 30.54           O  
ATOM   1967  OD2 ASP B  38       7.259 -26.273  41.718  1.00 30.25           O  
ATOM   1968  N   TRP B  39       6.486 -20.626  41.512  1.00 32.12           N  
ATOM   1969  CA  TRP B  39       7.006 -19.333  41.918  1.00 32.90           C  
ATOM   1970  C   TRP B  39       6.217 -18.617  43.055  1.00 32.63           C  
ATOM   1971  O   TRP B  39       6.837 -18.205  44.033  1.00 32.25           O  
ATOM   1972  CB  TRP B  39       7.324 -18.415  40.725  1.00 33.04           C  
ATOM   1973  CG  TRP B  39       7.707 -17.013  41.124  1.00 33.69           C  
ATOM   1974  CD1 TRP B  39       7.022 -15.857  40.836  1.00 33.26           C  
ATOM   1975  CD2 TRP B  39       8.848 -16.622  41.907  1.00 30.49           C  
ATOM   1976  NE1 TRP B  39       7.683 -14.775  41.403  1.00 32.73           N  
ATOM   1977  CE2 TRP B  39       8.797 -15.225  42.057  1.00 31.11           C  
ATOM   1978  CE3 TRP B  39       9.904 -17.325  42.502  1.00 29.37           C  
ATOM   1979  CZ2 TRP B  39       9.779 -14.510  42.771  1.00 31.03           C  
ATOM   1980  CZ3 TRP B  39      10.847 -16.626  43.214  1.00 31.25           C  
ATOM   1981  CH2 TRP B  39      10.781 -15.230  43.345  1.00 32.16           C  
ATOM   1982  N   PRO B  40       4.875 -18.480  42.958  1.00 32.52           N  
ATOM   1983  CA  PRO B  40       4.209 -17.741  44.046  1.00 32.77           C  
ATOM   1984  C   PRO B  40       4.487 -18.286  45.463  1.00 34.09           C  
ATOM   1985  O   PRO B  40       4.652 -17.508  46.426  1.00 33.87           O  
ATOM   1986  CB  PRO B  40       2.729 -17.881  43.709  1.00 32.96           C  
ATOM   1987  CG  PRO B  40       2.703 -18.157  42.221  1.00 32.63           C  
ATOM   1988  CD  PRO B  40       3.913 -18.949  41.936  1.00 33.12           C  
ATOM   1989  N   GLU B  41       4.525 -19.611  45.572  1.00 34.66           N  
ATOM   1990  CA  GLU B  41       4.857 -20.345  46.796  1.00 35.92           C  
ATOM   1991  C   GLU B  41       6.249 -20.085  47.323  1.00 36.25           C  
ATOM   1992  O   GLU B  41       6.457 -19.776  48.509  1.00 37.34           O  
ATOM   1993  CB  GLU B  41       4.916 -21.804  46.456  1.00 36.77           C  
ATOM   1994  CG  GLU B  41       3.769 -22.675  46.790  1.00 37.40           C  
ATOM   1995  CD  GLU B  41       4.323 -24.068  46.730  1.00 40.86           C  
ATOM   1996  OE1 GLU B  41       3.656 -24.997  46.228  1.00 40.22           O  
ATOM   1997  OE2 GLU B  41       5.509 -24.180  47.150  1.00 39.95           O  
ATOM   1998  N   ILE B  42       7.211 -20.305  46.447  1.00 34.55           N  
ATOM   1999  CA  ILE B  42       8.602 -20.185  46.809  1.00 34.96           C  
ATOM   2000  C   ILE B  42       8.899 -18.748  47.211  1.00 35.18           C  
ATOM   2001  O   ILE B  42       9.711 -18.498  48.110  1.00 36.39           O  
ATOM   2002  CB  ILE B  42       9.483 -20.627  45.634  1.00 33.82           C  
ATOM   2003  CG1 ILE B  42       9.420 -22.144  45.500  1.00 33.67           C  
ATOM   2004  CG2 ILE B  42      10.937 -20.184  45.828  1.00 32.06           C  
ATOM   2005  CD1 ILE B  42       9.453 -22.619  44.050  1.00 34.20           C  
ATOM   2006  N   LYS B  43       8.237 -17.811  46.543  1.00 34.49           N  
ATOM   2007  CA  LYS B  43       8.495 -16.409  46.749  1.00 34.54           C  
ATOM   2008  C   LYS B  43       8.087 -15.941  48.165  1.00 34.47           C  
ATOM   2009  O   LYS B  43       8.642 -14.986  48.679  1.00 34.48           O  
ATOM   2010  CB  LYS B  43       7.772 -15.601  45.684  1.00 34.83           C  
ATOM   2011  CG  LYS B  43       7.654 -14.117  45.963  1.00 36.96           C  
ATOM   2012  CD  LYS B  43       6.607 -13.514  45.049  1.00 41.41           C  
ATOM   2013  CE  LYS B  43       6.670 -11.992  45.085  1.00 44.97           C  
ATOM   2014  NZ  LYS B  43       7.992 -11.432  44.609  1.00 46.13           N  
ATOM   2015  N   SER B  44       7.129 -16.608  48.791  1.00 34.11           N  
ATOM   2016  CA  SER B  44       6.693 -16.170  50.115  1.00 34.76           C  
ATOM   2017  C   SER B  44       7.566 -16.749  51.249  1.00 35.39           C  
ATOM   2018  O   SER B  44       7.277 -16.536  52.434  1.00 35.31           O  
ATOM   2019  CB  SER B  44       5.240 -16.551  50.334  1.00 34.23           C  
ATOM   2020  OG  SER B  44       5.214 -17.928  50.573  1.00 34.54           O  
ATOM   2021  N   THR B  45       8.595 -17.499  50.884  1.00 35.41           N  
ATOM   2022  CA  THR B  45       9.587 -18.018  51.814  1.00 37.15           C  
ATOM   2023  C   THR B  45      10.873 -17.173  51.728  1.00 37.08           C  
ATOM   2024  O   THR B  45      11.853 -17.486  52.401  1.00 39.37           O  
ATOM   2025  CB  THR B  45       9.957 -19.527  51.488  1.00 37.44           C  
ATOM   2026  OG1 THR B  45      10.830 -19.603  50.345  1.00 40.10           O  
ATOM   2027  CG2 THR B  45       8.730 -20.371  51.180  1.00 38.37           C  
ATOM   2028  N   LEU B  46      10.922 -16.167  50.846  1.00 35.57           N  
ATOM   2029  CA  LEU B  46      12.171 -15.456  50.559  1.00 33.65           C  
ATOM   2030  C   LEU B  46      12.246 -14.178  51.406  1.00 33.29           C  
ATOM   2031  O   LEU B  46      11.192 -13.610  51.758  1.00 31.59           O  
ATOM   2032  CB  LEU B  46      12.307 -15.141  49.065  1.00 33.87           C  
ATOM   2033  CG  LEU B  46      12.310 -16.324  48.061  1.00 32.79           C  
ATOM   2034  CD1 LEU B  46      12.236 -15.844  46.641  1.00 30.57           C  
ATOM   2035  CD2 LEU B  46      13.494 -17.187  48.232  1.00 32.63           C  
ATOM   2036  N   PRO B  47      13.483 -13.746  51.781  1.00 33.29           N  
ATOM   2037  CA  PRO B  47      13.573 -12.642  52.755  1.00 33.20           C  
ATOM   2038  C   PRO B  47      12.946 -11.391  52.165  1.00 31.96           C  
ATOM   2039  O   PRO B  47      12.242 -10.648  52.869  1.00 31.50           O  
ATOM   2040  CB  PRO B  47      15.090 -12.429  52.914  1.00 33.78           C  
ATOM   2041  CG  PRO B  47      15.718 -13.047  51.675  1.00 34.51           C  
ATOM   2042  CD  PRO B  47      14.829 -14.233  51.384  1.00 33.63           C  
ATOM   2043  N   PHE B  48      13.193 -11.202  50.869  1.00 29.96           N  
ATOM   2044  CA  PHE B  48      12.758 -10.008  50.135  1.00 29.68           C  
ATOM   2045  C   PHE B  48      11.966 -10.339  48.832  1.00 29.46           C  
ATOM   2046  O   PHE B  48      11.848  -9.485  47.950  1.00 29.88           O  
ATOM   2047  CB  PHE B  48      13.980  -9.080  49.909  1.00 28.56           C  
ATOM   2048  CG  PHE B  48      14.458  -8.456  51.200  1.00 27.90           C  
ATOM   2049  CD1 PHE B  48      15.497  -9.012  51.926  1.00 28.45           C  
ATOM   2050  CD2 PHE B  48      13.782  -7.382  51.739  1.00 23.55           C  
ATOM   2051  CE1 PHE B  48      15.872  -8.431  53.205  1.00 25.86           C  
ATOM   2052  CE2 PHE B  48      14.138  -6.842  53.007  1.00 27.01           C  
ATOM   2053  CZ  PHE B  48      15.182  -7.387  53.710  1.00 25.63           C  
ATOM   2054  N   GLY B  49      11.426 -11.555  48.747  1.00 27.91           N  
ATOM   2055  CA  GLY B  49      10.677 -11.966  47.565  1.00 27.82           C  
ATOM   2056  C   GLY B  49      11.497 -12.085  46.271  1.00 27.98           C  
ATOM   2057  O   GLY B  49      10.920 -12.153  45.209  1.00 28.74           O  
ATOM   2058  N   LYS B  50      12.835 -12.146  46.334  1.00 27.15           N  
ATOM   2059  CA  LYS B  50      13.659 -12.347  45.141  1.00 28.15           C  
ATOM   2060  C   LYS B  50      14.584 -13.539  45.261  1.00 28.17           C  
ATOM   2061  O   LYS B  50      14.953 -13.988  46.384  1.00 27.34           O  
ATOM   2062  CB  LYS B  50      14.574 -11.180  44.831  1.00 27.99           C  
ATOM   2063  CG  LYS B  50      14.011  -9.828  45.098  1.00 32.74           C  
ATOM   2064  CD  LYS B  50      13.059  -9.445  44.030  1.00 36.68           C  
ATOM   2065  CE  LYS B  50      13.422  -8.058  43.487  1.00 40.26           C  
ATOM   2066  NZ  LYS B  50      12.327  -7.114  43.847  1.00 39.17           N  
ATOM   2067  N   ILE B  51      14.892 -14.051  44.082  1.00 28.05           N  
ATOM   2068  CA  ILE B  51      15.992 -14.969  43.804  1.00 29.01           C  
ATOM   2069  C   ILE B  51      16.999 -14.320  42.849  1.00 29.97           C  
ATOM   2070  O   ILE B  51      16.681 -13.343  42.149  1.00 30.12           O  
ATOM   2071  CB  ILE B  51      15.474 -16.309  43.243  1.00 29.95           C  
ATOM   2072  CG1 ILE B  51      14.501 -16.086  42.071  1.00 27.63           C  
ATOM   2073  CG2 ILE B  51      14.866 -17.092  44.364  1.00 28.40           C  
ATOM   2074  CD1 ILE B  51      14.014 -17.383  41.456  1.00 28.59           C  
ATOM   2075  N   PRO B  52      18.254 -14.789  42.878  1.00 30.73           N  
ATOM   2076  CA  PRO B  52      18.650 -15.992  43.609  1.00 29.91           C  
ATOM   2077  C   PRO B  52      18.812 -15.859  45.136  1.00 28.87           C  
ATOM   2078  O   PRO B  52      18.965 -14.743  45.697  1.00 27.84           O  
ATOM   2079  CB  PRO B  52      20.002 -16.338  42.985  1.00 30.49           C  
ATOM   2080  CG  PRO B  52      20.553 -14.998  42.526  1.00 32.82           C  
ATOM   2081  CD  PRO B  52      19.388 -14.103  42.231  1.00 31.19           C  
ATOM   2082  N   ILE B  53      18.782 -17.016  45.790  1.00 28.51           N  
ATOM   2083  CA  ILE B  53      19.209 -17.170  47.172  1.00 28.30           C  
ATOM   2084  C   ILE B  53      20.213 -18.310  47.176  1.00 29.30           C  
ATOM   2085  O   ILE B  53      20.203 -19.167  46.288  1.00 29.18           O  
ATOM   2086  CB  ILE B  53      18.068 -17.467  48.163  1.00 30.34           C  
ATOM   2087  CG1 ILE B  53      17.242 -18.682  47.699  1.00 28.02           C  
ATOM   2088  CG2 ILE B  53      17.192 -16.179  48.403  1.00 28.62           C  
ATOM   2089  CD1 ILE B  53      16.526 -19.426  48.807  1.00 33.20           C  
ATOM   2090  N   LEU B  54      21.136 -18.277  48.130  1.00 29.38           N  
ATOM   2091  CA  LEU B  54      22.114 -19.359  48.247  1.00 28.82           C  
ATOM   2092  C   LEU B  54      21.917 -19.802  49.661  1.00 29.25           C  
ATOM   2093  O   LEU B  54      21.936 -18.983  50.557  1.00 27.85           O  
ATOM   2094  CB  LEU B  54      23.551 -18.914  47.978  1.00 28.23           C  
ATOM   2095  CG  LEU B  54      24.668 -19.991  48.168  1.00 30.49           C  
ATOM   2096  CD1 LEU B  54      24.605 -21.221  47.166  1.00 29.84           C  
ATOM   2097  CD2 LEU B  54      26.096 -19.369  48.180  1.00 28.30           C  
ATOM   2098  N   GLU B  55      21.643 -21.090  49.820  1.00 29.98           N  
ATOM   2099  CA  GLU B  55      21.563 -21.671  51.146  1.00 30.55           C  
ATOM   2100  C   GLU B  55      22.887 -22.323  51.436  1.00 30.10           C  
ATOM   2101  O   GLU B  55      23.395 -23.094  50.609  1.00 29.40           O  
ATOM   2102  CB  GLU B  55      20.471 -22.702  51.232  1.00 31.19           C  
ATOM   2103  CG  GLU B  55      19.097 -22.143  51.421  1.00 34.48           C  
ATOM   2104  CD  GLU B  55      18.063 -23.242  51.187  1.00 38.44           C  
ATOM   2105  OE1 GLU B  55      17.672 -23.484  50.016  1.00 36.20           O  
ATOM   2106  OE2 GLU B  55      17.702 -23.904  52.180  1.00 44.00           O  
ATOM   2107  N   VAL B  56      23.436 -22.001  52.599  1.00 30.38           N  
ATOM   2108  CA  VAL B  56      24.738 -22.486  53.008  1.00 32.32           C  
ATOM   2109  C   VAL B  56      24.505 -23.201  54.300  1.00 33.24           C  
ATOM   2110  O   VAL B  56      24.346 -22.574  55.336  1.00 31.56           O  
ATOM   2111  CB  VAL B  56      25.729 -21.317  53.284  1.00 32.08           C  
ATOM   2112  CG1 VAL B  56      27.085 -21.867  53.578  1.00 31.99           C  
ATOM   2113  CG2 VAL B  56      25.756 -20.308  52.092  1.00 33.95           C  
ATOM   2114  N   ASP B  57      24.401 -24.520  54.225  1.00 35.49           N  
ATOM   2115  CA  ASP B  57      24.032 -25.307  55.405  1.00 36.81           C  
ATOM   2116  C   ASP B  57      22.721 -24.860  56.028  1.00 37.14           C  
ATOM   2117  O   ASP B  57      22.607 -24.823  57.256  1.00 36.48           O  
ATOM   2118  CB  ASP B  57      25.131 -25.184  56.470  1.00 37.79           C  
ATOM   2119  CG  ASP B  57      26.199 -26.254  56.348  1.00 40.98           C  
ATOM   2120  OD1 ASP B  57      26.949 -26.389  57.331  1.00 45.63           O  
ATOM   2121  OD2 ASP B  57      26.290 -26.970  55.312  1.00 44.76           O  
ATOM   2122  N   GLY B  58      21.737 -24.510  55.206  1.00 37.83           N  
ATOM   2123  CA  GLY B  58      20.510 -23.905  55.741  1.00 38.75           C  
ATOM   2124  C   GLY B  58      20.802 -22.662  56.572  1.00 39.12           C  
ATOM   2125  O   GLY B  58      20.327 -22.520  57.705  1.00 40.64           O  
ATOM   2126  N   LEU B  59      21.692 -21.831  56.053  1.00 38.49           N  
ATOM   2127  CA  LEU B  59      21.813 -20.429  56.388  1.00 37.98           C  
ATOM   2128  C   LEU B  59      21.607 -19.769  55.005  1.00 37.50           C  
ATOM   2129  O   LEU B  59      22.325 -20.095  54.064  1.00 39.07           O  
ATOM   2130  CB  LEU B  59      23.220 -20.107  56.925  1.00 37.76           C  
ATOM   2131  CG  LEU B  59      23.626 -20.686  58.306  1.00 39.14           C  
ATOM   2132  CD1 LEU B  59      25.018 -20.236  58.749  1.00 37.68           C  
ATOM   2133  CD2 LEU B  59      22.592 -20.355  59.380  1.00 38.38           C  
ATOM   2134  N   THR B  60      20.612 -18.886  54.883  1.00 36.72           N  
ATOM   2135  CA  THR B  60      20.244 -18.248  53.612  1.00 35.78           C  
ATOM   2136  C   THR B  60      21.001 -16.954  53.374  1.00 33.84           C  
ATOM   2137  O   THR B  60      21.030 -16.070  54.216  1.00 34.75           O  
ATOM   2138  CB  THR B  60      18.697 -17.957  53.539  1.00 36.26           C  
ATOM   2139  OG1 THR B  60      17.978 -19.170  53.292  1.00 40.22           O  
ATOM   2140  CG2 THR B  60      18.368 -17.026  52.383  1.00 37.31           C  
ATOM   2141  N   LEU B  61      21.617 -16.861  52.215  1.00 31.88           N  
ATOM   2142  CA  LEU B  61      22.192 -15.616  51.693  1.00 31.13           C  
ATOM   2143  C   LEU B  61      21.317 -15.168  50.510  1.00 31.23           C  
ATOM   2144  O   LEU B  61      20.726 -15.999  49.816  1.00 31.66           O  
ATOM   2145  CB  LEU B  61      23.640 -15.841  51.186  1.00 29.22           C  
ATOM   2146  CG  LEU B  61      24.713 -16.408  52.137  1.00 28.61           C  
ATOM   2147  CD1 LEU B  61      26.083 -16.317  51.547  1.00 30.79           C  
ATOM   2148  CD2 LEU B  61      24.656 -15.650  53.452  1.00 30.60           C  
ATOM   2149  N   HIS B  62      21.211 -13.853  50.325  1.00 30.46           N  
ATOM   2150  CA  HIS B  62      20.529 -13.278  49.160  1.00 29.92           C  
ATOM   2151  C   HIS B  62      21.292 -12.152  48.467  1.00 29.22           C  
ATOM   2152  O   HIS B  62      22.278 -11.618  49.027  1.00 29.35           O  
ATOM   2153  CB  HIS B  62      19.124 -12.797  49.559  1.00 29.60           C  
ATOM   2154  CG  HIS B  62      19.088 -11.634  50.500  1.00 29.80           C  
ATOM   2155  ND1 HIS B  62      18.702 -10.357  50.111  1.00 29.92           N  
ATOM   2156  CD2 HIS B  62      19.351 -11.551  51.829  1.00 30.12           C  
ATOM   2157  CE1 HIS B  62      18.774  -9.543  51.145  1.00 28.19           C  
ATOM   2158  NE2 HIS B  62      19.146 -10.245  52.201  1.00 27.58           N  
ATOM   2159  N   GLN B  63      20.810 -11.784  47.270  1.00 27.19           N  
ATOM   2160  CA  GLN B  63      21.308 -10.662  46.439  1.00 27.88           C  
ATOM   2161  C   GLN B  63      22.526 -11.117  45.632  1.00 29.16           C  
ATOM   2162  O   GLN B  63      23.594 -11.353  46.203  1.00 29.91           O  
ATOM   2163  CB  GLN B  63      21.611  -9.402  47.224  1.00 27.39           C  
ATOM   2164  CG  GLN B  63      20.437  -8.468  47.395  1.00 29.93           C  
ATOM   2165  CD  GLN B  63      20.036  -7.769  46.074  1.00 29.14           C  
ATOM   2166  OE1 GLN B  63      20.777  -7.750  45.113  1.00 30.48           O  
ATOM   2167  NE2 GLN B  63      18.834  -7.238  46.048  1.00 26.21           N  
ATOM   2168  N   SER B  64      22.370 -11.302  44.319  1.00 29.97           N  
ATOM   2169  CA  SER B  64      23.335 -12.108  43.606  1.00 29.97           C  
ATOM   2170  C   SER B  64      24.741 -11.516  43.754  1.00 30.24           C  
ATOM   2171  O   SER B  64      25.687 -12.253  43.797  1.00 28.93           O  
ATOM   2172  CB  SER B  64      23.040 -12.241  42.127  1.00 31.27           C  
ATOM   2173  OG  SER B  64      22.990 -10.984  41.522  1.00 35.33           O  
ATOM   2174  N   LEU B  65      24.887 -10.209  43.820  1.00 29.58           N  
ATOM   2175  CA  LEU B  65      26.274  -9.714  43.816  1.00 31.14           C  
ATOM   2176  C   LEU B  65      26.866  -9.722  45.231  1.00 31.07           C  
ATOM   2177  O   LEU B  65      28.112  -9.868  45.405  1.00 29.84           O  
ATOM   2178  CB  LEU B  65      26.320  -8.316  43.222  1.00 32.22           C  
ATOM   2179  CG  LEU B  65      25.808  -8.235  41.766  1.00 32.74           C  
ATOM   2180  CD1 LEU B  65      25.806  -6.701  41.473  1.00 33.09           C  
ATOM   2181  CD2 LEU B  65      26.652  -9.086  40.781  1.00 31.48           C  
ATOM   2182  N   ALA B  66      25.983  -9.571  46.228  1.00 28.98           N  
ATOM   2183  CA  ALA B  66      26.388  -9.782  47.628  1.00 30.18           C  
ATOM   2184  C   ALA B  66      27.002 -11.203  47.739  1.00 31.18           C  
ATOM   2185  O   ALA B  66      28.107 -11.350  48.253  1.00 32.08           O  
ATOM   2186  CB  ALA B  66      25.235  -9.606  48.585  1.00 29.83           C  
ATOM   2187  N   ILE B  67      26.292 -12.195  47.214  1.00 29.38           N  
ATOM   2188  CA  ILE B  67      26.688 -13.584  47.260  1.00 30.53           C  
ATOM   2189  C   ILE B  67      27.971 -13.828  46.493  1.00 30.43           C  
ATOM   2190  O   ILE B  67      28.881 -14.528  46.976  1.00 29.12           O  
ATOM   2191  CB  ILE B  67      25.570 -14.503  46.698  1.00 29.37           C  
ATOM   2192  CG1 ILE B  67      24.342 -14.489  47.606  1.00 32.48           C  
ATOM   2193  CG2 ILE B  67      26.085 -16.011  46.488  1.00 31.79           C  
ATOM   2194  CD1 ILE B  67      23.149 -15.108  46.995  1.00 29.61           C  
ATOM   2195  N   ALA B  68      28.054 -13.240  45.299  1.00 28.81           N  
ATOM   2196  CA  ALA B  68      29.269 -13.344  44.496  1.00 31.23           C  
ATOM   2197  C   ALA B  68      30.492 -12.837  45.219  1.00 30.62           C  
ATOM   2198  O   ALA B  68      31.579 -13.436  45.144  1.00 31.46           O  
ATOM   2199  CB  ALA B  68      29.069 -12.553  43.163  1.00 28.86           C  
ATOM   2200  N   ARG B  69      30.336 -11.701  45.897  1.00 29.83           N  
ATOM   2201  CA  ARG B  69      31.431 -11.091  46.611  1.00 30.29           C  
ATOM   2202  C   ARG B  69      31.797 -11.984  47.801  1.00 29.93           C  
ATOM   2203  O   ARG B  69      32.991 -12.161  48.121  1.00 31.50           O  
ATOM   2204  CB  ARG B  69      31.082  -9.671  47.074  1.00 29.33           C  
ATOM   2205  CG  ARG B  69      32.237  -8.923  47.728  1.00 31.36           C  
ATOM   2206  CD  ARG B  69      31.922  -7.430  47.984  1.00 32.06           C  
ATOM   2207  NE  ARG B  69      31.513  -6.812  46.714  1.00 36.40           N  
ATOM   2208  CZ  ARG B  69      30.254  -6.597  46.323  1.00 34.45           C  
ATOM   2209  NH1 ARG B  69      29.261  -6.879  47.107  1.00 31.50           N  
ATOM   2210  NH2 ARG B  69      30.010  -6.075  45.121  1.00 39.45           N  
ATOM   2211  N   TYR B  70      30.790 -12.522  48.479  1.00 29.18           N  
ATOM   2212  CA  TYR B  70      31.030 -13.439  49.584  1.00 28.56           C  
ATOM   2213  C   TYR B  70      31.885 -14.637  49.109  1.00 28.13           C  
ATOM   2214  O   TYR B  70      32.856 -15.020  49.772  1.00 28.12           O  
ATOM   2215  CB  TYR B  70      29.680 -13.989  50.089  1.00 28.29           C  
ATOM   2216  CG  TYR B  70      29.784 -15.116  51.079  1.00 29.10           C  
ATOM   2217  CD1 TYR B  70      30.149 -14.876  52.386  1.00 25.02           C  
ATOM   2218  CD2 TYR B  70      29.505 -16.443  50.703  1.00 31.02           C  
ATOM   2219  CE1 TYR B  70      30.208 -15.932  53.345  1.00 32.62           C  
ATOM   2220  CE2 TYR B  70      29.590 -17.504  51.654  1.00 32.12           C  
ATOM   2221  CZ  TYR B  70      29.924 -17.226  52.949  1.00 29.84           C  
ATOM   2222  OH  TYR B  70      29.990 -18.256  53.865  1.00 35.14           O  
ATOM   2223  N   LEU B  71      31.478 -15.238  47.999  1.00 27.30           N  
ATOM   2224  CA  LEU B  71      32.141 -16.464  47.506  1.00 29.17           C  
ATOM   2225  C   LEU B  71      33.589 -16.249  47.016  1.00 30.28           C  
ATOM   2226  O   LEU B  71      34.399 -17.205  47.014  1.00 30.79           O  
ATOM   2227  CB  LEU B  71      31.329 -17.169  46.411  1.00 27.87           C  
ATOM   2228  CG  LEU B  71      29.978 -17.778  46.815  1.00 31.33           C  
ATOM   2229  CD1 LEU B  71      29.290 -18.304  45.565  1.00 32.22           C  
ATOM   2230  CD2 LEU B  71      30.121 -18.893  47.906  1.00 29.94           C  
ATOM   2231  N   THR B  72      33.889 -15.044  46.537  1.00 30.70           N  
ATOM   2232  CA  THR B  72      35.209 -14.781  45.946  1.00 32.30           C  
ATOM   2233  C   THR B  72      36.187 -14.183  46.942  1.00 32.72           C  
ATOM   2234  O   THR B  72      37.390 -14.055  46.630  1.00 32.92           O  
ATOM   2235  CB  THR B  72      35.129 -13.843  44.707  1.00 31.37           C  
ATOM   2236  OG1 THR B  72      34.508 -12.602  45.076  1.00 31.71           O  
ATOM   2237  CG2 THR B  72      34.394 -14.513  43.580  1.00 31.43           C  
ATOM   2238  N   LYS B  73      35.674 -13.778  48.111  1.00 34.68           N  
ATOM   2239  CA  LYS B  73      36.510 -13.282  49.220  1.00 37.72           C  
ATOM   2240  C   LYS B  73      37.676 -14.284  49.497  1.00 37.87           C  
ATOM   2241  O   LYS B  73      37.446 -15.505  49.702  1.00 37.41           O  
ATOM   2242  CB  LYS B  73      35.649 -13.076  50.509  1.00 37.41           C  
ATOM   2243  CG  LYS B  73      36.024 -11.819  51.342  1.00 41.20           C  
ATOM   2244  CD  LYS B  73      34.782 -11.203  52.157  1.00 42.26           C  
ATOM   2245  CE  LYS B  73      33.808 -10.313  51.274  1.00 44.93           C  
ATOM   2246  NZ  LYS B  73      32.257 -10.347  51.610  1.00 44.47           N  
ATOM   2247  N   ASN B  74      38.914 -13.777  49.474  1.00 37.67           N  
ATOM   2248  CA  ASN B  74      40.106 -14.611  49.661  1.00 38.24           C  
ATOM   2249  C   ASN B  74      40.362 -15.689  48.589  1.00 37.50           C  
ATOM   2250  O   ASN B  74      40.967 -16.744  48.875  1.00 37.13           O  
ATOM   2251  CB  ASN B  74      40.080 -15.264  51.038  1.00 38.69           C  
ATOM   2252  CG  ASN B  74      40.310 -14.274  52.152  1.00 41.78           C  
ATOM   2253  OD1 ASN B  74      40.931 -13.208  51.952  1.00 42.67           O  
ATOM   2254  ND2 ASN B  74      39.832 -14.630  53.356  1.00 42.86           N  
ATOM   2255  N   THR B  75      39.901 -15.432  47.371  1.00 36.33           N  
ATOM   2256  CA  THR B  75      40.204 -16.289  46.231  1.00 36.41           C  
ATOM   2257  C   THR B  75      40.990 -15.395  45.288  1.00 38.03           C  
ATOM   2258  O   THR B  75      41.071 -14.166  45.487  1.00 38.59           O  
ATOM   2259  CB  THR B  75      38.933 -16.836  45.495  1.00 35.96           C  
ATOM   2260  OG1 THR B  75      38.323 -15.763  44.782  1.00 33.80           O  
ATOM   2261  CG2 THR B  75      37.919 -17.420  46.454  1.00 33.38           C  
ATOM   2262  N   ASP B  76      41.592 -15.997  44.275  1.00 38.70           N  
ATOM   2263  CA  ASP B  76      42.261 -15.220  43.235  1.00 39.55           C  
ATOM   2264  C   ASP B  76      41.238 -14.418  42.404  1.00 38.43           C  
ATOM   2265  O   ASP B  76      41.636 -13.504  41.674  1.00 40.31           O  
ATOM   2266  CB  ASP B  76      43.068 -16.168  42.321  1.00 40.86           C  
ATOM   2267  CG  ASP B  76      42.196 -17.300  41.763  1.00 43.11           C  
ATOM   2268  OD1 ASP B  76      41.200 -17.633  42.435  1.00 47.55           O  
ATOM   2269  OD2 ASP B  76      42.477 -17.849  40.680  1.00 46.90           O  
ATOM   2270  N   LEU B  77      39.933 -14.713  42.514  1.00 37.01           N  
ATOM   2271  CA  LEU B  77      38.934 -13.923  41.753  1.00 33.69           C  
ATOM   2272  C   LEU B  77      38.672 -12.511  42.318  1.00 33.17           C  
ATOM   2273  O   LEU B  77      38.058 -11.690  41.638  1.00 30.78           O  
ATOM   2274  CB  LEU B  77      37.611 -14.673  41.626  1.00 34.33           C  
ATOM   2275  CG  LEU B  77      37.556 -15.895  40.721  1.00 35.41           C  
ATOM   2276  CD1 LEU B  77      36.232 -16.723  40.916  1.00 33.64           C  
ATOM   2277  CD2 LEU B  77      37.861 -15.557  39.241  1.00 36.65           C  
ATOM   2278  N   ALA B  78      39.167 -12.229  43.529  1.00 32.96           N  
ATOM   2279  CA  ALA B  78      38.766 -11.042  44.333  1.00 34.30           C  
ATOM   2280  C   ALA B  78      39.275  -9.659  43.890  1.00 35.25           C  
ATOM   2281  O   ALA B  78      38.578  -8.633  44.068  1.00 36.51           O  
ATOM   2282  CB  ALA B  78      39.132 -11.270  45.818  1.00 34.67           C  
ATOM   2283  N   GLY B  79      40.461  -9.632  43.304  1.00 35.27           N  
ATOM   2284  CA  GLY B  79      41.227  -8.381  43.117  1.00 34.91           C  
ATOM   2285  C   GLY B  79      42.382  -8.570  44.083  1.00 35.20           C  
ATOM   2286  O   GLY B  79      42.167  -9.082  45.212  1.00 35.90           O  
ATOM   2287  N   ASN B  80      43.590  -8.161  43.688  1.00 34.96           N  
ATOM   2288  CA  ASN B  80      44.804  -8.458  44.478  1.00 35.28           C  
ATOM   2289  C   ASN B  80      45.124  -7.510  45.642  1.00 34.95           C  
ATOM   2290  O   ASN B  80      46.059  -7.763  46.383  1.00 35.35           O  
ATOM   2291  CB  ASN B  80      46.043  -8.532  43.565  1.00 34.94           C  
ATOM   2292  CG  ASN B  80      45.995  -9.698  42.573  1.00 37.26           C  
ATOM   2293  OD1 ASN B  80      45.465 -10.786  42.865  1.00 35.93           O  
ATOM   2294  ND2 ASN B  80      46.569  -9.467  41.375  1.00 38.62           N  
ATOM   2295  N   THR B  81      44.385  -6.406  45.757  1.00 34.71           N  
ATOM   2296  CA  THR B  81      44.560  -5.349  46.783  1.00 32.88           C  
ATOM   2297  C   THR B  81      43.180  -4.741  47.104  1.00 33.34           C  
ATOM   2298  O   THR B  81      42.207  -4.950  46.384  1.00 32.21           O  
ATOM   2299  CB  THR B  81      45.500  -4.198  46.343  1.00 33.89           C  
ATOM   2300  OG1 THR B  81      44.991  -3.533  45.177  1.00 30.79           O  
ATOM   2301  CG2 THR B  81      46.987  -4.668  46.083  1.00 32.27           C  
ATOM   2302  N   GLU B  82      43.077  -3.982  48.180  1.00 33.30           N  
ATOM   2303  CA  GLU B  82      41.768  -3.458  48.564  1.00 33.06           C  
ATOM   2304  C   GLU B  82      41.225  -2.450  47.538  1.00 31.56           C  
ATOM   2305  O   GLU B  82      40.011  -2.398  47.260  1.00 29.96           O  
ATOM   2306  CB  GLU B  82      41.866  -2.794  49.922  1.00 33.69           C  
ATOM   2307  CG  GLU B  82      42.291  -3.763  51.028  1.00 39.41           C  
ATOM   2308  CD  GLU B  82      42.144  -3.162  52.391  1.00 45.12           C  
ATOM   2309  OE1 GLU B  82      42.011  -3.951  53.369  1.00 50.98           O  
ATOM   2310  OE2 GLU B  82      42.159  -1.903  52.483  1.00 46.84           O  
ATOM   2311  N   MET B  83      42.126  -1.637  47.017  1.00 30.43           N  
ATOM   2312  CA  MET B  83      41.750  -0.721  45.971  1.00 31.83           C  
ATOM   2313  C   MET B  83      41.389  -1.426  44.677  1.00 29.90           C  
ATOM   2314  O   MET B  83      40.403  -1.070  44.031  1.00 30.51           O  
ATOM   2315  CB  MET B  83      42.775   0.391  45.768  1.00 30.47           C  
ATOM   2316  CG  MET B  83      41.985   1.653  45.522  1.00 33.40           C  
ATOM   2317  SD  MET B  83      42.830   3.212  45.640  1.00 39.79           S  
ATOM   2318  CE  MET B  83      43.355   3.182  43.965  1.00 34.55           C  
ATOM   2319  N   GLU B  84      42.135  -2.457  44.304  1.00 28.32           N  
ATOM   2320  CA  GLU B  84      41.727  -3.238  43.141  1.00 28.19           C  
ATOM   2321  C   GLU B  84      40.399  -3.917  43.358  1.00 26.97           C  
ATOM   2322  O   GLU B  84      39.584  -3.995  42.434  1.00 25.85           O  
ATOM   2323  CB  GLU B  84      42.812  -4.224  42.737  1.00 28.64           C  
ATOM   2324  CG  GLU B  84      43.912  -3.567  41.953  1.00 30.94           C  
ATOM   2325  CD  GLU B  84      45.203  -4.384  42.012  1.00 35.38           C  
ATOM   2326  OE1 GLU B  84      45.882  -4.385  43.070  1.00 30.30           O  
ATOM   2327  OE2 GLU B  84      45.537  -4.997  40.978  1.00 36.57           O  
ATOM   2328  N   GLN B  85      40.160  -4.395  44.569  1.00 26.78           N  
ATOM   2329  CA  GLN B  85      38.803  -4.918  44.925  1.00 28.46           C  
ATOM   2330  C   GLN B  85      37.695  -3.870  44.715  1.00 27.35           C  
ATOM   2331  O   GLN B  85      36.597  -4.229  44.279  1.00 26.94           O  
ATOM   2332  CB  GLN B  85      38.757  -5.480  46.357  1.00 29.46           C  
ATOM   2333  CG  GLN B  85      39.780  -6.646  46.549  1.00 28.88           C  
ATOM   2334  CD  GLN B  85      39.991  -7.051  47.995  1.00 32.79           C  
ATOM   2335  OE1 GLN B  85      39.411  -6.453  48.932  1.00 36.33           O  
ATOM   2336  NE2 GLN B  85      40.921  -8.003  48.205  1.00 33.22           N  
ATOM   2337  N   CYS B  86      37.989  -2.607  45.034  1.00 26.47           N  
ATOM   2338  CA  CYS B  86      37.081  -1.498  44.771  1.00 26.54           C  
ATOM   2339  C   CYS B  86      36.784  -1.359  43.247  1.00 27.01           C  
ATOM   2340  O   CYS B  86      35.608  -1.268  42.820  1.00 25.48           O  
ATOM   2341  CB  CYS B  86      37.641  -0.212  45.336  1.00 26.84           C  
ATOM   2342  SG  CYS B  86      36.479   1.216  45.155  1.00 26.11           S  
ATOM   2343  N   HIS B  87      37.826  -1.415  42.426  1.00 26.40           N  
ATOM   2344  CA  HIS B  87      37.671  -1.370  40.965  1.00 26.93           C  
ATOM   2345  C   HIS B  87      36.871  -2.576  40.401  1.00 27.34           C  
ATOM   2346  O   HIS B  87      36.099  -2.457  39.446  1.00 28.04           O  
ATOM   2347  CB  HIS B  87      39.059  -1.312  40.300  1.00 27.51           C  
ATOM   2348  CG  HIS B  87      39.831  -0.070  40.598  1.00 29.75           C  
ATOM   2349  ND1 HIS B  87      39.254   1.177  40.634  1.00 33.05           N  
ATOM   2350  CD2 HIS B  87      41.153   0.121  40.842  1.00 32.27           C  
ATOM   2351  CE1 HIS B  87      40.180   2.080  40.901  1.00 33.83           C  
ATOM   2352  NE2 HIS B  87      41.339   1.466  41.036  1.00 34.01           N  
ATOM   2353  N   VAL B  88      37.066  -3.750  40.983  1.00 27.51           N  
ATOM   2354  CA  VAL B  88      36.299  -4.913  40.611  1.00 27.61           C  
ATOM   2355  C   VAL B  88      34.824  -4.652  40.961  1.00 29.38           C  
ATOM   2356  O   VAL B  88      33.981  -4.750  40.061  1.00 29.53           O  
ATOM   2357  CB  VAL B  88      36.791  -6.243  41.236  1.00 27.44           C  
ATOM   2358  CG1 VAL B  88      35.870  -7.386  40.850  1.00 28.48           C  
ATOM   2359  CG2 VAL B  88      38.114  -6.610  40.673  1.00 27.03           C  
ATOM   2360  N   ASP B  89      34.536  -4.273  42.211  1.00 28.15           N  
ATOM   2361  CA  ASP B  89      33.157  -3.880  42.624  1.00 27.97           C  
ATOM   2362  C   ASP B  89      32.573  -2.800  41.687  1.00 28.16           C  
ATOM   2363  O   ASP B  89      31.369  -2.878  41.307  1.00 28.17           O  
ATOM   2364  CB  ASP B  89      33.183  -3.303  44.056  1.00 27.66           C  
ATOM   2365  CG  ASP B  89      33.216  -4.396  45.123  1.00 29.95           C  
ATOM   2366  OD1 ASP B  89      33.079  -5.565  44.737  1.00 33.89           O  
ATOM   2367  OD2 ASP B  89      33.374  -4.075  46.335  1.00 32.78           O  
ATOM   2368  N   ALA B  90      33.380  -1.776  41.374  1.00 25.70           N  
ATOM   2369  CA  ALA B  90      32.898  -0.640  40.569  1.00 26.99           C  
ATOM   2370  C   ALA B  90      32.560  -1.084  39.146  1.00 27.93           C  
ATOM   2371  O   ALA B  90      31.550  -0.666  38.586  1.00 27.30           O  
ATOM   2372  CB  ALA B  90      33.909   0.509  40.517  1.00 26.35           C  
ATOM   2373  N   ILE B  91      33.407  -1.909  38.539  1.00 27.52           N  
ATOM   2374  CA  ILE B  91      33.103  -2.355  37.179  1.00 28.38           C  
ATOM   2375  C   ILE B  91      31.833  -3.203  37.176  1.00 28.94           C  
ATOM   2376  O   ILE B  91      30.992  -3.034  36.329  1.00 30.16           O  
ATOM   2377  CB  ILE B  91      34.264  -3.127  36.557  1.00 28.26           C  
ATOM   2378  CG1 ILE B  91      35.424  -2.148  36.309  1.00 28.63           C  
ATOM   2379  CG2 ILE B  91      33.817  -3.887  35.270  1.00 28.63           C  
ATOM   2380  CD1 ILE B  91      35.270  -1.170  35.134  1.00 33.43           C  
ATOM   2381  N   VAL B  92      31.706  -4.083  38.153  1.00 28.65           N  
ATOM   2382  CA  VAL B  92      30.566  -4.958  38.259  1.00 29.33           C  
ATOM   2383  C   VAL B  92      29.291  -4.093  38.389  1.00 30.03           C  
ATOM   2384  O   VAL B  92      28.311  -4.300  37.671  1.00 30.62           O  
ATOM   2385  CB  VAL B  92      30.782  -5.937  39.453  1.00 29.98           C  
ATOM   2386  CG1 VAL B  92      29.449  -6.373  40.025  1.00 31.67           C  
ATOM   2387  CG2 VAL B  92      31.636  -7.132  38.993  1.00 29.29           C  
ATOM   2388  N   ASP B  93      29.319  -3.077  39.258  1.00 28.44           N  
ATOM   2389  CA  ASP B  93      28.121  -2.251  39.449  1.00 29.66           C  
ATOM   2390  C   ASP B  93      27.826  -1.439  38.170  1.00 28.28           C  
ATOM   2391  O   ASP B  93      26.710  -1.120  37.882  1.00 28.23           O  
ATOM   2392  CB  ASP B  93      28.332  -1.324  40.642  1.00 28.19           C  
ATOM   2393  CG  ASP B  93      27.944  -1.981  41.986  1.00 34.38           C  
ATOM   2394  OD1 ASP B  93      28.009  -1.278  43.036  1.00 39.89           O  
ATOM   2395  OD2 ASP B  93      27.583  -3.190  42.007  1.00 34.42           O  
ATOM   2396  N   THR B  94      28.845  -1.051  37.445  1.00 28.21           N  
ATOM   2397  CA  THR B  94      28.639  -0.267  36.211  1.00 28.42           C  
ATOM   2398  C   THR B  94      27.882  -1.124  35.157  1.00 28.82           C  
ATOM   2399  O   THR B  94      26.916  -0.666  34.516  1.00 25.88           O  
ATOM   2400  CB  THR B  94      29.994   0.240  35.648  1.00 28.51           C  
ATOM   2401  OG1 THR B  94      30.423   1.351  36.446  1.00 30.13           O  
ATOM   2402  CG2 THR B  94      29.839   0.726  34.190  1.00 29.50           C  
ATOM   2403  N   LEU B  95      28.326  -2.367  35.012  1.00 27.20           N  
ATOM   2404  CA  LEU B  95      27.624  -3.347  34.173  1.00 28.67           C  
ATOM   2405  C   LEU B  95      26.202  -3.670  34.708  1.00 30.59           C  
ATOM   2406  O   LEU B  95      25.215  -3.710  33.945  1.00 29.80           O  
ATOM   2407  CB  LEU B  95      28.445  -4.630  34.140  1.00 29.12           C  
ATOM   2408  CG  LEU B  95      29.762  -4.495  33.421  1.00 29.75           C  
ATOM   2409  CD1 LEU B  95      30.658  -5.771  33.697  1.00 32.18           C  
ATOM   2410  CD2 LEU B  95      29.542  -4.268  31.868  1.00 33.91           C  
ATOM   2411  N   ASP B  96      26.091  -3.861  36.021  1.00 30.21           N  
ATOM   2412  CA  ASP B  96      24.785  -4.194  36.599  1.00 31.27           C  
ATOM   2413  C   ASP B  96      23.783  -3.053  36.447  1.00 30.70           C  
ATOM   2414  O   ASP B  96      22.599  -3.315  36.175  1.00 30.53           O  
ATOM   2415  CB  ASP B  96      24.928  -4.594  38.083  1.00 31.10           C  
ATOM   2416  CG  ASP B  96      23.771  -5.457  38.578  1.00 35.12           C  
ATOM   2417  OD1 ASP B  96      23.525  -6.554  38.030  1.00 40.56           O  
ATOM   2418  OD2 ASP B  96      23.148  -5.060  39.545  1.00 38.25           O  
ATOM   2419  N   ASP B  97      24.237  -1.804  36.658  1.00 30.17           N  
ATOM   2420  CA  ASP B  97      23.405  -0.610  36.523  1.00 29.95           C  
ATOM   2421  C   ASP B  97      22.838  -0.616  35.109  1.00 31.03           C  
ATOM   2422  O   ASP B  97      21.647  -0.439  34.905  1.00 31.51           O  
ATOM   2423  CB  ASP B  97      24.265   0.638  36.655  1.00 30.93           C  
ATOM   2424  CG  ASP B  97      24.623   0.970  38.125  1.00 33.48           C  
ATOM   2425  OD1 ASP B  97      25.363   1.974  38.374  1.00 33.45           O  
ATOM   2426  OD2 ASP B  97      24.120   0.243  39.015  1.00 31.07           O  
ATOM   2427  N   PHE B  98      23.694  -0.770  34.107  1.00 30.92           N  
ATOM   2428  CA  PHE B  98      23.183  -0.841  32.730  1.00 31.15           C  
ATOM   2429  C   PHE B  98      22.139  -1.960  32.525  1.00 31.74           C  
ATOM   2430  O   PHE B  98      21.039  -1.687  32.035  1.00 32.13           O  
ATOM   2431  CB  PHE B  98      24.306  -0.962  31.704  1.00 31.05           C  
ATOM   2432  CG  PHE B  98      23.805  -0.778  30.290  1.00 31.41           C  
ATOM   2433  CD1 PHE B  98      23.351   0.459  29.882  1.00 33.53           C  
ATOM   2434  CD2 PHE B  98      23.718  -1.839  29.420  1.00 33.77           C  
ATOM   2435  CE1 PHE B  98      22.842   0.664  28.583  1.00 35.08           C  
ATOM   2436  CE2 PHE B  98      23.225  -1.655  28.115  1.00 32.82           C  
ATOM   2437  CZ  PHE B  98      22.779  -0.391  27.703  1.00 32.15           C  
ATOM   2438  N   MET B  99      22.476  -3.195  32.916  1.00 32.83           N  
ATOM   2439  CA  MET B  99      21.566  -4.370  32.736  1.00 33.25           C  
ATOM   2440  C   MET B  99      20.234  -4.105  33.451  1.00 35.24           C  
ATOM   2441  O   MET B  99      19.178  -4.443  32.929  1.00 33.17           O  
ATOM   2442  CB  MET B  99      22.159  -5.681  33.297  1.00 32.67           C  
ATOM   2443  CG  MET B  99      23.493  -6.130  32.688  1.00 31.97           C  
ATOM   2444  SD  MET B  99      23.368  -6.161  30.842  1.00 36.24           S  
ATOM   2445  CE  MET B  99      22.580  -7.755  30.585  1.00 38.17           C  
ATOM   2446  N   SER B 100      20.295  -3.522  34.656  1.00 36.24           N  
ATOM   2447  CA  SER B 100      19.075  -3.235  35.430  1.00 39.14           C  
ATOM   2448  C   SER B 100      18.167  -2.155  34.821  1.00 39.28           C  
ATOM   2449  O   SER B 100      17.058  -1.955  35.310  1.00 39.69           O  
ATOM   2450  CB  SER B 100      19.433  -2.835  36.861  1.00 38.64           C  
ATOM   2451  OG  SER B 100      20.289  -3.823  37.374  1.00 43.66           O  
ATOM   2452  N   CYS B 101      18.648  -1.447  33.792  1.00 39.47           N  
ATOM   2453  CA  CYS B 101      17.853  -0.444  33.090  1.00 40.37           C  
ATOM   2454  C   CYS B 101      16.792  -1.070  32.191  1.00 40.44           C  
ATOM   2455  O   CYS B 101      15.800  -0.414  31.838  1.00 39.69           O  
ATOM   2456  CB  CYS B 101      18.738   0.451  32.224  1.00 40.73           C  
ATOM   2457  SG  CYS B 101      19.664   1.700  33.167  1.00 44.49           S  
ATOM   2458  N   PHE B 102      17.030  -2.316  31.795  1.00 40.32           N  
ATOM   2459  CA  PHE B 102      16.124  -3.046  30.893  1.00 40.51           C  
ATOM   2460  C   PHE B 102      14.841  -3.472  31.605  1.00 41.83           C  
ATOM   2461  O   PHE B 102      14.888  -4.051  32.702  1.00 40.19           O  
ATOM   2462  CB  PHE B 102      16.841  -4.240  30.241  1.00 39.76           C  
ATOM   2463  CG  PHE B 102      17.876  -3.828  29.243  1.00 38.39           C  
ATOM   2464  CD1 PHE B 102      19.168  -3.518  29.647  1.00 34.73           C  
ATOM   2465  CD2 PHE B 102      17.528  -3.645  27.900  1.00 38.06           C  
ATOM   2466  CE1 PHE B 102      20.128  -3.080  28.733  1.00 35.84           C  
ATOM   2467  CE2 PHE B 102      18.479  -3.198  26.962  1.00 38.47           C  
ATOM   2468  CZ  PHE B 102      19.786  -2.929  27.367  1.00 36.75           C  
ATOM   2469  N   PRO B 103      13.677  -3.178  30.981  1.00 42.99           N  
ATOM   2470  CA  PRO B 103      12.375  -3.523  31.565  1.00 44.68           C  
ATOM   2471  C   PRO B 103      12.058  -5.021  31.364  1.00 46.56           C  
ATOM   2472  O   PRO B 103      11.092  -5.376  30.684  1.00 46.15           O  
ATOM   2473  CB  PRO B 103      11.398  -2.627  30.784  1.00 44.51           C  
ATOM   2474  CG  PRO B 103      12.041  -2.485  29.431  1.00 42.69           C  
ATOM   2475  CD  PRO B 103      13.539  -2.513  29.663  1.00 43.11           C  
ATOM   2476  N   TRP B 104      12.874  -5.875  31.981  1.00 48.65           N  
ATOM   2477  CA  TRP B 104      12.826  -7.339  31.804  1.00 50.83           C  
ATOM   2478  C   TRP B 104      11.459  -7.956  32.127  1.00 52.83           C  
ATOM   2479  O   TRP B 104      11.078  -9.005  31.569  1.00 53.36           O  
ATOM   2480  CB  TRP B 104      13.880  -8.006  32.705  1.00 49.73           C  
ATOM   2481  CG  TRP B 104      15.269  -7.562  32.431  1.00 47.93           C  
ATOM   2482  CD1 TRP B 104      16.053  -6.745  33.218  1.00 46.79           C  
ATOM   2483  CD2 TRP B 104      16.055  -7.901  31.284  1.00 46.80           C  
ATOM   2484  NE1 TRP B 104      17.281  -6.569  32.623  1.00 45.74           N  
ATOM   2485  CE2 TRP B 104      17.308  -7.258  31.433  1.00 47.40           C  
ATOM   2486  CE3 TRP B 104      15.828  -8.698  30.145  1.00 46.51           C  
ATOM   2487  CZ2 TRP B 104      18.337  -7.398  30.485  1.00 48.36           C  
ATOM   2488  CZ3 TRP B 104      16.838  -8.814  29.197  1.00 46.54           C  
ATOM   2489  CH2 TRP B 104      18.079  -8.171  29.375  1.00 47.99           C  
ATOM   2490  N   ALA B 105      10.758  -7.303  33.051  1.00 55.06           N  
ATOM   2491  CA  ALA B 105       9.467  -7.750  33.539  1.00 57.30           C  
ATOM   2492  C   ALA B 105       8.366  -6.818  33.011  1.00 58.49           C  
ATOM   2493  O   ALA B 105       7.386  -6.511  33.714  1.00 59.23           O  
ATOM   2494  CB  ALA B 105       9.489  -7.781  35.081  1.00 57.28           C  
ATOM   2495  N   GLU B 106       8.538  -6.354  31.771  1.00 60.06           N  
ATOM   2496  CA  GLU B 106       7.570  -5.435  31.151  1.00 60.77           C  
ATOM   2497  C   GLU B 106       6.448  -6.164  30.401  1.00 61.30           C  
ATOM   2498  O   GLU B 106       6.666  -7.179  29.730  1.00 61.05           O  
ATOM   2499  CB  GLU B 106       8.262  -4.364  30.283  1.00 60.61           C  
ATOM   2500  CG  GLU B 106       7.337  -3.446  29.448  1.00 61.01           C  
ATOM   2501  CD  GLU B 106       6.233  -2.715  30.237  1.00 62.90           C  
ATOM   2502  OE1 GLU B 106       6.406  -2.480  31.456  1.00 62.77           O  
ATOM   2503  OE2 GLU B 106       5.186  -2.369  29.615  1.00 62.32           O  
ATOM   2504  N   LYS B 107       5.256  -5.591  30.539  1.00 62.10           N  
ATOM   2505  CA  LYS B 107       3.975  -6.160  30.127  1.00 63.01           C  
ATOM   2506  C   LYS B 107       3.655  -5.833  28.660  1.00 63.18           C  
ATOM   2507  O   LYS B 107       3.770  -6.706  27.788  1.00 63.34           O  
ATOM   2508  CB  LYS B 107       2.859  -5.619  31.057  1.00 63.37           C  
ATOM   2509  CG  LYS B 107       3.296  -5.365  32.526  1.00 63.73           C  
ATOM   2510  CD  LYS B 107       3.878  -6.629  33.194  1.00 64.18           C  
ATOM   2511  CE  LYS B 107       4.371  -6.357  34.605  1.00 64.30           C  
ATOM   2512  NZ  LYS B 107       3.253  -6.169  35.575  1.00 65.29           N  
ATOM   2513  N   LYS B 108       3.239  -4.584  28.412  1.00 63.07           N  
ATOM   2514  CA  LYS B 108       3.114  -4.024  27.065  1.00 62.86           C  
ATOM   2515  C   LYS B 108       4.347  -4.333  26.213  1.00 62.81           C  
ATOM   2516  O   LYS B 108       5.340  -3.596  26.264  1.00 62.74           O  
ATOM   2517  CB  LYS B 108       2.918  -2.503  27.139  1.00 63.07           C  
ATOM   2518  CG  LYS B 108       1.463  -2.033  27.135  1.00 63.12           C  
ATOM   2519  CD  LYS B 108       1.277  -0.623  26.537  1.00 62.57           C  
ATOM   2520  CE  LYS B 108       1.116  -0.621  25.006  1.00 61.79           C  
ATOM   2521  NZ  LYS B 108       2.357  -0.915  24.222  1.00 61.10           N  
ATOM   2522  N   GLN B 109       4.274  -5.419  25.434  1.00 62.74           N  
ATOM   2523  CA  GLN B 109       5.422  -5.922  24.646  1.00 62.56           C  
ATOM   2524  C   GLN B 109       5.891  -4.943  23.544  1.00 62.33           C  
ATOM   2525  O   GLN B 109       6.954  -5.132  22.945  1.00 62.60           O  
ATOM   2526  CB  GLN B 109       5.140  -7.327  24.080  1.00 62.65           C  
ATOM   2527  CG  GLN B 109       6.381  -8.112  23.625  1.00 62.04           C  
ATOM   2528  CD  GLN B 109       7.184  -8.674  24.779  1.00 63.18           C  
ATOM   2529  OE1 GLN B 109       6.631  -9.010  25.831  1.00 63.53           O  
ATOM   2530  NE2 GLN B 109       8.500  -8.783  24.590  1.00 62.34           N  
ATOM   2531  N   ASP B 110       5.104  -3.898  23.292  1.00 61.64           N  
ATOM   2532  CA  ASP B 110       5.593  -2.758  22.517  1.00 60.85           C  
ATOM   2533  C   ASP B 110       6.406  -1.769  23.362  1.00 59.92           C  
ATOM   2534  O   ASP B 110       7.512  -1.409  22.968  1.00 59.78           O  
ATOM   2535  CB  ASP B 110       4.459  -2.062  21.765  1.00 60.91           C  
ATOM   2536  CG  ASP B 110       4.068  -2.806  20.502  1.00 61.63           C  
ATOM   2537  OD1 ASP B 110       3.551  -2.161  19.569  1.00 62.32           O  
ATOM   2538  OD2 ASP B 110       4.290  -4.039  20.433  1.00 62.78           O  
ATOM   2539  N   VAL B 111       5.857  -1.342  24.505  1.00 58.79           N  
ATOM   2540  CA  VAL B 111       6.541  -0.418  25.428  1.00 57.75           C  
ATOM   2541  C   VAL B 111       7.882  -0.985  25.886  1.00 57.00           C  
ATOM   2542  O   VAL B 111       8.878  -0.268  25.964  1.00 56.92           O  
ATOM   2543  CB  VAL B 111       5.670  -0.064  26.651  1.00 57.79           C  
ATOM   2544  CG1 VAL B 111       6.482   0.659  27.712  1.00 57.35           C  
ATOM   2545  CG2 VAL B 111       4.529   0.801  26.228  1.00 57.75           C  
ATOM   2546  N   LYS B 112       7.890  -2.279  26.183  1.00 56.07           N  
ATOM   2547  CA  LYS B 112       9.117  -3.010  26.405  1.00 54.97           C  
ATOM   2548  C   LYS B 112      10.072  -2.779  25.239  1.00 54.16           C  
ATOM   2549  O   LYS B 112      11.150  -2.226  25.431  1.00 53.81           O  
ATOM   2550  CB  LYS B 112       8.825  -4.507  26.578  1.00 55.10           C  
ATOM   2551  CG  LYS B 112      10.066  -5.364  26.740  1.00 54.25           C  
ATOM   2552  CD  LYS B 112       9.729  -6.730  27.316  1.00 54.39           C  
ATOM   2553  CE  LYS B 112      10.906  -7.673  27.185  1.00 54.04           C  
ATOM   2554  NZ  LYS B 112      10.838  -8.723  28.220  1.00 54.95           N  
ATOM   2555  N   GLU B 113       9.651  -3.175  24.036  1.00 53.11           N  
ATOM   2556  CA  GLU B 113      10.532  -3.194  22.852  1.00 52.42           C  
ATOM   2557  C   GLU B 113      11.070  -1.828  22.379  1.00 51.20           C  
ATOM   2558  O   GLU B 113      12.088  -1.782  21.650  1.00 50.93           O  
ATOM   2559  CB  GLU B 113       9.905  -4.015  21.702  1.00 52.65           C  
ATOM   2560  CG  GLU B 113      10.086  -5.527  21.928  1.00 52.92           C  
ATOM   2561  CD  GLU B 113       9.441  -6.433  20.873  1.00 53.39           C  
ATOM   2562  OE1 GLU B 113       9.634  -7.667  21.025  1.00 54.20           O  
ATOM   2563  OE2 GLU B 113       8.752  -5.946  19.918  1.00 51.72           O  
ATOM   2564  N   GLN B 114      10.408  -0.736  22.809  1.00 50.09           N  
ATOM   2565  CA  GLN B 114      10.921   0.611  22.550  1.00 49.47           C  
ATOM   2566  C   GLN B 114      11.932   1.018  23.607  1.00 48.64           C  
ATOM   2567  O   GLN B 114      12.908   1.703  23.296  1.00 48.38           O  
ATOM   2568  CB  GLN B 114       9.804   1.657  22.516  1.00 49.90           C  
ATOM   2569  CG  GLN B 114       8.779   1.504  23.629  1.00 51.68           C  
ATOM   2570  CD  GLN B 114       8.354   2.814  24.269  1.00 54.52           C  
ATOM   2571  OE1 GLN B 114       8.879   3.193  25.327  1.00 57.29           O  
ATOM   2572  NE2 GLN B 114       7.394   3.510  23.645  1.00 53.56           N  
ATOM   2573  N   MET B 115      11.676   0.629  24.858  1.00 47.51           N  
ATOM   2574  CA  MET B 115      12.646   0.852  25.931  1.00 47.16           C  
ATOM   2575  C   MET B 115      13.935   0.104  25.614  1.00 44.78           C  
ATOM   2576  O   MET B 115      15.014   0.683  25.669  1.00 44.20           O  
ATOM   2577  CB  MET B 115      12.095   0.414  27.283  1.00 47.47           C  
ATOM   2578  CG  MET B 115      10.959   1.281  27.844  1.00 48.50           C  
ATOM   2579  SD  MET B 115      10.631   0.703  29.535  1.00 51.04           S  
ATOM   2580  CE  MET B 115       8.880   1.067  29.740  1.00 48.58           C  
ATOM   2581  N   PHE B 116      13.804  -1.172  25.255  1.00 42.97           N  
ATOM   2582  CA  PHE B 116      14.924  -1.972  24.764  1.00 41.70           C  
ATOM   2583  C   PHE B 116      15.607  -1.285  23.570  1.00 41.20           C  
ATOM   2584  O   PHE B 116      16.805  -1.039  23.591  1.00 41.13           O  
ATOM   2585  CB  PHE B 116      14.454  -3.381  24.361  1.00 41.31           C  
ATOM   2586  CG  PHE B 116      14.504  -4.399  25.474  1.00 39.67           C  
ATOM   2587  CD1 PHE B 116      13.599  -4.351  26.526  1.00 38.45           C  
ATOM   2588  CD2 PHE B 116      15.437  -5.436  25.440  1.00 37.85           C  
ATOM   2589  CE1 PHE B 116      13.653  -5.312  27.568  1.00 39.14           C  
ATOM   2590  CE2 PHE B 116      15.494  -6.386  26.472  1.00 39.36           C  
ATOM   2591  CZ  PHE B 116      14.598  -6.327  27.525  1.00 38.48           C  
ATOM   2592  N   ASN B 117      14.853  -0.962  22.529  1.00 40.80           N  
ATOM   2593  CA  ASN B 117      15.464  -0.331  21.360  1.00 40.66           C  
ATOM   2594  C   ASN B 117      16.218   0.962  21.677  1.00 40.54           C  
ATOM   2595  O   ASN B 117      17.325   1.173  21.177  1.00 40.95           O  
ATOM   2596  CB  ASN B 117      14.428  -0.051  20.291  1.00 41.19           C  
ATOM   2597  CG  ASN B 117      14.996  -0.225  18.902  1.00 42.51           C  
ATOM   2598  OD1 ASN B 117      15.426  -1.326  18.538  1.00 44.72           O  
ATOM   2599  ND2 ASN B 117      15.012   0.854  18.118  1.00 41.40           N  
ATOM   2600  N   GLU B 118      15.589   1.829  22.477  1.00 39.84           N  
ATOM   2601  CA  GLU B 118      16.203   3.023  23.069  1.00 38.97           C  
ATOM   2602  C   GLU B 118      17.546   2.689  23.739  1.00 37.61           C  
ATOM   2603  O   GLU B 118      18.580   3.252  23.391  1.00 37.43           O  
ATOM   2604  CB  GLU B 118      15.233   3.605  24.104  1.00 39.62           C  
ATOM   2605  CG  GLU B 118      15.654   4.893  24.790  1.00 40.77           C  
ATOM   2606  CD  GLU B 118      15.171   6.101  24.033  1.00 44.46           C  
ATOM   2607  OE1 GLU B 118      15.830   6.465  23.030  1.00 42.74           O  
ATOM   2608  OE2 GLU B 118      14.120   6.688  24.422  1.00 48.24           O  
ATOM   2609  N   LEU B 119      17.530   1.748  24.675  1.00 36.37           N  
ATOM   2610  CA  LEU B 119      18.709   1.463  25.469  1.00 35.63           C  
ATOM   2611  C   LEU B 119      19.836   0.844  24.624  1.00 35.49           C  
ATOM   2612  O   LEU B 119      21.024   1.050  24.895  1.00 34.69           O  
ATOM   2613  CB  LEU B 119      18.323   0.550  26.616  1.00 35.23           C  
ATOM   2614  CG  LEU B 119      17.700   1.154  27.866  1.00 35.15           C  
ATOM   2615  CD1 LEU B 119      17.078   0.022  28.673  1.00 33.52           C  
ATOM   2616  CD2 LEU B 119      18.760   1.864  28.709  1.00 33.06           C  
ATOM   2617  N   LEU B 120      19.448   0.096  23.584  1.00 35.13           N  
ATOM   2618  CA  LEU B 120      20.409  -0.670  22.808  1.00 34.61           C  
ATOM   2619  C   LEU B 120      20.956   0.167  21.698  1.00 33.83           C  
ATOM   2620  O   LEU B 120      22.096  -0.005  21.283  1.00 34.00           O  
ATOM   2621  CB  LEU B 120      19.788  -1.964  22.265  1.00 34.73           C  
ATOM   2622  CG  LEU B 120      19.504  -3.048  23.317  1.00 33.69           C  
ATOM   2623  CD1 LEU B 120      18.423  -4.022  22.834  1.00 33.99           C  
ATOM   2624  CD2 LEU B 120      20.760  -3.816  23.801  1.00 32.17           C  
ATOM   2625  N   THR B 121      20.148   1.097  21.216  1.00 34.30           N  
ATOM   2626  CA  THR B 121      20.540   1.918  20.095  1.00 33.67           C  
ATOM   2627  C   THR B 121      21.431   3.075  20.530  1.00 34.20           C  
ATOM   2628  O   THR B 121      22.318   3.514  19.764  1.00 35.48           O  
ATOM   2629  CB  THR B 121      19.308   2.483  19.344  1.00 33.89           C  
ATOM   2630  OG1 THR B 121      18.477   1.402  18.893  1.00 34.60           O  
ATOM   2631  CG2 THR B 121      19.742   3.300  18.145  1.00 33.94           C  
ATOM   2632  N   TYR B 122      21.166   3.610  21.717  1.00 33.08           N  
ATOM   2633  CA  TYR B 122      21.762   4.882  22.124  1.00 33.44           C  
ATOM   2634  C   TYR B 122      22.675   4.701  23.329  1.00 34.15           C  
ATOM   2635  O   TYR B 122      23.788   5.253  23.410  1.00 35.09           O  
ATOM   2636  CB  TYR B 122      20.642   5.907  22.387  1.00 33.13           C  
ATOM   2637  CG  TYR B 122      19.768   6.147  21.160  1.00 33.01           C  
ATOM   2638  CD1 TYR B 122      18.483   5.594  21.061  1.00 33.88           C  
ATOM   2639  CD2 TYR B 122      20.241   6.885  20.082  1.00 31.93           C  
ATOM   2640  CE1 TYR B 122      17.688   5.789  19.919  1.00 32.05           C  
ATOM   2641  CE2 TYR B 122      19.456   7.095  18.952  1.00 32.54           C  
ATOM   2642  CZ  TYR B 122      18.181   6.545  18.869  1.00 33.47           C  
ATOM   2643  OH  TYR B 122      17.408   6.777  17.721  1.00 33.50           O  
ATOM   2644  N   ASN B 123      22.225   3.888  24.263  1.00 33.56           N  
ATOM   2645  CA  ASN B 123      22.966   3.725  25.471  1.00 33.97           C  
ATOM   2646  C   ASN B 123      24.079   2.669  25.345  1.00 33.70           C  
ATOM   2647  O   ASN B 123      25.230   2.955  25.644  1.00 34.42           O  
ATOM   2648  CB  ASN B 123      22.006   3.480  26.637  1.00 34.19           C  
ATOM   2649  CG  ASN B 123      21.133   4.703  26.952  1.00 33.94           C  
ATOM   2650  OD1 ASN B 123      20.269   5.100  26.170  1.00 30.60           O  
ATOM   2651  ND2 ASN B 123      21.358   5.291  28.117  1.00 37.94           N  
ATOM   2652  N   ALA B 124      23.765   1.467  24.871  1.00 33.42           N  
ATOM   2653  CA  ALA B 124      24.799   0.416  24.812  1.00 32.94           C  
ATOM   2654  C   ALA B 124      26.100   0.755  24.066  1.00 31.88           C  
ATOM   2655  O   ALA B 124      27.159   0.376  24.548  1.00 30.65           O  
ATOM   2656  CB  ALA B 124      24.237  -0.915  24.331  1.00 33.13           C  
ATOM   2657  N   PRO B 125      26.031   1.406  22.883  1.00 31.69           N  
ATOM   2658  CA  PRO B 125      27.297   1.714  22.211  1.00 32.12           C  
ATOM   2659  C   PRO B 125      28.245   2.577  23.021  1.00 33.02           C  
ATOM   2660  O   PRO B 125      29.478   2.377  22.939  1.00 33.24           O  
ATOM   2661  CB  PRO B 125      26.839   2.479  20.960  1.00 31.47           C  
ATOM   2662  CG  PRO B 125      25.498   1.870  20.682  1.00 31.28           C  
ATOM   2663  CD  PRO B 125      24.887   1.809  22.025  1.00 31.58           C  
ATOM   2664  N   HIS B 126      27.675   3.532  23.772  1.00 33.16           N  
ATOM   2665  CA  HIS B 126      28.444   4.448  24.622  1.00 32.82           C  
ATOM   2666  C   HIS B 126      29.094   3.624  25.702  1.00 30.42           C  
ATOM   2667  O   HIS B 126      30.270   3.775  25.955  1.00 29.62           O  
ATOM   2668  CB  HIS B 126      27.574   5.519  25.286  1.00 34.03           C  
ATOM   2669  CG  HIS B 126      27.097   6.596  24.373  1.00 38.89           C  
ATOM   2670  ND1 HIS B 126      27.701   6.892  23.165  1.00 44.30           N  
ATOM   2671  CD2 HIS B 126      26.087   7.489  24.514  1.00 44.03           C  
ATOM   2672  CE1 HIS B 126      27.064   7.900  22.589  1.00 44.78           C  
ATOM   2673  NE2 HIS B 126      26.080   8.282  23.387  1.00 43.45           N  
ATOM   2674  N   LEU B 127      28.344   2.732  26.337  1.00 30.28           N  
ATOM   2675  CA  LEU B 127      28.968   1.874  27.365  1.00 29.35           C  
ATOM   2676  C   LEU B 127      30.105   0.973  26.818  1.00 29.11           C  
ATOM   2677  O   LEU B 127      31.174   0.824  27.447  1.00 27.87           O  
ATOM   2678  CB  LEU B 127      27.940   1.096  28.216  1.00 28.32           C  
ATOM   2679  CG  LEU B 127      28.544   0.053  29.162  1.00 28.98           C  
ATOM   2680  CD1 LEU B 127      29.231   0.724  30.321  1.00 28.88           C  
ATOM   2681  CD2 LEU B 127      27.497  -0.985  29.659  1.00 29.87           C  
ATOM   2682  N   MET B 128      29.883   0.390  25.636  1.00 30.46           N  
ATOM   2683  CA  MET B 128      30.864  -0.475  24.996  1.00 30.28           C  
ATOM   2684  C   MET B 128      32.148   0.303  24.743  1.00 31.34           C  
ATOM   2685  O   MET B 128      33.235  -0.137  25.098  1.00 31.45           O  
ATOM   2686  CB  MET B 128      30.306  -0.980  23.675  1.00 30.52           C  
ATOM   2687  CG  MET B 128      29.158  -2.010  23.787  1.00 28.41           C  
ATOM   2688  SD  MET B 128      29.444  -3.294  25.009  1.00 35.58           S  
ATOM   2689  CE  MET B 128      28.545  -2.642  26.425  1.00 31.43           C  
ATOM   2690  N   GLN B 129      32.009   1.496  24.188  1.00 30.98           N  
ATOM   2691  CA  GLN B 129      33.146   2.375  23.985  1.00 32.12           C  
ATOM   2692  C   GLN B 129      33.862   2.734  25.300  1.00 31.33           C  
ATOM   2693  O   GLN B 129      35.104   2.742  25.331  1.00 30.48           O  
ATOM   2694  CB  GLN B 129      32.702   3.633  23.234  1.00 32.57           C  
ATOM   2695  CG  GLN B 129      33.852   4.557  22.818  1.00 38.24           C  
ATOM   2696  CD  GLN B 129      34.989   3.823  22.068  1.00 41.58           C  
ATOM   2697  OE1 GLN B 129      34.816   3.336  20.944  1.00 40.01           O  
ATOM   2698  NE2 GLN B 129      36.162   3.748  22.714  1.00 44.03           N  
ATOM   2699  N   ASP B 130      33.109   3.004  26.386  1.00 30.14           N  
ATOM   2700  CA  ASP B 130      33.747   3.329  27.677  1.00 30.59           C  
ATOM   2701  C   ASP B 130      34.506   2.132  28.203  1.00 29.57           C  
ATOM   2702  O   ASP B 130      35.621   2.276  28.725  1.00 29.06           O  
ATOM   2703  CB  ASP B 130      32.762   3.804  28.769  1.00 30.27           C  
ATOM   2704  CG  ASP B 130      32.217   5.213  28.513  1.00 32.61           C  
ATOM   2705  OD1 ASP B 130      32.632   5.884  27.556  1.00 36.33           O  
ATOM   2706  OD2 ASP B 130      31.320   5.653  29.252  1.00 37.03           O  
ATOM   2707  N   LEU B 131      33.914   0.960  28.066  1.00 29.03           N  
ATOM   2708  CA  LEU B 131      34.566  -0.254  28.530  1.00 31.03           C  
ATOM   2709  C   LEU B 131      35.842  -0.582  27.724  1.00 32.10           C  
ATOM   2710  O   LEU B 131      36.799  -1.123  28.272  1.00 31.84           O  
ATOM   2711  CB  LEU B 131      33.608  -1.418  28.407  1.00 32.32           C  
ATOM   2712  CG  LEU B 131      32.603  -1.506  29.543  1.00 34.61           C  
ATOM   2713  CD1 LEU B 131      31.483  -2.487  29.078  1.00 36.56           C  
ATOM   2714  CD2 LEU B 131      33.310  -1.947  30.908  1.00 35.29           C  
ATOM   2715  N   ASP B 132      35.829  -0.270  26.427  1.00 32.09           N  
ATOM   2716  CA  ASP B 132      36.945  -0.591  25.542  1.00 34.02           C  
ATOM   2717  C   ASP B 132      38.106   0.357  25.875  1.00 34.42           C  
ATOM   2718  O   ASP B 132      39.253  -0.080  25.997  1.00 35.07           O  
ATOM   2719  CB  ASP B 132      36.469  -0.488  24.107  1.00 33.83           C  
ATOM   2720  CG  ASP B 132      37.547  -0.843  23.062  1.00 39.11           C  
ATOM   2721  OD1 ASP B 132      37.164  -1.182  21.910  1.00 38.11           O  
ATOM   2722  OD2 ASP B 132      38.761  -0.758  23.347  1.00 44.02           O  
ATOM   2723  N   THR B 133      37.809   1.639  26.098  1.00 34.83           N  
ATOM   2724  CA  THR B 133      38.823   2.594  26.545  1.00 34.61           C  
ATOM   2725  C   THR B 133      39.417   2.200  27.904  1.00 35.18           C  
ATOM   2726  O   THR B 133      40.643   2.232  28.078  1.00 34.63           O  
ATOM   2727  CB  THR B 133      38.256   4.031  26.591  1.00 35.02           C  
ATOM   2728  OG1 THR B 133      37.706   4.325  25.308  1.00 34.76           O  
ATOM   2729  CG2 THR B 133      39.355   5.049  26.902  1.00 34.97           C  
ATOM   2730  N   TYR B 134      38.546   1.838  28.852  1.00 34.35           N  
ATOM   2731  CA  TYR B 134      38.959   1.407  30.171  1.00 34.41           C  
ATOM   2732  C   TYR B 134      39.893   0.200  30.097  1.00 34.79           C  
ATOM   2733  O   TYR B 134      40.873   0.115  30.849  1.00 34.63           O  
ATOM   2734  CB  TYR B 134      37.750   1.042  31.005  1.00 34.47           C  
ATOM   2735  CG  TYR B 134      38.076   0.659  32.440  1.00 36.09           C  
ATOM   2736  CD1 TYR B 134      38.128   1.641  33.433  1.00 37.17           C  
ATOM   2737  CD2 TYR B 134      38.332  -0.669  32.805  1.00 35.54           C  
ATOM   2738  CE1 TYR B 134      38.412   1.329  34.748  1.00 36.29           C  
ATOM   2739  CE2 TYR B 134      38.649  -1.006  34.158  1.00 33.85           C  
ATOM   2740  CZ  TYR B 134      38.681   0.005  35.098  1.00 36.98           C  
ATOM   2741  OH  TYR B 134      38.944  -0.258  36.410  1.00 37.44           O  
ATOM   2742  N   LEU B 135      39.576  -0.751  29.220  1.00 33.68           N  
ATOM   2743  CA  LEU B 135      40.356  -1.956  29.174  1.00 34.00           C  
ATOM   2744  C   LEU B 135      41.709  -1.642  28.521  1.00 33.93           C  
ATOM   2745  O   LEU B 135      42.763  -2.134  28.980  1.00 33.20           O  
ATOM   2746  CB  LEU B 135      39.621  -3.082  28.444  1.00 33.00           C  
ATOM   2747  CG  LEU B 135      40.411  -4.367  28.182  1.00 34.01           C  
ATOM   2748  CD1 LEU B 135      40.770  -5.167  29.431  1.00 31.95           C  
ATOM   2749  CD2 LEU B 135      39.657  -5.210  27.191  1.00 33.37           C  
ATOM   2750  N   GLY B 136      41.653  -0.796  27.490  1.00 33.59           N  
ATOM   2751  CA  GLY B 136      42.801  -0.474  26.664  1.00 34.57           C  
ATOM   2752  C   GLY B 136      43.499  -1.733  26.215  1.00 35.21           C  
ATOM   2753  O   GLY B 136      42.856  -2.706  25.761  1.00 35.44           O  
ATOM   2754  N   GLY B 137      44.818  -1.738  26.344  1.00 35.92           N  
ATOM   2755  CA  GLY B 137      45.592  -2.891  25.884  1.00 36.09           C  
ATOM   2756  C   GLY B 137      45.983  -3.898  26.958  1.00 36.47           C  
ATOM   2757  O   GLY B 137      46.908  -4.676  26.750  1.00 36.67           O  
ATOM   2758  N   ARG B 138      45.300  -3.906  28.102  1.00 36.08           N  
ATOM   2759  CA  ARG B 138      45.649  -4.865  29.137  1.00 36.54           C  
ATOM   2760  C   ARG B 138      44.927  -6.178  28.866  1.00 36.48           C  
ATOM   2761  O   ARG B 138      43.986  -6.212  28.072  1.00 37.52           O  
ATOM   2762  CB  ARG B 138      45.295  -4.343  30.530  1.00 36.58           C  
ATOM   2763  CG  ARG B 138      45.737  -2.925  30.840  1.00 38.09           C  
ATOM   2764  CD  ARG B 138      45.458  -2.573  32.333  1.00 38.39           C  
ATOM   2765  NE  ARG B 138      44.071  -2.821  32.742  1.00 43.88           N  
ATOM   2766  CZ  ARG B 138      43.041  -2.083  32.343  1.00 44.80           C  
ATOM   2767  NH1 ARG B 138      43.238  -1.059  31.512  1.00 45.80           N  
ATOM   2768  NH2 ARG B 138      41.818  -2.376  32.746  1.00 41.96           N  
ATOM   2769  N   GLU B 139      45.351  -7.247  29.543  1.00 35.73           N  
ATOM   2770  CA  GLU B 139      44.733  -8.581  29.408  1.00 35.10           C  
ATOM   2771  C   GLU B 139      43.357  -8.746  30.045  1.00 34.06           C  
ATOM   2772  O   GLU B 139      42.476  -9.392  29.460  1.00 33.37           O  
ATOM   2773  CB  GLU B 139      45.614  -9.607  30.072  1.00 35.70           C  
ATOM   2774  CG  GLU B 139      46.422 -10.469  29.202  1.00 40.42           C  
ATOM   2775  CD  GLU B 139      46.920 -11.650  30.024  1.00 45.43           C  
ATOM   2776  OE1 GLU B 139      46.295 -12.740  29.957  1.00 44.20           O  
ATOM   2777  OE2 GLU B 139      47.899 -11.453  30.789  1.00 46.62           O  
ATOM   2778  N   TRP B 140      43.196  -8.201  31.258  1.00 33.20           N  
ATOM   2779  CA  TRP B 140      41.975  -8.344  32.032  1.00 31.95           C  
ATOM   2780  C   TRP B 140      41.516  -6.952  32.470  1.00 32.72           C  
ATOM   2781  O   TRP B 140      42.305  -5.992  32.436  1.00 32.27           O  
ATOM   2782  CB  TRP B 140      42.190  -9.249  33.259  1.00 32.07           C  
ATOM   2783  CG  TRP B 140      42.839 -10.549  32.937  1.00 31.54           C  
ATOM   2784  CD1 TRP B 140      44.199 -10.857  33.023  1.00 32.48           C  
ATOM   2785  CD2 TRP B 140      42.203 -11.705  32.424  1.00 31.70           C  
ATOM   2786  NE1 TRP B 140      44.418 -12.156  32.598  1.00 30.99           N  
ATOM   2787  CE2 TRP B 140      43.212 -12.699  32.230  1.00 33.59           C  
ATOM   2788  CE3 TRP B 140      40.871 -12.017  32.109  1.00 33.19           C  
ATOM   2789  CZ2 TRP B 140      42.920 -13.978  31.748  1.00 32.64           C  
ATOM   2790  CZ3 TRP B 140      40.593 -13.283  31.603  1.00 32.11           C  
ATOM   2791  CH2 TRP B 140      41.607 -14.244  31.433  1.00 33.77           C  
ATOM   2792  N   LEU B 141      40.239  -6.841  32.849  1.00 32.42           N  
ATOM   2793  CA  LEU B 141      39.675  -5.557  33.264  1.00 33.80           C  
ATOM   2794  C   LEU B 141      40.452  -4.950  34.411  1.00 33.44           C  
ATOM   2795  O   LEU B 141      40.746  -3.745  34.403  1.00 32.91           O  
ATOM   2796  CB  LEU B 141      38.193  -5.674  33.629  1.00 33.61           C  
ATOM   2797  CG  LEU B 141      37.279  -5.810  32.389  1.00 35.55           C  
ATOM   2798  CD1 LEU B 141      35.872  -6.350  32.777  1.00 32.34           C  
ATOM   2799  CD2 LEU B 141      37.239  -4.469  31.647  1.00 31.24           C  
ATOM   2800  N   ILE B 142      40.794  -5.781  35.394  1.00 32.62           N  
ATOM   2801  CA  ILE B 142      41.483  -5.271  36.586  1.00 34.19           C  
ATOM   2802  C   ILE B 142      42.706  -6.110  36.909  1.00 33.95           C  
ATOM   2803  O   ILE B 142      42.634  -7.353  36.971  1.00 35.22           O  
ATOM   2804  CB  ILE B 142      40.550  -5.224  37.858  1.00 34.31           C  
ATOM   2805  CG1 ILE B 142      39.419  -4.194  37.690  1.00 35.54           C  
ATOM   2806  CG2 ILE B 142      41.356  -4.912  39.132  1.00 33.31           C  
ATOM   2807  CD1 ILE B 142      38.125  -4.829  37.349  1.00 36.95           C  
ATOM   2808  N   GLY B 143      43.785  -5.413  37.206  1.00 34.55           N  
ATOM   2809  CA  GLY B 143      45.052  -6.015  37.635  1.00 34.84           C  
ATOM   2810  C   GLY B 143      45.669  -6.865  36.541  1.00 34.63           C  
ATOM   2811  O   GLY B 143      45.376  -6.689  35.356  1.00 34.53           O  
ATOM   2812  N   ASN B 144      46.506  -7.813  36.957  1.00 34.77           N  
ATOM   2813  CA  ASN B 144      47.228  -8.653  36.029  1.00 33.38           C  
ATOM   2814  C   ASN B 144      46.657 -10.055  35.891  1.00 32.92           C  
ATOM   2815  O   ASN B 144      47.285 -10.905  35.278  1.00 31.77           O  
ATOM   2816  CB  ASN B 144      48.728  -8.713  36.411  1.00 34.91           C  
ATOM   2817  CG  ASN B 144      48.955  -9.338  37.801  1.00 36.88           C  
ATOM   2818  OD1 ASN B 144      48.163 -10.185  38.279  1.00 39.28           O  
ATOM   2819  ND2 ASN B 144      50.033  -8.921  38.458  1.00 40.32           N  
ATOM   2820  N   SER B 145      45.476 -10.324  36.445  1.00 31.33           N  
ATOM   2821  CA  SER B 145      44.899 -11.652  36.281  1.00 32.00           C  
ATOM   2822  C   SER B 145      43.362 -11.606  36.339  1.00 32.00           C  
ATOM   2823  O   SER B 145      42.793 -10.584  36.710  1.00 31.36           O  
ATOM   2824  CB  SER B 145      45.465 -12.598  37.350  1.00 32.09           C  
ATOM   2825  OG  SER B 145      45.148 -12.101  38.652  1.00 33.83           O  
ATOM   2826  N   VAL B 146      42.697 -12.694  35.952  1.00 32.53           N  
ATOM   2827  CA  VAL B 146      41.223 -12.710  35.897  1.00 32.11           C  
ATOM   2828  C   VAL B 146      40.578 -12.427  37.257  1.00 32.27           C  
ATOM   2829  O   VAL B 146      41.031 -12.939  38.270  1.00 31.50           O  
ATOM   2830  CB  VAL B 146      40.675 -14.068  35.303  1.00 32.79           C  
ATOM   2831  CG1 VAL B 146      40.834 -15.268  36.297  1.00 32.10           C  
ATOM   2832  CG2 VAL B 146      39.188 -13.896  34.857  1.00 30.32           C  
ATOM   2833  N   THR B 147      39.521 -11.600  37.274  1.00 32.13           N  
ATOM   2834  CA  THR B 147      38.712 -11.372  38.469  1.00 31.33           C  
ATOM   2835  C   THR B 147      37.269 -11.635  38.094  1.00 31.19           C  
ATOM   2836  O   THR B 147      36.950 -11.814  36.899  1.00 30.77           O  
ATOM   2837  CB  THR B 147      38.770  -9.914  38.967  1.00 32.17           C  
ATOM   2838  OG1 THR B 147      38.189  -9.016  37.989  1.00 31.78           O  
ATOM   2839  CG2 THR B 147      40.227  -9.538  39.329  1.00 31.09           C  
ATOM   2840  N   TRP B 148      36.386 -11.648  39.081  1.00 30.03           N  
ATOM   2841  CA  TRP B 148      35.009 -11.943  38.764  1.00 30.51           C  
ATOM   2842  C   TRP B 148      34.330 -10.837  37.938  1.00 30.71           C  
ATOM   2843  O   TRP B 148      33.225 -11.024  37.422  1.00 30.41           O  
ATOM   2844  CB  TRP B 148      34.209 -12.362  39.990  1.00 30.76           C  
ATOM   2845  CG  TRP B 148      34.007 -11.332  41.065  1.00 30.19           C  
ATOM   2846  CD1 TRP B 148      34.947 -10.868  41.961  1.00 31.79           C  
ATOM   2847  CD2 TRP B 148      32.781 -10.694  41.401  1.00 31.23           C  
ATOM   2848  NE1 TRP B 148      34.357  -9.950  42.829  1.00 30.74           N  
ATOM   2849  CE2 TRP B 148      33.040  -9.811  42.479  1.00 33.44           C  
ATOM   2850  CE3 TRP B 148      31.480 -10.743  40.866  1.00 31.43           C  
ATOM   2851  CZ2 TRP B 148      32.033  -9.015  43.049  1.00 32.89           C  
ATOM   2852  CZ3 TRP B 148      30.490  -9.966  41.437  1.00 31.64           C  
ATOM   2853  CH2 TRP B 148      30.755  -9.135  42.525  1.00 31.83           C  
ATOM   2854  N   ALA B 149      34.992  -9.691  37.798  1.00 30.21           N  
ATOM   2855  CA  ALA B 149      34.484  -8.611  36.951  1.00 29.30           C  
ATOM   2856  C   ALA B 149      34.571  -9.015  35.507  1.00 30.68           C  
ATOM   2857  O   ALA B 149      33.687  -8.647  34.725  1.00 30.27           O  
ATOM   2858  CB  ALA B 149      35.266  -7.319  37.156  1.00 28.62           C  
ATOM   2859  N   ASP B 150      35.617  -9.773  35.160  1.00 31.64           N  
ATOM   2860  CA  ASP B 150      35.752 -10.309  33.802  1.00 31.38           C  
ATOM   2861  C   ASP B 150      34.642 -11.316  33.518  1.00 31.74           C  
ATOM   2862  O   ASP B 150      34.096 -11.368  32.432  1.00 31.70           O  
ATOM   2863  CB  ASP B 150      37.081 -10.984  33.664  1.00 31.68           C  
ATOM   2864  CG  ASP B 150      38.236 -10.014  33.853  1.00 32.81           C  
ATOM   2865  OD1 ASP B 150      39.043 -10.231  34.772  1.00 33.95           O  
ATOM   2866  OD2 ASP B 150      38.323  -9.033  33.095  1.00 33.22           O  
ATOM   2867  N   PHE B 151      34.361 -12.157  34.501  1.00 30.53           N  
ATOM   2868  CA  PHE B 151      33.227 -13.096  34.444  1.00 31.38           C  
ATOM   2869  C   PHE B 151      31.969 -12.312  34.201  1.00 30.74           C  
ATOM   2870  O   PHE B 151      31.157 -12.682  33.342  1.00 29.94           O  
ATOM   2871  CB  PHE B 151      33.065 -13.793  35.823  1.00 32.29           C  
ATOM   2872  CG  PHE B 151      34.085 -14.891  36.089  1.00 33.59           C  
ATOM   2873  CD1 PHE B 151      35.132 -15.115  35.220  1.00 33.60           C  
ATOM   2874  CD2 PHE B 151      33.981 -15.681  37.258  1.00 34.11           C  
ATOM   2875  CE1 PHE B 151      36.086 -16.118  35.501  1.00 35.71           C  
ATOM   2876  CE2 PHE B 151      34.910 -16.655  37.536  1.00 34.10           C  
ATOM   2877  CZ  PHE B 151      35.955 -16.893  36.665  1.00 32.68           C  
ATOM   2878  N   TYR B 152      31.783 -11.238  34.975  1.00 28.99           N  
ATOM   2879  CA  TYR B 152      30.529 -10.427  34.863  1.00 30.11           C  
ATOM   2880  C   TYR B 152      30.405  -9.747  33.475  1.00 29.35           C  
ATOM   2881  O   TYR B 152      29.314  -9.692  32.885  1.00 28.79           O  
ATOM   2882  CB  TYR B 152      30.371  -9.392  35.988  1.00 28.57           C  
ATOM   2883  CG  TYR B 152      28.888  -9.107  36.324  1.00 33.98           C  
ATOM   2884  CD1 TYR B 152      27.990 -10.160  36.548  1.00 37.67           C  
ATOM   2885  CD2 TYR B 152      28.393  -7.813  36.401  1.00 33.33           C  
ATOM   2886  CE1 TYR B 152      26.644  -9.933  36.873  1.00 34.93           C  
ATOM   2887  CE2 TYR B 152      27.019  -7.562  36.722  1.00 29.62           C  
ATOM   2888  CZ  TYR B 152      26.171  -8.651  36.941  1.00 32.56           C  
ATOM   2889  OH  TYR B 152      24.849  -8.497  37.277  1.00 32.73           O  
ATOM   2890  N   TRP B 153      31.519  -9.214  32.961  1.00 30.58           N  
ATOM   2891  CA  TRP B 153      31.503  -8.736  31.576  1.00 30.48           C  
ATOM   2892  C   TRP B 153      31.048  -9.843  30.586  1.00 30.53           C  
ATOM   2893  O   TRP B 153      30.216  -9.586  29.681  1.00 31.33           O  
ATOM   2894  CB  TRP B 153      32.891  -8.173  31.184  1.00 30.64           C  
ATOM   2895  CG  TRP B 153      33.053  -8.015  29.696  1.00 33.40           C  
ATOM   2896  CD1 TRP B 153      33.966  -8.677  28.859  1.00 30.52           C  
ATOM   2897  CD2 TRP B 153      32.246  -7.202  28.830  1.00 32.98           C  
ATOM   2898  NE1 TRP B 153      33.751  -8.318  27.555  1.00 30.45           N  
ATOM   2899  CE2 TRP B 153      32.715  -7.417  27.498  1.00 32.20           C  
ATOM   2900  CE3 TRP B 153      31.144  -6.351  29.043  1.00 32.81           C  
ATOM   2901  CZ2 TRP B 153      32.163  -6.770  26.407  1.00 31.10           C  
ATOM   2902  CZ3 TRP B 153      30.607  -5.695  27.970  1.00 32.46           C  
ATOM   2903  CH2 TRP B 153      31.119  -5.907  26.645  1.00 31.44           C  
ATOM   2904  N   GLU B 154      31.593 -11.062  30.723  1.00 30.39           N  
ATOM   2905  CA  GLU B 154      31.263 -12.124  29.762  1.00 29.70           C  
ATOM   2906  C   GLU B 154      29.761 -12.480  29.893  1.00 30.59           C  
ATOM   2907  O   GLU B 154      29.021 -12.625  28.889  1.00 30.09           O  
ATOM   2908  CB  GLU B 154      32.188 -13.347  29.920  1.00 29.21           C  
ATOM   2909  CG  GLU B 154      32.116 -14.398  28.760  1.00 30.91           C  
ATOM   2910  CD  GLU B 154      30.925 -15.359  28.867  1.00 32.87           C  
ATOM   2911  OE1 GLU B 154      30.509 -15.960  27.823  1.00 34.41           O  
ATOM   2912  OE2 GLU B 154      30.398 -15.498  29.993  1.00 34.31           O  
ATOM   2913  N   ILE B 155      29.292 -12.546  31.131  1.00 29.78           N  
ATOM   2914  CA  ILE B 155      27.867 -12.853  31.377  1.00 29.00           C  
ATOM   2915  C   ILE B 155      26.922 -11.755  30.813  1.00 28.98           C  
ATOM   2916  O   ILE B 155      25.984 -12.062  30.033  1.00 29.15           O  
ATOM   2917  CB  ILE B 155      27.669 -13.120  32.878  1.00 28.64           C  
ATOM   2918  CG1 ILE B 155      28.341 -14.456  33.239  1.00 28.93           C  
ATOM   2919  CG2 ILE B 155      26.176 -13.222  33.219  1.00 28.37           C  
ATOM   2920  CD1 ILE B 155      28.561 -14.644  34.734  1.00 32.50           C  
ATOM   2921  N   CYS B 156      27.173 -10.495  31.188  1.00 28.68           N  
ATOM   2922  CA  CYS B 156      26.340  -9.362  30.759  1.00 29.49           C  
ATOM   2923  C   CYS B 156      26.299  -9.209  29.261  1.00 30.26           C  
ATOM   2924  O   CYS B 156      25.210  -9.088  28.650  1.00 30.44           O  
ATOM   2925  CB  CYS B 156      26.820  -8.051  31.407  1.00 29.71           C  
ATOM   2926  SG  CYS B 156      26.366  -8.051  33.182  1.00 35.53           S  
ATOM   2927  N   SER B 157      27.468  -9.273  28.644  1.00 30.38           N  
ATOM   2928  CA  SER B 157      27.555  -9.068  27.191  1.00 30.99           C  
ATOM   2929  C   SER B 157      26.914 -10.249  26.428  1.00 32.25           C  
ATOM   2930  O   SER B 157      26.355 -10.065  25.347  1.00 33.23           O  
ATOM   2931  CB  SER B 157      29.014  -8.860  26.784  1.00 30.69           C  
ATOM   2932  OG  SER B 157      29.771 -10.056  27.054  1.00 31.46           O  
ATOM   2933  N   THR B 158      26.994 -11.461  26.978  1.00 32.01           N  
ATOM   2934  CA  THR B 158      26.282 -12.603  26.364  1.00 33.45           C  
ATOM   2935  C   THR B 158      24.779 -12.340  26.175  1.00 33.33           C  
ATOM   2936  O   THR B 158      24.222 -12.634  25.113  1.00 34.74           O  
ATOM   2937  CB  THR B 158      26.467 -13.927  27.170  1.00 33.19           C  
ATOM   2938  OG1 THR B 158      27.835 -14.333  27.081  1.00 35.35           O  
ATOM   2939  CG2 THR B 158      25.557 -15.087  26.577  1.00 32.11           C  
ATOM   2940  N   THR B 159      24.125 -11.828  27.209  1.00 32.83           N  
ATOM   2941  CA  THR B 159      22.723 -11.427  27.145  1.00 32.95           C  
ATOM   2942  C   THR B 159      22.506 -10.238  26.186  1.00 31.54           C  
ATOM   2943  O   THR B 159      21.568 -10.271  25.356  1.00 31.50           O  
ATOM   2944  CB  THR B 159      22.181 -11.172  28.574  1.00 34.07           C  
ATOM   2945  OG1 THR B 159      22.221 -12.417  29.290  1.00 38.58           O  
ATOM   2946  CG2 THR B 159      20.739 -10.758  28.568  1.00 35.45           C  
ATOM   2947  N   LEU B 160      23.367  -9.220  26.277  1.00 29.55           N  
ATOM   2948  CA  LEU B 160      23.267  -8.057  25.397  1.00 28.91           C  
ATOM   2949  C   LEU B 160      23.401  -8.493  23.932  1.00 27.98           C  
ATOM   2950  O   LEU B 160      22.677  -7.995  23.123  1.00 27.39           O  
ATOM   2951  CB  LEU B 160      24.338  -7.000  25.698  1.00 29.15           C  
ATOM   2952  CG  LEU B 160      24.156  -6.239  27.014  1.00 30.01           C  
ATOM   2953  CD1 LEU B 160      25.374  -5.297  27.267  1.00 31.38           C  
ATOM   2954  CD2 LEU B 160      22.774  -5.474  27.003  1.00 30.08           C  
ATOM   2955  N   LEU B 161      24.315  -9.414  23.618  1.00 27.62           N  
ATOM   2956  CA  LEU B 161      24.445  -9.905  22.209  1.00 28.26           C  
ATOM   2957  C   LEU B 161      23.163 -10.636  21.706  1.00 28.17           C  
ATOM   2958  O   LEU B 161      22.928 -10.722  20.517  1.00 27.29           O  
ATOM   2959  CB  LEU B 161      25.711 -10.755  22.010  1.00 28.93           C  
ATOM   2960  CG  LEU B 161      27.088 -10.051  22.142  1.00 29.68           C  
ATOM   2961  CD1 LEU B 161      28.192 -11.023  22.550  1.00 30.20           C  
ATOM   2962  CD2 LEU B 161      27.519  -9.283  20.888  1.00 29.12           C  
ATOM   2963  N   VAL B 162      22.325 -11.130  22.618  1.00 27.92           N  
ATOM   2964  CA  VAL B 162      21.057 -11.760  22.234  1.00 28.25           C  
ATOM   2965  C   VAL B 162      20.195 -10.705  21.548  1.00 28.42           C  
ATOM   2966  O   VAL B 162      19.542 -10.966  20.554  1.00 27.77           O  
ATOM   2967  CB  VAL B 162      20.305 -12.379  23.491  1.00 29.32           C  
ATOM   2968  CG1 VAL B 162      18.868 -12.803  23.148  1.00 29.16           C  
ATOM   2969  CG2 VAL B 162      21.091 -13.572  24.093  1.00 26.45           C  
ATOM   2970  N   PHE B 163      20.209  -9.490  22.074  1.00 28.97           N  
ATOM   2971  CA  PHE B 163      19.312  -8.447  21.568  1.00 28.68           C  
ATOM   2972  C   PHE B 163      19.975  -7.551  20.568  1.00 28.92           C  
ATOM   2973  O   PHE B 163      19.296  -6.960  19.721  1.00 27.81           O  
ATOM   2974  CB  PHE B 163      18.698  -7.652  22.706  1.00 29.71           C  
ATOM   2975  CG  PHE B 163      17.903  -8.503  23.653  1.00 30.79           C  
ATOM   2976  CD1 PHE B 163      18.489  -9.028  24.787  1.00 32.99           C  
ATOM   2977  CD2 PHE B 163      16.567  -8.804  23.375  1.00 34.13           C  
ATOM   2978  CE1 PHE B 163      17.757  -9.823  25.670  1.00 33.79           C  
ATOM   2979  CE2 PHE B 163      15.826  -9.596  24.244  1.00 33.07           C  
ATOM   2980  CZ  PHE B 163      16.405 -10.090  25.383  1.00 34.00           C  
ATOM   2981  N   LYS B 164      21.299  -7.512  20.612  1.00 28.72           N  
ATOM   2982  CA  LYS B 164      22.062  -6.722  19.647  1.00 29.35           C  
ATOM   2983  C   LYS B 164      23.322  -7.473  19.178  1.00 29.66           C  
ATOM   2984  O   LYS B 164      24.384  -7.289  19.740  1.00 29.53           O  
ATOM   2985  CB  LYS B 164      22.432  -5.399  20.328  1.00 29.65           C  
ATOM   2986  CG  LYS B 164      22.973  -4.356  19.433  1.00 30.93           C  
ATOM   2987  CD  LYS B 164      23.291  -3.132  20.209  1.00 32.82           C  
ATOM   2988  CE  LYS B 164      24.004  -2.122  19.326  1.00 30.14           C  
ATOM   2989  NZ  LYS B 164      23.293  -1.937  18.027  1.00 30.50           N  
ATOM   2990  N   PRO B 165      23.197  -8.371  18.172  1.00 30.34           N  
ATOM   2991  CA  PRO B 165      24.320  -9.219  17.674  1.00 30.34           C  
ATOM   2992  C   PRO B 165      25.562  -8.429  17.248  1.00 30.15           C  
ATOM   2993  O   PRO B 165      26.689  -8.852  17.467  1.00 30.47           O  
ATOM   2994  CB  PRO B 165      23.693  -9.930  16.438  1.00 30.89           C  
ATOM   2995  CG  PRO B 165      22.244 -10.033  16.806  1.00 31.34           C  
ATOM   2996  CD  PRO B 165      21.945  -8.665  17.442  1.00 30.72           C  
ATOM   2997  N   ASP B 166      25.354  -7.258  16.676  1.00 30.58           N  
ATOM   2998  CA  ASP B 166      26.466  -6.451  16.158  1.00 31.79           C  
ATOM   2999  C   ASP B 166      27.218  -5.569  17.196  1.00 32.16           C  
ATOM   3000  O   ASP B 166      28.127  -4.804  16.804  1.00 31.74           O  
ATOM   3001  CB  ASP B 166      25.958  -5.580  15.021  1.00 31.42           C  
ATOM   3002  CG  ASP B 166      25.037  -4.475  15.505  1.00 33.14           C  
ATOM   3003  OD1 ASP B 166      24.630  -4.468  16.702  1.00 34.63           O  
ATOM   3004  OD2 ASP B 166      24.732  -3.584  14.680  1.00 35.22           O  
ATOM   3005  N   LEU B 167      26.805  -5.684  18.467  1.00 31.72           N  
ATOM   3006  CA  LEU B 167      27.249  -4.861  19.616  1.00 32.94           C  
ATOM   3007  C   LEU B 167      28.757  -4.596  19.707  1.00 33.04           C  
ATOM   3008  O   LEU B 167      29.187  -3.473  20.111  1.00 32.56           O  
ATOM   3009  CB  LEU B 167      26.813  -5.540  20.912  1.00 32.91           C  
ATOM   3010  CG  LEU B 167      27.130  -4.894  22.280  1.00 34.10           C  
ATOM   3011  CD1 LEU B 167      26.237  -3.696  22.500  1.00 36.81           C  
ATOM   3012  CD2 LEU B 167      27.011  -5.870  23.424  1.00 34.80           C  
ATOM   3013  N   LEU B 168      29.542  -5.630  19.324  1.00 33.09           N  
ATOM   3014  CA  LEU B 168      30.984  -5.582  19.469  1.00 32.96           C  
ATOM   3015  C   LEU B 168      31.742  -5.570  18.129  1.00 34.84           C  
ATOM   3016  O   LEU B 168      32.953  -5.809  18.118  1.00 34.76           O  
ATOM   3017  CB  LEU B 168      31.428  -6.745  20.409  1.00 32.86           C  
ATOM   3018  CG  LEU B 168      30.840  -6.875  21.842  1.00 30.41           C  
ATOM   3019  CD1 LEU B 168      31.237  -8.159  22.618  1.00 28.32           C  
ATOM   3020  CD2 LEU B 168      31.168  -5.677  22.767  1.00 30.48           C  
ATOM   3021  N   ASP B 169      31.039  -5.302  17.014  1.00 33.58           N  
ATOM   3022  CA  ASP B 169      31.670  -5.285  15.667  1.00 35.60           C  
ATOM   3023  C   ASP B 169      32.845  -4.337  15.607  1.00 35.06           C  
ATOM   3024  O   ASP B 169      33.843  -4.630  14.934  1.00 36.55           O  
ATOM   3025  CB  ASP B 169      30.668  -4.987  14.570  1.00 34.23           C  
ATOM   3026  CG  ASP B 169      29.608  -6.099  14.453  1.00 34.87           C  
ATOM   3027  OD1 ASP B 169      29.523  -6.954  15.373  1.00 39.69           O  
ATOM   3028  OD2 ASP B 169      28.847  -6.143  13.460  1.00 38.64           O  
ATOM   3029  N   ASN B 170      32.724  -3.230  16.338  1.00 35.57           N  
ATOM   3030  CA  ASN B 170      33.784  -2.235  16.503  1.00 34.87           C  
ATOM   3031  C   ASN B 170      34.674  -2.422  17.730  1.00 34.15           C  
ATOM   3032  O   ASN B 170      35.488  -1.543  18.012  1.00 33.96           O  
ATOM   3033  CB  ASN B 170      33.173  -0.837  16.607  1.00 35.33           C  
ATOM   3034  CG  ASN B 170      32.347  -0.465  15.394  1.00 36.95           C  
ATOM   3035  OD1 ASN B 170      31.477   0.397  15.494  1.00 41.20           O  
ATOM   3036  ND2 ASN B 170      32.618  -1.084  14.250  1.00 34.91           N  
ATOM   3037  N   HIS B 171      34.531  -3.529  18.462  1.00 32.79           N  
ATOM   3038  CA  HIS B 171      35.316  -3.688  19.685  1.00 32.87           C  
ATOM   3039  C   HIS B 171      35.977  -5.055  19.832  1.00 32.76           C  
ATOM   3040  O   HIS B 171      35.664  -5.780  20.796  1.00 31.47           O  
ATOM   3041  CB  HIS B 171      34.448  -3.386  20.930  1.00 32.53           C  
ATOM   3042  CG  HIS B 171      33.858  -2.014  20.922  1.00 33.43           C  
ATOM   3043  ND1 HIS B 171      34.610  -0.877  21.149  1.00 35.01           N  
ATOM   3044  CD2 HIS B 171      32.603  -1.584  20.655  1.00 35.31           C  
ATOM   3045  CE1 HIS B 171      33.841   0.191  21.046  1.00 35.48           C  
ATOM   3046  NE2 HIS B 171      32.618  -0.209  20.743  1.00 37.39           N  
ATOM   3047  N   PRO B 172      36.893  -5.414  18.899  1.00 31.88           N  
ATOM   3048  CA  PRO B 172      37.594  -6.715  18.962  1.00 31.92           C  
ATOM   3049  C   PRO B 172      38.279  -7.033  20.294  1.00 31.53           C  
ATOM   3050  O   PRO B 172      38.378  -8.208  20.654  1.00 31.90           O  
ATOM   3051  CB  PRO B 172      38.659  -6.600  17.852  1.00 31.15           C  
ATOM   3052  CG  PRO B 172      38.667  -5.158  17.473  1.00 32.15           C  
ATOM   3053  CD  PRO B 172      37.301  -4.667  17.688  1.00 31.85           C  
ATOM   3054  N   ARG B 173      38.794  -6.008  20.984  1.00 30.89           N  
ATOM   3055  CA  ARG B 173      39.399  -6.215  22.308  1.00 31.24           C  
ATOM   3056  C   ARG B 173      38.409  -6.647  23.392  1.00 31.67           C  
ATOM   3057  O   ARG B 173      38.815  -7.363  24.309  1.00 31.69           O  
ATOM   3058  CB  ARG B 173      40.184  -4.974  22.767  1.00 31.49           C  
ATOM   3059  CG  ARG B 173      41.310  -4.610  21.808  1.00 31.67           C  
ATOM   3060  CD  ARG B 173      42.165  -3.473  22.365  1.00 36.12           C  
ATOM   3061  NE  ARG B 173      41.385  -2.295  22.713  1.00 37.97           N  
ATOM   3062  CZ  ARG B 173      41.894  -1.095  22.984  1.00 43.20           C  
ATOM   3063  NH1 ARG B 173      43.208  -0.863  22.920  1.00 45.85           N  
ATOM   3064  NH2 ARG B 173      41.085  -0.105  23.324  1.00 44.59           N  
ATOM   3065  N   LEU B 174      37.138  -6.234  23.310  1.00 31.35           N  
ATOM   3066  CA  LEU B 174      36.116  -6.766  24.250  1.00 32.55           C  
ATOM   3067  C   LEU B 174      35.715  -8.205  23.898  1.00 32.28           C  
ATOM   3068  O   LEU B 174      35.433  -8.996  24.794  1.00 32.99           O  
ATOM   3069  CB  LEU B 174      34.904  -5.824  24.374  1.00 32.74           C  
ATOM   3070  CG  LEU B 174      35.225  -4.426  24.920  1.00 33.22           C  
ATOM   3071  CD1 LEU B 174      34.018  -3.435  24.923  1.00 31.47           C  
ATOM   3072  CD2 LEU B 174      35.823  -4.538  26.363  1.00 33.60           C  
ATOM   3073  N   VAL B 175      35.722  -8.534  22.598  1.00 32.36           N  
ATOM   3074  CA  VAL B 175      35.539  -9.902  22.085  1.00 32.29           C  
ATOM   3075  C   VAL B 175      36.664 -10.811  22.591  1.00 32.46           C  
ATOM   3076  O   VAL B 175      36.394 -11.878  23.137  1.00 34.21           O  
ATOM   3077  CB  VAL B 175      35.489  -9.905  20.531  1.00 32.39           C  
ATOM   3078  CG1 VAL B 175      35.256 -11.286  19.992  1.00 32.08           C  
ATOM   3079  CG2 VAL B 175      34.424  -8.935  20.017  1.00 33.82           C  
ATOM   3080  N   THR B 176      37.916 -10.387  22.428  1.00 32.83           N  
ATOM   3081  CA  THR B 176      39.071 -11.096  22.983  1.00 33.39           C  
ATOM   3082  C   THR B 176      38.929 -11.437  24.480  1.00 33.91           C  
ATOM   3083  O   THR B 176      39.040 -12.599  24.866  1.00 33.94           O  
ATOM   3084  CB  THR B 176      40.374 -10.311  22.708  1.00 34.11           C  
ATOM   3085  OG1 THR B 176      40.543 -10.179  21.295  1.00 33.36           O  
ATOM   3086  CG2 THR B 176      41.621 -11.052  23.256  1.00 34.86           C  
ATOM   3087  N   LEU B 177      38.635 -10.430  25.312  1.00 32.97           N  
ATOM   3088  CA  LEU B 177      38.372 -10.651  26.719  1.00 32.57           C  
ATOM   3089  C   LEU B 177      37.237 -11.663  26.947  1.00 32.93           C  
ATOM   3090  O   LEU B 177      37.392 -12.575  27.768  1.00 33.76           O  
ATOM   3091  CB  LEU B 177      38.068  -9.323  27.402  1.00 32.20           C  
ATOM   3092  CG  LEU B 177      37.754  -9.343  28.903  1.00 32.09           C  
ATOM   3093  CD1 LEU B 177      38.867 -10.012  29.729  1.00 29.65           C  
ATOM   3094  CD2 LEU B 177      37.465  -7.914  29.394  1.00 30.53           C  
ATOM   3095  N   ARG B 178      36.118 -11.520  26.234  1.00 32.53           N  
ATOM   3096  CA  ARG B 178      35.048 -12.534  26.302  1.00 33.57           C  
ATOM   3097  C   ARG B 178      35.543 -13.953  26.038  1.00 33.45           C  
ATOM   3098  O   ARG B 178      35.209 -14.906  26.770  1.00 33.89           O  
ATOM   3099  CB  ARG B 178      33.942 -12.209  25.306  1.00 33.31           C  
ATOM   3100  CG  ARG B 178      32.861 -11.342  25.852  1.00 35.41           C  
ATOM   3101  CD  ARG B 178      31.980 -10.879  24.706  1.00 36.79           C  
ATOM   3102  NE  ARG B 178      31.352 -12.001  24.037  1.00 34.40           N  
ATOM   3103  CZ  ARG B 178      30.399 -12.767  24.565  1.00 36.65           C  
ATOM   3104  NH1 ARG B 178      29.927 -12.528  25.778  1.00 36.60           N  
ATOM   3105  NH2 ARG B 178      29.923 -13.788  23.874  1.00 37.42           N  
ATOM   3106  N   LYS B 179      36.329 -14.104  24.977  1.00 33.87           N  
ATOM   3107  CA  LYS B 179      36.825 -15.414  24.612  1.00 34.05           C  
ATOM   3108  C   LYS B 179      37.874 -15.942  25.586  1.00 33.93           C  
ATOM   3109  O   LYS B 179      37.937 -17.134  25.814  1.00 34.72           O  
ATOM   3110  CB  LYS B 179      37.280 -15.422  23.160  1.00 34.49           C  
ATOM   3111  CG  LYS B 179      36.077 -15.276  22.222  1.00 34.75           C  
ATOM   3112  CD  LYS B 179      36.482 -15.369  20.737  1.00 36.00           C  
ATOM   3113  CE  LYS B 179      35.241 -15.462  19.853  1.00 37.50           C  
ATOM   3114  NZ  LYS B 179      34.774 -16.878  19.734  1.00 41.60           N  
ATOM   3115  N   LYS B 180      38.649 -15.067  26.213  1.00 33.67           N  
ATOM   3116  CA  LYS B 180      39.549 -15.497  27.274  1.00 33.52           C  
ATOM   3117  C   LYS B 180      38.849 -16.035  28.534  1.00 32.92           C  
ATOM   3118  O   LYS B 180      39.269 -17.041  29.097  1.00 31.93           O  
ATOM   3119  CB  LYS B 180      40.529 -14.393  27.638  1.00 34.17           C  
ATOM   3120  CG  LYS B 180      41.718 -14.315  26.658  1.00 38.12           C  
ATOM   3121  CD  LYS B 180      42.483 -13.021  26.858  1.00 42.29           C  
ATOM   3122  CE  LYS B 180      43.032 -12.935  28.284  1.00 43.31           C  
ATOM   3123  NZ  LYS B 180      44.362 -13.606  28.268  1.00 46.00           N  
ATOM   3124  N   VAL B 181      37.798 -15.360  28.987  1.00 31.62           N  
ATOM   3125  CA  VAL B 181      36.985 -15.897  30.064  1.00 32.91           C  
ATOM   3126  C   VAL B 181      36.413 -17.270  29.673  1.00 32.94           C  
ATOM   3127  O   VAL B 181      36.507 -18.232  30.441  1.00 32.96           O  
ATOM   3128  CB  VAL B 181      35.854 -14.947  30.394  1.00 31.20           C  
ATOM   3129  CG1 VAL B 181      34.844 -15.596  31.353  1.00 33.19           C  
ATOM   3130  CG2 VAL B 181      36.424 -13.640  30.974  1.00 30.71           C  
ATOM   3131  N   GLN B 182      35.842 -17.356  28.474  1.00 33.71           N  
ATOM   3132  CA  GLN B 182      35.215 -18.587  27.990  1.00 34.73           C  
ATOM   3133  C   GLN B 182      36.204 -19.734  27.866  1.00 34.76           C  
ATOM   3134  O   GLN B 182      35.813 -20.887  27.887  1.00 35.50           O  
ATOM   3135  CB  GLN B 182      34.556 -18.335  26.629  1.00 35.23           C  
ATOM   3136  CG  GLN B 182      33.347 -17.402  26.750  1.00 35.88           C  
ATOM   3137  CD  GLN B 182      32.861 -16.861  25.416  1.00 37.66           C  
ATOM   3138  OE1 GLN B 182      31.790 -16.243  25.335  1.00 40.74           O  
ATOM   3139  NE2 GLN B 182      33.667 -17.010  24.395  1.00 31.59           N  
ATOM   3140  N   ALA B 183      37.483 -19.414  27.729  1.00 34.08           N  
ATOM   3141  CA  ALA B 183      38.498 -20.428  27.498  1.00 33.40           C  
ATOM   3142  C   ALA B 183      39.085 -21.010  28.791  1.00 32.75           C  
ATOM   3143  O   ALA B 183      39.792 -22.018  28.736  1.00 33.43           O  
ATOM   3144  CB  ALA B 183      39.609 -19.860  26.646  1.00 33.14           C  
ATOM   3145  N   ILE B 184      38.879 -20.348  29.928  1.00 31.94           N  
ATOM   3146  CA  ILE B 184      39.349 -20.869  31.227  1.00 31.51           C  
ATOM   3147  C   ILE B 184      38.661 -22.232  31.409  1.00 30.73           C  
ATOM   3148  O   ILE B 184      37.444 -22.288  31.364  1.00 30.80           O  
ATOM   3149  CB  ILE B 184      38.977 -19.921  32.388  1.00 31.55           C  
ATOM   3150  CG1 ILE B 184      39.688 -18.563  32.262  1.00 31.48           C  
ATOM   3151  CG2 ILE B 184      39.196 -20.629  33.792  1.00 33.17           C  
ATOM   3152  CD1 ILE B 184      38.956 -17.448  33.015  1.00 32.76           C  
ATOM   3153  N   PRO B 185      39.439 -23.331  31.574  1.00 30.63           N  
ATOM   3154  CA  PRO B 185      38.826 -24.675  31.478  1.00 30.48           C  
ATOM   3155  C   PRO B 185      37.528 -24.911  32.312  1.00 30.79           C  
ATOM   3156  O   PRO B 185      36.602 -25.590  31.823  1.00 31.20           O  
ATOM   3157  CB  PRO B 185      39.968 -25.608  31.911  1.00 30.77           C  
ATOM   3158  CG  PRO B 185      41.226 -24.852  31.475  1.00 29.68           C  
ATOM   3159  CD  PRO B 185      40.898 -23.401  31.811  1.00 30.06           C  
ATOM   3160  N   ALA B 186      37.436 -24.376  33.535  1.00 30.75           N  
ATOM   3161  CA  ALA B 186      36.298 -24.691  34.365  1.00 30.00           C  
ATOM   3162  C   ALA B 186      35.069 -23.969  33.828  1.00 31.52           C  
ATOM   3163  O   ALA B 186      33.931 -24.456  33.943  1.00 31.49           O  
ATOM   3164  CB  ALA B 186      36.570 -24.290  35.786  1.00 30.65           C  
ATOM   3165  N   ILE B 187      35.305 -22.785  33.264  1.00 31.42           N  
ATOM   3166  CA  ILE B 187      34.236 -21.949  32.705  1.00 30.98           C  
ATOM   3167  C   ILE B 187      33.798 -22.571  31.385  1.00 31.29           C  
ATOM   3168  O   ILE B 187      32.611 -22.704  31.135  1.00 31.71           O  
ATOM   3169  CB  ILE B 187      34.711 -20.481  32.488  1.00 30.57           C  
ATOM   3170  CG1 ILE B 187      35.133 -19.854  33.819  1.00 31.31           C  
ATOM   3171  CG2 ILE B 187      33.635 -19.613  31.764  1.00 31.04           C  
ATOM   3172  CD1 ILE B 187      34.038 -19.732  34.899  1.00 28.90           C  
ATOM   3173  N   ALA B 188      34.751 -22.996  30.565  1.00 30.53           N  
ATOM   3174  CA  ALA B 188      34.434 -23.716  29.351  1.00 31.05           C  
ATOM   3175  C   ALA B 188      33.584 -24.978  29.585  1.00 31.13           C  
ATOM   3176  O   ALA B 188      32.599 -25.233  28.874  1.00 31.09           O  
ATOM   3177  CB  ALA B 188      35.737 -24.070  28.603  1.00 30.15           C  
ATOM   3178  N   ASN B 189      33.977 -25.794  30.550  1.00 31.30           N  
ATOM   3179  CA  ASN B 189      33.176 -26.960  30.901  1.00 31.88           C  
ATOM   3180  C   ASN B 189      31.743 -26.593  31.312  1.00 31.47           C  
ATOM   3181  O   ASN B 189      30.802 -27.241  30.872  1.00 31.37           O  
ATOM   3182  CB  ASN B 189      33.856 -27.811  31.982  1.00 32.01           C  
ATOM   3183  CG  ASN B 189      34.834 -28.843  31.417  1.00 36.62           C  
ATOM   3184  OD1 ASN B 189      34.978 -29.057  30.193  1.00 39.77           O  
ATOM   3185  ND2 ASN B 189      35.507 -29.522  32.335  1.00 43.31           N  
ATOM   3186  N   TRP B 190      31.585 -25.568  32.148  1.00 31.01           N  
ATOM   3187  CA  TRP B 190      30.260 -25.108  32.585  1.00 30.36           C  
ATOM   3188  C   TRP B 190      29.405 -24.616  31.397  1.00 30.88           C  
ATOM   3189  O   TRP B 190      28.224 -24.947  31.275  1.00 30.63           O  
ATOM   3190  CB  TRP B 190      30.374 -23.959  33.590  1.00 30.83           C  
ATOM   3191  CG  TRP B 190      29.021 -23.355  33.890  1.00 29.19           C  
ATOM   3192  CD1 TRP B 190      28.634 -22.068  33.658  1.00 31.29           C  
ATOM   3193  CD2 TRP B 190      27.872 -24.033  34.418  1.00 30.49           C  
ATOM   3194  NE1 TRP B 190      27.340 -21.893  34.051  1.00 32.34           N  
ATOM   3195  CE2 TRP B 190      26.848 -23.081  34.530  1.00 31.20           C  
ATOM   3196  CE3 TRP B 190      27.618 -25.361  34.828  1.00 30.36           C  
ATOM   3197  CZ2 TRP B 190      25.561 -23.412  34.967  1.00 31.98           C  
ATOM   3198  CZ3 TRP B 190      26.340 -25.684  35.303  1.00 32.23           C  
ATOM   3199  CH2 TRP B 190      25.339 -24.707  35.386  1.00 29.35           C  
ATOM   3200  N   ILE B 191      29.998 -23.774  30.558  1.00 30.44           N  
ATOM   3201  CA  ILE B 191      29.328 -23.268  29.375  1.00 30.12           C  
ATOM   3202  C   ILE B 191      28.824 -24.455  28.536  1.00 29.42           C  
ATOM   3203  O   ILE B 191      27.681 -24.490  28.053  1.00 30.60           O  
ATOM   3204  CB  ILE B 191      30.248 -22.305  28.605  1.00 29.69           C  
ATOM   3205  CG1 ILE B 191      30.339 -20.962  29.337  1.00 32.62           C  
ATOM   3206  CG2 ILE B 191      29.740 -22.075  27.220  1.00 30.64           C  
ATOM   3207  CD1 ILE B 191      31.192 -19.971  28.548  1.00 31.83           C  
ATOM   3208  N   LYS B 192      29.621 -25.493  28.426  1.00 30.60           N  
ATOM   3209  CA  LYS B 192      29.210 -26.620  27.594  1.00 30.43           C  
ATOM   3210  C   LYS B 192      28.100 -27.474  28.287  1.00 31.30           C  
ATOM   3211  O   LYS B 192      27.222 -28.043  27.627  1.00 30.99           O  
ATOM   3212  CB  LYS B 192      30.458 -27.380  27.158  1.00 30.68           C  
ATOM   3213  CG  LYS B 192      30.342 -28.847  27.008  1.00 33.63           C  
ATOM   3214  CD  LYS B 192      31.654 -29.396  26.462  1.00 35.13           C  
ATOM   3215  CE  LYS B 192      31.876 -30.813  26.975  1.00 38.66           C  
ATOM   3216  NZ  LYS B 192      32.730 -31.651  26.031  1.00 37.21           N  
ATOM   3217  N   ARG B 193      28.084 -27.475  29.614  1.00 31.59           N  
ATOM   3218  CA  ARG B 193      27.197 -28.323  30.388  1.00 31.55           C  
ATOM   3219  C   ARG B 193      25.855 -27.646  30.722  1.00 31.83           C  
ATOM   3220  O   ARG B 193      24.850 -28.331  30.944  1.00 32.85           O  
ATOM   3221  CB  ARG B 193      27.871 -28.636  31.717  1.00 32.60           C  
ATOM   3222  CG  ARG B 193      29.056 -29.597  31.720  1.00 34.65           C  
ATOM   3223  CD  ARG B 193      29.613 -29.554  33.170  1.00 42.17           C  
ATOM   3224  NE  ARG B 193      30.813 -30.366  33.447  1.00 46.51           N  
ATOM   3225  CZ  ARG B 193      31.384 -31.207  32.599  1.00 48.80           C  
ATOM   3226  NH1 ARG B 193      30.885 -31.373  31.379  1.00 54.10           N  
ATOM   3227  NH2 ARG B 193      32.461 -31.901  32.961  1.00 48.95           N  
ATOM   3228  N   ARG B 194      25.842 -26.319  30.830  1.00 29.55           N  
ATOM   3229  CA  ARG B 194      24.681 -25.601  31.302  1.00 28.80           C  
ATOM   3230  C   ARG B 194      23.417 -25.686  30.411  1.00 28.07           C  
ATOM   3231  O   ARG B 194      23.505 -25.826  29.221  1.00 27.39           O  
ATOM   3232  CB  ARG B 194      25.076 -24.138  31.601  1.00 28.56           C  
ATOM   3233  CG  ARG B 194      25.262 -23.287  30.339  1.00 29.63           C  
ATOM   3234  CD  ARG B 194      25.553 -21.841  30.666  1.00 27.83           C  
ATOM   3235  NE  ARG B 194      25.874 -21.123  29.435  1.00 28.56           N  
ATOM   3236  CZ  ARG B 194      26.575 -20.004  29.355  1.00 30.44           C  
ATOM   3237  NH1 ARG B 194      27.050 -19.421  30.440  1.00 32.05           N  
ATOM   3238  NH2 ARG B 194      26.857 -19.507  28.168  1.00 33.60           N  
ATOM   3239  N   PRO B 195      22.213 -25.624  31.021  1.00 29.32           N  
ATOM   3240  CA  PRO B 195      21.003 -25.581  30.193  1.00 29.47           C  
ATOM   3241  C   PRO B 195      21.010 -24.402  29.189  1.00 29.49           C  
ATOM   3242  O   PRO B 195      21.293 -23.270  29.573  1.00 28.81           O  
ATOM   3243  CB  PRO B 195      19.878 -25.407  31.232  1.00 29.85           C  
ATOM   3244  CG  PRO B 195      20.471 -25.993  32.498  1.00 30.57           C  
ATOM   3245  CD  PRO B 195      21.904 -25.623  32.477  1.00 28.94           C  
ATOM   3246  N   GLN B 196      20.677 -24.669  27.932  1.00 28.61           N  
ATOM   3247  CA  GLN B 196      20.588 -23.587  26.919  1.00 29.54           C  
ATOM   3248  C   GLN B 196      19.275 -22.831  27.127  1.00 29.37           C  
ATOM   3249  O   GLN B 196      18.176 -23.423  27.024  1.00 29.22           O  
ATOM   3250  CB  GLN B 196      20.642 -24.176  25.495  1.00 29.26           C  
ATOM   3251  CG  GLN B 196      22.051 -24.484  25.092  1.00 31.44           C  
ATOM   3252  CD  GLN B 196      22.168 -25.013  23.677  1.00 32.85           C  
ATOM   3253  OE1 GLN B 196      22.376 -26.203  23.473  1.00 33.59           O  
ATOM   3254  NE2 GLN B 196      22.015 -24.133  22.694  1.00 34.07           N  
ATOM   3255  N   THR B 197      19.388 -21.556  27.456  1.00 29.34           N  
ATOM   3256  CA  THR B 197      18.238 -20.690  27.729  1.00 30.26           C  
ATOM   3257  C   THR B 197      18.455 -19.356  27.020  1.00 30.01           C  
ATOM   3258  O   THR B 197      19.593 -18.978  26.754  1.00 29.86           O  
ATOM   3259  CB  THR B 197      18.007 -20.441  29.278  1.00 28.69           C  
ATOM   3260  OG1 THR B 197      19.157 -19.855  29.894  1.00 29.26           O  
ATOM   3261  CG2 THR B 197      17.639 -21.737  29.982  1.00 31.73           C  
ATOM   3262  N   LYS B 198      17.377 -18.645  26.701  1.00 30.15           N  
ATOM   3263  CA  LYS B 198      17.544 -17.353  26.035  1.00 31.01           C  
ATOM   3264  C   LYS B 198      18.318 -16.354  26.905  1.00 32.71           C  
ATOM   3265  O   LYS B 198      19.377 -15.826  26.479  1.00 33.53           O  
ATOM   3266  CB  LYS B 198      16.197 -16.788  25.530  1.00 30.53           C  
ATOM   3267  CG  LYS B 198      16.336 -15.402  25.061  1.00 29.35           C  
ATOM   3268  CD  LYS B 198      15.076 -14.867  24.483  1.00 30.76           C  
ATOM   3269  CE  LYS B 198      15.405 -13.541  23.789  1.00 30.03           C  
ATOM   3270  NZ  LYS B 198      14.216 -12.975  23.211  1.00 32.95           N  
ATOM   3271  N   LEU B 199      17.826 -16.171  28.143  1.00 32.91           N  
ATOM   3272  CA  LEU B 199      18.395 -15.242  29.137  1.00 34.35           C  
ATOM   3273  C   LEU B 199      19.105 -15.899  30.321  1.00 34.21           C  
ATOM   3274  O   LEU B 199      19.087 -17.133  30.519  1.00 34.07           O  
ATOM   3275  CB  LEU B 199      17.277 -14.350  29.697  1.00 34.76           C  
ATOM   3276  CG  LEU B 199      16.476 -13.680  28.571  1.00 35.69           C  
ATOM   3277  CD1 LEU B 199      15.423 -12.846  29.201  1.00 38.65           C  
ATOM   3278  CD2 LEU B 199      17.391 -12.834  27.716  1.00 33.05           C  
ATOM   3279  OXT LEU B 199      19.716 -15.152  31.146  1.00 35.83           O  
TER    3280      LEU B 199                                                      
HETATM 3281  N1  GSH A 200      25.208   3.397  40.507  1.00 34.27           N  
HETATM 3282  CA1 GSH A 200      25.974   4.646  40.321  1.00 36.27           C  
HETATM 3283  C1  GSH A 200      26.553   5.127  41.636  1.00 33.11           C  
HETATM 3284  O11 GSH A 200      27.611   5.774  41.696  1.00 25.68           O  
HETATM 3285  O12 GSH A 200      25.956   4.875  42.694  1.00 33.81           O  
HETATM 3286  CB1 GSH A 200      25.074   5.739  39.763  1.00 38.01           C  
HETATM 3287  CG1 GSH A 200      25.935   6.857  39.194  1.00 41.19           C  
HETATM 3288  CD1 GSH A 200      25.059   7.898  38.523  1.00 39.90           C  
HETATM 3289  OE1 GSH A 200      24.206   7.507  37.479  1.00 41.54           O  
HETATM 3290  N2  GSH A 200      25.144   9.177  38.906  1.00 39.13           N  
HETATM 3291  CA2 GSH A 200      24.368  10.216  38.224  1.00 40.96           C  
HETATM 3292  C2  GSH A 200      25.123  10.866  37.083  1.00 38.21           C  
HETATM 3293  O2  GSH A 200      26.516  10.994  37.099  1.00 30.32           O  
HETATM 3294  CB2 GSH A 200      23.827  11.254  39.227  1.00 43.95           C  
HETATM 3295  SG2 GSH A 200      23.286  10.427  40.759  1.00 46.63           S  
HETATM 3296  N3  GSH A 200      24.405  11.306  36.064  1.00 41.15           N  
HETATM 3297  CA3 GSH A 200      24.886  12.420  35.253  1.00 43.93           C  
HETATM 3298  C3  GSH A 200      25.217  11.936  33.858  1.00 47.52           C  
HETATM 3299  O31 GSH A 200      25.684  12.701  32.951  1.00 45.37           O  
HETATM 3300  O32 GSH A 200      25.029  10.723  33.625  1.00 49.13           O  
HETATM 3301  O2  NZO A 201      16.033  14.225  40.037  0.80 68.46           O  
HETATM 3302  C13 NZO A 201      17.213  14.573  40.060  0.80 67.90           C  
HETATM 3303  O3  NZO A 201      17.551  15.989  40.252  0.80 67.96           O  
HETATM 3304  C14 NZO A 201      16.787  17.056  39.673  0.80 68.42           C  
HETATM 3305  N3  NZO A 201      18.199  13.680  39.914  0.80 66.08           N  
HETATM 3306  C12 NZO A 201      18.521  12.743  40.872  0.80 65.70           C  
HETATM 3307  N1  NZO A 201      17.824  12.509  42.005  0.80 65.83           N  
HETATM 3308  C8  NZO A 201      18.498  11.517  42.642  0.80 64.80           C  
HETATM 3309  C7  NZO A 201      18.282  10.845  43.850  0.80 64.55           C  
HETATM 3310  N2  NZO A 201      19.596  11.958  40.732  0.80 65.41           N  
HETATM 3311  C9  NZO A 201      19.593  11.184  41.841  0.80 65.09           C  
HETATM 3312  C10 NZO A 201      20.463  10.190  42.243  0.80 65.75           C  
HETATM 3313  C11 NZO A 201      20.246   9.526  43.438  0.80 65.81           C  
HETATM 3314  C6  NZO A 201      19.163   9.835  44.246  0.80 65.45           C  
HETATM 3315  C5  NZO A 201      18.981   9.074  45.541  0.80 65.10           C  
HETATM 3316  O1  NZO A 201      18.409   9.602  46.457  0.80 66.71           O  
HETATM 3317  C4  NZO A 201      19.466   7.687  45.777  0.80 63.67           C  
HETATM 3318  C3  NZO A 201      19.625   6.627  44.919  0.80 64.02           C  
HETATM 3319  C2  NZO A 201      20.106   5.524  45.588  0.80 63.67           C  
HETATM 3320  C1  NZO A 201      20.291   5.710  46.948  0.80 65.17           C  
HETATM 3321  S   NZO A 201      19.888   7.324  47.434  0.80 63.70           S  
HETATM 3322 MG    MG B 300      23.401  -2.367  42.004  1.00 50.33          MG  
HETATM 3323  O   HOH A 202      24.887  16.436  51.851  1.00 19.20           O  
HETATM 3324  O   HOH A 203      30.383  16.223  46.962  1.00 20.81           O  
HETATM 3325  O   HOH A 204      19.156  11.052  51.632  1.00 26.88           O  
HETATM 3326  O   HOH A 205      36.934  13.968  43.066  1.00 24.82           O  
HETATM 3327  O   HOH A 206      19.870  18.575  55.399  1.00 25.84           O  
HETATM 3328  O   HOH A 207      18.060  18.204  45.289  1.00 23.89           O  
HETATM 3329  O   HOH A 208      30.457  14.173  55.883  1.00 21.12           O  
HETATM 3330  O   HOH A 209      29.953   6.677  40.001  1.00 21.53           O  
HETATM 3331  O   HOH A 210      22.950  18.166  50.579  1.00 23.85           O  
HETATM 3332  O   HOH A 211      30.287  14.970  61.925  1.00 22.77           O  
HETATM 3333  O   HOH A 212      24.053   7.665  49.149  1.00 23.02           O  
HETATM 3334  O   HOH A 213      36.636   2.478  41.727  1.00 29.97           O  
HETATM 3335  O   HOH A 214      16.843  19.277  53.075  1.00 29.93           O  
HETATM 3336  O   HOH A 215      23.852  -3.330  61.119  1.00 28.59           O  
HETATM 3337  O   HOH A 216      21.546  20.326  57.027  1.00 25.86           O  
HETATM 3338  O   HOH A 217      13.963  -0.584  65.789  1.00 30.41           O  
HETATM 3339  O   HOH A 218       7.384  -1.635  63.235  1.00 32.67           O  
HETATM 3340  O   HOH A 219      29.670   9.650  66.746  1.00 31.42           O  
HETATM 3341  O   HOH A 220      14.198  17.366  51.290  1.00 27.02           O  
HETATM 3342  O   HOH A 221      12.800  13.420  54.268  1.00 23.38           O  
HETATM 3343  O   HOH A 222      26.658   0.410  67.406  1.00 28.37           O  
HETATM 3344  O   HOH A 223      17.482  10.908  66.565  1.00 28.78           O  
HETATM 3345  O   HOH A 224      30.671   5.252  37.557  1.00 22.39           O  
HETATM 3346  O   HOH A 225      32.151   7.326  36.286  1.00 24.07           O  
HETATM 3347  O   HOH A 226      36.257  17.236  56.012  1.00 27.21           O  
HETATM 3348  O   HOH A 227      20.320  10.354  49.047  1.00 29.96           O  
HETATM 3349  O   HOH A 228      30.505  19.838  52.815  1.00 23.90           O  
HETATM 3350  O   HOH A 229      29.181  -9.876  50.388  1.00 25.64           O  
HETATM 3351  O   HOH A 230      16.516   0.205  66.600  1.00 28.32           O  
HETATM 3352  O   HOH A 231       6.085   7.900  57.680  1.00 30.43           O  
HETATM 3353  O   HOH A 232      35.013   6.684  35.586  1.00 43.02           O  
HETATM 3354  O   HOH A 233      35.265  19.659  52.375  1.00 27.47           O  
HETATM 3355  O   HOH A 234      24.851  20.850  41.806  1.00 29.44           O  
HETATM 3356  O   HOH A 235      16.145  12.278  64.722  1.00 30.99           O  
HETATM 3357  O   HOH A 236      18.583  12.372  56.802  1.00 26.33           O  
HETATM 3358  O   HOH A 237      32.894  13.460  62.175  1.00 27.13           O  
HETATM 3359  O   HOH A 238      38.711  19.566  55.421  1.00 34.39           O  
HETATM 3360  O   HOH A 239      43.296  14.692  48.031  1.00 43.66           O  
HETATM 3361  O   HOH A 240      42.226  13.130  54.834  1.00 32.20           O  
HETATM 3362  O   HOH A 241      32.469  18.662  56.335  1.00 34.68           O  
HETATM 3363  O   HOH A 242      27.101  -5.460  63.250  1.00 34.85           O  
HETATM 3364  O   HOH A 243       5.297   4.717  62.807  1.00 35.74           O  
HETATM 3365  O   HOH A 244      36.611   0.417  38.103  1.00 37.04           O  
HETATM 3366  O   HOH A 245      26.510  -6.164  46.836  1.00 30.78           O  
HETATM 3367  O   HOH A 246       4.749   2.042  53.239  1.00 38.46           O  
HETATM 3368  O   HOH A 247      25.999  -3.890  48.240  1.00 30.91           O  
HETATM 3369  O   HOH A 248      15.620   5.492  68.291  1.00 47.22           O  
HETATM 3370  O   HOH A 249      13.936  -3.470  66.290  1.00 27.10           O  
HETATM 3371  O   HOH A 250      -1.783   5.977  46.586  1.00 35.14           O  
HETATM 3372  O   HOH A 251       7.962 -10.496  51.647  1.00 41.11           O  
HETATM 3373  O   HOH A 252      20.193  17.965  52.691  1.00 26.32           O  
HETATM 3374  O   HOH A 253      30.388  -4.643  54.210  1.00 41.05           O  
HETATM 3375  O   HOH A 254      20.058  11.609  54.163  1.00 34.59           O  
HETATM 3376  O   HOH A 255      30.932  16.465  59.830  1.00 28.25           O  
HETATM 3377  O   HOH A 256      35.045  14.732  61.098  1.00 31.79           O  
HETATM 3378  O   HOH A 257      13.557  12.837  56.881  1.00 29.00           O  
HETATM 3379  O   HOH A 258      16.710  19.681  55.381  1.00 32.64           O  
HETATM 3380  O   HOH A 259      27.716   1.421  43.326  1.00 30.58           O  
HETATM 3381  O   HOH A 260      19.300  18.304  62.603  1.00 41.14           O  
HETATM 3382  O   HOH A 261      24.324   5.856  46.935  1.00 26.78           O  
HETATM 3383  O   HOH A 262      21.124  16.691  63.749  1.00 27.34           O  
HETATM 3384  O   HOH A 263      14.406  15.800  53.789  1.00 34.93           O  
HETATM 3385  O   HOH A 264      34.345  17.366  56.430  1.00 44.96           O  
HETATM 3386  O   HOH A 265      42.659  16.981  46.874  1.00 36.58           O  
HETATM 3387  O   HOH A 266      39.289  14.589  61.433  1.00 30.58           O  
HETATM 3388  O   HOH A 267      36.373   1.300  63.154  1.00 38.82           O  
HETATM 3389  O   HOH A 268      32.161  14.865  57.945  1.00 26.28           O  
HETATM 3390  O   HOH A 269      22.218   6.270  68.440  1.00 34.07           O  
HETATM 3391  O   HOH A 270       0.239  10.022  39.537  1.00 38.96           O  
HETATM 3392  O   HOH A 271      20.096  14.317  64.053  1.00 32.25           O  
HETATM 3393  O   HOH A 272      20.026   7.074  70.159  1.00 42.00           O  
HETATM 3394  O   HOH A 273       6.026  -8.326  51.374  1.00 46.76           O  
HETATM 3395  O   HOH A 274      34.739  14.516  58.291  1.00 31.65           O  
HETATM 3396  O   HOH A 275       9.893  -9.651  65.513  1.00 30.23           O  
HETATM 3397  O   HOH A 276      31.892  -7.081  51.618  1.00 37.04           O  
HETATM 3398  O   HOH A 277       6.847   5.662  65.333  1.00 37.23           O  
HETATM 3399  O   HOH A 278      41.744  20.223  49.057  1.00 50.06           O  
HETATM 3400  O   HOH A 279      11.352   9.033  60.695  1.00 40.93           O  
HETATM 3401  O   HOH A 280      32.228  22.434  46.502  1.00 44.43           O  
HETATM 3402  O   HOH A 281      29.921  -0.718  64.403  1.00 34.43           O  
HETATM 3403  O   HOH A 282       8.779  13.365  40.851  1.00 55.18           O  
HETATM 3404  O   HOH A 283       3.344   2.819  56.394  1.00 33.50           O  
HETATM 3405  O   HOH A 284      25.151  -0.704  69.691  1.00 39.78           O  
HETATM 3406  O   HOH A 285      21.842  17.695  66.230  1.00 32.42           O  
HETATM 3407  O   HOH A 286      17.647  16.729  57.195  1.00 35.73           O  
HETATM 3408  O   HOH A 287      41.225  13.045  58.730  1.00 36.52           O  
HETATM 3409  O   HOH A 288      32.771  20.406  53.528  1.00 34.85           O  
HETATM 3410  O   HOH A 289      36.247  -5.638  56.611  1.00 32.72           O  
HETATM 3411  O   HOH A 290      36.696  22.003  51.913  1.00 35.69           O  
HETATM 3412  O   HOH A 291      35.388   9.514  28.388  1.00 52.87           O  
HETATM 3413  O   HOH A 292       1.590   6.389  49.002  1.00 47.97           O  
HETATM 3414  O   HOH A 293       1.699   7.200  45.676  1.00 35.44           O  
HETATM 3415  O   HOH A 294      37.244  -2.423  48.424  1.00 40.34           O  
HETATM 3416  O   HOH A 295      18.435  11.528  47.475  1.00 33.00           O  
HETATM 3417  O   HOH A 296      11.670  18.131  51.279  1.00 28.60           O  
HETATM 3418  O   HOH A 297      13.616  11.271  62.268  1.00 39.23           O  
HETATM 3419  O   HOH A 298      13.065  -3.375  43.984  1.00 36.28           O  
HETATM 3420  O   HOH A 299      35.808  21.862  46.697  1.00 38.15           O  
HETATM 3421  O   HOH A 300      31.937  21.788  50.233  1.00 44.83           O  
HETATM 3422  O   HOH A 301      34.388  23.396  50.469  1.00 39.24           O  
HETATM 3423  O   HOH A 302      21.147  17.198  38.337  1.00 47.05           O  
HETATM 3424  O   HOH A 303      10.479  -6.449  49.332  1.00 39.68           O  
HETATM 3425  O   HOH A 304      22.856  12.921  69.303  1.00 40.28           O  
HETATM 3426  O   HOH A 305      34.903  -5.807  48.048  1.00 36.20           O  
HETATM 3427  O   HOH A 306      17.812   7.036  69.554  1.00 36.50           O  
HETATM 3428  O   HOH A 307      13.735 -11.096  62.370  1.00 34.99           O  
HETATM 3429  O   HOH A 308      34.418  22.169  39.379  1.00 44.76           O  
HETATM 3430  O   HOH A 309      14.495  -4.108  46.420  1.00 40.21           O  
HETATM 3431  O   HOH A 310      21.404  -5.122  67.252  1.00 43.92           O  
HETATM 3432  O   HOH B 301      22.682  -2.659  39.969  1.00 49.13           O  
HETATM 3433  O   HOH B 302      24.457  -0.583  41.351  1.00 48.42           O  
HETATM 3434  O   HOH B 303      25.144  -3.520  41.463  1.00 49.50           O  
HETATM 3435  O   HOH B 304      19.735 -10.454  43.011  1.00 21.78           O  
HETATM 3436  O   HOH B 305      17.097 -10.597  47.710  1.00 26.47           O  
HETATM 3437  O   HOH B 306      24.341 -14.262  30.641  1.00 27.41           O  
HETATM 3438  O   HOH B 307      21.682  -9.736  34.231  1.00 42.83           O  
HETATM 3439  O   HOH B 308      19.766 -22.238  40.135  1.00 28.21           O  
HETATM 3440  O   HOH B 309      22.891 -12.278  51.973  1.00 28.01           O  
HETATM 3441  O   HOH B 310      18.276 -12.070  45.689  1.00 26.16           O  
HETATM 3442  O   HOH B 311      22.318 -20.617  28.548  1.00 28.11           O  
HETATM 3443  O   HOH B 312      20.820 -21.583  31.619  1.00 28.81           O  
HETATM 3444  O   HOH B 313      22.914 -21.508  33.410  1.00 26.36           O  
HETATM 3445  O   HOH B 314      18.523 -22.349  47.798  1.00 34.63           O  
HETATM 3446  O   HOH B 315      13.336 -12.705  41.706  1.00 26.02           O  
HETATM 3447  O   HOH B 316      12.200 -10.076  55.427  1.00 28.52           O  
HETATM 3448  O   HOH B 317      23.895 -10.900  38.687  1.00 26.01           O  
HETATM 3449  O   HOH B 318      24.661 -13.312  36.843  1.00 20.91           O  
HETATM 3450  O   HOH B 319      28.322 -23.753  37.848  1.00 27.28           O  
HETATM 3451  O   HOH B 320      38.440  -3.024  20.439  1.00 37.80           O  
HETATM 3452  O   HOH B 321      40.169  -8.391  36.084  1.00 30.80           O  
HETATM 3453  O   HOH B 322      30.046 -32.324  46.332  1.00 54.13           O  
HETATM 3454  O   HOH B 323      13.529 -11.839  57.084  1.00 39.39           O  
HETATM 3455  O   HOH B 324      15.092 -12.431  48.670  1.00 29.49           O  
HETATM 3456  O   HOH B 325      44.239 -14.975  35.190  1.00 38.41           O  
HETATM 3457  O   HOH B 326      24.745 -14.351  23.108  1.00 39.47           O  
HETATM 3458  O   HOH B 327      29.708  -2.235  44.805  1.00 28.61           O  
HETATM 3459  O   HOH B 328      12.299 -21.340  35.702  1.00 31.07           O  
HETATM 3460  O   HOH B 329      29.310   3.818  36.017  1.00 28.32           O  
HETATM 3461  O   HOH B 330      22.000 -13.843  17.067  1.00 35.56           O  
HETATM 3462  O   HOH B 331      34.961  -1.975  47.083  1.00 25.55           O  
HETATM 3463  O   HOH B 332      32.055   7.997  27.979  1.00 37.05           O  
HETATM 3464  O   HOH B 333      29.711  -4.625  42.883  1.00 34.39           O  
HETATM 3465  O   HOH B 334      33.526 -30.134  44.894  1.00 30.87           O  
HETATM 3466  O   HOH B 335      28.092 -29.223  41.190  1.00 36.79           O  
HETATM 3467  O   HOH B 336      26.039   3.665  36.349  1.00 38.64           O  
HETATM 3468  O   HOH B 337      29.050  -8.219  17.973  1.00 43.01           O  
HETATM 3469  O   HOH B 338      39.867 -23.772  35.239  1.00 35.07           O  
HETATM 3470  O   HOH B 339      24.859 -31.463  43.259  1.00 55.46           O  
HETATM 3471  O   HOH B 340      23.168  -7.856  44.220  1.00 33.08           O  
HETATM 3472  O   HOH B 341      27.971  -1.054  20.333  1.00 40.80           O  
HETATM 3473  O   HOH B 342      43.672  -6.983  41.150  1.00 42.01           O  
HETATM 3474  O   HOH B 343      31.438 -11.880  53.036  1.00 47.93           O  
HETATM 3475  O   HOH B 344      26.295   1.866  33.862  1.00 33.81           O  
HETATM 3476  O   HOH B 345      20.580 -12.834  31.327  1.00 29.87           O  
HETATM 3477  O   HOH B 346      27.588 -28.518  48.187  1.00 41.53           O  
HETATM 3478  O   HOH B 347      23.036 -15.092  21.005  1.00 39.19           O  
HETATM 3479  O   HOH B 348      26.188 -28.331  39.652  1.00 56.12           O  
HETATM 3480  O   HOH B 349      42.130  -9.759  26.732  1.00 37.69           O  
HETATM 3481  O   HOH B 350      43.863  -9.061  38.885  1.00 29.08           O  
HETATM 3482  O   HOH B 351      42.993  -5.308  25.680  1.00 31.70           O  
HETATM 3483  O   HOH B 352      39.407 -10.986  49.241  1.00 39.07           O  
HETATM 3484  O   HOH B 353      23.233 -13.079  19.120  1.00 39.46           O  
HETATM 3485  O   HOH B 354      43.071 -14.267  39.337  1.00 41.02           O  
HETATM 3486  O   HOH B 355      31.118 -26.726  40.633  1.00 36.02           O  
HETATM 3487  O   HOH B 356      30.212   8.160  29.136  1.00 42.40           O  
HETATM 3488  O   HOH B 357      32.508 -24.535  26.208  1.00 29.53           O  
HETATM 3489  O   HOH B 358       9.697 -25.681  41.420  1.00 35.58           O  
HETATM 3490  O   HOH B 359      23.261 -27.359  36.400  1.00 38.95           O  
HETATM 3491  O   HOH B 360      38.312  -9.963  18.505  1.00 36.80           O  
HETATM 3492  O   HOH B 361      22.873 -13.307  32.818  1.00 31.73           O  
HETATM 3493  O   HOH B 362      25.096 -24.919  27.201  1.00 32.40           O  
HETATM 3494  O   HOH B 363      14.927 -11.213  21.015  1.00 42.56           O  
HETATM 3495  O   HOH B 364      19.756 -27.118  27.155  1.00 36.66           O  
HETATM 3496  O   HOH B 365      28.321 -17.047  27.741  1.00 31.16           O  
HETATM 3497  O   HOH B 366      35.748  -7.761  44.666  1.00 39.38           O  
HETATM 3498  O   HOH B 367      17.706 -11.486  34.302  1.00 49.22           O  
HETATM 3499  O   HOH B 368      41.756  -7.882  25.063  1.00 40.76           O  
HETATM 3500  O   HOH B 369      24.087  -2.042  44.038  1.00 49.57           O  
HETATM 3501  O   HOH B 370      21.647  -1.163  42.475  1.00 46.96           O  
HETATM 3502  O   HOH B 371      22.407  -4.190  42.718  1.00 48.30           O  
CONECT 3281 3282                                                                
CONECT 3282 3281 3283 3286                                                      
CONECT 3283 3282 3284 3285                                                      
CONECT 3284 3283                                                                
CONECT 3285 3283                                                                
CONECT 3286 3282 3287                                                           
CONECT 3287 3286 3288                                                           
CONECT 3288 3287 3289 3290                                                      
CONECT 3289 3288                                                                
CONECT 3290 3288 3291                                                           
CONECT 3291 3290 3292 3294                                                      
CONECT 3292 3291 3293 3296                                                      
CONECT 3293 3292                                                                
CONECT 3294 3291 3295                                                           
CONECT 3295 3294                                                                
CONECT 3296 3292 3297                                                           
CONECT 3297 3296 3298                                                           
CONECT 3298 3297 3299 3300                                                      
CONECT 3299 3298                                                                
CONECT 3300 3298                                                                
CONECT 3301 3302                                                                
CONECT 3302 3301 3303 3305                                                      
CONECT 3303 3302 3304                                                           
CONECT 3304 3303                                                                
CONECT 3305 3302 3306                                                           
CONECT 3306 3305 3307 3310                                                      
CONECT 3307 3306 3308                                                           
CONECT 3308 3307 3309 3311                                                      
CONECT 3309 3308 3314                                                           
CONECT 3310 3306 3311                                                           
CONECT 3311 3308 3310 3312                                                      
CONECT 3312 3311 3313                                                           
CONECT 3313 3312 3314                                                           
CONECT 3314 3309 3313 3315                                                      
CONECT 3315 3314 3316 3317                                                      
CONECT 3316 3315                                                                
CONECT 3317 3315 3318 3321                                                      
CONECT 3318 3317 3319                                                           
CONECT 3319 3318 3320                                                           
CONECT 3320 3319 3321                                                           
CONECT 3321 3317 3320                                                           
CONECT 3322 3432 3433 3434 3500                                                 
CONECT 3322 3501 3502                                                           
CONECT 3432 3322                                                                
CONECT 3433 3322                                                                
CONECT 3434 3322                                                                
CONECT 3500 3322                                                                
CONECT 3501 3322                                                                
CONECT 3502 3322                                                                
MASTER      420    0    3   23    8    0    9    6 3500    2   49   32          
END                                                                             
