# Supplementary material for: Mapping small molecule binding data to structural domains
Source: BMC Bioinformatics. 2012 Dec 7;13(Suppl 17):S11. doi: 10.1186/1471-2105-13-S17-S11 (PMC3521243; doi:10.1186/1471-2105-13-S17-S11)
Supplement: Additional file 4 — Session files of small molecule binding at the interface of Pfam-A domains. Zipped folder containing Qt-MG session files and required PDB files. [file 1471-2105-13-S17-S11-S4.zip › additional_file_5/3goi.pdb]

HEADER    TRANSFERASE                             19-MAR-09   3GOI              
TITLE     HUMAN GLUCOKINASE IN COMPLEX WITH A SYNTHETIC ACTIVATOR               
COMPND    MOL_ID: 1;                                                            
COMPND   2 MOLECULE: GLUCOKINASE;                                               
COMPND   3 CHAIN: A;                                                            
COMPND   4 FRAGMENT: UNP RESIDUES 12-466;                                       
COMPND   5 SYNONYM: GLUCOKINASE (HEXOKINASE 4, MATURITY ONSET                   
COMPND   6 DIABETES OF THE YOUNG 2);                                            
COMPND   7 EC: 2.7.1.2;                                                         
COMPND   8 ENGINEERED: YES                                                      
SOURCE    MOL_ID: 1;                                                            
SOURCE   2 ORGANISM_SCIENTIFIC: HOMO SAPIENS;                                   
SOURCE   3 ORGANISM_COMMON: HUMAN;                                              
SOURCE   4 ORGANISM_TAXID: 9606;                                                
SOURCE   5 GENE: GCK, HCG_1745191, TCAG7.801;                                   
SOURCE   6 EXPRESSION_SYSTEM: ESCHERICHIA COLI;                                 
SOURCE   7 EXPRESSION_SYSTEM_TAXID: 562;                                        
SOURCE   8 EXPRESSION_SYSTEM_STRAIN: DH5ALFA;                                   
SOURCE   9 EXPRESSION_SYSTEM_VECTOR_TYPE: PLASMID;                              
SOURCE  10 EXPRESSION_SYSTEM_PLASMID: PFLAG-CTC                                 
KEYWDS    GLUCOKINASE, DIABETES, ALLOSTERIC ACTIVATOR, ATP-BINDING,             
KEYWDS   2 GLYCOLYSIS, KINASE, NUCLEOTIDE-BINDING, TRANSFERASE                  
EXPDTA    X-RAY DIFFRACTION                                                     
AUTHOR    K.KAMATA,M.MITSUYA                                                    
REVDAT   2   19-MAY-09 3GOI    1       JRNL                                     
REVDAT   1   28-APR-09 3GOI    0                                                
JRNL        AUTH   M.MITSUYA,K.KAMATA,M.BAMBA,H.WATANABE,Y.SASAKI,              
JRNL        AUTH 2 K.SASAKI,S.OHYAMA,H.HOSAKA,Y.NAGATA,J.EIKI,                  
JRNL        AUTH 3 T.NISHIMURA                                                  
JRNL        TITL   DISCOVERY OF NOVEL 3,6-DISUBSTITUTED                         
JRNL        TITL 2 2-PYRIDINECARBOXAMIDE DERIVATIVES AS GK ACTIVATORS           
JRNL        REF    BIOORG.MED.CHEM.LETT.         V.  19  2718 2009              
JRNL        REFN                   ISSN 0960-894X                               
JRNL        PMID   19362831                                                     
JRNL        DOI    10.1016/J.BMCL.2009.03.137                                   
REMARK   1                                                                      
REMARK   2                                                                      
REMARK   2 RESOLUTION.    2.52 ANGSTROMS.                                       
REMARK   3                                                                      
REMARK   3 REFINEMENT.                                                          
REMARK   3   PROGRAM     : REFMAC 5.2.0019                                      
REMARK   3   AUTHORS     : MURSHUDOV,VAGIN,DODSON                               
REMARK   3                                                                      
REMARK   3    REFINEMENT TARGET : MAXIMUM LIKELIHOOD                            
REMARK   3                                                                      
REMARK   3  DATA USED IN REFINEMENT.                                            
REMARK   3   RESOLUTION RANGE HIGH (ANGSTROMS) : 2.52                           
REMARK   3   RESOLUTION RANGE LOW  (ANGSTROMS) : 47.35                          
REMARK   3   DATA CUTOFF            (SIGMA(F)) : 0.000                          
REMARK   3   COMPLETENESS FOR RANGE        (%) : 99.1                           
REMARK   3   NUMBER OF REFLECTIONS             : 21611                          
REMARK   3                                                                      
REMARK   3  FIT TO DATA USED IN REFINEMENT.                                     
REMARK   3   CROSS-VALIDATION METHOD          : THROUGHOUT                      
REMARK   3   FREE R VALUE TEST SET SELECTION  : RANDOM                          
REMARK   3   R VALUE     (WORKING + TEST SET) : 0.209                           
REMARK   3   R VALUE            (WORKING SET) : 0.205                           
REMARK   3   FREE R VALUE                     : 0.282                           
REMARK   3   FREE R VALUE TEST SET SIZE   (%) : 5.100                           
REMARK   3   FREE R VALUE TEST SET COUNT      : 1103                            
REMARK   3                                                                      
REMARK   3  FIT IN THE HIGHEST RESOLUTION BIN.                                  
REMARK   3   TOTAL NUMBER OF BINS USED           : 20                           
REMARK   3   BIN RESOLUTION RANGE HIGH       (A) : 2.52                         
REMARK   3   BIN RESOLUTION RANGE LOW        (A) : 2.59                         
REMARK   3   REFLECTION IN BIN     (WORKING SET) : 1429                         
REMARK   3   BIN COMPLETENESS (WORKING+TEST) (%) : 96.16                        
REMARK   3   BIN R VALUE           (WORKING SET) : 0.2450                       
REMARK   3   BIN FREE R VALUE SET COUNT          : 73                           
REMARK   3   BIN FREE R VALUE                    : 0.3890                       
REMARK   3                                                                      
REMARK   3  NUMBER OF NON-HYDROGEN ATOMS USED IN REFINEMENT.                    
REMARK   3   PROTEIN ATOMS            : 3505                                    
REMARK   3   NUCLEIC ACID ATOMS       : 0                                       
REMARK   3   HETEROGEN ATOMS          : 36                                      
REMARK   3   SOLVENT ATOMS            : 128                                     
REMARK   3                                                                      
REMARK   3  B VALUES.                                                           
REMARK   3   FROM WILSON PLOT           (A**2) : NULL                           
REMARK   3   MEAN B VALUE      (OVERALL, A**2) : 30.71                          
REMARK   3   OVERALL ANISOTROPIC B VALUE.                                       
REMARK   3    B11 (A**2) : 0.00000                                              
REMARK   3    B22 (A**2) : 0.00000                                              
REMARK   3    B33 (A**2) : 0.00000                                              
REMARK   3    B12 (A**2) : 0.00000                                              
REMARK   3    B13 (A**2) : 0.00000                                              
REMARK   3    B23 (A**2) : 0.00000                                              
REMARK   3                                                                      
REMARK   3  ESTIMATED OVERALL COORDINATE ERROR.                                 
REMARK   3   ESU BASED ON R VALUE                            (A): 0.419         
REMARK   3   ESU BASED ON FREE R VALUE                       (A): 0.307         
REMARK   3   ESU BASED ON MAXIMUM LIKELIHOOD                 (A): 0.205         
REMARK   3   ESU FOR B VALUES BASED ON MAXIMUM LIKELIHOOD (A**2): 9.102         
REMARK   3                                                                      
REMARK   3 CORRELATION COEFFICIENTS.                                            
REMARK   3   CORRELATION COEFFICIENT FO-FC      : 0.924                         
REMARK   3   CORRELATION COEFFICIENT FO-FC FREE : 0.869                         
REMARK   3                                                                      
REMARK   3  RMS DEVIATIONS FROM IDEAL VALUES        COUNT    RMS    WEIGHT      
REMARK   3   BOND LENGTHS REFINED ATOMS        (A):  3597 ; 0.030 ; 0.021       
REMARK   3   BOND LENGTHS OTHERS               (A):  NULL ;  NULL ;  NULL       
REMARK   3   BOND ANGLES REFINED ATOMS   (DEGREES):  4838 ; 2.563 ; 1.977       
REMARK   3   BOND ANGLES OTHERS          (DEGREES):  NULL ;  NULL ;  NULL       
REMARK   3   TORSION ANGLES, PERIOD 1    (DEGREES):   447 ; 8.277 ; 5.000       
REMARK   3   TORSION ANGLES, PERIOD 2    (DEGREES):   171 ;38.905 ;24.035       
REMARK   3   TORSION ANGLES, PERIOD 3    (DEGREES):   659 ;20.831 ;15.000       
REMARK   3   TORSION ANGLES, PERIOD 4    (DEGREES):    30 ;19.584 ;15.000       
REMARK   3   CHIRAL-CENTER RESTRAINTS       (A**3):   533 ; 0.176 ; 0.200       
REMARK   3   GENERAL PLANES REFINED ATOMS      (A):  2739 ; 0.010 ; 0.020       
REMARK   3   GENERAL PLANES OTHERS             (A):  NULL ;  NULL ;  NULL       
REMARK   3   NON-BONDED CONTACTS REFINED ATOMS (A):  1779 ; 0.266 ; 0.200       
REMARK   3   NON-BONDED CONTACTS OTHERS        (A):  NULL ;  NULL ;  NULL       
REMARK   3   NON-BONDED TORSION REFINED ATOMS  (A):  2469 ; 0.335 ; 0.200       
REMARK   3   NON-BONDED TORSION OTHERS         (A):  NULL ;  NULL ;  NULL       
REMARK   3   H-BOND (X...Y) REFINED ATOMS      (A):   199 ; 0.205 ; 0.200       
REMARK   3   H-BOND (X...Y) OTHERS             (A):  NULL ;  NULL ;  NULL       
REMARK   3   POTENTIAL METAL-ION REFINED ATOMS (A):  NULL ;  NULL ;  NULL       
REMARK   3   POTENTIAL METAL-ION OTHERS        (A):  NULL ;  NULL ;  NULL       
REMARK   3   SYMMETRY VDW REFINED ATOMS        (A):    28 ; 0.224 ; 0.200       
REMARK   3   SYMMETRY VDW OTHERS               (A):  NULL ;  NULL ;  NULL       
REMARK   3   SYMMETRY H-BOND REFINED ATOMS     (A):     5 ; 0.336 ; 0.200       
REMARK   3   SYMMETRY H-BOND OTHERS            (A):  NULL ;  NULL ;  NULL       
REMARK   3   SYMMETRY METAL-ION REFINED ATOMS  (A):  NULL ;  NULL ;  NULL       
REMARK   3   SYMMETRY METAL-ION OTHERS         (A):  NULL ;  NULL ;  NULL       
REMARK   3                                                                      
REMARK   3  ISOTROPIC THERMAL FACTOR RESTRAINTS.     COUNT   RMS    WEIGHT      
REMARK   3   MAIN-CHAIN BOND REFINED ATOMS  (A**2):  2290 ; 1.503 ; 1.500       
REMARK   3   MAIN-CHAIN BOND OTHER ATOMS    (A**2):  NULL ;  NULL ;  NULL       
REMARK   3   MAIN-CHAIN ANGLE REFINED ATOMS (A**2):  3546 ; 2.492 ; 2.000       
REMARK   3   SIDE-CHAIN BOND REFINED ATOMS  (A**2):  1488 ; 3.974 ; 3.000       
REMARK   3   SIDE-CHAIN ANGLE REFINED ATOMS (A**2):  1292 ; 6.137 ; 4.500       
REMARK   3                                                                      
REMARK   3 ANISOTROPIC THERMAL FACTOR RESTRAINTS.    COUNT   RMS   WEIGHT       
REMARK   3   RIGID-BOND RESTRAINTS          (A**2):  NULL ;  NULL ;  NULL       
REMARK   3   SPHERICITY; FREE ATOMS         (A**2):  NULL ;  NULL ;  NULL       
REMARK   3   SPHERICITY; BONDED ATOMS       (A**2):  NULL ;  NULL ;  NULL       
REMARK   3                                                                      
REMARK   3  NCS RESTRAINTS STATISTICS                                           
REMARK   3   NUMBER OF DIFFERENT NCS GROUPS : NULL                              
REMARK   3                                                                      
REMARK   3  TLS DETAILS                                                         
REMARK   3   NUMBER OF TLS GROUPS  : NULL                                       
REMARK   3                                                                      
REMARK   3  BULK SOLVENT MODELLING.                                             
REMARK   3   METHOD USED : MASK                                                 
REMARK   3   PARAMETERS FOR MASK CALCULATION                                    
REMARK   3   VDW PROBE RADIUS   : 1.40                                          
REMARK   3   ION PROBE RADIUS   : 0.80                                          
REMARK   3   SHRINKAGE RADIUS   : 0.80                                          
REMARK   3                                                                      
REMARK   3  OTHER REFINEMENT REMARKS: HYDROGENS HAVE BEEN ADDED IN THE          
REMARK   3  RIDING POSITIONS                                                    
REMARK   4                                                                      
REMARK   4 3GOI COMPLIES WITH FORMAT V. 3.20, 01-DEC-08                         
REMARK 100                                                                      
REMARK 100 THIS ENTRY HAS BEEN PROCESSED BY PDBJ ON 24-MAR-09.                  
REMARK 100 THE RCSB ID CODE IS RCSB052117.                                      
REMARK 200                                                                      
REMARK 200 EXPERIMENTAL DETAILS                                                 
REMARK 200  EXPERIMENT TYPE                : X-RAY DIFFRACTION                  
REMARK 200  DATE OF DATA COLLECTION        : 02-OCT-01                          
REMARK 200  TEMPERATURE           (KELVIN) : 100                                
REMARK 200  PH                             : 6.6                                
REMARK 200  NUMBER OF CRYSTALS USED        : 1                                  
REMARK 200                                                                      
REMARK 200  SYNCHROTRON              (Y/N) : Y                                  
REMARK 200  RADIATION SOURCE               : PHOTON FACTORY                     
REMARK 200  BEAMLINE                       : BL-6A                              
REMARK 200  X-RAY GENERATOR MODEL          : NULL                               
REMARK 200  MONOCHROMATIC OR LAUE    (M/L) : M                                  
REMARK 200  WAVELENGTH OR RANGE        (A) : 1.000                              
REMARK 200  MONOCHROMATOR                  : NULL                               
REMARK 200  OPTICS                         : MIRRORS                            
REMARK 200                                                                      
REMARK 200  DETECTOR TYPE                  : IMAGE PLATE                        
REMARK 200  DETECTOR MANUFACTURER          : WEISSENBERG                        
REMARK 200  INTENSITY-INTEGRATION SOFTWARE : HKL                                
REMARK 200  DATA SCALING SOFTWARE          : HKL                                
REMARK 200                                                                      
REMARK 200  NUMBER OF UNIQUE REFLECTIONS   : 21669                              
REMARK 200  RESOLUTION RANGE HIGH      (A) : 2.520                              
REMARK 200  RESOLUTION RANGE LOW       (A) : 50.000                             
REMARK 200  REJECTION CRITERIA  (SIGMA(I)) : NULL                               
REMARK 200                                                                      
REMARK 200 OVERALL.                                                             
REMARK 200  COMPLETENESS FOR RANGE     (%) : 98.3                               
REMARK 200  DATA REDUNDANCY                : 20.300                             
REMARK 200  R MERGE                    (I) : 0.04700                            
REMARK 200  R SYM                      (I) : NULL                               
REMARK 200  <I/SIGMA(I)> FOR THE DATA SET  : 71.2220                            
REMARK 200                                                                      
REMARK 200 IN THE HIGHEST RESOLUTION SHELL.                                     
REMARK 200  HIGHEST RESOLUTION SHELL, RANGE HIGH (A) : 2.52                     
REMARK 200  HIGHEST RESOLUTION SHELL, RANGE LOW  (A) : 2.61                     
REMARK 200  COMPLETENESS FOR SHELL     (%) : 91.1                               
REMARK 200  DATA REDUNDANCY IN SHELL       : 18.80                              
REMARK 200  R MERGE FOR SHELL          (I) : 0.14300                            
REMARK 200  R SYM FOR SHELL            (I) : NULL                               
REMARK 200  <I/SIGMA(I)> FOR SHELL         : NULL                               
REMARK 200                                                                      
REMARK 200 DIFFRACTION PROTOCOL: SINGLE WAVELENGTH                              
REMARK 200 METHOD USED TO DETERMINE THE STRUCTURE: FOURIER SYNTHESIS            
REMARK 200 SOFTWARE USED: NULL                                                  
REMARK 200 STARTING MODEL: NULL                                                 
REMARK 200                                                                      
REMARK 200 REMARK: NULL                                                         
REMARK 280                                                                      
REMARK 280 CRYSTAL                                                              
REMARK 280 SOLVENT CONTENT, VS   (%): 58.18                                     
REMARK 280 MATTHEWS COEFFICIENT, VM (ANGSTROMS**3/DA): 2.94                     
REMARK 280                                                                      
REMARK 280 CRYSTALLIZATION CONDITIONS: 30% PEG 1500, HEPES, PH6.6, VAPOR        
REMARK 280  DIFFUSION, HANGING DROP, TEMPERATURE 298K, VAPOR DIFFUSION,         
REMARK 280  HANGING DROP                                                        
REMARK 290                                                                      
REMARK 290 CRYSTALLOGRAPHIC SYMMETRY                                            
REMARK 290 SYMMETRY OPERATORS FOR SPACE GROUP: P 65 2 2                         
REMARK 290                                                                      
REMARK 290      SYMOP   SYMMETRY                                                
REMARK 290     NNNMMM   OPERATOR                                                
REMARK 290       1555   X,Y,Z                                                   
REMARK 290       2555   -Y,X-Y,Z+2/3                                            
REMARK 290       3555   -X+Y,-X,Z+1/3                                           
REMARK 290       4555   -X,-Y,Z+1/2                                             
REMARK 290       5555   Y,-X+Y,Z+1/6                                            
REMARK 290       6555   X-Y,X,Z+5/6                                             
REMARK 290       7555   Y,X,-Z+2/3                                              
REMARK 290       8555   X-Y,-Y,-Z                                               
REMARK 290       9555   -X,-X+Y,-Z+1/3                                          
REMARK 290      10555   -Y,-X,-Z+1/6                                            
REMARK 290      11555   -X+Y,Y,-Z+1/2                                           
REMARK 290      12555   X,X-Y,-Z+5/6                                            
REMARK 290                                                                      
REMARK 290     WHERE NNN -> OPERATOR NUMBER                                     
REMARK 290           MMM -> TRANSLATION VECTOR                                  
REMARK 290                                                                      
REMARK 290 CRYSTALLOGRAPHIC SYMMETRY TRANSFORMATIONS                            
REMARK 290 THE FOLLOWING TRANSFORMATIONS OPERATE ON THE ATOM/HETATM             
REMARK 290 RECORDS IN THIS ENTRY TO PRODUCE CRYSTALLOGRAPHICALLY                
REMARK 290 RELATED MOLECULES.                                                   
REMARK 290   SMTRY1   1  1.000000  0.000000  0.000000        0.00000            
REMARK 290   SMTRY2   1  0.000000  1.000000  0.000000        0.00000            
REMARK 290   SMTRY3   1  0.000000  0.000000  1.000000        0.00000            
REMARK 290   SMTRY1   2 -0.500000 -0.866025  0.000000        0.00000            
REMARK 290   SMTRY2   2  0.866025 -0.500000  0.000000        0.00000            
REMARK 290   SMTRY3   2  0.000000  0.000000  1.000000      215.98267            
REMARK 290   SMTRY1   3 -0.500000  0.866025  0.000000        0.00000            
REMARK 290   SMTRY2   3 -0.866025 -0.500000  0.000000        0.00000            
REMARK 290   SMTRY3   3  0.000000  0.000000  1.000000      107.99133            
REMARK 290   SMTRY1   4 -1.000000  0.000000  0.000000        0.00000            
REMARK 290   SMTRY2   4  0.000000 -1.000000  0.000000        0.00000            
REMARK 290   SMTRY3   4  0.000000  0.000000  1.000000      161.98700            
REMARK 290   SMTRY1   5  0.500000  0.866025  0.000000        0.00000            
REMARK 290   SMTRY2   5 -0.866025  0.500000  0.000000        0.00000            
REMARK 290   SMTRY3   5  0.000000  0.000000  1.000000       53.99567            
REMARK 290   SMTRY1   6  0.500000 -0.866025  0.000000        0.00000            
REMARK 290   SMTRY2   6  0.866025  0.500000  0.000000        0.00000            
REMARK 290   SMTRY3   6  0.000000  0.000000  1.000000      269.97833            
REMARK 290   SMTRY1   7 -0.500000  0.866025  0.000000        0.00000            
REMARK 290   SMTRY2   7  0.866025  0.500000  0.000000        0.00000            
REMARK 290   SMTRY3   7  0.000000  0.000000 -1.000000      215.98267            
REMARK 290   SMTRY1   8  1.000000  0.000000  0.000000        0.00000            
REMARK 290   SMTRY2   8  0.000000 -1.000000  0.000000        0.00000            
REMARK 290   SMTRY3   8  0.000000  0.000000 -1.000000        0.00000            
REMARK 290   SMTRY1   9 -0.500000 -0.866025  0.000000        0.00000            
REMARK 290   SMTRY2   9 -0.866025  0.500000  0.000000        0.00000            
REMARK 290   SMTRY3   9  0.000000  0.000000 -1.000000      107.99133            
REMARK 290   SMTRY1  10  0.500000 -0.866025  0.000000        0.00000            
REMARK 290   SMTRY2  10 -0.866025 -0.500000  0.000000        0.00000            
REMARK 290   SMTRY3  10  0.000000  0.000000 -1.000000       53.99567            
REMARK 290   SMTRY1  11 -1.000000  0.000000  0.000000        0.00000            
REMARK 290   SMTRY2  11  0.000000  1.000000  0.000000        0.00000            
REMARK 290   SMTRY3  11  0.000000  0.000000 -1.000000      161.98700            
REMARK 290   SMTRY1  12  0.500000  0.866025  0.000000        0.00000            
REMARK 290   SMTRY2  12  0.866025 -0.500000  0.000000        0.00000            
REMARK 290   SMTRY3  12  0.000000  0.000000 -1.000000      269.97833            
REMARK 290                                                                      
REMARK 290 REMARK: NULL                                                         
REMARK 300                                                                      
REMARK 300 BIOMOLECULE: 1                                                       
REMARK 300 SEE REMARK 350 FOR THE AUTHOR PROVIDED AND/OR PROGRAM                
REMARK 300 GENERATED ASSEMBLY INFORMATION FOR THE STRUCTURE IN                  
REMARK 300 THIS ENTRY. THE REMARK MAY ALSO PROVIDE INFORMATION ON               
REMARK 300 BURIED SURFACE AREA.                                                 
REMARK 350                                                                      
REMARK 350 COORDINATES FOR A COMPLETE MULTIMER REPRESENTING THE KNOWN           
REMARK 350 BIOLOGICALLY SIGNIFICANT OLIGOMERIZATION STATE OF THE                
REMARK 350 MOLECULE CAN BE GENERATED BY APPLYING BIOMT TRANSFORMATIONS          
REMARK 350 GIVEN BELOW.  BOTH NON-CRYSTALLOGRAPHIC AND                          
REMARK 350 CRYSTALLOGRAPHIC OPERATIONS ARE GIVEN.                               
REMARK 350                                                                      
REMARK 350 BIOMOLECULE: 1                                                       
REMARK 350 AUTHOR DETERMINED BIOLOGICAL UNIT: MONOMERIC                         
REMARK 350 SOFTWARE DETERMINED QUATERNARY STRUCTURE: MONOMERIC                  
REMARK 350 SOFTWARE USED: PISA                                                  
REMARK 350 APPLY THE FOLLOWING TO CHAINS: A                                     
REMARK 350   BIOMT1   1  1.000000  0.000000  0.000000        0.00000            
REMARK 350   BIOMT2   1  0.000000  1.000000  0.000000        0.00000            
REMARK 350   BIOMT3   1  0.000000  0.000000  1.000000        0.00000            
REMARK 465                                                                      
REMARK 465 MISSING RESIDUES                                                     
REMARK 465 THE FOLLOWING RESIDUES WERE NOT LOCATED IN THE                       
REMARK 465 EXPERIMENT. (M=MODEL NUMBER; RES=RESIDUE NAME; C=CHAIN               
REMARK 465 IDENTIFIER; SSSEQ=SEQUENCE NUMBER; I=INSERTION CODE.)                
REMARK 465                                                                      
REMARK 465   M RES C SSSEQI                                                     
REMARK 465     THR A    11                                                      
REMARK 465     ALA A    12                                                      
REMARK 465     LEU A    13                                                      
REMARK 465     MET A   462                                                      
REMARK 465     LEU A   463                                                      
REMARK 465     GLY A   464                                                      
REMARK 465     GLN A   465                                                      
REMARK 500                                                                      
REMARK 500 GEOMETRY AND STEREOCHEMISTRY                                         
REMARK 500 SUBTOPIC: CLOSE CONTACTS IN SAME ASYMMETRIC UNIT                     
REMARK 500                                                                      
REMARK 500 THE FOLLOWING ATOMS ARE IN CLOSE CONTACT.                            
REMARK 500                                                                      
REMARK 500  ATM1  RES C  SSEQI   ATM2  RES C  SSEQI           DISTANCE          
REMARK 500   O    ARG A   192     N    ASP A   194              2.11            
REMARK 500   O    LEU A   144     CE   MET A   197              2.13            
REMARK 500                                                                      
REMARK 500 REMARK: NULL                                                         
REMARK 500                                                                      
REMARK 500 GEOMETRY AND STEREOCHEMISTRY                                         
REMARK 500 SUBTOPIC: COVALENT BOND LENGTHS                                      
REMARK 500                                                                      
REMARK 500 THE STEREOCHEMICAL PARAMETERS OF THE FOLLOWING RESIDUES              
REMARK 500 HAVE VALUES WHICH DEVIATE FROM EXPECTED VALUES BY MORE               
REMARK 500 THAN 6*RMSD (M=MODEL NUMBER; RES=RESIDUE NAME; C=CHAIN               
REMARK 500 IDENTIFIER; SSEQ=SEQUENCE NUMBER; I=INSERTION CODE).                 
REMARK 500                                                                      
REMARK 500 STANDARD TABLE:                                                      
REMARK 500 FORMAT: (10X,I3,1X,2(A3,1X,A1,I4,A1,1X,A4,3X),1X,F6.3)               
REMARK 500                                                                      
REMARK 500 EXPECTED VALUES PROTEIN: ENGH AND HUBER, 1999                        
REMARK 500 EXPECTED VALUES NUCLEIC ACID: CLOWNEY ET AL 1996                     
REMARK 500                                                                      
REMARK 500  M RES CSSEQI ATM1   RES CSSEQI ATM2   DEVIATION                     
REMARK 500    THR A  14   CA    THR A  14   CB      0.185                       
REMARK 500    GLU A  17   CB    GLU A  17   CG      0.159                       
REMARK 500    GLU A 272   CG    GLU A 272   CD      0.102                       
REMARK 500    PHE A 330   CE1   PHE A 330   CZ      0.128                       
REMARK 500    GLU A 395   CG    GLU A 395   CD      0.156                       
REMARK 500    GLU A 421   CG    GLU A 421   CD      0.119                       
REMARK 500    GLU A 442   CG    GLU A 442   CD      0.095                       
REMARK 500    CYS A 457   CB    CYS A 457   SG     -0.126                       
REMARK 500                                                                      
REMARK 500 REMARK: NULL                                                         
REMARK 500                                                                      
REMARK 500 GEOMETRY AND STEREOCHEMISTRY                                         
REMARK 500 SUBTOPIC: COVALENT BOND ANGLES                                       
REMARK 500                                                                      
REMARK 500 THE STEREOCHEMICAL PARAMETERS OF THE FOLLOWING RESIDUES              
REMARK 500 HAVE VALUES WHICH DEVIATE FROM EXPECTED VALUES BY MORE               
REMARK 500 THAN 6*RMSD (M=MODEL NUMBER; RES=RESIDUE NAME; C=CHAIN               
REMARK 500 IDENTIFIER; SSEQ=SEQUENCE NUMBER; I=INSERTION CODE).                 
REMARK 500                                                                      
REMARK 500 STANDARD TABLE:                                                      
REMARK 500 FORMAT: (10X,I3,1X,A3,1X,A1,I4,A1,3(1X,A4,2X),12X,F5.1)              
REMARK 500                                                                      
REMARK 500 EXPECTED VALUES PROTEIN: ENGH AND HUBER, 1999                        
REMARK 500 EXPECTED VALUES NUCLEIC ACID: CLOWNEY ET AL 1996                     
REMARK 500                                                                      
REMARK 500  M RES CSSEQI ATM1   ATM2   ATM3                                     
REMARK 500    ARG A  35   NE  -  CZ  -  NH1 ANGL. DEV. =   3.1 DEGREES          
REMARK 500    ARG A  35   NE  -  CZ  -  NH2 ANGL. DEV. =  -3.9 DEGREES          
REMARK 500    PRO A 153   C   -  N   -  CA  ANGL. DEV. =  -9.5 DEGREES          
REMARK 500    MET A 251   CG  -  SD  -  CE  ANGL. DEV. =  -9.7 DEGREES          
REMARK 500    MET A 298   CG  -  SD  -  CE  ANGL. DEV. = -13.3 DEGREES          
REMARK 500    ARG A 377   NE  -  CZ  -  NH1 ANGL. DEV. =  -3.5 DEGREES          
REMARK 500    ARG A 403   NE  -  CZ  -  NH2 ANGL. DEV. =  -3.6 DEGREES          
REMARK 500    ARG A 422   NE  -  CZ  -  NH1 ANGL. DEV. =   3.4 DEGREES          
REMARK 500    ARG A 429   NE  -  CZ  -  NH1 ANGL. DEV. =   3.6 DEGREES          
REMARK 500                                                                      
REMARK 500 REMARK: NULL                                                         
REMARK 500                                                                      
REMARK 500 GEOMETRY AND STEREOCHEMISTRY                                         
REMARK 500 SUBTOPIC: TORSION ANGLES                                             
REMARK 500                                                                      
REMARK 500 TORSION ANGLES OUTSIDE THE EXPECTED RAMACHANDRAN REGIONS:            
REMARK 500 (M=MODEL NUMBER; RES=RESIDUE NAME; C=CHAIN IDENTIFIER;               
REMARK 500 SSEQ=SEQUENCE NUMBER; I=INSERTION CODE).                             
REMARK 500                                                                      
REMARK 500 STANDARD TABLE:                                                      
REMARK 500 FORMAT:(10X,I3,1X,A3,1X,A1,I4,A1,4X,F7.2,3X,F7.2)                    
REMARK 500                                                                      
REMARK 500 EXPECTED VALUES: GJ KLEYWEGT AND TA JONES (1996). PHI/PSI-           
REMARK 500 CHOLOGY: RAMACHANDRAN REVISITED. STRUCTURE 4, 1395 - 1400            
REMARK 500                                                                      
REMARK 500  M RES CSSEQI        PSI       PHI                                   
REMARK 500    THR A  65       80.65     33.64                                   
REMARK 500    GLU A  67       57.48     73.03                                   
REMARK 500    LYS A 136       -6.38    -53.80                                   
REMARK 500    LYS A 140      -36.52    -37.68                                   
REMARK 500    ALA A 173      133.94    -39.19                                   
REMARK 500    ALA A 188      -47.17   -132.58                                   
REMARK 500    ARG A 191       20.52    -76.27                                   
REMARK 500    ARG A 192       18.93   -157.46                                   
REMARK 500    ALA A 201      128.18   -173.48                                   
REMARK 500    VAL A 241       86.44    -68.36                                   
REMARK 500    HIS A 317       78.10      6.04                                   
REMARK 500    ARG A 345       -0.82     69.30                                   
REMARK 500    ARG A 397      164.83    154.73                                   
REMARK 500    SER A 398      -24.60   -157.30                                   
REMARK 500    SER A 418       20.12   -140.41                                   
REMARK 500    VAL A 452      -61.01    -96.09                                   
REMARK 500    SER A 453      -61.45    -23.95                                   
REMARK 500    ALA A 460       76.15    162.87                                   
REMARK 500                                                                      
REMARK 500 REMARK: NULL                                                         
REMARK 500                                                                      
REMARK 500 GEOMETRY AND STEREOCHEMISTRY                                         
REMARK 500 SUBTOPIC: NON-CIS, NON-TRANS                                         
REMARK 500                                                                      
REMARK 500 THE FOLLOWING PEPTIDE BONDS DEVIATE SIGNIFICANTLY FROM BOTH          
REMARK 500 CIS AND TRANS CONFORMATION.  CIS BONDS, IF ANY, ARE LISTED           
REMARK 500 ON CISPEP RECORDS.  TRANS IS DEFINED AS 180 +/- 30 AND               
REMARK 500 CIS IS DEFINED AS 0 +/- 30 DEGREES.                                  
REMARK 500                                 MODEL     OMEGA                      
REMARK 500 THR A   14     LEU A   15                  148.82                    
REMARK 500 ARG A  397     SER A  398                 -138.40                    
REMARK 500                                                                      
REMARK 500 REMARK: NULL                                                         
REMARK 500                                                                      
REMARK 500 GEOMETRY AND STEREOCHEMISTRY                                         
REMARK 500 SUBTOPIC: CHIRAL CENTERS                                             
REMARK 500                                                                      
REMARK 500 UNEXPECTED CONFIGURATION OF THE FOLLOWING CHIRAL                     
REMARK 500 CENTER(S) USING IMPROPER CA--C--CB--N CHIRALITY                      
REMARK 500 M=MODEL NUMBER; RES=RESIDUE NAME; C=CHAIN                            
REMARK 500 IDENTIFIER; SSEQ=SEQUENCE NUMBER; I=INSERTION CODE                   
REMARK 500                                                                      
REMARK 500 STANDARD TABLE:                                                      
REMARK 500 FORMAT: (11X,I3,1X,A3,1X,A1,I4,A1,6X,F5.1,6X,A1,10X,A1,3X,A16)       
REMARK 500                                                                      
REMARK 500   M RES CSSEQI    IMPROPER   EXPECTED   FOUND DETAILS                
REMARK 500     MET A 139        24.7      L          L   OUTSIDE RANGE          
REMARK 500     LYS A 172        22.5      L          L   OUTSIDE RANGE          
REMARK 500     VAL A 310        23.1      L          L   OUTSIDE RANGE          
REMARK 500     GLU A 319        24.3      L          L   OUTSIDE RANGE          
REMARK 500     SER A 433        23.9      L          L   OUTSIDE RANGE          
REMARK 500     GLU A 442        24.7      L          L   OUTSIDE RANGE          
REMARK 500                                                                      
REMARK 500 REMARK: NULL                                                         
REMARK 525                                                                      
REMARK 525 SOLVENT                                                              
REMARK 525                                                                      
REMARK 525 THE SOLVENT MOLECULES HAVE CHAIN IDENTIFIERS THAT                    
REMARK 525 INDICATE THE POLYMER CHAIN WITH WHICH THEY ARE MOST                  
REMARK 525 CLOSELY ASSOCIATED. THE REMARK LISTS ALL THE SOLVENT                 
REMARK 525 MOLECULES WHICH ARE MORE THAN 5A AWAY FROM THE                       
REMARK 525 NEAREST POLYMER CHAIN (M = MODEL NUMBER;                             
REMARK 525 RES=RESIDUE NAME; C=CHAIN IDENTIFIER; SSEQ=SEQUENCE                  
REMARK 525 NUMBER; I=INSERTION CODE):                                           
REMARK 525                                                                      
REMARK 525  M RES CSSEQI                                                        
REMARK 525    HOH A1116        DISTANCE =  5.01 ANGSTROMS                       
REMARK 800                                                                      
REMARK 800 SITE                                                                 
REMARK 800 SITE_IDENTIFIER: AC1                                                 
REMARK 800 EVIDENCE_CODE: SOFTWARE                                              
REMARK 800 SITE_DESCRIPTION: BINDING SITE FOR RESIDUE GLC A 2                   
REMARK 800 SITE_IDENTIFIER: AC2                                                 
REMARK 800 EVIDENCE_CODE: SOFTWARE                                              
REMARK 800 SITE_DESCRIPTION: BINDING SITE FOR RESIDUE LOI A 1                   
DBREF  3GOI A   11   465  UNP    A4D2J2   A4D2J2_HUMAN    12    466             
SEQRES   1 A  455  THR ALA LEU THR LEU VAL GLU GLN ILE LEU ALA GLU PHE          
SEQRES   2 A  455  GLN LEU GLN GLU GLU ASP LEU LYS LYS VAL MET ARG ARG          
SEQRES   3 A  455  MET GLN LYS GLU MET ASP ARG GLY LEU ARG LEU GLU THR          
SEQRES   4 A  455  HIS GLU GLU ALA SER VAL LYS MET LEU PRO THR TYR VAL          
SEQRES   5 A  455  ARG SER THR PRO GLU GLY SER GLU VAL GLY ASP PHE LEU          
SEQRES   6 A  455  SER LEU ASP LEU GLY GLY THR ASN PHE ARG VAL MET LEU          
SEQRES   7 A  455  VAL LYS VAL GLY GLU GLY GLU GLU GLY GLN TRP SER VAL          
SEQRES   8 A  455  LYS THR LYS HIS GLN MET TYR SER ILE PRO GLU ASP ALA          
SEQRES   9 A  455  MET THR GLY THR ALA GLU MET LEU PHE ASP TYR ILE SER          
SEQRES  10 A  455  GLU CYS ILE SER ASP PHE LEU ASP LYS HIS GLN MET LYS          
SEQRES  11 A  455  HIS LYS LYS LEU PRO LEU GLY PHE THR PHE SER PHE PRO          
SEQRES  12 A  455  VAL ARG HIS GLU ASP ILE ASP LYS GLY ILE LEU LEU ASN          
SEQRES  13 A  455  TRP THR LYS GLY PHE LYS ALA SER GLY ALA GLU GLY ASN          
SEQRES  14 A  455  ASN VAL VAL GLY LEU LEU ARG ASP ALA ILE LYS ARG ARG          
SEQRES  15 A  455  GLY ASP PHE GLU MET ASP VAL VAL ALA MET VAL ASN ASP          
SEQRES  16 A  455  THR VAL ALA THR MET ILE SER CYS TYR TYR GLU ASP HIS          
SEQRES  17 A  455  GLN CYS GLU VAL GLY MET ILE VAL GLY THR GLY CYS ASN          
SEQRES  18 A  455  ALA CYS TYR MET GLU GLU MET GLN ASN VAL GLU LEU VAL          
SEQRES  19 A  455  GLU GLY ASP GLU GLY ARG MET CYS VAL ASN THR GLU TRP          
SEQRES  20 A  455  GLY ALA PHE GLY ASP SER GLY GLU LEU ASP GLU PHE LEU          
SEQRES  21 A  455  LEU GLU TYR ASP ARG LEU VAL ASP GLU SER SER ALA ASN          
SEQRES  22 A  455  PRO GLY GLN GLN LEU TYR GLU LYS LEU ILE GLY GLY LYS          
SEQRES  23 A  455  TYR MET GLY GLU LEU VAL ARG LEU VAL LEU LEU ARG LEU          
SEQRES  24 A  455  VAL ASP GLU ASN LEU LEU PHE HIS GLY GLU ALA SER GLU          
SEQRES  25 A  455  GLN LEU ARG THR ARG GLY ALA PHE GLU THR ARG PHE VAL          
SEQRES  26 A  455  SER GLN VAL GLU SER ASP THR GLY ASP ARG LYS GLN ILE          
SEQRES  27 A  455  TYR ASN ILE LEU SER THR LEU GLY LEU ARG PRO SER THR          
SEQRES  28 A  455  THR ASP CYS ASP ILE VAL ARG ARG ALA CYS GLU SER VAL          
SEQRES  29 A  455  SER THR ARG ALA ALA HIS MET CYS SER ALA GLY LEU ALA          
SEQRES  30 A  455  GLY VAL ILE ASN ARG MET ARG GLU SER ARG SER GLU ASP          
SEQRES  31 A  455  VAL MET ARG ILE THR VAL GLY VAL ASP GLY SER VAL TYR          
SEQRES  32 A  455  LYS LEU HIS PRO SER PHE LYS GLU ARG PHE HIS ALA SER          
SEQRES  33 A  455  VAL ARG ARG LEU THR PRO SER CYS GLU ILE THR PHE ILE          
SEQRES  34 A  455  GLU SER GLU GLU GLY SER GLY ARG GLY ALA ALA LEU VAL          
SEQRES  35 A  455  SER ALA VAL ALA CYS LYS LYS ALA CYS MET LEU GLY GLN          
HET    GLC  A   2      12                                                       
HET    LOI  A   1      24                                                       
HETNAM     GLC ALPHA-D-GLUCOSE                                                  
HETNAM     LOI 2-(METHYLAMINO)-N-(4-METHYL-1,3-THIAZOL-2-YL)-5-[(4-             
HETNAM   2 LOI  METHYL-4H-1,2,4-TRIAZOL-3-YL)SULFANYL]BENZAMIDE                 
FORMUL   2  GLC    C6 H12 O6                                                    
FORMUL   3  LOI    C15 H16 N6 O S2                                              
FORMUL   4  HOH   *128(H2 O)                                                    
HELIX    1   1 LEU A   15  GLU A   22  1                                   8    
HELIX    2   2 GLN A   26  ARG A   46  1                                  21    
HELIX    3   3 THR A   49  ALA A   53  5                                   5    
HELIX    4   4 PRO A  111  THR A  116  1                                   6    
HELIX    5   5 THR A  118  LYS A  136  1                                  19    
HELIX    6   6 ASN A  180  LYS A  190  1                                  11    
HELIX    7   7 ARG A  191  GLY A  193  5                                   3    
HELIX    8   8 ASN A  204  CYS A  213  1                                  10    
HELIX    9   9 GLU A  256  PHE A  260  5                                   5    
HELIX   10  10 LEU A  266  LEU A  270  5                                   5    
HELIX   11  11 LEU A  271  SER A  280  1                                  10    
HELIX   12  12 GLN A  287  GLY A  294  1                                   8    
HELIX   13  13 TYR A  297  GLU A  312  1                                  16    
HELIX   14  14 LEU A  315  GLU A  319  5                                   5    
HELIX   15  15 GLU A  331  GLU A  339  1                                   9    
HELIX   16  16 ARG A  345  LEU A  355  1                                  11    
HELIX   17  17 SER A  360  SER A  396  1                                  37    
HELIX   18  18 GLY A  410  HIS A  416  1                                   7    
HELIX   19  19 SER A  418  THR A  431  1                                  14    
HELIX   20  20 GLU A  443  LYS A  459  1                                  17    
SHEET    1   A 6 LEU A  58  ARG A  63  0                                        
SHEET    2   A 6 ARG A 250  ASN A 254 -1  O  ASN A 254   N  LEU A  58           
SHEET    3   A 6 CYS A 230  GLU A 237 -1  N  TYR A 234   O  VAL A 253           
SHEET    4   A 6 CYS A 220  VAL A 226 -1  N  GLY A 223   O  CYS A 233           
SHEET    5   A 6 MET A 402  ASP A 409  1  O  GLY A 407   N  VAL A 222           
SHEET    6   A 6 CYS A 434  GLU A 440  1  O  THR A 437   N  VAL A 406           
SHEET    1   B 5 VAL A 101  TYR A 108  0                                        
SHEET    2   B 5 PHE A  84  VAL A  91 -1  N  LEU A  88   O  THR A 103           
SHEET    3   B 5 GLY A  72  LEU A  79 -1  N  PHE A  74   O  VAL A  89           
SHEET    4   B 5 LEU A 144  PHE A 150  1  O  THR A 149   N  LEU A  77           
SHEET    5   B 5 MET A 197  VAL A 203  1  O  VAL A 203   N  PHE A 150           
SHEET    1   C 2 VAL A 154  ASP A 158  0                                        
SHEET    2   C 2 LYS A 161  LEU A 164 -1  O  LYS A 161   N  GLU A 157           
SITE     1 AC1 15 SER A 151  PHE A 152  PRO A 153  THR A 168                    
SITE     2 AC1 15 LYS A 169  ASN A 204  ASP A 205  THR A 206                    
SITE     3 AC1 15 ILE A 225  CYS A 230  ASN A 231  GLU A 256                    
SITE     4 AC1 15 GLU A 290  HOH A1021  HOH A1035                               
SITE     1 AC2 12 TYR A  61  VAL A  62  ARG A  63  SER A  64                    
SITE     2 AC2 12 MET A 210  ILE A 211  TYR A 214  HIS A 218                    
SITE     3 AC2 12 CYS A 220  MET A 235  VAL A 452  VAL A 455                    
CRYST1   80.085   80.085  323.974  90.00  90.00 120.00 P 65 2 2     12          
ORIGX1      1.000000  0.000000  0.000000        0.00000                         
ORIGX2      0.000000  1.000000  0.000000        0.00000                         
ORIGX3      0.000000  0.000000  1.000000        0.00000                         
SCALE1      0.012487  0.007209  0.000000        0.00000                         
SCALE2      0.000000  0.014418  0.000000        0.00000                         
SCALE3      0.000000  0.000000  0.003087        0.00000                         
ATOM      1  N   THR A  14      23.945 -33.704  79.912  1.00 56.93           N  
ATOM      2  CA  THR A  14      23.512 -32.379  79.263  1.00 56.77           C  
ATOM      3  C   THR A  14      22.507 -32.647  78.075  1.00 55.27           C  
ATOM      4  O   THR A  14      22.577 -33.723  77.377  1.00 56.13           O  
ATOM      5  CB  THR A  14      24.756 -31.253  78.913  1.00 57.06           C  
ATOM      6  OG1 THR A  14      25.768 -31.770  78.016  1.00 58.97           O  
ATOM      7  CG2 THR A  14      25.479 -30.682  80.148  1.00 56.63           C  
ATOM      8  N   LEU A  15      21.518 -31.746  77.971  1.00 51.70           N  
ATOM      9  CA  LEU A  15      20.883 -31.347  76.709  1.00 48.37           C  
ATOM     10  C   LEU A  15      21.181 -29.827  76.609  1.00 45.14           C  
ATOM     11  O   LEU A  15      20.894 -29.181  75.607  1.00 44.55           O  
ATOM     12  CB  LEU A  15      19.379 -31.615  76.733  1.00 49.11           C  
ATOM     13  CG  LEU A  15      18.663 -32.954  76.339  1.00 52.74           C  
ATOM     14  CD1 LEU A  15      19.582 -34.249  76.062  1.00 52.47           C  
ATOM     15  CD2 LEU A  15      17.436 -33.239  77.255  1.00 48.56           C  
ATOM     16  N   VAL A  16      21.808 -29.313  77.678  1.00 41.08           N  
ATOM     17  CA  VAL A  16      22.139 -27.918  77.902  1.00 36.96           C  
ATOM     18  C   VAL A  16      23.307 -27.535  77.030  1.00 35.22           C  
ATOM     19  O   VAL A  16      23.237 -26.599  76.284  1.00 33.08           O  
ATOM     20  CB  VAL A  16      22.422 -27.641  79.400  1.00 36.13           C  
ATOM     21  CG1 VAL A  16      22.817 -26.270  79.630  1.00 34.73           C  
ATOM     22  CG2 VAL A  16      21.201 -27.839  80.186  1.00 36.57           C  
ATOM     23  N   GLU A  17      24.357 -28.309  77.054  1.00 35.57           N  
ATOM     24  CA  GLU A  17      25.560 -27.847  76.457  1.00 36.45           C  
ATOM     25  C   GLU A  17      25.477 -27.800  74.981  1.00 36.05           C  
ATOM     26  O   GLU A  17      26.075 -26.913  74.347  1.00 36.03           O  
ATOM     27  CB  GLU A  17      26.806 -28.533  77.019  1.00 38.57           C  
ATOM     28  CG  GLU A  17      27.151 -28.095  78.600  1.00 43.81           C  
ATOM     29  CD  GLU A  17      27.411 -26.555  78.952  1.00 46.00           C  
ATOM     30  OE1 GLU A  17      28.010 -25.799  78.091  1.00 46.06           O  
ATOM     31  OE2 GLU A  17      27.043 -26.145  80.128  1.00 43.69           O  
ATOM     32  N   GLN A  18      24.649 -28.675  74.442  1.00 36.31           N  
ATOM     33  CA  GLN A  18      24.355 -28.701  73.018  1.00 35.94           C  
ATOM     34  C   GLN A  18      23.537 -27.517  72.621  1.00 34.04           C  
ATOM     35  O   GLN A  18      23.829 -26.940  71.584  1.00 34.66           O  
ATOM     36  CB  GLN A  18      23.583 -29.955  72.592  1.00 37.76           C  
ATOM     37  CG  GLN A  18      24.201 -31.329  73.053  1.00 42.76           C  
ATOM     38  CD  GLN A  18      23.423 -31.958  74.253  1.00 48.82           C  
ATOM     39  OE1 GLN A  18      23.845 -31.869  75.432  1.00 46.53           O  
ATOM     40  NE2 GLN A  18      22.266 -32.587  73.939  1.00 52.70           N  
ATOM     41  N   ILE A  19      22.505 -27.168  73.397  1.00 31.01           N  
ATOM     42  CA  ILE A  19      21.769 -25.923  73.176  1.00 27.92           C  
ATOM     43  C   ILE A  19      22.632 -24.611  73.244  1.00 26.67           C  
ATOM     44  O   ILE A  19      22.529 -23.747  72.410  1.00 27.03           O  
ATOM     45  CB  ILE A  19      20.587 -25.819  74.133  1.00 28.20           C  
ATOM     46  CG1 ILE A  19      19.444 -26.727  73.663  1.00 27.13           C  
ATOM     47  CG2 ILE A  19      20.073 -24.359  74.206  1.00 25.96           C  
ATOM     48  CD1 ILE A  19      18.349 -26.979  74.741  1.00 28.10           C  
ATOM     49  N   LEU A  20      23.489 -24.488  74.233  1.00 24.36           N  
ATOM     50  CA  LEU A  20      24.375 -23.369  74.314  1.00 22.80           C  
ATOM     51  C   LEU A  20      25.445 -23.350  73.208  1.00 21.97           C  
ATOM     52  O   LEU A  20      25.896 -22.283  72.822  1.00 21.48           O  
ATOM     53  CB  LEU A  20      24.992 -23.229  75.726  1.00 21.51           C  
ATOM     54  CG  LEU A  20      23.951 -23.097  76.845  1.00 20.59           C  
ATOM     55  CD1 LEU A  20      24.548 -22.998  78.217  1.00 20.42           C  
ATOM     56  CD2 LEU A  20      22.942 -21.999  76.640  1.00 15.09           C  
ATOM     57  N   ALA A  21      25.837 -24.518  72.727  1.00 21.21           N  
ATOM     58  CA  ALA A  21      26.926 -24.672  71.789  1.00 20.70           C  
ATOM     59  C   ALA A  21      26.555 -24.083  70.451  1.00 20.59           C  
ATOM     60  O   ALA A  21      27.403 -23.772  69.657  1.00 21.61           O  
ATOM     61  CB  ALA A  21      27.309 -26.195  71.597  1.00 20.84           C  
ATOM     62  N   GLU A  22      25.282 -23.895  70.200  1.00 20.85           N  
ATOM     63  CA  GLU A  22      24.858 -23.227  68.985  1.00 21.17           C  
ATOM     64  C   GLU A  22      25.432 -21.807  68.828  1.00 19.44           C  
ATOM     65  O   GLU A  22      25.489 -21.283  67.697  1.00 19.62           O  
ATOM     66  CB  GLU A  22      23.335 -23.187  68.946  1.00 21.58           C  
ATOM     67  CG  GLU A  22      22.709 -24.291  68.071  1.00 29.53           C  
ATOM     68  CD  GLU A  22      21.371 -23.804  67.566  1.00 39.97           C  
ATOM     69  OE1 GLU A  22      21.156 -23.779  66.309  1.00 44.23           O  
ATOM     70  OE2 GLU A  22      20.573 -23.345  68.439  1.00 40.07           O  
ATOM     71  N   PHE A  23      25.865 -21.222  69.943  1.00 17.84           N  
ATOM     72  CA  PHE A  23      26.477 -19.867  69.991  1.00 17.59           C  
ATOM     73  C   PHE A  23      27.908 -19.844  69.602  1.00 18.42           C  
ATOM     74  O   PHE A  23      28.408 -18.822  69.263  1.00 20.71           O  
ATOM     75  CB  PHE A  23      26.310 -19.208  71.336  1.00 14.48           C  
ATOM     76  CG  PHE A  23      24.894 -18.789  71.602  1.00 13.34           C  
ATOM     77  CD1 PHE A  23      23.962 -19.696  72.113  1.00 14.50           C  
ATOM     78  CD2 PHE A  23      24.456 -17.478  71.308  1.00 12.34           C  
ATOM     79  CE1 PHE A  23      22.618 -19.271  72.338  1.00 13.29           C  
ATOM     80  CE2 PHE A  23      23.169 -17.031  71.521  1.00  9.61           C  
ATOM     81  CZ  PHE A  23      22.235 -17.916  72.064  1.00 12.52           C  
ATOM     82  N   GLN A  24      28.583 -20.958  69.563  1.00 19.44           N  
ATOM     83  CA  GLN A  24      30.005 -20.877  69.276  1.00 21.26           C  
ATOM     84  C   GLN A  24      30.292 -20.442  67.853  1.00 21.94           C  
ATOM     85  O   GLN A  24      29.468 -20.580  66.988  1.00 22.59           O  
ATOM     86  CB  GLN A  24      30.623 -22.241  69.444  1.00 21.93           C  
ATOM     87  CG  GLN A  24      30.363 -22.855  70.780  1.00 25.53           C  
ATOM     88  CD  GLN A  24      31.029 -24.214  70.912  1.00 31.85           C  
ATOM     89  OE1 GLN A  24      30.966 -24.788  71.970  1.00 33.74           O  
ATOM     90  NE2 GLN A  24      31.676 -24.724  69.842  1.00 30.05           N  
ATOM     91  N   LEU A  25      31.507 -19.955  67.609  1.00 22.82           N  
ATOM     92  CA  LEU A  25      31.932 -19.534  66.292  1.00 21.84           C  
ATOM     93  C   LEU A  25      33.328 -19.998  66.173  1.00 22.44           C  
ATOM     94  O   LEU A  25      34.151 -19.663  66.964  1.00 22.33           O  
ATOM     95  CB  LEU A  25      31.943 -18.022  66.213  1.00 21.33           C  
ATOM     96  CG  LEU A  25      30.556 -17.389  66.409  1.00 23.64           C  
ATOM     97  CD1 LEU A  25      30.711 -15.876  66.436  1.00 18.82           C  
ATOM     98  CD2 LEU A  25      29.467 -17.902  65.351  1.00 21.75           C  
ATOM     99  N   GLN A  26      33.623 -20.775  65.168  1.00 23.58           N  
ATOM    100  CA  GLN A  26      34.997 -21.197  64.966  1.00 25.45           C  
ATOM    101  C   GLN A  26      35.804 -20.037  64.446  1.00 23.98           C  
ATOM    102  O   GLN A  26      35.269 -19.072  63.950  1.00 25.57           O  
ATOM    103  CB  GLN A  26      35.008 -22.374  63.955  1.00 26.14           C  
ATOM    104  CG  GLN A  26      33.917 -23.416  64.279  1.00 33.70           C  
ATOM    105  CD  GLN A  26      34.188 -24.057  65.657  1.00 41.26           C  
ATOM    106  OE1 GLN A  26      35.269 -24.594  65.848  1.00 45.79           O  
ATOM    107  NE2 GLN A  26      33.230 -23.979  66.609  1.00 41.67           N  
ATOM    108  N   GLU A  27      37.083 -20.154  64.476  1.00 23.62           N  
ATOM    109  CA  GLU A  27      37.921 -19.194  63.849  1.00 27.21           C  
ATOM    110  C   GLU A  27      37.540 -18.894  62.381  1.00 27.59           C  
ATOM    111  O   GLU A  27      37.638 -17.781  61.952  1.00 29.85           O  
ATOM    112  CB  GLU A  27      39.380 -19.658  63.971  1.00 28.25           C  
ATOM    113  CG  GLU A  27      40.358 -18.950  63.069  1.00 38.46           C  
ATOM    114  CD  GLU A  27      41.695 -18.638  63.774  1.00 49.00           C  
ATOM    115  OE1 GLU A  27      42.467 -19.607  63.951  1.00 53.50           O  
ATOM    116  OE2 GLU A  27      41.955 -17.454  64.161  1.00 51.10           O  
ATOM    117  N   GLU A  28      37.123 -19.866  61.608  1.00 27.21           N  
ATOM    118  CA  GLU A  28      36.799 -19.628  60.236  1.00 27.55           C  
ATOM    119  C   GLU A  28      35.457 -18.960  60.106  1.00 26.04           C  
ATOM    120  O   GLU A  28      35.190 -18.320  59.112  1.00 26.64           O  
ATOM    121  CB  GLU A  28      36.783 -20.948  59.426  1.00 28.41           C  
ATOM    122  CG  GLU A  28      38.236 -21.407  59.032  1.00 35.60           C  
ATOM    123  CD  GLU A  28      39.048 -20.403  58.091  1.00 44.56           C  
ATOM    124  OE1 GLU A  28      40.263 -20.166  58.460  1.00 41.33           O  
ATOM    125  OE2 GLU A  28      38.485 -19.880  57.033  1.00 44.29           O  
ATOM    126  N   ASP A  29      34.564 -19.193  61.044  1.00 23.54           N  
ATOM    127  CA  ASP A  29      33.408 -18.382  61.110  1.00 22.18           C  
ATOM    128  C   ASP A  29      33.825 -16.864  61.195  1.00 20.22           C  
ATOM    129  O   ASP A  29      33.477 -16.142  60.314  1.00 17.96           O  
ATOM    130  CB  ASP A  29      32.559 -18.842  62.265  1.00 23.81           C  
ATOM    131  CG  ASP A  29      32.184 -20.311  62.153  1.00 27.36           C  
ATOM    132  OD1 ASP A  29      31.952 -20.817  61.018  1.00 30.61           O  
ATOM    133  OD2 ASP A  29      32.089 -20.955  63.222  1.00 33.63           O  
ATOM    134  N   LEU A  30      34.656 -16.454  62.159  1.00 16.60           N  
ATOM    135  CA  LEU A  30      34.984 -15.084  62.324  1.00 16.46           C  
ATOM    136  C   LEU A  30      35.597 -14.480  61.079  1.00 15.83           C  
ATOM    137  O   LEU A  30      35.284 -13.343  60.697  1.00 14.77           O  
ATOM    138  CB  LEU A  30      35.946 -14.878  63.531  1.00 15.29           C  
ATOM    139  CG  LEU A  30      35.273 -15.308  64.821  1.00 17.83           C  
ATOM    140  CD1 LEU A  30      36.094 -14.952  66.020  1.00 17.68           C  
ATOM    141  CD2 LEU A  30      33.814 -14.673  64.931  1.00 15.07           C  
ATOM    142  N   LYS A  31      36.476 -15.243  60.452  1.00 16.20           N  
ATOM    143  CA  LYS A  31      37.133 -14.807  59.248  1.00 17.22           C  
ATOM    144  C   LYS A  31      36.196 -14.625  58.092  1.00 17.17           C  
ATOM    145  O   LYS A  31      36.353 -13.729  57.306  1.00 17.73           O  
ATOM    146  CB  LYS A  31      38.142 -15.837  58.854  1.00 16.87           C  
ATOM    147  CG  LYS A  31      39.345 -15.685  59.675  1.00 23.63           C  
ATOM    148  CD  LYS A  31      40.482 -16.520  59.159  1.00 33.23           C  
ATOM    149  CE  LYS A  31      41.787 -15.847  59.593  1.00 38.55           C  
ATOM    150  NZ  LYS A  31      42.998 -16.710  59.397  1.00 44.99           N  
ATOM    151  N   LYS A  32      35.236 -15.523  57.963  1.00 16.57           N  
ATOM    152  CA  LYS A  32      34.211 -15.340  57.012  1.00 16.76           C  
ATOM    153  C   LYS A  32      33.460 -14.010  57.222  1.00 15.47           C  
ATOM    154  O   LYS A  32      33.255 -13.286  56.291  1.00 15.91           O  
ATOM    155  CB  LYS A  32      33.270 -16.517  57.103  1.00 18.61           C  
ATOM    156  CG  LYS A  32      32.825 -17.009  55.787  1.00 25.65           C  
ATOM    157  CD  LYS A  32      32.075 -18.292  55.965  1.00 34.77           C  
ATOM    158  CE  LYS A  32      30.602 -18.065  55.802  1.00 38.20           C  
ATOM    159  NZ  LYS A  32      30.287 -18.312  54.355  1.00 41.85           N  
ATOM    160  N   VAL A  33      33.075 -13.687  58.438  1.00 14.55           N  
ATOM    161  CA  VAL A  33      32.293 -12.517  58.731  1.00 15.23           C  
ATOM    162  C   VAL A  33      33.214 -11.259  58.499  1.00 15.88           C  
ATOM    163  O   VAL A  33      32.789 -10.244  57.930  1.00 12.82           O  
ATOM    164  CB  VAL A  33      31.787 -12.619  60.193  1.00 16.25           C  
ATOM    165  CG1 VAL A  33      31.266 -11.297  60.715  1.00 14.67           C  
ATOM    166  CG2 VAL A  33      30.774 -13.704  60.303  1.00 12.45           C  
ATOM    167  N   MET A  34      34.491 -11.401  58.860  1.00 15.54           N  
ATOM    168  CA  MET A  34      35.466 -10.368  58.636  1.00 16.67           C  
ATOM    169  C   MET A  34      35.522 -10.075  57.168  1.00 17.67           C  
ATOM    170  O   MET A  34      35.361  -8.917  56.764  1.00 19.55           O  
ATOM    171  CB  MET A  34      36.839 -10.860  59.022  1.00 16.33           C  
ATOM    172  CG  MET A  34      37.727  -9.825  59.471  1.00 13.13           C  
ATOM    173  SD  MET A  34      39.475 -10.232  59.356  1.00 19.46           S  
ATOM    174  CE  MET A  34      39.654 -11.535  58.129  1.00 13.95           C  
ATOM    175  N   ARG A  35      35.741 -11.086  56.355  1.00 16.87           N  
ATOM    176  CA  ARG A  35      35.851 -10.863  54.941  1.00 17.94           C  
ATOM    177  C   ARG A  35      34.581 -10.374  54.290  1.00 19.05           C  
ATOM    178  O   ARG A  35      34.615  -9.536  53.362  1.00 19.47           O  
ATOM    179  CB  ARG A  35      36.337 -12.084  54.203  1.00 18.99           C  
ATOM    180  CG  ARG A  35      37.852 -12.412  54.430  1.00 18.91           C  
ATOM    181  CD  ARG A  35      38.070 -13.730  53.646  1.00 29.96           C  
ATOM    182  NE  ARG A  35      38.875 -14.692  54.454  1.00 37.97           N  
ATOM    183  CZ  ARG A  35      38.518 -15.931  54.823  1.00 36.90           C  
ATOM    184  NH1 ARG A  35      37.328 -16.504  54.478  1.00 33.98           N  
ATOM    185  NH2 ARG A  35      39.412 -16.619  55.514  1.00 39.93           N  
ATOM    186  N   ARG A  36      33.452 -10.836  54.787  1.00 19.69           N  
ATOM    187  CA  ARG A  36      32.244 -10.361  54.199  1.00 21.15           C  
ATOM    188  C   ARG A  36      32.054  -8.857  54.626  1.00 21.35           C  
ATOM    189  O   ARG A  36      31.588  -8.038  53.875  1.00 20.44           O  
ATOM    190  CB  ARG A  36      31.061 -11.296  54.519  1.00 22.24           C  
ATOM    191  CG  ARG A  36      29.693 -10.805  53.982  1.00 26.20           C  
ATOM    192  CD  ARG A  36      29.680 -10.539  52.395  1.00 32.12           C  
ATOM    193  NE  ARG A  36      28.353 -10.578  51.745  1.00 37.21           N  
ATOM    194  CZ  ARG A  36      27.514 -11.650  51.644  1.00 40.71           C  
ATOM    195  NH1 ARG A  36      27.813 -12.835  52.160  1.00 38.67           N  
ATOM    196  NH2 ARG A  36      26.337 -11.521  51.028  1.00 40.89           N  
ATOM    197  N   MET A  37      32.513  -8.493  55.800  1.00 20.96           N  
ATOM    198  CA  MET A  37      32.230  -7.189  56.294  1.00 20.69           C  
ATOM    199  C   MET A  37      33.043  -6.171  55.467  1.00 21.20           C  
ATOM    200  O   MET A  37      32.486  -5.068  55.075  1.00 20.63           O  
ATOM    201  CB  MET A  37      32.566  -7.105  57.785  1.00 18.94           C  
ATOM    202  CG  MET A  37      32.854  -5.689  58.287  1.00 22.75           C  
ATOM    203  SD  MET A  37      31.296  -4.733  58.541  1.00 26.78           S  
ATOM    204  CE  MET A  37      30.564  -5.518  60.012  1.00 24.79           C  
ATOM    205  N   GLN A  38      34.324  -6.499  55.261  1.00 19.76           N  
ATOM    206  CA  GLN A  38      35.245  -5.702  54.460  1.00 20.43           C  
ATOM    207  C   GLN A  38      34.685  -5.467  53.055  1.00 22.76           C  
ATOM    208  O   GLN A  38      34.856  -4.422  52.492  1.00 23.91           O  
ATOM    209  CB  GLN A  38      36.561  -6.447  54.266  1.00 18.30           C  
ATOM    210  CG  GLN A  38      37.398  -6.461  55.460  1.00 17.38           C  
ATOM    211  CD  GLN A  38      38.573  -7.337  55.297  1.00 23.78           C  
ATOM    212  OE1 GLN A  38      39.696  -6.929  55.394  1.00 22.93           O  
ATOM    213  NE2 GLN A  38      38.313  -8.590  55.074  1.00 31.34           N  
ATOM    214  N   LYS A  39      34.013  -6.458  52.501  1.00 24.10           N  
ATOM    215  CA  LYS A  39      33.400  -6.372  51.216  1.00 25.41           C  
ATOM    216  C   LYS A  39      32.257  -5.399  51.221  1.00 24.54           C  
ATOM    217  O   LYS A  39      32.148  -4.535  50.350  1.00 24.56           O  
ATOM    218  CB  LYS A  39      32.818  -7.749  50.876  1.00 27.33           C  
ATOM    219  CG  LYS A  39      33.251  -8.322  49.542  1.00 34.32           C  
ATOM    220  CD  LYS A  39      32.046  -9.129  48.874  1.00 43.26           C  
ATOM    221  CE  LYS A  39      31.562  -8.469  47.498  1.00 46.80           C  
ATOM    222  NZ  LYS A  39      32.571  -7.584  46.731  1.00 44.70           N  
ATOM    223  N   GLU A  40      31.342  -5.597  52.156  1.00 23.53           N  
ATOM    224  CA  GLU A  40      30.264  -4.662  52.340  1.00 23.64           C  
ATOM    225  C   GLU A  40      30.799  -3.201  52.554  1.00 23.50           C  
ATOM    226  O   GLU A  40      30.206  -2.285  52.066  1.00 23.18           O  
ATOM    227  CB  GLU A  40      29.360  -5.074  53.467  1.00 22.09           C  
ATOM    228  CG  GLU A  40      28.339  -6.133  53.157  1.00 25.22           C  
ATOM    229  CD  GLU A  40      28.070  -6.367  51.679  1.00 30.06           C  
ATOM    230  OE1 GLU A  40      27.492  -5.451  51.021  1.00 30.93           O  
ATOM    231  OE2 GLU A  40      28.390  -7.514  51.196  1.00 29.57           O  
ATOM    232  N   MET A  41      31.936  -3.032  53.224  1.00 23.42           N  
ATOM    233  CA  MET A  41      32.544  -1.738  53.423  1.00 24.07           C  
ATOM    234  C   MET A  41      32.963  -1.208  52.094  1.00 24.32           C  
ATOM    235  O   MET A  41      32.744  -0.049  51.776  1.00 24.09           O  
ATOM    236  CB  MET A  41      33.737  -1.823  54.364  1.00 21.43           C  
ATOM    237  CG  MET A  41      33.322  -1.960  55.837  1.00 21.39           C  
ATOM    238  SD  MET A  41      34.788  -2.247  56.830  1.00 28.62           S  
ATOM    239  CE  MET A  41      35.826  -0.914  56.389  1.00 29.99           C  
ATOM    240  N   ASP A  42      33.570  -2.056  51.305  1.00 24.96           N  
ATOM    241  CA  ASP A  42      33.952  -1.625  50.019  1.00 27.18           C  
ATOM    242  C   ASP A  42      32.832  -1.136  49.085  1.00 25.59           C  
ATOM    243  O   ASP A  42      33.016  -0.149  48.375  1.00 26.95           O  
ATOM    244  CB  ASP A  42      34.827  -2.656  49.311  1.00 29.48           C  
ATOM    245  CG  ASP A  42      35.878  -1.961  48.495  1.00 34.77           C  
ATOM    246  OD1 ASP A  42      36.788  -1.376  49.121  1.00 37.98           O  
ATOM    247  OD2 ASP A  42      35.718  -1.912  47.261  1.00 43.17           O  
ATOM    248  N   ARG A  43      31.735  -1.875  49.085  1.00 23.70           N  
ATOM    249  CA  ARG A  43      30.511  -1.615  48.378  1.00 22.33           C  
ATOM    250  C   ARG A  43      29.799  -0.352  48.842  1.00 22.42           C  
ATOM    251  O   ARG A  43      29.264   0.373  48.015  1.00 22.60           O  
ATOM    252  CB  ARG A  43      29.532  -2.784  48.591  1.00 22.08           C  
ATOM    253  CG  ARG A  43      29.926  -3.984  47.763  1.00 22.28           C  
ATOM    254  CD  ARG A  43      29.242  -5.310  48.143  1.00 23.54           C  
ATOM    255  NE  ARG A  43      27.822  -5.223  48.461  1.00 21.90           N  
ATOM    256  CZ  ARG A  43      26.890  -4.969  47.562  1.00 25.03           C  
ATOM    257  NH1 ARG A  43      27.209  -4.758  46.264  1.00 18.39           N  
ATOM    258  NH2 ARG A  43      25.624  -4.953  47.961  1.00 25.20           N  
ATOM    259  N   GLY A  44      29.686  -0.132  50.150  1.00 20.41           N  
ATOM    260  CA  GLY A  44      29.203   1.121  50.638  1.00 19.18           C  
ATOM    261  C   GLY A  44      29.967   2.374  50.155  1.00 19.89           C  
ATOM    262  O   GLY A  44      29.366   3.524  50.104  1.00 18.75           O  
ATOM    263  N   LEU A  45      31.250   2.202  49.782  1.00 16.71           N  
ATOM    264  CA  LEU A  45      32.023   3.381  49.480  1.00 16.24           C  
ATOM    265  C   LEU A  45      31.962   3.791  48.009  1.00 18.66           C  
ATOM    266  O   LEU A  45      32.253   4.942  47.685  1.00 19.76           O  
ATOM    267  CB  LEU A  45      33.478   3.225  49.871  1.00 15.87           C  
ATOM    268  CG  LEU A  45      33.806   3.327  51.357  1.00 13.69           C  
ATOM    269  CD1 LEU A  45      35.167   2.877  51.573  1.00  5.44           C  
ATOM    270  CD2 LEU A  45      33.576   4.748  51.921  1.00  9.48           C  
ATOM    271  N   ARG A  46      31.577   2.877  47.123  1.00 18.95           N  
ATOM    272  CA  ARG A  46      31.733   3.061  45.708  1.00 19.83           C  
ATOM    273  C   ARG A  46      30.444   3.494  45.129  1.00 19.51           C  
ATOM    274  O   ARG A  46      29.381   3.076  45.555  1.00 18.24           O  
ATOM    275  CB  ARG A  46      32.112   1.707  45.075  1.00 20.63           C  
ATOM    276  CG  ARG A  46      33.600   1.347  45.300  1.00 21.56           C  
ATOM    277  CD  ARG A  46      33.960  -0.037  44.762  1.00 23.10           C  
ATOM    278  NE  ARG A  46      35.336  -0.406  45.159  1.00 35.70           N  
ATOM    279  CZ  ARG A  46      36.488   0.095  44.662  1.00 39.51           C  
ATOM    280  NH1 ARG A  46      36.517   1.059  43.717  1.00 41.58           N  
ATOM    281  NH2 ARG A  46      37.633  -0.349  45.151  1.00 37.47           N  
ATOM    282  N   LEU A  47      30.518   4.309  44.081  1.00 20.89           N  
ATOM    283  CA  LEU A  47      29.305   5.023  43.623  1.00 19.79           C  
ATOM    284  C   LEU A  47      28.270   4.028  43.085  1.00 19.35           C  
ATOM    285  O   LEU A  47      27.085   4.142  43.408  1.00 19.57           O  
ATOM    286  CB  LEU A  47      29.677   6.173  42.667  1.00 18.63           C  
ATOM    287  CG  LEU A  47      28.497   6.943  42.034  1.00 21.59           C  
ATOM    288  CD1 LEU A  47      27.549   7.781  43.033  1.00 17.89           C  
ATOM    289  CD2 LEU A  47      28.984   7.802  40.847  1.00 20.60           C  
ATOM    290  N   GLU A  48      28.749   2.985  42.392  1.00 18.67           N  
ATOM    291  CA  GLU A  48      27.845   1.965  41.824  1.00 19.73           C  
ATOM    292  C   GLU A  48      27.013   1.200  42.855  1.00 21.56           C  
ATOM    293  O   GLU A  48      26.010   0.626  42.465  1.00 24.09           O  
ATOM    294  CB  GLU A  48      28.522   0.999  40.771  1.00 18.88           C  
ATOM    295  CG  GLU A  48      29.898   0.223  41.168  1.00 14.55           C  
ATOM    296  CD  GLU A  48      31.158   1.133  41.086  1.00 25.83           C  
ATOM    297  OE1 GLU A  48      32.319   0.626  40.759  1.00 24.54           O  
ATOM    298  OE2 GLU A  48      30.979   2.391  41.333  1.00 24.35           O  
ATOM    299  N   THR A  49      27.401   1.178  44.145  1.00 22.02           N  
ATOM    300  CA  THR A  49      26.794   0.221  45.106  1.00 21.49           C  
ATOM    301  C   THR A  49      26.443   0.929  46.364  1.00 21.57           C  
ATOM    302  O   THR A  49      25.795   0.331  47.222  1.00 20.39           O  
ATOM    303  CB  THR A  49      27.724  -1.080  45.428  1.00 22.09           C  
ATOM    304  OG1 THR A  49      29.072  -0.628  45.662  1.00 22.99           O  
ATOM    305  CG2 THR A  49      27.786  -2.088  44.254  1.00 16.21           C  
ATOM    306  N   HIS A  50      26.772   2.218  46.465  1.00 20.92           N  
ATOM    307  CA  HIS A  50      26.424   2.868  47.711  1.00 22.97           C  
ATOM    308  C   HIS A  50      24.937   2.842  48.031  1.00 24.45           C  
ATOM    309  O   HIS A  50      24.577   2.856  49.225  1.00 26.08           O  
ATOM    310  CB  HIS A  50      26.954   4.300  47.839  1.00 21.29           C  
ATOM    311  CG  HIS A  50      26.063   5.293  47.201  1.00 24.81           C  
ATOM    312  ND1 HIS A  50      25.909   5.356  45.833  1.00 23.78           N  
ATOM    313  CD2 HIS A  50      25.199   6.198  47.727  1.00 26.30           C  
ATOM    314  CE1 HIS A  50      24.986   6.264  45.550  1.00 25.54           C  
ATOM    315  NE2 HIS A  50      24.569   6.812  46.670  1.00 25.88           N  
ATOM    316  N   GLU A  51      24.064   2.834  47.038  1.00 25.85           N  
ATOM    317  CA  GLU A  51      22.675   3.175  47.350  1.00 29.97           C  
ATOM    318  C   GLU A  51      22.052   2.021  48.105  1.00 30.98           C  
ATOM    319  O   GLU A  51      21.207   2.232  48.992  1.00 31.73           O  
ATOM    320  CB  GLU A  51      21.843   3.486  46.077  1.00 29.49           C  
ATOM    321  CG  GLU A  51      20.464   4.057  46.309  1.00 27.44           C  
ATOM    322  CD  GLU A  51      19.733   4.323  44.980  1.00 34.09           C  
ATOM    323  OE1 GLU A  51      20.344   4.116  43.858  1.00 39.28           O  
ATOM    324  OE2 GLU A  51      18.530   4.731  45.042  1.00 41.21           O  
ATOM    325  N   GLU A  52      22.494   0.818  47.737  1.00 31.06           N  
ATOM    326  CA  GLU A  52      21.858  -0.402  48.129  1.00 32.59           C  
ATOM    327  C   GLU A  52      22.730  -1.223  49.091  1.00 31.16           C  
ATOM    328  O   GLU A  52      22.421  -2.373  49.349  1.00 31.85           O  
ATOM    329  CB  GLU A  52      21.653  -1.292  46.887  1.00 34.98           C  
ATOM    330  CG  GLU A  52      22.856  -1.258  45.875  1.00 39.76           C  
ATOM    331  CD  GLU A  52      22.778   0.024  44.957  1.00 49.23           C  
ATOM    332  OE1 GLU A  52      21.640   0.272  44.451  1.00 52.38           O  
ATOM    333  OE2 GLU A  52      23.794   0.786  44.757  1.00 48.31           O  
ATOM    334  N   ALA A  53      23.844  -0.676  49.518  1.00 27.97           N  
ATOM    335  CA  ALA A  53      24.696  -1.356  50.406  1.00 26.00           C  
ATOM    336  C   ALA A  53      24.018  -1.376  51.801  1.00 25.75           C  
ATOM    337  O   ALA A  53      23.536  -0.355  52.319  1.00 25.45           O  
ATOM    338  CB  ALA A  53      25.981  -0.644  50.468  1.00 24.67           C  
ATOM    339  N   SER A  54      24.033  -2.544  52.423  1.00 23.86           N  
ATOM    340  CA  SER A  54      23.663  -2.673  53.814  1.00 22.27           C  
ATOM    341  C   SER A  54      24.616  -1.917  54.745  1.00 19.13           C  
ATOM    342  O   SER A  54      24.164  -1.368  55.725  1.00 18.70           O  
ATOM    343  CB  SER A  54      23.651  -4.181  54.178  1.00 24.52           C  
ATOM    344  OG  SER A  54      24.998  -4.770  54.049  1.00 27.85           O  
ATOM    345  N   VAL A  55      25.918  -1.862  54.468  1.00 17.21           N  
ATOM    346  CA  VAL A  55      26.856  -1.081  55.358  1.00 15.88           C  
ATOM    347  C   VAL A  55      27.081   0.206  54.582  1.00 16.27           C  
ATOM    348  O   VAL A  55      27.834   0.211  53.587  1.00 16.52           O  
ATOM    349  CB  VAL A  55      28.246  -1.793  55.560  1.00 16.37           C  
ATOM    350  CG1 VAL A  55      29.263  -0.907  56.350  1.00 13.98           C  
ATOM    351  CG2 VAL A  55      28.085  -3.123  56.197  1.00 15.56           C  
ATOM    352  N   LYS A  56      26.448   1.301  54.997  1.00 15.80           N  
ATOM    353  CA  LYS A  56      26.328   2.500  54.141  1.00 13.82           C  
ATOM    354  C   LYS A  56      27.641   3.258  54.110  1.00 14.15           C  
ATOM    355  O   LYS A  56      27.937   3.946  53.157  1.00 15.00           O  
ATOM    356  CB  LYS A  56      25.229   3.389  54.696  1.00 14.14           C  
ATOM    357  CG  LYS A  56      23.813   2.836  54.527  1.00  9.97           C  
ATOM    358  CD  LYS A  56      22.831   3.496  55.462  1.00 11.90           C  
ATOM    359  CE  LYS A  56      22.584   2.864  56.924  1.00 24.66           C  
ATOM    360  NZ  LYS A  56      21.162   2.167  57.085  1.00 26.46           N  
ATOM    361  N   MET A  57      28.492   3.163  55.109  1.00 11.60           N  
ATOM    362  CA  MET A  57      29.742   3.873  54.852  1.00 11.97           C  
ATOM    363  C   MET A  57      29.565   5.436  54.589  1.00 12.40           C  
ATOM    364  O   MET A  57      29.986   5.979  53.537  1.00 13.16           O  
ATOM    365  CB  MET A  57      30.406   3.163  53.651  1.00 10.59           C  
ATOM    366  CG  MET A  57      30.595   1.667  53.932  1.00 17.58           C  
ATOM    367  SD  MET A  57      31.836   1.407  55.301  1.00 17.20           S  
ATOM    368  CE  MET A  57      33.387   1.817  54.556  1.00 13.06           C  
ATOM    369  N   LEU A  58      28.957   6.147  55.533  1.00 11.23           N  
ATOM    370  CA  LEU A  58      28.492   7.542  55.374  1.00  9.69           C  
ATOM    371  C   LEU A  58      29.626   8.537  55.602  1.00 10.60           C  
ATOM    372  O   LEU A  58      30.032   8.707  56.744  1.00 11.83           O  
ATOM    373  CB  LEU A  58      27.410   7.805  56.395  1.00  6.80           C  
ATOM    374  CG  LEU A  58      26.226   6.892  56.048  1.00  8.46           C  
ATOM    375  CD1 LEU A  58      25.136   6.861  57.148  1.00  9.78           C  
ATOM    376  CD2 LEU A  58      25.500   7.356  54.761  1.00  8.50           C  
ATOM    377  N   PRO A  59      30.026   9.329  54.555  1.00 11.76           N  
ATOM    378  CA  PRO A  59      30.930  10.437  54.784  1.00 11.89           C  
ATOM    379  C   PRO A  59      30.435  11.337  55.922  1.00 14.27           C  
ATOM    380  O   PRO A  59      29.218  11.578  56.053  1.00 13.68           O  
ATOM    381  CB  PRO A  59      30.827  11.203  53.512  1.00 12.53           C  
ATOM    382  CG  PRO A  59      30.448  10.082  52.429  1.00 11.79           C  
ATOM    383  CD  PRO A  59      29.511   9.290  53.145  1.00 11.55           C  
ATOM    384  N   THR A  60      31.353  11.832  56.753  1.00 15.09           N  
ATOM    385  CA  THR A  60      30.929  12.645  57.828  1.00 16.15           C  
ATOM    386  C   THR A  60      31.378  14.085  57.714  1.00 17.16           C  
ATOM    387  O   THR A  60      30.996  14.934  58.542  1.00 19.22           O  
ATOM    388  CB  THR A  60      31.525  12.100  59.196  1.00 16.77           C  
ATOM    389  OG1 THR A  60      32.910  12.460  59.297  1.00 12.84           O  
ATOM    390  CG2 THR A  60      31.262  10.613  59.360  1.00 16.33           C  
ATOM    391  N   TYR A  61      32.227  14.370  56.752  1.00 17.88           N  
ATOM    392  CA  TYR A  61      32.847  15.702  56.596  1.00 19.19           C  
ATOM    393  C   TYR A  61      33.729  16.028  57.749  1.00 19.75           C  
ATOM    394  O   TYR A  61      34.271  17.121  57.758  1.00 21.09           O  
ATOM    395  CB  TYR A  61      31.849  16.864  56.278  1.00 19.09           C  
ATOM    396  CG  TYR A  61      31.166  16.538  54.977  1.00 18.70           C  
ATOM    397  CD1 TYR A  61      31.671  17.014  53.758  1.00 14.26           C  
ATOM    398  CD2 TYR A  61      30.110  15.634  54.950  1.00 13.48           C  
ATOM    399  CE1 TYR A  61      31.093  16.658  52.577  1.00 10.57           C  
ATOM    400  CE2 TYR A  61      29.554  15.259  53.770  1.00 13.86           C  
ATOM    401  CZ  TYR A  61      30.040  15.776  52.625  1.00 14.56           C  
ATOM    402  OH  TYR A  61      29.478  15.355  51.479  1.00 24.79           O  
ATOM    403  N   VAL A  62      33.987  15.099  58.675  1.00 20.41           N  
ATOM    404  CA  VAL A  62      35.222  15.319  59.526  1.00 19.97           C  
ATOM    405  C   VAL A  62      36.521  15.023  58.751  1.00 22.35           C  
ATOM    406  O   VAL A  62      36.636  13.983  58.140  1.00 23.41           O  
ATOM    407  CB  VAL A  62      35.154  14.551  60.824  1.00 18.57           C  
ATOM    408  CG1 VAL A  62      36.302  14.877  61.672  1.00 13.85           C  
ATOM    409  CG2 VAL A  62      33.873  14.919  61.541  1.00 15.44           C  
ATOM    410  N   ARG A  63      37.503  15.930  58.750  1.00 24.98           N  
ATOM    411  CA  ARG A  63      38.623  15.790  57.789  1.00 26.91           C  
ATOM    412  C   ARG A  63      39.916  15.847  58.518  1.00 27.42           C  
ATOM    413  O   ARG A  63      39.962  16.384  59.634  1.00 24.68           O  
ATOM    414  CB  ARG A  63      38.587  16.885  56.701  1.00 26.45           C  
ATOM    415  CG  ARG A  63      37.532  16.719  55.641  1.00 26.98           C  
ATOM    416  CD  ARG A  63      37.380  18.049  54.856  1.00 30.71           C  
ATOM    417  NE  ARG A  63      36.543  18.010  53.623  1.00 29.21           N  
ATOM    418  CZ  ARG A  63      36.993  17.493  52.490  1.00 31.24           C  
ATOM    419  NH1 ARG A  63      38.220  16.945  52.443  1.00 28.89           N  
ATOM    420  NH2 ARG A  63      36.217  17.512  51.424  1.00 32.94           N  
ATOM    421  N   SER A  64      40.953  15.288  57.887  1.00 29.66           N  
ATOM    422  CA  SER A  64      42.310  15.301  58.455  1.00 33.98           C  
ATOM    423  C   SER A  64      43.040  16.641  58.386  1.00 35.90           C  
ATOM    424  O   SER A  64      42.582  17.554  57.750  1.00 35.33           O  
ATOM    425  CB  SER A  64      43.191  14.241  57.793  1.00 33.40           C  
ATOM    426  OG  SER A  64      43.331  14.494  56.386  1.00 35.76           O  
ATOM    427  N   THR A  65      44.247  16.681  58.959  1.00 40.99           N  
ATOM    428  CA  THR A  65      44.935  17.931  59.312  1.00 45.17           C  
ATOM    429  C   THR A  65      43.931  19.027  59.743  1.00 46.77           C  
ATOM    430  O   THR A  65      43.558  19.903  58.937  1.00 47.18           O  
ATOM    431  CB  THR A  65      45.981  18.447  58.213  1.00 46.40           C  
ATOM    432  OG1 THR A  65      45.491  19.609  57.498  1.00 49.46           O  
ATOM    433  CG2 THR A  65      46.410  17.320  57.230  1.00 47.87           C  
ATOM    434  N   PRO A  66      43.467  18.976  61.012  1.00 48.15           N  
ATOM    435  CA  PRO A  66      42.510  20.052  61.401  1.00 49.89           C  
ATOM    436  C   PRO A  66      43.085  21.515  61.153  1.00 50.17           C  
ATOM    437  O   PRO A  66      42.461  22.306  60.441  1.00 49.56           O  
ATOM    438  CB  PRO A  66      42.216  19.741  62.900  1.00 49.29           C  
ATOM    439  CG  PRO A  66      43.466  18.896  63.370  1.00 47.87           C  
ATOM    440  CD  PRO A  66      43.776  18.057  62.132  1.00 47.43           C  
ATOM    441  N   GLU A  67      44.263  21.834  61.712  1.00 51.30           N  
ATOM    442  CA  GLU A  67      44.980  23.114  61.421  1.00 52.94           C  
ATOM    443  C   GLU A  67      44.332  24.370  62.068  1.00 52.96           C  
ATOM    444  O   GLU A  67      43.940  25.327  61.378  1.00 52.58           O  
ATOM    445  CB  GLU A  67      45.244  23.268  59.891  1.00 52.87           C  
ATOM    446  CG  GLU A  67      44.899  24.649  59.247  1.00 55.23           C  
ATOM    447  CD  GLU A  67      44.692  24.582  57.700  1.00 56.47           C  
ATOM    448  OE1 GLU A  67      43.506  24.517  57.246  1.00 60.12           O  
ATOM    449  OE2 GLU A  67      45.709  24.588  56.947  1.00 58.37           O  
ATOM    450  N   GLY A  68      44.201  24.331  63.405  1.00 53.12           N  
ATOM    451  CA  GLY A  68      43.724  25.498  64.204  1.00 51.18           C  
ATOM    452  C   GLY A  68      42.217  25.779  64.232  1.00 49.51           C  
ATOM    453  O   GLY A  68      41.526  25.739  63.170  1.00 49.84           O  
ATOM    454  N   SER A  69      41.743  26.108  65.447  1.00 46.72           N  
ATOM    455  CA  SER A  69      40.302  26.189  65.797  1.00 43.49           C  
ATOM    456  C   SER A  69      40.010  27.291  66.824  1.00 41.96           C  
ATOM    457  O   SER A  69      40.910  27.859  67.415  1.00 39.78           O  
ATOM    458  CB  SER A  69      39.838  24.864  66.442  1.00 43.93           C  
ATOM    459  OG  SER A  69      40.486  24.674  67.715  1.00 38.95           O  
ATOM    460  N   GLU A  70      38.729  27.508  67.088  1.00 40.76           N  
ATOM    461  CA  GLU A  70      38.313  28.440  68.100  1.00 40.81           C  
ATOM    462  C   GLU A  70      38.581  27.875  69.491  1.00 39.88           C  
ATOM    463  O   GLU A  70      39.049  26.772  69.611  1.00 39.20           O  
ATOM    464  CB  GLU A  70      36.844  28.751  67.920  1.00 41.28           C  
ATOM    465  CG  GLU A  70      36.619  29.794  66.829  1.00 48.53           C  
ATOM    466  CD  GLU A  70      36.617  31.288  67.314  1.00 53.98           C  
ATOM    467  OE1 GLU A  70      36.406  32.152  66.415  1.00 54.57           O  
ATOM    468  OE2 GLU A  70      36.803  31.589  68.548  1.00 53.17           O  
ATOM    469  N   VAL A  71      38.287  28.646  70.543  1.00 39.17           N  
ATOM    470  CA  VAL A  71      38.607  28.263  71.898  1.00 37.31           C  
ATOM    471  C   VAL A  71      37.482  28.801  72.766  1.00 36.94           C  
ATOM    472  O   VAL A  71      36.560  29.405  72.252  1.00 36.97           O  
ATOM    473  CB  VAL A  71      39.987  28.734  72.322  1.00 36.42           C  
ATOM    474  CG1 VAL A  71      40.957  28.377  71.270  1.00 35.94           C  
ATOM    475  CG2 VAL A  71      40.036  30.252  72.583  1.00 37.18           C  
ATOM    476  N   GLY A  72      37.537  28.538  74.061  1.00 35.94           N  
ATOM    477  CA  GLY A  72      36.480  28.950  74.939  1.00 36.43           C  
ATOM    478  C   GLY A  72      35.320  28.008  74.934  1.00 35.99           C  
ATOM    479  O   GLY A  72      35.405  26.899  74.501  1.00 37.75           O  
ATOM    480  N   ASP A  73      34.213  28.464  75.423  1.00 35.20           N  
ATOM    481  CA  ASP A  73      33.192  27.569  75.830  1.00 34.01           C  
ATOM    482  C   ASP A  73      32.380  27.085  74.652  1.00 32.51           C  
ATOM    483  O   ASP A  73      32.341  27.811  73.630  1.00 32.98           O  
ATOM    484  CB  ASP A  73      32.364  28.290  76.870  1.00 35.57           C  
ATOM    485  CG  ASP A  73      33.130  28.481  78.174  1.00 37.89           C  
ATOM    486  OD1 ASP A  73      34.354  28.235  78.251  1.00 39.12           O  
ATOM    487  OD2 ASP A  73      32.476  28.866  79.140  1.00 46.10           O  
ATOM    488  N   PHE A  74      31.853  25.833  74.761  1.00 28.79           N  
ATOM    489  CA  PHE A  74      31.016  25.160  73.756  1.00 27.06           C  
ATOM    490  C   PHE A  74      29.923  24.369  74.371  1.00 27.32           C  
ATOM    491  O   PHE A  74      30.035  23.862  75.481  1.00 28.62           O  
ATOM    492  CB  PHE A  74      31.754  24.238  72.802  1.00 25.57           C  
ATOM    493  CG  PHE A  74      32.727  24.940  71.946  1.00 23.29           C  
ATOM    494  CD1 PHE A  74      33.922  25.410  72.471  1.00 21.29           C  
ATOM    495  CD2 PHE A  74      32.436  25.181  70.607  1.00 22.89           C  
ATOM    496  CE1 PHE A  74      34.855  26.105  71.626  1.00 24.44           C  
ATOM    497  CE2 PHE A  74      33.329  25.841  69.780  1.00 20.91           C  
ATOM    498  CZ  PHE A  74      34.529  26.334  70.277  1.00 22.65           C  
ATOM    499  N   LEU A  75      28.826  24.279  73.668  1.00 26.39           N  
ATOM    500  CA  LEU A  75      27.735  23.574  74.238  1.00 25.92           C  
ATOM    501  C   LEU A  75      27.502  22.335  73.379  1.00 24.69           C  
ATOM    502  O   LEU A  75      27.510  22.455  72.130  1.00 22.78           O  
ATOM    503  CB  LEU A  75      26.527  24.480  74.270  1.00 25.33           C  
ATOM    504  CG  LEU A  75      25.490  23.752  75.087  1.00 26.55           C  
ATOM    505  CD1 LEU A  75      24.851  24.546  76.152  1.00 25.54           C  
ATOM    506  CD2 LEU A  75      24.440  23.199  74.182  1.00 34.41           C  
ATOM    507  N   SER A  76      27.332  21.153  74.013  1.00 23.43           N  
ATOM    508  CA  SER A  76      27.133  19.890  73.207  1.00 22.59           C  
ATOM    509  C   SER A  76      25.955  19.195  73.636  1.00 21.57           C  
ATOM    510  O   SER A  76      25.732  19.092  74.792  1.00 23.13           O  
ATOM    511  CB  SER A  76      28.276  18.899  73.400  1.00 22.34           C  
ATOM    512  OG  SER A  76      29.491  19.574  73.501  1.00 26.79           O  
ATOM    513  N   LEU A  77      25.187  18.698  72.723  1.00 22.33           N  
ATOM    514  CA  LEU A  77      24.056  17.822  73.045  1.00 24.93           C  
ATOM    515  C   LEU A  77      24.305  16.348  72.640  1.00 25.35           C  
ATOM    516  O   LEU A  77      24.889  16.039  71.572  1.00 24.92           O  
ATOM    517  CB  LEU A  77      22.829  18.243  72.196  1.00 25.99           C  
ATOM    518  CG  LEU A  77      22.617  19.738  72.225  1.00 29.17           C  
ATOM    519  CD1 LEU A  77      21.534  20.080  71.264  1.00 29.38           C  
ATOM    520  CD2 LEU A  77      22.219  20.053  73.717  1.00 36.08           C  
ATOM    521  N   ASP A  78      23.717  15.454  73.395  1.00 25.75           N  
ATOM    522  CA  ASP A  78      23.781  14.159  73.025  1.00 27.67           C  
ATOM    523  C   ASP A  78      22.445  13.483  73.007  1.00 29.09           C  
ATOM    524  O   ASP A  78      21.877  13.193  74.026  1.00 30.98           O  
ATOM    525  CB  ASP A  78      24.655  13.514  73.995  1.00 29.00           C  
ATOM    526  CG  ASP A  78      24.872  12.066  73.660  1.00 33.47           C  
ATOM    527  OD1 ASP A  78      26.001  11.624  73.890  1.00 37.94           O  
ATOM    528  OD2 ASP A  78      23.922  11.389  73.175  1.00 39.46           O  
ATOM    529  N   LEU A  79      21.950  13.148  71.840  1.00 30.65           N  
ATOM    530  CA  LEU A  79      20.714  12.416  71.780  1.00 32.13           C  
ATOM    531  C   LEU A  79      21.036  11.091  71.171  1.00 33.80           C  
ATOM    532  O   LEU A  79      21.836  11.048  70.267  1.00 32.17           O  
ATOM    533  CB  LEU A  79      19.735  13.142  70.907  1.00 31.52           C  
ATOM    534  CG  LEU A  79      18.419  12.479  70.727  1.00 31.27           C  
ATOM    535  CD1 LEU A  79      17.636  12.540  72.030  1.00 29.37           C  
ATOM    536  CD2 LEU A  79      17.756  13.299  69.714  1.00 34.59           C  
ATOM    537  N   GLY A  80      20.424  10.015  71.692  1.00 37.42           N  
ATOM    538  CA  GLY A  80      20.592   8.682  71.133  1.00 41.56           C  
ATOM    539  C   GLY A  80      20.950   7.659  72.173  1.00 45.10           C  
ATOM    540  O   GLY A  80      20.649   6.483  71.991  1.00 45.16           O  
ATOM    541  N   GLY A  81      21.638   8.093  73.246  1.00 47.90           N  
ATOM    542  CA  GLY A  81      21.598   7.338  74.519  1.00 50.71           C  
ATOM    543  C   GLY A  81      20.163   7.404  75.029  1.00 52.56           C  
ATOM    544  O   GLY A  81      19.342   8.216  74.497  1.00 55.14           O  
ATOM    545  N   THR A  82      19.821   6.583  76.029  1.00 53.46           N  
ATOM    546  CA  THR A  82      18.413   6.464  76.523  1.00 53.54           C  
ATOM    547  C   THR A  82      17.967   7.809  77.126  1.00 52.06           C  
ATOM    548  O   THR A  82      16.865   8.313  76.899  1.00 51.90           O  
ATOM    549  CB  THR A  82      18.292   5.409  77.618  1.00 54.61           C  
ATOM    550  OG1 THR A  82      19.203   4.321  77.348  1.00 56.92           O  
ATOM    551  CG2 THR A  82      16.805   4.903  77.738  1.00 56.31           C  
ATOM    552  N   ASN A  83      18.886   8.378  77.888  1.00 50.34           N  
ATOM    553  CA  ASN A  83      18.811   9.758  78.278  1.00 47.84           C  
ATOM    554  C   ASN A  83      19.273  10.694  77.175  1.00 45.15           C  
ATOM    555  O   ASN A  83      19.690  10.282  76.088  1.00 45.26           O  
ATOM    556  CB  ASN A  83      19.655   9.949  79.523  1.00 48.22           C  
ATOM    557  CG  ASN A  83      18.990   9.358  80.765  1.00 50.29           C  
ATOM    558  OD1 ASN A  83      19.586   9.387  81.872  1.00 53.20           O  
ATOM    559  ND2 ASN A  83      17.748   8.804  80.596  1.00 47.86           N  
ATOM    560  N   PHE A  84      19.158  11.968  77.452  1.00 41.70           N  
ATOM    561  CA  PHE A  84      19.596  12.962  76.523  1.00 38.41           C  
ATOM    562  C   PHE A  84      20.407  13.942  77.339  1.00 35.36           C  
ATOM    563  O   PHE A  84      20.058  14.220  78.467  1.00 34.25           O  
ATOM    564  CB  PHE A  84      18.361  13.586  75.935  1.00 39.01           C  
ATOM    565  CG  PHE A  84      18.583  14.936  75.424  1.00 39.83           C  
ATOM    566  CD1 PHE A  84      18.166  16.022  76.150  1.00 40.76           C  
ATOM    567  CD2 PHE A  84      19.237  15.125  74.217  1.00 42.18           C  
ATOM    568  CE1 PHE A  84      18.379  17.289  75.685  1.00 41.27           C  
ATOM    569  CE2 PHE A  84      19.473  16.365  73.731  1.00 42.90           C  
ATOM    570  CZ  PHE A  84      19.033  17.469  74.469  1.00 44.35           C  
ATOM    571  N   ARG A  85      21.523  14.420  76.836  1.00 32.55           N  
ATOM    572  CA  ARG A  85      22.437  15.124  77.751  1.00 31.60           C  
ATOM    573  C   ARG A  85      22.867  16.485  77.245  1.00 30.88           C  
ATOM    574  O   ARG A  85      22.989  16.691  76.046  1.00 30.35           O  
ATOM    575  CB  ARG A  85      23.634  14.242  78.162  1.00 31.27           C  
ATOM    576  CG  ARG A  85      23.186  12.739  78.431  1.00 31.92           C  
ATOM    577  CD  ARG A  85      24.311  11.797  78.771  1.00 32.53           C  
ATOM    578  NE  ARG A  85      25.494  11.897  77.917  1.00 32.73           N  
ATOM    579  CZ  ARG A  85      26.610  12.467  78.308  1.00 36.94           C  
ATOM    580  NH1 ARG A  85      26.670  12.957  79.531  1.00 39.38           N  
ATOM    581  NH2 ARG A  85      27.664  12.548  77.488  1.00 42.04           N  
ATOM    582  N   VAL A  86      23.037  17.453  78.137  1.00 29.54           N  
ATOM    583  CA  VAL A  86      23.319  18.763  77.617  1.00 29.68           C  
ATOM    584  C   VAL A  86      24.545  19.137  78.369  1.00 30.03           C  
ATOM    585  O   VAL A  86      24.542  18.967  79.586  1.00 30.80           O  
ATOM    586  CB  VAL A  86      22.126  19.792  77.825  1.00 29.41           C  
ATOM    587  CG1 VAL A  86      22.495  21.167  77.378  1.00 27.76           C  
ATOM    588  CG2 VAL A  86      20.867  19.377  77.085  1.00 27.82           C  
ATOM    589  N   MET A  87      25.616  19.602  77.702  1.00 29.43           N  
ATOM    590  CA  MET A  87      26.787  19.977  78.507  1.00 28.77           C  
ATOM    591  C   MET A  87      27.564  21.169  78.021  1.00 28.85           C  
ATOM    592  O   MET A  87      27.433  21.587  76.863  1.00 28.82           O  
ATOM    593  CB  MET A  87      27.660  18.767  78.876  1.00 27.95           C  
ATOM    594  CG  MET A  87      28.487  18.116  77.828  1.00 29.83           C  
ATOM    595  SD  MET A  87      28.688  16.224  77.888  1.00 29.84           S  
ATOM    596  CE  MET A  87      27.413  15.852  76.622  1.00 19.17           C  
ATOM    597  N   LEU A  88      28.340  21.750  78.914  1.00 29.63           N  
ATOM    598  CA  LEU A  88      29.203  22.822  78.511  1.00 31.86           C  
ATOM    599  C   LEU A  88      30.605  22.294  78.451  1.00 31.95           C  
ATOM    600  O   LEU A  88      31.129  21.781  79.451  1.00 33.67           O  
ATOM    601  CB  LEU A  88      29.105  24.105  79.469  1.00 31.76           C  
ATOM    602  CG  LEU A  88      30.159  25.202  79.097  1.00 32.60           C  
ATOM    603  CD1 LEU A  88      29.742  25.969  77.813  1.00 37.06           C  
ATOM    604  CD2 LEU A  88      30.629  26.237  80.159  1.00 33.88           C  
ATOM    605  N   VAL A  89      31.272  22.513  77.340  1.00 31.88           N  
ATOM    606  CA  VAL A  89      32.645  22.045  77.248  1.00 33.09           C  
ATOM    607  C   VAL A  89      33.560  23.172  76.940  1.00 32.93           C  
ATOM    608  O   VAL A  89      33.273  23.902  76.079  1.00 34.72           O  
ATOM    609  CB  VAL A  89      32.809  20.920  76.112  1.00 33.50           C  
ATOM    610  CG1 VAL A  89      34.268  20.382  76.011  1.00 29.74           C  
ATOM    611  CG2 VAL A  89      31.743  19.810  76.256  1.00 31.83           C  
ATOM    612  N   LYS A  90      34.700  23.262  77.579  1.00 33.42           N  
ATOM    613  CA  LYS A  90      35.593  24.365  77.363  1.00 34.66           C  
ATOM    614  C   LYS A  90      36.820  23.881  76.612  1.00 35.45           C  
ATOM    615  O   LYS A  90      37.431  22.919  77.039  1.00 35.38           O  
ATOM    616  CB  LYS A  90      35.995  24.955  78.723  1.00 34.51           C  
ATOM    617  CG  LYS A  90      37.316  25.735  78.778  1.00 34.07           C  
ATOM    618  CD  LYS A  90      37.417  26.381  80.176  1.00 35.33           C  
ATOM    619  CE  LYS A  90      36.113  27.210  80.494  1.00 38.43           C  
ATOM    620  NZ  LYS A  90      36.222  28.626  80.048  1.00 32.74           N  
ATOM    621  N   VAL A  91      37.209  24.588  75.539  1.00 35.75           N  
ATOM    622  CA  VAL A  91      38.271  24.164  74.657  1.00 35.48           C  
ATOM    623  C   VAL A  91      39.398  25.169  74.602  1.00 37.52           C  
ATOM    624  O   VAL A  91      39.216  26.266  74.132  1.00 40.30           O  
ATOM    625  CB  VAL A  91      37.689  24.053  73.242  1.00 34.82           C  
ATOM    626  CG1 VAL A  91      38.731  23.601  72.196  1.00 32.90           C  
ATOM    627  CG2 VAL A  91      36.544  23.138  73.262  1.00 31.80           C  
ATOM    628  N   GLY A  92      40.584  24.808  75.015  1.00 38.47           N  
ATOM    629  CA  GLY A  92      41.715  25.685  74.828  1.00 39.73           C  
ATOM    630  C   GLY A  92      42.829  25.024  74.059  1.00 41.13           C  
ATOM    631  O   GLY A  92      42.629  23.995  73.476  1.00 41.21           O  
ATOM    632  N   GLU A  93      43.992  25.663  74.070  1.00 42.44           N  
ATOM    633  CA  GLU A  93      45.154  25.328  73.326  1.00 44.06           C  
ATOM    634  C   GLU A  93      46.166  24.562  74.146  1.00 45.17           C  
ATOM    635  O   GLU A  93      46.590  25.025  75.216  1.00 47.16           O  
ATOM    636  CB  GLU A  93      45.837  26.607  72.958  1.00 44.10           C  
ATOM    637  CG  GLU A  93      45.315  27.186  71.727  1.00 49.59           C  
ATOM    638  CD  GLU A  93      46.450  27.662  70.824  1.00 57.07           C  
ATOM    639  OE1 GLU A  93      47.498  28.105  71.390  1.00 57.72           O  
ATOM    640  OE2 GLU A  93      46.293  27.578  69.556  1.00 59.14           O  
ATOM    641  N   GLY A  94      46.582  23.404  73.642  1.00 45.26           N  
ATOM    642  CA  GLY A  94      47.593  22.601  74.293  1.00 44.04           C  
ATOM    643  C   GLY A  94      48.587  22.473  73.189  1.00 43.76           C  
ATOM    644  O   GLY A  94      48.328  22.967  72.095  1.00 43.24           O  
ATOM    645  N   GLU A  95      49.700  21.820  73.459  1.00 43.81           N  
ATOM    646  CA  GLU A  95      50.772  21.757  72.478  1.00 45.64           C  
ATOM    647  C   GLU A  95      50.377  20.836  71.361  1.00 46.08           C  
ATOM    648  O   GLU A  95      50.759  21.036  70.172  1.00 46.18           O  
ATOM    649  CB  GLU A  95      52.010  21.127  73.093  1.00 46.49           C  
ATOM    650  CG  GLU A  95      51.846  20.931  74.602  1.00 47.82           C  
ATOM    651  CD  GLU A  95      53.142  20.672  75.308  1.00 49.58           C  
ATOM    652  OE1 GLU A  95      54.227  20.646  74.677  1.00 54.73           O  
ATOM    653  OE2 GLU A  95      53.078  20.474  76.511  1.00 50.85           O  
ATOM    654  N   GLU A  96      49.600  19.816  71.719  1.00 45.35           N  
ATOM    655  CA  GLU A  96      49.455  18.745  70.775  1.00 45.38           C  
ATOM    656  C   GLU A  96      48.548  19.218  69.665  1.00 44.39           C  
ATOM    657  O   GLU A  96      48.874  19.065  68.435  1.00 44.61           O  
ATOM    658  CB  GLU A  96      48.964  17.496  71.487  1.00 46.93           C  
ATOM    659  CG  GLU A  96      49.831  17.125  72.781  1.00 48.43           C  
ATOM    660  CD  GLU A  96      51.333  16.890  72.502  1.00 54.24           C  
ATOM    661  OE1 GLU A  96      51.764  16.917  71.311  1.00 59.30           O  
ATOM    662  OE2 GLU A  96      52.102  16.686  73.478  1.00 53.87           O  
ATOM    663  N   GLY A  97      47.492  19.894  70.150  1.00 41.69           N  
ATOM    664  CA  GLY A  97      46.268  20.293  69.456  1.00 37.50           C  
ATOM    665  C   GLY A  97      45.410  20.896  70.593  1.00 35.64           C  
ATOM    666  O   GLY A  97      45.933  21.376  71.628  1.00 35.20           O  
ATOM    667  N   GLN A  98      44.090  20.878  70.439  1.00 33.60           N  
ATOM    668  CA  GLN A  98      43.208  21.465  71.445  1.00 32.51           C  
ATOM    669  C   GLN A  98      42.901  20.615  72.705  1.00 32.27           C  
ATOM    670  O   GLN A  98      42.527  19.450  72.578  1.00 34.66           O  
ATOM    671  CB  GLN A  98      41.949  21.954  70.732  1.00 32.60           C  
ATOM    672  CG  GLN A  98      42.053  23.432  70.259  1.00 32.48           C  
ATOM    673  CD  GLN A  98      43.409  23.721  69.660  1.00 35.63           C  
ATOM    674  OE1 GLN A  98      44.297  24.329  70.317  1.00 29.58           O  
ATOM    675  NE2 GLN A  98      43.622  23.223  68.411  1.00 35.17           N  
ATOM    676  N   TRP A  99      43.096  21.126  73.923  1.00 30.74           N  
ATOM    677  CA  TRP A  99      42.599  20.398  75.079  1.00 28.72           C  
ATOM    678  C   TRP A  99      41.161  20.628  75.150  1.00 28.35           C  
ATOM    679  O   TRP A  99      40.656  21.416  74.378  1.00 27.34           O  
ATOM    680  CB  TRP A  99      43.244  20.737  76.412  1.00 28.86           C  
ATOM    681  CG  TRP A  99      43.387  22.190  76.763  1.00 31.99           C  
ATOM    682  CD1 TRP A  99      44.527  22.956  76.623  1.00 31.59           C  
ATOM    683  CD2 TRP A  99      42.396  23.036  77.397  1.00 30.16           C  
ATOM    684  NE1 TRP A  99      44.285  24.218  77.100  1.00 35.02           N  
ATOM    685  CE2 TRP A  99      42.991  24.305  77.564  1.00 31.75           C  
ATOM    686  CE3 TRP A  99      41.052  22.846  77.798  1.00 27.66           C  
ATOM    687  CZ2 TRP A  99      42.299  25.386  78.113  1.00 27.01           C  
ATOM    688  CZ3 TRP A  99      40.362  23.889  78.374  1.00 29.68           C  
ATOM    689  CH2 TRP A  99      40.983  25.146  78.533  1.00 31.18           C  
ATOM    690  N   SER A 100      40.482  19.900  76.035  1.00 28.12           N  
ATOM    691  CA  SER A 100      39.090  20.151  76.251  1.00 28.21           C  
ATOM    692  C   SER A 100      38.580  19.463  77.516  1.00 28.71           C  
ATOM    693  O   SER A 100      39.162  18.460  77.956  1.00 29.84           O  
ATOM    694  CB  SER A 100      38.311  19.757  75.034  1.00 27.83           C  
ATOM    695  OG  SER A 100      38.009  18.401  75.045  1.00 30.08           O  
ATOM    696  N   VAL A 101      37.507  19.977  78.105  1.00 27.42           N  
ATOM    697  CA  VAL A 101      37.069  19.454  79.362  1.00 27.45           C  
ATOM    698  C   VAL A 101      35.660  19.810  79.596  1.00 28.46           C  
ATOM    699  O   VAL A 101      35.309  20.977  79.407  1.00 28.84           O  
ATOM    700  CB  VAL A 101      37.782  20.099  80.504  1.00 27.72           C  
ATOM    701  CG1 VAL A 101      37.743  21.645  80.329  1.00 29.75           C  
ATOM    702  CG2 VAL A 101      37.102  19.680  81.818  1.00 24.59           C  
ATOM    703  N   LYS A 102      34.853  18.827  80.025  1.00 28.49           N  
ATOM    704  CA  LYS A 102      33.462  19.051  80.358  1.00 28.69           C  
ATOM    705  C   LYS A 102      33.365  19.887  81.629  1.00 29.81           C  
ATOM    706  O   LYS A 102      34.074  19.594  82.556  1.00 31.14           O  
ATOM    707  CB  LYS A 102      32.840  17.746  80.651  1.00 27.58           C  
ATOM    708  CG  LYS A 102      31.520  17.939  81.208  1.00 29.32           C  
ATOM    709  CD  LYS A 102      30.785  16.660  81.181  1.00 34.77           C  
ATOM    710  CE  LYS A 102      31.169  15.730  82.404  1.00 33.46           C  
ATOM    711  NZ  LYS A 102      30.602  14.439  81.901  1.00 32.00           N  
ATOM    712  N   THR A 103      32.491  20.912  81.695  1.00 30.65           N  
ATOM    713  CA  THR A 103      32.448  21.781  82.912  1.00 29.95           C  
ATOM    714  C   THR A 103      31.074  21.812  83.555  1.00 29.41           C  
ATOM    715  O   THR A 103      30.973  22.031  84.760  1.00 29.10           O  
ATOM    716  CB  THR A 103      32.935  23.255  82.724  1.00 29.94           C  
ATOM    717  OG1 THR A 103      31.973  23.963  81.965  1.00 30.73           O  
ATOM    718  CG2 THR A 103      34.322  23.383  82.071  1.00 26.71           C  
ATOM    719  N   LYS A 104      30.044  21.548  82.779  1.00 28.46           N  
ATOM    720  CA  LYS A 104      28.709  21.404  83.345  1.00 29.90           C  
ATOM    721  C   LYS A 104      27.958  20.377  82.502  1.00 30.74           C  
ATOM    722  O   LYS A 104      28.179  20.308  81.264  1.00 30.42           O  
ATOM    723  CB  LYS A 104      27.927  22.767  83.353  1.00 30.02           C  
ATOM    724  CG  LYS A 104      28.730  23.957  83.890  1.00 28.59           C  
ATOM    725  CD  LYS A 104      28.226  25.370  83.495  1.00 32.23           C  
ATOM    726  CE  LYS A 104      28.611  26.437  84.604  1.00 36.67           C  
ATOM    727  NZ  LYS A 104      29.815  25.980  85.505  1.00 41.12           N  
ATOM    728  N   HIS A 105      27.042  19.626  83.129  1.00 31.72           N  
ATOM    729  CA  HIS A 105      26.375  18.505  82.503  1.00 33.91           C  
ATOM    730  C   HIS A 105      24.988  18.314  83.123  1.00 35.29           C  
ATOM    731  O   HIS A 105      24.840  18.589  84.287  1.00 35.53           O  
ATOM    732  CB  HIS A 105      27.266  17.257  82.787  1.00 34.45           C  
ATOM    733  CG  HIS A 105      26.522  15.933  82.820  1.00 38.41           C  
ATOM    734  ND1 HIS A 105      26.136  15.250  81.670  1.00 39.14           N  
ATOM    735  CD2 HIS A 105      26.134  15.153  83.869  1.00 38.54           C  
ATOM    736  CE1 HIS A 105      25.542  14.117  82.012  1.00 41.41           C  
ATOM    737  NE2 HIS A 105      25.533  14.033  83.337  1.00 44.12           N  
ATOM    738  N   GLN A 106      24.011  17.766  82.404  1.00 36.76           N  
ATOM    739  CA  GLN A 106      22.788  17.336  83.028  1.00 40.01           C  
ATOM    740  C   GLN A 106      22.066  16.364  82.115  1.00 41.55           C  
ATOM    741  O   GLN A 106      22.004  16.641  80.931  1.00 41.16           O  
ATOM    742  CB  GLN A 106      21.907  18.580  83.284  1.00 41.81           C  
ATOM    743  CG  GLN A 106      20.440  18.341  83.785  1.00 43.09           C  
ATOM    744  CD  GLN A 106      20.395  17.846  85.231  1.00 47.64           C  
ATOM    745  OE1 GLN A 106      21.209  18.263  86.073  1.00 47.84           O  
ATOM    746  NE2 GLN A 106      19.465  16.921  85.519  1.00 48.79           N  
ATOM    747  N   MET A 107      21.537  15.244  82.651  1.00 43.86           N  
ATOM    748  CA  MET A 107      20.702  14.276  81.880  1.00 47.40           C  
ATOM    749  C   MET A 107      19.246  14.644  81.936  1.00 46.27           C  
ATOM    750  O   MET A 107      18.803  15.239  82.894  1.00 47.14           O  
ATOM    751  CB  MET A 107      20.841  12.817  82.363  1.00 46.46           C  
ATOM    752  CG  MET A 107      22.305  12.305  82.356  1.00 51.50           C  
ATOM    753  SD  MET A 107      22.558  10.468  82.516  1.00 55.29           S  
ATOM    754  CE  MET A 107      22.242  10.214  84.320  1.00 53.00           C  
ATOM    755  N   TYR A 108      18.496  14.273  80.918  1.00 46.63           N  
ATOM    756  CA  TYR A 108      17.061  14.471  80.908  1.00 47.10           C  
ATOM    757  C   TYR A 108      16.503  13.207  80.368  1.00 48.21           C  
ATOM    758  O   TYR A 108      16.875  12.773  79.290  1.00 48.02           O  
ATOM    759  CB  TYR A 108      16.618  15.682  80.030  1.00 46.94           C  
ATOM    760  CG  TYR A 108      17.183  17.018  80.515  1.00 47.00           C  
ATOM    761  CD1 TYR A 108      18.477  17.421  80.162  1.00 44.87           C  
ATOM    762  CD2 TYR A 108      16.440  17.862  81.371  1.00 47.10           C  
ATOM    763  CE1 TYR A 108      19.017  18.606  80.633  1.00 45.36           C  
ATOM    764  CE2 TYR A 108      16.979  19.076  81.842  1.00 43.28           C  
ATOM    765  CZ  TYR A 108      18.262  19.433  81.474  1.00 45.85           C  
ATOM    766  OH  TYR A 108      18.831  20.619  81.936  1.00 47.83           O  
ATOM    767  N   SER A 109      15.656  12.583  81.167  1.00 50.61           N  
ATOM    768  CA  SER A 109      14.783  11.522  80.726  1.00 52.58           C  
ATOM    769  C   SER A 109      13.989  12.006  79.512  1.00 54.01           C  
ATOM    770  O   SER A 109      13.909  13.201  79.242  1.00 54.00           O  
ATOM    771  CB  SER A 109      13.831  11.160  81.869  1.00 52.71           C  
ATOM    772  OG  SER A 109      13.705   9.747  81.988  1.00 54.94           O  
ATOM    773  N   ILE A 110      13.410  11.072  78.774  1.00 56.28           N  
ATOM    774  CA  ILE A 110      12.703  11.405  77.558  1.00 58.57           C  
ATOM    775  C   ILE A 110      11.350  10.700  77.576  1.00 60.54           C  
ATOM    776  O   ILE A 110      11.277   9.508  77.319  1.00 61.03           O  
ATOM    777  CB  ILE A 110      13.558  11.159  76.257  1.00 58.68           C  
ATOM    778  CG1 ILE A 110      14.682  10.100  76.437  1.00 58.94           C  
ATOM    779  CG2 ILE A 110      14.254  12.462  75.862  1.00 59.17           C  
ATOM    780  CD1 ILE A 110      14.271   8.529  76.331  1.00 60.60           C  
ATOM    781  N   PRO A 111      10.268  11.437  77.917  1.00 62.44           N  
ATOM    782  CA  PRO A 111       8.910  10.879  78.103  1.00 63.69           C  
ATOM    783  C   PRO A 111       8.422  10.107  76.866  1.00 65.52           C  
ATOM    784  O   PRO A 111       8.676  10.602  75.749  1.00 66.19           O  
ATOM    785  CB  PRO A 111       8.048  12.130  78.288  1.00 63.58           C  
ATOM    786  CG  PRO A 111       8.999  13.191  78.791  1.00 63.58           C  
ATOM    787  CD  PRO A 111      10.318  12.899  78.154  1.00 62.63           C  
ATOM    788  N   GLU A 112       7.747   8.946  77.024  1.00 66.52           N  
ATOM    789  CA  GLU A 112       7.213   8.210  75.839  1.00 68.30           C  
ATOM    790  C   GLU A 112       6.151   8.969  74.993  1.00 69.07           C  
ATOM    791  O   GLU A 112       5.870   8.573  73.847  1.00 69.53           O  
ATOM    792  CB  GLU A 112       6.794   6.744  76.128  1.00 68.44           C  
ATOM    793  CG  GLU A 112       5.715   6.492  77.205  1.00 71.15           C  
ATOM    794  CD  GLU A 112       4.301   7.111  76.902  1.00 74.98           C  
ATOM    795  OE1 GLU A 112       3.876   7.964  77.716  1.00 74.61           O  
ATOM    796  OE2 GLU A 112       3.614   6.760  75.885  1.00 74.20           O  
ATOM    797  N   ASP A 113       5.569  10.044  75.542  1.00 70.06           N  
ATOM    798  CA  ASP A 113       4.612  10.854  74.778  1.00 70.76           C  
ATOM    799  C   ASP A 113       5.353  11.767  73.798  1.00 70.72           C  
ATOM    800  O   ASP A 113       4.812  12.122  72.756  1.00 71.28           O  
ATOM    801  CB  ASP A 113       3.522  11.568  75.640  1.00 71.35           C  
ATOM    802  CG  ASP A 113       4.062  12.212  76.956  1.00 73.63           C  
ATOM    803  OD1 ASP A 113       4.280  11.500  77.986  1.00 73.58           O  
ATOM    804  OD2 ASP A 113       4.194  13.466  76.974  1.00 75.35           O  
ATOM    805  N   ALA A 114       6.602  12.106  74.124  1.00 70.31           N  
ATOM    806  CA  ALA A 114       7.542  12.719  73.168  1.00 69.86           C  
ATOM    807  C   ALA A 114       8.101  11.695  72.144  1.00 69.64           C  
ATOM    808  O   ALA A 114       7.911  11.875  70.933  1.00 70.10           O  
ATOM    809  CB  ALA A 114       8.681  13.450  73.909  1.00 69.75           C  
ATOM    810  N   MET A 115       8.763  10.640  72.641  1.00 68.62           N  
ATOM    811  CA  MET A 115       9.244   9.498  71.854  1.00 68.16           C  
ATOM    812  C   MET A 115       8.305   8.895  70.810  1.00 68.00           C  
ATOM    813  O   MET A 115       8.786   8.481  69.749  1.00 68.59           O  
ATOM    814  CB  MET A 115       9.700   8.350  72.762  1.00 68.26           C  
ATOM    815  CG  MET A 115      11.034   8.548  73.447  1.00 68.92           C  
ATOM    816  SD  MET A 115      12.500   8.336  72.413  1.00 67.50           S  
ATOM    817  CE  MET A 115      12.534   6.544  72.244  1.00 69.46           C  
ATOM    818  N   THR A 116       7.006   8.764  71.110  1.00 67.75           N  
ATOM    819  CA  THR A 116       5.999   8.299  70.100  1.00 67.14           C  
ATOM    820  C   THR A 116       5.476   9.508  69.295  1.00 66.59           C  
ATOM    821  O   THR A 116       4.663   9.365  68.370  1.00 66.41           O  
ATOM    822  CB  THR A 116       4.775   7.565  70.753  1.00 67.31           C  
ATOM    823  OG1 THR A 116       5.218   6.703  71.804  1.00 68.04           O  
ATOM    824  CG2 THR A 116       3.973   6.730  69.723  1.00 68.10           C  
ATOM    825  N   GLY A 117       5.962  10.699  69.664  1.00 65.37           N  
ATOM    826  CA  GLY A 117       5.466  11.943  69.138  1.00 63.87           C  
ATOM    827  C   GLY A 117       5.667  12.162  67.660  1.00 62.93           C  
ATOM    828  O   GLY A 117       5.745  11.231  66.856  1.00 63.06           O  
ATOM    829  N   THR A 118       5.671  13.425  67.294  1.00 61.68           N  
ATOM    830  CA  THR A 118       6.135  13.782  66.008  1.00 60.55           C  
ATOM    831  C   THR A 118       7.566  14.226  66.284  1.00 60.06           C  
ATOM    832  O   THR A 118       7.965  14.428  67.442  1.00 59.69           O  
ATOM    833  CB  THR A 118       5.292  14.928  65.373  1.00 60.72           C  
ATOM    834  OG1 THR A 118       5.353  16.090  66.200  1.00 61.05           O  
ATOM    835  CG2 THR A 118       3.854  14.539  65.222  1.00 60.17           C  
ATOM    836  N   ALA A 119       8.331  14.357  65.214  1.00 59.15           N  
ATOM    837  CA  ALA A 119       9.680  14.830  65.284  1.00 58.89           C  
ATOM    838  C   ALA A 119       9.746  16.188  65.978  1.00 58.91           C  
ATOM    839  O   ALA A 119      10.384  16.349  67.040  1.00 58.67           O  
ATOM    840  CB  ALA A 119      10.256  14.911  63.872  1.00 59.27           C  
ATOM    841  N   GLU A 120       9.079  17.171  65.378  1.00 58.70           N  
ATOM    842  CA  GLU A 120       9.126  18.564  65.884  1.00 58.62           C  
ATOM    843  C   GLU A 120       8.671  18.657  67.367  1.00 58.00           C  
ATOM    844  O   GLU A 120       9.005  19.604  68.072  1.00 58.21           O  
ATOM    845  CB  GLU A 120       8.338  19.485  64.948  1.00 58.15           C  
ATOM    846  CG  GLU A 120       7.107  18.773  64.340  1.00 59.47           C  
ATOM    847  CD  GLU A 120       7.402  18.014  63.029  1.00 60.67           C  
ATOM    848  OE1 GLU A 120       7.909  18.680  62.099  1.00 59.54           O  
ATOM    849  OE2 GLU A 120       7.083  16.782  62.914  1.00 60.21           O  
ATOM    850  N   MET A 121       7.946  17.647  67.835  1.00 57.09           N  
ATOM    851  CA  MET A 121       7.528  17.586  69.214  1.00 57.46           C  
ATOM    852  C   MET A 121       8.819  17.287  69.982  1.00 55.08           C  
ATOM    853  O   MET A 121       9.252  18.073  70.848  1.00 55.23           O  
ATOM    854  CB  MET A 121       6.498  16.442  69.392  1.00 58.38           C  
ATOM    855  CG  MET A 121       5.129  16.714  70.174  1.00 60.06           C  
ATOM    856  SD  MET A 121       3.846  15.561  69.509  1.00 62.99           S  
ATOM    857  CE  MET A 121       3.270  14.644  70.978  1.00 60.77           C  
ATOM    858  N   LEU A 122       9.442  16.160  69.635  1.00 51.74           N  
ATOM    859  CA  LEU A 122      10.642  15.681  70.297  1.00 49.46           C  
ATOM    860  C   LEU A 122      11.724  16.748  70.325  1.00 48.43           C  
ATOM    861  O   LEU A 122      12.401  16.920  71.344  1.00 46.76           O  
ATOM    862  CB  LEU A 122      11.142  14.401  69.620  1.00 49.37           C  
ATOM    863  CG  LEU A 122      12.476  13.683  69.828  1.00 49.09           C  
ATOM    864  CD1 LEU A 122      12.380  12.525  68.965  1.00 48.12           C  
ATOM    865  CD2 LEU A 122      13.660  14.459  69.323  1.00 47.09           C  
ATOM    866  N   PHE A 123      11.899  17.474  69.227  1.00 47.89           N  
ATOM    867  CA  PHE A 123      12.887  18.550  69.282  1.00 48.22           C  
ATOM    868  C   PHE A 123      12.394  19.777  70.065  1.00 49.11           C  
ATOM    869  O   PHE A 123      13.202  20.591  70.546  1.00 49.05           O  
ATOM    870  CB  PHE A 123      13.456  18.886  67.910  1.00 47.35           C  
ATOM    871  CG  PHE A 123      14.487  17.867  67.408  1.00 46.20           C  
ATOM    872  CD1 PHE A 123      14.100  16.794  66.623  1.00 43.10           C  
ATOM    873  CD2 PHE A 123      15.838  18.011  67.707  1.00 43.42           C  
ATOM    874  CE1 PHE A 123      15.036  15.884  66.157  1.00 41.77           C  
ATOM    875  CE2 PHE A 123      16.782  17.104  67.241  1.00 42.57           C  
ATOM    876  CZ  PHE A 123      16.372  16.037  66.473  1.00 43.18           C  
ATOM    877  N   ASP A 124      11.075  19.896  70.244  1.00 49.16           N  
ATOM    878  CA  ASP A 124      10.617  20.821  71.257  1.00 49.39           C  
ATOM    879  C   ASP A 124      10.983  20.356  72.654  1.00 48.39           C  
ATOM    880  O   ASP A 124      11.646  21.098  73.406  1.00 47.31           O  
ATOM    881  CB  ASP A 124       9.138  21.107  71.122  1.00 50.52           C  
ATOM    882  CG  ASP A 124       8.881  22.318  70.287  1.00 52.43           C  
ATOM    883  OD1 ASP A 124       9.724  23.292  70.310  1.00 53.70           O  
ATOM    884  OD2 ASP A 124       7.825  22.266  69.618  1.00 53.83           O  
ATOM    885  N   TYR A 125      10.625  19.117  73.002  1.00 47.86           N  
ATOM    886  CA  TYR A 125      11.150  18.616  74.283  1.00 48.50           C  
ATOM    887  C   TYR A 125      12.674  18.846  74.492  1.00 47.53           C  
ATOM    888  O   TYR A 125      13.085  19.279  75.566  1.00 47.56           O  
ATOM    889  CB  TYR A 125      10.790  17.177  74.548  1.00 49.67           C  
ATOM    890  CG  TYR A 125      11.220  16.792  75.921  1.00 52.40           C  
ATOM    891  CD1 TYR A 125      12.521  16.305  76.156  1.00 52.56           C  
ATOM    892  CD2 TYR A 125      10.337  16.925  77.012  1.00 55.56           C  
ATOM    893  CE1 TYR A 125      12.934  15.950  77.437  1.00 54.57           C  
ATOM    894  CE2 TYR A 125      10.735  16.563  78.325  1.00 57.51           C  
ATOM    895  CZ  TYR A 125      12.046  16.081  78.522  1.00 56.71           C  
ATOM    896  OH  TYR A 125      12.459  15.713  79.796  1.00 57.39           O  
ATOM    897  N   ILE A 126      13.488  18.577  73.466  1.00 46.08           N  
ATOM    898  CA  ILE A 126      14.913  18.834  73.528  1.00 45.11           C  
ATOM    899  C   ILE A 126      15.173  20.325  73.746  1.00 45.85           C  
ATOM    900  O   ILE A 126      16.061  20.695  74.525  1.00 45.09           O  
ATOM    901  CB  ILE A 126      15.686  18.302  72.253  1.00 44.57           C  
ATOM    902  CG1 ILE A 126      15.691  16.784  72.205  1.00 43.36           C  
ATOM    903  CG2 ILE A 126      17.101  18.785  72.249  1.00 43.29           C  
ATOM    904  CD1 ILE A 126      16.325  16.220  70.976  1.00 43.89           C  
ATOM    905  N   SER A 127      14.416  21.171  73.048  1.00 47.32           N  
ATOM    906  CA  SER A 127      14.517  22.645  73.218  1.00 49.79           C  
ATOM    907  C   SER A 127      14.159  23.107  74.638  1.00 50.94           C  
ATOM    908  O   SER A 127      14.821  24.006  75.226  1.00 50.46           O  
ATOM    909  CB  SER A 127      13.648  23.398  72.208  1.00 49.71           C  
ATOM    910  OG  SER A 127      14.355  23.587  70.987  1.00 51.03           O  
ATOM    911  N   GLU A 128      13.128  22.474  75.201  1.00 52.33           N  
ATOM    912  CA  GLU A 128      12.772  22.782  76.586  1.00 53.81           C  
ATOM    913  C   GLU A 128      13.987  22.457  77.481  1.00 53.14           C  
ATOM    914  O   GLU A 128      14.427  23.282  78.292  1.00 53.38           O  
ATOM    915  CB  GLU A 128      11.439  22.111  77.011  1.00 54.03           C  
ATOM    916  CG  GLU A 128      11.409  21.659  78.489  1.00 57.94           C  
ATOM    917  CD  GLU A 128      10.022  21.701  79.121  1.00 62.31           C  
ATOM    918  OE1 GLU A 128       9.036  21.763  78.343  1.00 65.35           O  
ATOM    919  OE2 GLU A 128       9.921  21.673  80.381  1.00 60.94           O  
ATOM    920  N   CYS A 129      14.564  21.284  77.280  1.00 52.83           N  
ATOM    921  CA  CYS A 129      15.679  20.852  78.116  1.00 52.99           C  
ATOM    922  C   CYS A 129      16.858  21.800  78.012  1.00 52.81           C  
ATOM    923  O   CYS A 129      17.613  21.987  78.978  1.00 52.67           O  
ATOM    924  CB  CYS A 129      16.128  19.452  77.733  1.00 52.97           C  
ATOM    925  SG  CYS A 129      14.931  18.183  77.998  1.00 53.92           S  
ATOM    926  N   ILE A 130      17.022  22.405  76.845  1.00 52.76           N  
ATOM    927  CA  ILE A 130      18.155  23.282  76.660  1.00 52.84           C  
ATOM    928  C   ILE A 130      17.977  24.555  77.474  1.00 53.50           C  
ATOM    929  O   ILE A 130      18.902  24.978  78.232  1.00 52.81           O  
ATOM    930  CB  ILE A 130      18.415  23.584  75.184  1.00 53.02           C  
ATOM    931  CG1 ILE A 130      18.538  22.256  74.413  1.00 51.48           C  
ATOM    932  CG2 ILE A 130      19.655  24.496  75.040  1.00 51.17           C  
ATOM    933  CD1 ILE A 130      19.220  22.376  73.052  1.00 51.42           C  
ATOM    934  N   SER A 131      16.793  25.158  77.346  1.00 53.78           N  
ATOM    935  CA  SER A 131      16.484  26.348  78.175  1.00 54.28           C  
ATOM    936  C   SER A 131      16.593  26.049  79.660  1.00 53.44           C  
ATOM    937  O   SER A 131      17.215  26.820  80.377  1.00 53.60           O  
ATOM    938  CB  SER A 131      15.113  26.958  77.871  1.00 54.75           C  
ATOM    939  OG  SER A 131      14.114  25.946  77.827  1.00 56.62           O  
ATOM    940  N   ASP A 132      16.040  24.919  80.103  1.00 52.97           N  
ATOM    941  CA  ASP A 132      16.098  24.553  81.514  1.00 52.96           C  
ATOM    942  C   ASP A 132      17.520  24.647  81.973  1.00 52.39           C  
ATOM    943  O   ASP A 132      17.797  25.280  83.013  1.00 53.47           O  
ATOM    944  CB  ASP A 132      15.556  23.139  81.776  1.00 53.53           C  
ATOM    945  CG  ASP A 132      15.807  22.650  83.244  1.00 56.49           C  
ATOM    946  OD1 ASP A 132      16.978  22.528  83.732  1.00 57.70           O  
ATOM    947  OD2 ASP A 132      14.805  22.348  83.919  1.00 60.94           O  
ATOM    948  N   PHE A 133      18.418  24.021  81.197  1.00 51.23           N  
ATOM    949  CA  PHE A 133      19.839  23.909  81.530  1.00 49.36           C  
ATOM    950  C   PHE A 133      20.498  25.263  81.569  1.00 50.09           C  
ATOM    951  O   PHE A 133      21.347  25.515  82.424  1.00 51.07           O  
ATOM    952  CB  PHE A 133      20.555  22.985  80.519  1.00 48.19           C  
ATOM    953  CG  PHE A 133      22.070  23.026  80.589  1.00 42.55           C  
ATOM    954  CD1 PHE A 133      22.774  22.049  81.271  1.00 40.41           C  
ATOM    955  CD2 PHE A 133      22.784  24.030  79.960  1.00 38.65           C  
ATOM    956  CE1 PHE A 133      24.175  22.074  81.324  1.00 37.14           C  
ATOM    957  CE2 PHE A 133      24.186  24.079  80.031  1.00 36.62           C  
ATOM    958  CZ  PHE A 133      24.875  23.091  80.693  1.00 38.07           C  
ATOM    959  N   LEU A 134      20.132  26.132  80.635  1.00 50.97           N  
ATOM    960  CA  LEU A 134      20.694  27.486  80.604  1.00 51.73           C  
ATOM    961  C   LEU A 134      20.115  28.470  81.690  1.00 52.77           C  
ATOM    962  O   LEU A 134      20.801  29.469  82.069  1.00 51.63           O  
ATOM    963  CB  LEU A 134      20.561  28.087  79.208  1.00 51.32           C  
ATOM    964  CG  LEU A 134      21.303  27.499  78.014  1.00 48.80           C  
ATOM    965  CD1 LEU A 134      20.635  28.022  76.793  1.00 47.02           C  
ATOM    966  CD2 LEU A 134      22.757  27.867  77.991  1.00 46.18           C  
ATOM    967  N   ASP A 135      18.894  28.190  82.192  1.00 53.45           N  
ATOM    968  CA  ASP A 135      18.390  28.931  83.362  1.00 55.15           C  
ATOM    969  C   ASP A 135      19.350  28.579  84.453  1.00 55.86           C  
ATOM    970  O   ASP A 135      20.185  29.413  84.844  1.00 55.83           O  
ATOM    971  CB  ASP A 135      17.019  28.463  83.833  1.00 55.74           C  
ATOM    972  CG  ASP A 135      15.896  28.934  82.947  1.00 58.41           C  
ATOM    973  OD1 ASP A 135      16.052  29.989  82.285  1.00 60.26           O  
ATOM    974  OD2 ASP A 135      14.861  28.230  82.914  1.00 59.34           O  
ATOM    975  N   LYS A 136      19.278  27.296  84.846  1.00 56.28           N  
ATOM    976  CA  LYS A 136      19.925  26.763  86.032  1.00 56.72           C  
ATOM    977  C   LYS A 136      21.386  27.082  86.019  1.00 56.10           C  
ATOM    978  O   LYS A 136      22.049  26.890  87.019  1.00 56.95           O  
ATOM    979  CB  LYS A 136      19.616  25.241  86.271  1.00 56.75           C  
ATOM    980  CG  LYS A 136      18.044  24.947  86.581  1.00 58.24           C  
ATOM    981  CD  LYS A 136      17.734  23.929  87.783  1.00 57.67           C  
ATOM    982  CE  LYS A 136      18.287  24.416  89.205  1.00 58.02           C  
ATOM    983  NZ  LYS A 136      18.586  23.344  90.225  1.00 52.92           N  
ATOM    984  N   HIS A 137      21.886  27.652  84.931  1.00 55.59           N  
ATOM    985  CA  HIS A 137      23.299  27.996  84.911  1.00 55.56           C  
ATOM    986  C   HIS A 137      23.747  29.443  84.723  1.00 56.76           C  
ATOM    987  O   HIS A 137      24.953  29.702  84.516  1.00 55.76           O  
ATOM    988  CB  HIS A 137      24.024  27.066  83.957  1.00 55.34           C  
ATOM    989  CG  HIS A 137      24.389  25.765  84.584  1.00 52.42           C  
ATOM    990  ND1 HIS A 137      23.670  24.608  84.366  1.00 48.49           N  
ATOM    991  CD2 HIS A 137      25.348  25.458  85.488  1.00 50.39           C  
ATOM    992  CE1 HIS A 137      24.197  23.634  85.081  1.00 48.04           C  
ATOM    993  NE2 HIS A 137      25.211  24.125  85.773  1.00 48.13           N  
ATOM    994  N   GLN A 138      22.804  30.386  84.843  1.00 58.80           N  
ATOM    995  CA  GLN A 138      23.077  31.828  84.562  1.00 60.95           C  
ATOM    996  C   GLN A 138      23.343  32.046  83.094  1.00 61.04           C  
ATOM    997  O   GLN A 138      24.233  32.860  82.776  1.00 62.32           O  
ATOM    998  CB  GLN A 138      24.356  32.377  85.301  1.00 61.41           C  
ATOM    999  CG  GLN A 138      24.146  33.401  86.417  1.00 63.31           C  
ATOM   1000  CD  GLN A 138      23.335  32.796  87.540  1.00 67.18           C  
ATOM   1001  OE1 GLN A 138      23.807  31.848  88.186  1.00 68.52           O  
ATOM   1002  NE2 GLN A 138      22.082  33.298  87.756  1.00 67.93           N  
ATOM   1003  N   MET A 139      22.670  31.326  82.198  1.00 60.62           N  
ATOM   1004  CA  MET A 139      23.230  31.270  80.844  1.00 60.97           C  
ATOM   1005  C   MET A 139      22.401  31.698  79.644  1.00 60.42           C  
ATOM   1006  O   MET A 139      22.953  31.976  78.559  1.00 60.80           O  
ATOM   1007  CB  MET A 139      23.935  29.944  80.594  1.00 61.65           C  
ATOM   1008  CG  MET A 139      25.384  29.998  81.055  1.00 62.65           C  
ATOM   1009  SD  MET A 139      26.232  28.399  80.939  1.00 62.16           S  
ATOM   1010  CE  MET A 139      27.859  28.944  81.522  1.00 63.55           C  
ATOM   1011  N   LYS A 140      21.091  31.762  79.812  1.00 59.50           N  
ATOM   1012  CA  LYS A 140      20.250  32.083  78.674  1.00 58.62           C  
ATOM   1013  C   LYS A 140      20.816  33.128  77.699  1.00 57.79           C  
ATOM   1014  O   LYS A 140      20.634  32.987  76.501  1.00 58.35           O  
ATOM   1015  CB  LYS A 140      18.860  32.466  79.117  1.00 58.55           C  
ATOM   1016  CG  LYS A 140      17.792  31.906  78.204  1.00 59.45           C  
ATOM   1017  CD  LYS A 140      17.278  30.599  78.751  1.00 60.05           C  
ATOM   1018  CE  LYS A 140      17.207  30.685  80.268  1.00 63.28           C  
ATOM   1019  NZ  LYS A 140      16.362  31.825  80.745  1.00 64.44           N  
ATOM   1020  N   HIS A 141      21.517  34.140  78.210  1.00 56.36           N  
ATOM   1021  CA  HIS A 141      22.040  35.261  77.416  1.00 54.87           C  
ATOM   1022  C   HIS A 141      23.412  35.066  76.675  1.00 55.29           C  
ATOM   1023  O   HIS A 141      24.073  36.045  76.232  1.00 54.57           O  
ATOM   1024  CB  HIS A 141      22.196  36.433  78.352  1.00 54.48           C  
ATOM   1025  CG  HIS A 141      23.342  36.279  79.299  1.00 49.64           C  
ATOM   1026  ND1 HIS A 141      23.283  35.462  80.407  1.00 46.57           N  
ATOM   1027  CD2 HIS A 141      24.578  36.834  79.302  1.00 48.97           C  
ATOM   1028  CE1 HIS A 141      24.432  35.532  81.066  1.00 50.32           C  
ATOM   1029  NE2 HIS A 141      25.238  36.359  80.418  1.00 49.99           N  
ATOM   1030  N   LYS A 142      23.906  33.839  76.561  1.00 54.83           N  
ATOM   1031  CA  LYS A 142      25.016  33.701  75.622  1.00 53.95           C  
ATOM   1032  C   LYS A 142      24.406  33.002  74.390  1.00 51.83           C  
ATOM   1033  O   LYS A 142      23.436  32.272  74.536  1.00 51.66           O  
ATOM   1034  CB  LYS A 142      26.216  32.990  76.267  1.00 54.83           C  
ATOM   1035  CG  LYS A 142      26.219  32.979  77.824  1.00 55.35           C  
ATOM   1036  CD  LYS A 142      27.029  34.140  78.400  1.00 58.61           C  
ATOM   1037  CE  LYS A 142      28.547  33.909  78.351  1.00 60.23           C  
ATOM   1038  NZ  LYS A 142      29.306  35.202  78.519  1.00 60.40           N  
ATOM   1039  N   LYS A 143      24.858  33.352  73.187  1.00 50.12           N  
ATOM   1040  CA  LYS A 143      24.574  32.555  71.956  1.00 48.32           C  
ATOM   1041  C   LYS A 143      25.880  31.778  71.977  1.00 46.33           C  
ATOM   1042  O   LYS A 143      27.028  32.392  71.919  1.00 44.69           O  
ATOM   1043  CB  LYS A 143      24.461  33.442  70.682  1.00 49.28           C  
ATOM   1044  CG  LYS A 143      23.597  32.933  69.431  1.00 49.93           C  
ATOM   1045  CD  LYS A 143      23.894  33.869  68.184  1.00 49.35           C  
ATOM   1046  CE  LYS A 143      22.905  33.701  66.960  1.00 52.26           C  
ATOM   1047  NZ  LYS A 143      21.670  34.605  66.801  1.00 47.53           N  
ATOM   1048  N   LEU A 144      25.737  30.457  72.163  1.00 42.33           N  
ATOM   1049  CA  LEU A 144      26.934  29.614  72.215  1.00 39.43           C  
ATOM   1050  C   LEU A 144      27.135  28.797  70.944  1.00 35.68           C  
ATOM   1051  O   LEU A 144      26.178  28.468  70.279  1.00 35.10           O  
ATOM   1052  CB  LEU A 144      26.915  28.780  73.484  1.00 40.82           C  
ATOM   1053  CG  LEU A 144      27.649  29.527  74.632  1.00 43.75           C  
ATOM   1054  CD1 LEU A 144      27.677  28.706  75.909  1.00 44.81           C  
ATOM   1055  CD2 LEU A 144      29.089  29.983  74.267  1.00 45.09           C  
ATOM   1056  N   PRO A 145      28.376  28.503  70.557  1.00 33.43           N  
ATOM   1057  CA  PRO A 145      28.419  27.506  69.432  1.00 32.06           C  
ATOM   1058  C   PRO A 145      28.011  26.092  69.954  1.00 31.28           C  
ATOM   1059  O   PRO A 145      28.440  25.689  71.028  1.00 30.04           O  
ATOM   1060  CB  PRO A 145      29.878  27.534  68.969  1.00 31.68           C  
ATOM   1061  CG  PRO A 145      30.595  28.527  69.841  1.00 32.67           C  
ATOM   1062  CD  PRO A 145      29.707  28.903  71.026  1.00 32.85           C  
ATOM   1063  N   LEU A 146      27.147  25.395  69.237  1.00 30.09           N  
ATOM   1064  CA  LEU A 146      26.668  24.104  69.659  1.00 29.82           C  
ATOM   1065  C   LEU A 146      27.000  22.902  68.710  1.00 30.53           C  
ATOM   1066  O   LEU A 146      26.558  22.830  67.511  1.00 29.47           O  
ATOM   1067  CB  LEU A 146      25.189  24.195  69.899  1.00 30.05           C  
ATOM   1068  CG  LEU A 146      24.264  22.980  70.171  1.00 32.16           C  
ATOM   1069  CD1 LEU A 146      22.925  23.551  70.681  1.00 32.06           C  
ATOM   1070  CD2 LEU A 146      23.961  22.178  68.945  1.00 32.10           C  
ATOM   1071  N   GLY A 147      27.819  21.977  69.253  1.00 30.22           N  
ATOM   1072  CA  GLY A 147      28.157  20.696  68.584  1.00 26.52           C  
ATOM   1073  C   GLY A 147      27.104  19.718  69.034  1.00 24.79           C  
ATOM   1074  O   GLY A 147      26.788  19.641  70.239  1.00 24.75           O  
ATOM   1075  N   PHE A 148      26.544  18.972  68.092  1.00 22.50           N  
ATOM   1076  CA  PHE A 148      25.428  18.074  68.412  1.00 19.69           C  
ATOM   1077  C   PHE A 148      25.833  16.547  68.131  1.00 20.47           C  
ATOM   1078  O   PHE A 148      26.122  16.201  66.938  1.00 18.17           O  
ATOM   1079  CB  PHE A 148      24.294  18.461  67.536  1.00 18.29           C  
ATOM   1080  CG  PHE A 148      23.101  17.620  67.737  1.00 18.47           C  
ATOM   1081  CD1 PHE A 148      22.145  17.554  66.801  1.00 17.80           C  
ATOM   1082  CD2 PHE A 148      22.918  16.962  68.910  1.00 23.30           C  
ATOM   1083  CE1 PHE A 148      21.015  16.797  66.997  1.00 25.39           C  
ATOM   1084  CE2 PHE A 148      21.787  16.231  69.149  1.00 27.21           C  
ATOM   1085  CZ  PHE A 148      20.835  16.129  68.180  1.00 26.58           C  
ATOM   1086  N   THR A 149      25.903  15.663  69.180  1.00 19.22           N  
ATOM   1087  CA  THR A 149      26.249  14.249  68.949  1.00 16.67           C  
ATOM   1088  C   THR A 149      24.947  13.649  68.791  1.00 17.11           C  
ATOM   1089  O   THR A 149      24.140  13.669  69.702  1.00 18.66           O  
ATOM   1090  CB  THR A 149      26.987  13.621  70.126  1.00 16.98           C  
ATOM   1091  OG1 THR A 149      28.251  14.268  70.270  1.00 18.59           O  
ATOM   1092  CG2 THR A 149      27.292  12.128  69.901  1.00 12.96           C  
ATOM   1093  N   PHE A 150      24.666  13.134  67.610  1.00 18.35           N  
ATOM   1094  CA  PHE A 150      23.346  12.614  67.289  1.00 17.49           C  
ATOM   1095  C   PHE A 150      23.752  11.252  66.774  1.00 19.41           C  
ATOM   1096  O   PHE A 150      24.334  11.191  65.711  1.00 20.99           O  
ATOM   1097  CB  PHE A 150      22.753  13.493  66.171  1.00 16.85           C  
ATOM   1098  CG  PHE A 150      21.420  13.040  65.647  1.00 17.12           C  
ATOM   1099  CD1 PHE A 150      21.306  12.430  64.422  1.00 19.23           C  
ATOM   1100  CD2 PHE A 150      20.285  13.156  66.408  1.00 18.69           C  
ATOM   1101  CE1 PHE A 150      20.055  11.946  63.948  1.00 13.90           C  
ATOM   1102  CE2 PHE A 150      19.048  12.649  65.942  1.00 20.61           C  
ATOM   1103  CZ  PHE A 150      18.942  12.070  64.709  1.00 14.89           C  
ATOM   1104  N   SER A 151      23.498  10.169  67.550  1.00 20.01           N  
ATOM   1105  CA  SER A 151      23.945   8.757  67.312  1.00 18.06           C  
ATOM   1106  C   SER A 151      23.000   7.979  66.462  1.00 17.63           C  
ATOM   1107  O   SER A 151      22.448   6.925  66.936  1.00 18.88           O  
ATOM   1108  CB  SER A 151      23.962   7.971  68.613  1.00 16.66           C  
ATOM   1109  OG  SER A 151      24.217   8.791  69.729  1.00 22.75           O  
ATOM   1110  N   PHE A 152      22.745   8.458  65.242  1.00 16.17           N  
ATOM   1111  CA  PHE A 152      21.813   7.704  64.321  1.00 13.89           C  
ATOM   1112  C   PHE A 152      22.291   7.753  62.882  1.00 14.41           C  
ATOM   1113  O   PHE A 152      23.013   8.655  62.454  1.00 13.69           O  
ATOM   1114  CB  PHE A 152      20.335   8.249  64.386  1.00 12.46           C  
ATOM   1115  CG  PHE A 152      19.717   8.161  65.763  1.00 10.52           C  
ATOM   1116  CD1 PHE A 152      19.841   9.200  66.654  1.00  6.01           C  
ATOM   1117  CD2 PHE A 152      19.080   6.955  66.193  1.00 12.67           C  
ATOM   1118  CE1 PHE A 152      19.303   9.089  67.967  1.00  7.66           C  
ATOM   1119  CE2 PHE A 152      18.540   6.852  67.468  1.00  7.24           C  
ATOM   1120  CZ  PHE A 152      18.679   7.931  68.375  1.00  6.09           C  
ATOM   1121  N   PRO A 153      21.854   6.810  62.076  1.00 15.26           N  
ATOM   1122  CA  PRO A 153      22.428   6.988  60.751  1.00 16.43           C  
ATOM   1123  C   PRO A 153      22.004   8.337  60.112  1.00 18.83           C  
ATOM   1124  O   PRO A 153      20.839   8.624  60.117  1.00 21.54           O  
ATOM   1125  CB  PRO A 153      21.854   5.854  59.961  1.00 15.22           C  
ATOM   1126  CG  PRO A 153      20.684   5.324  60.791  1.00 16.36           C  
ATOM   1127  CD  PRO A 153      20.898   5.707  62.208  1.00 13.41           C  
ATOM   1128  N   VAL A 154      22.940   9.119  59.545  1.00 19.52           N  
ATOM   1129  CA  VAL A 154      22.677  10.373  58.793  1.00 18.00           C  
ATOM   1130  C   VAL A 154      23.469  10.530  57.457  1.00 18.69           C  
ATOM   1131  O   VAL A 154      24.687  10.370  57.438  1.00 17.39           O  
ATOM   1132  CB  VAL A 154      23.151  11.545  59.640  1.00 16.94           C  
ATOM   1133  CG1 VAL A 154      23.005  12.786  58.883  1.00 17.23           C  
ATOM   1134  CG2 VAL A 154      22.364  11.581  60.922  1.00 13.50           C  
ATOM   1135  N   ARG A 155      22.801  10.907  56.364  1.00 19.95           N  
ATOM   1136  CA  ARG A 155      23.526  11.191  55.124  1.00 22.69           C  
ATOM   1137  C   ARG A 155      23.737  12.661  55.142  1.00 23.91           C  
ATOM   1138  O   ARG A 155      22.761  13.391  55.177  1.00 26.65           O  
ATOM   1139  CB  ARG A 155      22.740  10.780  53.913  1.00 22.94           C  
ATOM   1140  CG  ARG A 155      23.356  11.268  52.654  1.00 25.93           C  
ATOM   1141  CD  ARG A 155      22.847  10.481  51.445  1.00 26.47           C  
ATOM   1142  NE  ARG A 155      23.603   9.227  51.414  1.00 38.34           N  
ATOM   1143  CZ  ARG A 155      23.055   8.027  51.509  1.00 40.71           C  
ATOM   1144  NH1 ARG A 155      21.736   7.909  51.575  1.00 42.92           N  
ATOM   1145  NH2 ARG A 155      23.823   6.953  51.529  1.00 42.35           N  
ATOM   1146  N   HIS A 156      24.995  13.083  55.235  1.00 23.67           N  
ATOM   1147  CA  HIS A 156      25.378  14.439  55.344  1.00 24.69           C  
ATOM   1148  C   HIS A 156      25.549  15.054  53.985  1.00 26.84           C  
ATOM   1149  O   HIS A 156      25.919  14.338  53.038  1.00 26.96           O  
ATOM   1150  CB  HIS A 156      26.754  14.497  55.961  1.00 24.31           C  
ATOM   1151  CG  HIS A 156      26.736  14.225  57.417  1.00 26.16           C  
ATOM   1152  ND1 HIS A 156      26.950  15.211  58.353  1.00 26.35           N  
ATOM   1153  CD2 HIS A 156      26.474  13.086  58.109  1.00 26.16           C  
ATOM   1154  CE1 HIS A 156      26.862  14.680  59.568  1.00 27.71           C  
ATOM   1155  NE2 HIS A 156      26.570  13.396  59.447  1.00 26.22           N  
ATOM   1156  N   GLU A 157      25.350  16.390  53.917  1.00 27.77           N  
ATOM   1157  CA  GLU A 157      25.800  17.249  52.801  1.00 28.97           C  
ATOM   1158  C   GLU A 157      26.920  18.080  53.375  1.00 28.06           C  
ATOM   1159  O   GLU A 157      27.809  18.585  52.687  1.00 27.16           O  
ATOM   1160  CB  GLU A 157      24.670  18.145  52.409  1.00 28.31           C  
ATOM   1161  CG  GLU A 157      24.879  19.018  51.172  1.00 34.01           C  
ATOM   1162  CD  GLU A 157      23.956  20.309  51.206  1.00 34.34           C  
ATOM   1163  OE1 GLU A 157      22.869  20.317  50.572  1.00 39.81           O  
ATOM   1164  OE2 GLU A 157      24.315  21.275  51.931  1.00 41.06           O  
ATOM   1165  N   ASP A 158      26.912  18.198  54.680  1.00 26.92           N  
ATOM   1166  CA  ASP A 158      28.002  18.878  55.234  1.00 27.65           C  
ATOM   1167  C   ASP A 158      28.032  18.618  56.694  1.00 25.76           C  
ATOM   1168  O   ASP A 158      27.254  17.877  57.226  1.00 25.88           O  
ATOM   1169  CB  ASP A 158      27.886  20.378  54.974  1.00 29.32           C  
ATOM   1170  CG  ASP A 158      29.253  21.054  54.897  1.00 35.82           C  
ATOM   1171  OD1 ASP A 158      29.385  21.985  54.086  1.00 45.49           O  
ATOM   1172  OD2 ASP A 158      30.226  20.657  55.618  1.00 40.55           O  
ATOM   1173  N   ILE A 159      28.954  19.276  57.334  1.00 25.81           N  
ATOM   1174  CA  ILE A 159      29.341  18.960  58.674  1.00 27.63           C  
ATOM   1175  C   ILE A 159      28.242  19.401  59.578  1.00 28.43           C  
ATOM   1176  O   ILE A 159      28.251  19.102  60.760  1.00 28.89           O  
ATOM   1177  CB  ILE A 159      30.601  19.675  59.008  1.00 26.16           C  
ATOM   1178  CG1 ILE A 159      31.001  19.394  60.406  1.00 26.03           C  
ATOM   1179  CG2 ILE A 159      30.328  21.138  59.020  1.00 28.01           C  
ATOM   1180  CD1 ILE A 159      31.051  18.010  60.718  1.00 26.37           C  
ATOM   1181  N   ASP A 160      27.293  20.141  59.003  1.00 29.87           N  
ATOM   1182  CA  ASP A 160      26.285  20.822  59.773  1.00 29.99           C  
ATOM   1183  C   ASP A 160      24.952  20.631  59.158  1.00 28.89           C  
ATOM   1184  O   ASP A 160      24.053  21.397  59.446  1.00 29.53           O  
ATOM   1185  CB  ASP A 160      26.642  22.304  59.894  1.00 32.03           C  
ATOM   1186  CG  ASP A 160      26.557  23.079  58.538  1.00 38.28           C  
ATOM   1187  OD1 ASP A 160      26.930  22.549  57.463  1.00 46.46           O  
ATOM   1188  OD2 ASP A 160      26.105  24.260  58.577  1.00 45.14           O  
ATOM   1189  N   LYS A 161      24.795  19.560  58.366  1.00 27.52           N  
ATOM   1190  CA  LYS A 161      23.544  19.302  57.650  1.00 26.22           C  
ATOM   1191  C   LYS A 161      23.556  17.887  57.117  1.00 23.07           C  
ATOM   1192  O   LYS A 161      24.488  17.553  56.397  1.00 21.61           O  
ATOM   1193  CB  LYS A 161      23.365  20.353  56.476  1.00 26.64           C  
ATOM   1194  CG  LYS A 161      22.352  20.025  55.378  1.00 27.95           C  
ATOM   1195  CD  LYS A 161      22.287  21.100  54.206  1.00 29.00           C  
ATOM   1196  CE  LYS A 161      21.112  20.747  53.159  1.00 32.96           C  
ATOM   1197  NZ  LYS A 161      20.835  21.638  51.819  1.00 37.42           N  
ATOM   1198  N   GLY A 162      22.531  17.093  57.458  1.00 19.96           N  
ATOM   1199  CA  GLY A 162      22.293  15.850  56.808  1.00 21.05           C  
ATOM   1200  C   GLY A 162      20.968  15.279  57.251  1.00 22.65           C  
ATOM   1201  O   GLY A 162      20.477  15.685  58.244  1.00 22.15           O  
ATOM   1202  N   ILE A 163      20.392  14.351  56.498  1.00 24.74           N  
ATOM   1203  CA  ILE A 163      19.105  13.758  56.806  1.00 28.10           C  
ATOM   1204  C   ILE A 163      19.225  12.495  57.642  1.00 28.70           C  
ATOM   1205  O   ILE A 163      20.143  11.668  57.428  1.00 28.68           O  
ATOM   1206  CB  ILE A 163      18.292  13.336  55.505  1.00 28.51           C  
ATOM   1207  CG1 ILE A 163      19.110  12.505  54.534  1.00 30.90           C  
ATOM   1208  CG2 ILE A 163      17.706  14.538  54.677  1.00 29.96           C  
ATOM   1209  CD1 ILE A 163      18.232  11.988  53.183  1.00 32.08           C  
ATOM   1210  N   LEU A 164      18.260  12.284  58.542  1.00 29.37           N  
ATOM   1211  CA  LEU A 164      18.108  11.009  59.261  1.00 28.89           C  
ATOM   1212  C   LEU A 164      17.818   9.932  58.233  1.00 30.02           C  
ATOM   1213  O   LEU A 164      16.911  10.104  57.473  1.00 32.25           O  
ATOM   1214  CB  LEU A 164      16.965  11.112  60.262  1.00 27.49           C  
ATOM   1215  CG  LEU A 164      16.494   9.806  60.907  1.00 28.21           C  
ATOM   1216  CD1 LEU A 164      17.563   9.197  61.721  1.00 24.45           C  
ATOM   1217  CD2 LEU A 164      15.290  10.092  61.800  1.00 30.48           C  
ATOM   1218  N   LEU A 165      18.599   8.861  58.124  1.00 30.74           N  
ATOM   1219  CA  LEU A 165      18.245   7.836  57.169  1.00 32.06           C  
ATOM   1220  C   LEU A 165      17.114   7.039  57.761  1.00 32.77           C  
ATOM   1221  O   LEU A 165      16.140   6.839  57.087  1.00 34.87           O  
ATOM   1222  CB  LEU A 165      19.423   6.967  56.684  1.00 31.84           C  
ATOM   1223  CG  LEU A 165      20.323   7.839  55.791  1.00 32.80           C  
ATOM   1224  CD1 LEU A 165      21.695   7.268  55.460  1.00 31.75           C  
ATOM   1225  CD2 LEU A 165      19.601   8.298  54.505  1.00 33.33           C  
ATOM   1226  N   ASN A 166      17.232   6.588  59.006  1.00 32.81           N  
ATOM   1227  CA  ASN A 166      16.134   5.892  59.703  1.00 32.70           C  
ATOM   1228  C   ASN A 166      16.467   5.802  61.179  1.00 31.76           C  
ATOM   1229  O   ASN A 166      17.627   5.942  61.555  1.00 31.81           O  
ATOM   1230  CB  ASN A 166      15.885   4.505  59.112  1.00 34.39           C  
ATOM   1231  CG  ASN A 166      17.139   3.715  58.983  1.00 33.96           C  
ATOM   1232  OD1 ASN A 166      17.539   3.322  57.903  1.00 38.55           O  
ATOM   1233  ND2 ASN A 166      17.777   3.496  60.078  1.00 37.97           N  
ATOM   1234  N   TRP A 167      15.486   5.616  62.042  1.00 30.26           N  
ATOM   1235  CA  TRP A 167      15.832   5.578  63.471  1.00 28.02           C  
ATOM   1236  C   TRP A 167      16.331   4.184  63.777  1.00 26.22           C  
ATOM   1237  O   TRP A 167      15.932   3.291  63.080  1.00 26.17           O  
ATOM   1238  CB  TRP A 167      14.608   5.718  64.309  1.00 28.34           C  
ATOM   1239  CG  TRP A 167      14.017   7.013  64.409  1.00 28.21           C  
ATOM   1240  CD1 TRP A 167      12.783   7.328  64.032  1.00 26.96           C  
ATOM   1241  CD2 TRP A 167      14.596   8.179  65.004  1.00 26.75           C  
ATOM   1242  NE1 TRP A 167      12.530   8.622  64.348  1.00 30.35           N  
ATOM   1243  CE2 TRP A 167      13.640   9.185  64.923  1.00 25.94           C  
ATOM   1244  CE3 TRP A 167      15.838   8.465  65.584  1.00 29.39           C  
ATOM   1245  CZ2 TRP A 167      13.856  10.488  65.388  1.00 23.29           C  
ATOM   1246  CZ3 TRP A 167      16.068   9.767  66.089  1.00 30.61           C  
ATOM   1247  CH2 TRP A 167      15.050  10.775  65.963  1.00 28.21           C  
ATOM   1248  N   THR A 168      17.157   4.002  64.828  1.00 24.10           N  
ATOM   1249  CA  THR A 168      17.551   2.700  65.290  1.00 21.92           C  
ATOM   1250  C   THR A 168      17.385   2.656  66.827  1.00 23.68           C  
ATOM   1251  O   THR A 168      17.099   3.673  67.489  1.00 21.05           O  
ATOM   1252  CB  THR A 168      19.065   2.440  64.894  1.00 23.15           C  
ATOM   1253  OG1 THR A 168      19.940   3.423  65.487  1.00 21.21           O  
ATOM   1254  CG2 THR A 168      19.320   2.444  63.370  1.00 18.54           C  
ATOM   1255  N   LYS A 169      17.598   1.478  67.430  1.00 24.86           N  
ATOM   1256  CA  LYS A 169      17.628   1.361  68.918  1.00 25.57           C  
ATOM   1257  C   LYS A 169      16.293   1.650  69.594  1.00 27.26           C  
ATOM   1258  O   LYS A 169      16.254   2.142  70.754  1.00 26.82           O  
ATOM   1259  CB  LYS A 169      18.731   2.216  69.554  1.00 24.45           C  
ATOM   1260  CG  LYS A 169      20.095   2.052  68.867  1.00 23.69           C  
ATOM   1261  CD  LYS A 169      21.124   2.936  69.483  1.00 23.64           C  
ATOM   1262  CE  LYS A 169      21.383   4.220  68.661  1.00 21.73           C  
ATOM   1263  NZ  LYS A 169      22.398   4.915  69.398  1.00 16.68           N  
ATOM   1264  N   GLY A 170      15.216   1.305  68.882  1.00 28.36           N  
ATOM   1265  CA  GLY A 170      13.833   1.533  69.357  1.00 31.72           C  
ATOM   1266  C   GLY A 170      13.166   2.920  69.288  1.00 33.43           C  
ATOM   1267  O   GLY A 170      11.962   3.053  69.644  1.00 34.23           O  
ATOM   1268  N   PHE A 171      13.940   3.941  68.913  1.00 34.97           N  
ATOM   1269  CA  PHE A 171      13.454   5.304  68.702  1.00 37.06           C  
ATOM   1270  C   PHE A 171      12.438   5.325  67.598  1.00 38.63           C  
ATOM   1271  O   PHE A 171      12.586   4.564  66.606  1.00 38.84           O  
ATOM   1272  CB  PHE A 171      14.619   6.182  68.278  1.00 37.70           C  
ATOM   1273  CG  PHE A 171      15.240   6.946  69.414  1.00 37.32           C  
ATOM   1274  CD1 PHE A 171      15.802   6.264  70.499  1.00 38.16           C  
ATOM   1275  CD2 PHE A 171      15.231   8.338  69.412  1.00 33.18           C  
ATOM   1276  CE1 PHE A 171      16.366   6.988  71.570  1.00 40.13           C  
ATOM   1277  CE2 PHE A 171      15.778   9.047  70.472  1.00 35.25           C  
ATOM   1278  CZ  PHE A 171      16.357   8.381  71.549  1.00 36.18           C  
ATOM   1279  N   LYS A 172      11.383   6.138  67.748  1.00 40.83           N  
ATOM   1280  CA  LYS A 172      10.391   6.150  66.659  1.00 43.74           C  
ATOM   1281  C   LYS A 172       9.633   7.425  66.256  1.00 42.46           C  
ATOM   1282  O   LYS A 172       8.783   7.344  65.348  1.00 43.09           O  
ATOM   1283  CB  LYS A 172       9.442   4.924  66.713  1.00 44.74           C  
ATOM   1284  CG  LYS A 172       9.372   4.198  65.321  1.00 46.79           C  
ATOM   1285  CD  LYS A 172       8.589   2.824  65.396  1.00 47.80           C  
ATOM   1286  CE  LYS A 172       8.276   2.228  63.949  1.00 50.07           C  
ATOM   1287  NZ  LYS A 172       7.962   0.721  63.939  1.00 50.85           N  
ATOM   1288  N   ALA A 173       9.963   8.572  66.866  1.00 41.17           N  
ATOM   1289  CA  ALA A 173       9.313   9.855  66.548  1.00 39.34           C  
ATOM   1290  C   ALA A 173       9.061   9.989  65.093  1.00 39.48           C  
ATOM   1291  O   ALA A 173       9.918   9.723  64.264  1.00 39.38           O  
ATOM   1292  CB  ALA A 173      10.139  11.007  67.017  1.00 38.86           C  
ATOM   1293  N   SER A 174       7.858  10.419  64.769  1.00 41.06           N  
ATOM   1294  CA  SER A 174       7.339  10.311  63.390  1.00 41.90           C  
ATOM   1295  C   SER A 174       7.766  11.521  62.600  1.00 41.42           C  
ATOM   1296  O   SER A 174       8.081  12.569  63.185  1.00 40.85           O  
ATOM   1297  CB  SER A 174       5.823  10.253  63.408  1.00 42.30           C  
ATOM   1298  OG  SER A 174       5.334  11.561  63.706  1.00 44.04           O  
ATOM   1299  N   GLY A 175       7.783  11.375  61.278  1.00 40.93           N  
ATOM   1300  CA  GLY A 175       8.244  12.461  60.423  1.00 39.92           C  
ATOM   1301  C   GLY A 175       9.629  13.001  60.739  1.00 40.04           C  
ATOM   1302  O   GLY A 175       9.860  14.205  60.586  1.00 38.63           O  
ATOM   1303  N   ALA A 176      10.584  12.155  61.165  1.00 39.48           N  
ATOM   1304  CA  ALA A 176      11.979  12.693  61.166  1.00 39.10           C  
ATOM   1305  C   ALA A 176      12.839  12.076  60.071  1.00 38.76           C  
ATOM   1306  O   ALA A 176      13.670  12.743  59.422  1.00 37.80           O  
ATOM   1307  CB  ALA A 176      12.623  12.617  62.499  1.00 38.63           C  
ATOM   1308  N   GLU A 177      12.559  10.809  59.824  1.00 38.99           N  
ATOM   1309  CA  GLU A 177      13.259  10.052  58.805  1.00 40.52           C  
ATOM   1310  C   GLU A 177      13.137  10.880  57.560  1.00 38.72           C  
ATOM   1311  O   GLU A 177      12.069  11.268  57.182  1.00 39.20           O  
ATOM   1312  CB  GLU A 177      12.682   8.599  58.661  1.00 39.55           C  
ATOM   1313  CG  GLU A 177      12.796   7.755  59.969  1.00 41.64           C  
ATOM   1314  CD  GLU A 177      12.213   6.316  59.910  1.00 44.78           C  
ATOM   1315  OE1 GLU A 177      12.931   5.346  60.379  1.00 48.14           O  
ATOM   1316  OE2 GLU A 177      11.043   6.148  59.415  1.00 49.14           O  
ATOM   1317  N   GLY A 178      14.259  11.247  56.987  1.00 38.58           N  
ATOM   1318  CA  GLY A 178      14.276  11.822  55.647  1.00 36.05           C  
ATOM   1319  C   GLY A 178      14.423  13.314  55.693  1.00 34.97           C  
ATOM   1320  O   GLY A 178      14.444  13.912  54.650  1.00 35.34           O  
ATOM   1321  N   ASN A 179      14.519  13.922  56.880  1.00 34.69           N  
ATOM   1322  CA  ASN A 179      14.629  15.399  57.000  1.00 35.25           C  
ATOM   1323  C   ASN A 179      15.909  15.812  57.613  1.00 35.11           C  
ATOM   1324  O   ASN A 179      16.608  14.978  58.227  1.00 36.05           O  
ATOM   1325  CB  ASN A 179      13.545  15.993  57.919  1.00 35.64           C  
ATOM   1326  CG  ASN A 179      12.174  15.942  57.308  1.00 39.50           C  
ATOM   1327  OD1 ASN A 179      11.986  16.370  56.157  1.00 44.10           O  
ATOM   1328  ND2 ASN A 179      11.230  15.316  58.013  1.00 38.54           N  
ATOM   1329  N   ASN A 180      16.151  17.121  57.580  1.00 33.57           N  
ATOM   1330  CA  ASN A 180      17.434  17.640  57.940  1.00 32.33           C  
ATOM   1331  C   ASN A 180      17.517  17.761  59.457  1.00 32.53           C  
ATOM   1332  O   ASN A 180      17.194  18.814  60.048  1.00 33.72           O  
ATOM   1333  CB  ASN A 180      17.729  18.987  57.271  1.00 30.74           C  
ATOM   1334  CG  ASN A 180      19.058  19.594  57.750  1.00 31.53           C  
ATOM   1335  OD1 ASN A 180      19.512  20.659  57.275  1.00 35.81           O  
ATOM   1336  ND2 ASN A 180      19.706  18.907  58.710  1.00 28.88           N  
ATOM   1337  N   VAL A 181      18.003  16.715  60.091  1.00 31.54           N  
ATOM   1338  CA  VAL A 181      18.055  16.689  61.531  1.00 31.07           C  
ATOM   1339  C   VAL A 181      18.444  18.046  62.165  1.00 32.36           C  
ATOM   1340  O   VAL A 181      17.759  18.487  63.095  1.00 31.13           O  
ATOM   1341  CB  VAL A 181      18.959  15.557  61.963  1.00 30.49           C  
ATOM   1342  CG1 VAL A 181      19.216  15.560  63.460  1.00 29.39           C  
ATOM   1343  CG2 VAL A 181      18.320  14.274  61.524  1.00 30.14           C  
ATOM   1344  N   VAL A 182      19.545  18.683  61.697  1.00 32.72           N  
ATOM   1345  CA  VAL A 182      19.949  19.949  62.237  1.00 33.70           C  
ATOM   1346  C   VAL A 182      18.872  21.048  62.032  1.00 35.03           C  
ATOM   1347  O   VAL A 182      18.646  21.838  62.909  1.00 35.78           O  
ATOM   1348  CB  VAL A 182      21.173  20.489  61.561  1.00 34.26           C  
ATOM   1349  CG1 VAL A 182      21.120  22.028  61.634  1.00 32.88           C  
ATOM   1350  CG2 VAL A 182      22.471  19.925  62.174  1.00 34.16           C  
ATOM   1351  N   GLY A 183      18.223  21.098  60.882  1.00 35.29           N  
ATOM   1352  CA  GLY A 183      17.063  21.946  60.713  1.00 36.50           C  
ATOM   1353  C   GLY A 183      15.969  21.662  61.708  1.00 37.81           C  
ATOM   1354  O   GLY A 183      15.337  22.581  62.208  1.00 38.64           O  
ATOM   1355  N   LEU A 184      15.737  20.408  62.057  1.00 37.85           N  
ATOM   1356  CA  LEU A 184      14.819  20.174  63.144  1.00 37.49           C  
ATOM   1357  C   LEU A 184      15.228  20.930  64.411  1.00 38.30           C  
ATOM   1358  O   LEU A 184      14.425  21.692  64.978  1.00 39.19           O  
ATOM   1359  CB  LEU A 184      14.664  18.718  63.396  1.00 35.69           C  
ATOM   1360  CG  LEU A 184      14.110  18.141  62.114  1.00 37.15           C  
ATOM   1361  CD1 LEU A 184      13.723  16.606  62.231  1.00 40.14           C  
ATOM   1362  CD2 LEU A 184      12.897  18.936  61.661  1.00 39.68           C  
ATOM   1363  N   LEU A 185      16.481  20.778  64.809  1.00 38.94           N  
ATOM   1364  CA  LEU A 185      16.966  21.396  66.031  1.00 39.68           C  
ATOM   1365  C   LEU A 185      16.753  22.914  66.039  1.00 40.57           C  
ATOM   1366  O   LEU A 185      16.097  23.430  66.939  1.00 41.07           O  
ATOM   1367  CB  LEU A 185      18.439  21.074  66.253  1.00 38.94           C  
ATOM   1368  CG  LEU A 185      19.109  21.555  67.559  1.00 37.41           C  
ATOM   1369  CD1 LEU A 185      18.276  21.168  68.717  1.00 34.58           C  
ATOM   1370  CD2 LEU A 185      20.531  21.011  67.776  1.00 39.62           C  
ATOM   1371  N   ARG A 186      17.369  23.597  65.078  1.00 41.14           N  
ATOM   1372  CA  ARG A 186      17.048  24.985  64.655  1.00 41.92           C  
ATOM   1373  C   ARG A 186      15.570  25.488  64.693  1.00 43.42           C  
ATOM   1374  O   ARG A 186      15.300  26.596  65.183  1.00 44.86           O  
ATOM   1375  CB  ARG A 186      17.656  25.245  63.285  1.00 39.49           C  
ATOM   1376  CG  ARG A 186      19.063  25.477  63.433  1.00 36.58           C  
ATOM   1377  CD  ARG A 186      19.715  25.977  62.194  1.00 34.56           C  
ATOM   1378  NE  ARG A 186      21.193  26.088  62.339  1.00 34.41           N  
ATOM   1379  CZ  ARG A 186      22.046  25.694  61.376  1.00 35.32           C  
ATOM   1380  NH1 ARG A 186      21.529  25.175  60.255  1.00 27.45           N  
ATOM   1381  NH2 ARG A 186      23.407  25.808  61.507  1.00 34.00           N  
ATOM   1382  N   ASP A 187      14.627  24.695  64.204  1.00 44.52           N  
ATOM   1383  CA  ASP A 187      13.215  25.113  64.161  1.00 45.78           C  
ATOM   1384  C   ASP A 187      12.566  24.785  65.498  1.00 47.17           C  
ATOM   1385  O   ASP A 187      11.335  24.543  65.627  1.00 47.70           O  
ATOM   1386  CB  ASP A 187      12.424  24.383  63.064  1.00 44.97           C  
ATOM   1387  CG  ASP A 187      12.927  24.668  61.673  1.00 47.57           C  
ATOM   1388  OD1 ASP A 187      13.688  25.663  61.468  1.00 48.10           O  
ATOM   1389  OD2 ASP A 187      12.563  23.865  60.771  1.00 49.95           O  
ATOM   1390  N   ALA A 188      13.370  24.719  66.520  1.00 47.61           N  
ATOM   1391  CA  ALA A 188      12.754  24.395  67.753  1.00 48.62           C  
ATOM   1392  C   ALA A 188      13.344  25.431  68.668  1.00 49.50           C  
ATOM   1393  O   ALA A 188      12.618  26.138  69.340  1.00 48.86           O  
ATOM   1394  CB  ALA A 188      13.068  22.968  68.135  1.00 48.51           C  
ATOM   1395  N   ILE A 189      14.658  25.589  68.585  1.00 50.90           N  
ATOM   1396  CA  ILE A 189      15.327  26.715  69.179  1.00 52.92           C  
ATOM   1397  C   ILE A 189      14.734  28.078  68.759  1.00 56.12           C  
ATOM   1398  O   ILE A 189      14.453  28.927  69.628  1.00 57.07           O  
ATOM   1399  CB  ILE A 189      16.796  26.689  68.867  1.00 52.78           C  
ATOM   1400  CG1 ILE A 189      17.439  25.399  69.469  1.00 53.21           C  
ATOM   1401  CG2 ILE A 189      17.445  27.961  69.375  1.00 50.07           C  
ATOM   1402  CD1 ILE A 189      18.945  25.154  69.050  1.00 51.13           C  
ATOM   1403  N   LYS A 190      14.551  28.299  67.451  1.00 58.59           N  
ATOM   1404  CA  LYS A 190      13.875  29.512  66.975  1.00 60.51           C  
ATOM   1405  C   LYS A 190      12.370  29.516  67.329  1.00 61.51           C  
ATOM   1406  O   LYS A 190      11.811  30.597  67.588  1.00 61.24           O  
ATOM   1407  CB  LYS A 190      14.091  29.718  65.467  1.00 61.13           C  
ATOM   1408  CG  LYS A 190      15.261  30.695  65.055  1.00 64.79           C  
ATOM   1409  CD  LYS A 190      16.594  30.666  65.955  1.00 67.60           C  
ATOM   1410  CE  LYS A 190      17.312  29.276  66.088  1.00 67.98           C  
ATOM   1411  NZ  LYS A 190      17.022  28.256  65.011  1.00 64.99           N  
ATOM   1412  N   ARG A 191      11.740  28.318  67.364  1.00 62.17           N  
ATOM   1413  CA  ARG A 191      10.302  28.144  67.644  1.00 62.26           C  
ATOM   1414  C   ARG A 191       9.968  28.299  69.109  1.00 62.76           C  
ATOM   1415  O   ARG A 191       8.938  27.803  69.556  1.00 62.76           O  
ATOM   1416  CB  ARG A 191       9.851  26.736  67.298  1.00 62.53           C  
ATOM   1417  CG  ARG A 191       8.950  26.574  66.120  1.00 63.44           C  
ATOM   1418  CD  ARG A 191       7.846  25.529  66.415  1.00 64.07           C  
ATOM   1419  NE  ARG A 191       8.289  24.225  66.946  1.00 65.96           N  
ATOM   1420  CZ  ARG A 191       8.926  23.246  66.262  1.00 64.61           C  
ATOM   1421  NH1 ARG A 191       9.269  23.366  64.981  1.00 58.43           N  
ATOM   1422  NH2 ARG A 191       9.242  22.112  66.887  1.00 64.47           N  
ATOM   1423  N   ARG A 192      10.826  28.951  69.876  1.00 63.30           N  
ATOM   1424  CA  ARG A 192      10.574  29.100  71.297  1.00 64.31           C  
ATOM   1425  C   ARG A 192      11.344  30.304  71.855  1.00 64.78           C  
ATOM   1426  O   ARG A 192      11.576  30.411  73.073  1.00 64.72           O  
ATOM   1427  CB  ARG A 192      10.973  27.820  72.021  1.00 64.13           C  
ATOM   1428  CG  ARG A 192       9.848  26.837  72.392  1.00 64.74           C  
ATOM   1429  CD  ARG A 192      10.428  25.740  73.367  1.00 65.76           C  
ATOM   1430  NE  ARG A 192      10.851  26.269  74.690  1.00 67.51           N  
ATOM   1431  CZ  ARG A 192      11.912  27.069  74.919  1.00 67.43           C  
ATOM   1432  NH1 ARG A 192      12.720  27.476  73.925  1.00 67.34           N  
ATOM   1433  NH2 ARG A 192      12.157  27.493  76.157  1.00 66.87           N  
ATOM   1434  N   GLY A 193      11.754  31.198  70.952  1.00 65.02           N  
ATOM   1435  CA  GLY A 193      12.312  32.510  71.314  1.00 65.52           C  
ATOM   1436  C   GLY A 193      13.312  32.606  72.458  1.00 65.47           C  
ATOM   1437  O   GLY A 193      14.218  33.442  72.412  1.00 65.23           O  
ATOM   1438  N   ASP A 194      13.167  31.743  73.465  1.00 65.66           N  
ATOM   1439  CA  ASP A 194      13.904  31.866  74.739  1.00 65.91           C  
ATOM   1440  C   ASP A 194      15.394  32.094  74.587  1.00 65.01           C  
ATOM   1441  O   ASP A 194      15.996  32.815  75.391  1.00 64.94           O  
ATOM   1442  CB  ASP A 194      13.660  30.647  75.638  1.00 66.54           C  
ATOM   1443  CG  ASP A 194      13.737  30.983  77.146  1.00 69.48           C  
ATOM   1444  OD1 ASP A 194      14.441  31.953  77.542  1.00 70.29           O  
ATOM   1445  OD2 ASP A 194      13.088  30.248  77.947  1.00 72.90           O  
ATOM   1446  N   PHE A 195      15.997  31.493  73.559  1.00 64.46           N  
ATOM   1447  CA  PHE A 195      17.460  31.549  73.428  1.00 63.33           C  
ATOM   1448  C   PHE A 195      18.001  31.455  72.004  1.00 62.48           C  
ATOM   1449  O   PHE A 195      17.290  31.011  71.091  1.00 62.11           O  
ATOM   1450  CB  PHE A 195      18.123  30.490  74.326  1.00 63.66           C  
ATOM   1451  CG  PHE A 195      17.732  29.065  74.000  1.00 64.43           C  
ATOM   1452  CD1 PHE A 195      18.396  28.351  73.008  1.00 63.19           C  
ATOM   1453  CD2 PHE A 195      16.715  28.423  74.721  1.00 66.74           C  
ATOM   1454  CE1 PHE A 195      18.042  27.042  72.713  1.00 63.90           C  
ATOM   1455  CE2 PHE A 195      16.357  27.081  74.441  1.00 66.80           C  
ATOM   1456  CZ  PHE A 195      17.025  26.398  73.427  1.00 65.54           C  
ATOM   1457  N   GLU A 196      19.258  31.889  71.866  1.00 60.88           N  
ATOM   1458  CA  GLU A 196      20.050  31.851  70.659  1.00 59.98           C  
ATOM   1459  C   GLU A 196      21.230  30.839  70.754  1.00 58.64           C  
ATOM   1460  O   GLU A 196      22.032  30.906  71.715  1.00 58.03           O  
ATOM   1461  CB  GLU A 196      20.616  33.243  70.417  1.00 60.90           C  
ATOM   1462  CG  GLU A 196      19.920  34.083  69.346  1.00 65.06           C  
ATOM   1463  CD  GLU A 196      18.401  34.064  69.449  1.00 70.25           C  
ATOM   1464  OE1 GLU A 196      17.793  32.956  69.365  1.00 71.56           O  
ATOM   1465  OE2 GLU A 196      17.816  35.168  69.592  1.00 70.80           O  
ATOM   1466  N   MET A 197      21.328  29.946  69.739  1.00 55.81           N  
ATOM   1467  CA  MET A 197      22.348  28.892  69.617  1.00 52.67           C  
ATOM   1468  C   MET A 197      22.818  28.717  68.153  1.00 51.05           C  
ATOM   1469  O   MET A 197      21.991  28.383  67.267  1.00 49.91           O  
ATOM   1470  CB  MET A 197      21.808  27.504  70.121  1.00 53.79           C  
ATOM   1471  CG  MET A 197      21.868  27.120  71.679  1.00 51.46           C  
ATOM   1472  SD  MET A 197      23.399  27.635  72.534  1.00 51.56           S  
ATOM   1473  CE  MET A 197      24.390  27.607  71.048  1.00 52.52           C  
ATOM   1474  N   ASP A 198      24.136  28.892  67.924  1.00 47.90           N  
ATOM   1475  CA  ASP A 198      24.790  28.631  66.631  1.00 44.89           C  
ATOM   1476  C   ASP A 198      25.162  27.150  66.465  1.00 41.90           C  
ATOM   1477  O   ASP A 198      26.237  26.737  66.901  1.00 42.44           O  
ATOM   1478  CB  ASP A 198      26.087  29.446  66.509  1.00 45.78           C  
ATOM   1479  CG  ASP A 198      25.849  30.926  66.340  1.00 49.56           C  
ATOM   1480  OD1 ASP A 198      26.573  31.685  67.036  1.00 53.73           O  
ATOM   1481  OD2 ASP A 198      24.944  31.341  65.548  1.00 51.38           O  
ATOM   1482  N   VAL A 199      24.281  26.373  65.847  1.00 38.05           N  
ATOM   1483  CA  VAL A 199      24.494  24.965  65.574  1.00 34.56           C  
ATOM   1484  C   VAL A 199      25.526  24.859  64.476  1.00 33.61           C  
ATOM   1485  O   VAL A 199      25.193  24.970  63.307  1.00 33.09           O  
ATOM   1486  CB  VAL A 199      23.201  24.296  65.107  1.00 34.62           C  
ATOM   1487  CG1 VAL A 199      23.423  22.813  64.847  1.00 32.72           C  
ATOM   1488  CG2 VAL A 199      22.113  24.502  66.135  1.00 31.72           C  
ATOM   1489  N   VAL A 200      26.781  24.675  64.876  1.00 32.12           N  
ATOM   1490  CA  VAL A 200      27.938  24.669  64.010  1.00 30.86           C  
ATOM   1491  C   VAL A 200      28.404  23.248  63.408  1.00 31.37           C  
ATOM   1492  O   VAL A 200      29.289  23.188  62.508  1.00 30.04           O  
ATOM   1493  CB  VAL A 200      29.032  25.284  64.875  1.00 32.20           C  
ATOM   1494  CG1 VAL A 200      30.195  24.358  65.065  1.00 33.03           C  
ATOM   1495  CG2 VAL A 200      29.459  26.696  64.395  1.00 31.78           C  
ATOM   1496  N   ALA A 201      27.837  22.123  63.917  1.00 29.54           N  
ATOM   1497  CA  ALA A 201      28.435  20.770  63.717  1.00 28.28           C  
ATOM   1498  C   ALA A 201      27.542  19.659  64.241  1.00 26.47           C  
ATOM   1499  O   ALA A 201      27.088  19.715  65.370  1.00 27.69           O  
ATOM   1500  CB  ALA A 201      29.814  20.685  64.363  1.00 26.08           C  
ATOM   1501  N   MET A 202      27.257  18.657  63.429  1.00 23.36           N  
ATOM   1502  CA  MET A 202      26.599  17.447  63.966  1.00 22.72           C  
ATOM   1503  C   MET A 202      27.464  16.214  63.709  1.00 21.32           C  
ATOM   1504  O   MET A 202      27.984  16.059  62.605  1.00 20.86           O  
ATOM   1505  CB  MET A 202      25.151  17.280  63.510  1.00 21.12           C  
ATOM   1506  CG  MET A 202      24.722  15.923  63.116  1.00 22.94           C  
ATOM   1507  SD  MET A 202      22.931  15.723  62.752  1.00 27.90           S  
ATOM   1508  CE  MET A 202      22.960  15.972  60.981  1.00 29.19           C  
ATOM   1509  N   VAL A 203      27.623  15.359  64.741  1.00 19.31           N  
ATOM   1510  CA  VAL A 203      28.412  14.169  64.608  1.00 17.81           C  
ATOM   1511  C   VAL A 203      27.728  12.899  65.186  1.00 18.39           C  
ATOM   1512  O   VAL A 203      26.926  12.968  66.164  1.00 19.54           O  
ATOM   1513  CB  VAL A 203      29.769  14.346  65.241  1.00 17.98           C  
ATOM   1514  CG1 VAL A 203      30.648  15.479  64.640  1.00 11.52           C  
ATOM   1515  CG2 VAL A 203      29.587  14.528  66.702  1.00 19.74           C  
ATOM   1516  N   ASN A 204      28.017  11.737  64.573  1.00 16.76           N  
ATOM   1517  CA  ASN A 204      27.780  10.407  65.214  1.00 13.77           C  
ATOM   1518  C   ASN A 204      28.629  10.190  66.556  1.00 12.76           C  
ATOM   1519  O   ASN A 204      29.713  10.819  66.712  1.00 10.60           O  
ATOM   1520  CB  ASN A 204      27.940   9.294  64.168  1.00 12.88           C  
ATOM   1521  CG  ASN A 204      27.521   7.955  64.681  1.00 16.72           C  
ATOM   1522  OD1 ASN A 204      28.381   7.157  65.212  1.00 20.91           O  
ATOM   1523  ND2 ASN A 204      26.241   7.620  64.487  1.00  9.30           N  
ATOM   1524  N   ASP A 205      28.138   9.330  67.496  1.00 10.46           N  
ATOM   1525  CA  ASP A 205      28.887   8.981  68.694  1.00 10.66           C  
ATOM   1526  C   ASP A 205      30.247   8.373  68.442  1.00 11.01           C  
ATOM   1527  O   ASP A 205      31.283   8.672  69.156  1.00 13.03           O  
ATOM   1528  CB  ASP A 205      28.061   8.242  69.774  1.00 10.78           C  
ATOM   1529  CG  ASP A 205      27.236   7.065  69.249  1.00 16.17           C  
ATOM   1530  OD1 ASP A 205      26.656   6.308  70.122  1.00 15.71           O  
ATOM   1531  OD2 ASP A 205      27.225   6.813  68.000  1.00 17.56           O  
ATOM   1532  N   THR A 206      30.332   7.625  67.358  1.00 10.51           N  
ATOM   1533  CA  THR A 206      31.572   7.004  67.055  1.00 11.22           C  
ATOM   1534  C   THR A 206      32.581   8.071  66.755  1.00 11.82           C  
ATOM   1535  O   THR A 206      33.734   8.022  67.227  1.00 11.54           O  
ATOM   1536  CB  THR A 206      31.479   6.032  65.893  1.00 11.59           C  
ATOM   1537  OG1 THR A 206      31.127   6.752  64.710  1.00  8.83           O  
ATOM   1538  CG2 THR A 206      30.420   4.867  66.205  1.00  7.37           C  
ATOM   1539  N   VAL A 207      32.170   9.047  65.948  1.00 12.75           N  
ATOM   1540  CA  VAL A 207      33.149  10.079  65.483  1.00 11.31           C  
ATOM   1541  C   VAL A 207      33.563  10.926  66.716  1.00 10.55           C  
ATOM   1542  O   VAL A 207      34.765  11.120  67.028  1.00  8.55           O  
ATOM   1543  CB  VAL A 207      32.406  10.836  64.440  1.00 13.79           C  
ATOM   1544  CG1 VAL A 207      33.079  12.203  64.062  1.00 14.01           C  
ATOM   1545  CG2 VAL A 207      32.122   9.883  63.243  1.00  9.00           C  
ATOM   1546  N   ALA A 208      32.569  11.291  67.525  1.00 11.01           N  
ATOM   1547  CA  ALA A 208      32.846  12.116  68.726  1.00 13.26           C  
ATOM   1548  C   ALA A 208      33.862  11.400  69.554  1.00 13.69           C  
ATOM   1549  O   ALA A 208      34.919  11.942  69.825  1.00 16.90           O  
ATOM   1550  CB  ALA A 208      31.590  12.450  69.479  1.00 12.73           C  
ATOM   1551  N   THR A 209      33.637  10.130  69.845  1.00 16.20           N  
ATOM   1552  CA  THR A 209      34.635   9.308  70.621  1.00 17.16           C  
ATOM   1553  C   THR A 209      36.023   9.261  70.030  1.00 15.36           C  
ATOM   1554  O   THR A 209      37.043   9.489  70.743  1.00 14.93           O  
ATOM   1555  CB  THR A 209      34.017   7.921  70.919  1.00 19.53           C  
ATOM   1556  OG1 THR A 209      33.010   8.156  71.935  1.00 25.03           O  
ATOM   1557  CG2 THR A 209      35.072   6.858  71.356  1.00 15.37           C  
ATOM   1558  N   MET A 210      36.069   9.027  68.727  1.00 15.15           N  
ATOM   1559  CA  MET A 210      37.345   8.980  68.075  1.00 17.14           C  
ATOM   1560  C   MET A 210      38.065  10.303  68.350  1.00 17.06           C  
ATOM   1561  O   MET A 210      39.191  10.313  68.789  1.00 16.20           O  
ATOM   1562  CB  MET A 210      37.229   8.657  66.562  1.00 17.29           C  
ATOM   1563  CG  MET A 210      38.570   8.572  65.803  1.00 16.83           C  
ATOM   1564  SD  MET A 210      38.358   8.491  63.988  1.00 18.50           S  
ATOM   1565  CE  MET A 210      37.980  10.258  63.741  1.00 21.26           C  
ATOM   1566  N   ILE A 211      37.355  11.409  68.136  1.00 18.90           N  
ATOM   1567  CA  ILE A 211      37.977  12.732  68.007  1.00 17.87           C  
ATOM   1568  C   ILE A 211      38.513  13.145  69.377  1.00 17.56           C  
ATOM   1569  O   ILE A 211      39.637  13.672  69.459  1.00 17.89           O  
ATOM   1570  CB  ILE A 211      36.958  13.763  67.434  1.00 18.99           C  
ATOM   1571  CG1 ILE A 211      36.713  13.504  65.922  1.00 17.04           C  
ATOM   1572  CG2 ILE A 211      37.423  15.204  67.746  1.00 15.63           C  
ATOM   1573  CD1 ILE A 211      37.953  13.738  65.012  1.00 14.46           C  
ATOM   1574  N   SER A 212      37.781  12.826  70.432  1.00 15.64           N  
ATOM   1575  CA  SER A 212      38.216  13.138  71.777  1.00 18.20           C  
ATOM   1576  C   SER A 212      39.448  12.375  72.206  1.00 20.50           C  
ATOM   1577  O   SER A 212      40.084  12.747  73.199  1.00 22.98           O  
ATOM   1578  CB  SER A 212      37.115  12.815  72.771  1.00 19.19           C  
ATOM   1579  OG  SER A 212      36.986  11.375  72.994  1.00 20.33           O  
ATOM   1580  N   CYS A 213      39.816  11.308  71.522  1.00 21.36           N  
ATOM   1581  CA  CYS A 213      41.081  10.649  71.883  1.00 22.35           C  
ATOM   1582  C   CYS A 213      42.249  11.243  71.192  1.00 23.68           C  
ATOM   1583  O   CYS A 213      43.351  10.797  71.411  1.00 24.50           O  
ATOM   1584  CB  CYS A 213      41.023   9.122  71.567  1.00 23.07           C  
ATOM   1585  SG  CYS A 213      39.734   8.215  72.506  1.00 19.38           S  
ATOM   1586  N   TYR A 214      42.040  12.223  70.306  1.00 26.26           N  
ATOM   1587  CA  TYR A 214      43.116  12.782  69.477  1.00 26.60           C  
ATOM   1588  C   TYR A 214      44.179  13.544  70.247  1.00 27.70           C  
ATOM   1589  O   TYR A 214      45.368  13.445  69.958  1.00 28.64           O  
ATOM   1590  CB  TYR A 214      42.539  13.651  68.381  1.00 28.87           C  
ATOM   1591  CG  TYR A 214      43.642  14.209  67.478  1.00 31.29           C  
ATOM   1592  CD1 TYR A 214      44.064  13.493  66.394  1.00 26.45           C  
ATOM   1593  CD2 TYR A 214      44.253  15.485  67.738  1.00 31.29           C  
ATOM   1594  CE1 TYR A 214      45.046  13.954  65.589  1.00 33.58           C  
ATOM   1595  CE2 TYR A 214      45.256  15.952  66.932  1.00 32.09           C  
ATOM   1596  CZ  TYR A 214      45.657  15.170  65.861  1.00 35.26           C  
ATOM   1597  OH  TYR A 214      46.695  15.546  65.028  1.00 37.89           O  
ATOM   1598  N   TYR A 215      43.773  14.340  71.222  1.00 29.15           N  
ATOM   1599  CA  TYR A 215      44.714  15.085  71.967  1.00 30.72           C  
ATOM   1600  C   TYR A 215      45.816  14.144  72.511  1.00 32.66           C  
ATOM   1601  O   TYR A 215      47.036  14.328  72.158  1.00 33.18           O  
ATOM   1602  CB  TYR A 215      44.006  15.935  73.025  1.00 32.93           C  
ATOM   1603  CG  TYR A 215      44.967  16.907  73.640  1.00 37.85           C  
ATOM   1604  CD1 TYR A 215      45.543  17.949  72.870  1.00 39.13           C  
ATOM   1605  CD2 TYR A 215      45.375  16.766  74.963  1.00 40.01           C  
ATOM   1606  CE1 TYR A 215      46.511  18.826  73.432  1.00 38.88           C  
ATOM   1607  CE2 TYR A 215      46.329  17.643  75.527  1.00 41.64           C  
ATOM   1608  CZ  TYR A 215      46.889  18.666  74.751  1.00 39.48           C  
ATOM   1609  OH  TYR A 215      47.874  19.467  75.304  1.00 40.36           O  
ATOM   1610  N   GLU A 216      45.438  13.100  73.289  1.00 33.50           N  
ATOM   1611  CA  GLU A 216      46.476  12.245  73.924  1.00 34.58           C  
ATOM   1612  C   GLU A 216      47.045  11.197  73.001  1.00 32.64           C  
ATOM   1613  O   GLU A 216      48.062  10.654  73.326  1.00 33.15           O  
ATOM   1614  CB  GLU A 216      46.139  11.684  75.324  1.00 35.34           C  
ATOM   1615  CG  GLU A 216      44.656  11.470  75.570  1.00 44.62           C  
ATOM   1616  CD  GLU A 216      44.131   9.955  75.515  1.00 54.91           C  
ATOM   1617  OE1 GLU A 216      42.929   9.746  75.080  1.00 56.03           O  
ATOM   1618  OE2 GLU A 216      44.867   9.008  75.976  1.00 56.26           O  
ATOM   1619  N   ASP A 217      46.458  10.979  71.823  1.00 30.62           N  
ATOM   1620  CA  ASP A 217      46.967   9.963  70.898  1.00 28.70           C  
ATOM   1621  C   ASP A 217      46.554  10.184  69.452  1.00 27.88           C  
ATOM   1622  O   ASP A 217      45.493   9.696  69.048  1.00 28.07           O  
ATOM   1623  CB  ASP A 217      46.561   8.519  71.353  1.00 28.02           C  
ATOM   1624  CG  ASP A 217      47.264   7.393  70.515  1.00 30.27           C  
ATOM   1625  OD1 ASP A 217      48.080   7.714  69.592  1.00 26.50           O  
ATOM   1626  OD2 ASP A 217      47.032   6.184  70.814  1.00 27.13           O  
ATOM   1627  N   HIS A 218      47.416  10.848  68.676  1.00 27.15           N  
ATOM   1628  CA  HIS A 218      47.221  11.100  67.221  1.00 27.37           C  
ATOM   1629  C   HIS A 218      47.089   9.853  66.329  1.00 26.76           C  
ATOM   1630  O   HIS A 218      46.658   9.931  65.168  1.00 25.52           O  
ATOM   1631  CB  HIS A 218      48.427  11.883  66.716  1.00 28.55           C  
ATOM   1632  CG  HIS A 218      48.492  13.302  67.208  1.00 36.41           C  
ATOM   1633  ND1 HIS A 218      47.821  13.750  68.340  1.00 40.47           N  
ATOM   1634  CD2 HIS A 218      49.160  14.376  66.719  1.00 37.62           C  
ATOM   1635  CE1 HIS A 218      48.069  15.033  68.514  1.00 38.36           C  
ATOM   1636  NE2 HIS A 218      48.866  15.434  67.541  1.00 40.86           N  
ATOM   1637  N   GLN A 219      47.460   8.678  66.816  1.00 26.24           N  
ATOM   1638  CA  GLN A 219      47.131   7.539  65.974  1.00 27.18           C  
ATOM   1639  C   GLN A 219      45.711   7.075  66.170  1.00 24.71           C  
ATOM   1640  O   GLN A 219      45.326   6.111  65.535  1.00 24.27           O  
ATOM   1641  CB  GLN A 219      48.003   6.346  66.202  1.00 27.99           C  
ATOM   1642  CG  GLN A 219      49.267   6.717  66.733  1.00 37.00           C  
ATOM   1643  CD  GLN A 219      50.314   6.233  65.846  1.00 46.30           C  
ATOM   1644  OE1 GLN A 219      51.123   7.026  65.368  1.00 49.50           O  
ATOM   1645  NE2 GLN A 219      50.317   4.908  65.577  1.00 48.98           N  
ATOM   1646  N   CYS A 220      44.936   7.724  67.038  1.00 21.63           N  
ATOM   1647  CA  CYS A 220      43.576   7.277  67.149  1.00 20.01           C  
ATOM   1648  C   CYS A 220      42.854   7.536  65.858  1.00 18.42           C  
ATOM   1649  O   CYS A 220      42.515   8.615  65.625  1.00 19.90           O  
ATOM   1650  CB  CYS A 220      42.852   7.893  68.317  1.00 18.65           C  
ATOM   1651  SG  CYS A 220      41.218   7.207  68.373  1.00 20.03           S  
ATOM   1652  N   GLU A 221      42.618   6.557  65.012  1.00 16.35           N  
ATOM   1653  CA  GLU A 221      41.907   6.808  63.780  1.00 16.10           C  
ATOM   1654  C   GLU A 221      40.662   5.951  63.613  1.00 13.53           C  
ATOM   1655  O   GLU A 221      40.211   5.758  62.480  1.00 14.70           O  
ATOM   1656  CB  GLU A 221      42.820   6.524  62.586  1.00 14.08           C  
ATOM   1657  CG  GLU A 221      44.138   7.429  62.587  1.00 22.68           C  
ATOM   1658  CD  GLU A 221      44.796   7.575  61.200  1.00 23.50           C  
ATOM   1659  OE1 GLU A 221      45.718   6.784  60.851  1.00 33.37           O  
ATOM   1660  OE2 GLU A 221      44.362   8.442  60.395  1.00 33.97           O  
ATOM   1661  N   VAL A 222      40.138   5.355  64.686  1.00 12.72           N  
ATOM   1662  CA  VAL A 222      38.901   4.527  64.616  1.00 10.87           C  
ATOM   1663  C   VAL A 222      38.175   4.825  65.909  1.00 10.62           C  
ATOM   1664  O   VAL A 222      38.803   4.933  66.958  1.00  9.29           O  
ATOM   1665  CB  VAL A 222      39.226   2.996  64.688  1.00 11.69           C  
ATOM   1666  CG1 VAL A 222      37.925   2.084  64.852  1.00  7.01           C  
ATOM   1667  CG2 VAL A 222      39.989   2.551  63.486  1.00 10.97           C  
ATOM   1668  N   GLY A 223      36.872   4.978  65.850  1.00  9.25           N  
ATOM   1669  CA  GLY A 223      36.108   5.093  67.030  1.00  8.70           C  
ATOM   1670  C   GLY A 223      35.056   3.970  66.954  1.00 11.55           C  
ATOM   1671  O   GLY A 223      34.541   3.588  65.824  1.00 10.26           O  
ATOM   1672  N   MET A 224      34.696   3.467  68.144  1.00 12.29           N  
ATOM   1673  CA  MET A 224      33.812   2.306  68.236  1.00 16.73           C  
ATOM   1674  C   MET A 224      32.940   2.491  69.432  1.00 16.00           C  
ATOM   1675  O   MET A 224      33.385   2.965  70.500  1.00 18.94           O  
ATOM   1676  CB  MET A 224      34.680   0.964  68.365  1.00 16.02           C  
ATOM   1677  CG  MET A 224      33.828  -0.230  68.064  1.00 19.97           C  
ATOM   1678  SD  MET A 224      34.430  -1.887  68.303  1.00 22.48           S  
ATOM   1679  CE  MET A 224      35.674  -1.702  69.506  1.00 17.78           C  
ATOM   1680  N   ILE A 225      31.684   2.161  69.298  1.00 15.88           N  
ATOM   1681  CA  ILE A 225      30.800   2.227  70.445  1.00 14.96           C  
ATOM   1682  C   ILE A 225      30.294   0.815  70.591  1.00 14.84           C  
ATOM   1683  O   ILE A 225      29.854   0.250  69.589  1.00 14.56           O  
ATOM   1684  CB  ILE A 225      29.518   3.016  70.108  1.00 14.89           C  
ATOM   1685  CG1 ILE A 225      29.887   4.408  69.694  1.00 15.64           C  
ATOM   1686  CG2 ILE A 225      28.572   3.092  71.352  1.00 15.44           C  
ATOM   1687  CD1 ILE A 225      30.471   5.182  70.794  1.00 14.04           C  
ATOM   1688  N   VAL A 226      30.365   0.222  71.781  1.00 14.77           N  
ATOM   1689  CA  VAL A 226      29.629  -1.074  72.020  1.00 14.82           C  
ATOM   1690  C   VAL A 226      28.760  -0.799  73.246  1.00 15.14           C  
ATOM   1691  O   VAL A 226      29.232  -0.911  74.382  1.00 15.02           O  
ATOM   1692  CB  VAL A 226      30.578  -2.327  72.259  1.00 15.04           C  
ATOM   1693  CG1 VAL A 226      29.827  -3.642  72.144  1.00  9.91           C  
ATOM   1694  CG2 VAL A 226      31.777  -2.324  71.319  1.00 14.56           C  
ATOM   1695  N   GLY A 227      27.514  -0.367  73.002  1.00 15.64           N  
ATOM   1696  CA  GLY A 227      26.637   0.128  74.040  1.00 14.81           C  
ATOM   1697  C   GLY A 227      25.301  -0.426  73.801  1.00 15.24           C  
ATOM   1698  O   GLY A 227      25.196  -1.625  73.543  1.00 18.94           O  
ATOM   1699  N   THR A 228      24.273   0.399  73.934  1.00 14.43           N  
ATOM   1700  CA  THR A 228      22.933   0.056  73.605  1.00 14.40           C  
ATOM   1701  C   THR A 228      22.968  -0.518  72.225  1.00 15.84           C  
ATOM   1702  O   THR A 228      22.360  -1.565  71.926  1.00 17.69           O  
ATOM   1703  CB  THR A 228      22.030   1.305  73.614  1.00 14.28           C  
ATOM   1704  OG1 THR A 228      21.989   1.788  74.954  1.00 17.21           O  
ATOM   1705  CG2 THR A 228      20.560   0.952  73.257  1.00 10.26           C  
ATOM   1706  N   GLY A 229      23.652   0.200  71.354  1.00 16.82           N  
ATOM   1707  CA  GLY A 229      23.858  -0.221  69.954  1.00 16.84           C  
ATOM   1708  C   GLY A 229      25.358  -0.289  69.713  1.00 16.93           C  
ATOM   1709  O   GLY A 229      26.199  -0.089  70.624  1.00 16.85           O  
ATOM   1710  N   CYS A 230      25.715  -0.572  68.479  1.00 17.18           N  
ATOM   1711  CA  CYS A 230      27.097  -0.926  68.173  1.00 15.61           C  
ATOM   1712  C   CYS A 230      27.477  -0.431  66.753  1.00 13.47           C  
ATOM   1713  O   CYS A 230      26.771  -0.620  65.757  1.00 13.77           O  
ATOM   1714  CB  CYS A 230      27.181  -2.477  68.203  1.00 16.44           C  
ATOM   1715  SG  CYS A 230      28.786  -3.210  67.815  1.00 20.07           S  
ATOM   1716  N   ASN A 231      28.625   0.200  66.624  1.00 12.08           N  
ATOM   1717  CA  ASN A 231      28.956   0.812  65.342  1.00 10.32           C  
ATOM   1718  C   ASN A 231      30.372   1.207  65.404  1.00  8.83           C  
ATOM   1719  O   ASN A 231      30.976   1.295  66.446  1.00  9.00           O  
ATOM   1720  CB  ASN A 231      28.104   2.098  65.142  1.00  9.67           C  
ATOM   1721  CG  ASN A 231      28.219   2.774  63.716  1.00 11.27           C  
ATOM   1722  OD1 ASN A 231      27.882   3.985  63.585  1.00 20.55           O  
ATOM   1723  ND2 ASN A 231      28.638   2.062  62.692  1.00  6.00           N  
ATOM   1724  N   ALA A 232      30.909   1.604  64.281  1.00  8.80           N  
ATOM   1725  CA  ALA A 232      32.239   2.168  64.296  1.00  8.62           C  
ATOM   1726  C   ALA A 232      32.370   3.126  63.156  1.00  9.19           C  
ATOM   1727  O   ALA A 232      31.569   3.141  62.126  1.00  9.51           O  
ATOM   1728  CB  ALA A 232      33.331   1.138  64.014  1.00  9.02           C  
ATOM   1729  N   CYS A 233      33.499   3.846  63.211  1.00  5.40           N  
ATOM   1730  CA  CYS A 233      33.776   4.814  62.129  1.00  9.05           C  
ATOM   1731  C   CYS A 233      35.245   4.816  62.026  1.00  9.17           C  
ATOM   1732  O   CYS A 233      35.887   4.537  62.997  1.00 10.61           O  
ATOM   1733  CB  CYS A 233      33.560   6.366  62.407  1.00  5.89           C  
ATOM   1734  SG  CYS A 233      34.332   6.944  63.993  1.00 12.47           S  
ATOM   1735  N   TYR A 234      35.825   5.285  60.926  1.00  8.82           N  
ATOM   1736  CA  TYR A 234      37.292   5.318  60.849  1.00 12.06           C  
ATOM   1737  C   TYR A 234      37.809   6.329  59.825  1.00 14.10           C  
ATOM   1738  O   TYR A 234      37.091   6.808  58.946  1.00 14.12           O  
ATOM   1739  CB  TYR A 234      37.978   3.956  60.399  1.00 10.36           C  
ATOM   1740  CG  TYR A 234      37.591   3.595  59.037  1.00  5.49           C  
ATOM   1741  CD1 TYR A 234      38.438   3.782  58.002  1.00  4.51           C  
ATOM   1742  CD2 TYR A 234      36.295   3.242  58.758  1.00 10.79           C  
ATOM   1743  CE1 TYR A 234      38.029   3.540  56.627  1.00 10.81           C  
ATOM   1744  CE2 TYR A 234      35.840   2.992  57.444  1.00 10.03           C  
ATOM   1745  CZ  TYR A 234      36.708   3.155  56.382  1.00 12.81           C  
ATOM   1746  OH  TYR A 234      36.220   2.885  55.118  1.00 12.40           O  
ATOM   1747  N   MET A 235      39.124   6.572  59.815  1.00 15.48           N  
ATOM   1748  CA  MET A 235      39.617   7.538  58.815  1.00 15.36           C  
ATOM   1749  C   MET A 235      39.931   6.913  57.427  1.00 16.74           C  
ATOM   1750  O   MET A 235      40.779   6.053  57.389  1.00 18.08           O  
ATOM   1751  CB  MET A 235      40.837   8.165  59.338  1.00 13.87           C  
ATOM   1752  CG  MET A 235      40.690   8.830  60.617  1.00 13.73           C  
ATOM   1753  SD  MET A 235      39.533  10.269  60.531  1.00 19.17           S  
ATOM   1754  CE  MET A 235      40.032  11.188  58.998  1.00 16.73           C  
ATOM   1755  N   GLU A 236      39.259   7.321  56.331  1.00 16.23           N  
ATOM   1756  CA  GLU A 236      39.411   6.743  55.016  1.00 16.56           C  
ATOM   1757  C   GLU A 236      40.143   7.701  54.126  1.00 18.72           C  
ATOM   1758  O   GLU A 236      40.126   8.946  54.363  1.00 20.61           O  
ATOM   1759  CB  GLU A 236      38.020   6.503  54.408  1.00 15.59           C  
ATOM   1760  CG  GLU A 236      37.967   5.672  53.075  1.00 18.52           C  
ATOM   1761  CD  GLU A 236      38.860   4.370  53.073  1.00 26.80           C  
ATOM   1762  OE1 GLU A 236      40.135   4.465  52.790  1.00 24.08           O  
ATOM   1763  OE2 GLU A 236      38.273   3.276  53.342  1.00 23.10           O  
ATOM   1764  N   GLU A 237      40.708   7.182  53.034  1.00 19.56           N  
ATOM   1765  CA  GLU A 237      41.477   7.999  52.080  1.00 18.88           C  
ATOM   1766  C   GLU A 237      40.514   8.604  51.193  1.00 19.98           C  
ATOM   1767  O   GLU A 237      39.693   7.857  50.572  1.00 22.29           O  
ATOM   1768  CB  GLU A 237      42.292   7.072  51.241  1.00 19.66           C  
ATOM   1769  CG  GLU A 237      43.313   6.241  52.074  1.00 23.80           C  
ATOM   1770  CD  GLU A 237      44.222   7.199  52.821  1.00 33.88           C  
ATOM   1771  OE1 GLU A 237      44.406   7.057  54.093  1.00 36.03           O  
ATOM   1772  OE2 GLU A 237      44.703   8.149  52.095  1.00 36.14           O  
ATOM   1773  N   MET A 238      40.532   9.942  51.099  1.00 20.34           N  
ATOM   1774  CA  MET A 238      39.532  10.678  50.294  1.00 19.60           C  
ATOM   1775  C   MET A 238      39.344  10.071  48.895  1.00 20.59           C  
ATOM   1776  O   MET A 238      38.197  10.104  48.343  1.00 19.00           O  
ATOM   1777  CB  MET A 238      39.904  12.159  50.188  1.00 21.22           C  
ATOM   1778  CG  MET A 238      39.391  13.142  51.296  1.00 20.67           C  
ATOM   1779  SD  MET A 238      37.593  12.981  51.328  1.00 25.29           S  
ATOM   1780  CE  MET A 238      37.004  14.194  50.150  1.00 30.12           C  
ATOM   1781  N   GLN A 239      40.445   9.510  48.311  1.00 20.35           N  
ATOM   1782  CA  GLN A 239      40.306   8.820  46.992  1.00 22.02           C  
ATOM   1783  C   GLN A 239      39.273   7.693  47.041  1.00 20.94           C  
ATOM   1784  O   GLN A 239      38.649   7.427  46.054  1.00 19.83           O  
ATOM   1785  CB  GLN A 239      41.630   8.419  46.261  1.00 21.35           C  
ATOM   1786  CG  GLN A 239      42.615   7.451  46.874  1.00 27.97           C  
ATOM   1787  CD  GLN A 239      43.663   8.147  47.823  1.00 40.51           C  
ATOM   1788  OE1 GLN A 239      43.421   9.253  48.412  1.00 41.38           O  
ATOM   1789  NE2 GLN A 239      44.827   7.482  47.995  1.00 42.32           N  
ATOM   1790  N   ASN A 240      39.097   7.058  48.196  1.00 20.33           N  
ATOM   1791  CA  ASN A 240      38.247   5.869  48.280  1.00 21.16           C  
ATOM   1792  C   ASN A 240      36.845   6.220  48.586  1.00 21.76           C  
ATOM   1793  O   ASN A 240      35.955   5.474  48.205  1.00 24.60           O  
ATOM   1794  CB  ASN A 240      38.757   4.887  49.329  1.00 20.17           C  
ATOM   1795  CG  ASN A 240      40.058   4.322  48.950  1.00 22.30           C  
ATOM   1796  OD1 ASN A 240      40.347   4.116  47.738  1.00 26.84           O  
ATOM   1797  ND2 ASN A 240      40.903   4.096  49.932  1.00 20.42           N  
ATOM   1798  N   VAL A 241      36.647   7.344  49.277  1.00 22.19           N  
ATOM   1799  CA  VAL A 241      35.349   8.026  49.408  1.00 21.78           C  
ATOM   1800  C   VAL A 241      34.852   8.651  48.084  1.00 24.60           C  
ATOM   1801  O   VAL A 241      35.045   9.837  47.860  1.00 27.46           O  
ATOM   1802  CB  VAL A 241      35.333   9.153  50.561  1.00 20.85           C  
ATOM   1803  CG1 VAL A 241      33.948   9.524  50.962  1.00 17.19           C  
ATOM   1804  CG2 VAL A 241      36.065   8.737  51.847  1.00 16.64           C  
ATOM   1805  N   GLU A 242      34.155   7.879  47.243  1.00 24.87           N  
ATOM   1806  CA  GLU A 242      33.602   8.370  46.008  1.00 25.29           C  
ATOM   1807  C   GLU A 242      32.467   9.404  46.024  1.00 26.53           C  
ATOM   1808  O   GLU A 242      32.239  10.099  45.002  1.00 26.57           O  
ATOM   1809  CB  GLU A 242      33.171   7.179  45.174  1.00 26.21           C  
ATOM   1810  CG  GLU A 242      34.481   6.430  44.733  1.00 27.68           C  
ATOM   1811  CD  GLU A 242      34.316   5.318  43.717  1.00 30.12           C  
ATOM   1812  OE1 GLU A 242      33.163   4.958  43.314  1.00 35.93           O  
ATOM   1813  OE2 GLU A 242      35.382   4.816  43.304  1.00 30.86           O  
ATOM   1814  N   LEU A 243      31.739   9.489  47.137  1.00 27.04           N  
ATOM   1815  CA  LEU A 243      30.555  10.311  47.263  1.00 26.76           C  
ATOM   1816  C   LEU A 243      30.975  11.711  47.714  1.00 28.87           C  
ATOM   1817  O   LEU A 243      30.148  12.611  47.877  1.00 28.96           O  
ATOM   1818  CB  LEU A 243      29.636   9.737  48.302  1.00 26.04           C  
ATOM   1819  CG  LEU A 243      28.548   8.735  47.941  1.00 27.69           C  
ATOM   1820  CD1 LEU A 243      27.301   9.356  47.257  1.00 29.38           C  
ATOM   1821  CD2 LEU A 243      29.089   7.696  47.097  1.00 25.96           C  
ATOM   1822  N   VAL A 244      32.263  11.933  47.935  1.00 30.73           N  
ATOM   1823  CA  VAL A 244      32.678  13.305  48.201  1.00 32.03           C  
ATOM   1824  C   VAL A 244      33.762  13.517  47.206  1.00 33.90           C  
ATOM   1825  O   VAL A 244      34.760  12.745  47.240  1.00 33.63           O  
ATOM   1826  CB  VAL A 244      33.245  13.484  49.589  1.00 31.94           C  
ATOM   1827  CG1 VAL A 244      33.631  14.937  49.788  1.00 29.98           C  
ATOM   1828  CG2 VAL A 244      32.206  13.016  50.640  1.00 32.35           C  
ATOM   1829  N   GLU A 245      33.553  14.501  46.309  1.00 34.84           N  
ATOM   1830  CA  GLU A 245      34.595  14.878  45.329  1.00 36.12           C  
ATOM   1831  C   GLU A 245      35.876  15.205  46.004  1.00 35.09           C  
ATOM   1832  O   GLU A 245      35.887  15.950  46.981  1.00 36.17           O  
ATOM   1833  CB  GLU A 245      34.200  16.088  44.516  1.00 36.56           C  
ATOM   1834  CG  GLU A 245      34.680  15.993  43.073  1.00 42.74           C  
ATOM   1835  CD  GLU A 245      34.197  17.175  42.210  1.00 51.19           C  
ATOM   1836  OE1 GLU A 245      33.006  17.543  42.357  1.00 51.05           O  
ATOM   1837  OE2 GLU A 245      35.002  17.733  41.394  1.00 55.38           O  
ATOM   1838  N   GLY A 246      36.965  14.669  45.498  1.00 34.26           N  
ATOM   1839  CA  GLY A 246      38.234  15.055  46.038  1.00 34.27           C  
ATOM   1840  C   GLY A 246      39.080  13.847  46.358  1.00 35.51           C  
ATOM   1841  O   GLY A 246      38.573  12.778  46.738  1.00 34.73           O  
ATOM   1842  N   ASP A 247      40.388  14.028  46.269  1.00 36.01           N  
ATOM   1843  CA  ASP A 247      41.235  12.902  46.415  1.00 38.25           C  
ATOM   1844  C   ASP A 247      42.261  13.096  47.461  1.00 38.90           C  
ATOM   1845  O   ASP A 247      42.976  12.167  47.748  1.00 39.95           O  
ATOM   1846  CB  ASP A 247      41.895  12.534  45.082  1.00 39.35           C  
ATOM   1847  CG  ASP A 247      40.973  11.745  44.186  1.00 43.03           C  
ATOM   1848  OD1 ASP A 247      41.497  10.830  43.481  1.00 43.63           O  
ATOM   1849  OD2 ASP A 247      39.725  12.019  44.209  1.00 47.36           O  
ATOM   1850  N   GLU A 248      42.359  14.284  48.048  1.00 40.05           N  
ATOM   1851  CA  GLU A 248      43.475  14.530  48.968  1.00 40.88           C  
ATOM   1852  C   GLU A 248      43.107  14.348  50.404  1.00 39.43           C  
ATOM   1853  O   GLU A 248      42.035  14.767  50.817  1.00 39.58           O  
ATOM   1854  CB  GLU A 248      44.092  15.934  48.770  1.00 42.11           C  
ATOM   1855  CG  GLU A 248      45.559  15.856  48.266  1.00 47.85           C  
ATOM   1856  CD  GLU A 248      45.687  15.101  46.909  1.00 54.48           C  
ATOM   1857  OE1 GLU A 248      46.716  14.380  46.736  1.00 54.43           O  
ATOM   1858  OE2 GLU A 248      44.753  15.230  46.038  1.00 55.62           O  
ATOM   1859  N   GLY A 249      44.019  13.769  51.173  1.00 38.13           N  
ATOM   1860  CA  GLY A 249      43.780  13.588  52.613  1.00 36.66           C  
ATOM   1861  C   GLY A 249      42.784  12.460  52.982  1.00 35.50           C  
ATOM   1862  O   GLY A 249      42.532  11.500  52.196  1.00 34.63           O  
ATOM   1863  N   ARG A 250      42.178  12.642  54.143  1.00 33.37           N  
ATOM   1864  CA  ARG A 250      41.419  11.635  54.829  1.00 31.35           C  
ATOM   1865  C   ARG A 250      40.102  12.220  55.333  1.00 28.61           C  
ATOM   1866  O   ARG A 250      40.038  13.343  55.785  1.00 28.94           O  
ATOM   1867  CB  ARG A 250      42.259  11.166  56.028  1.00 31.95           C  
ATOM   1868  CG  ARG A 250      42.749   9.750  55.919  1.00 36.59           C  
ATOM   1869  CD  ARG A 250      44.210   9.497  55.690  1.00 36.92           C  
ATOM   1870  NE  ARG A 250      44.810   9.149  56.954  1.00 41.81           N  
ATOM   1871  CZ  ARG A 250      45.923   8.436  57.097  1.00 47.35           C  
ATOM   1872  NH1 ARG A 250      46.558   7.931  56.029  1.00 45.96           N  
ATOM   1873  NH2 ARG A 250      46.389   8.208  58.333  1.00 49.44           N  
ATOM   1874  N   MET A 251      39.030  11.464  55.265  1.00 26.11           N  
ATOM   1875  CA  MET A 251      37.803  11.880  55.923  1.00 22.10           C  
ATOM   1876  C   MET A 251      37.261  10.731  56.815  1.00 21.23           C  
ATOM   1877  O   MET A 251      37.214   9.567  56.423  1.00 17.86           O  
ATOM   1878  CB  MET A 251      36.734  12.220  54.893  1.00 22.03           C  
ATOM   1879  CG  MET A 251      35.455  12.812  55.571  1.00 18.93           C  
ATOM   1880  SD  MET A 251      34.199  12.977  54.330  1.00 20.77           S  
ATOM   1881  CE  MET A 251      34.838  14.581  53.876  1.00 25.01           C  
ATOM   1882  N   CYS A 252      36.820  11.054  58.012  1.00 21.55           N  
ATOM   1883  CA  CYS A 252      36.274  10.001  58.825  1.00 20.74           C  
ATOM   1884  C   CYS A 252      34.988   9.548  58.174  1.00 18.95           C  
ATOM   1885  O   CYS A 252      34.191  10.393  57.686  1.00 18.88           O  
ATOM   1886  CB  CYS A 252      36.103  10.478  60.249  1.00 21.24           C  
ATOM   1887  SG  CYS A 252      35.210   9.252  61.302  1.00 27.83           S  
ATOM   1888  N   VAL A 253      34.809   8.228  58.101  1.00 16.54           N  
ATOM   1889  CA  VAL A 253      33.554   7.613  57.576  1.00 14.76           C  
ATOM   1890  C   VAL A 253      32.756   6.878  58.665  1.00 14.66           C  
ATOM   1891  O   VAL A 253      33.332   6.161  59.545  1.00 14.72           O  
ATOM   1892  CB  VAL A 253      33.921   6.612  56.512  1.00 15.15           C  
ATOM   1893  CG1 VAL A 253      32.685   5.693  56.017  1.00 14.26           C  
ATOM   1894  CG2 VAL A 253      34.610   7.347  55.352  1.00 14.08           C  
ATOM   1895  N   ASN A 254      31.434   6.998  58.622  1.00 13.12           N  
ATOM   1896  CA  ASN A 254      30.624   6.341  59.611  1.00 11.39           C  
ATOM   1897  C   ASN A 254      30.113   5.047  59.023  1.00 11.45           C  
ATOM   1898  O   ASN A 254      29.242   5.089  58.147  1.00 12.82           O  
ATOM   1899  CB  ASN A 254      29.473   7.164  59.999  1.00 10.48           C  
ATOM   1900  CG  ASN A 254      28.509   6.395  60.890  1.00 17.52           C  
ATOM   1901  OD1 ASN A 254      28.771   5.242  61.261  1.00 22.43           O  
ATOM   1902  ND2 ASN A 254      27.386   6.995  61.218  1.00 17.11           N  
ATOM   1903  N   THR A 255      30.624   3.885  59.452  1.00 10.21           N  
ATOM   1904  CA  THR A 255      30.420   2.711  58.601  1.00  8.36           C  
ATOM   1905  C   THR A 255      28.954   2.435  58.820  1.00 10.64           C  
ATOM   1906  O   THR A 255      28.372   1.913  57.933  1.00 13.06           O  
ATOM   1907  CB  THR A 255      31.133   1.463  59.076  1.00  8.76           C  
ATOM   1908  OG1 THR A 255      30.611   1.082  60.400  1.00  5.98           O  
ATOM   1909  CG2 THR A 255      32.723   1.611  59.092  1.00  4.27           C  
ATOM   1910  N   GLU A 256      28.344   2.777  59.969  1.00 10.08           N  
ATOM   1911  CA  GLU A 256      27.044   2.110  60.343  1.00 12.59           C  
ATOM   1912  C   GLU A 256      27.012   0.550  60.243  1.00 12.25           C  
ATOM   1913  O   GLU A 256      26.069  -0.016  59.653  1.00 13.12           O  
ATOM   1914  CB  GLU A 256      25.794   2.621  59.521  1.00 12.71           C  
ATOM   1915  CG  GLU A 256      25.340   4.012  59.843  1.00 12.49           C  
ATOM   1916  CD  GLU A 256      24.997   4.212  61.297  1.00 19.55           C  
ATOM   1917  OE1 GLU A 256      24.438   3.293  61.842  1.00 26.32           O  
ATOM   1918  OE2 GLU A 256      25.196   5.294  61.909  1.00 20.78           O  
ATOM   1919  N   TRP A 257      28.007  -0.128  60.777  1.00 10.31           N  
ATOM   1920  CA  TRP A 257      28.046  -1.571  60.598  1.00 11.28           C  
ATOM   1921  C   TRP A 257      26.890  -2.352  61.276  1.00 11.81           C  
ATOM   1922  O   TRP A 257      26.627  -3.542  60.974  1.00 13.14           O  
ATOM   1923  CB  TRP A 257      29.432  -2.126  60.965  1.00  9.48           C  
ATOM   1924  CG  TRP A 257      29.809  -2.132  62.365  1.00  8.74           C  
ATOM   1925  CD1 TRP A 257      28.964  -2.152  63.459  1.00  8.71           C  
ATOM   1926  CD2 TRP A 257      31.158  -2.245  62.882  1.00  8.21           C  
ATOM   1927  NE1 TRP A 257      29.723  -2.230  64.613  1.00 11.81           N  
ATOM   1928  CE2 TRP A 257      31.067  -2.307  64.279  1.00  9.88           C  
ATOM   1929  CE3 TRP A 257      32.443  -2.311  62.280  1.00 14.11           C  
ATOM   1930  CZ2 TRP A 257      32.217  -2.453  65.102  1.00  9.75           C  
ATOM   1931  CZ3 TRP A 257      33.588  -2.413  63.088  1.00  7.59           C  
ATOM   1932  CH2 TRP A 257      33.449  -2.462  64.499  1.00  8.32           C  
ATOM   1933  N   GLY A 258      26.180  -1.675  62.155  1.00 10.75           N  
ATOM   1934  CA  GLY A 258      25.054  -2.247  62.820  1.00  9.23           C  
ATOM   1935  C   GLY A 258      24.142  -2.861  61.839  1.00 10.95           C  
ATOM   1936  O   GLY A 258      23.408  -3.819  62.171  1.00 10.37           O  
ATOM   1937  N   ALA A 259      24.161  -2.349  60.603  1.00 12.37           N  
ATOM   1938  CA  ALA A 259      23.183  -2.858  59.631  1.00 12.65           C  
ATOM   1939  C   ALA A 259      23.713  -4.007  58.724  1.00 12.62           C  
ATOM   1940  O   ALA A 259      23.030  -4.514  57.795  1.00 12.73           O  
ATOM   1941  CB  ALA A 259      22.618  -1.740  58.887  1.00  9.94           C  
ATOM   1942  N   PHE A 260      24.936  -4.442  58.991  1.00 13.06           N  
ATOM   1943  CA  PHE A 260      25.520  -5.526  58.188  1.00 14.08           C  
ATOM   1944  C   PHE A 260      24.567  -6.705  58.484  1.00 15.25           C  
ATOM   1945  O   PHE A 260      24.062  -6.794  59.643  1.00 14.80           O  
ATOM   1946  CB  PHE A 260      26.920  -5.706  58.721  1.00 12.96           C  
ATOM   1947  CG  PHE A 260      27.640  -6.894  58.252  1.00 14.57           C  
ATOM   1948  CD1 PHE A 260      27.867  -7.139  56.915  1.00 18.44           C  
ATOM   1949  CD2 PHE A 260      28.221  -7.748  59.160  1.00 20.25           C  
ATOM   1950  CE1 PHE A 260      28.583  -8.284  56.494  1.00 17.68           C  
ATOM   1951  CE2 PHE A 260      28.983  -8.909  58.735  1.00 15.11           C  
ATOM   1952  CZ  PHE A 260      29.160  -9.153  57.445  1.00 11.70           C  
ATOM   1953  N   GLY A 261      24.259  -7.562  57.497  1.00 15.88           N  
ATOM   1954  CA  GLY A 261      23.336  -8.698  57.724  1.00 17.29           C  
ATOM   1955  C   GLY A 261      21.951  -8.376  57.164  1.00 19.84           C  
ATOM   1956  O   GLY A 261      21.162  -9.302  56.848  1.00 19.61           O  
ATOM   1957  N   ASP A 262      21.645  -7.086  56.976  1.00 19.98           N  
ATOM   1958  CA  ASP A 262      20.346  -6.759  56.393  1.00 22.98           C  
ATOM   1959  C   ASP A 262      20.228  -7.137  54.893  1.00 24.64           C  
ATOM   1960  O   ASP A 262      19.176  -6.976  54.357  1.00 25.97           O  
ATOM   1961  CB  ASP A 262      19.875  -5.284  56.629  1.00 21.96           C  
ATOM   1962  CG  ASP A 262      20.079  -4.765  58.100  1.00 26.74           C  
ATOM   1963  OD1 ASP A 262      20.206  -5.553  59.080  1.00 29.14           O  
ATOM   1964  OD2 ASP A 262      20.103  -3.518  58.295  1.00 30.91           O  
ATOM   1965  N   SER A 263      21.268  -7.618  54.210  1.00 26.57           N  
ATOM   1966  CA  SER A 263      21.124  -8.068  52.824  1.00 28.24           C  
ATOM   1967  C   SER A 263      21.397  -9.562  52.858  1.00 29.02           C  
ATOM   1968  O   SER A 263      21.891 -10.129  51.849  1.00 29.05           O  
ATOM   1969  CB  SER A 263      22.228  -7.497  51.921  1.00 29.99           C  
ATOM   1970  OG  SER A 263      22.122  -6.082  51.650  1.00 36.15           O  
ATOM   1971  N   GLY A 264      21.182 -10.174  54.035  1.00 28.06           N  
ATOM   1972  CA  GLY A 264      21.378 -11.588  54.247  1.00 27.82           C  
ATOM   1973  C   GLY A 264      22.808 -12.108  54.352  1.00 28.61           C  
ATOM   1974  O   GLY A 264      23.018 -13.302  54.187  1.00 29.73           O  
ATOM   1975  N   GLU A 265      23.766 -11.249  54.700  1.00 27.51           N  
ATOM   1976  CA  GLU A 265      25.140 -11.605  54.846  1.00 27.21           C  
ATOM   1977  C   GLU A 265      25.397 -12.480  56.086  1.00 27.91           C  
ATOM   1978  O   GLU A 265      26.475 -13.112  56.194  1.00 28.21           O  
ATOM   1979  CB  GLU A 265      25.980 -10.322  54.924  1.00 28.52           C  
ATOM   1980  CG  GLU A 265      25.821  -9.290  53.743  1.00 29.61           C  
ATOM   1981  CD  GLU A 265      24.651  -8.301  53.861  1.00 34.56           C  
ATOM   1982  OE1 GLU A 265      24.431  -7.571  52.860  1.00 42.33           O  
ATOM   1983  OE2 GLU A 265      23.928  -8.235  54.877  1.00 29.88           O  
ATOM   1984  N   LEU A 266      24.443 -12.549  57.017  1.00 26.49           N  
ATOM   1985  CA  LEU A 266      24.709 -13.307  58.248  1.00 27.46           C  
ATOM   1986  C   LEU A 266      23.810 -14.524  58.386  1.00 28.03           C  
ATOM   1987  O   LEU A 266      23.708 -15.084  59.469  1.00 27.54           O  
ATOM   1988  CB  LEU A 266      24.570 -12.465  59.546  1.00 26.10           C  
ATOM   1989  CG  LEU A 266      25.508 -11.294  59.750  1.00 25.65           C  
ATOM   1990  CD1 LEU A 266      25.128 -10.360  60.845  1.00 23.03           C  
ATOM   1991  CD2 LEU A 266      26.901 -11.733  59.871  1.00 27.28           C  
ATOM   1992  N   ASP A 267      23.155 -14.921  57.304  1.00 28.96           N  
ATOM   1993  CA  ASP A 267      22.016 -15.856  57.427  1.00 30.24           C  
ATOM   1994  C   ASP A 267      22.471 -17.156  58.000  1.00 29.64           C  
ATOM   1995  O   ASP A 267      21.740 -17.816  58.701  1.00 29.51           O  
ATOM   1996  CB  ASP A 267      21.263 -16.086  56.076  1.00 30.26           C  
ATOM   1997  CG  ASP A 267      20.421 -14.880  55.673  1.00 33.45           C  
ATOM   1998  OD1 ASP A 267      20.176 -14.692  54.452  1.00 37.44           O  
ATOM   1999  OD2 ASP A 267      20.038 -14.083  56.581  1.00 33.85           O  
ATOM   2000  N   GLU A 268      23.687 -17.530  57.705  1.00 29.69           N  
ATOM   2001  CA  GLU A 268      24.069 -18.802  58.126  1.00 30.85           C  
ATOM   2002  C   GLU A 268      24.413 -18.851  59.614  1.00 30.29           C  
ATOM   2003  O   GLU A 268      24.457 -19.923  60.193  1.00 30.77           O  
ATOM   2004  CB  GLU A 268      25.187 -19.294  57.243  1.00 32.36           C  
ATOM   2005  CG  GLU A 268      26.528 -18.738  57.595  1.00 38.38           C  
ATOM   2006  CD  GLU A 268      27.540 -19.225  56.596  1.00 48.18           C  
ATOM   2007  OE1 GLU A 268      27.456 -18.774  55.422  1.00 51.29           O  
ATOM   2008  OE2 GLU A 268      28.385 -20.093  56.973  1.00 51.08           O  
ATOM   2009  N   PHE A 269      24.605 -17.706  60.244  1.00 28.83           N  
ATOM   2010  CA  PHE A 269      25.029 -17.678  61.630  1.00 27.31           C  
ATOM   2011  C   PHE A 269      23.849 -17.385  62.520  1.00 27.40           C  
ATOM   2012  O   PHE A 269      23.948 -17.441  63.748  1.00 27.03           O  
ATOM   2013  CB  PHE A 269      26.145 -16.617  61.859  1.00 26.50           C  
ATOM   2014  CG  PHE A 269      27.341 -16.807  60.980  1.00 24.02           C  
ATOM   2015  CD1 PHE A 269      28.227 -17.814  61.213  1.00 26.46           C  
ATOM   2016  CD2 PHE A 269      27.521 -16.041  59.871  1.00 25.31           C  
ATOM   2017  CE1 PHE A 269      29.320 -18.052  60.397  1.00 23.36           C  
ATOM   2018  CE2 PHE A 269      28.591 -16.272  59.017  1.00 20.47           C  
ATOM   2019  CZ  PHE A 269      29.489 -17.276  59.308  1.00 26.64           C  
ATOM   2020  N   LEU A 270      22.725 -17.032  61.934  1.00 27.22           N  
ATOM   2021  CA  LEU A 270      21.683 -16.429  62.772  1.00 27.21           C  
ATOM   2022  C   LEU A 270      20.830 -17.526  63.388  1.00 27.10           C  
ATOM   2023  O   LEU A 270      20.710 -18.591  62.845  1.00 28.53           O  
ATOM   2024  CB  LEU A 270      20.827 -15.456  61.996  1.00 27.19           C  
ATOM   2025  CG  LEU A 270      21.210 -14.055  61.497  1.00 26.84           C  
ATOM   2026  CD1 LEU A 270      19.975 -13.635  60.646  1.00 20.76           C  
ATOM   2027  CD2 LEU A 270      21.489 -13.049  62.558  1.00 19.96           C  
ATOM   2028  N   LEU A 271      20.265 -17.259  64.534  1.00 25.99           N  
ATOM   2029  CA  LEU A 271      19.756 -18.288  65.363  1.00 25.22           C  
ATOM   2030  C   LEU A 271      18.314 -17.891  65.633  1.00 27.27           C  
ATOM   2031  O   LEU A 271      17.968 -16.715  65.471  1.00 26.38           O  
ATOM   2032  CB  LEU A 271      20.519 -18.248  66.699  1.00 25.67           C  
ATOM   2033  CG  LEU A 271      21.464 -19.368  67.035  1.00 21.32           C  
ATOM   2034  CD1 LEU A 271      21.972 -19.972  65.735  1.00 20.22           C  
ATOM   2035  CD2 LEU A 271      22.565 -19.035  68.000  1.00 21.39           C  
ATOM   2036  N   GLU A 272      17.544 -18.891  66.087  1.00 27.33           N  
ATOM   2037  CA  GLU A 272      16.143 -18.845  66.350  1.00 29.00           C  
ATOM   2038  C   GLU A 272      15.909 -17.687  67.310  1.00 26.96           C  
ATOM   2039  O   GLU A 272      15.048 -16.815  67.047  1.00 28.22           O  
ATOM   2040  CB  GLU A 272      15.675 -20.255  66.874  1.00 28.37           C  
ATOM   2041  CG  GLU A 272      15.413 -20.386  68.407  1.00 33.79           C  
ATOM   2042  CD  GLU A 272      15.519 -21.845  69.095  1.00 35.99           C  
ATOM   2043  OE1 GLU A 272      16.224 -22.781  68.576  1.00 41.42           O  
ATOM   2044  OE2 GLU A 272      14.897 -22.017  70.202  1.00 41.69           O  
ATOM   2045  N   TYR A 273      16.748 -17.592  68.346  1.00 23.91           N  
ATOM   2046  CA  TYR A 273      16.699 -16.463  69.270  1.00 22.11           C  
ATOM   2047  C   TYR A 273      16.923 -15.130  68.538  1.00 20.18           C  
ATOM   2048  O   TYR A 273      16.337 -14.143  68.878  1.00 19.40           O  
ATOM   2049  CB  TYR A 273      17.748 -16.653  70.441  1.00 23.05           C  
ATOM   2050  CG  TYR A 273      17.929 -18.098  70.843  1.00 23.07           C  
ATOM   2051  CD1 TYR A 273      19.014 -18.843  70.347  1.00 22.23           C  
ATOM   2052  CD2 TYR A 273      16.962 -18.761  71.632  1.00 21.16           C  
ATOM   2053  CE1 TYR A 273      19.191 -20.202  70.669  1.00 16.76           C  
ATOM   2054  CE2 TYR A 273      17.131 -20.128  71.962  1.00 23.50           C  
ATOM   2055  CZ  TYR A 273      18.259 -20.836  71.455  1.00 22.26           C  
ATOM   2056  OH  TYR A 273      18.455 -22.166  71.727  1.00 21.60           O  
ATOM   2057  N   ASP A 274      17.803 -15.092  67.558  1.00 20.68           N  
ATOM   2058  CA  ASP A 274      18.084 -13.836  66.853  1.00 22.72           C  
ATOM   2059  C   ASP A 274      16.876 -13.526  65.961  1.00 23.50           C  
ATOM   2060  O   ASP A 274      16.479 -12.337  65.839  1.00 21.60           O  
ATOM   2061  CB  ASP A 274      19.356 -13.893  66.019  1.00 20.75           C  
ATOM   2062  CG  ASP A 274      20.538 -14.433  66.799  1.00 25.87           C  
ATOM   2063  OD1 ASP A 274      20.831 -13.908  67.910  1.00 30.62           O  
ATOM   2064  OD2 ASP A 274      21.199 -15.390  66.312  1.00 26.38           O  
ATOM   2065  N   ARG A 275      16.269 -14.600  65.421  1.00 24.38           N  
ATOM   2066  CA  ARG A 275      15.071 -14.503  64.573  1.00 27.00           C  
ATOM   2067  C   ARG A 275      13.920 -13.936  65.419  1.00 26.79           C  
ATOM   2068  O   ARG A 275      13.277 -12.988  65.009  1.00 27.25           O  
ATOM   2069  CB  ARG A 275      14.775 -15.822  63.804  1.00 26.91           C  
ATOM   2070  CG  ARG A 275      15.865 -16.092  62.697  1.00 27.67           C  
ATOM   2071  CD  ARG A 275      15.667 -17.387  61.825  1.00 30.78           C  
ATOM   2072  NE  ARG A 275      16.907 -18.001  61.214  1.00 36.60           N  
ATOM   2073  CZ  ARG A 275      17.520 -17.551  60.077  1.00 44.02           C  
ATOM   2074  NH1 ARG A 275      18.617 -18.163  59.557  1.00 40.33           N  
ATOM   2075  NH2 ARG A 275      17.053 -16.449  59.447  1.00 42.13           N  
ATOM   2076  N   LEU A 276      13.776 -14.378  66.663  1.00 27.00           N  
ATOM   2077  CA  LEU A 276      12.787 -13.760  67.555  1.00 26.61           C  
ATOM   2078  C   LEU A 276      13.097 -12.342  68.095  1.00 27.65           C  
ATOM   2079  O   LEU A 276      12.168 -11.516  68.223  1.00 28.86           O  
ATOM   2080  CB  LEU A 276      12.513 -14.680  68.712  1.00 26.10           C  
ATOM   2081  CG  LEU A 276      11.990 -16.075  68.391  1.00 27.90           C  
ATOM   2082  CD1 LEU A 276      12.575 -17.225  69.290  1.00 26.17           C  
ATOM   2083  CD2 LEU A 276      10.444 -15.977  68.538  1.00 29.09           C  
ATOM   2084  N   VAL A 277      14.335 -12.017  68.466  1.00 26.81           N  
ATOM   2085  CA  VAL A 277      14.573 -10.604  68.880  1.00 27.48           C  
ATOM   2086  C   VAL A 277      14.235  -9.573  67.767  1.00 28.30           C  
ATOM   2087  O   VAL A 277      13.759  -8.466  68.046  1.00 27.42           O  
ATOM   2088  CB  VAL A 277      16.031 -10.339  69.223  1.00 27.06           C  
ATOM   2089  CG1 VAL A 277      16.281  -8.875  69.326  1.00 25.52           C  
ATOM   2090  CG2 VAL A 277      16.402 -11.002  70.495  1.00 29.53           C  
ATOM   2091  N   ASP A 278      14.608  -9.949  66.539  1.00 28.98           N  
ATOM   2092  CA  ASP A 278      14.297  -9.272  65.296  1.00 30.62           C  
ATOM   2093  C   ASP A 278      12.820  -9.003  65.062  1.00 31.27           C  
ATOM   2094  O   ASP A 278      12.441  -7.865  65.027  1.00 30.57           O  
ATOM   2095  CB  ASP A 278      14.830 -10.104  64.130  1.00 30.89           C  
ATOM   2096  CG  ASP A 278      14.977  -9.282  62.832  1.00 35.04           C  
ATOM   2097  OD1 ASP A 278      14.914  -8.008  62.974  1.00 37.90           O  
ATOM   2098  OD2 ASP A 278      15.179  -9.908  61.718  1.00 30.58           O  
ATOM   2099  N   GLU A 279      12.007 -10.064  64.889  1.00 33.03           N  
ATOM   2100  CA  GLU A 279      10.561  -9.971  64.605  1.00 34.05           C  
ATOM   2101  C   GLU A 279       9.869  -9.074  65.558  1.00 34.28           C  
ATOM   2102  O   GLU A 279       8.967  -8.359  65.188  1.00 36.27           O  
ATOM   2103  CB  GLU A 279       9.899 -11.276  64.902  1.00 34.69           C  
ATOM   2104  CG  GLU A 279      10.016 -12.367  63.956  1.00 38.79           C  
ATOM   2105  CD  GLU A 279       8.921 -13.413  64.290  1.00 51.24           C  
ATOM   2106  OE1 GLU A 279       8.480 -13.573  65.511  1.00 46.62           O  
ATOM   2107  OE2 GLU A 279       8.490 -14.068  63.296  1.00 56.98           O  
ATOM   2108  N   SER A 280      10.265  -9.121  66.821  1.00 34.16           N  
ATOM   2109  CA  SER A 280       9.523  -8.432  67.864  1.00 33.54           C  
ATOM   2110  C   SER A 280      10.035  -7.058  68.097  1.00 32.24           C  
ATOM   2111  O   SER A 280       9.608  -6.399  69.024  1.00 32.46           O  
ATOM   2112  CB  SER A 280       9.561  -9.254  69.169  1.00 34.84           C  
ATOM   2113  OG  SER A 280       8.785 -10.498  69.025  1.00 38.80           O  
ATOM   2114  N   SER A 281      10.968  -6.602  67.264  1.00 31.04           N  
ATOM   2115  CA  SER A 281      11.647  -5.326  67.530  1.00 29.00           C  
ATOM   2116  C   SER A 281      11.007  -4.151  66.831  1.00 28.20           C  
ATOM   2117  O   SER A 281      10.275  -4.335  65.916  1.00 28.20           O  
ATOM   2118  CB  SER A 281      13.095  -5.442  67.069  1.00 29.22           C  
ATOM   2119  OG  SER A 281      13.204  -5.730  65.707  1.00 26.51           O  
ATOM   2120  N   ALA A 282      11.351  -2.938  67.221  1.00 28.49           N  
ATOM   2121  CA  ALA A 282      10.873  -1.723  66.563  1.00 27.69           C  
ATOM   2122  C   ALA A 282      11.224  -1.733  65.062  1.00 28.71           C  
ATOM   2123  O   ALA A 282      10.580  -1.025  64.268  1.00 29.40           O  
ATOM   2124  CB  ALA A 282      11.499  -0.486  67.235  1.00 27.19           C  
ATOM   2125  N   ASN A 283      12.217  -2.537  64.651  1.00 27.31           N  
ATOM   2126  CA  ASN A 283      12.798  -2.316  63.343  1.00 26.40           C  
ATOM   2127  C   ASN A 283      13.165  -3.611  62.687  1.00 26.74           C  
ATOM   2128  O   ASN A 283      14.352  -3.821  62.318  1.00 30.18           O  
ATOM   2129  CB  ASN A 283      14.000  -1.350  63.407  1.00 25.77           C  
ATOM   2130  CG  ASN A 283      15.164  -1.873  64.309  1.00 25.74           C  
ATOM   2131  OD1 ASN A 283      15.067  -2.905  64.939  1.00 29.91           O  
ATOM   2132  ND2 ASN A 283      16.229  -1.145  64.370  1.00 24.01           N  
ATOM   2133  N   PRO A 284      12.163  -4.465  62.442  1.00 25.11           N  
ATOM   2134  CA  PRO A 284      12.301  -5.810  61.953  1.00 23.38           C  
ATOM   2135  C   PRO A 284      12.959  -5.902  60.609  1.00 23.40           C  
ATOM   2136  O   PRO A 284      12.470  -5.357  59.635  1.00 25.48           O  
ATOM   2137  CB  PRO A 284      10.880  -6.227  61.753  1.00 23.30           C  
ATOM   2138  CG  PRO A 284      10.105  -5.301  62.694  1.00 25.55           C  
ATOM   2139  CD  PRO A 284      10.760  -4.057  62.571  1.00 24.87           C  
ATOM   2140  N   GLY A 285      14.044  -6.628  60.528  1.00 22.85           N  
ATOM   2141  CA  GLY A 285      14.719  -6.863  59.278  1.00 21.57           C  
ATOM   2142  C   GLY A 285      15.915  -5.953  59.148  1.00 21.80           C  
ATOM   2143  O   GLY A 285      16.755  -6.220  58.312  1.00 21.97           O  
ATOM   2144  N   GLN A 286      16.005  -4.914  60.000  1.00 21.69           N  
ATOM   2145  CA  GLN A 286      17.154  -3.985  60.068  1.00 21.91           C  
ATOM   2146  C   GLN A 286      18.139  -4.148  61.301  1.00 20.72           C  
ATOM   2147  O   GLN A 286      17.781  -4.561  62.440  1.00 19.47           O  
ATOM   2148  CB  GLN A 286      16.622  -2.550  60.059  1.00 21.65           C  
ATOM   2149  CG  GLN A 286      15.309  -2.357  59.236  1.00 26.40           C  
ATOM   2150  CD  GLN A 286      14.961  -0.869  59.019  1.00 24.44           C  
ATOM   2151  OE1 GLN A 286      14.705  -0.105  59.955  1.00 23.48           O  
ATOM   2152  NE2 GLN A 286      15.015  -0.463  57.780  1.00 30.37           N  
ATOM   2153  N   GLN A 287      19.364  -3.721  61.083  1.00 18.69           N  
ATOM   2154  CA  GLN A 287      20.335  -3.663  62.155  1.00 17.86           C  
ATOM   2155  C   GLN A 287      20.612  -5.054  62.726  1.00 16.46           C  
ATOM   2156  O   GLN A 287      20.722  -5.196  63.933  1.00 15.67           O  
ATOM   2157  CB  GLN A 287      19.899  -2.728  63.295  1.00 19.02           C  
ATOM   2158  CG  GLN A 287      19.645  -1.307  62.943  1.00 19.03           C  
ATOM   2159  CD  GLN A 287      20.834  -0.612  62.386  1.00 18.58           C  
ATOM   2160  OE1 GLN A 287      20.901  -0.421  61.206  1.00 23.13           O  
ATOM   2161  NE2 GLN A 287      21.738  -0.180  63.224  1.00 19.82           N  
ATOM   2162  N   LEU A 288      20.769  -6.049  61.852  1.00 14.70           N  
ATOM   2163  CA  LEU A 288      20.892  -7.401  62.281  1.00 14.54           C  
ATOM   2164  C   LEU A 288      22.193  -7.658  63.047  1.00 14.22           C  
ATOM   2165  O   LEU A 288      22.110  -8.306  64.124  1.00 15.95           O  
ATOM   2166  CB  LEU A 288      20.649  -8.412  61.148  1.00 14.15           C  
ATOM   2167  CG  LEU A 288      19.258  -8.530  60.454  1.00 18.11           C  
ATOM   2168  CD1 LEU A 288      19.209  -9.783  59.519  1.00 13.41           C  
ATOM   2169  CD2 LEU A 288      18.064  -8.540  61.427  1.00 14.44           C  
ATOM   2170  N   TYR A 289      23.336  -7.156  62.568  1.00 11.82           N  
ATOM   2171  CA  TYR A 289      24.578  -7.303  63.225  1.00 10.92           C  
ATOM   2172  C   TYR A 289      24.533  -6.688  64.594  1.00 13.67           C  
ATOM   2173  O   TYR A 289      24.911  -7.304  65.544  1.00 14.92           O  
ATOM   2174  CB  TYR A 289      25.628  -6.664  62.379  1.00 11.21           C  
ATOM   2175  CG  TYR A 289      27.073  -6.757  62.852  1.00 14.18           C  
ATOM   2176  CD1 TYR A 289      27.779  -7.970  62.789  1.00 13.51           C  
ATOM   2177  CD2 TYR A 289      27.761  -5.627  63.284  1.00 13.79           C  
ATOM   2178  CE1 TYR A 289      29.075  -8.065  63.179  1.00  8.61           C  
ATOM   2179  CE2 TYR A 289      29.108  -5.724  63.635  1.00 11.04           C  
ATOM   2180  CZ  TYR A 289      29.736  -6.937  63.613  1.00 13.22           C  
ATOM   2181  OH  TYR A 289      31.084  -7.031  63.978  1.00 12.14           O  
ATOM   2182  N   GLU A 290      24.075  -5.451  64.744  1.00 16.13           N  
ATOM   2183  CA  GLU A 290      23.954  -4.846  66.045  1.00 15.21           C  
ATOM   2184  C   GLU A 290      23.062  -5.673  66.988  1.00 17.20           C  
ATOM   2185  O   GLU A 290      23.197  -5.653  68.282  1.00 18.22           O  
ATOM   2186  CB  GLU A 290      23.280  -3.538  65.777  1.00 16.10           C  
ATOM   2187  CG  GLU A 290      22.701  -2.819  67.004  1.00 17.24           C  
ATOM   2188  CD  GLU A 290      22.514  -1.394  66.651  1.00 22.01           C  
ATOM   2189  OE1 GLU A 290      23.502  -0.601  66.842  1.00 19.62           O  
ATOM   2190  OE2 GLU A 290      21.432  -1.133  66.079  1.00 24.74           O  
ATOM   2191  N   LYS A 291      22.099  -6.375  66.379  1.00 16.40           N  
ATOM   2192  CA  LYS A 291      21.160  -7.230  67.197  1.00 16.63           C  
ATOM   2193  C   LYS A 291      21.816  -8.421  67.913  1.00 15.68           C  
ATOM   2194  O   LYS A 291      21.226  -8.955  68.858  1.00 16.24           O  
ATOM   2195  CB  LYS A 291      19.883  -7.627  66.427  1.00 15.10           C  
ATOM   2196  CG  LYS A 291      18.836  -6.568  66.562  1.00 15.05           C  
ATOM   2197  CD  LYS A 291      17.909  -6.584  65.435  1.00 15.52           C  
ATOM   2198  CE  LYS A 291      16.849  -5.427  65.516  1.00 16.45           C  
ATOM   2199  NZ  LYS A 291      15.949  -5.411  64.204  1.00 15.65           N  
ATOM   2200  N   LEU A 292      22.994  -8.801  67.453  1.00 14.60           N  
ATOM   2201  CA  LEU A 292      23.775  -9.863  68.012  1.00 17.28           C  
ATOM   2202  C   LEU A 292      24.728  -9.363  69.072  1.00 18.04           C  
ATOM   2203  O   LEU A 292      25.311 -10.152  69.784  1.00 18.61           O  
ATOM   2204  CB  LEU A 292      24.690 -10.412  66.912  1.00 17.90           C  
ATOM   2205  CG  LEU A 292      24.117 -11.076  65.677  1.00 21.34           C  
ATOM   2206  CD1 LEU A 292      25.241 -11.631  64.685  1.00 22.27           C  
ATOM   2207  CD2 LEU A 292      23.074 -12.217  66.079  1.00 21.76           C  
ATOM   2208  N   ILE A 293      24.957  -8.049  69.127  1.00 18.77           N  
ATOM   2209  CA  ILE A 293      25.987  -7.492  69.987  1.00 17.09           C  
ATOM   2210  C   ILE A 293      25.468  -6.479  70.986  1.00 18.71           C  
ATOM   2211  O   ILE A 293      25.877  -6.503  72.145  1.00 18.88           O  
ATOM   2212  CB  ILE A 293      27.026  -6.783  69.138  1.00 17.87           C  
ATOM   2213  CG1 ILE A 293      27.796  -7.810  68.272  1.00 15.02           C  
ATOM   2214  CG2 ILE A 293      27.964  -6.003  70.046  1.00 14.22           C  
ATOM   2215  CD1 ILE A 293      28.072  -7.330  66.903  1.00 19.71           C  
ATOM   2216  N   GLY A 294      24.562  -5.593  70.576  1.00 18.63           N  
ATOM   2217  CA  GLY A 294      24.311  -4.435  71.390  1.00 20.05           C  
ATOM   2218  C   GLY A 294      23.498  -4.653  72.655  1.00 21.44           C  
ATOM   2219  O   GLY A 294      22.744  -5.629  72.739  1.00 20.30           O  
ATOM   2220  N   GLY A 295      23.631  -3.719  73.622  1.00 21.00           N  
ATOM   2221  CA  GLY A 295      22.977  -3.879  74.903  1.00 21.80           C  
ATOM   2222  C   GLY A 295      21.461  -3.773  74.815  1.00 24.52           C  
ATOM   2223  O   GLY A 295      20.738  -3.989  75.794  1.00 24.55           O  
ATOM   2224  N   LYS A 296      20.903  -3.378  73.679  1.00 24.96           N  
ATOM   2225  CA  LYS A 296      19.465  -3.246  73.762  1.00 25.09           C  
ATOM   2226  C   LYS A 296      18.845  -4.679  73.612  1.00 24.71           C  
ATOM   2227  O   LYS A 296      17.691  -4.921  73.945  1.00 23.69           O  
ATOM   2228  CB  LYS A 296      18.970  -2.183  72.768  1.00 25.48           C  
ATOM   2229  CG  LYS A 296      17.631  -2.371  72.264  1.00 25.01           C  
ATOM   2230  CD  LYS A 296      16.697  -1.430  72.890  1.00 33.58           C  
ATOM   2231  CE  LYS A 296      15.383  -1.310  72.048  1.00 31.39           C  
ATOM   2232  NZ  LYS A 296      14.949   0.111  72.165  1.00 35.06           N  
ATOM   2233  N   TYR A 297      19.697  -5.615  73.189  1.00 23.54           N  
ATOM   2234  CA  TYR A 297      19.293  -6.907  72.761  1.00 21.99           C  
ATOM   2235  C   TYR A 297      19.904  -8.010  73.532  1.00 22.01           C  
ATOM   2236  O   TYR A 297      19.408  -9.123  73.402  1.00 23.29           O  
ATOM   2237  CB  TYR A 297      19.678  -7.087  71.299  1.00 21.49           C  
ATOM   2238  CG  TYR A 297      19.179  -5.940  70.479  1.00 20.20           C  
ATOM   2239  CD1 TYR A 297      20.049  -4.956  70.031  1.00 18.48           C  
ATOM   2240  CD2 TYR A 297      17.805  -5.792  70.206  1.00 19.62           C  
ATOM   2241  CE1 TYR A 297      19.554  -3.819  69.306  1.00 17.96           C  
ATOM   2242  CE2 TYR A 297      17.290  -4.670  69.489  1.00 20.21           C  
ATOM   2243  CZ  TYR A 297      18.202  -3.693  69.022  1.00 21.09           C  
ATOM   2244  OH  TYR A 297      17.784  -2.609  68.277  1.00 20.18           O  
ATOM   2245  N   MET A 298      20.988  -7.758  74.275  1.00 20.52           N  
ATOM   2246  CA  MET A 298      21.722  -8.862  74.880  1.00 20.72           C  
ATOM   2247  C   MET A 298      20.824  -9.568  75.923  1.00 19.94           C  
ATOM   2248  O   MET A 298      20.661 -10.746  75.891  1.00 20.02           O  
ATOM   2249  CB  MET A 298      22.999  -8.399  75.525  1.00 18.52           C  
ATOM   2250  CG  MET A 298      24.081  -9.426  75.529  1.00 22.36           C  
ATOM   2251  SD  MET A 298      25.842  -8.794  75.658  1.00 26.17           S  
ATOM   2252  CE  MET A 298      25.511  -8.488  77.331  1.00 16.04           C  
ATOM   2253  N   GLY A 299      20.273  -8.821  76.856  1.00 20.50           N  
ATOM   2254  CA  GLY A 299      19.447  -9.355  77.897  1.00 22.16           C  
ATOM   2255  C   GLY A 299      18.355 -10.138  77.213  1.00 23.69           C  
ATOM   2256  O   GLY A 299      18.121 -11.327  77.525  1.00 24.96           O  
ATOM   2257  N   GLU A 300      17.733  -9.528  76.214  1.00 23.31           N  
ATOM   2258  CA  GLU A 300      16.623 -10.229  75.585  1.00 23.24           C  
ATOM   2259  C   GLU A 300      17.079 -11.546  74.939  1.00 22.20           C  
ATOM   2260  O   GLU A 300      16.340 -12.509  74.955  1.00 25.04           O  
ATOM   2261  CB  GLU A 300      15.878  -9.301  74.629  1.00 23.11           C  
ATOM   2262  CG  GLU A 300      14.787  -9.972  73.822  1.00 26.35           C  
ATOM   2263  CD  GLU A 300      13.475 -10.198  74.643  1.00 31.01           C  
ATOM   2264  OE1 GLU A 300      12.561 -10.831  74.042  1.00 32.48           O  
ATOM   2265  OE2 GLU A 300      13.342  -9.732  75.826  1.00 29.16           O  
ATOM   2266  N   LEU A 301      18.294 -11.651  74.430  1.00 20.19           N  
ATOM   2267  CA  LEU A 301      18.673 -12.941  73.850  1.00 18.16           C  
ATOM   2268  C   LEU A 301      18.767 -13.940  74.978  1.00 18.29           C  
ATOM   2269  O   LEU A 301      18.408 -15.130  74.800  1.00 17.55           O  
ATOM   2270  CB  LEU A 301      19.984 -12.856  73.141  1.00 17.14           C  
ATOM   2271  CG  LEU A 301      19.943 -12.168  71.782  1.00 17.58           C  
ATOM   2272  CD1 LEU A 301      21.326 -11.631  71.321  1.00  3.26           C  
ATOM   2273  CD2 LEU A 301      19.502 -13.255  70.834  1.00 16.22           C  
ATOM   2274  N   VAL A 302      19.197 -13.469  76.154  1.00 17.41           N  
ATOM   2275  CA  VAL A 302      19.408 -14.389  77.214  1.00 18.59           C  
ATOM   2276  C   VAL A 302      18.040 -14.902  77.668  1.00 19.94           C  
ATOM   2277  O   VAL A 302      17.866 -16.069  77.985  1.00 21.50           O  
ATOM   2278  CB  VAL A 302      20.220 -13.744  78.332  1.00 19.31           C  
ATOM   2279  CG1 VAL A 302      20.066 -14.470  79.658  1.00 19.74           C  
ATOM   2280  CG2 VAL A 302      21.724 -13.767  77.983  1.00 16.25           C  
ATOM   2281  N   ARG A 303      17.056 -14.052  77.608  1.00 21.29           N  
ATOM   2282  CA  ARG A 303      15.778 -14.336  78.150  1.00 23.22           C  
ATOM   2283  C   ARG A 303      15.176 -15.434  77.354  1.00 24.64           C  
ATOM   2284  O   ARG A 303      14.533 -16.331  77.896  1.00 26.34           O  
ATOM   2285  CB  ARG A 303      14.889 -13.093  78.132  1.00 23.28           C  
ATOM   2286  CG  ARG A 303      13.586 -13.310  78.895  1.00 23.70           C  
ATOM   2287  CD  ARG A 303      12.625 -12.065  78.879  1.00 23.15           C  
ATOM   2288  NE  ARG A 303      12.055 -11.865  77.551  1.00 29.79           N  
ATOM   2289  CZ  ARG A 303      11.130 -12.618  76.956  1.00 33.59           C  
ATOM   2290  NH1 ARG A 303      10.551 -13.650  77.558  1.00 40.02           N  
ATOM   2291  NH2 ARG A 303      10.745 -12.318  75.745  1.00 36.11           N  
ATOM   2292  N   LEU A 304      15.429 -15.386  76.055  1.00 26.07           N  
ATOM   2293  CA  LEU A 304      14.840 -16.325  75.097  1.00 24.70           C  
ATOM   2294  C   LEU A 304      15.613 -17.622  75.217  1.00 25.10           C  
ATOM   2295  O   LEU A 304      15.053 -18.691  75.061  1.00 26.78           O  
ATOM   2296  CB  LEU A 304      15.038 -15.748  73.728  1.00 23.96           C  
ATOM   2297  CG  LEU A 304      13.916 -14.935  73.030  1.00 26.83           C  
ATOM   2298  CD1 LEU A 304      12.507 -14.746  73.709  1.00 25.83           C  
ATOM   2299  CD2 LEU A 304      14.387 -13.652  72.481  1.00 23.61           C  
ATOM   2300  N   VAL A 305      16.910 -17.563  75.487  1.00 23.68           N  
ATOM   2301  CA  VAL A 305      17.636 -18.823  75.713  1.00 23.26           C  
ATOM   2302  C   VAL A 305      17.117 -19.533  77.000  1.00 24.14           C  
ATOM   2303  O   VAL A 305      16.867 -20.751  76.992  1.00 23.27           O  
ATOM   2304  CB  VAL A 305      19.124 -18.631  75.847  1.00 23.22           C  
ATOM   2305  CG1 VAL A 305      19.724 -19.905  76.377  1.00 24.06           C  
ATOM   2306  CG2 VAL A 305      19.763 -18.238  74.486  1.00 20.35           C  
ATOM   2307  N   LEU A 306      16.942 -18.739  78.068  1.00 23.56           N  
ATOM   2308  CA  LEU A 306      16.367 -19.199  79.336  1.00 22.15           C  
ATOM   2309  C   LEU A 306      14.965 -19.814  79.126  1.00 22.53           C  
ATOM   2310  O   LEU A 306      14.700 -20.873  79.638  1.00 18.38           O  
ATOM   2311  CB  LEU A 306      16.329 -18.084  80.369  1.00 20.10           C  
ATOM   2312  CG  LEU A 306      17.643 -17.454  80.741  1.00 15.67           C  
ATOM   2313  CD1 LEU A 306      17.456 -16.831  82.018  1.00  8.57           C  
ATOM   2314  CD2 LEU A 306      18.730 -18.598  80.897  1.00 16.36           C  
ATOM   2315  N   LEU A 307      14.145 -19.198  78.274  1.00 24.26           N  
ATOM   2316  CA  LEU A 307      12.780 -19.735  77.991  1.00 25.96           C  
ATOM   2317  C   LEU A 307      12.790 -21.119  77.229  1.00 26.82           C  
ATOM   2318  O   LEU A 307      11.850 -21.926  77.301  1.00 26.85           O  
ATOM   2319  CB  LEU A 307      11.991 -18.735  77.184  1.00 25.40           C  
ATOM   2320  CG  LEU A 307      10.999 -17.783  77.858  1.00 28.53           C  
ATOM   2321  CD1 LEU A 307      11.073 -17.560  79.390  1.00 26.76           C  
ATOM   2322  CD2 LEU A 307      11.016 -16.472  77.105  1.00 29.26           C  
ATOM   2323  N   ARG A 308      13.856 -21.384  76.510  1.00 26.81           N  
ATOM   2324  CA  ARG A 308      13.897 -22.516  75.670  1.00 27.33           C  
ATOM   2325  C   ARG A 308      14.367 -23.617  76.599  1.00 29.19           C  
ATOM   2326  O   ARG A 308      13.994 -24.780  76.428  1.00 30.62           O  
ATOM   2327  CB  ARG A 308      14.852 -22.233  74.502  1.00 26.52           C  
ATOM   2328  CG  ARG A 308      15.671 -23.408  73.922  1.00 26.96           C  
ATOM   2329  CD  ARG A 308      14.858 -24.114  72.843  1.00 31.65           C  
ATOM   2330  NE  ARG A 308      15.397 -25.403  72.432  1.00 32.26           N  
ATOM   2331  CZ  ARG A 308      16.259 -25.514  71.418  1.00 37.75           C  
ATOM   2332  NH1 ARG A 308      16.626 -24.383  70.763  1.00 33.85           N  
ATOM   2333  NH2 ARG A 308      16.768 -26.732  71.060  1.00 34.00           N  
ATOM   2334  N   LEU A 309      15.216 -23.260  77.567  1.00 30.53           N  
ATOM   2335  CA  LEU A 309      15.703 -24.199  78.560  1.00 30.21           C  
ATOM   2336  C   LEU A 309      14.503 -24.591  79.479  1.00 31.15           C  
ATOM   2337  O   LEU A 309      14.249 -25.775  79.708  1.00 30.92           O  
ATOM   2338  CB  LEU A 309      16.801 -23.529  79.332  1.00 29.29           C  
ATOM   2339  CG  LEU A 309      18.251 -23.954  79.123  1.00 29.92           C  
ATOM   2340  CD1 LEU A 309      18.500 -24.689  77.845  1.00 29.75           C  
ATOM   2341  CD2 LEU A 309      19.188 -22.761  79.241  1.00 24.25           C  
ATOM   2342  N   VAL A 310      13.726 -23.626  79.947  1.00 31.51           N  
ATOM   2343  CA  VAL A 310      12.598 -24.040  80.673  1.00 34.05           C  
ATOM   2344  C   VAL A 310      11.599 -24.816  79.868  1.00 36.25           C  
ATOM   2345  O   VAL A 310      11.083 -25.792  80.404  1.00 37.46           O  
ATOM   2346  CB  VAL A 310      11.968 -23.025  81.659  1.00 34.08           C  
ATOM   2347  CG1 VAL A 310      12.735 -21.796  81.758  1.00 32.64           C  
ATOM   2348  CG2 VAL A 310      10.444 -22.823  81.423  1.00 34.36           C  
ATOM   2349  N   ASP A 311      11.378 -24.506  78.593  1.00 38.03           N  
ATOM   2350  CA  ASP A 311      10.397 -25.302  77.869  1.00 40.12           C  
ATOM   2351  C   ASP A 311      10.958 -26.721  77.602  1.00 39.49           C  
ATOM   2352  O   ASP A 311      10.217 -27.667  77.495  1.00 39.44           O  
ATOM   2353  CB  ASP A 311       9.829 -24.579  76.626  1.00 41.13           C  
ATOM   2354  CG  ASP A 311       9.318 -23.114  76.954  1.00 48.57           C  
ATOM   2355  OD1 ASP A 311       8.926 -22.800  78.142  1.00 50.44           O  
ATOM   2356  OD2 ASP A 311       9.323 -22.245  76.006  1.00 54.40           O  
ATOM   2357  N   GLU A 312      12.269 -26.849  77.531  1.00 38.95           N  
ATOM   2358  CA  GLU A 312      12.884 -28.134  77.505  1.00 39.40           C  
ATOM   2359  C   GLU A 312      12.947 -28.709  78.917  1.00 38.87           C  
ATOM   2360  O   GLU A 312      13.445 -29.822  79.129  1.00 39.72           O  
ATOM   2361  CB  GLU A 312      14.323 -28.040  77.050  1.00 40.04           C  
ATOM   2362  CG  GLU A 312      14.515 -27.790  75.620  1.00 45.72           C  
ATOM   2363  CD  GLU A 312      13.947 -28.885  74.773  1.00 53.21           C  
ATOM   2364  OE1 GLU A 312      14.022 -30.075  75.214  1.00 56.60           O  
ATOM   2365  OE2 GLU A 312      13.433 -28.548  73.672  1.00 53.83           O  
ATOM   2366  N   ASN A 313      12.483 -27.996  79.917  1.00 36.97           N  
ATOM   2367  CA  ASN A 313      12.524 -28.629  81.213  1.00 36.29           C  
ATOM   2368  C   ASN A 313      13.905 -28.714  81.843  1.00 34.90           C  
ATOM   2369  O   ASN A 313      14.167 -29.595  82.687  1.00 34.60           O  
ATOM   2370  CB  ASN A 313      11.895 -30.024  81.147  1.00 36.62           C  
ATOM   2371  CG  ASN A 313      10.423 -29.957  81.484  1.00 42.11           C  
ATOM   2372  OD1 ASN A 313       9.535 -30.031  80.586  1.00 44.77           O  
ATOM   2373  ND2 ASN A 313      10.138 -29.684  82.779  1.00 44.79           N  
ATOM   2374  N   LEU A 314      14.792 -27.786  81.468  1.00 31.48           N  
ATOM   2375  CA  LEU A 314      16.125 -27.960  81.881  1.00 26.85           C  
ATOM   2376  C   LEU A 314      16.456 -27.004  82.959  1.00 24.73           C  
ATOM   2377  O   LEU A 314      17.499 -27.104  83.526  1.00 23.85           O  
ATOM   2378  CB  LEU A 314      17.021 -27.862  80.706  1.00 26.42           C  
ATOM   2379  CG  LEU A 314      16.928 -29.047  79.769  1.00 25.39           C  
ATOM   2380  CD1 LEU A 314      17.736 -28.766  78.459  1.00 21.45           C  
ATOM   2381  CD2 LEU A 314      17.488 -30.277  80.445  1.00 22.86           C  
ATOM   2382  N   LEU A 315      15.513 -26.166  83.335  1.00 23.70           N  
ATOM   2383  CA  LEU A 315      15.842 -24.964  84.072  1.00 24.04           C  
ATOM   2384  C   LEU A 315      14.590 -24.497  84.847  1.00 25.37           C  
ATOM   2385  O   LEU A 315      13.438 -24.457  84.279  1.00 25.02           O  
ATOM   2386  CB  LEU A 315      16.288 -23.925  83.034  1.00 23.54           C  
ATOM   2387  CG  LEU A 315      17.108 -22.642  83.264  1.00 25.51           C  
ATOM   2388  CD1 LEU A 315      16.123 -21.590  83.062  1.00 24.43           C  
ATOM   2389  CD2 LEU A 315      17.829 -22.558  84.640  1.00 20.87           C  
ATOM   2390  N   PHE A 316      14.759 -24.205  86.140  1.00 25.28           N  
ATOM   2391  CA  PHE A 316      13.579 -23.894  86.951  1.00 27.62           C  
ATOM   2392  C   PHE A 316      12.490 -24.990  86.850  1.00 29.75           C  
ATOM   2393  O   PHE A 316      11.315 -24.668  86.895  1.00 29.49           O  
ATOM   2394  CB  PHE A 316      13.003 -22.575  86.504  1.00 25.85           C  
ATOM   2395  CG  PHE A 316      14.030 -21.480  86.310  1.00 26.21           C  
ATOM   2396  CD1 PHE A 316      15.052 -21.286  87.214  1.00 23.95           C  
ATOM   2397  CD2 PHE A 316      13.962 -20.614  85.204  1.00 30.31           C  
ATOM   2398  CE1 PHE A 316      16.002 -20.254  87.039  1.00 23.27           C  
ATOM   2399  CE2 PHE A 316      14.923 -19.556  85.010  1.00 27.24           C  
ATOM   2400  CZ  PHE A 316      15.946 -19.390  85.942  1.00 21.29           C  
ATOM   2401  N   HIS A 317      12.920 -26.275  86.746  1.00 32.65           N  
ATOM   2402  CA  HIS A 317      12.135 -27.400  86.170  1.00 36.12           C  
ATOM   2403  C   HIS A 317      10.782 -27.054  85.522  1.00 36.31           C  
ATOM   2404  O   HIS A 317       9.691 -27.298  86.093  1.00 36.05           O  
ATOM   2405  CB  HIS A 317      11.937 -28.646  87.116  1.00 38.13           C  
ATOM   2406  CG  HIS A 317      12.034 -28.331  88.569  1.00 41.61           C  
ATOM   2407  ND1 HIS A 317      12.986 -28.919  89.389  1.00 46.14           N  
ATOM   2408  CD2 HIS A 317      11.345 -27.453  89.341  1.00 46.72           C  
ATOM   2409  CE1 HIS A 317      12.862 -28.428  90.617  1.00 52.63           C  
ATOM   2410  NE2 HIS A 317      11.879 -27.531  90.614  1.00 53.33           N  
ATOM   2411  N   GLY A 318      10.894 -26.539  84.316  1.00 35.91           N  
ATOM   2412  CA  GLY A 318       9.809 -26.510  83.413  1.00 35.75           C  
ATOM   2413  C   GLY A 318       8.912 -25.345  83.663  1.00 36.47           C  
ATOM   2414  O   GLY A 318       8.008 -25.164  82.862  1.00 35.45           O  
ATOM   2415  N   GLU A 319       9.124 -24.562  84.737  1.00 37.65           N  
ATOM   2416  CA  GLU A 319       8.269 -23.351  84.929  1.00 40.64           C  
ATOM   2417  C   GLU A 319       8.888 -21.958  85.159  1.00 39.14           C  
ATOM   2418  O   GLU A 319       9.751 -21.787  86.000  1.00 39.28           O  
ATOM   2419  CB  GLU A 319       7.144 -23.609  85.925  1.00 40.61           C  
ATOM   2420  CG  GLU A 319       7.391 -23.311  87.424  1.00 44.48           C  
ATOM   2421  CD  GLU A 319       6.068 -23.582  88.259  1.00 47.41           C  
ATOM   2422  OE1 GLU A 319       4.985 -23.056  87.852  1.00 53.12           O  
ATOM   2423  OE2 GLU A 319       6.086 -24.354  89.269  1.00 53.09           O  
ATOM   2424  N   ALA A 320       8.365 -20.964  84.454  1.00 38.51           N  
ATOM   2425  CA  ALA A 320       8.919 -19.610  84.447  1.00 38.98           C  
ATOM   2426  C   ALA A 320       7.990 -18.568  85.028  1.00 39.43           C  
ATOM   2427  O   ALA A 320       6.825 -18.556  84.668  1.00 42.05           O  
ATOM   2428  CB  ALA A 320       9.189 -19.236  83.037  1.00 38.41           C  
ATOM   2429  N   SER A 321       8.465 -17.651  85.858  1.00 39.17           N  
ATOM   2430  CA  SER A 321       7.590 -16.614  86.404  1.00 39.59           C  
ATOM   2431  C   SER A 321       6.893 -15.773  85.333  1.00 40.80           C  
ATOM   2432  O   SER A 321       7.264 -15.844  84.157  1.00 42.16           O  
ATOM   2433  CB  SER A 321       8.386 -15.687  87.290  1.00 39.62           C  
ATOM   2434  OG  SER A 321       9.447 -15.089  86.571  1.00 39.67           O  
ATOM   2435  N   GLU A 322       5.913 -14.957  85.715  1.00 41.29           N  
ATOM   2436  CA  GLU A 322       5.246 -14.118  84.729  1.00 41.03           C  
ATOM   2437  C   GLU A 322       6.212 -13.085  84.177  1.00 40.00           C  
ATOM   2438  O   GLU A 322       6.191 -12.791  82.991  1.00 39.66           O  
ATOM   2439  CB  GLU A 322       3.981 -13.448  85.307  1.00 42.27           C  
ATOM   2440  CG  GLU A 322       3.256 -12.411  84.403  1.00 44.63           C  
ATOM   2441  CD  GLU A 322       2.936 -12.919  82.984  1.00 54.25           C  
ATOM   2442  OE1 GLU A 322       2.785 -14.162  82.861  1.00 55.85           O  
ATOM   2443  OE2 GLU A 322       2.837 -12.078  82.003  1.00 56.38           O  
ATOM   2444  N   GLN A 323       7.040 -12.519  85.045  1.00 38.57           N  
ATOM   2445  CA  GLN A 323       8.113 -11.627  84.612  1.00 37.37           C  
ATOM   2446  C   GLN A 323       9.069 -12.253  83.594  1.00 36.38           C  
ATOM   2447  O   GLN A 323       9.263 -11.714  82.514  1.00 38.23           O  
ATOM   2448  CB  GLN A 323       8.888 -11.172  85.800  1.00 37.46           C  
ATOM   2449  CG  GLN A 323       8.162 -10.118  86.533  1.00 40.77           C  
ATOM   2450  CD  GLN A 323       8.792  -9.880  87.853  1.00 45.58           C  
ATOM   2451  OE1 GLN A 323       8.250 -10.309  88.878  1.00 52.35           O  
ATOM   2452  NE2 GLN A 323       9.985  -9.246  87.862  1.00 47.40           N  
ATOM   2453  N   LEU A 324       9.599 -13.431  83.865  1.00 34.35           N  
ATOM   2454  CA  LEU A 324      10.508 -14.006  82.935  1.00 31.97           C  
ATOM   2455  C   LEU A 324       9.863 -14.043  81.562  1.00 31.30           C  
ATOM   2456  O   LEU A 324      10.565 -13.995  80.532  1.00 29.07           O  
ATOM   2457  CB  LEU A 324      10.932 -15.402  83.384  1.00 31.76           C  
ATOM   2458  CG  LEU A 324      12.018 -15.925  82.439  1.00 32.01           C  
ATOM   2459  CD1 LEU A 324      13.244 -15.044  82.572  1.00 34.10           C  
ATOM   2460  CD2 LEU A 324      12.401 -17.337  82.650  1.00 30.39           C  
ATOM   2461  N   ARG A 325       8.537 -14.188  81.525  1.00 31.33           N  
ATOM   2462  CA  ARG A 325       7.896 -14.338  80.220  1.00 32.25           C  
ATOM   2463  C   ARG A 325       7.551 -13.007  79.601  1.00 32.06           C  
ATOM   2464  O   ARG A 325       7.091 -13.001  78.488  1.00 31.28           O  
ATOM   2465  CB  ARG A 325       6.685 -15.296  80.140  1.00 31.41           C  
ATOM   2466  CG  ARG A 325       6.621 -16.517  81.051  1.00 34.33           C  
ATOM   2467  CD  ARG A 325       5.689 -17.639  80.554  1.00 34.51           C  
ATOM   2468  NE  ARG A 325       6.324 -18.313  79.392  1.00 45.35           N  
ATOM   2469  CZ  ARG A 325       6.852 -19.555  79.390  1.00 46.32           C  
ATOM   2470  NH1 ARG A 325       6.797 -20.313  80.469  1.00 51.35           N  
ATOM   2471  NH2 ARG A 325       7.416 -20.068  78.313  1.00 44.52           N  
ATOM   2472  N   THR A 326       7.804 -11.883  80.255  1.00 33.22           N  
ATOM   2473  CA  THR A 326       7.520 -10.625  79.538  1.00 36.18           C  
ATOM   2474  C   THR A 326       8.712 -10.047  78.760  1.00 36.97           C  
ATOM   2475  O   THR A 326       9.853  -9.956  79.293  1.00 37.53           O  
ATOM   2476  CB  THR A 326       6.931  -9.555  80.460  1.00 37.25           C  
ATOM   2477  OG1 THR A 326       7.970  -9.001  81.275  1.00 38.30           O  
ATOM   2478  CG2 THR A 326       5.740 -10.143  81.369  1.00 37.34           C  
ATOM   2479  N   ARG A 327       8.482  -9.666  77.497  1.00 37.56           N  
ATOM   2480  CA  ARG A 327       9.571  -9.060  76.703  1.00 37.37           C  
ATOM   2481  C   ARG A 327      10.249  -7.982  77.533  1.00 35.60           C  
ATOM   2482  O   ARG A 327       9.589  -7.147  78.140  1.00 35.44           O  
ATOM   2483  CB  ARG A 327       9.033  -8.372  75.453  1.00 38.54           C  
ATOM   2484  CG  ARG A 327       8.873  -9.247  74.212  1.00 41.88           C  
ATOM   2485  CD  ARG A 327       7.861  -8.603  73.258  1.00 50.93           C  
ATOM   2486  NE  ARG A 327       7.535  -9.521  72.175  1.00 59.16           N  
ATOM   2487  CZ  ARG A 327       6.659 -10.534  72.255  1.00 63.39           C  
ATOM   2488  NH1 ARG A 327       5.985 -10.769  73.397  1.00 65.98           N  
ATOM   2489  NH2 ARG A 327       6.443 -11.322  71.188  1.00 61.80           N  
ATOM   2490  N   GLY A 328      11.563  -7.983  77.568  1.00 34.24           N  
ATOM   2491  CA  GLY A 328      12.249  -6.859  78.195  1.00 32.69           C  
ATOM   2492  C   GLY A 328      12.731  -7.035  79.613  1.00 32.26           C  
ATOM   2493  O   GLY A 328      13.625  -6.312  80.062  1.00 32.51           O  
ATOM   2494  N   ALA A 329      12.194  -8.019  80.319  1.00 30.76           N  
ATOM   2495  CA  ALA A 329      12.520  -8.159  81.737  1.00 29.56           C  
ATOM   2496  C   ALA A 329      13.960  -8.602  82.098  1.00 28.19           C  
ATOM   2497  O   ALA A 329      14.421  -8.368  83.217  1.00 29.27           O  
ATOM   2498  CB  ALA A 329      11.486  -9.143  82.411  1.00 29.85           C  
ATOM   2499  N   PHE A 330      14.642  -9.329  81.234  1.00 26.32           N  
ATOM   2500  CA  PHE A 330      16.029  -9.689  81.552  1.00 25.42           C  
ATOM   2501  C   PHE A 330      16.987  -8.572  81.022  1.00 24.98           C  
ATOM   2502  O   PHE A 330      17.447  -8.567  79.899  1.00 24.29           O  
ATOM   2503  CB  PHE A 330      16.401 -11.115  81.059  1.00 24.65           C  
ATOM   2504  CG  PHE A 330      17.532 -11.740  81.866  1.00 22.53           C  
ATOM   2505  CD1 PHE A 330      18.848 -11.444  81.555  1.00 14.74           C  
ATOM   2506  CD2 PHE A 330      17.228 -12.589  82.980  1.00 20.07           C  
ATOM   2507  CE1 PHE A 330      19.891 -11.977  82.318  1.00 20.28           C  
ATOM   2508  CE2 PHE A 330      18.201 -13.147  83.806  1.00 17.52           C  
ATOM   2509  CZ  PHE A 330      19.575 -12.872  83.476  1.00 26.01           C  
ATOM   2510  N   GLU A 331      17.200  -7.578  81.847  1.00 25.19           N  
ATOM   2511  CA  GLU A 331      17.905  -6.376  81.442  1.00 24.87           C  
ATOM   2512  C   GLU A 331      19.333  -6.715  81.113  1.00 24.05           C  
ATOM   2513  O   GLU A 331      19.978  -7.548  81.732  1.00 23.21           O  
ATOM   2514  CB  GLU A 331      17.837  -5.376  82.593  1.00 25.96           C  
ATOM   2515  CG  GLU A 331      16.436  -4.778  82.767  1.00 29.48           C  
ATOM   2516  CD  GLU A 331      16.271  -3.977  84.042  1.00 36.71           C  
ATOM   2517  OE1 GLU A 331      17.260  -3.429  84.587  1.00 43.78           O  
ATOM   2518  OE2 GLU A 331      15.128  -3.882  84.522  1.00 39.52           O  
ATOM   2519  N   THR A 332      19.859  -6.040  80.135  1.00 23.30           N  
ATOM   2520  CA  THR A 332      21.214  -6.280  79.796  1.00 21.81           C  
ATOM   2521  C   THR A 332      22.146  -6.182  80.945  1.00 21.50           C  
ATOM   2522  O   THR A 332      23.155  -6.848  80.917  1.00 22.84           O  
ATOM   2523  CB  THR A 332      21.682  -5.409  78.664  1.00 21.57           C  
ATOM   2524  OG1 THR A 332      21.052  -5.872  77.457  1.00 20.47           O  
ATOM   2525  CG2 THR A 332      23.203  -5.540  78.490  1.00 21.97           C  
ATOM   2526  N   ARG A 333      21.823  -5.394  81.958  1.00 21.66           N  
ATOM   2527  CA  ARG A 333      22.773  -5.125  83.034  1.00 22.45           C  
ATOM   2528  C   ARG A 333      22.814  -6.375  83.904  1.00 20.90           C  
ATOM   2529  O   ARG A 333      23.768  -6.596  84.642  1.00 22.45           O  
ATOM   2530  CB  ARG A 333      22.409  -3.869  83.854  1.00 20.88           C  
ATOM   2531  CG  ARG A 333      21.094  -3.951  84.598  1.00 23.76           C  
ATOM   2532  CD  ARG A 333      20.790  -2.601  85.349  1.00 27.19           C  
ATOM   2533  NE  ARG A 333      19.492  -2.586  86.084  1.00 31.25           N  
ATOM   2534  CZ  ARG A 333      19.401  -2.924  87.377  1.00 36.00           C  
ATOM   2535  NH1 ARG A 333      20.503  -3.294  88.036  1.00 35.31           N  
ATOM   2536  NH2 ARG A 333      18.233  -2.954  88.010  1.00 34.69           N  
ATOM   2537  N   PHE A 334      21.763  -7.165  83.826  1.00 19.94           N  
ATOM   2538  CA  PHE A 334      21.671  -8.418  84.558  1.00 18.49           C  
ATOM   2539  C   PHE A 334      22.664  -9.405  83.926  1.00 17.82           C  
ATOM   2540  O   PHE A 334      23.321 -10.168  84.632  1.00 19.29           O  
ATOM   2541  CB  PHE A 334      20.270  -9.023  84.523  1.00 17.48           C  
ATOM   2542  CG  PHE A 334      19.159  -8.177  85.196  1.00 17.21           C  
ATOM   2543  CD1 PHE A 334      19.452  -7.143  86.093  1.00 16.40           C  
ATOM   2544  CD2 PHE A 334      17.785  -8.544  85.007  1.00 19.20           C  
ATOM   2545  CE1 PHE A 334      18.405  -6.391  86.747  1.00 18.65           C  
ATOM   2546  CE2 PHE A 334      16.711  -7.799  85.568  1.00 17.52           C  
ATOM   2547  CZ  PHE A 334      16.995  -6.710  86.454  1.00 18.27           C  
ATOM   2548  N   VAL A 335      22.852  -9.344  82.617  1.00 16.50           N  
ATOM   2549  CA  VAL A 335      23.760 -10.276  81.962  1.00 15.37           C  
ATOM   2550  C   VAL A 335      25.149 -10.077  82.584  1.00 16.31           C  
ATOM   2551  O   VAL A 335      25.910 -11.057  82.855  1.00 15.48           O  
ATOM   2552  CB  VAL A 335      23.795 -10.070  80.443  1.00 15.30           C  
ATOM   2553  CG1 VAL A 335      24.954 -10.916  79.799  1.00 12.83           C  
ATOM   2554  CG2 VAL A 335      22.498 -10.488  79.843  1.00  9.86           C  
ATOM   2555  N   SER A 336      25.446  -8.826  82.911  1.00 15.38           N  
ATOM   2556  CA  SER A 336      26.781  -8.556  83.335  1.00 17.96           C  
ATOM   2557  C   SER A 336      26.945  -8.684  84.844  1.00 17.17           C  
ATOM   2558  O   SER A 336      28.023  -9.037  85.335  1.00 16.56           O  
ATOM   2559  CB  SER A 336      27.304  -7.264  82.743  1.00 18.00           C  
ATOM   2560  OG  SER A 336      26.658  -6.325  83.505  1.00 24.47           O  
ATOM   2561  N   GLN A 337      25.857  -8.565  85.573  1.00 18.42           N  
ATOM   2562  CA  GLN A 337      25.961  -8.955  86.964  1.00 19.33           C  
ATOM   2563  C   GLN A 337      26.057 -10.436  87.158  1.00 18.89           C  
ATOM   2564  O   GLN A 337      26.925 -10.877  87.915  1.00 20.95           O  
ATOM   2565  CB  GLN A 337      24.840  -8.454  87.819  1.00 19.66           C  
ATOM   2566  CG  GLN A 337      24.627  -6.977  87.833  1.00 24.60           C  
ATOM   2567  CD  GLN A 337      23.200  -6.685  88.313  1.00 31.88           C  
ATOM   2568  OE1 GLN A 337      22.519  -5.905  87.693  1.00 34.79           O  
ATOM   2569  NE2 GLN A 337      22.746  -7.351  89.436  1.00 32.81           N  
ATOM   2570  N   VAL A 338      25.182 -11.223  86.561  1.00 17.94           N  
ATOM   2571  CA  VAL A 338      25.419 -12.682  86.566  1.00 17.45           C  
ATOM   2572  C   VAL A 338      26.872 -13.140  86.204  1.00 18.82           C  
ATOM   2573  O   VAL A 338      27.416 -14.014  86.826  1.00 19.47           O  
ATOM   2574  CB  VAL A 338      24.553 -13.349  85.511  1.00 19.11           C  
ATOM   2575  CG1 VAL A 338      25.136 -14.736  85.169  1.00 12.33           C  
ATOM   2576  CG2 VAL A 338      23.059 -13.301  85.906  1.00 10.83           C  
ATOM   2577  N   GLU A 339      27.516 -12.544  85.215  1.00 19.03           N  
ATOM   2578  CA  GLU A 339      28.905 -12.927  84.970  1.00 20.26           C  
ATOM   2579  C   GLU A 339      29.913 -12.367  85.951  1.00 19.86           C  
ATOM   2580  O   GLU A 339      31.107 -12.587  85.841  1.00 19.94           O  
ATOM   2581  CB  GLU A 339      29.314 -12.608  83.562  1.00 19.43           C  
ATOM   2582  CG  GLU A 339      28.363 -13.243  82.621  1.00 25.91           C  
ATOM   2583  CD  GLU A 339      28.907 -13.179  81.195  1.00 36.10           C  
ATOM   2584  OE1 GLU A 339      30.102 -13.579  81.039  1.00 39.64           O  
ATOM   2585  OE2 GLU A 339      28.158 -12.726  80.277  1.00 31.79           O  
ATOM   2586  N   SER A 340      29.449 -11.658  86.934  1.00 20.64           N  
ATOM   2587  CA  SER A 340      30.372 -11.147  87.966  1.00 22.48           C  
ATOM   2588  C   SER A 340      30.221 -11.918  89.231  1.00 21.50           C  
ATOM   2589  O   SER A 340      30.955 -11.700  90.179  1.00 22.37           O  
ATOM   2590  CB  SER A 340      30.033  -9.697  88.301  1.00 20.95           C  
ATOM   2591  OG  SER A 340      30.096  -9.065  87.057  1.00 29.57           O  
ATOM   2592  N   ASP A 341      29.182 -12.715  89.303  1.00 21.42           N  
ATOM   2593  CA  ASP A 341      29.091 -13.546  90.431  1.00 21.08           C  
ATOM   2594  C   ASP A 341      30.488 -14.188  90.721  1.00 20.57           C  
ATOM   2595  O   ASP A 341      31.217 -14.562  89.808  1.00 19.37           O  
ATOM   2596  CB  ASP A 341      28.035 -14.580  90.161  1.00 20.59           C  
ATOM   2597  CG  ASP A 341      27.744 -15.385  91.359  1.00 19.63           C  
ATOM   2598  OD1 ASP A 341      26.683 -15.053  91.988  1.00 19.23           O  
ATOM   2599  OD2 ASP A 341      28.569 -16.317  91.645  1.00 18.40           O  
ATOM   2600  N   THR A 342      30.841 -14.301  91.992  1.00 21.11           N  
ATOM   2601  CA  THR A 342      32.168 -14.770  92.400  1.00 22.71           C  
ATOM   2602  C   THR A 342      32.306 -16.280  92.448  1.00 23.49           C  
ATOM   2603  O   THR A 342      33.465 -16.819  92.562  1.00 22.20           O  
ATOM   2604  CB  THR A 342      32.560 -14.194  93.769  1.00 22.40           C  
ATOM   2605  OG1 THR A 342      31.523 -14.544  94.682  1.00 28.50           O  
ATOM   2606  CG2 THR A 342      32.591 -12.664  93.714  1.00 21.63           C  
ATOM   2607  N   GLY A 343      31.150 -16.952  92.312  1.00 23.84           N  
ATOM   2608  CA  GLY A 343      31.043 -18.394  92.555  1.00 25.29           C  
ATOM   2609  C   GLY A 343      30.075 -18.840  93.682  1.00 26.40           C  
ATOM   2610  O   GLY A 343      29.825 -20.058  93.841  1.00 25.55           O  
ATOM   2611  N   ASP A 344      29.549 -17.858  94.435  1.00 26.02           N  
ATOM   2612  CA  ASP A 344      28.707 -18.069  95.596  1.00 26.06           C  
ATOM   2613  C   ASP A 344      27.224 -18.048  95.195  1.00 26.31           C  
ATOM   2614  O   ASP A 344      26.383 -18.382  95.979  1.00 26.55           O  
ATOM   2615  CB  ASP A 344      28.999 -17.048  96.708  1.00 26.28           C  
ATOM   2616  CG  ASP A 344      28.796 -15.545  96.265  1.00 30.15           C  
ATOM   2617  OD1 ASP A 344      28.601 -15.221  95.049  1.00 35.65           O  
ATOM   2618  OD2 ASP A 344      28.838 -14.653  97.169  1.00 33.40           O  
ATOM   2619  N   ARG A 345      26.932 -17.719  93.942  1.00 25.61           N  
ATOM   2620  CA  ARG A 345      25.562 -17.704  93.399  1.00 25.25           C  
ATOM   2621  C   ARG A 345      24.731 -16.589  93.989  1.00 24.85           C  
ATOM   2622  O   ARG A 345      23.559 -16.395  93.636  1.00 24.95           O  
ATOM   2623  CB  ARG A 345      24.860 -19.063  93.537  1.00 25.37           C  
ATOM   2624  CG  ARG A 345      25.790 -20.238  93.240  1.00 27.98           C  
ATOM   2625  CD  ARG A 345      25.071 -21.422  92.756  1.00 30.38           C  
ATOM   2626  NE  ARG A 345      26.022 -22.324  92.118  1.00 36.82           N  
ATOM   2627  CZ  ARG A 345      26.861 -23.148  92.748  1.00 34.16           C  
ATOM   2628  NH1 ARG A 345      26.916 -23.205  94.079  1.00 32.09           N  
ATOM   2629  NH2 ARG A 345      27.657 -23.899  92.027  1.00 29.28           N  
ATOM   2630  N   LYS A 346      25.345 -15.847  94.878  1.00 24.39           N  
ATOM   2631  CA  LYS A 346      24.625 -14.884  95.653  1.00 25.70           C  
ATOM   2632  C   LYS A 346      24.013 -13.788  94.756  1.00 26.13           C  
ATOM   2633  O   LYS A 346      22.826 -13.403  94.888  1.00 26.68           O  
ATOM   2634  CB  LYS A 346      25.640 -14.336  96.638  1.00 28.31           C  
ATOM   2635  CG  LYS A 346      25.085 -13.733  97.900  1.00 32.43           C  
ATOM   2636  CD  LYS A 346      26.049 -13.975  99.105  1.00 35.26           C  
ATOM   2637  CE  LYS A 346      25.410 -13.535 100.495  1.00 38.76           C  
ATOM   2638  NZ  LYS A 346      24.159 -12.611 100.401  1.00 46.65           N  
ATOM   2639  N   GLN A 347      24.742 -13.278  93.768  1.00 24.37           N  
ATOM   2640  CA  GLN A 347      24.004 -12.349  93.006  1.00 24.53           C  
ATOM   2641  C   GLN A 347      23.230 -12.900  91.817  1.00 22.59           C  
ATOM   2642  O   GLN A 347      22.250 -12.267  91.369  1.00 21.09           O  
ATOM   2643  CB  GLN A 347      24.779 -11.087  92.734  1.00 26.13           C  
ATOM   2644  CG  GLN A 347      25.731 -11.252  91.696  1.00 32.11           C  
ATOM   2645  CD  GLN A 347      26.577 -10.045  91.711  1.00 43.95           C  
ATOM   2646  OE1 GLN A 347      26.500  -9.202  90.798  1.00 50.65           O  
ATOM   2647  NE2 GLN A 347      27.356  -9.894  92.784  1.00 45.28           N  
ATOM   2648  N   ILE A 348      23.634 -14.082  91.326  1.00 21.72           N  
ATOM   2649  CA  ILE A 348      22.722 -14.803  90.438  1.00 19.11           C  
ATOM   2650  C   ILE A 348      21.426 -15.025  91.187  1.00 18.77           C  
ATOM   2651  O   ILE A 348      20.420 -14.574  90.695  1.00 19.08           O  
ATOM   2652  CB  ILE A 348      23.280 -16.078  89.856  1.00 18.62           C  
ATOM   2653  CG1 ILE A 348      24.555 -15.756  89.084  1.00 17.67           C  
ATOM   2654  CG2 ILE A 348      22.259 -16.671  88.935  1.00 13.53           C  
ATOM   2655  CD1 ILE A 348      25.495 -16.960  88.733  1.00 19.74           C  
ATOM   2656  N   TYR A 349      21.447 -15.666  92.367  1.00 19.36           N  
ATOM   2657  CA  TYR A 349      20.231 -15.803  93.208  1.00 20.36           C  
ATOM   2658  C   TYR A 349      19.362 -14.557  93.304  1.00 20.87           C  
ATOM   2659  O   TYR A 349      18.197 -14.632  93.012  1.00 19.75           O  
ATOM   2660  CB  TYR A 349      20.474 -16.387  94.630  1.00 20.82           C  
ATOM   2661  CG  TYR A 349      19.141 -16.657  95.315  1.00 20.68           C  
ATOM   2662  CD1 TYR A 349      18.471 -17.903  95.179  1.00 27.66           C  
ATOM   2663  CD2 TYR A 349      18.503 -15.689  96.007  1.00 20.02           C  
ATOM   2664  CE1 TYR A 349      17.193 -18.153  95.771  1.00 22.15           C  
ATOM   2665  CE2 TYR A 349      17.303 -15.934  96.629  1.00 24.65           C  
ATOM   2666  CZ  TYR A 349      16.630 -17.167  96.492  1.00 24.58           C  
ATOM   2667  OH  TYR A 349      15.382 -17.329  97.079  1.00 24.60           O  
ATOM   2668  N   ASN A 350      19.937 -13.422  93.690  1.00 22.49           N  
ATOM   2669  CA  ASN A 350      19.166 -12.210  93.878  1.00 25.20           C  
ATOM   2670  C   ASN A 350      18.479 -11.663  92.670  1.00 25.89           C  
ATOM   2671  O   ASN A 350      17.319 -11.295  92.789  1.00 27.35           O  
ATOM   2672  CB  ASN A 350      19.937 -11.136  94.637  1.00 27.57           C  
ATOM   2673  CG  ASN A 350      20.196 -11.541  96.119  1.00 31.87           C  
ATOM   2674  OD1 ASN A 350      19.282 -12.007  96.815  1.00 34.90           O  
ATOM   2675  ND2 ASN A 350      21.451 -11.431  96.565  1.00 33.50           N  
ATOM   2676  N   ILE A 351      19.136 -11.657  91.497  1.00 26.49           N  
ATOM   2677  CA  ILE A 351      18.468 -11.376  90.178  1.00 25.97           C  
ATOM   2678  C   ILE A 351      17.382 -12.409  89.907  1.00 25.72           C  
ATOM   2679  O   ILE A 351      16.218 -12.089  89.665  1.00 25.39           O  
ATOM   2680  CB  ILE A 351      19.535 -11.379  89.014  1.00 27.34           C  
ATOM   2681  CG1 ILE A 351      20.422 -10.144  89.114  1.00 29.20           C  
ATOM   2682  CG2 ILE A 351      18.951 -11.439  87.595  1.00 24.56           C  
ATOM   2683  CD1 ILE A 351      21.932 -10.465  88.667  1.00 29.94           C  
ATOM   2684  N   LEU A 352      17.715 -13.683  89.936  1.00 25.35           N  
ATOM   2685  CA  LEU A 352      16.604 -14.568  89.643  1.00 26.69           C  
ATOM   2686  C   LEU A 352      15.434 -14.389  90.654  1.00 28.04           C  
ATOM   2687  O   LEU A 352      14.279 -14.437  90.278  1.00 28.08           O  
ATOM   2688  CB  LEU A 352      17.073 -16.015  89.468  1.00 26.14           C  
ATOM   2689  CG  LEU A 352      17.987 -16.171  88.234  1.00 24.30           C  
ATOM   2690  CD1 LEU A 352      18.753 -17.458  88.260  1.00 12.61           C  
ATOM   2691  CD2 LEU A 352      17.161 -16.001  86.889  1.00 22.84           C  
ATOM   2692  N   SER A 353      15.744 -14.129  91.914  1.00 28.75           N  
ATOM   2693  CA  SER A 353      14.735 -14.037  92.918  1.00 30.65           C  
ATOM   2694  C   SER A 353      13.884 -12.811  92.676  1.00 31.73           C  
ATOM   2695  O   SER A 353      12.670 -12.857  92.950  1.00 33.43           O  
ATOM   2696  CB  SER A 353      15.357 -14.033  94.337  1.00 31.74           C  
ATOM   2697  OG  SER A 353      14.461 -13.482  95.288  1.00 34.90           O  
ATOM   2698  N   THR A 354      14.481 -11.751  92.110  1.00 31.35           N  
ATOM   2699  CA  THR A 354      13.739 -10.525  91.786  1.00 31.51           C  
ATOM   2700  C   THR A 354      12.696 -10.723  90.636  1.00 32.96           C  
ATOM   2701  O   THR A 354      11.604 -10.149  90.639  1.00 34.78           O  
ATOM   2702  CB  THR A 354      14.735  -9.365  91.518  1.00 31.71           C  
ATOM   2703  OG1 THR A 354      15.320  -8.904  92.769  1.00 30.49           O  
ATOM   2704  CG2 THR A 354      14.079  -8.208  90.819  1.00 30.38           C  
ATOM   2705  N   LEU A 355      13.044 -11.527  89.639  1.00 33.02           N  
ATOM   2706  CA  LEU A 355      12.177 -11.822  88.525  1.00 32.39           C  
ATOM   2707  C   LEU A 355      11.242 -12.900  88.926  1.00 34.14           C  
ATOM   2708  O   LEU A 355      10.670 -13.549  88.031  1.00 34.59           O  
ATOM   2709  CB  LEU A 355      12.974 -12.382  87.337  1.00 32.02           C  
ATOM   2710  CG  LEU A 355      14.024 -11.415  86.779  1.00 31.39           C  
ATOM   2711  CD1 LEU A 355      14.859 -12.054  85.769  1.00 26.06           C  
ATOM   2712  CD2 LEU A 355      13.320 -10.248  86.171  1.00 29.23           C  
ATOM   2713  N   GLY A 356      11.084 -13.142  90.248  1.00 35.19           N  
ATOM   2714  CA  GLY A 356      10.058 -14.099  90.728  1.00 34.10           C  
ATOM   2715  C   GLY A 356      10.386 -15.564  90.537  1.00 34.22           C  
ATOM   2716  O   GLY A 356       9.499 -16.373  90.483  1.00 34.61           O  
ATOM   2717  N   LEU A 357      11.661 -15.919  90.464  1.00 34.26           N  
ATOM   2718  CA  LEU A 357      12.081 -17.321  90.316  1.00 33.57           C  
ATOM   2719  C   LEU A 357      12.745 -17.776  91.622  1.00 34.52           C  
ATOM   2720  O   LEU A 357      13.158 -16.939  92.440  1.00 34.54           O  
ATOM   2721  CB  LEU A 357      13.047 -17.480  89.137  1.00 32.02           C  
ATOM   2722  CG  LEU A 357      12.469 -17.176  87.747  1.00 31.75           C  
ATOM   2723  CD1 LEU A 357      13.475 -16.564  86.812  1.00 25.27           C  
ATOM   2724  CD2 LEU A 357      11.982 -18.455  87.176  1.00 34.57           C  
ATOM   2725  N   ARG A 358      12.871 -19.080  91.827  1.00 34.40           N  
ATOM   2726  CA  ARG A 358      13.529 -19.536  93.041  1.00 34.86           C  
ATOM   2727  C   ARG A 358      14.521 -20.596  92.615  1.00 34.07           C  
ATOM   2728  O   ARG A 358      14.227 -21.755  92.649  1.00 36.28           O  
ATOM   2729  CB  ARG A 358      12.470 -20.019  94.080  1.00 35.59           C  
ATOM   2730  CG  ARG A 358      11.490 -18.903  94.559  1.00 34.28           C  
ATOM   2731  CD  ARG A 358      12.257 -18.097  95.651  1.00 40.43           C  
ATOM   2732  NE  ARG A 358      11.948 -16.674  95.735  1.00 46.14           N  
ATOM   2733  CZ  ARG A 358      10.936 -16.152  96.427  1.00 51.91           C  
ATOM   2734  NH1 ARG A 358      10.110 -16.925  97.117  1.00 51.79           N  
ATOM   2735  NH2 ARG A 358      10.745 -14.835  96.443  1.00 56.45           N  
ATOM   2736  N   PRO A 359      15.683 -20.190  92.144  1.00 32.83           N  
ATOM   2737  CA  PRO A 359      16.545 -21.133  91.455  1.00 31.80           C  
ATOM   2738  C   PRO A 359      17.392 -22.075  92.356  1.00 30.90           C  
ATOM   2739  O   PRO A 359      17.719 -21.729  93.480  1.00 29.90           O  
ATOM   2740  CB  PRO A 359      17.528 -20.182  90.732  1.00 32.49           C  
ATOM   2741  CG  PRO A 359      17.732 -19.086  91.687  1.00 30.41           C  
ATOM   2742  CD  PRO A 359      16.286 -18.835  92.178  1.00 32.60           C  
ATOM   2743  N   SER A 360      17.775 -23.238  91.829  1.00 29.86           N  
ATOM   2744  CA  SER A 360      18.648 -24.136  92.535  1.00 28.46           C  
ATOM   2745  C   SER A 360      20.060 -23.798  92.186  1.00 28.14           C  
ATOM   2746  O   SER A 360      20.331 -23.009  91.281  1.00 29.76           O  
ATOM   2747  CB  SER A 360      18.415 -25.536  92.043  1.00 28.09           C  
ATOM   2748  OG  SER A 360      18.346 -25.473  90.656  1.00 27.68           O  
ATOM   2749  N   THR A 361      20.983 -24.413  92.886  1.00 27.21           N  
ATOM   2750  CA  THR A 361      22.379 -24.342  92.546  1.00 26.97           C  
ATOM   2751  C   THR A 361      22.592 -24.468  91.038  1.00 25.84           C  
ATOM   2752  O   THR A 361      23.227 -23.632  90.421  1.00 24.18           O  
ATOM   2753  CB  THR A 361      23.080 -25.458  93.310  1.00 26.83           C  
ATOM   2754  OG1 THR A 361      23.864 -24.875  94.338  1.00 27.86           O  
ATOM   2755  CG2 THR A 361      23.981 -26.307  92.439  1.00 33.14           C  
ATOM   2756  N   THR A 362      22.028 -25.524  90.459  1.00 24.88           N  
ATOM   2757  CA  THR A 362      22.381 -25.855  89.160  1.00 25.46           C  
ATOM   2758  C   THR A 362      21.684 -24.881  88.209  1.00 24.25           C  
ATOM   2759  O   THR A 362      22.250 -24.568  87.195  1.00 25.70           O  
ATOM   2760  CB  THR A 362      22.113 -27.348  88.798  1.00 25.66           C  
ATOM   2761  OG1 THR A 362      20.738 -27.528  88.929  1.00 31.29           O  
ATOM   2762  CG2 THR A 362      22.788 -28.323  89.704  1.00 22.21           C  
ATOM   2763  N   ASP A 363      20.491 -24.425  88.527  1.00 22.35           N  
ATOM   2764  CA  ASP A 363      19.857 -23.358  87.807  1.00 23.27           C  
ATOM   2765  C   ASP A 363      20.814 -22.132  87.710  1.00 23.55           C  
ATOM   2766  O   ASP A 363      21.083 -21.628  86.608  1.00 23.27           O  
ATOM   2767  CB  ASP A 363      18.556 -22.923  88.498  1.00 23.86           C  
ATOM   2768  CG  ASP A 363      17.369 -23.960  88.334  1.00 29.96           C  
ATOM   2769  OD1 ASP A 363      17.420 -24.884  87.441  1.00 26.28           O  
ATOM   2770  OD2 ASP A 363      16.355 -23.800  89.110  1.00 34.65           O  
ATOM   2771  N   CYS A 364      21.316 -21.645  88.843  1.00 21.61           N  
ATOM   2772  CA  CYS A 364      22.209 -20.581  88.756  1.00 22.36           C  
ATOM   2773  C   CYS A 364      23.389 -20.902  87.806  1.00 22.90           C  
ATOM   2774  O   CYS A 364      23.891 -20.048  87.083  1.00 24.01           O  
ATOM   2775  CB  CYS A 364      22.712 -20.220  90.142  1.00 22.32           C  
ATOM   2776  SG  CYS A 364      21.395 -19.513  91.231  1.00 24.30           S  
ATOM   2777  N   ASP A 365      23.883 -22.112  87.773  1.00 23.15           N  
ATOM   2778  CA  ASP A 365      25.064 -22.276  86.935  1.00 23.14           C  
ATOM   2779  C   ASP A 365      24.685 -22.213  85.470  1.00 22.90           C  
ATOM   2780  O   ASP A 365      25.397 -21.601  84.688  1.00 24.59           O  
ATOM   2781  CB  ASP A 365      25.792 -23.512  87.367  1.00 22.29           C  
ATOM   2782  CG  ASP A 365      26.407 -23.290  88.760  1.00 29.64           C  
ATOM   2783  OD1 ASP A 365      26.228 -22.120  89.280  1.00 32.86           O  
ATOM   2784  OD2 ASP A 365      27.068 -24.200  89.323  1.00 31.95           O  
ATOM   2785  N   ILE A 366      23.513 -22.763  85.136  1.00 19.76           N  
ATOM   2786  CA  ILE A 366      23.081 -22.857  83.815  1.00 17.66           C  
ATOM   2787  C   ILE A 366      22.825 -21.409  83.310  1.00 19.70           C  
ATOM   2788  O   ILE A 366      23.300 -20.987  82.228  1.00 19.66           O  
ATOM   2789  CB  ILE A 366      21.777 -23.639  83.783  1.00 17.60           C  
ATOM   2790  CG1 ILE A 366      21.994 -25.201  84.012  1.00 17.43           C  
ATOM   2791  CG2 ILE A 366      21.064 -23.436  82.418  1.00 14.20           C  
ATOM   2792  CD1 ILE A 366      20.557 -25.982  84.009  1.00 13.58           C  
ATOM   2793  N   VAL A 367      22.073 -20.651  84.098  1.00 18.47           N  
ATOM   2794  CA  VAL A 367      21.890 -19.291  83.798  1.00 18.95           C  
ATOM   2795  C   VAL A 367      23.204 -18.549  83.582  1.00 19.72           C  
ATOM   2796  O   VAL A 367      23.246 -17.741  82.700  1.00 20.71           O  
ATOM   2797  CB  VAL A 367      21.116 -18.555  84.849  1.00 19.84           C  
ATOM   2798  CG1 VAL A 367      21.252 -16.960  84.605  1.00 19.43           C  
ATOM   2799  CG2 VAL A 367      19.591 -19.024  84.869  1.00 15.40           C  
ATOM   2800  N   ARG A 368      24.250 -18.809  84.352  1.00 18.84           N  
ATOM   2801  CA  ARG A 368      25.461 -18.134  84.097  1.00 19.73           C  
ATOM   2802  C   ARG A 368      26.060 -18.578  82.703  1.00 20.25           C  
ATOM   2803  O   ARG A 368      26.547 -17.747  81.898  1.00 20.22           O  
ATOM   2804  CB  ARG A 368      26.442 -18.359  85.244  1.00 20.19           C  
ATOM   2805  CG  ARG A 368      27.827 -17.671  84.975  1.00 21.02           C  
ATOM   2806  CD  ARG A 368      28.585 -17.710  86.294  1.00 32.50           C  
ATOM   2807  NE  ARG A 368      29.800 -16.865  86.565  1.00 33.60           N  
ATOM   2808  CZ  ARG A 368      30.635 -16.345  85.661  1.00 37.00           C  
ATOM   2809  NH1 ARG A 368      30.399 -16.503  84.336  1.00 38.22           N  
ATOM   2810  NH2 ARG A 368      31.727 -15.677  86.097  1.00 32.08           N  
ATOM   2811  N   ARG A 369      26.016 -19.889  82.446  1.00 18.75           N  
ATOM   2812  CA  ARG A 369      26.505 -20.465  81.206  1.00 17.35           C  
ATOM   2813  C   ARG A 369      25.790 -19.774  80.013  1.00 15.86           C  
ATOM   2814  O   ARG A 369      26.418 -19.488  78.983  1.00 14.91           O  
ATOM   2815  CB  ARG A 369      26.271 -21.978  81.223  1.00 17.83           C  
ATOM   2816  CG  ARG A 369      27.262 -22.825  82.079  1.00 18.98           C  
ATOM   2817  CD  ARG A 369      28.588 -22.943  81.346  1.00 36.05           C  
ATOM   2818  NE  ARG A 369      28.484 -23.249  79.884  1.00 43.81           N  
ATOM   2819  CZ  ARG A 369      28.789 -22.423  78.863  1.00 46.25           C  
ATOM   2820  NH1 ARG A 369      29.258 -21.166  79.044  1.00 44.93           N  
ATOM   2821  NH2 ARG A 369      28.600 -22.866  77.631  1.00 46.77           N  
ATOM   2822  N   ALA A 370      24.503 -19.481  80.186  1.00 13.89           N  
ATOM   2823  CA  ALA A 370      23.694 -18.908  79.136  1.00 13.63           C  
ATOM   2824  C   ALA A 370      24.138 -17.462  78.869  1.00 14.83           C  
ATOM   2825  O   ALA A 370      24.282 -17.062  77.719  1.00 15.31           O  
ATOM   2826  CB  ALA A 370      22.172 -18.938  79.540  1.00 12.13           C  
ATOM   2827  N   CYS A 371      24.364 -16.677  79.937  1.00 15.11           N  
ATOM   2828  CA  CYS A 371      24.868 -15.301  79.774  1.00 15.39           C  
ATOM   2829  C   CYS A 371      26.176 -15.359  79.061  1.00 15.90           C  
ATOM   2830  O   CYS A 371      26.293 -14.619  78.106  1.00 16.24           O  
ATOM   2831  CB  CYS A 371      25.022 -14.580  81.116  1.00 15.61           C  
ATOM   2832  SG  CYS A 371      23.377 -14.226  81.776  1.00 16.82           S  
ATOM   2833  N   GLU A 372      27.135 -16.218  79.497  1.00 16.00           N  
ATOM   2834  CA  GLU A 372      28.451 -16.378  78.848  1.00 18.75           C  
ATOM   2835  C   GLU A 372      28.359 -16.724  77.376  1.00 17.30           C  
ATOM   2836  O   GLU A 372      29.239 -16.491  76.553  1.00 15.61           O  
ATOM   2837  CB  GLU A 372      29.138 -17.582  79.424  1.00 18.07           C  
ATOM   2838  CG  GLU A 372      30.085 -17.347  80.596  1.00 27.10           C  
ATOM   2839  CD  GLU A 372      30.501 -18.683  81.380  1.00 27.90           C  
ATOM   2840  OE1 GLU A 372      30.657 -19.819  80.756  1.00 37.73           O  
ATOM   2841  OE2 GLU A 372      30.667 -18.561  82.629  1.00 35.45           O  
ATOM   2842  N   SER A 373      27.281 -17.391  77.026  1.00 17.43           N  
ATOM   2843  CA  SER A 373      27.269 -17.890  75.708  1.00 17.63           C  
ATOM   2844  C   SER A 373      26.943 -16.744  74.760  1.00 16.71           C  
ATOM   2845  O   SER A 373      27.504 -16.682  73.708  1.00 15.55           O  
ATOM   2846  CB  SER A 373      26.258 -19.046  75.626  1.00 17.87           C  
ATOM   2847  OG  SER A 373      26.917 -20.183  76.119  1.00 22.49           O  
ATOM   2848  N   VAL A 374      26.037 -15.854  75.192  1.00 15.69           N  
ATOM   2849  CA  VAL A 374      25.546 -14.728  74.408  1.00 15.43           C  
ATOM   2850  C   VAL A 374      26.625 -13.631  74.396  1.00 15.29           C  
ATOM   2851  O   VAL A 374      27.046 -13.107  73.301  1.00 14.27           O  
ATOM   2852  CB  VAL A 374      24.248 -14.246  75.019  1.00 15.25           C  
ATOM   2853  CG1 VAL A 374      23.872 -12.953  74.503  1.00 14.49           C  
ATOM   2854  CG2 VAL A 374      23.138 -15.296  74.694  1.00 17.04           C  
ATOM   2855  N   SER A 375      27.108 -13.314  75.588  1.00 13.20           N  
ATOM   2856  CA  SER A 375      28.073 -12.264  75.619  1.00 13.16           C  
ATOM   2857  C   SER A 375      29.337 -12.707  74.902  1.00 11.59           C  
ATOM   2858  O   SER A 375      29.995 -11.852  74.424  1.00 11.10           O  
ATOM   2859  CB  SER A 375      28.382 -11.707  77.056  1.00 12.51           C  
ATOM   2860  OG  SER A 375      29.129 -12.632  77.853  1.00 14.55           O  
ATOM   2861  N   THR A 376      29.653 -14.015  74.784  1.00 10.68           N  
ATOM   2862  CA  THR A 376      30.993 -14.385  74.205  1.00  9.82           C  
ATOM   2863  C   THR A 376      30.848 -14.278  72.709  1.00  9.73           C  
ATOM   2864  O   THR A 376      31.762 -13.765  71.968  1.00  8.48           O  
ATOM   2865  CB  THR A 376      31.384 -15.835  74.500  1.00  9.29           C  
ATOM   2866  OG1 THR A 376      31.876 -15.960  75.832  1.00  9.66           O  
ATOM   2867  CG2 THR A 376      32.437 -16.331  73.598  1.00  7.90           C  
ATOM   2868  N   ARG A 377      29.702 -14.755  72.249  1.00  8.52           N  
ATOM   2869  CA  ARG A 377      29.323 -14.523  70.824  1.00 10.00           C  
ATOM   2870  C   ARG A 377      29.312 -13.009  70.460  1.00 11.11           C  
ATOM   2871  O   ARG A 377      29.830 -12.609  69.413  1.00 13.16           O  
ATOM   2872  CB  ARG A 377      27.980 -15.178  70.480  1.00  8.18           C  
ATOM   2873  CG  ARG A 377      27.897 -15.306  69.026  1.00  9.97           C  
ATOM   2874  CD  ARG A 377      26.487 -15.679  68.492  1.00 11.27           C  
ATOM   2875  NE  ARG A 377      25.449 -14.858  69.086  1.00 17.79           N  
ATOM   2876  CZ  ARG A 377      24.237 -14.809  68.580  1.00 18.89           C  
ATOM   2877  NH1 ARG A 377      24.019 -15.518  67.495  1.00 20.81           N  
ATOM   2878  NH2 ARG A 377      23.300 -14.051  69.105  1.00 15.19           N  
ATOM   2879  N   ALA A 378      28.845 -12.132  71.340  1.00 11.81           N  
ATOM   2880  CA  ALA A 378      28.783 -10.737  70.911  1.00 12.40           C  
ATOM   2881  C   ALA A 378      30.187 -10.264  70.744  1.00 12.90           C  
ATOM   2882  O   ALA A 378      30.492  -9.583  69.793  1.00 13.98           O  
ATOM   2883  CB  ALA A 378      28.076  -9.866  71.883  1.00 10.98           C  
ATOM   2884  N   ALA A 379      31.042 -10.648  71.673  1.00 12.40           N  
ATOM   2885  CA  ALA A 379      32.377 -10.171  71.704  1.00 11.07           C  
ATOM   2886  C   ALA A 379      33.073 -10.616  70.427  1.00 12.13           C  
ATOM   2887  O   ALA A 379      33.946  -9.900  69.868  1.00 13.47           O  
ATOM   2888  CB  ALA A 379      33.032 -10.767  72.872  1.00  9.58           C  
ATOM   2889  N   HIS A 380      32.712 -11.805  69.943  1.00 11.56           N  
ATOM   2890  CA  HIS A 380      33.495 -12.407  68.863  1.00 11.67           C  
ATOM   2891  C   HIS A 380      33.013 -11.807  67.558  1.00 11.50           C  
ATOM   2892  O   HIS A 380      33.851 -11.488  66.712  1.00 11.45           O  
ATOM   2893  CB  HIS A 380      33.356 -13.951  68.857  1.00 11.31           C  
ATOM   2894  CG  HIS A 380      34.208 -14.623  69.885  1.00 15.27           C  
ATOM   2895  ND1 HIS A 380      34.129 -15.965  70.160  1.00 15.95           N  
ATOM   2896  CD2 HIS A 380      35.199 -14.132  70.681  1.00 17.97           C  
ATOM   2897  CE1 HIS A 380      35.023 -16.273  71.089  1.00 16.82           C  
ATOM   2898  NE2 HIS A 380      35.691 -15.186  71.418  1.00 14.79           N  
ATOM   2899  N   MET A 381      31.688 -11.665  67.419  1.00  9.50           N  
ATOM   2900  CA  MET A 381      31.087 -11.087  66.234  1.00 11.69           C  
ATOM   2901  C   MET A 381      31.600  -9.673  66.069  1.00 13.06           C  
ATOM   2902  O   MET A 381      32.038  -9.264  64.985  1.00 13.85           O  
ATOM   2903  CB  MET A 381      29.554 -11.007  66.401  1.00 11.70           C  
ATOM   2904  CG  MET A 381      28.857 -12.212  65.901  1.00 11.75           C  
ATOM   2905  SD  MET A 381      28.948 -12.405  64.041  1.00 23.82           S  
ATOM   2906  CE  MET A 381      28.072 -13.960  63.834  1.00 17.02           C  
ATOM   2907  N   CYS A 382      31.647  -8.942  67.177  1.00 14.71           N  
ATOM   2908  CA  CYS A 382      32.087  -7.585  67.146  1.00 13.71           C  
ATOM   2909  C   CYS A 382      33.615  -7.476  66.747  1.00 13.85           C  
ATOM   2910  O   CYS A 382      34.023  -6.591  66.000  1.00 11.86           O  
ATOM   2911  CB  CYS A 382      31.805  -6.997  68.512  1.00 13.39           C  
ATOM   2912  SG  CYS A 382      32.257  -5.233  68.555  1.00 19.46           S  
ATOM   2913  N   SER A 383      34.434  -8.439  67.187  1.00 13.95           N  
ATOM   2914  CA  SER A 383      35.888  -8.443  66.878  1.00 12.63           C  
ATOM   2915  C   SER A 383      36.089  -8.667  65.398  1.00 11.95           C  
ATOM   2916  O   SER A 383      37.057  -8.176  64.771  1.00 12.82           O  
ATOM   2917  CB  SER A 383      36.605  -9.527  67.726  1.00 11.37           C  
ATOM   2918  OG  SER A 383      36.376 -10.771  67.143  1.00 15.29           O  
ATOM   2919  N   ALA A 384      35.148  -9.358  64.782  1.00 11.19           N  
ATOM   2920  CA  ALA A 384      35.299  -9.577  63.331  1.00 11.36           C  
ATOM   2921  C   ALA A 384      35.041  -8.283  62.520  1.00 10.86           C  
ATOM   2922  O   ALA A 384      35.650  -8.088  61.518  1.00 11.81           O  
ATOM   2923  CB  ALA A 384      34.350 -10.761  62.842  1.00  9.18           C  
ATOM   2924  N   GLY A 385      34.074  -7.451  62.935  1.00 12.34           N  
ATOM   2925  CA  GLY A 385      33.783  -6.160  62.293  1.00 12.10           C  
ATOM   2926  C   GLY A 385      35.044  -5.311  62.483  1.00 12.97           C  
ATOM   2927  O   GLY A 385      35.633  -4.839  61.505  1.00 12.11           O  
ATOM   2928  N   LEU A 386      35.521  -5.183  63.716  1.00 11.46           N  
ATOM   2929  CA  LEU A 386      36.654  -4.348  63.913  1.00 12.64           C  
ATOM   2930  C   LEU A 386      37.867  -4.845  63.191  1.00 15.28           C  
ATOM   2931  O   LEU A 386      38.738  -4.015  62.831  1.00 17.86           O  
ATOM   2932  CB  LEU A 386      37.039  -4.285  65.353  1.00 11.94           C  
ATOM   2933  CG  LEU A 386      37.793  -3.039  65.855  1.00 15.17           C  
ATOM   2934  CD1 LEU A 386      39.043  -3.345  66.507  1.00 10.45           C  
ATOM   2935  CD2 LEU A 386      37.892  -1.754  64.955  1.00 10.16           C  
ATOM   2936  N   ALA A 387      38.063  -6.163  63.046  1.00 14.58           N  
ATOM   2937  CA  ALA A 387      39.345  -6.524  62.381  1.00 14.21           C  
ATOM   2938  C   ALA A 387      39.114  -6.285  60.875  1.00 14.44           C  
ATOM   2939  O   ALA A 387      40.056  -5.985  60.129  1.00 15.90           O  
ATOM   2940  CB  ALA A 387      39.755  -7.970  62.665  1.00 12.76           C  
ATOM   2941  N   GLY A 388      37.861  -6.395  60.437  1.00 12.84           N  
ATOM   2942  CA  GLY A 388      37.505  -6.030  59.054  1.00 13.35           C  
ATOM   2943  C   GLY A 388      37.985  -4.611  58.721  1.00 15.31           C  
ATOM   2944  O   GLY A 388      38.644  -4.418  57.690  1.00 15.64           O  
ATOM   2945  N   VAL A 389      37.647  -3.635  59.590  1.00 15.74           N  
ATOM   2946  CA  VAL A 389      37.954  -2.245  59.424  1.00 15.48           C  
ATOM   2947  C   VAL A 389      39.469  -2.074  59.531  1.00 16.99           C  
ATOM   2948  O   VAL A 389      40.087  -1.472  58.646  1.00 18.70           O  
ATOM   2949  CB  VAL A 389      37.271  -1.364  60.494  1.00 16.10           C  
ATOM   2950  CG1 VAL A 389      37.985  -0.032  60.604  1.00 12.66           C  
ATOM   2951  CG2 VAL A 389      35.740  -1.183  60.168  1.00 16.23           C  
ATOM   2952  N   ILE A 390      40.089  -2.611  60.570  1.00 16.33           N  
ATOM   2953  CA  ILE A 390      41.522  -2.430  60.726  1.00 15.64           C  
ATOM   2954  C   ILE A 390      42.327  -3.116  59.609  1.00 16.98           C  
ATOM   2955  O   ILE A 390      43.344  -2.562  59.198  1.00 16.03           O  
ATOM   2956  CB  ILE A 390      42.018  -2.958  62.073  1.00 15.71           C  
ATOM   2957  CG1 ILE A 390      41.540  -2.049  63.183  1.00 13.46           C  
ATOM   2958  CG2 ILE A 390      43.536  -3.051  62.067  1.00 15.11           C  
ATOM   2959  CD1 ILE A 390      42.010  -2.434  64.584  1.00 13.65           C  
ATOM   2960  N   ASN A 391      41.916  -4.311  59.108  1.00 16.82           N  
ATOM   2961  CA  ASN A 391      42.691  -4.881  57.980  1.00 17.40           C  
ATOM   2962  C   ASN A 391      42.449  -4.118  56.653  1.00 18.12           C  
ATOM   2963  O   ASN A 391      43.212  -4.219  55.723  1.00 20.03           O  
ATOM   2964  CB  ASN A 391      42.429  -6.380  57.728  1.00 15.64           C  
ATOM   2965  CG  ASN A 391      42.878  -7.210  58.811  1.00 17.00           C  
ATOM   2966  OD1 ASN A 391      43.811  -6.820  59.504  1.00 22.90           O  
ATOM   2967  ND2 ASN A 391      42.229  -8.394  59.029  1.00 13.43           N  
ATOM   2968  N   ARG A 392      41.363  -3.405  56.529  1.00 19.34           N  
ATOM   2969  CA  ARG A 392      41.164  -2.601  55.349  1.00 19.89           C  
ATOM   2970  C   ARG A 392      42.162  -1.431  55.367  1.00 20.68           C  
ATOM   2971  O   ARG A 392      42.729  -1.029  54.331  1.00 19.64           O  
ATOM   2972  CB  ARG A 392      39.768  -2.023  55.398  1.00 19.19           C  
ATOM   2973  CG  ARG A 392      39.525  -1.121  54.232  1.00 20.41           C  
ATOM   2974  CD  ARG A 392      38.132  -0.667  54.108  1.00 25.97           C  
ATOM   2975  NE  ARG A 392      38.079   0.440  53.182  1.00 27.53           N  
ATOM   2976  CZ  ARG A 392      37.980   0.305  51.868  1.00 29.25           C  
ATOM   2977  NH1 ARG A 392      37.925  -0.902  51.316  1.00 25.84           N  
ATOM   2978  NH2 ARG A 392      37.936   1.396  51.105  1.00 32.46           N  
ATOM   2979  N   MET A 393      42.374  -0.900  56.559  1.00 21.28           N  
ATOM   2980  CA  MET A 393      43.253   0.183  56.688  1.00 23.85           C  
ATOM   2981  C   MET A 393      44.700  -0.216  56.447  1.00 25.89           C  
ATOM   2982  O   MET A 393      45.478   0.621  55.927  1.00 25.81           O  
ATOM   2983  CB  MET A 393      43.026   0.846  58.038  1.00 23.92           C  
ATOM   2984  CG  MET A 393      41.588   1.439  58.108  1.00 21.24           C  
ATOM   2985  SD  MET A 393      41.225   2.107  59.732  1.00 27.15           S  
ATOM   2986  CE  MET A 393      42.271   3.519  59.979  1.00 23.26           C  
ATOM   2987  N   ARG A 394      45.050  -1.476  56.812  1.00 27.09           N  
ATOM   2988  CA  ARG A 394      46.334  -2.105  56.543  1.00 28.01           C  
ATOM   2989  C   ARG A 394      46.558  -2.071  55.014  1.00 29.47           C  
ATOM   2990  O   ARG A 394      47.587  -1.649  54.565  1.00 26.31           O  
ATOM   2991  CB  ARG A 394      46.285  -3.584  57.027  1.00 30.01           C  
ATOM   2992  CG  ARG A 394      47.549  -4.290  57.546  1.00 28.48           C  
ATOM   2993  CD  ARG A 394      48.766  -3.559  57.067  1.00 41.04           C  
ATOM   2994  NE  ARG A 394      50.036  -3.778  57.791  1.00 46.96           N  
ATOM   2995  CZ  ARG A 394      51.245  -3.327  57.370  1.00 50.80           C  
ATOM   2996  NH1 ARG A 394      51.392  -2.624  56.200  1.00 42.86           N  
ATOM   2997  NH2 ARG A 394      52.332  -3.576  58.135  1.00 47.93           N  
ATOM   2998  N   GLU A 395      45.573  -2.522  54.238  1.00 31.86           N  
ATOM   2999  CA  GLU A 395      45.666  -2.537  52.780  1.00 37.76           C  
ATOM   3000  C   GLU A 395      46.218  -1.190  52.257  1.00 38.53           C  
ATOM   3001  O   GLU A 395      47.160  -1.159  51.456  1.00 38.34           O  
ATOM   3002  CB  GLU A 395      44.308  -2.894  52.086  1.00 37.29           C  
ATOM   3003  CG  GLU A 395      43.905  -4.430  51.909  1.00 41.24           C  
ATOM   3004  CD  GLU A 395      42.386  -4.695  51.265  1.00 44.10           C  
ATOM   3005  OE1 GLU A 395      41.374  -3.923  51.526  1.00 46.77           O  
ATOM   3006  OE2 GLU A 395      42.209  -5.713  50.502  1.00 49.21           O  
ATOM   3007  N   SER A 396      45.668  -0.088  52.766  1.00 41.68           N  
ATOM   3008  CA  SER A 396      45.989   1.304  52.324  1.00 43.58           C  
ATOM   3009  C   SER A 396      47.144   1.908  53.142  1.00 45.42           C  
ATOM   3010  O   SER A 396      46.925   2.791  53.971  1.00 46.89           O  
ATOM   3011  CB  SER A 396      44.719   2.163  52.423  1.00 43.05           C  
ATOM   3012  OG  SER A 396      43.499   1.359  52.343  1.00 43.30           O  
ATOM   3013  N   ARG A 397      48.377   1.454  52.924  1.00 47.06           N  
ATOM   3014  CA  ARG A 397      49.391   1.600  53.972  1.00 50.28           C  
ATOM   3015  C   ARG A 397      50.564   0.514  53.884  1.00 52.71           C  
ATOM   3016  O   ARG A 397      50.450  -0.515  53.205  1.00 52.05           O  
ATOM   3017  CB  ARG A 397      48.676   1.579  55.340  1.00 49.63           C  
ATOM   3018  CG  ARG A 397      49.353   2.248  56.502  1.00 50.13           C  
ATOM   3019  CD  ARG A 397      48.705   3.564  57.051  1.00 47.33           C  
ATOM   3020  NE  ARG A 397      49.071   3.599  58.466  1.00 46.28           N  
ATOM   3021  CZ  ARG A 397      48.574   4.388  59.428  1.00 49.94           C  
ATOM   3022  NH1 ARG A 397      47.677   5.376  59.183  1.00 52.86           N  
ATOM   3023  NH2 ARG A 397      48.980   4.177  60.684  1.00 47.96           N  
ATOM   3024  N   SER A 398      51.671   0.765  54.594  1.00 55.21           N  
ATOM   3025  CA  SER A 398      53.022   0.506  54.026  1.00 56.74           C  
ATOM   3026  C   SER A 398      54.181   0.300  55.028  1.00 57.26           C  
ATOM   3027  O   SER A 398      55.207  -0.307  54.664  1.00 57.50           O  
ATOM   3028  CB  SER A 398      53.405   1.674  53.073  1.00 56.83           C  
ATOM   3029  OG  SER A 398      53.352   2.912  53.784  1.00 56.62           O  
ATOM   3030  N   GLU A 399      54.059   0.836  56.246  1.00 57.63           N  
ATOM   3031  CA  GLU A 399      54.972   0.441  57.329  1.00 58.47           C  
ATOM   3032  C   GLU A 399      54.787  -1.086  57.574  1.00 58.84           C  
ATOM   3033  O   GLU A 399      53.677  -1.611  57.346  1.00 60.17           O  
ATOM   3034  CB  GLU A 399      54.742   1.302  58.576  1.00 58.03           C  
ATOM   3035  CG  GLU A 399      53.454   0.982  59.361  1.00 60.12           C  
ATOM   3036  CD  GLU A 399      52.163   1.771  58.919  1.00 60.14           C  
ATOM   3037  OE1 GLU A 399      51.883   1.896  57.692  1.00 54.67           O  
ATOM   3038  OE2 GLU A 399      51.423   2.213  59.854  1.00 59.30           O  
ATOM   3039  N   ASP A 400      55.825  -1.835  57.972  1.00 58.02           N  
ATOM   3040  CA  ASP A 400      55.645  -3.319  57.970  1.00 56.62           C  
ATOM   3041  C   ASP A 400      54.639  -3.782  59.063  1.00 54.76           C  
ATOM   3042  O   ASP A 400      54.001  -4.868  58.979  1.00 55.40           O  
ATOM   3043  CB  ASP A 400      56.960  -4.124  58.075  1.00 57.30           C  
ATOM   3044  CG  ASP A 400      58.216  -3.250  58.144  1.00 61.22           C  
ATOM   3045  OD1 ASP A 400      58.497  -2.425  57.214  1.00 65.27           O  
ATOM   3046  OD2 ASP A 400      58.936  -3.422  59.152  1.00 62.55           O  
ATOM   3047  N   VAL A 401      54.500  -2.952  60.085  1.00 51.01           N  
ATOM   3048  CA  VAL A 401      53.543  -3.206  61.144  1.00 47.19           C  
ATOM   3049  C   VAL A 401      52.664  -1.969  61.257  1.00 44.19           C  
ATOM   3050  O   VAL A 401      53.195  -0.859  61.528  1.00 44.07           O  
ATOM   3051  CB  VAL A 401      54.286  -3.555  62.437  1.00 46.56           C  
ATOM   3052  CG1 VAL A 401      53.375  -3.524  63.641  1.00 47.62           C  
ATOM   3053  CG2 VAL A 401      54.869  -4.916  62.294  1.00 47.92           C  
ATOM   3054  N   MET A 402      51.357  -2.121  60.999  1.00 40.11           N  
ATOM   3055  CA  MET A 402      50.444  -0.997  61.289  1.00 36.59           C  
ATOM   3056  C   MET A 402      50.167  -0.792  62.777  1.00 34.86           C  
ATOM   3057  O   MET A 402      49.611  -1.679  63.417  1.00 35.05           O  
ATOM   3058  CB  MET A 402      49.125  -1.101  60.591  1.00 36.46           C  
ATOM   3059  CG  MET A 402      48.471   0.290  60.567  1.00 36.20           C  
ATOM   3060  SD  MET A 402      46.872   0.407  59.741  1.00 34.47           S  
ATOM   3061  CE  MET A 402      46.007  -0.916  60.570  1.00 29.73           C  
ATOM   3062  N   ARG A 403      50.596   0.336  63.323  1.00 32.01           N  
ATOM   3063  CA  ARG A 403      50.239   0.690  64.681  1.00 31.42           C  
ATOM   3064  C   ARG A 403      49.031   1.573  64.631  1.00 29.02           C  
ATOM   3065  O   ARG A 403      49.074   2.531  63.959  1.00 28.31           O  
ATOM   3066  CB  ARG A 403      51.346   1.482  65.327  1.00 31.87           C  
ATOM   3067  CG  ARG A 403      52.675   0.932  65.033  1.00 35.51           C  
ATOM   3068  CD  ARG A 403      53.753   1.256  66.087  1.00 41.03           C  
ATOM   3069  NE  ARG A 403      54.690   0.143  66.065  1.00 47.61           N  
ATOM   3070  CZ  ARG A 403      55.424  -0.281  65.001  1.00 50.24           C  
ATOM   3071  NH1 ARG A 403      55.411   0.362  63.781  1.00 40.45           N  
ATOM   3072  NH2 ARG A 403      56.198  -1.401  65.191  1.00 47.67           N  
ATOM   3073  N   ILE A 404      47.960   1.266  65.351  1.00 27.77           N  
ATOM   3074  CA  ILE A 404      46.755   2.106  65.320  1.00 24.31           C  
ATOM   3075  C   ILE A 404      46.039   2.094  66.706  1.00 22.73           C  
ATOM   3076  O   ILE A 404      46.119   1.088  67.453  1.00 22.22           O  
ATOM   3077  CB  ILE A 404      45.845   1.588  64.244  1.00 24.70           C  
ATOM   3078  CG1 ILE A 404      44.688   2.597  63.926  1.00 25.72           C  
ATOM   3079  CG2 ILE A 404      45.449   0.197  64.625  1.00 25.51           C  
ATOM   3080  CD1 ILE A 404      43.619   2.019  63.051  1.00 25.72           C  
ATOM   3081  N   THR A 405      45.349   3.195  67.046  1.00 19.65           N  
ATOM   3082  CA  THR A 405      44.630   3.298  68.284  1.00 17.33           C  
ATOM   3083  C   THR A 405      43.147   3.342  67.968  1.00 16.93           C  
ATOM   3084  O   THR A 405      42.749   3.953  67.023  1.00 17.83           O  
ATOM   3085  CB  THR A 405      45.166   4.465  69.033  1.00 16.64           C  
ATOM   3086  OG1 THR A 405      46.574   4.194  69.313  1.00 19.40           O  
ATOM   3087  CG2 THR A 405      44.509   4.619  70.301  1.00 13.80           C  
ATOM   3088  N   VAL A 406      42.332   2.629  68.738  1.00 15.60           N  
ATOM   3089  CA  VAL A 406      40.917   2.599  68.577  1.00 11.00           C  
ATOM   3090  C   VAL A 406      40.352   3.171  69.841  1.00 12.59           C  
ATOM   3091  O   VAL A 406      40.621   2.663  70.994  1.00 10.78           O  
ATOM   3092  CB  VAL A 406      40.404   1.175  68.477  1.00 12.49           C  
ATOM   3093  CG1 VAL A 406      38.777   1.127  68.579  1.00  5.28           C  
ATOM   3094  CG2 VAL A 406      40.952   0.448  67.218  1.00  6.93           C  
ATOM   3095  N   GLY A 407      39.551   4.239  69.666  1.00 12.67           N  
ATOM   3096  CA  GLY A 407      38.856   4.837  70.786  1.00 12.83           C  
ATOM   3097  C   GLY A 407      37.554   4.105  70.931  1.00 13.70           C  
ATOM   3098  O   GLY A 407      36.895   3.816  69.921  1.00 13.83           O  
ATOM   3099  N   VAL A 408      37.179   3.814  72.179  1.00 14.01           N  
ATOM   3100  CA  VAL A 408      36.000   3.033  72.470  1.00 13.97           C  
ATOM   3101  C   VAL A 408      35.205   3.649  73.603  1.00 15.64           C  
ATOM   3102  O   VAL A 408      35.800   4.271  74.548  1.00 15.59           O  
ATOM   3103  CB  VAL A 408      36.403   1.681  72.925  1.00 14.61           C  
ATOM   3104  CG1 VAL A 408      35.149   0.795  73.068  1.00 12.20           C  
ATOM   3105  CG2 VAL A 408      37.414   1.054  71.877  1.00 13.34           C  
ATOM   3106  N   ASP A 409      33.886   3.490  73.492  1.00 14.30           N  
ATOM   3107  CA  ASP A 409      32.896   3.887  74.510  1.00 15.12           C  
ATOM   3108  C   ASP A 409      31.679   2.920  74.507  1.00 13.71           C  
ATOM   3109  O   ASP A 409      31.553   2.133  73.567  1.00 15.41           O  
ATOM   3110  CB  ASP A 409      32.358   5.284  74.163  1.00 16.16           C  
ATOM   3111  CG  ASP A 409      31.736   6.006  75.383  1.00 23.21           C  
ATOM   3112  OD1 ASP A 409      31.880   5.529  76.544  1.00 27.86           O  
ATOM   3113  OD2 ASP A 409      31.081   7.063  75.181  1.00 35.41           O  
ATOM   3114  N   GLY A 410      30.782   2.961  75.492  1.00 12.95           N  
ATOM   3115  CA  GLY A 410      29.700   1.929  75.595  1.00 13.41           C  
ATOM   3116  C   GLY A 410      29.631   1.041  76.852  1.00 13.26           C  
ATOM   3117  O   GLY A 410      30.617   0.434  77.246  1.00 13.19           O  
ATOM   3118  N   SER A 411      28.468   0.910  77.481  1.00 13.60           N  
ATOM   3119  CA  SER A 411      28.429   0.154  78.741  1.00 16.85           C  
ATOM   3120  C   SER A 411      28.788  -1.335  78.536  1.00 16.63           C  
ATOM   3121  O   SER A 411      29.338  -1.958  79.447  1.00 17.07           O  
ATOM   3122  CB  SER A 411      27.046   0.165  79.371  1.00 17.85           C  
ATOM   3123  OG  SER A 411      26.034  -0.192  78.390  1.00 26.14           O  
ATOM   3124  N   VAL A 412      28.528  -1.894  77.363  1.00 15.88           N  
ATOM   3125  CA  VAL A 412      28.849  -3.315  77.192  1.00 16.81           C  
ATOM   3126  C   VAL A 412      30.401  -3.502  77.211  1.00 16.47           C  
ATOM   3127  O   VAL A 412      30.920  -4.258  78.046  1.00 15.73           O  
ATOM   3128  CB  VAL A 412      28.223  -3.885  75.927  1.00 16.51           C  
ATOM   3129  CG1 VAL A 412      28.746  -5.279  75.653  1.00 18.64           C  
ATOM   3130  CG2 VAL A 412      26.703  -3.826  75.984  1.00 14.83           C  
ATOM   3131  N   TYR A 413      31.111  -2.736  76.371  1.00 15.29           N  
ATOM   3132  CA  TYR A 413      32.545  -2.812  76.279  1.00 14.81           C  
ATOM   3133  C   TYR A 413      33.149  -2.398  77.574  1.00 17.15           C  
ATOM   3134  O   TYR A 413      34.178  -2.964  77.963  1.00 19.26           O  
ATOM   3135  CB  TYR A 413      33.143  -1.910  75.180  1.00 13.69           C  
ATOM   3136  CG  TYR A 413      34.654  -1.881  75.110  1.00  9.89           C  
ATOM   3137  CD1 TYR A 413      35.324  -2.709  74.221  1.00  8.18           C  
ATOM   3138  CD2 TYR A 413      35.408  -1.082  75.930  1.00  8.63           C  
ATOM   3139  CE1 TYR A 413      36.708  -2.692  74.079  1.00 10.76           C  
ATOM   3140  CE2 TYR A 413      36.848  -1.066  75.853  1.00  9.04           C  
ATOM   3141  CZ  TYR A 413      37.457  -1.901  74.922  1.00 13.04           C  
ATOM   3142  OH  TYR A 413      38.792  -2.009  74.787  1.00 16.36           O  
ATOM   3143  N   LYS A 414      32.596  -1.385  78.227  1.00 18.69           N  
ATOM   3144  CA  LYS A 414      33.347  -0.770  79.312  1.00 20.27           C  
ATOM   3145  C   LYS A 414      33.088  -1.514  80.580  1.00 21.17           C  
ATOM   3146  O   LYS A 414      34.056  -1.799  81.262  1.00 22.52           O  
ATOM   3147  CB  LYS A 414      33.017   0.708  79.553  1.00 20.55           C  
ATOM   3148  CG  LYS A 414      33.844   1.754  78.821  1.00 22.52           C  
ATOM   3149  CD  LYS A 414      33.404   3.186  79.140  1.00 21.35           C  
ATOM   3150  CE  LYS A 414      34.532   4.115  78.706  1.00 30.32           C  
ATOM   3151  NZ  LYS A 414      34.162   5.537  78.231  1.00 34.61           N  
ATOM   3152  N   LEU A 415      31.818  -1.869  80.861  1.00 21.71           N  
ATOM   3153  CA  LEU A 415      31.404  -2.396  82.161  1.00 22.80           C  
ATOM   3154  C   LEU A 415      31.202  -3.909  82.335  1.00 23.74           C  
ATOM   3155  O   LEU A 415      31.189  -4.397  83.471  1.00 24.15           O  
ATOM   3156  CB  LEU A 415      30.145  -1.701  82.603  1.00 22.05           C  
ATOM   3157  CG  LEU A 415      30.448  -0.237  82.949  1.00 25.80           C  
ATOM   3158  CD1 LEU A 415      29.216   0.480  83.441  1.00 21.00           C  
ATOM   3159  CD2 LEU A 415      31.593  -0.105  83.935  1.00 27.50           C  
ATOM   3160  N   HIS A 416      30.984  -4.646  81.247  1.00 24.70           N  
ATOM   3161  CA  HIS A 416      30.796  -6.097  81.324  1.00 25.65           C  
ATOM   3162  C   HIS A 416      32.048  -6.812  81.748  1.00 23.84           C  
ATOM   3163  O   HIS A 416      33.054  -6.587  81.190  1.00 25.29           O  
ATOM   3164  CB  HIS A 416      30.405  -6.617  79.990  1.00 25.06           C  
ATOM   3165  CG  HIS A 416      30.007  -8.053  80.009  1.00 31.74           C  
ATOM   3166  ND1 HIS A 416      30.940  -9.090  80.043  1.00 36.36           N  
ATOM   3167  CD2 HIS A 416      28.776  -8.637  79.962  1.00 31.59           C  
ATOM   3168  CE1 HIS A 416      30.292 -10.248  80.026  1.00 34.06           C  
ATOM   3169  NE2 HIS A 416      28.985  -9.999  79.988  1.00 33.27           N  
ATOM   3170  N   PRO A 417      31.999  -7.652  82.743  1.00 23.76           N  
ATOM   3171  CA  PRO A 417      33.223  -8.217  83.292  1.00 24.44           C  
ATOM   3172  C   PRO A 417      34.282  -8.774  82.341  1.00 23.74           C  
ATOM   3173  O   PRO A 417      35.459  -8.607  82.636  1.00 26.42           O  
ATOM   3174  CB  PRO A 417      32.730  -9.352  84.210  1.00 23.87           C  
ATOM   3175  CG  PRO A 417      31.371  -9.438  84.022  1.00 24.62           C  
ATOM   3176  CD  PRO A 417      30.861  -8.114  83.523  1.00 25.37           C  
ATOM   3177  N   SER A 418      33.978  -9.439  81.247  1.00 20.64           N  
ATOM   3178  CA  SER A 418      35.177  -9.913  80.539  1.00 18.61           C  
ATOM   3179  C   SER A 418      35.048  -9.785  78.978  1.00 17.04           C  
ATOM   3180  O   SER A 418      35.760 -10.410  78.211  1.00 14.77           O  
ATOM   3181  CB  SER A 418      35.401 -11.340  80.969  1.00 20.48           C  
ATOM   3182  OG  SER A 418      34.248 -12.131  80.570  1.00 23.97           O  
ATOM   3183  N   PHE A 419      34.126  -8.925  78.555  1.00 15.08           N  
ATOM   3184  CA  PHE A 419      33.837  -8.709  77.176  1.00 14.90           C  
ATOM   3185  C   PHE A 419      35.072  -8.031  76.536  1.00 14.19           C  
ATOM   3186  O   PHE A 419      35.679  -8.584  75.562  1.00 14.68           O  
ATOM   3187  CB  PHE A 419      32.536  -7.839  77.071  1.00 16.18           C  
ATOM   3188  CG  PHE A 419      32.153  -7.512  75.662  1.00 12.68           C  
ATOM   3189  CD1 PHE A 419      31.006  -8.038  75.111  1.00 11.78           C  
ATOM   3190  CD2 PHE A 419      32.987  -6.709  74.899  1.00 10.43           C  
ATOM   3191  CE1 PHE A 419      30.690  -7.783  73.811  1.00 11.44           C  
ATOM   3192  CE2 PHE A 419      32.711  -6.411  73.621  1.00  9.91           C  
ATOM   3193  CZ  PHE A 419      31.562  -6.917  73.057  1.00 12.96           C  
ATOM   3194  N   LYS A 420      35.511  -6.928  77.106  1.00 11.28           N  
ATOM   3195  CA  LYS A 420      36.685  -6.326  76.552  1.00 12.42           C  
ATOM   3196  C   LYS A 420      37.822  -7.312  76.396  1.00 12.20           C  
ATOM   3197  O   LYS A 420      38.478  -7.339  75.320  1.00 12.63           O  
ATOM   3198  CB  LYS A 420      37.119  -4.935  77.165  1.00 11.89           C  
ATOM   3199  CG  LYS A 420      37.887  -4.933  78.534  1.00 15.63           C  
ATOM   3200  CD  LYS A 420      38.048  -3.577  79.347  1.00 12.46           C  
ATOM   3201  CE  LYS A 420      36.757  -3.131  79.967  1.00 23.35           C  
ATOM   3202  NZ  LYS A 420      37.014  -1.907  80.875  1.00 26.87           N  
ATOM   3203  N   GLU A 421      38.154  -8.115  77.392  1.00 11.65           N  
ATOM   3204  CA  GLU A 421      39.346  -8.993  77.077  1.00 13.07           C  
ATOM   3205  C   GLU A 421      39.126 -10.083  75.994  1.00 12.11           C  
ATOM   3206  O   GLU A 421      40.011 -10.284  75.135  1.00 11.05           O  
ATOM   3207  CB  GLU A 421      39.977  -9.602  78.323  1.00 14.59           C  
ATOM   3208  CG  GLU A 421      39.036  -9.609  79.483  1.00 22.69           C  
ATOM   3209  CD  GLU A 421      38.749  -8.147  80.153  1.00 30.40           C  
ATOM   3210  OE1 GLU A 421      37.540  -7.823  80.405  1.00 30.33           O  
ATOM   3211  OE2 GLU A 421      39.720  -7.374  80.471  0.50 27.83           O  
ATOM   3212  N   ARG A 422      37.951 -10.764  75.993  1.00 10.90           N  
ATOM   3213  CA  ARG A 422      37.694 -11.690  74.937  1.00 11.34           C  
ATOM   3214  C   ARG A 422      37.765 -10.936  73.625  1.00 12.27           C  
ATOM   3215  O   ARG A 422      38.336 -11.410  72.652  1.00 13.92           O  
ATOM   3216  CB  ARG A 422      36.313 -12.292  75.073  1.00 12.88           C  
ATOM   3217  CG  ARG A 422      35.995 -12.842  76.507  1.00 18.26           C  
ATOM   3218  CD  ARG A 422      34.765 -13.667  76.408  1.00 28.25           C  
ATOM   3219  NE  ARG A 422      34.072 -13.919  77.660  1.00 39.51           N  
ATOM   3220  CZ  ARG A 422      32.933 -13.315  78.038  1.00 46.28           C  
ATOM   3221  NH1 ARG A 422      32.343 -12.331  77.337  1.00 46.14           N  
ATOM   3222  NH2 ARG A 422      32.400 -13.683  79.182  1.00 52.40           N  
ATOM   3223  N   PHE A 423      37.154  -9.758  73.580  1.00 11.86           N  
ATOM   3224  CA  PHE A 423      37.141  -8.958  72.394  1.00 11.21           C  
ATOM   3225  C   PHE A 423      38.540  -8.536  71.957  1.00 10.15           C  
ATOM   3226  O   PHE A 423      38.919  -8.715  70.764  1.00 11.90           O  
ATOM   3227  CB  PHE A 423      36.123  -7.765  72.565  1.00 12.37           C  
ATOM   3228  CG  PHE A 423      36.197  -6.753  71.495  1.00 10.94           C  
ATOM   3229  CD1 PHE A 423      37.051  -5.650  71.613  1.00 11.86           C  
ATOM   3230  CD2 PHE A 423      35.448  -6.907  70.334  1.00  8.67           C  
ATOM   3231  CE1 PHE A 423      37.115  -4.677  70.547  1.00  8.96           C  
ATOM   3232  CE2 PHE A 423      35.488  -5.971  69.308  1.00  9.14           C  
ATOM   3233  CZ  PHE A 423      36.333  -4.843  69.403  1.00  6.57           C  
ATOM   3234  N   HIS A 424      39.385  -8.079  72.860  1.00 10.40           N  
ATOM   3235  CA  HIS A 424      40.815  -7.761  72.432  1.00 10.93           C  
ATOM   3236  C   HIS A 424      41.582  -8.995  71.908  1.00 11.14           C  
ATOM   3237  O   HIS A 424      42.258  -8.935  70.826  1.00 11.60           O  
ATOM   3238  CB  HIS A 424      41.640  -7.165  73.554  1.00 11.82           C  
ATOM   3239  CG  HIS A 424      41.071  -5.920  74.159  1.00 13.73           C  
ATOM   3240  ND1 HIS A 424      41.444  -5.476  75.405  1.00 17.18           N  
ATOM   3241  CD2 HIS A 424      40.219  -4.988  73.674  1.00 15.23           C  
ATOM   3242  CE1 HIS A 424      40.809  -4.353  75.691  1.00 14.84           C  
ATOM   3243  NE2 HIS A 424      40.076  -4.025  74.649  1.00 16.76           N  
ATOM   3244  N   ALA A 425      41.408 -10.132  72.602  1.00 11.07           N  
ATOM   3245  CA  ALA A 425      42.117 -11.363  72.219  1.00 12.11           C  
ATOM   3246  C   ALA A 425      41.696 -11.733  70.857  1.00 11.93           C  
ATOM   3247  O   ALA A 425      42.520 -12.010  70.007  1.00 12.66           O  
ATOM   3248  CB  ALA A 425      41.845 -12.449  73.150  1.00 12.36           C  
ATOM   3249  N   SER A 426      40.406 -11.648  70.584  1.00 12.15           N  
ATOM   3250  CA  SER A 426      39.941 -12.096  69.268  1.00 11.29           C  
ATOM   3251  C   SER A 426      40.237 -11.027  68.117  1.00 13.76           C  
ATOM   3252  O   SER A 426      40.593 -11.414  66.989  1.00 15.01           O  
ATOM   3253  CB  SER A 426      38.515 -12.490  69.403  1.00  8.59           C  
ATOM   3254  OG  SER A 426      37.931 -12.585  68.153  1.00  9.12           O  
ATOM   3255  N   VAL A 427      40.140  -9.695  68.380  1.00 14.30           N  
ATOM   3256  CA  VAL A 427      40.519  -8.743  67.333  1.00 12.84           C  
ATOM   3257  C   VAL A 427      42.001  -9.098  66.967  1.00 13.35           C  
ATOM   3258  O   VAL A 427      42.398  -9.142  65.790  1.00 10.58           O  
ATOM   3259  CB  VAL A 427      40.406  -7.208  67.769  1.00 12.94           C  
ATOM   3260  CG1 VAL A 427      40.952  -6.318  66.643  1.00 13.58           C  
ATOM   3261  CG2 VAL A 427      38.922  -6.776  68.054  1.00 13.39           C  
ATOM   3262  N   ARG A 428      42.797  -9.378  67.981  1.00 14.13           N  
ATOM   3263  CA  ARG A 428      44.227  -9.628  67.691  1.00 16.57           C  
ATOM   3264  C   ARG A 428      44.499 -10.934  66.958  1.00 17.13           C  
ATOM   3265  O   ARG A 428      45.177 -10.888  65.976  1.00 18.00           O  
ATOM   3266  CB  ARG A 428      45.089  -9.434  68.934  1.00 17.38           C  
ATOM   3267  CG  ARG A 428      44.887  -8.025  69.560  1.00 17.36           C  
ATOM   3268  CD  ARG A 428      45.867  -7.738  70.701  1.00 17.89           C  
ATOM   3269  NE  ARG A 428      45.938  -6.275  70.991  1.00 20.43           N  
ATOM   3270  CZ  ARG A 428      45.648  -5.797  72.189  1.00 22.58           C  
ATOM   3271  NH1 ARG A 428      45.282  -6.644  73.140  1.00 23.19           N  
ATOM   3272  NH2 ARG A 428      45.734  -4.524  72.454  1.00 21.14           N  
ATOM   3273  N   ARG A 429      43.833 -12.045  67.267  1.00 19.22           N  
ATOM   3274  CA  ARG A 429      43.930 -13.178  66.344  1.00 23.22           C  
ATOM   3275  C   ARG A 429      43.655 -12.717  64.888  1.00 22.58           C  
ATOM   3276  O   ARG A 429      44.393 -13.035  63.995  1.00 23.80           O  
ATOM   3277  CB  ARG A 429      43.026 -14.383  66.720  1.00 24.08           C  
ATOM   3278  CG  ARG A 429      43.720 -15.440  67.673  1.00 27.13           C  
ATOM   3279  CD  ARG A 429      42.776 -16.614  68.205  1.00 26.76           C  
ATOM   3280  NE  ARG A 429      41.488 -16.146  68.777  1.00 32.80           N  
ATOM   3281  CZ  ARG A 429      41.269 -15.792  70.070  1.00 34.12           C  
ATOM   3282  NH1 ARG A 429      42.215 -15.847  71.038  1.00 27.04           N  
ATOM   3283  NH2 ARG A 429      40.064 -15.378  70.404  1.00 30.83           N  
ATOM   3284  N   LEU A 430      42.628 -11.909  64.652  1.00 22.37           N  
ATOM   3285  CA  LEU A 430      42.243 -11.631  63.264  1.00 19.06           C  
ATOM   3286  C   LEU A 430      43.118 -10.601  62.553  1.00 19.33           C  
ATOM   3287  O   LEU A 430      42.920 -10.356  61.371  1.00 19.54           O  
ATOM   3288  CB  LEU A 430      40.767 -11.256  63.228  1.00 17.24           C  
ATOM   3289  CG  LEU A 430      39.879 -12.276  63.833  1.00 11.16           C  
ATOM   3290  CD1 LEU A 430      38.515 -11.778  63.969  1.00  8.64           C  
ATOM   3291  CD2 LEU A 430      39.895 -13.332  62.853  1.00 16.95           C  
ATOM   3292  N   THR A 431      44.100 -10.024  63.246  1.00 20.21           N  
ATOM   3293  CA  THR A 431      44.856  -8.876  62.678  1.00 22.04           C  
ATOM   3294  C   THR A 431      46.365  -9.024  62.737  1.00 24.27           C  
ATOM   3295  O   THR A 431      47.045  -8.250  63.387  1.00 23.78           O  
ATOM   3296  CB  THR A 431      44.414  -7.461  63.283  1.00 21.07           C  
ATOM   3297  OG1 THR A 431      44.626  -7.444  64.706  1.00 18.65           O  
ATOM   3298  CG2 THR A 431      42.958  -7.159  62.980  1.00 17.89           C  
ATOM   3299  N   PRO A 432      46.884 -10.048  62.065  1.00 27.05           N  
ATOM   3300  CA  PRO A 432      48.308 -10.188  62.086  1.00 28.72           C  
ATOM   3301  C   PRO A 432      48.992  -8.943  61.495  1.00 29.68           C  
ATOM   3302  O   PRO A 432      48.507  -8.325  60.535  1.00 30.10           O  
ATOM   3303  CB  PRO A 432      48.528 -11.358  61.125  1.00 29.11           C  
ATOM   3304  CG  PRO A 432      47.287 -11.258  60.186  1.00 28.19           C  
ATOM   3305  CD  PRO A 432      46.277 -11.132  61.253  1.00 26.86           C  
ATOM   3306  N   SER A 433      50.149  -8.655  62.068  1.00 29.51           N  
ATOM   3307  CA  SER A 433      50.943  -7.465  61.776  1.00 30.33           C  
ATOM   3308  C   SER A 433      50.224  -6.120  61.915  1.00 27.60           C  
ATOM   3309  O   SER A 433      50.670  -5.140  61.363  1.00 27.01           O  
ATOM   3310  CB  SER A 433      51.864  -7.602  60.528  1.00 30.11           C  
ATOM   3311  OG  SER A 433      51.080  -7.666  59.350  1.00 36.73           O  
ATOM   3312  N   CYS A 434      49.197  -6.078  62.765  1.00 26.13           N  
ATOM   3313  CA  CYS A 434      48.798  -4.804  63.384  1.00 25.11           C  
ATOM   3314  C   CYS A 434      49.126  -4.845  64.837  1.00 25.27           C  
ATOM   3315  O   CYS A 434      49.134  -5.874  65.412  1.00 21.51           O  
ATOM   3316  CB  CYS A 434      47.341  -4.482  63.207  1.00 23.62           C  
ATOM   3317  SG  CYS A 434      46.835  -4.900  61.508  1.00 22.96           S  
ATOM   3318  N   GLU A 435      49.433  -3.670  65.384  1.00 27.19           N  
ATOM   3319  CA  GLU A 435      49.659  -3.441  66.784  1.00 28.65           C  
ATOM   3320  C   GLU A 435      48.571  -2.386  67.233  1.00 26.46           C  
ATOM   3321  O   GLU A 435      48.603  -1.197  66.839  1.00 26.02           O  
ATOM   3322  CB  GLU A 435      51.105  -2.974  66.914  1.00 28.19           C  
ATOM   3323  CG  GLU A 435      51.609  -2.676  68.309  1.00 34.45           C  
ATOM   3324  CD  GLU A 435      53.182  -2.427  68.364  1.00 36.38           C  
ATOM   3325  OE1 GLU A 435      53.850  -2.344  67.259  1.00 42.99           O  
ATOM   3326  OE2 GLU A 435      53.735  -2.352  69.539  1.00 43.70           O  
ATOM   3327  N   ILE A 436      47.571  -2.863  67.994  1.00 23.20           N  
ATOM   3328  CA  ILE A 436      46.440  -2.081  68.364  1.00 19.76           C  
ATOM   3329  C   ILE A 436      46.393  -1.598  69.782  1.00 21.10           C  
ATOM   3330  O   ILE A 436      46.487  -2.385  70.709  1.00 21.33           O  
ATOM   3331  CB  ILE A 436      45.211  -2.823  68.113  1.00 18.73           C  
ATOM   3332  CG1 ILE A 436      45.399  -3.495  66.782  1.00 17.42           C  
ATOM   3333  CG2 ILE A 436      43.994  -1.863  68.228  1.00 18.01           C  
ATOM   3334  CD1 ILE A 436      44.270  -4.304  66.300  1.00 13.29           C  
ATOM   3335  N   THR A 437      46.232  -0.281  69.975  1.00 21.24           N  
ATOM   3336  CA  THR A 437      45.978   0.229  71.307  1.00 20.06           C  
ATOM   3337  C   THR A 437      44.482   0.618  71.478  1.00 19.51           C  
ATOM   3338  O   THR A 437      43.873   1.166  70.551  1.00 19.28           O  
ATOM   3339  CB  THR A 437      46.831   1.412  71.441  1.00 21.65           C  
ATOM   3340  OG1 THR A 437      48.176   1.049  71.089  1.00 22.63           O  
ATOM   3341  CG2 THR A 437      46.757   2.013  72.860  1.00 21.37           C  
ATOM   3342  N   PHE A 438      43.911   0.354  72.652  1.00 18.17           N  
ATOM   3343  CA  PHE A 438      42.531   0.601  72.926  1.00 17.10           C  
ATOM   3344  C   PHE A 438      42.512   1.635  74.013  1.00 18.44           C  
ATOM   3345  O   PHE A 438      43.226   1.486  75.017  1.00 19.08           O  
ATOM   3346  CB  PHE A 438      41.825  -0.675  73.413  1.00 16.16           C  
ATOM   3347  CG  PHE A 438      41.644  -1.680  72.336  1.00 17.52           C  
ATOM   3348  CD1 PHE A 438      42.614  -2.687  72.120  1.00 14.95           C  
ATOM   3349  CD2 PHE A 438      40.573  -1.582  71.461  1.00 15.59           C  
ATOM   3350  CE1 PHE A 438      42.486  -3.572  71.087  1.00  9.19           C  
ATOM   3351  CE2 PHE A 438      40.458  -2.502  70.415  1.00 12.53           C  
ATOM   3352  CZ  PHE A 438      41.427  -3.479  70.259  1.00  9.58           C  
ATOM   3353  N   ILE A 439      41.714   2.675  73.802  1.00 19.07           N  
ATOM   3354  CA  ILE A 439      41.601   3.828  74.706  1.00 20.93           C  
ATOM   3355  C   ILE A 439      40.134   3.962  74.984  1.00 21.29           C  
ATOM   3356  O   ILE A 439      39.301   3.905  74.062  1.00 22.12           O  
ATOM   3357  CB  ILE A 439      42.138   5.131  74.074  1.00 21.57           C  
ATOM   3358  CG1 ILE A 439      43.645   5.071  73.909  1.00 25.49           C  
ATOM   3359  CG2 ILE A 439      41.886   6.372  74.907  1.00 21.49           C  
ATOM   3360  CD1 ILE A 439      44.428   4.546  75.177  1.00 33.07           C  
ATOM   3361  N   GLU A 440      39.801   4.049  76.254  1.00 21.06           N  
ATOM   3362  CA  GLU A 440      38.438   4.223  76.591  1.00 22.88           C  
ATOM   3363  C   GLU A 440      38.262   5.718  76.684  1.00 22.45           C  
ATOM   3364  O   GLU A 440      39.005   6.391  77.363  1.00 22.49           O  
ATOM   3365  CB  GLU A 440      38.058   3.462  77.864  1.00 21.55           C  
ATOM   3366  CG  GLU A 440      38.013   1.928  77.705  1.00 22.65           C  
ATOM   3367  CD  GLU A 440      37.695   1.205  79.030  1.00 27.54           C  
ATOM   3368  OE1 GLU A 440      38.349   0.158  79.322  1.00 33.60           O  
ATOM   3369  OE2 GLU A 440      36.800   1.680  79.794  1.00 30.79           O  
ATOM   3370  N   SER A 441      37.303   6.229  75.945  1.00 23.50           N  
ATOM   3371  CA  SER A 441      37.187   7.656  75.789  1.00 25.99           C  
ATOM   3372  C   SER A 441      36.723   8.328  77.096  1.00 28.40           C  
ATOM   3373  O   SER A 441      35.846   7.785  77.809  1.00 28.21           O  
ATOM   3374  CB  SER A 441      36.259   7.979  74.626  1.00 24.88           C  
ATOM   3375  OG  SER A 441      34.989   7.405  74.812  1.00 23.33           O  
ATOM   3376  N   GLU A 442      37.307   9.484  77.419  1.00 30.89           N  
ATOM   3377  CA  GLU A 442      36.902  10.089  78.686  1.00 34.29           C  
ATOM   3378  C   GLU A 442      35.608  10.804  78.595  1.00 34.55           C  
ATOM   3379  O   GLU A 442      34.660  10.334  79.180  1.00 37.15           O  
ATOM   3380  CB  GLU A 442      37.908  10.887  79.488  1.00 35.25           C  
ATOM   3381  CG  GLU A 442      37.408  10.960  81.011  1.00 42.45           C  
ATOM   3382  CD  GLU A 442      36.600  12.281  81.453  1.00 50.29           C  
ATOM   3383  OE1 GLU A 442      36.650  13.376  80.781  1.00 46.97           O  
ATOM   3384  OE2 GLU A 442      35.951  12.198  82.537  1.00 53.93           O  
ATOM   3385  N   GLU A 443      35.442  11.891  77.896  1.00 33.06           N  
ATOM   3386  CA  GLU A 443      33.993  12.169  77.832  1.00 32.39           C  
ATOM   3387  C   GLU A 443      33.662  12.384  76.391  1.00 32.61           C  
ATOM   3388  O   GLU A 443      33.341  13.535  75.950  1.00 32.46           O  
ATOM   3389  CB  GLU A 443      33.524  13.316  78.742  1.00 33.48           C  
ATOM   3390  CG  GLU A 443      32.403  14.167  78.110  1.00 32.76           C  
ATOM   3391  CD  GLU A 443      31.060  13.461  78.199  1.00 31.23           C  
ATOM   3392  OE1 GLU A 443      30.759  13.084  79.388  1.00 27.43           O  
ATOM   3393  OE2 GLU A 443      30.358  13.334  77.119  1.00 23.61           O  
ATOM   3394  N   GLY A 444      33.731  11.250  75.673  1.00 29.96           N  
ATOM   3395  CA  GLY A 444      33.985  11.277  74.286  1.00 26.29           C  
ATOM   3396  C   GLY A 444      32.933  12.062  73.583  1.00 24.96           C  
ATOM   3397  O   GLY A 444      33.232  12.719  72.684  1.00 26.29           O  
ATOM   3398  N   SER A 445      31.694  11.982  73.978  1.00 23.52           N  
ATOM   3399  CA  SER A 445      30.656  12.476  73.151  1.00 23.90           C  
ATOM   3400  C   SER A 445      30.560  14.033  73.238  1.00 25.00           C  
ATOM   3401  O   SER A 445      30.420  14.721  72.237  1.00 23.19           O  
ATOM   3402  CB  SER A 445      29.385  11.765  73.572  1.00 23.67           C  
ATOM   3403  OG  SER A 445      28.245  12.287  72.974  1.00 28.69           O  
ATOM   3404  N   GLY A 446      30.706  14.564  74.460  1.00 26.40           N  
ATOM   3405  CA  GLY A 446      30.608  15.995  74.748  1.00 24.82           C  
ATOM   3406  C   GLY A 446      31.801  16.679  74.214  1.00 25.46           C  
ATOM   3407  O   GLY A 446      31.656  17.555  73.381  1.00 28.17           O  
ATOM   3408  N   ARG A 447      32.989  16.331  74.708  1.00 25.25           N  
ATOM   3409  CA  ARG A 447      34.233  16.855  74.203  1.00 24.25           C  
ATOM   3410  C   ARG A 447      34.424  16.598  72.715  1.00 24.60           C  
ATOM   3411  O   ARG A 447      35.252  17.247  72.055  1.00 27.79           O  
ATOM   3412  CB  ARG A 447      35.406  16.254  74.932  1.00 24.04           C  
ATOM   3413  CG  ARG A 447      35.471  16.607  76.417  1.00 27.93           C  
ATOM   3414  CD  ARG A 447      36.048  15.455  77.330  1.00 33.03           C  
ATOM   3415  NE  ARG A 447      36.994  14.557  76.605  1.00 42.54           N  
ATOM   3416  CZ  ARG A 447      38.284  14.833  76.412  1.00 44.67           C  
ATOM   3417  NH1 ARG A 447      38.798  15.958  76.885  1.00 48.65           N  
ATOM   3418  NH2 ARG A 447      39.058  14.015  75.734  1.00 46.17           N  
ATOM   3419  N   GLY A 448      33.665  15.700  72.133  1.00 23.61           N  
ATOM   3420  CA  GLY A 448      33.966  15.325  70.769  1.00 21.41           C  
ATOM   3421  C   GLY A 448      33.241  16.286  69.920  1.00 20.23           C  
ATOM   3422  O   GLY A 448      33.853  17.031  69.229  1.00 21.51           O  
ATOM   3423  N   ALA A 449      31.922  16.264  69.971  1.00 20.00           N  
ATOM   3424  CA  ALA A 449      31.106  17.293  69.415  1.00 19.50           C  
ATOM   3425  C   ALA A 449      31.827  18.700  69.508  1.00 19.65           C  
ATOM   3426  O   ALA A 449      32.032  19.348  68.536  1.00 17.55           O  
ATOM   3427  CB  ALA A 449      29.821  17.307  70.168  1.00 19.14           C  
ATOM   3428  N   ALA A 450      32.281  19.078  70.673  1.00 20.63           N  
ATOM   3429  CA  ALA A 450      32.825  20.383  70.883  1.00 23.57           C  
ATOM   3430  C   ALA A 450      34.152  20.529  70.204  1.00 24.23           C  
ATOM   3431  O   ALA A 450      34.418  21.611  69.685  1.00 26.06           O  
ATOM   3432  CB  ALA A 450      33.013  20.703  72.425  1.00 23.62           C  
ATOM   3433  N   LEU A 451      34.993  19.498  70.208  1.00 24.25           N  
ATOM   3434  CA  LEU A 451      36.300  19.575  69.459  1.00 23.95           C  
ATOM   3435  C   LEU A 451      36.164  19.855  67.906  1.00 24.26           C  
ATOM   3436  O   LEU A 451      37.058  20.475  67.297  1.00 23.13           O  
ATOM   3437  CB  LEU A 451      37.187  18.374  69.735  1.00 21.80           C  
ATOM   3438  CG  LEU A 451      38.088  18.254  70.978  1.00 23.29           C  
ATOM   3439  CD1 LEU A 451      38.780  16.839  71.123  1.00 15.46           C  
ATOM   3440  CD2 LEU A 451      39.226  19.423  71.075  1.00 15.30           C  
ATOM   3441  N   VAL A 452      35.003  19.496  67.361  1.00 23.68           N  
ATOM   3442  CA  VAL A 452      34.717  19.457  65.968  1.00 25.61           C  
ATOM   3443  C   VAL A 452      34.043  20.763  65.642  1.00 27.29           C  
ATOM   3444  O   VAL A 452      34.533  21.508  64.793  1.00 27.92           O  
ATOM   3445  CB  VAL A 452      33.830  18.154  65.579  1.00 26.56           C  
ATOM   3446  CG1 VAL A 452      33.136  18.273  64.257  1.00 26.32           C  
ATOM   3447  CG2 VAL A 452      34.683  16.857  65.518  1.00 24.82           C  
ATOM   3448  N   SER A 453      32.888  21.023  66.266  1.00 28.52           N  
ATOM   3449  CA  SER A 453      32.397  22.375  66.520  1.00 28.17           C  
ATOM   3450  C   SER A 453      33.503  23.432  66.558  1.00 29.72           C  
ATOM   3451  O   SER A 453      33.515  24.272  65.705  1.00 29.81           O  
ATOM   3452  CB  SER A 453      31.666  22.387  67.812  1.00 26.82           C  
ATOM   3453  OG  SER A 453      30.472  21.705  67.561  1.00 26.53           O  
ATOM   3454  N   ALA A 454      34.461  23.349  67.470  1.00 31.03           N  
ATOM   3455  CA  ALA A 454      35.619  24.281  67.414  1.00 33.60           C  
ATOM   3456  C   ALA A 454      36.374  24.422  66.093  1.00 36.01           C  
ATOM   3457  O   ALA A 454      36.922  25.496  65.824  1.00 36.59           O  
ATOM   3458  CB  ALA A 454      36.645  24.051  68.550  1.00 31.76           C  
ATOM   3459  N   VAL A 455      36.504  23.353  65.318  1.00 38.66           N  
ATOM   3460  CA  VAL A 455      37.266  23.468  64.087  1.00 40.55           C  
ATOM   3461  C   VAL A 455      36.304  23.950  63.032  1.00 42.78           C  
ATOM   3462  O   VAL A 455      36.730  24.612  62.106  1.00 44.57           O  
ATOM   3463  CB  VAL A 455      37.957  22.156  63.649  1.00 40.49           C  
ATOM   3464  CG1 VAL A 455      38.139  22.127  62.141  1.00 39.13           C  
ATOM   3465  CG2 VAL A 455      39.310  21.985  64.329  1.00 39.60           C  
ATOM   3466  N   ALA A 456      35.016  23.650  63.183  1.00 44.74           N  
ATOM   3467  CA  ALA A 456      34.004  24.064  62.213  1.00 47.14           C  
ATOM   3468  C   ALA A 456      33.812  25.551  62.274  1.00 49.48           C  
ATOM   3469  O   ALA A 456      33.545  26.170  61.249  1.00 50.41           O  
ATOM   3470  CB  ALA A 456      32.693  23.419  62.483  1.00 46.25           C  
ATOM   3471  N   CYS A 457      33.862  26.078  63.491  1.00 51.38           N  
ATOM   3472  CA  CYS A 457      33.868  27.493  63.767  1.00 54.34           C  
ATOM   3473  C   CYS A 457      34.939  28.295  63.043  1.00 57.02           C  
ATOM   3474  O   CYS A 457      34.644  29.403  62.598  1.00 57.60           O  
ATOM   3475  CB  CYS A 457      34.076  27.733  65.248  1.00 53.65           C  
ATOM   3476  SG  CYS A 457      32.611  27.578  66.067  1.00 51.25           S  
ATOM   3477  N   LYS A 458      36.170  27.780  62.953  1.00 59.87           N  
ATOM   3478  CA  LYS A 458      37.207  28.485  62.186  1.00 63.11           C  
ATOM   3479  C   LYS A 458      36.739  28.720  60.745  1.00 64.68           C  
ATOM   3480  O   LYS A 458      37.162  29.684  60.116  1.00 65.29           O  
ATOM   3481  CB  LYS A 458      38.554  27.772  62.223  1.00 62.69           C  
ATOM   3482  CG  LYS A 458      39.726  28.574  61.612  1.00 66.86           C  
ATOM   3483  CD  LYS A 458      40.458  29.526  62.629  1.00 72.43           C  
ATOM   3484  CE  LYS A 458      39.922  30.994  62.593  1.00 74.17           C  
ATOM   3485  NZ  LYS A 458      39.894  31.659  63.936  1.00 73.79           N  
ATOM   3486  N   LYS A 459      35.847  27.862  60.241  1.00 66.75           N  
ATOM   3487  CA  LYS A 459      35.201  28.064  58.921  1.00 68.74           C  
ATOM   3488  C   LYS A 459      33.852  28.824  59.005  1.00 70.35           C  
ATOM   3489  O   LYS A 459      32.959  28.608  58.163  1.00 70.90           O  
ATOM   3490  CB  LYS A 459      35.024  26.705  58.177  1.00 68.82           C  
ATOM   3491  CG  LYS A 459      34.756  26.793  56.652  1.00 67.33           C  
ATOM   3492  CD  LYS A 459      35.611  25.815  55.806  1.00 67.67           C  
ATOM   3493  CE  LYS A 459      37.071  26.338  55.638  1.00 66.53           C  
ATOM   3494  NZ  LYS A 459      37.910  25.540  54.680  1.00 65.53           N  
ATOM   3495  N   ALA A 460      33.690  29.694  60.008  1.00 71.76           N  
ATOM   3496  CA  ALA A 460      32.419  30.434  60.183  1.00 73.69           C  
ATOM   3497  C   ALA A 460      32.230  31.060  61.565  1.00 75.02           C  
ATOM   3498  O   ALA A 460      31.497  30.524  62.422  1.00 75.38           O  
ATOM   3499  CB  ALA A 460      31.171  29.556  59.804  1.00 73.29           C  
ATOM   3500  N   CYS A 461      32.939  32.170  61.782  1.00 76.52           N  
ATOM   3501  CA  CYS A 461      32.583  33.195  62.790  1.00 77.93           C  
ATOM   3502  C   CYS A 461      33.765  34.157  63.021  1.00 78.22           C  
ATOM   3503  O   CYS A 461      34.539  34.089  63.997  1.00 78.03           O  
ATOM   3504  CB  CYS A 461      31.950  32.623  64.096  1.00 78.16           C  
ATOM   3505  SG  CYS A 461      33.061  32.020  65.434  1.00 80.76           S  
TER    3506      CYS A 461                                                      
HETATM 3507  C1  GLC A   2      23.370   2.435  66.424  1.00 13.63           C  
HETATM 3508  C2  GLC A   2      23.181   3.718  65.580  1.00 12.02           C  
HETATM 3509  C3  GLC A   2      24.590   4.341  65.457  1.00  9.89           C  
HETATM 3510  C4  GLC A   2      25.380   4.676  66.739  1.00 11.36           C  
HETATM 3511  C5  GLC A   2      25.418   3.360  67.532  1.00 13.06           C  
HETATM 3512  C6  GLC A   2      25.894   3.493  68.991  1.00 12.65           C  
HETATM 3513  O1  GLC A   2      24.362   1.724  65.646  1.00 19.36           O  
HETATM 3514  O2  GLC A   2      22.533   3.518  64.245  1.00 11.20           O  
HETATM 3515  O3  GLC A   2      24.564   5.388  64.495  1.00 14.26           O  
HETATM 3516  O4  GLC A   2      26.736   4.969  66.246  1.00  7.07           O  
HETATM 3517  O5  GLC A   2      24.066   2.882  67.609  1.00 15.47           O  
HETATM 3518  O6  GLC A   2      25.164   4.660  69.478  1.00 14.11           O  
HETATM 3519  C4  LOI A   1      41.554  14.923  63.965  1.00 25.58           C  
HETATM 3520  C5  LOI A   1      41.086  15.880  64.844  1.00 25.56           C  
HETATM 3521  C6  LOI A   1      39.942  15.672  62.431  1.00 26.44           C  
HETATM 3522  C7  LOI A   1      35.379  19.954  60.517  1.00 28.17           C  
HETATM 3523  C8  LOI A   1      43.825  11.325  63.544  1.00 33.41           C  
HETATM 3524  C10 LOI A   1      40.964  14.792  62.740  1.00 28.10           C  
HETATM 3525  C13 LOI A   1      37.260  18.568  61.006  1.00 24.87           C  
HETATM 3526  C15 LOI A   1      38.377  17.550  62.921  1.00 23.81           C  
HETATM 3527  C1  LOI A   1      35.902  20.064  58.045  1.00 26.52           C  
HETATM 3528  C2  LOI A   1      40.449  17.788  66.599  1.00 23.04           C  
HETATM 3529  C3  LOI A   1      41.307  11.215  63.559  1.00 31.17           C  
HETATM 3530  C9  LOI A   1      36.150  19.633  59.430  1.00 28.21           C  
HETATM 3531  C11 LOI A   1      40.056  16.728  64.542  1.00 23.01           C  
HETATM 3532  C12 LOI A   1      39.500  16.643  63.299  1.00 25.05           C  
HETATM 3533  C14 LOI A   1      42.774  12.761  62.274  1.00 34.42           C  
HETATM 3534  N16 LOI A   1      44.694  12.072  62.907  1.00 38.59           N  
HETATM 3535  N17 LOI A   1      37.221  18.835  59.727  1.00 26.74           N  
HETATM 3536  N18 LOI A   1      44.038  12.986  62.102  1.00 38.54           N  
HETATM 3537  N19 LOI A   1      39.560  17.669  65.451  1.00 24.71           N  
HETATM 3538  N20 LOI A   1      38.227  17.784  61.602  1.00 25.49           N  
HETATM 3539  N21 LOI A   1      42.599  11.724  63.140  1.00 33.26           N  
HETATM 3540  O22 LOI A   1      37.654  18.011  63.768  1.00 24.96           O  
HETATM 3541  S23 LOI A   1      36.008  19.251  61.934  1.00 23.56           S  
HETATM 3542  S24 LOI A   1      41.429  13.556  61.538  1.00 29.43           S  
HETATM 3543  O   HOH A1001      25.237 -12.721  71.037  1.00 18.43           O  
HETATM 3544  O   HOH A1002      32.802   8.346  76.903  1.00  9.22           O  
HETATM 3545  O   HOH A1003      24.879  -2.420  79.478  1.00 27.68           O  
HETATM 3546  O   HOH A1004      24.896   0.354  57.025  1.00 24.92           O  
HETATM 3547  O   HOH A1005      46.777  -6.972  66.132  1.00  9.74           O  
HETATM 3548  O   HOH A1006      41.719  10.837  66.909  1.00 22.05           O  
HETATM 3549  O   HOH A1007      34.429  -5.524  79.334  1.00 27.79           O  
HETATM 3550  O   HOH A1008       5.264  13.930  61.939  1.00 30.38           O  
HETATM 3551  O   HOH A1009      26.659   7.017  72.533  1.00 16.07           O  
HETATM 3552  O   HOH A1010      18.918 -29.335  83.492  1.00 40.26           O  
HETATM 3553  O   HOH A1011      36.244  16.442  80.904  1.00 12.43           O  
HETATM 3554  O   HOH A1012      29.328 -17.842  89.381  1.00 19.33           O  
HETATM 3555  O   HOH A1013      31.767  24.969  59.197  1.00 27.17           O  
HETATM 3556  O   HOH A1014      25.370   4.647  51.412  1.00 22.99           O  
HETATM 3557  O   HOH A1015      26.339   2.876  76.707  1.00 28.91           O  
HETATM 3558  O   HOH A1016      21.989  31.178  64.867  1.00 36.78           O  
HETATM 3559  O   HOH A1017      27.084  16.131  72.824  1.00 41.51           O  
HETATM 3560  O   HOH A1018      40.736  -1.486  50.359  1.00 37.48           O  
HETATM 3561  O   HOH A1019      28.356 -26.297  75.147  1.00 27.39           O  
HETATM 3562  O   HOH A1020      15.904   7.988  54.667  1.00 39.70           O  
HETATM 3563  O   HOH A1021      24.569   3.044  71.696  1.00 29.53           O  
HETATM 3564  O   HOH A1022      38.579  10.627  75.175  1.00 19.29           O  
HETATM 3565  O   HOH A1023      22.466   2.046  60.507  1.00 39.40           O  
HETATM 3566  O   HOH A1024      17.058  -8.339  56.600  1.00 25.93           O  
HETATM 3567  O   HOH A1025      15.372  -1.988  67.691  1.00 22.08           O  
HETATM 3568  O   HOH A1026      18.720  -0.924  66.293  1.00 18.73           O  
HETATM 3569  O   HOH A1027      35.670  17.793  48.807  1.00 27.07           O  
HETATM 3570  O   HOH A1028      31.169  31.369  78.609  1.00 48.11           O  
HETATM 3571  O   HOH A1029      10.676  -7.840  92.276  1.00 30.78           O  
HETATM 3572  O   HOH A1030      32.802   8.652  79.402  1.00 24.61           O  
HETATM 3573  O   HOH A1031      30.615 -23.406  65.350  1.00 44.55           O  
HETATM 3574  O   HOH A1032      28.695  31.662  69.038  1.00 36.08           O  
HETATM 3575  O   HOH A1033      11.597 -12.242  96.824  1.00 38.81           O  
HETATM 3576  O   HOH A1034      19.888  -1.714  77.092  1.00 30.08           O  
HETATM 3577  O   HOH A1035      24.873   0.827  63.190  1.00 21.40           O  
HETATM 3578  O   HOH A1036      23.056 -21.014  62.684  1.00 41.01           O  
HETATM 3579  O   HOH A1037      11.722 -11.248  71.539  1.00 29.66           O  
HETATM 3580  O   HOH A1038      30.412  16.013  46.915  1.00 28.49           O  
HETATM 3581  O   HOH A1039      47.294  -5.820  68.561  1.00 27.19           O  
HETATM 3582  O   HOH A1040      12.357 -18.986  73.291  1.00 21.88           O  
HETATM 3583  O   HOH A1041      36.969 -15.462  79.441  1.00 37.79           O  
HETATM 3584  O   HOH A1042      42.517   4.368  55.878  1.00 24.61           O  
HETATM 3585  O   HOH A1043      39.047  16.775  80.031  1.00 16.55           O  
HETATM 3586  O   HOH A1044      20.727   0.161  52.429  1.00 39.67           O  
HETATM 3587  O   HOH A1045      11.547 -22.170  73.469  1.00 40.52           O  
HETATM 3588  O   HOH A1046      36.937  32.880  63.316  1.00 51.43           O  
HETATM 3589  O   HOH A1047      41.146   2.740  54.366  1.00 31.57           O  
HETATM 3590  O   HOH A1048       9.582 -12.679  71.155  1.00 25.17           O  
HETATM 3591  O   HOH A1049      27.512  -2.941  52.199  1.00 34.86           O  
HETATM 3592  O   HOH A1050      29.202  12.028  61.943  1.00 16.87           O  
HETATM 3593  O   HOH A1051      29.560 -18.343  72.905  1.00 21.78           O  
HETATM 3594  O   HOH A1052      30.541 -17.493  70.616  1.00 34.11           O  
HETATM 3595  O   HOH A1053      32.952 -18.484  69.964  1.00 25.95           O  
HETATM 3596  O   HOH A1054      48.788   3.257  67.673  1.00 31.19           O  
HETATM 3597  O   HOH A1055      18.084  -6.392  76.268  1.00 19.31           O  
HETATM 3598  O   HOH A1056      27.284  11.145  54.709  1.00 26.65           O  
HETATM 3599  O   HOH A1057      46.382  23.582  69.320  1.00 28.47           O  
HETATM 3600  O   HOH A1058      20.524 -22.992  71.028  1.00 30.11           O  
HETATM 3601  O   HOH A1059      24.531  10.005  63.330  1.00 24.46           O  
HETATM 3602  O   HOH A1060      28.564 -15.437  55.172  1.00 30.39           O  
HETATM 3603  O   HOH A1061      15.233 -29.422  84.947  1.00 29.95           O  
HETATM 3604  O   HOH A1062      30.063 -21.421  91.669  1.00 29.79           O  
HETATM 3605  O   HOH A1063      49.260  -2.837  71.639  1.00 27.79           O  
HETATM 3606  O   HOH A1064      27.396  13.016  46.746  1.00 30.81           O  
HETATM 3607  O   HOH A1065      31.936 -19.646  86.319  1.00 25.79           O  
HETATM 3608  O   HOH A1066      25.642  28.069  62.976  1.00 40.72           O  
HETATM 3609  O   HOH A1067      37.017  -7.687  84.619  1.00 27.84           O  
HETATM 3610  O   HOH A1068      36.522  11.445  46.917  1.00 15.08           O  
HETATM 3611  O   HOH A1069      32.942 -18.730  84.034  1.00 53.36           O  
HETATM 3612  O   HOH A1070      27.248  11.869  52.125  1.00 33.00           O  
HETATM 3613  O   HOH A1071      18.018 -27.045  86.694  1.00 32.34           O  
HETATM 3614  O   HOH A1072      43.613  29.096  69.463  1.00 26.43           O  
HETATM 3615  O   HOH A1073      59.603  -5.252  61.352  1.00 44.76           O  
HETATM 3616  O   HOH A1074      49.477   5.904  53.417  1.00 31.68           O  
HETATM 3617  O   HOH A1075      14.434 -25.442  90.335  1.00 29.97           O  
HETATM 3618  O   HOH A1076       6.438 -27.769  75.824  1.00 38.94           O  
HETATM 3619  O   HOH A1077      21.251  35.418  81.738  1.00 43.02           O  
HETATM 3620  O   HOH A1078      37.114   0.863  48.120  1.00 31.93           O  
HETATM 3621  O   HOH A1079      31.736   6.912  49.319  1.00 17.28           O  
HETATM 3622  O   HOH A1080      27.030 -19.509  66.119  1.00 20.49           O  
HETATM 3623  O   HOH A1081      39.791  -0.710  77.243  1.00 18.63           O  
HETATM 3624  O   HOH A1082      49.099   0.904  68.602  1.00 22.32           O  
HETATM 3625  O   HOH A1083      27.058  11.598  61.367  1.00 17.64           O  
HETATM 3626  O   HOH A1084      42.573  -9.896  75.725  1.00 19.77           O  
HETATM 3627  O   HOH A1085      22.193  14.262  52.137  1.00 43.90           O  
HETATM 3628  O   HOH A1086      22.186  -5.079  48.410  1.00 35.98           O  
HETATM 3629  O   HOH A1087      38.527  -5.439  82.543  1.00 39.16           O  
HETATM 3630  O   HOH A1088      18.308  -4.868  78.322  1.00 26.41           O  
HETATM 3631  O   HOH A1089      31.049  -1.929  44.745  1.00 26.83           O  
HETATM 3632  O   HOH A1090      24.746  14.955  50.259  1.00 37.31           O  
HETATM 3633  O   HOH A1091      25.691 -16.225  55.696  1.00 46.20           O  
HETATM 3634  O   HOH A1092      38.134 -22.113  66.210  1.00 31.88           O  
HETATM 3635  O   HOH A1093      37.591   6.307  80.220  1.00 30.36           O  
HETATM 3636  O   HOH A1094      20.216 -10.646  64.420  1.00 25.89           O  
HETATM 3637  O   HOH A1095      18.031 -11.614  63.426  1.00 32.55           O  
HETATM 3638  O   HOH A1096      12.542  19.744  80.630  1.00 48.04           O  
HETATM 3639  O   HOH A1097      15.170 -12.539  97.548  1.00 32.83           O  
HETATM 3640  O   HOH A1098       6.891 -22.548  82.015  1.00 37.35           O  
HETATM 3641  O   HOH A1099      26.289   7.473  50.977  1.00 39.65           O  
HETATM 3642  O   HOH A1100      41.220  -9.498  55.427  1.00 37.91           O  
HETATM 3643  O   HOH A1101      10.794 -20.737  89.784  1.00 39.62           O  
HETATM 3644  O   HOH A1102      21.853 -11.892  57.425  1.00 14.54           O  
HETATM 3645  O   HOH A1103      18.277 -12.510  57.229  1.00 33.34           O  
HETATM 3646  O   HOH A1104      50.391   7.418  69.084  1.00 29.68           O  
HETATM 3647  O   HOH A1105      21.344 -19.917  60.039  1.00 34.92           O  
HETATM 3648  O   HOH A1106      45.417   5.353  58.449  1.00 26.93           O  
HETATM 3649  O   HOH A1107      40.300  15.925  48.463  1.00 51.14           O  
HETATM 3650  O   HOH A1108      19.531  -0.036  45.519  1.00 40.31           O  
HETATM 3651  O   HOH A1109      20.250 -33.125  71.666  1.00 48.01           O  
HETATM 3652  O   HOH A1110      49.797   5.057  70.415  1.00 33.49           O  
HETATM 3653  O   HOH A1111      25.357 -17.458  65.905  1.00 17.76           O  
HETATM 3654  O   HOH A1112      29.913   6.103  50.741  1.00 21.62           O  
HETATM 3655  O   HOH A1113      16.489 -20.273  63.148  1.00 44.72           O  
HETATM 3656  O   HOH A1114      42.218   0.532  77.391  1.00 19.56           O  
HETATM 3657  O   HOH A1115      15.402 -27.791  86.532  1.00 31.32           O  
HETATM 3658  O   HOH A1116      16.449 -31.959  91.361  1.00 37.51           O  
HETATM 3659  O   HOH A1117      16.145  -5.023  89.492  1.00 29.55           O  
HETATM 3660  O   HOH A1118      45.975  10.625  47.177  1.00 35.06           O  
HETATM 3661  O   HOH A1119      17.837  -4.201  53.455  1.00 38.45           O  
HETATM 3662  O   HOH A1120      20.045  32.256  74.062  1.00 24.13           O  
HETATM 3663  O   HOH A1121      16.344   1.066  61.971  1.00 16.40           O  
HETATM 3664  O   HOH A1122      25.618 -23.204  65.102  1.00 20.79           O  
HETATM 3665  O   HOH A1123      34.917 -16.532  53.053  1.00 35.16           O  
HETATM 3666  O   HOH A1124       6.387 -15.281  62.845  1.00 46.81           O  
HETATM 3667  O   HOH A1125       7.584  13.762  57.082  1.00 38.62           O  
HETATM 3668  O   HOH A1126      36.462  -1.243  41.496  1.00 34.25           O  
HETATM 3669  O   HOH A1127      33.688 -14.454  53.406  1.00 31.94           O  
HETATM 3670  O   HOH A1128      30.506  10.122  76.311  1.00 31.96           O  
CONECT 3507 3508 3513 3517                                                      
CONECT 3508 3507 3509 3514                                                      
CONECT 3509 3508 3510 3515                                                      
CONECT 3510 3509 3511 3516                                                      
CONECT 3511 3510 3512 3517                                                      
CONECT 3512 3511 3518                                                           
CONECT 3513 3507                                                                
CONECT 3514 3508                                                                
CONECT 3515 3509                                                                
CONECT 3516 3510                                                                
CONECT 3517 3507 3511                                                           
CONECT 3518 3512                                                                
CONECT 3519 3520 3524                                                           
CONECT 3520 3519 3531                                                           
CONECT 3521 3524 3532                                                           
CONECT 3522 3530 3541                                                           
CONECT 3523 3534 3539                                                           
CONECT 3524 3519 3521 3542                                                      
CONECT 3525 3535 3538 3541                                                      
CONECT 3526 3532 3538 3540                                                      
CONECT 3527 3530                                                                
CONECT 3528 3537                                                                
CONECT 3529 3539                                                                
CONECT 3530 3522 3527 3535                                                      
CONECT 3531 3520 3532 3537                                                      
CONECT 3532 3521 3526 3531                                                      
CONECT 3533 3536 3539 3542                                                      
CONECT 3534 3523 3536                                                           
CONECT 3535 3525 3530                                                           
CONECT 3536 3533 3534                                                           
CONECT 3537 3528 3531                                                           
CONECT 3538 3525 3526                                                           
CONECT 3539 3523 3529 3533                                                      
CONECT 3540 3526                                                                
CONECT 3541 3522 3525                                                           
CONECT 3542 3524 3533                                                           
MASTER      432    0    2   20   13    0    7    6 3669    1   36   35          
END                                                                             
