# Supplementary material for: Mapping small molecule binding data to structural domains
Source: BMC Bioinformatics. 2012 Dec 7;13(Suppl 17):S11. doi: 10.1186/1471-2105-13-S17-S11 (PMC3521243; doi:10.1186/1471-2105-13-S17-S11)
Supplement: Additional file 4 — Session files of small molecule binding at the interface of Pfam-A domains. Zipped folder containing Qt-MG session files and required PDB files. [file 1471-2105-13-S17-S11-S4.zip › additional_file_5/3qx3.pdb]

HEADER    ISOMERASE/DNA/ISOMERASE INHIBITOR       01-MAR-11   3QX3              
TITLE     HUMAN TOPOISOMERASE IIBETA IN COMPLEX WITH DNA AND ETOPOSIDE          
COMPND    MOL_ID: 1;                                                            
COMPND   2 MOLECULE: DNA TOPOISOMERASE 2-BETA;                                  
COMPND   3 CHAIN: A, B;                                                         
COMPND   4 FRAGMENT: HTOP2BETA CLEAVAGE CORE, UNP RESIDUES 450-1206;            
COMPND   5 SYNONYM: DNA TOPOISOMERASE II, BETA ISOZYME;                         
COMPND   6 EC: 5.99.1.3;                                                        
COMPND   7 ENGINEERED: YES;                                                     
COMPND   8 MOL_ID: 2;                                                           
COMPND   9 MOLECULE: DNA (5'-D(P*AP*GP*CP*CP*GP*AP*GP*C)-3');                   
COMPND  10 CHAIN: C, E;                                                         
COMPND  11 ENGINEERED: YES;                                                     
COMPND  12 MOL_ID: 3;                                                           
COMPND  13 MOLECULE: DNA (5'-D(P*TP*GP*CP*AP*GP*CP*TP*CP*GP*GP*CP*T)-3');       
COMPND  14 CHAIN: D, F;                                                         
COMPND  15 ENGINEERED: YES                                                      
SOURCE    MOL_ID: 1;                                                            
SOURCE   2 ORGANISM_SCIENTIFIC: HOMO SAPIENS;                                   
SOURCE   3 ORGANISM_COMMON: HUMAN;                                              
SOURCE   4 ORGANISM_TAXID: 9606;                                                
SOURCE   5 GENE: TOP2B;                                                         
SOURCE   6 EXPRESSION_SYSTEM: ESCHERICHIA COLI;                                 
SOURCE   7 EXPRESSION_SYSTEM_TAXID: 562;                                        
SOURCE   8 EXPRESSION_SYSTEM_STRAIN: BL21STAR(DE3);                             
SOURCE   9 EXPRESSION_SYSTEM_VECTOR_TYPE: PLASMID;                              
SOURCE  10 EXPRESSION_SYSTEM_PLASMID: PET51B;                                   
SOURCE  11 MOL_ID: 2;                                                           
SOURCE  12 SYNTHETIC: YES;                                                      
SOURCE  13 OTHER_DETAILS: THE OLIGONUCLEOTIDE SEQUENCE 5'-AGCCGAGCTGCAGCTCGGCT- 
SOURCE  14 3' WAS PURCHASED FROM VIOGENE.;                                      
SOURCE  15 MOL_ID: 3;                                                           
SOURCE  16 SYNTHETIC: YES;                                                      
SOURCE  17 OTHER_DETAILS: THE OLIGONUCLEOTIDE SEQUENCE 5'-AGCCGAGCTGCAGCTCGGCT- 
SOURCE  18 3' WAS PURCHASED FROM VIOGENE.                                       
KEYWDS    TOPRIM DOMAIN, WINGED-HELIX DOMAIN, COILED-COIL DOMAIN, DNA BINDING   
KEYWDS   2 AND CLEAVAGE, NUCLEUS, ISOMERASE-DNA-ISOMERASE INHIBITOR COMPLEX     
EXPDTA    X-RAY DIFFRACTION                                                     
AUTHOR    C.C.WU,T.K.LI,L.FARH,L.Y.LIN,T.S.LIN,Y.J.YU,T.J.YEN,C.W.CHIANG,       
AUTHOR   2 N.L.CHAN                                                             
REVDAT   2   25-JAN-12 3QX3    1       JRNL   VERSN                             
REVDAT   1   06-JUL-11 3QX3    0                                                
JRNL        AUTH   C.C.WU,T.K.LI,L.FARH,L.Y.LIN,T.S.LIN,Y.J.YU,T.J.YEN,         
JRNL        AUTH 2 C.W.CHIANG,N.L.CHAN                                          
JRNL        TITL   STRUCTURAL BASIS OF TYPE II TOPOISOMERASE INHIBITION BY THE  
JRNL        TITL 2 ANTICANCER DRUG ETOPOSIDE                                    
JRNL        REF    SCIENCE                       V. 333   459 2011              
JRNL        REFN                   ISSN 0036-8075                               
JRNL        PMID   21778401                                                     
JRNL        DOI    10.1126/SCIENCE.1204117                                      
REMARK   2                                                                      
REMARK   2 RESOLUTION.    2.16 ANGSTROMS.                                       
REMARK   3                                                                      
REMARK   3 REFINEMENT.                                                          
REMARK   3   PROGRAM     : PHENIX (PHENIX.REFINE: 1.7_650)                      
REMARK   3   AUTHORS     : PAUL ADAMS,PAVEL AFONINE,VICENT CHEN,IAN             
REMARK   3               : DAVIS,KRESHNA GOPAL,RALF GROSSE-                     
REMARK   3               : KUNSTLEVE,LI-WEI HUNG,ROBERT IMMORMINO,              
REMARK   3               : TOM IOERGER,AIRLIE MCCOY,ERIK MCKEE,NIGEL            
REMARK   3               : MORIARTY,REETAL PAI,RANDY READ,JANE                  
REMARK   3               : RICHARDSON,DAVID RICHARDSON,TOD ROMO,JIM             
REMARK   3               : SACCHETTINI,NICHOLAS SAUTER,JACOB SMITH,             
REMARK   3               : LAURENT STORONI,TOM TERWILLIGER,PETER                
REMARK   3               : ZWART                                                
REMARK   3                                                                      
REMARK   3    REFINEMENT TARGET : ML                                            
REMARK   3                                                                      
REMARK   3  DATA USED IN REFINEMENT.                                            
REMARK   3   RESOLUTION RANGE HIGH (ANGSTROMS) : 2.16                           
REMARK   3   RESOLUTION RANGE LOW  (ANGSTROMS) : 29.54                          
REMARK   3   MIN(FOBS/SIGMA_FOBS)              : 0.000                          
REMARK   3   COMPLETENESS FOR RANGE        (%) : 90.8                           
REMARK   3   NUMBER OF REFLECTIONS             : 117720                         
REMARK   3                                                                      
REMARK   3  FIT TO DATA USED IN REFINEMENT.                                     
REMARK   3   R VALUE     (WORKING + TEST SET) : 0.170                           
REMARK   3   R VALUE            (WORKING SET) : 0.168                           
REMARK   3   FREE R VALUE                     : 0.207                           
REMARK   3   FREE R VALUE TEST SET SIZE   (%) : 5.030                           
REMARK   3   FREE R VALUE TEST SET COUNT      : 5917                            
REMARK   3                                                                      
REMARK   3  FIT TO DATA USED IN REFINEMENT (IN BINS).                           
REMARK   3   BIN  RESOLUTION RANGE  COMPL.    NWORK NFREE   RWORK  RFREE        
REMARK   3     1 29.5462 -  4.6522    0.90    11184   581  0.1726 0.1982        
REMARK   3     2  4.6522 -  3.6949    0.92    11317   625  0.1397 0.1686        
REMARK   3     3  3.6949 -  3.2285    0.95    11700   594  0.1513 0.1895        
REMARK   3     4  3.2285 -  2.9336    0.95    11605   652  0.1656 0.2181        
REMARK   3     5  2.9336 -  2.7235    0.94    11577   630  0.1712 0.2131        
REMARK   3     6  2.7235 -  2.5630    0.93    11420   574  0.1781 0.2357        
REMARK   3     7  2.5630 -  2.4347    0.91    11223   576  0.1902 0.2316        
REMARK   3     8  2.4347 -  2.3288    0.90    11012   576  0.1945 0.2482        
REMARK   3     9  2.3288 -  2.2391    0.87    10652   537  0.2097 0.2689        
REMARK   3    10  2.2391 -  2.1619    0.82    10113   572  0.2325 0.2882        
REMARK   3                                                                      
REMARK   3  BULK SOLVENT MODELLING.                                             
REMARK   3   METHOD USED        : FLAT BULK SOLVENT MODEL                       
REMARK   3   SOLVENT RADIUS     : 1.20                                          
REMARK   3   SHRINKAGE RADIUS   : 0.95                                          
REMARK   3   K_SOL              : 0.32                                          
REMARK   3   B_SOL              : 40.00                                         
REMARK   3                                                                      
REMARK   3  ERROR ESTIMATES.                                                    
REMARK   3   COORDINATE ERROR (MAXIMUM-LIKELIHOOD BASED)     : 0.250            
REMARK   3   PHASE ERROR (DEGREES, MAXIMUM-LIKELIHOOD BASED) : 21.200           
REMARK   3                                                                      
REMARK   3  B VALUES.                                                           
REMARK   3   FROM WILSON PLOT           (A**2) : 32.09                          
REMARK   3   MEAN B VALUE      (OVERALL, A**2) : 37.03                          
REMARK   3   OVERALL ANISOTROPIC B VALUE.                                       
REMARK   3    B11 (A**2) : 6.31550                                              
REMARK   3    B22 (A**2) : 1.07170                                              
REMARK   3    B33 (A**2) : 3.91190                                              
REMARK   3    B12 (A**2) : -0.00000                                             
REMARK   3    B13 (A**2) : 5.99530                                              
REMARK   3    B23 (A**2) : -0.00000                                             
REMARK   3                                                                      
REMARK   3  TWINNING INFORMATION.                                               
REMARK   3   FRACTION: NULL                                                     
REMARK   3   OPERATOR: NULL                                                     
REMARK   3                                                                      
REMARK   3  DEVIATIONS FROM IDEAL VALUES.                                       
REMARK   3                 RMSD          COUNT                                  
REMARK   3   BOND      :  0.007          12326                                  
REMARK   3   ANGLE     :  1.058          16825                                  
REMARK   3   CHIRALITY :  0.069           1857                                  
REMARK   3   PLANARITY :  0.004           2017                                  
REMARK   3   DIHEDRAL  : 15.442           4791                                  
REMARK   3                                                                      
REMARK   3  TLS DETAILS                                                         
REMARK   3   NUMBER OF TLS GROUPS  : NULL                                       
REMARK   3                                                                      
REMARK   3  NCS DETAILS                                                         
REMARK   3   NUMBER OF NCS GROUPS : NULL                                        
REMARK   3                                                                      
REMARK   3  OTHER REFINEMENT REMARKS: NULL                                      
REMARK   4                                                                      
REMARK   4 3QX3 COMPLIES WITH FORMAT V. 3.30, 13-JUL-11                         
REMARK 100                                                                      
REMARK 100 THIS ENTRY HAS BEEN PROCESSED BY PDBJ ON 23-MAR-11.                  
REMARK 100 THE RCSB ID CODE IS RCSB064212.                                      
REMARK 200                                                                      
REMARK 200 EXPERIMENTAL DETAILS                                                 
REMARK 200  EXPERIMENT TYPE                : X-RAY DIFFRACTION                  
REMARK 200  DATE OF DATA COLLECTION        : 02-DEC-10                          
REMARK 200  TEMPERATURE           (KELVIN) : 100                                
REMARK 200  PH                             : 5.8                                
REMARK 200  NUMBER OF CRYSTALS USED        : 1                                  
REMARK 200                                                                      
REMARK 200  SYNCHROTRON              (Y/N) : Y                                  
REMARK 200  RADIATION SOURCE               : SPRING-8                           
REMARK 200  BEAMLINE                       : BL12B2                             
REMARK 200  X-RAY GENERATOR MODEL          : NULL                               
REMARK 200  MONOCHROMATIC OR LAUE    (M/L) : M                                  
REMARK 200  WAVELENGTH OR RANGE        (A) : 0.90000                            
REMARK 200  MONOCHROMATOR                  : FIXED-EXIT DOUBLE CRYSTAL          
REMARK 200                                   MONOCHROMATOR (CRYSTAL TYPE SI(1   
REMARK 200                                   1 1))                              
REMARK 200  OPTICS                         : NULL                               
REMARK 200                                                                      
REMARK 200  DETECTOR TYPE                  : CCD                                
REMARK 200  DETECTOR MANUFACTURER          : ADSC QUANTUM 210                   
REMARK 200  INTENSITY-INTEGRATION SOFTWARE : HKL-2000                           
REMARK 200  DATA SCALING SOFTWARE          : HKL-2000                           
REMARK 200                                                                      
REMARK 200  NUMBER OF UNIQUE REFLECTIONS   : 129411                             
REMARK 200  RESOLUTION RANGE HIGH      (A) : 2.160                              
REMARK 200  RESOLUTION RANGE LOW       (A) : 30.000                             
REMARK 200  REJECTION CRITERIA  (SIGMA(I)) : 1.000                              
REMARK 200                                                                      
REMARK 200 OVERALL.                                                             
REMARK 200  COMPLETENESS FOR RANGE     (%) : 95.7                               
REMARK 200  DATA REDUNDANCY                : 2.600                              
REMARK 200  R MERGE                    (I) : NULL                               
REMARK 200  R SYM                      (I) : 0.06000                            
REMARK 200  <I/SIGMA(I)> FOR THE DATA SET  : 16.9000                            
REMARK 200                                                                      
REMARK 200 IN THE HIGHEST RESOLUTION SHELL.                                     
REMARK 200  HIGHEST RESOLUTION SHELL, RANGE HIGH (A) : 2.16                     
REMARK 200  HIGHEST RESOLUTION SHELL, RANGE LOW  (A) : 2.20                     
REMARK 200  COMPLETENESS FOR SHELL     (%) : 98.2                               
REMARK 200  DATA REDUNDANCY IN SHELL       : 2.30                               
REMARK 200  R MERGE FOR SHELL          (I) : 0.47200                            
REMARK 200  R SYM FOR SHELL            (I) : 0.47200                            
REMARK 200  <I/SIGMA(I)> FOR SHELL         : 2.100                              
REMARK 200                                                                      
REMARK 200 DIFFRACTION PROTOCOL: SINGLE WAVELENGTH                              
REMARK 200 METHOD USED TO DETERMINE THE STRUCTURE: MOLECULAR REPLACEMENT        
REMARK 200 SOFTWARE USED: PHENIX (PHENIX.AUTOMR: 1.6.4_486)                     
REMARK 200 STARTING MODEL: PDB ENTRY 3L4K                                       
REMARK 200                                                                      
REMARK 200 REMARK: NULL                                                         
REMARK 280                                                                      
REMARK 280 CRYSTAL                                                              
REMARK 280 SOLVENT CONTENT, VS   (%): 61.09                                     
REMARK 280 MATTHEWS COEFFICIENT, VM (ANGSTROMS**3/DA): 3.16                     
REMARK 280                                                                      
REMARK 280 CRYSTALLIZATION CONDITIONS: 0.1M MAGNESIUM ACETATE, 50MM 2-(N-       
REMARK 280  MORPHOLINO)ETHANESULFONIC ACID PH 5.8, 22% 2-METHYL-2, 4-           
REMARK 280  PENTANEDIOL (MPT), VAPOR DIFFUSION, HANGING DROP, TEMPERATURE 277K  
REMARK 290                                                                      
REMARK 290 CRYSTALLOGRAPHIC SYMMETRY                                            
REMARK 290 SYMMETRY OPERATORS FOR SPACE GROUP: P 1 21 1                         
REMARK 290                                                                      
REMARK 290      SYMOP   SYMMETRY                                                
REMARK 290     NNNMMM   OPERATOR                                                
REMARK 290       1555   X,Y,Z                                                   
REMARK 290       2555   -X,Y+1/2,-Z                                             
REMARK 290                                                                      
REMARK 290     WHERE NNN -> OPERATOR NUMBER                                     
REMARK 290           MMM -> TRANSLATION VECTOR                                  
REMARK 290                                                                      
REMARK 290 CRYSTALLOGRAPHIC SYMMETRY TRANSFORMATIONS                            
REMARK 290 THE FOLLOWING TRANSFORMATIONS OPERATE ON THE ATOM/HETATM             
REMARK 290 RECORDS IN THIS ENTRY TO PRODUCE CRYSTALLOGRAPHICALLY                
REMARK 290 RELATED MOLECULES.                                                   
REMARK 290   SMTRY1   1  1.000000  0.000000  0.000000        0.00000            
REMARK 290   SMTRY2   1  0.000000  1.000000  0.000000        0.00000            
REMARK 290   SMTRY3   1  0.000000  0.000000  1.000000        0.00000            
REMARK 290   SMTRY1   2 -1.000000  0.000000  0.000000        0.00000            
REMARK 290   SMTRY2   2  0.000000  1.000000  0.000000       88.40050            
REMARK 290   SMTRY3   2  0.000000  0.000000 -1.000000        0.00000            
REMARK 290                                                                      
REMARK 290 REMARK: NULL                                                         
REMARK 300                                                                      
REMARK 300 BIOMOLECULE: 1                                                       
REMARK 300 SEE REMARK 350 FOR THE AUTHOR PROVIDED AND/OR PROGRAM                
REMARK 300 GENERATED ASSEMBLY INFORMATION FOR THE STRUCTURE IN                  
REMARK 300 THIS ENTRY. THE REMARK MAY ALSO PROVIDE INFORMATION ON               
REMARK 300 BURIED SURFACE AREA.                                                 
REMARK 350                                                                      
REMARK 350 COORDINATES FOR A COMPLETE MULTIMER REPRESENTING THE KNOWN           
REMARK 350 BIOLOGICALLY SIGNIFICANT OLIGOMERIZATION STATE OF THE                
REMARK 350 MOLECULE CAN BE GENERATED BY APPLYING BIOMT TRANSFORMATIONS          
REMARK 350 GIVEN BELOW.  BOTH NON-CRYSTALLOGRAPHIC AND                          
REMARK 350 CRYSTALLOGRAPHIC OPERATIONS ARE GIVEN.                               
REMARK 350                                                                      
REMARK 350 BIOMOLECULE: 1                                                       
REMARK 350 AUTHOR DETERMINED BIOLOGICAL UNIT: HEXAMERIC                         
REMARK 350 SOFTWARE DETERMINED QUATERNARY STRUCTURE: HEXAMERIC                  
REMARK 350 SOFTWARE USED: PISA                                                  
REMARK 350 TOTAL BURIED SURFACE AREA: 12490 ANGSTROM**2                         
REMARK 350 SURFACE AREA OF THE COMPLEX: 64430 ANGSTROM**2                       
REMARK 350 CHANGE IN SOLVENT FREE ENERGY: -70.0 KCAL/MOL                        
REMARK 350 APPLY THE FOLLOWING TO CHAINS: A, B, E, D, C, F                      
REMARK 350   BIOMT1   1  1.000000  0.000000  0.000000        0.00000            
REMARK 350   BIOMT2   1  0.000000  1.000000  0.000000        0.00000            
REMARK 350   BIOMT3   1  0.000000  0.000000  1.000000        0.00000            
REMARK 465                                                                      
REMARK 465 MISSING RESIDUES                                                     
REMARK 465 THE FOLLOWING RESIDUES WERE NOT LOCATED IN THE                       
REMARK 465 EXPERIMENT. (M=MODEL NUMBER; RES=RESIDUE NAME; C=CHAIN               
REMARK 465 IDENTIFIER; SSSEQ=SEQUENCE NUMBER; I=INSERTION CODE.)                
REMARK 465                                                                      
REMARK 465   M RES C SSSEQI                                                     
REMARK 465     MET A   419                                                      
REMARK 465     ALA A   420                                                      
REMARK 465     SER A   421                                                      
REMARK 465     TRP A   422                                                      
REMARK 465     SER A   423                                                      
REMARK 465     HIS A   424                                                      
REMARK 465     PRO A   425                                                      
REMARK 465     GLN A   426                                                      
REMARK 465     PHE A   427                                                      
REMARK 465     GLU A   428                                                      
REMARK 465     LYS A   429                                                      
REMARK 465     GLY A   430                                                      
REMARK 465     ALA A   431                                                      
REMARK 465     ASP A   432                                                      
REMARK 465     ASP A   433                                                      
REMARK 465     ASP A   434                                                      
REMARK 465     ASP A   435                                                      
REMARK 465     LYS A   436                                                      
REMARK 465     VAL A   437                                                      
REMARK 465     PRO A   438                                                      
REMARK 465     ASP A   439                                                      
REMARK 465     PRO A   440                                                      
REMARK 465     THR A   441                                                      
REMARK 465     SER A   442                                                      
REMARK 465     VAL A   443                                                      
REMARK 465     ASP A   444                                                      
REMARK 465     SER A   445                                                      
REMARK 465     VAL A   446                                                      
REMARK 465     LYS A   447                                                      
REMARK 465     TYR A   448                                                      
REMARK 465     SER A   449                                                      
REMARK 465     LYS A   450                                                      
REMARK 465     ILE A   451                                                      
REMARK 465     PRO A   592                                                      
REMARK 465     ILE A   593                                                      
REMARK 465     VAL A   594                                                      
REMARK 465     LYS A   595                                                      
REMARK 465     ALA A   596                                                      
REMARK 465     SER A   597                                                      
REMARK 465     LYS A   598                                                      
REMARK 465     ASN A   599                                                      
REMARK 465     LYS A   600                                                      
REMARK 465     GLN A   601                                                      
REMARK 465     GLU A   602                                                      
REMARK 465     LEU A   603                                                      
REMARK 465     SER A   604                                                      
REMARK 465     PHE A   605                                                      
REMARK 465     TYR A   606                                                      
REMARK 465     SER A   607                                                      
REMARK 465     ILE A   608                                                      
REMARK 465     PRO A   609                                                      
REMARK 465     GLU A   610                                                      
REMARK 465     PHE A   611                                                      
REMARK 465     ASP A   612                                                      
REMARK 465     GLU A   613                                                      
REMARK 465     TRP A   614                                                      
REMARK 465     LYS A   615                                                      
REMARK 465     LYS A   616                                                      
REMARK 465     HIS A   617                                                      
REMARK 465     ILE A   618                                                      
REMARK 465     GLU A   619                                                      
REMARK 465     ASN A   620                                                      
REMARK 465     GLN A   621                                                      
REMARK 465     LYS A   622                                                      
REMARK 465     ALA A   623                                                      
REMARK 465     TRP A   624                                                      
REMARK 465     LYS A   625                                                      
REMARK 465     ILE A   626                                                      
REMARK 465     LYS A   627                                                      
REMARK 465     TYR A   628                                                      
REMARK 465     TYR A   629                                                      
REMARK 465     LYS A   630                                                      
REMARK 465     GLY A   631                                                      
REMARK 465     LEU A   632                                                      
REMARK 465     GLY A   633                                                      
REMARK 465     THR A   634                                                      
REMARK 465     SER A   635                                                      
REMARK 465     THR A   636                                                      
REMARK 465     ALA A   637                                                      
REMARK 465     PRO A   697                                                      
REMARK 465     GLU A   698                                                      
REMARK 465     GLN A   699                                                      
REMARK 465     PHE A   700                                                      
REMARK 465     LEU A   701                                                      
REMARK 465     TYR A   702                                                      
REMARK 465     GLY A   703                                                      
REMARK 465     THR A   704                                                      
REMARK 465     ALA A   705                                                      
REMARK 465     THR A   706                                                      
REMARK 465     LYS A  1112                                                      
REMARK 465     ALA A  1113                                                      
REMARK 465     ALA A  1114                                                      
REMARK 465     GLU A  1115                                                      
REMARK 465     GLU A  1116                                                      
REMARK 465     ASP A  1117                                                      
REMARK 465     GLU A  1118                                                      
REMARK 465     THR A  1119                                                      
REMARK 465     GLN A  1120                                                      
REMARK 465     ASN A  1121                                                      
REMARK 465     GLN A  1122                                                      
REMARK 465     HIS A  1123                                                      
REMARK 465     ASP A  1124                                                      
REMARK 465     ASP A  1125                                                      
REMARK 465     SER A  1126                                                      
REMARK 465     SER A  1127                                                      
REMARK 465     SER A  1128                                                      
REMARK 465     ASP A  1129                                                      
REMARK 465     SER A  1130                                                      
REMARK 465     GLY A  1131                                                      
REMARK 465     THR A  1132                                                      
REMARK 465     PRO A  1133                                                      
REMARK 465     SER A  1134                                                      
REMARK 465     GLY A  1202                                                      
REMARK 465     ALA A  1203                                                      
REMARK 465     PRO A  1204                                                      
REMARK 465     GLY A  1205                                                      
REMARK 465     PHE A  1206                                                      
REMARK 465     SER A  1207                                                      
REMARK 465     SER A  1208                                                      
REMARK 465     ILE A  1209                                                      
REMARK 465     SER A  1210                                                      
REMARK 465     ALA A  1211                                                      
REMARK 465     HIS A  1212                                                      
REMARK 465     HIS A  1213                                                      
REMARK 465     HIS A  1214                                                      
REMARK 465     HIS A  1215                                                      
REMARK 465     HIS A  1216                                                      
REMARK 465     HIS A  1217                                                      
REMARK 465     HIS A  1218                                                      
REMARK 465     HIS A  1219                                                      
REMARK 465     HIS A  1220                                                      
REMARK 465     HIS A  1221                                                      
REMARK 465     MET B   419                                                      
REMARK 465     ALA B   420                                                      
REMARK 465     SER B   421                                                      
REMARK 465     TRP B   422                                                      
REMARK 465     SER B   423                                                      
REMARK 465     HIS B   424                                                      
REMARK 465     PRO B   425                                                      
REMARK 465     GLN B   426                                                      
REMARK 465     PHE B   427                                                      
REMARK 465     GLU B   428                                                      
REMARK 465     LYS B   429                                                      
REMARK 465     GLY B   430                                                      
REMARK 465     ALA B   431                                                      
REMARK 465     ASP B   432                                                      
REMARK 465     ASP B   433                                                      
REMARK 465     ASP B   434                                                      
REMARK 465     ASP B   435                                                      
REMARK 465     LYS B   436                                                      
REMARK 465     VAL B   437                                                      
REMARK 465     PRO B   438                                                      
REMARK 465     ASP B   439                                                      
REMARK 465     PRO B   440                                                      
REMARK 465     THR B   441                                                      
REMARK 465     SER B   442                                                      
REMARK 465     VAL B   443                                                      
REMARK 465     ASP B   444                                                      
REMARK 465     SER B   445                                                      
REMARK 465     VAL B   446                                                      
REMARK 465     LYS B   447                                                      
REMARK 465     TYR B   448                                                      
REMARK 465     ILE B   593                                                      
REMARK 465     VAL B   594                                                      
REMARK 465     LYS B   595                                                      
REMARK 465     ALA B   596                                                      
REMARK 465     SER B   597                                                      
REMARK 465     LYS B   598                                                      
REMARK 465     ASN B   599                                                      
REMARK 465     LYS B   600                                                      
REMARK 465     GLN B   601                                                      
REMARK 465     GLU B   602                                                      
REMARK 465     LEU B   603                                                      
REMARK 465     SER B   604                                                      
REMARK 465     PHE B   605                                                      
REMARK 465     TYR B   606                                                      
REMARK 465     SER B   607                                                      
REMARK 465     ILE B   608                                                      
REMARK 465     PRO B   609                                                      
REMARK 465     GLU B   610                                                      
REMARK 465     PHE B   611                                                      
REMARK 465     ASP B   612                                                      
REMARK 465     GLU B   613                                                      
REMARK 465     TRP B   614                                                      
REMARK 465     LYS B   615                                                      
REMARK 465     LYS B   616                                                      
REMARK 465     HIS B   617                                                      
REMARK 465     ILE B   618                                                      
REMARK 465     GLU B   619                                                      
REMARK 465     ASN B   620                                                      
REMARK 465     GLN B   621                                                      
REMARK 465     LYS B   622                                                      
REMARK 465     ALA B   623                                                      
REMARK 465     TRP B   624                                                      
REMARK 465     LYS B   625                                                      
REMARK 465     ILE B   626                                                      
REMARK 465     LYS B   627                                                      
REMARK 465     TYR B   628                                                      
REMARK 465     TYR B   629                                                      
REMARK 465     LYS B   630                                                      
REMARK 465     GLY B   631                                                      
REMARK 465     LEU B   632                                                      
REMARK 465     GLY B   633                                                      
REMARK 465     THR B   634                                                      
REMARK 465     SER B   635                                                      
REMARK 465     THR B   636                                                      
REMARK 465     LEU B   696                                                      
REMARK 465     PRO B   697                                                      
REMARK 465     GLU B   698                                                      
REMARK 465     GLN B   699                                                      
REMARK 465     PHE B   700                                                      
REMARK 465     LEU B   701                                                      
REMARK 465     TYR B   702                                                      
REMARK 465     GLY B   703                                                      
REMARK 465     THR B   704                                                      
REMARK 465     ALA B   705                                                      
REMARK 465     THR B   963                                                      
REMARK 465     ASP B   964                                                      
REMARK 465     LYS B   965                                                      
REMARK 465     THR B   966                                                      
REMARK 465     GLU B  1111                                                      
REMARK 465     LYS B  1112                                                      
REMARK 465     ALA B  1113                                                      
REMARK 465     ALA B  1114                                                      
REMARK 465     GLU B  1115                                                      
REMARK 465     GLU B  1116                                                      
REMARK 465     ASP B  1117                                                      
REMARK 465     GLU B  1118                                                      
REMARK 465     THR B  1119                                                      
REMARK 465     GLN B  1120                                                      
REMARK 465     ASN B  1121                                                      
REMARK 465     GLN B  1122                                                      
REMARK 465     HIS B  1123                                                      
REMARK 465     ASP B  1124                                                      
REMARK 465     ASP B  1125                                                      
REMARK 465     SER B  1126                                                      
REMARK 465     SER B  1127                                                      
REMARK 465     SER B  1128                                                      
REMARK 465     ASP B  1129                                                      
REMARK 465     SER B  1130                                                      
REMARK 465     GLY B  1131                                                      
REMARK 465     THR B  1132                                                      
REMARK 465     PRO B  1133                                                      
REMARK 465     SER B  1134                                                      
REMARK 465     GLY B  1202                                                      
REMARK 465     ALA B  1203                                                      
REMARK 465     PRO B  1204                                                      
REMARK 465     GLY B  1205                                                      
REMARK 465     PHE B  1206                                                      
REMARK 465     SER B  1207                                                      
REMARK 465     SER B  1208                                                      
REMARK 465     ILE B  1209                                                      
REMARK 465     SER B  1210                                                      
REMARK 465     ALA B  1211                                                      
REMARK 465     HIS B  1212                                                      
REMARK 465     HIS B  1213                                                      
REMARK 465     HIS B  1214                                                      
REMARK 465     HIS B  1215                                                      
REMARK 465     HIS B  1216                                                      
REMARK 465     HIS B  1217                                                      
REMARK 465     HIS B  1218                                                      
REMARK 465     HIS B  1219                                                      
REMARK 465     HIS B  1220                                                      
REMARK 465     HIS B  1221                                                      
REMARK 480                                                                      
REMARK 480 ZERO OCCUPANCY ATOM                                                  
REMARK 480 THE FOLLOWING RESIDUES HAVE ATOMS MODELED WITH ZERO                  
REMARK 480 OCCUPANCY. THE LOCATION AND PROPERTIES OF THESE ATOMS                
REMARK 480 MAY NOT BE RELIABLE. (M=MODEL NUMBER; RES=RESIDUE NAME;              
REMARK 480 C=CHAIN IDENTIFIER; SSEQ=SEQUENCE NUMBER; I=INSERTION CODE):         
REMARK 480   M RES C SSEQI ATOMS                                                
REMARK 480     LYS B 1193   CA   CB   CG   CD   CE   NZ                         
REMARK 500                                                                      
REMARK 500 GEOMETRY AND STEREOCHEMISTRY                                         
REMARK 500 SUBTOPIC: CLOSE CONTACTS IN SAME ASYMMETRIC UNIT                     
REMARK 500                                                                      
REMARK 500 THE FOLLOWING ATOMS ARE IN CLOSE CONTACT.                            
REMARK 500                                                                      
REMARK 500  ATM1  RES C  SSEQI   ATM2  RES C  SSEQI           DISTANCE          
REMARK 500  MG     MG F     1     O    HOH F   871              1.61            
REMARK 500                                                                      
REMARK 500 REMARK: NULL                                                         
REMARK 500                                                                      
REMARK 500 GEOMETRY AND STEREOCHEMISTRY                                         
REMARK 500 SUBTOPIC: COVALENT BOND ANGLES                                       
REMARK 500                                                                      
REMARK 500 THE STEREOCHEMICAL PARAMETERS OF THE FOLLOWING RESIDUES              
REMARK 500 HAVE VALUES WHICH DEVIATE FROM EXPECTED VALUES BY MORE               
REMARK 500 THAN 6*RMSD (M=MODEL NUMBER; RES=RESIDUE NAME; C=CHAIN               
REMARK 500 IDENTIFIER; SSEQ=SEQUENCE NUMBER; I=INSERTION CODE).                 
REMARK 500                                                                      
REMARK 500 STANDARD TABLE:                                                      
REMARK 500 FORMAT: (10X,I3,1X,A3,1X,A1,I4,A1,3(1X,A4,2X),12X,F5.1)              
REMARK 500                                                                      
REMARK 500 EXPECTED VALUES PROTEIN: ENGH AND HUBER, 1999                        
REMARK 500 EXPECTED VALUES NUCLEIC ACID: CLOWNEY ET AL 1996                     
REMARK 500                                                                      
REMARK 500  M RES CSSEQI ATM1   ATM2   ATM3                                     
REMARK 500    ARG B 743   NE  -  CZ  -  NH2 ANGL. DEV. =  -3.2 DEGREES          
REMARK 500     DA C   1   O4' -  C1' -  N9  ANGL. DEV. =   2.2 DEGREES          
REMARK 500     DG C   2   O4' -  C1' -  N9  ANGL. DEV. =   4.1 DEGREES          
REMARK 500     DC C   8   O4' -  C1' -  N1  ANGL. DEV. =   3.5 DEGREES          
REMARK 500     DG D  13   O4' -  C1' -  N9  ANGL. DEV. =   3.2 DEGREES          
REMARK 500     DC D  19   C1' -  O4' -  C4' ANGL. DEV. =  -7.5 DEGREES          
REMARK 500     DG E   2   O4' -  C1' -  N9  ANGL. DEV. =   1.9 DEGREES          
REMARK 500     DG E   5   C3' -  C2' -  C1' ANGL. DEV. =  -4.9 DEGREES          
REMARK 500     DA E   6   O4' -  C1' -  N9  ANGL. DEV. =   1.8 DEGREES          
REMARK 500     DG E   7   O4' -  C1' -  N9  ANGL. DEV. =   2.5 DEGREES          
REMARK 500     DC E   8   O4' -  C1' -  N1  ANGL. DEV. =   2.8 DEGREES          
REMARK 500     DT F   9   O4' -  C1' -  N1  ANGL. DEV. =  -4.6 DEGREES          
REMARK 500     DA F  12   O4' -  C1' -  N9  ANGL. DEV. =   1.9 DEGREES          
REMARK 500     DG F  13   O4' -  C1' -  N9  ANGL. DEV. =   2.3 DEGREES          
REMARK 500     DC F  16   O4' -  C1' -  N1  ANGL. DEV. =   2.1 DEGREES          
REMARK 500     DG F  17   O4' -  C1' -  N9  ANGL. DEV. =  -5.2 DEGREES          
REMARK 500     DC F  19   P   -  O5' -  C5' ANGL. DEV. =  -9.8 DEGREES          
REMARK 500     DC F  19   C1' -  O4' -  C4' ANGL. DEV. =  -7.4 DEGREES          
REMARK 500                                                                      
REMARK 500 REMARK: NULL                                                         
REMARK 500                                                                      
REMARK 500 GEOMETRY AND STEREOCHEMISTRY                                         
REMARK 500 SUBTOPIC: TORSION ANGLES                                             
REMARK 500                                                                      
REMARK 500 TORSION ANGLES OUTSIDE THE EXPECTED RAMACHANDRAN REGIONS:            
REMARK 500 (M=MODEL NUMBER; RES=RESIDUE NAME; C=CHAIN IDENTIFIER;               
REMARK 500 SSEQ=SEQUENCE NUMBER; I=INSERTION CODE).                             
REMARK 500                                                                      
REMARK 500 STANDARD TABLE:                                                      
REMARK 500 FORMAT:(10X,I3,1X,A3,1X,A1,I4,A1,4X,F7.2,3X,F7.2)                    
REMARK 500                                                                      
REMARK 500 EXPECTED VALUES: GJ KLEYWEGT AND TA JONES (1996). PHI/PSI-           
REMARK 500 CHOLOGY: RAMACHANDRAN REVISITED. STRUCTURE 4, 1395 - 1400            
REMARK 500                                                                      
REMARK 500  M RES CSSEQI        PSI       PHI                                   
REMARK 500    ARG A 503       38.51    -92.55                                   
REMARK 500    LYS A 535      -22.45     74.63                                   
REMARK 500    TYR A 538       65.77   -119.86                                   
REMARK 500    GLN A 558       45.03    -78.12                                   
REMARK 500    HIS A 694     -104.56    -97.34                                   
REMARK 500    SER A 794     -111.01    -99.71                                   
REMARK 500    PHE A 834       75.46   -119.86                                   
REMARK 500    ASN A 849       -9.73     73.54                                   
REMARK 500    VAL A 852     -142.86   -121.42                                   
REMARK 500    VAL A 955      -55.45   -124.28                                   
REMARK 500    ASP A1101      106.70    -35.11                                   
REMARK 500    ARG B 503       44.00    -96.03                                   
REMARK 500    LYS B 535       -5.21     74.59                                   
REMARK 500    TYR B 538       57.06   -103.69                                   
REMARK 500    HIS B 694     -124.37   -133.18                                   
REMARK 500    ASN B 790       18.28   -141.96                                   
REMARK 500    SER B 794     -112.17   -100.08                                   
REMARK 500    ASN B 849      -19.20     79.12                                   
REMARK 500    VAL B 852     -143.82   -120.18                                   
REMARK 500    PRO B 862       90.67    -68.93                                   
REMARK 500    VAL B 932      -66.41    -92.06                                   
REMARK 500    ASN B 935      -12.45     91.59                                   
REMARK 500    ASN B 961     -118.39   -100.71                                   
REMARK 500    ASP B1101      104.23    -24.67                                   
REMARK 500                                                                      
REMARK 500 REMARK: NULL                                                         
REMARK 620                                                                      
REMARK 620 METAL COORDINATION                                                   
REMARK 620 (M=MODEL NUMBER; RES=RESIDUE NAME; C=CHAIN IDENTIFIER;               
REMARK 620 SSEQ=SEQUENCE NUMBER; I=INSERTION CODE):                             
REMARK 620                                                                      
REMARK 620 COORDINATION ANGLES FOR:  M RES CSSEQI METAL                         
REMARK 620                              MG B   1  MG                            
REMARK 620 N RES CSSEQI ATOM                                                    
REMARK 620 1 ASP B 559   OD2                                                    
REMARK 620 2 ASP B 557   OD2 102.1                                              
REMARK 620 3 HOH B  46   O    87.0  87.3                                        
REMARK 620 4 HOH B1250   O   173.8  84.0  92.1                                  
REMARK 620 5 HOH B1291   O    95.0  87.3 174.5  86.5                            
REMARK 620 6 HOH E  64   O    85.1 172.5  90.9  88.8  94.3                      
REMARK 620 N                    1     2     3     4     5                       
REMARK 620                                                                      
REMARK 620 COORDINATION ANGLES FOR:  M RES CSSEQI METAL                         
REMARK 620                              MG A1222  MG                            
REMARK 620 N RES CSSEQI ATOM                                                    
REMARK 620 1 ASP A 559   OD2                                                    
REMARK 620 2 ASP A 557   OD2  99.8                                              
REMARK 620 3 HOH A1333   O    89.4 100.0                                        
REMARK 620 4 HOH C 795   O   169.3  90.8  90.8                                  
REMARK 620 5 HOH A1348   O    90.3  80.4 179.5  89.5                            
REMARK 620 6 HOH C 633   O    77.9 168.3  91.5  91.4  88.1                      
REMARK 620 N                    1     2     3     4     5                       
REMARK 620                                                                      
REMARK 620 COORDINATION ANGLES FOR:  M RES CSSEQI METAL                         
REMARK 620                              MG B1222  MG                            
REMARK 620 N RES CSSEQI ATOM                                                    
REMARK 620 1 HOH B1470   O                                                      
REMARK 620 2 HOH E1150   O    99.8                                              
REMARK 620 3 HOH E1148   O    73.1  85.4                                        
REMARK 620 N                    1     2                                         
REMARK 620                                                                      
REMARK 620 COORDINATION ANGLES FOR:  M RES CSSEQI METAL                         
REMARK 620                              MG F   1  MG                            
REMARK 620 N RES CSSEQI ATOM                                                    
REMARK 620 1 HOH F1123   O                                                      
REMARK 620 2 HOH F 763   O    75.8                                              
REMARK 620 3 HOH F 764   O    91.0  78.6                                        
REMARK 620 4 HOH F 866   O    87.8  86.2 164.6                                  
REMARK 620 N                    1     2     3                                   
REMARK 620                                                                      
REMARK 620 COORDINATION ANGLES FOR:  M RES CSSEQI METAL                         
REMARK 620                              MG A1223  MG                            
REMARK 620 N RES CSSEQI ATOM                                                    
REMARK 620 1 HOH C1143   O                                                      
REMARK 620 2 HOH A1467   O   117.4                                              
REMARK 620 3 HOH C1145   O    77.5  71.5                                        
REMARK 620 4 HOH A1466   O    58.5  60.6  71.9                                  
REMARK 620 N                    1     2     3                                   
REMARK 620                                                                      
REMARK 620 COORDINATION ANGLES FOR:  M RES CSSEQI METAL                         
REMARK 620                              MG D  21  MG                            
REMARK 620 N RES CSSEQI ATOM                                                    
REMARK 620 1 HOH D 553   O                                                      
REMARK 620 2 HOH D 768   O    93.2                                              
REMARK 620 3 HOH D 765   O    86.5  77.7                                        
REMARK 620 4 HOH D 766   O    85.6  87.5 162.8                                  
REMARK 620 5 HOH D 767   O    94.6 172.0 101.1  94.7                            
REMARK 620 6 HOH E1224   O   149.7  79.0  63.3 122.8  93.4                      
REMARK 620 N                    1     2     3     4     5                       
REMARK 800                                                                      
REMARK 800 SITE                                                                 
REMARK 800 SITE_IDENTIFIER: AC1                                                 
REMARK 800 EVIDENCE_CODE: SOFTWARE                                              
REMARK 800 SITE_DESCRIPTION: BINDING SITE FOR RESIDUE EVP A 1                   
REMARK 800                                                                      
REMARK 800 SITE_IDENTIFIER: AC2                                                 
REMARK 800 EVIDENCE_CODE: SOFTWARE                                              
REMARK 800 SITE_DESCRIPTION: BINDING SITE FOR RESIDUE MG A 1222                 
REMARK 800                                                                      
REMARK 800 SITE_IDENTIFIER: AC3                                                 
REMARK 800 EVIDENCE_CODE: SOFTWARE                                              
REMARK 800 SITE_DESCRIPTION: BINDING SITE FOR RESIDUE MG A 1223                 
REMARK 800                                                                      
REMARK 800 SITE_IDENTIFIER: AC4                                                 
REMARK 800 EVIDENCE_CODE: SOFTWARE                                              
REMARK 800 SITE_DESCRIPTION: BINDING SITE FOR RESIDUE MG B 1                    
REMARK 800                                                                      
REMARK 800 SITE_IDENTIFIER: AC5                                                 
REMARK 800 EVIDENCE_CODE: SOFTWARE                                              
REMARK 800 SITE_DESCRIPTION: BINDING SITE FOR RESIDUE MG B 1222                 
REMARK 800                                                                      
REMARK 800 SITE_IDENTIFIER: AC6                                                 
REMARK 800 EVIDENCE_CODE: SOFTWARE                                              
REMARK 800 SITE_DESCRIPTION: BINDING SITE FOR RESIDUE EVP D 1                   
REMARK 900                                                                      
REMARK 900 RELATED ENTRIES                                                      
REMARK 900 RELATED ID: 3QXK   RELATED DB: PDB                                   
REMARK 999                                                                      
REMARK 999 SEQUENCE                                                             
REMARK 999 THE SEQUENCE OF DNA USED IN THE EXPERIMENT WAS 5'-                   
REMARK 999 AGCCGAGCTGCAGCTCGGCT-3'. AND THE DNAS WERE CLEAVED INTO TWO PIECES   
REMARK 999 (TOTALLY 4 STRANDS, DESIGNATED AS CHAIN C, D, E AND F) DURING        
REMARK 999 EXPERIMENT.                                                          
DBREF  3QX3 A  445  1201  UNP    Q02880   TOP2B_HUMAN    450   1206             
DBREF  3QX3 B  445  1201  UNP    Q02880   TOP2B_HUMAN    450   1206             
DBREF  3QX3 C    1     8  PDB    3QX3     3QX3             1      8             
DBREF  3QX3 E    1     8  PDB    3QX3     3QX3             1      8             
DBREF  3QX3 D    9    20  PDB    3QX3     3QX3             9     20             
DBREF  3QX3 F    9    20  PDB    3QX3     3QX3             9     20             
SEQADV 3QX3 MET A  419  UNP  Q02880              EXPRESSION TAG                 
SEQADV 3QX3 ALA A  420  UNP  Q02880              EXPRESSION TAG                 
SEQADV 3QX3 SER A  421  UNP  Q02880              EXPRESSION TAG                 
SEQADV 3QX3 TRP A  422  UNP  Q02880              EXPRESSION TAG                 
SEQADV 3QX3 SER A  423  UNP  Q02880              EXPRESSION TAG                 
SEQADV 3QX3 HIS A  424  UNP  Q02880              EXPRESSION TAG                 
SEQADV 3QX3 PRO A  425  UNP  Q02880              EXPRESSION TAG                 
SEQADV 3QX3 GLN A  426  UNP  Q02880              EXPRESSION TAG                 
SEQADV 3QX3 PHE A  427  UNP  Q02880              EXPRESSION TAG                 
SEQADV 3QX3 GLU A  428  UNP  Q02880              EXPRESSION TAG                 
SEQADV 3QX3 LYS A  429  UNP  Q02880              EXPRESSION TAG                 
SEQADV 3QX3 GLY A  430  UNP  Q02880              EXPRESSION TAG                 
SEQADV 3QX3 ALA A  431  UNP  Q02880              EXPRESSION TAG                 
SEQADV 3QX3 ASP A  432  UNP  Q02880              EXPRESSION TAG                 
SEQADV 3QX3 ASP A  433  UNP  Q02880              EXPRESSION TAG                 
SEQADV 3QX3 ASP A  434  UNP  Q02880              EXPRESSION TAG                 
SEQADV 3QX3 ASP A  435  UNP  Q02880              EXPRESSION TAG                 
SEQADV 3QX3 LYS A  436  UNP  Q02880              EXPRESSION TAG                 
SEQADV 3QX3 VAL A  437  UNP  Q02880              EXPRESSION TAG                 
SEQADV 3QX3 PRO A  438  UNP  Q02880              EXPRESSION TAG                 
SEQADV 3QX3 ASP A  439  UNP  Q02880              EXPRESSION TAG                 
SEQADV 3QX3 PRO A  440  UNP  Q02880              EXPRESSION TAG                 
SEQADV 3QX3 THR A  441  UNP  Q02880              EXPRESSION TAG                 
SEQADV 3QX3 SER A  442  UNP  Q02880              EXPRESSION TAG                 
SEQADV 3QX3 VAL A  443  UNP  Q02880              EXPRESSION TAG                 
SEQADV 3QX3 ASP A  444  UNP  Q02880              EXPRESSION TAG                 
SEQADV 3QX3 GLY A 1202  UNP  Q02880              EXPRESSION TAG                 
SEQADV 3QX3 ALA A 1203  UNP  Q02880              EXPRESSION TAG                 
SEQADV 3QX3 PRO A 1204  UNP  Q02880              EXPRESSION TAG                 
SEQADV 3QX3 GLY A 1205  UNP  Q02880              EXPRESSION TAG                 
SEQADV 3QX3 PHE A 1206  UNP  Q02880              EXPRESSION TAG                 
SEQADV 3QX3 SER A 1207  UNP  Q02880              EXPRESSION TAG                 
SEQADV 3QX3 SER A 1208  UNP  Q02880              EXPRESSION TAG                 
SEQADV 3QX3 ILE A 1209  UNP  Q02880              EXPRESSION TAG                 
SEQADV 3QX3 SER A 1210  UNP  Q02880              EXPRESSION TAG                 
SEQADV 3QX3 ALA A 1211  UNP  Q02880              EXPRESSION TAG                 
SEQADV 3QX3 HIS A 1212  UNP  Q02880              EXPRESSION TAG                 
SEQADV 3QX3 HIS A 1213  UNP  Q02880              EXPRESSION TAG                 
SEQADV 3QX3 HIS A 1214  UNP  Q02880              EXPRESSION TAG                 
SEQADV 3QX3 HIS A 1215  UNP  Q02880              EXPRESSION TAG                 
SEQADV 3QX3 HIS A 1216  UNP  Q02880              EXPRESSION TAG                 
SEQADV 3QX3 HIS A 1217  UNP  Q02880              EXPRESSION TAG                 
SEQADV 3QX3 HIS A 1218  UNP  Q02880              EXPRESSION TAG                 
SEQADV 3QX3 HIS A 1219  UNP  Q02880              EXPRESSION TAG                 
SEQADV 3QX3 HIS A 1220  UNP  Q02880              EXPRESSION TAG                 
SEQADV 3QX3 HIS A 1221  UNP  Q02880              EXPRESSION TAG                 
SEQADV 3QX3 MET B  419  UNP  Q02880              EXPRESSION TAG                 
SEQADV 3QX3 ALA B  420  UNP  Q02880              EXPRESSION TAG                 
SEQADV 3QX3 SER B  421  UNP  Q02880              EXPRESSION TAG                 
SEQADV 3QX3 TRP B  422  UNP  Q02880              EXPRESSION TAG                 
SEQADV 3QX3 SER B  423  UNP  Q02880              EXPRESSION TAG                 
SEQADV 3QX3 HIS B  424  UNP  Q02880              EXPRESSION TAG                 
SEQADV 3QX3 PRO B  425  UNP  Q02880              EXPRESSION TAG                 
SEQADV 3QX3 GLN B  426  UNP  Q02880              EXPRESSION TAG                 
SEQADV 3QX3 PHE B  427  UNP  Q02880              EXPRESSION TAG                 
SEQADV 3QX3 GLU B  428  UNP  Q02880              EXPRESSION TAG                 
SEQADV 3QX3 LYS B  429  UNP  Q02880              EXPRESSION TAG                 
SEQADV 3QX3 GLY B  430  UNP  Q02880              EXPRESSION TAG                 
SEQADV 3QX3 ALA B  431  UNP  Q02880              EXPRESSION TAG                 
SEQADV 3QX3 ASP B  432  UNP  Q02880              EXPRESSION TAG                 
SEQADV 3QX3 ASP B  433  UNP  Q02880              EXPRESSION TAG                 
SEQADV 3QX3 ASP B  434  UNP  Q02880              EXPRESSION TAG                 
SEQADV 3QX3 ASP B  435  UNP  Q02880              EXPRESSION TAG                 
SEQADV 3QX3 LYS B  436  UNP  Q02880              EXPRESSION TAG                 
SEQADV 3QX3 VAL B  437  UNP  Q02880              EXPRESSION TAG                 
SEQADV 3QX3 PRO B  438  UNP  Q02880              EXPRESSION TAG                 
SEQADV 3QX3 ASP B  439  UNP  Q02880              EXPRESSION TAG                 
SEQADV 3QX3 PRO B  440  UNP  Q02880              EXPRESSION TAG                 
SEQADV 3QX3 THR B  441  UNP  Q02880              EXPRESSION TAG                 
SEQADV 3QX3 SER B  442  UNP  Q02880              EXPRESSION TAG                 
SEQADV 3QX3 VAL B  443  UNP  Q02880              EXPRESSION TAG                 
SEQADV 3QX3 ASP B  444  UNP  Q02880              EXPRESSION TAG                 
SEQADV 3QX3 GLY B 1202  UNP  Q02880              EXPRESSION TAG                 
SEQADV 3QX3 ALA B 1203  UNP  Q02880              EXPRESSION TAG                 
SEQADV 3QX3 PRO B 1204  UNP  Q02880              EXPRESSION TAG                 
SEQADV 3QX3 GLY B 1205  UNP  Q02880              EXPRESSION TAG                 
SEQADV 3QX3 PHE B 1206  UNP  Q02880              EXPRESSION TAG                 
SEQADV 3QX3 SER B 1207  UNP  Q02880              EXPRESSION TAG                 
SEQADV 3QX3 SER B 1208  UNP  Q02880              EXPRESSION TAG                 
SEQADV 3QX3 ILE B 1209  UNP  Q02880              EXPRESSION TAG                 
SEQADV 3QX3 SER B 1210  UNP  Q02880              EXPRESSION TAG                 
SEQADV 3QX3 ALA B 1211  UNP  Q02880              EXPRESSION TAG                 
SEQADV 3QX3 HIS B 1212  UNP  Q02880              EXPRESSION TAG                 
SEQADV 3QX3 HIS B 1213  UNP  Q02880              EXPRESSION TAG                 
SEQADV 3QX3 HIS B 1214  UNP  Q02880              EXPRESSION TAG                 
SEQADV 3QX3 HIS B 1215  UNP  Q02880              EXPRESSION TAG                 
SEQADV 3QX3 HIS B 1216  UNP  Q02880              EXPRESSION TAG                 
SEQADV 3QX3 HIS B 1217  UNP  Q02880              EXPRESSION TAG                 
SEQADV 3QX3 HIS B 1218  UNP  Q02880              EXPRESSION TAG                 
SEQADV 3QX3 HIS B 1219  UNP  Q02880              EXPRESSION TAG                 
SEQADV 3QX3 HIS B 1220  UNP  Q02880              EXPRESSION TAG                 
SEQADV 3QX3 HIS B 1221  UNP  Q02880              EXPRESSION TAG                 
SEQRES   1 A  803  MET ALA SER TRP SER HIS PRO GLN PHE GLU LYS GLY ALA          
SEQRES   2 A  803  ASP ASP ASP ASP LYS VAL PRO ASP PRO THR SER VAL ASP          
SEQRES   3 A  803  SER VAL LYS TYR SER LYS ILE LYS GLY ILE PRO LYS LEU          
SEQRES   4 A  803  ASP ASP ALA ASN ASP ALA GLY GLY LYS HIS SER LEU GLU          
SEQRES   5 A  803  CYS THR LEU ILE LEU THR GLU GLY ASP SER ALA LYS SER          
SEQRES   6 A  803  LEU ALA VAL SER GLY LEU GLY VAL ILE GLY ARG ASP ARG          
SEQRES   7 A  803  TYR GLY VAL PHE PRO LEU ARG GLY LYS ILE LEU ASN VAL          
SEQRES   8 A  803  ARG GLU ALA SER HIS LYS GLN ILE MET GLU ASN ALA GLU          
SEQRES   9 A  803  ILE ASN ASN ILE ILE LYS ILE VAL GLY LEU GLN TYR LYS          
SEQRES  10 A  803  LYS SER TYR ASP ASP ALA GLU SER LEU LYS THR LEU ARG          
SEQRES  11 A  803  TYR GLY LYS ILE MET ILE MET THR ASP GLN ASP GLN ASP          
SEQRES  12 A  803  GLY SER HIS ILE LYS GLY LEU LEU ILE ASN PHE ILE HIS          
SEQRES  13 A  803  HIS ASN TRP PRO SER LEU LEU LYS HIS GLY PHE LEU GLU          
SEQRES  14 A  803  GLU PHE ILE THR PRO ILE VAL LYS ALA SER LYS ASN LYS          
SEQRES  15 A  803  GLN GLU LEU SER PHE TYR SER ILE PRO GLU PHE ASP GLU          
SEQRES  16 A  803  TRP LYS LYS HIS ILE GLU ASN GLN LYS ALA TRP LYS ILE          
SEQRES  17 A  803  LYS TYR TYR LYS GLY LEU GLY THR SER THR ALA LYS GLU          
SEQRES  18 A  803  ALA LYS GLU TYR PHE ALA ASP MET GLU ARG HIS ARG ILE          
SEQRES  19 A  803  LEU PHE ARG TYR ALA GLY PRO GLU ASP ASP ALA ALA ILE          
SEQRES  20 A  803  THR LEU ALA PHE SER LYS LYS LYS ILE ASP ASP ARG LYS          
SEQRES  21 A  803  GLU TRP LEU THR ASN PHE MET GLU ASP ARG ARG GLN ARG          
SEQRES  22 A  803  ARG LEU HIS GLY LEU PRO GLU GLN PHE LEU TYR GLY THR          
SEQRES  23 A  803  ALA THR LYS HIS LEU THR TYR ASN ASP PHE ILE ASN LYS          
SEQRES  24 A  803  GLU LEU ILE LEU PHE SER ASN SER ASP ASN GLU ARG SER          
SEQRES  25 A  803  ILE PRO SER LEU VAL ASP GLY PHE LYS PRO GLY GLN ARG          
SEQRES  26 A  803  LYS VAL LEU PHE THR CYS PHE LYS ARG ASN ASP LYS ARG          
SEQRES  27 A  803  GLU VAL LYS VAL ALA GLN LEU ALA GLY SER VAL ALA GLU          
SEQRES  28 A  803  MET SER ALA TYR HIS HIS GLY GLU GLN ALA LEU MET MET          
SEQRES  29 A  803  THR ILE VAL ASN LEU ALA GLN ASN PHE VAL GLY SER ASN          
SEQRES  30 A  803  ASN ILE ASN LEU LEU GLN PRO ILE GLY GLN PHE GLY THR          
SEQRES  31 A  803  ARG LEU HIS GLY GLY LYS ASP ALA ALA SER PRO ARG TYR          
SEQRES  32 A  803  ILE PHE THR MET LEU SER THR LEU ALA ARG LEU LEU PHE          
SEQRES  33 A  803  PRO ALA VAL ASP ASP ASN LEU LEU LYS PHE LEU TYR ASP          
SEQRES  34 A  803  ASP ASN GLN ARG VAL GLU PRO GLU TRP TYR ILE PRO ILE          
SEQRES  35 A  803  ILE PRO MET VAL LEU ILE ASN GLY ALA GLU GLY ILE GLY          
SEQRES  36 A  803  THR GLY TRP ALA CYS LYS LEU PRO ASN TYR ASP ALA ARG          
SEQRES  37 A  803  GLU ILE VAL ASN ASN VAL ARG ARG MET LEU ASP GLY LEU          
SEQRES  38 A  803  ASP PRO HIS PRO MET LEU PRO ASN TYR LYS ASN PHE LYS          
SEQRES  39 A  803  GLY THR ILE GLN GLU LEU GLY GLN ASN GLN TYR ALA VAL          
SEQRES  40 A  803  SER GLY GLU ILE PHE VAL VAL ASP ARG ASN THR VAL GLU          
SEQRES  41 A  803  ILE THR GLU LEU PRO VAL ARG THR TRP THR GLN VAL TYR          
SEQRES  42 A  803  LYS GLU GLN VAL LEU GLU PRO MET LEU ASN GLY THR ASP          
SEQRES  43 A  803  LYS THR PRO ALA LEU ILE SER ASP TYR LYS GLU TYR HIS          
SEQRES  44 A  803  THR ASP THR THR VAL LYS PHE VAL VAL LYS MET THR GLU          
SEQRES  45 A  803  GLU LYS LEU ALA GLN ALA GLU ALA ALA GLY LEU HIS LYS          
SEQRES  46 A  803  VAL PHE LYS LEU GLN THR THR LEU THR CYS ASN SER MET          
SEQRES  47 A  803  VAL LEU PHE ASP HIS MET GLY CYS LEU LYS LYS TYR GLU          
SEQRES  48 A  803  THR VAL GLN ASP ILE LEU LYS GLU PHE PHE ASP LEU ARG          
SEQRES  49 A  803  LEU SER TYR TYR GLY LEU ARG LYS GLU TRP LEU VAL GLY          
SEQRES  50 A  803  MET LEU GLY ALA GLU SER THR LYS LEU ASN ASN GLN ALA          
SEQRES  51 A  803  ARG PHE ILE LEU GLU LYS ILE GLN GLY LYS ILE THR ILE          
SEQRES  52 A  803  GLU ASN ARG SER LYS LYS ASP LEU ILE GLN MET LEU VAL          
SEQRES  53 A  803  GLN ARG GLY TYR GLU SER ASP PRO VAL LYS ALA TRP LYS          
SEQRES  54 A  803  GLU ALA GLN GLU LYS ALA ALA GLU GLU ASP GLU THR GLN          
SEQRES  55 A  803  ASN GLN HIS ASP ASP SER SER SER ASP SER GLY THR PRO          
SEQRES  56 A  803  SER GLY PRO ASP PHE ASN TYR ILE LEU ASN MET SER LEU          
SEQRES  57 A  803  TRP SER LEU THR LYS GLU LYS VAL GLU GLU LEU ILE LYS          
SEQRES  58 A  803  GLN ARG ASP ALA LYS GLY ARG GLU VAL ASN ASP LEU LYS          
SEQRES  59 A  803  ARG LYS SER PRO SER ASP LEU TRP LYS GLU ASP LEU ALA          
SEQRES  60 A  803  ALA PHE VAL GLU GLU LEU ASP LYS VAL GLU SER GLN GLU          
SEQRES  61 A  803  ARG GLU ASP GLY ALA PRO GLY PHE SER SER ILE SER ALA          
SEQRES  62 A  803  HIS HIS HIS HIS HIS HIS HIS HIS HIS HIS                      
SEQRES   1 B  803  MET ALA SER TRP SER HIS PRO GLN PHE GLU LYS GLY ALA          
SEQRES   2 B  803  ASP ASP ASP ASP LYS VAL PRO ASP PRO THR SER VAL ASP          
SEQRES   3 B  803  SER VAL LYS TYR SER LYS ILE LYS GLY ILE PRO LYS LEU          
SEQRES   4 B  803  ASP ASP ALA ASN ASP ALA GLY GLY LYS HIS SER LEU GLU          
SEQRES   5 B  803  CYS THR LEU ILE LEU THR GLU GLY ASP SER ALA LYS SER          
SEQRES   6 B  803  LEU ALA VAL SER GLY LEU GLY VAL ILE GLY ARG ASP ARG          
SEQRES   7 B  803  TYR GLY VAL PHE PRO LEU ARG GLY LYS ILE LEU ASN VAL          
SEQRES   8 B  803  ARG GLU ALA SER HIS LYS GLN ILE MET GLU ASN ALA GLU          
SEQRES   9 B  803  ILE ASN ASN ILE ILE LYS ILE VAL GLY LEU GLN TYR LYS          
SEQRES  10 B  803  LYS SER TYR ASP ASP ALA GLU SER LEU LYS THR LEU ARG          
SEQRES  11 B  803  TYR GLY LYS ILE MET ILE MET THR ASP GLN ASP GLN ASP          
SEQRES  12 B  803  GLY SER HIS ILE LYS GLY LEU LEU ILE ASN PHE ILE HIS          
SEQRES  13 B  803  HIS ASN TRP PRO SER LEU LEU LYS HIS GLY PHE LEU GLU          
SEQRES  14 B  803  GLU PHE ILE THR PRO ILE VAL LYS ALA SER LYS ASN LYS          
SEQRES  15 B  803  GLN GLU LEU SER PHE TYR SER ILE PRO GLU PHE ASP GLU          
SEQRES  16 B  803  TRP LYS LYS HIS ILE GLU ASN GLN LYS ALA TRP LYS ILE          
SEQRES  17 B  803  LYS TYR TYR LYS GLY LEU GLY THR SER THR ALA LYS GLU          
SEQRES  18 B  803  ALA LYS GLU TYR PHE ALA ASP MET GLU ARG HIS ARG ILE          
SEQRES  19 B  803  LEU PHE ARG TYR ALA GLY PRO GLU ASP ASP ALA ALA ILE          
SEQRES  20 B  803  THR LEU ALA PHE SER LYS LYS LYS ILE ASP ASP ARG LYS          
SEQRES  21 B  803  GLU TRP LEU THR ASN PHE MET GLU ASP ARG ARG GLN ARG          
SEQRES  22 B  803  ARG LEU HIS GLY LEU PRO GLU GLN PHE LEU TYR GLY THR          
SEQRES  23 B  803  ALA THR LYS HIS LEU THR TYR ASN ASP PHE ILE ASN LYS          
SEQRES  24 B  803  GLU LEU ILE LEU PHE SER ASN SER ASP ASN GLU ARG SER          
SEQRES  25 B  803  ILE PRO SER LEU VAL ASP GLY PHE LYS PRO GLY GLN ARG          
SEQRES  26 B  803  LYS VAL LEU PHE THR CYS PHE LYS ARG ASN ASP LYS ARG          
SEQRES  27 B  803  GLU VAL LYS VAL ALA GLN LEU ALA GLY SER VAL ALA GLU          
SEQRES  28 B  803  MET SER ALA TYR HIS HIS GLY GLU GLN ALA LEU MET MET          
SEQRES  29 B  803  THR ILE VAL ASN LEU ALA GLN ASN PHE VAL GLY SER ASN          
SEQRES  30 B  803  ASN ILE ASN LEU LEU GLN PRO ILE GLY GLN PHE GLY THR          
SEQRES  31 B  803  ARG LEU HIS GLY GLY LYS ASP ALA ALA SER PRO ARG TYR          
SEQRES  32 B  803  ILE PHE THR MET LEU SER THR LEU ALA ARG LEU LEU PHE          
SEQRES  33 B  803  PRO ALA VAL ASP ASP ASN LEU LEU LYS PHE LEU TYR ASP          
SEQRES  34 B  803  ASP ASN GLN ARG VAL GLU PRO GLU TRP TYR ILE PRO ILE          
SEQRES  35 B  803  ILE PRO MET VAL LEU ILE ASN GLY ALA GLU GLY ILE GLY          
SEQRES  36 B  803  THR GLY TRP ALA CYS LYS LEU PRO ASN TYR ASP ALA ARG          
SEQRES  37 B  803  GLU ILE VAL ASN ASN VAL ARG ARG MET LEU ASP GLY LEU          
SEQRES  38 B  803  ASP PRO HIS PRO MET LEU PRO ASN TYR LYS ASN PHE LYS          
SEQRES  39 B  803  GLY THR ILE GLN GLU LEU GLY GLN ASN GLN TYR ALA VAL          
SEQRES  40 B  803  SER GLY GLU ILE PHE VAL VAL ASP ARG ASN THR VAL GLU          
SEQRES  41 B  803  ILE THR GLU LEU PRO VAL ARG THR TRP THR GLN VAL TYR          
SEQRES  42 B  803  LYS GLU GLN VAL LEU GLU PRO MET LEU ASN GLY THR ASP          
SEQRES  43 B  803  LYS THR PRO ALA LEU ILE SER ASP TYR LYS GLU TYR HIS          
SEQRES  44 B  803  THR ASP THR THR VAL LYS PHE VAL VAL LYS MET THR GLU          
SEQRES  45 B  803  GLU LYS LEU ALA GLN ALA GLU ALA ALA GLY LEU HIS LYS          
SEQRES  46 B  803  VAL PHE LYS LEU GLN THR THR LEU THR CYS ASN SER MET          
SEQRES  47 B  803  VAL LEU PHE ASP HIS MET GLY CYS LEU LYS LYS TYR GLU          
SEQRES  48 B  803  THR VAL GLN ASP ILE LEU LYS GLU PHE PHE ASP LEU ARG          
SEQRES  49 B  803  LEU SER TYR TYR GLY LEU ARG LYS GLU TRP LEU VAL GLY          
SEQRES  50 B  803  MET LEU GLY ALA GLU SER THR LYS LEU ASN ASN GLN ALA          
SEQRES  51 B  803  ARG PHE ILE LEU GLU LYS ILE GLN GLY LYS ILE THR ILE          
SEQRES  52 B  803  GLU ASN ARG SER LYS LYS ASP LEU ILE GLN MET LEU VAL          
SEQRES  53 B  803  GLN ARG GLY TYR GLU SER ASP PRO VAL LYS ALA TRP LYS          
SEQRES  54 B  803  GLU ALA GLN GLU LYS ALA ALA GLU GLU ASP GLU THR GLN          
SEQRES  55 B  803  ASN GLN HIS ASP ASP SER SER SER ASP SER GLY THR PRO          
SEQRES  56 B  803  SER GLY PRO ASP PHE ASN TYR ILE LEU ASN MET SER LEU          
SEQRES  57 B  803  TRP SER LEU THR LYS GLU LYS VAL GLU GLU LEU ILE LYS          
SEQRES  58 B  803  GLN ARG ASP ALA LYS GLY ARG GLU VAL ASN ASP LEU LYS          
SEQRES  59 B  803  ARG LYS SER PRO SER ASP LEU TRP LYS GLU ASP LEU ALA          
SEQRES  60 B  803  ALA PHE VAL GLU GLU LEU ASP LYS VAL GLU SER GLN GLU          
SEQRES  61 B  803  ARG GLU ASP GLY ALA PRO GLY PHE SER SER ILE SER ALA          
SEQRES  62 B  803  HIS HIS HIS HIS HIS HIS HIS HIS HIS HIS                      
SEQRES   1 C    8   DA  DG  DC  DC  DG  DA  DG  DC                              
SEQRES   1 D   12   DT  DG  DC  DA  DG  DC  DT  DC  DG  DG  DC  DT              
SEQRES   1 E    8   DA  DG  DC  DC  DG  DA  DG  DC                              
SEQRES   1 F   12   DT  DG  DC  DA  DG  DC  DT  DC  DG  DG  DC  DT              
HET    EVP  D   1      42                                                       
HET    EVP  A   1      42                                                       
HET     MG  A1222       1                                                       
HET     MG  B   1       1                                                       
HET     MG  D  21       1                                                       
HET     MG  F   1       1                                                       
HET     MG  A1223       1                                                       
HET     MG  B1222       1                                                       
HETNAM     EVP (5S,5AR,8AR,9R)-9-(4-HYDROXY-3,5-DIMETHOXYPHENYL)-8-             
HETNAM   2 EVP  OXO-5,5A,6,8,8A,9-HEXAHYDROFURO[3',4':6,7]NAPHTHO[2,3-          
HETNAM   3 EVP  D][1,3]DIOXOL-5-YL 4,6-O-[(1R)-ETHYLIDENE]-BETA-D-              
HETNAM   4 EVP  GLUCOPYRANOSIDE                                                 
HETNAM      MG MAGNESIUM ION                                                    
HETSYN     EVP ETOPOSIDE; VP-16                                                 
FORMUL   7  EVP    2(C29 H32 O13)                                               
FORMUL   9   MG    6(MG 2+)                                                     
FORMUL  15  HOH   *1047(H2 O)                                                   
HELIX    1   1 HIS A  467  GLU A  470  5                                   4    
HELIX    2   2 GLY A  478  SER A  487  1                                  10    
HELIX    3   3 VAL A  491  ASP A  495  5                                   5    
HELIX    4   4 SER A  513  ASN A  520  1                                   8    
HELIX    5   5 ASN A  520  GLY A  531  1                                  12    
HELIX    6   6 GLU A  542  LEU A  547  5                                   6    
HELIX    7   7 ASP A  559  TRP A  577  1                                  19    
HELIX    8   8 PRO A  578  HIS A  583  5                                   6    
HELIX    9   9 LYS A  638  ASP A  646  1                                   9    
HELIX   10  10 ASP A  646  HIS A  650  1                                   5    
HELIX   11  11 GLY A  658  SER A  670  1                                  13    
HELIX   12  12 LYS A  673  HIS A  694  1                                  22    
HELIX   13  13 TYR A  711  GLU A  718  1                                   8    
HELIX   14  14 GLU A  718  ILE A  731  1                                  14    
HELIX   15  15 LYS A  739  ASN A  753  1                                  15    
HELIX   16  16 VAL A  760  ALA A  772  1                                  13    
HELIX   17  17 GLY A  776  GLN A  789  1                                  14    
HELIX   18  18 LEU A  829  PHE A  834  1                                   6    
HELIX   19  19 PRO A  835  ASN A  840  1                                   6    
HELIX   20  20 PRO A  862  ASN A  867  1                                   6    
HELIX   21  21 ASP A  884  ASP A  897  1                                  14    
HELIX   22  22 TRP A  947  VAL A  955  1                                   9    
HELIX   23  23 VAL A  955  GLY A  962  1                                   8    
HELIX   24  24 THR A  989  GLY A 1000  1                                  12    
HELIX   25  25 GLY A 1000  PHE A 1005  1                                   6    
HELIX   26  26 THR A 1030  GLN A 1076  1                                  47    
HELIX   27  27 SER A 1085  ARG A 1096  1                                  12    
HELIX   28  28 ASP A 1101  GLN A 1110  1                                  10    
HELIX   29  29 PHE A 1138  ASN A 1143  1                                   6    
HELIX   30  30 SER A 1145  LEU A 1149  5                                   5    
HELIX   31  31 THR A 1150  ARG A 1173  1                                  24    
HELIX   32  32 SER A 1175  ASP A 1201  1                                  27    
HELIX   33  33 HIS B  467  GLU B  470  5                                   4    
HELIX   34  34 GLY B  478  ARG B  494  1                                  17    
HELIX   35  35 SER B  513  GLU B  519  1                                   7    
HELIX   36  36 ASN B  520  GLY B  531  1                                  12    
HELIX   37  37 GLU B  542  LEU B  547  5                                   6    
HELIX   38  38 ASP B  559  TRP B  577  1                                  19    
HELIX   39  39 TRP B  577  HIS B  583  1                                   7    
HELIX   40  40 ALA B  637  ASP B  646  1                                  10    
HELIX   41  41 ASP B  646  HIS B  650  1                                   5    
HELIX   42  42 GLY B  658  SER B  670  1                                  13    
HELIX   43  43 LYS B  673  HIS B  694  1                                  22    
HELIX   44  44 TYR B  711  GLU B  718  1                                   8    
HELIX   45  45 GLU B  718  ILE B  731  1                                  14    
HELIX   46  46 LYS B  739  ASN B  753  1                                  15    
HELIX   47  47 VAL B  760  ALA B  772  1                                  13    
HELIX   48  48 GLY B  776  GLN B  789  1                                  14    
HELIX   49  49 LEU B  829  PHE B  834  1                                   6    
HELIX   50  50 PRO B  835  LEU B  842  5                                   8    
HELIX   51  51 PRO B  862  ASN B  867  1                                   6    
HELIX   52  52 ASP B  884  ASP B  897  1                                  14    
HELIX   53  53 TRP B  947  VAL B  955  1                                   9    
HELIX   54  54 VAL B  955  ASN B  961  1                                   7    
HELIX   55  55 THR B  989  ALA B  999  1                                  11    
HELIX   56  56 GLY B 1000  PHE B 1005  1                                   6    
HELIX   57  57 THR B 1030  GLN B 1076  1                                  47    
HELIX   58  58 SER B 1085  ARG B 1096  1                                  12    
HELIX   59  59 ASP B 1101  GLN B 1110  1                                  10    
HELIX   60  60 PHE B 1138  ASN B 1143  1                                   6    
HELIX   61  61 SER B 1145  LEU B 1149  5                                   5    
HELIX   62  62 THR B 1150  LYS B 1174  1                                  25    
HELIX   63  63 SER B 1175  ASP B 1201  1                                  27    
SHEET    1   A 6 TYR A 497  LEU A 502  0                                        
SHEET    2   A 6 THR A 472  GLU A 477  1  N  THR A 476   O  LEU A 502           
SHEET    3   A 6 LYS A 551  MET A 555  1  O  MET A 553   N  LEU A 473           
SHEET    4   A 6 LEU A 586  PHE A 589  1  O  GLU A 587   N  ILE A 554           
SHEET    5   A 6 ARG A 651  ARG A 655 -1  O  ILE A 652   N  GLU A 588           
SHEET    6   A 6 HIS A 708  THR A 710  1  O  LEU A 709   N  ARG A 655           
SHEET    1   B 2 VAL A 758  LYS A 759  0                                        
SHEET    2   B 2 PHE A 823  THR A 824 -1  O  THR A 824   N  VAL A 758           
SHEET    1   C 2 PHE A 844  ASP A 847  0                                        
SHEET    2   C 2 GLN A 850  PRO A 854 -1  O  VAL A 852   N  LEU A 845           
SHEET    1   D 2 GLU A 870  ILE A 872  0                                        
SHEET    2   D 2 ALA A 877  LYS A 879 -1  O  CYS A 878   N  GLY A 871           
SHEET    1   E 3 THR A 914  GLY A 919  0                                        
SHEET    2   E 3 GLN A 922  SER A 926 -1  O  GLN A 922   N  LEU A 918           
SHEET    3   E 3 GLN A1008  THR A1012 -1  O  LEU A1011   N  TYR A 923           
SHEET    1   F 4 GLU A 928  ASP A 933  0                                        
SHEET    2   F 4 THR A 936  GLU A 941 -1  O  GLU A 938   N  PHE A 930           
SHEET    3   F 4 PHE A 984  LYS A 987 -1  O  VAL A 986   N  VAL A 937           
SHEET    4   F 4 ASP A 972  GLU A 975 -1  N  ASP A 972   O  LYS A 987           
SHEET    1   G 2 MET A1016  PHE A1019  0                                        
SHEET    2   G 2 LEU A1025  TYR A1028 -1  O  TYR A1028   N  MET A1016           
SHEET    1   H 6 TYR B 497  LEU B 502  0                                        
SHEET    2   H 6 THR B 472  GLU B 477  1  N  THR B 476   O  LEU B 502           
SHEET    3   H 6 LYS B 551  MET B 555  1  O  MET B 555   N  LEU B 475           
SHEET    4   H 6 LEU B 586  PHE B 589  1  O  GLU B 587   N  ILE B 554           
SHEET    5   H 6 ARG B 651  ARG B 655 -1  O  ILE B 652   N  GLU B 588           
SHEET    6   H 6 HIS B 708  THR B 710  1  O  LEU B 709   N  LEU B 653           
SHEET    1   I 2 VAL B 758  LYS B 759  0                                        
SHEET    2   I 2 PHE B 823  THR B 824 -1  O  THR B 824   N  VAL B 758           
SHEET    1   J 2 PHE B 844  ASP B 847  0                                        
SHEET    2   J 2 GLN B 850  PRO B 854 -1  O  VAL B 852   N  LEU B 845           
SHEET    1   K 2 GLU B 870  ILE B 872  0                                        
SHEET    2   K 2 ALA B 877  LYS B 879 -1  O  CYS B 878   N  GLY B 871           
SHEET    1   L 3 THR B 914  GLY B 919  0                                        
SHEET    2   L 3 GLN B 922  SER B 926 -1  O  SER B 926   N  THR B 914           
SHEET    3   L 3 GLN B1008  THR B1012 -1  O  THR B1009   N  VAL B 925           
SHEET    1   M 4 GLU B 928  ASP B 933  0                                        
SHEET    2   M 4 THR B 936  GLU B 941 -1  O  GLU B 938   N  PHE B 930           
SHEET    3   M 4 PHE B 984  LYS B 987 -1  O  VAL B 986   N  VAL B 937           
SHEET    4   M 4 ASP B 972  GLU B 975 -1  N  ASP B 972   O  LYS B 987           
SHEET    1   N 2 MET B1016  PHE B1019  0                                        
SHEET    2   N 2 LEU B1025  TYR B1028 -1  O  TYR B1028   N  MET B1016           
LINK         OD2 ASP B 559                MG    MG B   1     1555   1555  2.12  
LINK         OD2 ASP A 559                MG    MG A1222     1555   1555  2.24  
LINK         OD2 ASP A 557                MG    MG A1222     1555   1555  2.30  
LINK         OD2 ASP B 557                MG    MG B   1     1555   1555  2.31  
LINK         OH  TYR A 821                 P    DT F   9     1555   1555  1.62  
LINK         OH  TYR B 821                 P    DT D   9     1555   1555  1.62  
LINK        MG    MG B1222                 O   HOH B1470     1555   1555  1.91  
LINK        MG    MG F   1                 O   HOH F1123     1555   1555  2.00  
LINK        MG    MG B1222                 O   HOH E1150     1555   1555  2.02  
LINK        MG    MG A1223                 O   HOH C1143     1555   1555  2.07  
LINK        MG    MG D  21                 O   HOH D 553     1555   1555  2.11  
LINK        MG    MG D  21                 O   HOH D 768     1555   1555  2.20  
LINK        MG    MG F   1                 O   HOH F 763     1555   1555  2.20  
LINK        MG    MG A1223                 O   HOH A1467     1555   1555  2.20  
LINK        MG    MG B1222                 O   HOH E1148     1555   1555  2.21  
LINK        MG    MG A1223                 O   HOH C1145     1555   1555  2.21  
LINK        MG    MG A1222                 O   HOH A1333     1555   1555  2.22  
LINK        MG    MG B   1                 O   HOH B  46     1555   1555  2.24  
LINK        MG    MG B   1                 O   HOH B1250     1555   1555  2.29  
LINK        MG    MG F   1                 O   HOH F 764     1555   1555  2.31  
LINK        MG    MG A1222                 O   HOH C 795     1555   1555  2.32  
LINK        MG    MG A1222                 O   HOH A1348     1555   1555  2.34  
LINK        MG    MG B   1                 O   HOH B1291     1555   1555  2.34  
LINK        MG    MG D  21                 O   HOH D 765     1555   1555  2.36  
LINK        MG    MG D  21                 O   HOH D 766     1555   1555  2.37  
LINK        MG    MG F   1                 O   HOH F 866     1555   1555  2.37  
LINK        MG    MG A1222                 O   HOH C 633     1555   1555  2.37  
LINK        MG    MG B   1                 O   HOH E  64     1555   1555  2.38  
LINK        MG    MG D  21                 O   HOH D 767     1555   1555  2.39  
LINK        MG    MG D  21                 O   HOH E1224     1555   1555  2.45  
LINK        MG    MG A1223                 O   HOH A1466     1555   1555  2.51  
SITE     1 AC1 10 GLY A 478  ASP A 479  ARG A 503  GLN A 778                    
SITE     2 AC1 10 MET A 782   DC C   8   DT D   9   DG D  10                    
SITE     3 AC1 10  DA F  12   DG F  13                                          
SITE     1 AC2  2 ASP A 557  ASP A 559                                          
SITE     1 AC3  3 ASN A 867  GLY A 868  GLU A 870                               
SITE     1 AC4  2 ASP B 557  ASP B 559                                          
SITE     1 AC5  1 ASN B 867                                                     
SITE     1 AC6  9 GLY B 478  ASP B 479  ARG B 503  MET B 782                    
SITE     2 AC6  9  DA D  12   DG D  13   DC E   8   DT F   9                    
SITE     3 AC6  9  DG F  10                                                     
CRYST1   80.149  176.801   94.067  90.00 111.58  90.00 P 1 21 1      4          
ORIGX1      1.000000  0.000000  0.000000        0.00000                         
ORIGX2      0.000000  1.000000  0.000000        0.00000                         
ORIGX3      0.000000  0.000000  1.000000        0.00000                         
SCALE1      0.012477  0.000000  0.004935        0.00000                         
SCALE2      0.000000  0.005656  0.000000        0.00000                         
SCALE3      0.000000  0.000000  0.011432        0.00000                         
ATOM      1  N   LYS A 452      47.364  81.249  38.489  1.00 85.76           N  
ATOM      2  CA  LYS A 452      47.030  81.410  37.076  1.00 97.00           C  
ATOM      3  C   LYS A 452      45.522  81.329  36.829  1.00 95.65           C  
ATOM      4  O   LYS A 452      44.913  80.267  36.973  1.00 90.63           O  
ATOM      5  CB  LYS A 452      47.752  80.357  36.237  1.00101.84           C  
ATOM      6  CG  LYS A 452      49.264  80.400  36.358  1.00107.46           C  
ATOM      7  CD  LYS A 452      49.911  79.375  35.442  1.00113.38           C  
ATOM      8  CE  LYS A 452      51.426  79.420  35.547  1.00109.73           C  
ATOM      9  NZ  LYS A 452      52.058  78.430  34.635  1.00113.62           N  
ATOM     10  N   GLY A 453      44.930  82.456  36.443  1.00 96.10           N  
ATOM     11  CA  GLY A 453      43.492  82.541  36.251  1.00 90.15           C  
ATOM     12  C   GLY A 453      42.817  83.264  37.406  1.00 94.27           C  
ATOM     13  O   GLY A 453      41.596  83.189  37.577  1.00 92.93           O  
ATOM     14  N   ILE A 454      43.624  83.963  38.202  1.00 87.86           N  
ATOM     15  CA  ILE A 454      43.146  84.677  39.383  1.00 73.46           C  
ATOM     16  C   ILE A 454      43.458  86.159  39.241  1.00 66.59           C  
ATOM     17  O   ILE A 454      44.597  86.583  39.426  1.00 60.88           O  
ATOM     18  CB  ILE A 454      43.801  84.136  40.663  1.00 70.49           C  
ATOM     19  CG1 ILE A 454      43.437  82.663  40.858  1.00 65.36           C  
ATOM     20  CG2 ILE A 454      43.375  84.959  41.866  1.00 63.39           C  
ATOM     21  CD1 ILE A 454      44.243  81.978  41.925  1.00 55.63           C  
ATOM     22  N   PRO A 455      42.431  86.952  38.919  1.00 70.47           N  
ATOM     23  CA  PRO A 455      42.545  88.342  38.456  1.00 73.65           C  
ATOM     24  C   PRO A 455      43.392  89.273  39.335  1.00 71.92           C  
ATOM     25  O   PRO A 455      44.195  90.038  38.797  1.00 70.76           O  
ATOM     26  CB  PRO A 455      41.088  88.818  38.428  1.00 77.90           C  
ATOM     27  CG  PRO A 455      40.289  87.568  38.253  1.00 76.84           C  
ATOM     28  CD  PRO A 455      41.028  86.516  39.025  1.00 69.20           C  
ATOM     29  N   LYS A 456      43.216  89.217  40.652  1.00 67.24           N  
ATOM     30  CA  LYS A 456      43.848  90.194  41.539  1.00 56.06           C  
ATOM     31  C   LYS A 456      45.275  89.830  41.944  1.00 50.43           C  
ATOM     32  O   LYS A 456      45.936  90.593  42.639  1.00 48.60           O  
ATOM     33  CB  LYS A 456      42.994  90.393  42.789  1.00 58.21           C  
ATOM     34  CG  LYS A 456      41.650  91.045  42.525  1.00 63.26           C  
ATOM     35  CD  LYS A 456      41.796  92.536  42.264  1.00 66.14           C  
ATOM     36  CE  LYS A 456      40.446  93.244  42.364  1.00 62.64           C  
ATOM     37  NZ  LYS A 456      40.585  94.732  42.327  1.00 59.66           N  
ATOM     38  N   LEU A 457      45.741  88.663  41.508  1.00 51.56           N  
ATOM     39  CA  LEU A 457      47.071  88.171  41.861  1.00 44.83           C  
ATOM     40  C   LEU A 457      48.180  88.712  40.949  1.00 51.58           C  
ATOM     41  O   LEU A 457      48.067  88.676  39.724  1.00 55.09           O  
ATOM     42  CB  LEU A 457      47.079  86.638  41.850  1.00 47.44           C  
ATOM     43  CG  LEU A 457      48.442  85.944  41.823  1.00 47.43           C  
ATOM     44  CD1 LEU A 457      49.260  86.282  43.057  1.00 50.65           C  
ATOM     45  CD2 LEU A 457      48.269  84.444  41.702  1.00 52.59           C  
ATOM     46  N   ASP A 458      49.242  89.230  41.557  1.00 47.00           N  
ATOM     47  CA  ASP A 458      50.472  89.547  40.835  1.00 49.19           C  
ATOM     48  C   ASP A 458      51.543  88.517  41.205  1.00 46.92           C  
ATOM     49  O   ASP A 458      52.395  88.775  42.056  1.00 45.60           O  
ATOM     50  CB  ASP A 458      50.954  90.970  41.149  1.00 49.69           C  
ATOM     51  CG  ASP A 458      50.108  92.043  40.463  1.00 67.14           C  
ATOM     52  OD1 ASP A 458      49.068  91.690  39.862  1.00 77.34           O  
ATOM     53  OD2 ASP A 458      50.473  93.240  40.528  1.00 62.82           O  
ATOM     54  N   ASP A 459      51.479  87.355  40.555  1.00 42.41           N  
ATOM     55  CA  ASP A 459      52.341  86.209  40.870  1.00 49.56           C  
ATOM     56  C   ASP A 459      53.825  86.547  40.758  1.00 47.29           C  
ATOM     57  O   ASP A 459      54.235  87.349  39.913  1.00 47.78           O  
ATOM     58  CB  ASP A 459      52.006  85.018  39.961  1.00 40.88           C  
ATOM     59  CG  ASP A 459      52.280  83.671  40.619  1.00 59.14           C  
ATOM     60  OD1 ASP A 459      52.543  82.694  39.878  1.00 51.64           O  
ATOM     61  OD2 ASP A 459      52.215  83.578  41.869  1.00 53.80           O  
ATOM     62  N   ALA A 460      54.623  85.946  41.635  1.00 42.18           N  
ATOM     63  CA  ALA A 460      56.070  86.104  41.582  1.00 55.04           C  
ATOM     64  C   ALA A 460      56.573  85.326  40.370  1.00 49.83           C  
ATOM     65  O   ALA A 460      56.192  84.169  40.169  1.00 49.71           O  
ATOM     66  CB  ALA A 460      56.710  85.576  42.865  1.00 37.07           C  
ATOM     67  N   ASN A 461      57.412  85.950  39.554  1.00 49.32           N  
ATOM     68  CA  ASN A 461      57.905  85.270  38.354  1.00 51.01           C  
ATOM     69  C   ASN A 461      58.379  83.843  38.633  1.00 51.87           C  
ATOM     70  O   ASN A 461      58.008  82.909  37.921  1.00 46.52           O  
ATOM     71  CB  ASN A 461      59.016  86.073  37.697  1.00 46.79           C  
ATOM     72  CG  ASN A 461      58.559  87.447  37.277  1.00 55.02           C  
ATOM     73  OD1 ASN A 461      57.408  87.632  36.880  1.00 51.55           O  
ATOM     74  ND2 ASN A 461      59.457  88.426  37.368  1.00 52.46           N  
ATOM     75  N   ASP A 462      59.172  83.685  39.694  1.00 54.46           N  
ATOM     76  CA  ASP A 462      59.776  82.395  40.040  1.00 49.70           C  
ATOM     77  C   ASP A 462      58.843  81.460  40.820  1.00 60.35           C  
ATOM     78  O   ASP A 462      59.238  80.356  41.213  1.00 50.27           O  
ATOM     79  CB  ASP A 462      61.071  82.616  40.826  1.00 57.95           C  
ATOM     80  CG  ASP A 462      62.123  83.389  40.030  1.00 62.50           C  
ATOM     81  OD1 ASP A 462      61.793  83.932  38.950  1.00 60.68           O  
ATOM     82  OD2 ASP A 462      63.283  83.463  40.494  1.00 66.84           O  
ATOM     83  N   ALA A 463      57.607  81.902  41.045  1.00 61.49           N  
ATOM     84  CA  ALA A 463      56.627  81.100  41.773  1.00 57.17           C  
ATOM     85  C   ALA A 463      56.250  79.825  41.018  1.00 51.07           C  
ATOM     86  O   ALA A 463      55.739  79.889  39.903  1.00 49.16           O  
ATOM     87  CB  ALA A 463      55.381  81.927  42.067  1.00 53.30           C  
ATOM     88  N   GLY A 464      56.495  78.673  41.637  1.00 57.08           N  
ATOM     89  CA  GLY A 464      56.166  77.392  41.035  1.00 64.42           C  
ATOM     90  C   GLY A 464      57.363  76.676  40.421  1.00 69.89           C  
ATOM     91  O   GLY A 464      57.283  75.491  40.086  1.00 60.21           O  
ATOM     92  N   GLY A 465      58.471  77.401  40.274  1.00 68.48           N  
ATOM     93  CA  GLY A 465      59.693  76.846  39.716  1.00 65.51           C  
ATOM     94  C   GLY A 465      60.575  76.182  40.756  1.00 66.76           C  
ATOM     95  O   GLY A 465      60.091  75.705  41.783  1.00 63.51           O  
ATOM     96  N   LYS A 466      61.877  76.152  40.490  1.00 67.72           N  
ATOM     97  CA  LYS A 466      62.835  75.517  41.391  1.00 70.05           C  
ATOM     98  C   LYS A 466      63.222  76.442  42.540  1.00 63.88           C  
ATOM     99  O   LYS A 466      63.866  76.016  43.497  1.00 59.25           O  
ATOM    100  CB  LYS A 466      64.095  75.094  40.628  1.00 80.63           C  
ATOM    101  CG  LYS A 466      64.989  76.254  40.193  1.00 73.20           C  
ATOM    102  CD  LYS A 466      65.068  76.356  38.675  1.00 85.38           C  
ATOM    103  CE  LYS A 466      66.079  77.407  38.229  1.00 83.27           C  
ATOM    104  NZ  LYS A 466      66.064  77.605  36.751  1.00 73.65           N  
ATOM    105  N   HIS A 467      62.835  77.711  42.435  1.00 69.31           N  
ATOM    106  CA  HIS A 467      63.118  78.693  43.482  1.00 66.98           C  
ATOM    107  C   HIS A 467      61.867  79.061  44.285  1.00 62.60           C  
ATOM    108  O   HIS A 467      61.815  80.116  44.922  1.00 60.49           O  
ATOM    109  CB  HIS A 467      63.745  79.949  42.879  1.00 66.78           C  
ATOM    110  CG  HIS A 467      65.151  79.752  42.412  1.00 74.85           C  
ATOM    111  ND1 HIS A 467      65.580  80.130  41.158  1.00 75.50           N  
ATOM    112  CD2 HIS A 467      66.228  79.214  43.033  1.00 71.06           C  
ATOM    113  CE1 HIS A 467      66.861  79.835  41.027  1.00 82.28           C  
ATOM    114  NE2 HIS A 467      67.278  79.276  42.150  1.00 76.05           N  
ATOM    115  N   SER A 468      60.874  78.178  44.250  1.00 56.07           N  
ATOM    116  CA  SER A 468      59.606  78.387  44.933  1.00 53.45           C  
ATOM    117  C   SER A 468      59.779  78.730  46.409  1.00 52.79           C  
ATOM    118  O   SER A 468      59.315  79.769  46.874  1.00 48.12           O  
ATOM    119  CB  SER A 468      58.720  77.150  44.786  1.00 47.13           C  
ATOM    120  OG  SER A 468      58.106  77.135  43.511  1.00 45.62           O  
ATOM    121  N   LEU A 469      60.450  77.856  47.142  1.00 46.05           N  
ATOM    122  CA  LEU A 469      60.627  78.055  48.574  1.00 47.24           C  
ATOM    123  C   LEU A 469      61.392  79.340  48.939  1.00 53.31           C  
ATOM    124  O   LEU A 469      61.452  79.720  50.111  1.00 56.52           O  
ATOM    125  CB  LEU A 469      61.280  76.822  49.204  1.00 53.85           C  
ATOM    126  CG  LEU A 469      60.360  75.608  49.375  1.00 56.45           C  
ATOM    127  CD1 LEU A 469      59.597  75.289  48.094  1.00 58.20           C  
ATOM    128  CD2 LEU A 469      61.153  74.399  49.844  1.00 60.12           C  
ATOM    129  N   GLU A 470      61.967  80.008  47.942  1.00 53.90           N  
ATOM    130  CA  GLU A 470      62.651  81.280  48.171  1.00 48.66           C  
ATOM    131  C   GLU A 470      61.742  82.445  47.809  1.00 51.02           C  
ATOM    132  O   GLU A 470      62.138  83.610  47.898  1.00 54.09           O  
ATOM    133  CB  GLU A 470      63.938  81.370  47.344  1.00 55.72           C  
ATOM    134  CG  GLU A 470      65.043  80.412  47.779  1.00 66.31           C  
ATOM    135  CD  GLU A 470      66.159  80.307  46.751  1.00 74.17           C  
ATOM    136  OE1 GLU A 470      66.863  81.317  46.527  1.00 63.83           O  
ATOM    137  OE2 GLU A 470      66.323  79.215  46.159  1.00 70.64           O  
ATOM    138  N   CYS A 471      60.527  82.129  47.376  1.00 43.24           N  
ATOM    139  CA  CYS A 471      59.559  83.172  47.049  1.00 53.86           C  
ATOM    140  C   CYS A 471      58.640  83.518  48.230  1.00 42.44           C  
ATOM    141  O   CYS A 471      58.323  82.664  49.066  1.00 43.61           O  
ATOM    142  CB  CYS A 471      58.746  82.783  45.812  1.00 52.64           C  
ATOM    143  SG  CYS A 471      59.705  82.818  44.261  1.00 53.00           S  
ATOM    144  N   THR A 472      58.235  84.782  48.288  1.00 48.01           N  
ATOM    145  CA  THR A 472      57.358  85.292  49.341  1.00 41.47           C  
ATOM    146  C   THR A 472      56.056  85.818  48.737  1.00 42.83           C  
ATOM    147  O   THR A 472      56.078  86.668  47.836  1.00 37.96           O  
ATOM    148  CB  THR A 472      58.035  86.449  50.112  1.00 45.23           C  
ATOM    149  OG1 THR A 472      59.177  85.955  50.822  1.00 42.39           O  
ATOM    150  CG2 THR A 472      57.056  87.104  51.106  1.00 37.87           C  
ATOM    151  N   LEU A 473      54.926  85.308  49.221  1.00 31.87           N  
ATOM    152  CA  LEU A 473      53.634  85.886  48.863  1.00 40.86           C  
ATOM    153  C   LEU A 473      53.234  86.941  49.901  1.00 34.62           C  
ATOM    154  O   LEU A 473      53.127  86.644  51.093  1.00 33.02           O  
ATOM    155  CB  LEU A 473      52.545  84.813  48.751  1.00 38.30           C  
ATOM    156  CG  LEU A 473      51.142  85.355  48.440  1.00 28.38           C  
ATOM    157  CD1 LEU A 473      51.066  85.964  47.041  1.00 33.33           C  
ATOM    158  CD2 LEU A 473      50.064  84.282  48.617  1.00 33.25           C  
ATOM    159  N   ILE A 474      53.048  88.171  49.439  1.00 37.30           N  
ATOM    160  CA  ILE A 474      52.585  89.265  50.284  1.00 38.10           C  
ATOM    161  C   ILE A 474      51.072  89.382  50.215  1.00 35.17           C  
ATOM    162  O   ILE A 474      50.527  89.750  49.176  1.00 34.53           O  
ATOM    163  CB  ILE A 474      53.179  90.600  49.842  1.00 34.44           C  
ATOM    164  CG1 ILE A 474      54.702  90.557  49.929  1.00 37.19           C  
ATOM    165  CG2 ILE A 474      52.634  91.749  50.689  1.00 30.82           C  
ATOM    166  CD1 ILE A 474      55.348  91.844  49.489  1.00 38.34           C  
ATOM    167  N   LEU A 475      50.401  89.053  51.317  1.00 28.38           N  
ATOM    168  CA  LEU A 475      48.958  89.242  51.432  1.00 33.95           C  
ATOM    169  C   LEU A 475      48.666  90.598  52.064  1.00 36.23           C  
ATOM    170  O   LEU A 475      49.118  90.882  53.175  1.00 35.15           O  
ATOM    171  CB  LEU A 475      48.346  88.140  52.285  1.00 29.63           C  
ATOM    172  CG  LEU A 475      48.423  86.745  51.686  1.00 31.32           C  
ATOM    173  CD1 LEU A 475      47.814  85.746  52.634  1.00 26.25           C  
ATOM    174  CD2 LEU A 475      47.731  86.699  50.335  1.00 34.27           C  
ATOM    175  N   THR A 476      47.929  91.448  51.359  1.00 30.72           N  
ATOM    176  CA  THR A 476      47.721  92.807  51.847  1.00 30.12           C  
ATOM    177  C   THR A 476      46.312  93.029  52.358  1.00 29.25           C  
ATOM    178  O   THR A 476      45.395  92.282  52.028  1.00 31.32           O  
ATOM    179  CB  THR A 476      47.967  93.854  50.757  1.00 36.14           C  
ATOM    180  OG1 THR A 476      46.999  93.683  49.711  1.00 33.28           O  
ATOM    181  CG2 THR A 476      49.382  93.732  50.204  1.00 33.27           C  
ATOM    182  N   GLU A 477      46.144  94.083  53.145  1.00 31.20           N  
ATOM    183  CA  GLU A 477      44.814  94.488  53.592  1.00 34.73           C  
ATOM    184  C   GLU A 477      44.149  95.354  52.507  1.00 26.50           C  
ATOM    185  O   GLU A 477      44.300  96.577  52.496  1.00 30.38           O  
ATOM    186  CB  GLU A 477      44.903  95.251  54.919  1.00 28.06           C  
ATOM    187  CG  GLU A 477      43.537  95.522  55.546  1.00 39.29           C  
ATOM    188  CD  GLU A 477      43.611  96.218  56.907  1.00 38.69           C  
ATOM    189  OE1 GLU A 477      44.719  96.373  57.463  1.00 37.18           O  
ATOM    190  OE2 GLU A 477      42.542  96.599  57.427  1.00 35.24           O  
ATOM    191  N   GLY A 478      43.438  94.710  51.582  1.00 30.40           N  
ATOM    192  CA  GLY A 478      42.712  95.416  50.539  1.00 33.45           C  
ATOM    193  C   GLY A 478      43.544  95.774  49.315  1.00 41.09           C  
ATOM    194  O   GLY A 478      44.776  95.705  49.345  1.00 31.74           O  
ATOM    195  N   ASP A 479      42.855  96.185  48.248  1.00 44.00           N  
ATOM    196  CA  ASP A 479      43.460  96.377  46.923  1.00 46.54           C  
ATOM    197  C   ASP A 479      44.390  97.581  46.883  1.00 43.45           C  
ATOM    198  O   ASP A 479      45.420  97.565  46.221  1.00 46.87           O  
ATOM    199  CB  ASP A 479      42.367  96.484  45.844  1.00 37.77           C  
ATOM    200  CG  ASP A 479      41.423  95.280  45.852  1.00 49.56           C  
ATOM    201  OD1 ASP A 479      40.488  95.238  46.688  1.00 51.25           O  
ATOM    202  OD2 ASP A 479      41.617  94.356  45.034  1.00 57.58           O  
ATOM    203  N   SER A 480      44.028  98.622  47.612  1.00 43.99           N  
ATOM    204  CA  SER A 480      44.854  99.815  47.687  1.00 44.70           C  
ATOM    205  C   SER A 480      46.248  99.478  48.243  1.00 51.06           C  
ATOM    206  O   SER A 480      47.269  99.897  47.693  1.00 54.50           O  
ATOM    207  CB  SER A 480      44.143 100.888  48.527  1.00 42.90           C  
ATOM    208  OG  SER A 480      45.058 101.743  49.192  1.00 57.33           O  
ATOM    209  N   ALA A 481      46.283  98.713  49.329  1.00 47.64           N  
ATOM    210  CA  ALA A 481      47.539  98.299  49.949  1.00 51.06           C  
ATOM    211  C   ALA A 481      48.392  97.469  48.989  1.00 43.24           C  
ATOM    212  O   ALA A 481      49.626  97.539  49.012  1.00 39.72           O  
ATOM    213  CB  ALA A 481      47.261  97.504  51.224  1.00 38.07           C  
ATOM    214  N   LYS A 482      47.719  96.671  48.167  1.00 35.46           N  
ATOM    215  CA  LYS A 482      48.374  95.840  47.177  1.00 38.73           C  
ATOM    216  C   LYS A 482      49.196  96.719  46.235  1.00 56.67           C  
ATOM    217  O   LYS A 482      50.293  96.346  45.826  1.00 58.12           O  
ATOM    218  CB  LYS A 482      47.330  95.048  46.396  1.00 38.37           C  
ATOM    219  CG  LYS A 482      47.840  94.412  45.113  1.00 52.50           C  
ATOM    220  CD  LYS A 482      46.799  94.563  44.003  1.00 60.52           C  
ATOM    221  CE  LYS A 482      47.277  93.973  42.680  1.00 63.16           C  
ATOM    222  NZ  LYS A 482      47.473  92.497  42.770  1.00 50.22           N  
ATOM    223  N   SER A 483      48.667  97.898  45.917  1.00 54.58           N  
ATOM    224  CA  SER A 483      49.323  98.822  44.993  1.00 55.40           C  
ATOM    225  C   SER A 483      50.549  99.488  45.613  1.00 55.54           C  
ATOM    226  O   SER A 483      51.582  99.618  44.959  1.00 60.36           O  
ATOM    227  CB  SER A 483      48.330  99.876  44.491  1.00 64.47           C  
ATOM    228  OG  SER A 483      47.268  99.265  43.772  1.00 62.98           O  
ATOM    229  N   LEU A 484      50.440  99.914  46.867  1.00 49.66           N  
ATOM    230  CA  LEU A 484      51.612 100.405  47.585  1.00 53.66           C  
ATOM    231  C   LEU A 484      52.709  99.339  47.597  1.00 62.39           C  
ATOM    232  O   LEU A 484      53.897  99.658  47.623  1.00 65.22           O  
ATOM    233  CB  LEU A 484      51.261 100.804  49.021  1.00 60.08           C  
ATOM    234  CG  LEU A 484      50.439 102.079  49.241  1.00 79.35           C  
ATOM    235  CD1 LEU A 484      50.082 102.239  50.717  1.00 78.72           C  
ATOM    236  CD2 LEU A 484      51.178 103.310  48.728  1.00 77.95           C  
ATOM    237  N   ALA A 485      52.306  98.073  47.584  1.00 50.91           N  
ATOM    238  CA  ALA A 485      53.262  96.977  47.636  1.00 55.30           C  
ATOM    239  C   ALA A 485      53.852  96.716  46.257  1.00 61.75           C  
ATOM    240  O   ALA A 485      55.068  96.571  46.113  1.00 48.71           O  
ATOM    241  CB  ALA A 485      52.607  95.712  48.185  1.00 45.18           C  
ATOM    242  N   VAL A 486      52.984  96.654  45.249  1.00 58.44           N  
ATOM    243  CA  VAL A 486      53.417  96.406  43.877  1.00 62.11           C  
ATOM    244  C   VAL A 486      54.437  97.447  43.418  1.00 65.71           C  
ATOM    245  O   VAL A 486      55.430  97.110  42.770  1.00 68.20           O  
ATOM    246  CB  VAL A 486      52.227  96.380  42.893  1.00 59.48           C  
ATOM    247  CG1 VAL A 486      52.723  96.494  41.460  1.00 54.76           C  
ATOM    248  CG2 VAL A 486      51.420  95.107  43.074  1.00 52.38           C  
ATOM    249  N   SER A 487      54.195  98.708  43.768  1.00 58.68           N  
ATOM    250  CA  SER A 487      55.097  99.784  43.380  1.00 67.62           C  
ATOM    251  C   SER A 487      56.322  99.872  44.302  1.00 70.16           C  
ATOM    252  O   SER A 487      57.309 100.537  43.979  1.00 71.56           O  
ATOM    253  CB  SER A 487      54.354 101.123  43.337  1.00 70.46           C  
ATOM    254  OG  SER A 487      54.159 101.645  44.638  1.00 65.64           O  
ATOM    255  N   GLY A 488      56.257  99.193  45.443  1.00 62.91           N  
ATOM    256  CA  GLY A 488      57.379  99.152  46.367  1.00 65.71           C  
ATOM    257  C   GLY A 488      58.427  98.123  45.973  1.00 61.90           C  
ATOM    258  O   GLY A 488      59.623  98.320  46.184  1.00 62.59           O  
ATOM    259  N   LEU A 489      57.975  97.019  45.391  1.00 52.33           N  
ATOM    260  CA  LEU A 489      58.873  95.940  45.004  1.00 68.55           C  
ATOM    261  C   LEU A 489      59.714  96.328  43.798  1.00 74.95           C  
ATOM    262  O   LEU A 489      60.669  95.634  43.437  1.00 71.39           O  
ATOM    263  CB  LEU A 489      58.079  94.671  44.699  1.00 58.16           C  
ATOM    264  CG  LEU A 489      57.510  93.975  45.932  1.00 55.36           C  
ATOM    265  CD1 LEU A 489      56.515  92.893  45.523  1.00 57.89           C  
ATOM    266  CD2 LEU A 489      58.646  93.411  46.791  1.00 50.10           C  
ATOM    267  N   GLY A 490      59.354  97.448  43.181  1.00 78.38           N  
ATOM    268  CA  GLY A 490      60.007  97.882  41.965  1.00 82.61           C  
ATOM    269  C   GLY A 490      59.950  96.773  40.935  1.00 85.84           C  
ATOM    270  O   GLY A 490      59.082  95.890  41.001  1.00 65.81           O  
ATOM    271  N   VAL A 491      60.885  96.818  39.989  1.00 87.36           N  
ATOM    272  CA  VAL A 491      60.960  95.827  38.926  1.00 81.03           C  
ATOM    273  C   VAL A 491      61.621  94.549  39.434  1.00 73.81           C  
ATOM    274  O   VAL A 491      61.148  93.442  39.165  1.00 68.42           O  
ATOM    275  CB  VAL A 491      61.755  96.365  37.714  1.00 86.68           C  
ATOM    276  CG1 VAL A 491      61.813  95.318  36.603  1.00 77.33           C  
ATOM    277  CG2 VAL A 491      61.145  97.676  37.207  1.00 73.75           C  
ATOM    278  N   ILE A 492      62.714  94.713  40.173  1.00 76.58           N  
ATOM    279  CA  ILE A 492      63.486  93.580  40.680  1.00 83.78           C  
ATOM    280  C   ILE A 492      62.674  92.691  41.624  1.00 79.52           C  
ATOM    281  O   ILE A 492      62.885  91.478  41.682  1.00 71.11           O  
ATOM    282  CB  ILE A 492      64.757  94.054  41.415  1.00 84.11           C  
ATOM    283  CG1 ILE A 492      64.390  95.049  42.519  1.00 80.32           C  
ATOM    284  CG2 ILE A 492      65.736  94.684  40.435  1.00 89.11           C  
ATOM    285  CD1 ILE A 492      65.580  95.596  43.274  1.00 93.24           C  
ATOM    286  N   GLY A 493      61.746  93.303  42.357  1.00 74.65           N  
ATOM    287  CA  GLY A 493      60.965  92.595  43.352  1.00 60.49           C  
ATOM    288  C   GLY A 493      60.005  91.572  42.780  1.00 61.51           C  
ATOM    289  O   GLY A 493      59.641  90.610  43.457  1.00 63.67           O  
ATOM    290  N   ARG A 494      59.591  91.769  41.533  1.00 64.27           N  
ATOM    291  CA  ARG A 494      58.596  90.894  40.923  1.00 63.79           C  
ATOM    292  C   ARG A 494      59.096  89.453  40.797  1.00 58.21           C  
ATOM    293  O   ARG A 494      58.307  88.515  40.623  1.00 56.42           O  
ATOM    294  CB  ARG A 494      58.162  91.445  39.562  1.00 72.31           C  
ATOM    295  CG  ARG A 494      57.051  90.641  38.896  1.00 82.76           C  
ATOM    296  CD  ARG A 494      56.466  91.377  37.699  1.00 92.52           C  
ATOM    297  NE  ARG A 494      55.925  92.680  38.080  1.00108.78           N  
ATOM    298  CZ  ARG A 494      54.726  92.862  38.627  1.00105.49           C  
ATOM    299  NH1 ARG A 494      53.934  91.821  38.864  1.00 85.99           N  
ATOM    300  NH2 ARG A 494      54.319  94.087  38.942  1.00102.86           N  
ATOM    301  N   ASP A 495      60.408  89.277  40.900  1.00 53.36           N  
ATOM    302  CA  ASP A 495      61.001  87.955  40.773  1.00 52.94           C  
ATOM    303  C   ASP A 495      60.693  87.047  41.966  1.00 55.68           C  
ATOM    304  O   ASP A 495      60.217  85.919  41.787  1.00 50.38           O  
ATOM    305  CB  ASP A 495      62.516  88.067  40.562  1.00 65.27           C  
ATOM    306  CG  ASP A 495      62.878  88.582  39.175  1.00 71.18           C  
ATOM    307  OD1 ASP A 495      62.285  88.097  38.184  1.00 56.50           O  
ATOM    308  OD2 ASP A 495      63.753  89.474  39.079  1.00 70.85           O  
ATOM    309  N   ARG A 496      60.964  87.539  43.176  1.00 49.02           N  
ATOM    310  CA  ARG A 496      60.825  86.718  44.389  1.00 57.75           C  
ATOM    311  C   ARG A 496      59.613  87.046  45.281  1.00 52.87           C  
ATOM    312  O   ARG A 496      59.401  86.391  46.300  1.00 44.38           O  
ATOM    313  CB  ARG A 496      62.111  86.772  45.221  1.00 53.38           C  
ATOM    314  CG  ARG A 496      63.324  86.184  44.513  1.00 58.88           C  
ATOM    315  CD  ARG A 496      63.131  84.700  44.247  1.00 57.31           C  
ATOM    316  NE  ARG A 496      64.051  84.191  43.233  1.00 72.65           N  
ATOM    317  CZ  ARG A 496      65.298  83.795  43.473  1.00 72.55           C  
ATOM    318  NH1 ARG A 496      65.795  83.854  44.704  1.00 63.98           N  
ATOM    319  NH2 ARG A 496      66.051  83.344  42.476  1.00 75.88           N  
ATOM    320  N   TYR A 497      58.823  88.046  44.896  1.00 50.10           N  
ATOM    321  CA  TYR A 497      57.656  88.443  45.685  1.00 52.33           C  
ATOM    322  C   TYR A 497      56.363  88.475  44.884  1.00 47.97           C  
ATOM    323  O   TYR A 497      56.269  89.162  43.863  1.00 51.36           O  
ATOM    324  CB  TYR A 497      57.873  89.821  46.299  1.00 42.30           C  
ATOM    325  CG  TYR A 497      59.008  89.881  47.282  1.00 50.40           C  
ATOM    326  CD1 TYR A 497      60.278  90.289  46.883  1.00 52.75           C  
ATOM    327  CD2 TYR A 497      58.814  89.538  48.613  1.00 50.51           C  
ATOM    328  CE1 TYR A 497      61.322  90.348  47.785  1.00 46.96           C  
ATOM    329  CE2 TYR A 497      59.849  89.596  49.522  1.00 49.84           C  
ATOM    330  CZ  TYR A 497      61.102  89.999  49.104  1.00 55.20           C  
ATOM    331  OH  TYR A 497      62.136  90.053  50.012  1.00 55.90           O  
ATOM    332  N   GLY A 498      55.364  87.737  45.355  1.00 45.16           N  
ATOM    333  CA  GLY A 498      54.017  87.874  44.831  1.00 44.12           C  
ATOM    334  C   GLY A 498      53.218  88.838  45.701  1.00 50.19           C  
ATOM    335  O   GLY A 498      53.597  89.112  46.848  1.00 41.16           O  
ATOM    336  N   VAL A 499      52.123  89.367  45.159  1.00 44.80           N  
ATOM    337  CA  VAL A 499      51.228  90.232  45.926  1.00 40.90           C  
ATOM    338  C   VAL A 499      49.769  89.883  45.649  1.00 43.67           C  
ATOM    339  O   VAL A 499      49.352  89.791  44.492  1.00 43.25           O  
ATOM    340  CB  VAL A 499      51.466  91.726  45.617  1.00 52.83           C  
ATOM    341  CG1 VAL A 499      50.664  92.609  46.580  1.00 42.47           C  
ATOM    342  CG2 VAL A 499      52.951  92.055  45.699  1.00 40.78           C  
ATOM    343  N   PHE A 500      49.003  89.677  46.716  1.00 39.74           N  
ATOM    344  CA  PHE A 500      47.575  89.368  46.606  1.00 40.16           C  
ATOM    345  C   PHE A 500      46.789  90.095  47.708  1.00 38.05           C  
ATOM    346  O   PHE A 500      47.242  90.174  48.846  1.00 37.92           O  
ATOM    347  CB  PHE A 500      47.363  87.859  46.684  1.00 32.70           C  
ATOM    348  CG  PHE A 500      45.927  87.424  46.526  1.00 39.81           C  
ATOM    349  CD1 PHE A 500      45.318  87.427  45.282  1.00 40.21           C  
ATOM    350  CD2 PHE A 500      45.199  86.979  47.619  1.00 39.79           C  
ATOM    351  CE1 PHE A 500      44.005  87.014  45.135  1.00 40.57           C  
ATOM    352  CE2 PHE A 500      43.887  86.565  47.478  1.00 42.57           C  
ATOM    353  CZ  PHE A 500      43.286  86.585  46.239  1.00 43.32           C  
ATOM    354  N   PRO A 501      45.616  90.648  47.370  1.00 40.33           N  
ATOM    355  CA  PRO A 501      44.915  91.463  48.362  1.00 35.03           C  
ATOM    356  C   PRO A 501      43.792  90.703  49.043  1.00 34.57           C  
ATOM    357  O   PRO A 501      42.994  90.037  48.382  1.00 36.58           O  
ATOM    358  CB  PRO A 501      44.325  92.592  47.512  1.00 39.19           C  
ATOM    359  CG  PRO A 501      44.178  91.996  46.107  1.00 41.58           C  
ATOM    360  CD  PRO A 501      44.904  90.656  46.083  1.00 41.45           C  
ATOM    361  N   LEU A 502      43.747  90.797  50.366  1.00 35.85           N  
ATOM    362  CA  LEU A 502      42.608  90.311  51.139  1.00 39.54           C  
ATOM    363  C   LEU A 502      41.506  91.378  51.179  1.00 29.88           C  
ATOM    364  O   LEU A 502      41.795  92.571  51.211  1.00 36.25           O  
ATOM    365  CB  LEU A 502      43.066  89.972  52.554  1.00 40.46           C  
ATOM    366  CG  LEU A 502      44.231  88.986  52.616  1.00 40.70           C  
ATOM    367  CD1 LEU A 502      44.836  88.964  54.010  1.00 41.74           C  
ATOM    368  CD2 LEU A 502      43.747  87.607  52.206  1.00 33.37           C  
ATOM    369  N   ARG A 503      40.247  90.953  51.175  1.00 37.53           N  
ATOM    370  CA AARG A 503      39.109  91.874  51.204  0.58 35.29           C  
ATOM    371  CA BARG A 503      39.126  91.892  51.204  0.42 35.28           C  
ATOM    372  C   ARG A 503      38.634  92.148  52.631  1.00 32.76           C  
ATOM    373  O   ARG A 503      37.435  92.238  52.875  1.00 33.37           O  
ATOM    374  CB AARG A 503      37.930  91.301  50.407  0.58 34.06           C  
ATOM    375  CB BARG A 503      37.969  91.372  50.346  0.42 34.10           C  
ATOM    376  CG AARG A 503      38.271  90.800  49.014  0.58 42.04           C  
ATOM    377  CG BARG A 503      38.331  91.096  48.892  0.42 41.49           C  
ATOM    378  CD AARG A 503      37.027  90.326  48.266  0.58 37.21           C  
ATOM    379  CD BARG A 503      38.452  92.378  48.083  0.42 39.01           C  
ATOM    380  NE AARG A 503      36.357  89.207  48.931  0.58 37.22           N  
ATOM    381  NE BARG A 503      38.739  92.112  46.675  0.42 41.08           N  
ATOM    382  CZ AARG A 503      35.373  88.500  48.379  0.58 36.81           C  
ATOM    383  CZ BARG A 503      37.843  91.659  45.802  0.42 44.29           C  
ATOM    384  NH1AARG A 503      34.948  88.804  47.158  0.58 29.82           N  
ATOM    385  NH1BARG A 503      36.597  91.407  46.187  0.42 35.32           N  
ATOM    386  NH2AARG A 503      34.809  87.496  49.041  0.58 31.85           N  
ATOM    387  NH2BARG A 503      38.195  91.448  44.541  0.42 50.58           N  
ATOM    388  N   GLY A 504      39.564  92.268  53.574  1.00 34.98           N  
ATOM    389  CA  GLY A 504      39.212  92.515  54.966  1.00 27.57           C  
ATOM    390  C   GLY A 504      39.296  91.267  55.836  1.00 32.40           C  
ATOM    391  O   GLY A 504      40.209  90.459  55.690  1.00 28.81           O  
ATOM    392  N   LYS A 505      38.342  91.112  56.751  1.00 29.43           N  
ATOM    393  CA  LYS A 505      38.352  89.995  57.686  1.00 32.48           C  
ATOM    394  C   LYS A 505      38.207  88.664  56.945  1.00 29.42           C  
ATOM    395  O   LYS A 505      37.309  88.492  56.134  1.00 31.72           O  
ATOM    396  CB  LYS A 505      37.259  90.157  58.765  1.00 24.54           C  
ATOM    397  CG  LYS A 505      37.360  91.471  59.590  1.00 24.17           C  
ATOM    398  CD  LYS A 505      38.765  91.681  60.125  1.00 24.01           C  
ATOM    399  CE  LYS A 505      38.943  93.041  60.783  1.00 24.63           C  
ATOM    400  NZ  LYS A 505      38.259  93.127  62.097  1.00 25.20           N  
ATOM    401  N   ILE A 506      39.106  87.737  57.249  1.00 33.35           N  
ATOM    402  CA  ILE A 506      39.134  86.391  56.673  1.00 32.94           C  
ATOM    403  C   ILE A 506      38.249  85.460  57.487  1.00 30.86           C  
ATOM    404  O   ILE A 506      38.088  85.647  58.697  1.00 30.97           O  
ATOM    405  CB  ILE A 506      40.575  85.839  56.740  1.00 36.23           C  
ATOM    406  CG1 ILE A 506      41.517  86.713  55.912  1.00 41.86           C  
ATOM    407  CG2 ILE A 506      40.649  84.393  56.300  1.00 41.67           C  
ATOM    408  CD1 ILE A 506      42.984  86.580  56.326  1.00 46.33           C  
ATOM    409  N   LEU A 507      37.672  84.462  56.828  1.00 27.22           N  
ATOM    410  CA  LEU A 507      36.893  83.437  57.517  1.00 27.78           C  
ATOM    411  C   LEU A 507      37.675  82.834  58.699  1.00 27.90           C  
ATOM    412  O   LEU A 507      38.847  82.478  58.570  1.00 25.13           O  
ATOM    413  CB  LEU A 507      36.504  82.326  56.526  1.00 27.00           C  
ATOM    414  CG  LEU A 507      35.743  81.093  57.045  1.00 28.97           C  
ATOM    415  CD1 LEU A 507      34.320  81.455  57.438  1.00 29.93           C  
ATOM    416  CD2 LEU A 507      35.730  79.967  56.002  1.00 29.55           C  
ATOM    417  N   ASN A 508      37.033  82.739  59.853  1.00 22.32           N  
ATOM    418  CA  ASN A 508      37.586  81.968  60.953  1.00 28.05           C  
ATOM    419  C   ASN A 508      37.257  80.506  60.703  1.00 31.22           C  
ATOM    420  O   ASN A 508      36.134  80.079  60.963  1.00 27.29           O  
ATOM    421  CB  ASN A 508      36.990  82.408  62.290  1.00 23.67           C  
ATOM    422  CG  ASN A 508      37.565  81.639  63.461  1.00 28.67           C  
ATOM    423  OD1 ASN A 508      38.108  80.545  63.291  1.00 27.64           O  
ATOM    424  ND2 ASN A 508      37.453  82.206  64.659  1.00 21.04           N  
ATOM    425  N   VAL A 509      38.230  79.744  60.199  1.00 30.90           N  
ATOM    426  CA  VAL A 509      37.997  78.357  59.778  1.00 26.78           C  
ATOM    427  C   VAL A 509      38.011  77.318  60.888  1.00 34.40           C  
ATOM    428  O   VAL A 509      37.602  76.179  60.663  1.00 37.99           O  
ATOM    429  CB  VAL A 509      39.039  77.902  58.757  1.00 35.14           C  
ATOM    430  CG1 VAL A 509      38.982  78.790  57.525  1.00 25.83           C  
ATOM    431  CG2 VAL A 509      40.429  77.914  59.392  1.00 30.14           C  
ATOM    432  N   ARG A 510      38.480  77.699  62.075  1.00 30.21           N  
ATOM    433  CA  ARG A 510      38.713  76.736  63.152  1.00 30.33           C  
ATOM    434  C   ARG A 510      37.507  75.836  63.467  1.00 43.12           C  
ATOM    435  O   ARG A 510      37.671  74.633  63.672  1.00 51.96           O  
ATOM    436  CB  ARG A 510      39.236  77.436  64.409  1.00 32.09           C  
ATOM    437  CG  ARG A 510      39.538  76.498  65.573  1.00 33.61           C  
ATOM    438  CD  ARG A 510      40.399  77.185  66.612  1.00 29.38           C  
ATOM    439  NE  ARG A 510      41.628  77.698  66.008  1.00 37.02           N  
ATOM    440  CZ  ARG A 510      42.763  77.002  65.894  1.00 37.20           C  
ATOM    441  NH1 ARG A 510      42.841  75.763  66.357  1.00 36.75           N  
ATOM    442  NH2 ARG A 510      43.826  77.548  65.322  1.00 28.46           N  
ATOM    443  N   GLU A 511      36.305  76.408  63.498  1.00 40.39           N  
ATOM    444  CA  GLU A 511      35.086  75.619  63.697  1.00 43.59           C  
ATOM    445  C   GLU A 511      33.961  75.986  62.711  1.00 51.75           C  
ATOM    446  O   GLU A 511      32.783  75.779  63.002  1.00 54.47           O  
ATOM    447  CB  GLU A 511      34.574  75.735  65.145  1.00 49.60           C  
ATOM    448  CG  GLU A 511      35.424  75.013  66.195  1.00 46.71           C  
ATOM    449  CD  GLU A 511      36.215  75.972  67.081  1.00 51.33           C  
ATOM    450  OE1 GLU A 511      36.267  77.180  66.758  1.00 51.60           O  
ATOM    451  OE2 GLU A 511      36.783  75.521  68.105  1.00 53.64           O  
ATOM    452  N   ALA A 512      34.322  76.528  61.551  1.00 42.86           N  
ATOM    453  CA  ALA A 512      33.333  76.819  60.522  1.00 39.63           C  
ATOM    454  C   ALA A 512      32.883  75.519  59.862  1.00 49.16           C  
ATOM    455  O   ALA A 512      33.590  74.518  59.920  1.00 53.46           O  
ATOM    456  CB  ALA A 512      33.904  77.767  59.493  1.00 34.06           C  
ATOM    457  N   SER A 513      31.714  75.527  59.230  1.00 43.83           N  
ATOM    458  CA  SER A 513      31.207  74.315  58.592  1.00 50.13           C  
ATOM    459  C   SER A 513      31.999  74.013  57.329  1.00 45.13           C  
ATOM    460  O   SER A 513      32.640  74.898  56.765  1.00 45.93           O  
ATOM    461  CB  SER A 513      29.730  74.463  58.239  1.00 43.35           C  
ATOM    462  OG  SER A 513      29.592  75.156  57.013  1.00 46.46           O  
ATOM    463  N   HIS A 514      31.942  72.764  56.879  1.00 47.98           N  
ATOM    464  CA  HIS A 514      32.691  72.347  55.699  1.00 48.79           C  
ATOM    465  C   HIS A 514      32.215  73.095  54.455  1.00 50.70           C  
ATOM    466  O   HIS A 514      33.004  73.386  53.558  1.00 49.31           O  
ATOM    467  CB  HIS A 514      32.573  70.832  55.493  1.00 53.55           C  
ATOM    468  CG  HIS A 514      33.289  70.332  54.277  1.00 64.51           C  
ATOM    469  ND1 HIS A 514      34.650  70.109  54.253  1.00 72.42           N  
ATOM    470  CD2 HIS A 514      32.836  70.026  53.037  1.00 66.31           C  
ATOM    471  CE1 HIS A 514      35.003  69.682  53.052  1.00 66.03           C  
ATOM    472  NE2 HIS A 514      33.922  69.627  52.294  1.00 61.51           N  
ATOM    473  N   LYS A 515      30.922  73.410  54.407  1.00 50.48           N  
ATOM    474  CA  LYS A 515      30.367  74.146  53.274  1.00 47.89           C  
ATOM    475  C   LYS A 515      30.898  75.577  53.203  1.00 45.94           C  
ATOM    476  O   LYS A 515      31.284  76.049  52.134  1.00 47.16           O  
ATOM    477  CB  LYS A 515      28.841  74.162  53.330  1.00 49.55           C  
ATOM    478  CG  LYS A 515      28.200  74.818  52.121  1.00 56.40           C  
ATOM    479  CD  LYS A 515      26.688  74.910  52.267  1.00 69.27           C  
ATOM    480  CE  LYS A 515      26.064  75.625  51.078  1.00 70.97           C  
ATOM    481  NZ  LYS A 515      24.592  75.761  51.221  1.00 80.83           N  
ATOM    482  N   GLN A 516      30.917  76.270  54.340  1.00 44.37           N  
ATOM    483  CA  GLN A 516      31.396  77.646  54.357  1.00 43.84           C  
ATOM    484  C   GLN A 516      32.865  77.689  53.948  1.00 41.46           C  
ATOM    485  O   GLN A 516      33.289  78.572  53.208  1.00 45.19           O  
ATOM    486  CB  GLN A 516      31.193  78.296  55.735  1.00 46.20           C  
ATOM    487  CG  GLN A 516      31.505  79.795  55.749  1.00 49.57           C  
ATOM    488  CD  GLN A 516      31.171  80.484  57.077  1.00 54.78           C  
ATOM    489  OE1 GLN A 516      31.077  79.847  58.128  1.00 44.91           O  
ATOM    490  NE2 GLN A 516      31.001  81.805  57.024  1.00 47.47           N  
ATOM    491  N   ILE A 517      33.638  76.724  54.428  1.00 43.13           N  
ATOM    492  CA  ILE A 517      35.057  76.656  54.098  1.00 43.10           C  
ATOM    493  C   ILE A 517      35.268  76.371  52.618  1.00 44.30           C  
ATOM    494  O   ILE A 517      36.022  77.068  51.944  1.00 43.24           O  
ATOM    495  CB  ILE A 517      35.768  75.582  54.933  1.00 41.38           C  
ATOM    496  CG1 ILE A 517      35.704  75.956  56.416  1.00 33.24           C  
ATOM    497  CG2 ILE A 517      37.201  75.402  54.455  1.00 39.82           C  
ATOM    498  CD1 ILE A 517      36.162  74.866  57.347  1.00 33.21           C  
ATOM    499  N   MET A 518      34.595  75.342  52.118  1.00 44.75           N  
ATOM    500  CA  MET A 518      34.726  74.952  50.722  1.00 45.23           C  
ATOM    501  C   MET A 518      34.319  76.057  49.754  1.00 52.18           C  
ATOM    502  O   MET A 518      34.884  76.179  48.660  1.00 45.10           O  
ATOM    503  CB  MET A 518      33.885  73.706  50.448  1.00 58.77           C  
ATOM    504  CG  MET A 518      34.388  72.463  51.152  1.00 64.84           C  
ATOM    505  SD  MET A 518      36.131  72.165  50.805  1.00 81.67           S  
ATOM    506  CE  MET A 518      36.119  72.118  49.008  1.00 76.83           C  
ATOM    507  N   GLU A 519      33.332  76.856  50.153  1.00 48.56           N  
ATOM    508  CA  GLU A 519      32.791  77.882  49.269  1.00 42.95           C  
ATOM    509  C   GLU A 519      33.451  79.237  49.452  1.00 43.82           C  
ATOM    510  O   GLU A 519      33.147  80.176  48.716  1.00 44.74           O  
ATOM    511  CB  GLU A 519      31.278  78.009  49.446  1.00 43.83           C  
ATOM    512  CG  GLU A 519      30.530  76.727  49.127  1.00 61.56           C  
ATOM    513  CD  GLU A 519      29.032  76.853  49.320  1.00 68.32           C  
ATOM    514  OE1 GLU A 519      28.565  77.954  49.685  1.00 73.44           O  
ATOM    515  OE2 GLU A 519      28.323  75.848  49.107  1.00 71.35           O  
ATOM    516  N   ASN A 520      34.356  79.343  50.422  1.00 35.20           N  
ATOM    517  CA  ASN A 520      35.049  80.607  50.650  1.00 38.56           C  
ATOM    518  C   ASN A 520      36.040  80.969  49.546  1.00 34.78           C  
ATOM    519  O   ASN A 520      37.128  80.406  49.463  1.00 37.39           O  
ATOM    520  CB  ASN A 520      35.746  80.630  52.006  1.00 33.61           C  
ATOM    521  CG  ASN A 520      36.157  82.033  52.407  1.00 37.05           C  
ATOM    522  OD1 ASN A 520      37.296  82.450  52.182  1.00 35.01           O  
ATOM    523  ND2 ASN A 520      35.212  82.788  52.956  1.00 34.73           N  
ATOM    524  N   ALA A 521      35.661  81.934  48.717  1.00 40.77           N  
ATOM    525  CA  ALA A 521      36.438  82.271  47.535  1.00 39.68           C  
ATOM    526  C   ALA A 521      37.868  82.728  47.857  1.00 47.24           C  
ATOM    527  O   ALA A 521      38.816  82.356  47.160  1.00 42.64           O  
ATOM    528  CB  ALA A 521      35.713  83.320  46.706  1.00 38.61           C  
ATOM    529  N   GLU A 522      38.036  83.531  48.904  1.00 42.02           N  
ATOM    530  CA  GLU A 522      39.362  84.082  49.165  1.00 47.19           C  
ATOM    531  C   GLU A 522      40.321  83.053  49.780  1.00 40.00           C  
ATOM    532  O   GLU A 522      41.502  83.020  49.453  1.00 35.61           O  
ATOM    533  CB  GLU A 522      39.287  85.378  49.974  1.00 41.02           C  
ATOM    534  CG  GLU A 522      39.254  85.228  51.470  1.00 52.84           C  
ATOM    535  CD  GLU A 522      38.936  86.553  52.162  1.00 66.84           C  
ATOM    536  OE1 GLU A 522      39.572  86.880  53.195  1.00 60.30           O  
ATOM    537  OE2 GLU A 522      38.047  87.280  51.658  1.00 69.29           O  
ATOM    538  N   ILE A 523      39.802  82.207  50.656  1.00 36.35           N  
ATOM    539  CA  ILE A 523      40.595  81.127  51.206  1.00 44.60           C  
ATOM    540  C   ILE A 523      41.074  80.195  50.091  1.00 47.43           C  
ATOM    541  O   ILE A 523      42.240  79.810  50.061  1.00 40.10           O  
ATOM    542  CB  ILE A 523      39.809  80.353  52.269  1.00 41.78           C  
ATOM    543  CG1 ILE A 523      39.889  81.097  53.602  1.00 38.82           C  
ATOM    544  CG2 ILE A 523      40.369  78.956  52.437  1.00 45.65           C  
ATOM    545  CD1 ILE A 523      39.056  80.484  54.665  1.00 49.44           C  
ATOM    546  N   ASN A 524      40.175  79.863  49.166  1.00 41.60           N  
ATOM    547  CA  ASN A 524      40.522  79.011  48.030  1.00 45.51           C  
ATOM    548  C   ASN A 524      41.566  79.637  47.130  1.00 44.61           C  
ATOM    549  O   ASN A 524      42.467  78.952  46.643  1.00 50.02           O  
ATOM    550  CB  ASN A 524      39.282  78.658  47.210  1.00 43.60           C  
ATOM    551  CG  ASN A 524      38.376  77.689  47.926  1.00 47.09           C  
ATOM    552  OD1 ASN A 524      38.838  76.844  48.696  1.00 46.48           O  
ATOM    553  ND2 ASN A 524      37.074  77.804  47.681  1.00 53.08           N  
ATOM    554  N   ASN A 525      41.447  80.938  46.903  1.00 38.15           N  
ATOM    555  CA  ASN A 525      42.440  81.631  46.094  1.00 44.98           C  
ATOM    556  C   ASN A 525      43.821  81.584  46.728  1.00 48.63           C  
ATOM    557  O   ASN A 525      44.822  81.414  46.030  1.00 45.76           O  
ATOM    558  CB  ASN A 525      42.028  83.075  45.826  1.00 45.34           C  
ATOM    559  CG  ASN A 525      40.843  83.172  44.883  1.00 57.67           C  
ATOM    560  OD1 ASN A 525      40.500  82.204  44.203  1.00 55.02           O  
ATOM    561  ND2 ASN A 525      40.217  84.346  44.831  1.00 53.70           N  
ATOM    562  N   ILE A 526      43.879  81.740  48.048  1.00 41.21           N  
ATOM    563  CA  ILE A 526      45.157  81.684  48.745  1.00 41.96           C  
ATOM    564  C   ILE A 526      45.752  80.290  48.622  1.00 41.73           C  
ATOM    565  O   ILE A 526      46.956  80.135  48.433  1.00 32.49           O  
ATOM    566  CB  ILE A 526      45.013  81.997  50.237  1.00 38.81           C  
ATOM    567  CG1 ILE A 526      44.661  83.473  50.439  1.00 37.74           C  
ATOM    568  CG2 ILE A 526      46.309  81.640  50.989  1.00 30.35           C  
ATOM    569  CD1 ILE A 526      44.211  83.786  51.856  1.00 38.74           C  
ATOM    570  N   ILE A 527      44.897  79.284  48.766  1.00 34.92           N  
ATOM    571  CA  ILE A 527      45.313  77.897  48.704  1.00 40.21           C  
ATOM    572  C   ILE A 527      45.886  77.570  47.324  1.00 44.48           C  
ATOM    573  O   ILE A 527      46.972  77.004  47.213  1.00 47.98           O  
ATOM    574  CB  ILE A 527      44.144  76.958  49.057  1.00 45.11           C  
ATOM    575  CG1 ILE A 527      43.951  76.924  50.576  1.00 35.89           C  
ATOM    576  CG2 ILE A 527      44.390  75.554  48.504  1.00 40.04           C  
ATOM    577  CD1 ILE A 527      42.799  76.062  51.037  1.00 42.51           C  
ATOM    578  N   LYS A 528      45.166  77.960  46.277  1.00 45.71           N  
ATOM    579  CA  LYS A 528      45.642  77.776  44.911  1.00 48.21           C  
ATOM    580  C   LYS A 528      46.946  78.533  44.648  1.00 51.20           C  
ATOM    581  O   LYS A 528      47.852  78.003  44.005  1.00 47.70           O  
ATOM    582  CB  LYS A 528      44.562  78.190  43.907  1.00 44.58           C  
ATOM    583  CG  LYS A 528      43.302  77.331  44.001  1.00 63.07           C  
ATOM    584  CD  LYS A 528      42.081  78.009  43.379  1.00 73.91           C  
ATOM    585  CE  LYS A 528      40.786  77.289  43.773  1.00 73.20           C  
ATOM    586  NZ  LYS A 528      39.562  78.079  43.431  1.00 66.69           N  
ATOM    587  N   ILE A 529      47.045  79.761  45.153  1.00 43.09           N  
ATOM    588  CA  ILE A 529      48.222  80.592  44.909  1.00 47.38           C  
ATOM    589  C   ILE A 529      49.486  80.030  45.563  1.00 49.62           C  
ATOM    590  O   ILE A 529      50.555  79.974  44.948  1.00 50.61           O  
ATOM    591  CB  ILE A 529      48.023  82.032  45.408  1.00 36.35           C  
ATOM    592  CG1 ILE A 529      46.909  82.729  44.623  1.00 44.81           C  
ATOM    593  CG2 ILE A 529      49.315  82.816  45.266  1.00 36.03           C  
ATOM    594  CD1 ILE A 529      46.536  84.110  45.168  1.00 44.24           C  
ATOM    595  N   VAL A 530      49.362  79.625  46.817  1.00 48.12           N  
ATOM    596  CA  VAL A 530      50.509  79.141  47.565  1.00 44.90           C  
ATOM    597  C   VAL A 530      50.800  77.694  47.196  1.00 51.06           C  
ATOM    598  O   VAL A 530      51.929  77.226  47.320  1.00 50.48           O  
ATOM    599  CB  VAL A 530      50.289  79.270  49.083  1.00 43.61           C  
ATOM    600  CG1 VAL A 530      51.456  78.668  49.849  1.00 46.28           C  
ATOM    601  CG2 VAL A 530      50.108  80.733  49.463  1.00 44.66           C  
ATOM    602  N   GLY A 531      49.770  76.991  46.740  1.00 51.68           N  
ATOM    603  CA  GLY A 531      49.902  75.596  46.377  1.00 43.46           C  
ATOM    604  C   GLY A 531      49.746  74.667  47.563  1.00 47.42           C  
ATOM    605  O   GLY A 531      50.272  73.558  47.552  1.00 51.47           O  
ATOM    606  N   LEU A 532      49.024  75.113  48.588  1.00 45.27           N  
ATOM    607  CA  LEU A 532      48.746  74.267  49.747  1.00 48.79           C  
ATOM    608  C   LEU A 532      47.707  73.199  49.400  1.00 41.73           C  
ATOM    609  O   LEU A 532      46.999  73.302  48.398  1.00 37.21           O  
ATOM    610  CB  LEU A 532      48.254  75.100  50.939  1.00 41.03           C  
ATOM    611  CG  LEU A 532      49.150  76.225  51.476  1.00 51.05           C  
ATOM    612  CD1 LEU A 532      48.297  77.334  52.123  1.00 37.71           C  
ATOM    613  CD2 LEU A 532      50.208  75.707  52.456  1.00 33.97           C  
ATOM    614  N   GLN A 533      47.618  72.179  50.245  1.00 42.03           N  
ATOM    615  CA  GLN A 533      46.689  71.081  50.033  1.00 45.35           C  
ATOM    616  C   GLN A 533      46.193  70.605  51.388  1.00 42.28           C  
ATOM    617  O   GLN A 533      46.993  70.312  52.268  1.00 44.67           O  
ATOM    618  CB  GLN A 533      47.405  69.937  49.302  1.00 52.03           C  
ATOM    619  CG  GLN A 533      46.553  68.703  49.059  1.00 57.70           C  
ATOM    620  CD  GLN A 533      47.269  67.658  48.209  1.00 76.28           C  
ATOM    621  OE1 GLN A 533      47.409  67.817  46.990  1.00 66.64           O  
ATOM    622  NE2 GLN A 533      47.729  66.584  48.853  1.00 58.93           N  
ATOM    623  N   TYR A 534      44.879  70.530  51.559  1.00 47.41           N  
ATOM    624  CA  TYR A 534      44.307  70.117  52.840  1.00 56.51           C  
ATOM    625  C   TYR A 534      44.812  68.758  53.323  1.00 54.76           C  
ATOM    626  O   TYR A 534      45.026  67.839  52.532  1.00 57.06           O  
ATOM    627  CB  TYR A 534      42.774  70.119  52.786  1.00 56.74           C  
ATOM    628  CG  TYR A 534      42.164  71.502  52.828  1.00 56.02           C  
ATOM    629  CD1 TYR A 534      42.326  72.317  53.943  1.00 58.29           C  
ATOM    630  CD2 TYR A 534      41.422  71.992  51.760  1.00 58.27           C  
ATOM    631  CE1 TYR A 534      41.772  73.584  53.994  1.00 47.93           C  
ATOM    632  CE2 TYR A 534      40.859  73.258  51.800  1.00 58.01           C  
ATOM    633  CZ  TYR A 534      41.039  74.048  52.922  1.00 54.31           C  
ATOM    634  OH  TYR A 534      40.492  75.308  52.972  1.00 46.69           O  
ATOM    635  N   LYS A 535      45.001  68.651  54.634  1.00 59.10           N  
ATOM    636  CA  LYS A 535      45.375  67.392  55.286  1.00 67.57           C  
ATOM    637  C   LYS A 535      46.838  66.965  55.085  1.00 66.61           C  
ATOM    638  O   LYS A 535      47.379  66.196  55.885  1.00 64.77           O  
ATOM    639  CB  LYS A 535      44.407  66.262  54.907  1.00 65.26           C  
ATOM    640  CG  LYS A 535      43.006  66.442  55.478  1.00 73.62           C  
ATOM    641  CD  LYS A 535      42.207  65.144  55.446  1.00 75.33           C  
ATOM    642  CE  LYS A 535      40.865  65.304  56.154  1.00 88.46           C  
ATOM    643  NZ  LYS A 535      40.116  64.015  56.283  1.00 92.30           N  
ATOM    644  N   LYS A 536      47.477  67.463  54.030  1.00 60.87           N  
ATOM    645  CA  LYS A 536      48.893  67.187  53.823  1.00 57.36           C  
ATOM    646  C   LYS A 536      49.741  67.749  54.956  1.00 63.75           C  
ATOM    647  O   LYS A 536      49.593  68.905  55.340  1.00 66.19           O  
ATOM    648  CB  LYS A 536      49.391  67.759  52.495  1.00 55.10           C  
ATOM    649  CG  LYS A 536      50.912  67.776  52.417  1.00 56.74           C  
ATOM    650  CD  LYS A 536      51.444  67.872  50.992  1.00 58.81           C  
ATOM    651  CE  LYS A 536      52.939  67.545  50.973  1.00 62.28           C  
ATOM    652  NZ  LYS A 536      53.585  67.750  49.643  1.00 52.67           N  
ATOM    653  N   SER A 537      50.631  66.926  55.494  1.00 62.95           N  
ATOM    654  CA  SER A 537      51.585  67.401  56.480  1.00 55.01           C  
ATOM    655  C   SER A 537      52.799  67.971  55.753  1.00 59.24           C  
ATOM    656  O   SER A 537      53.155  67.512  54.671  1.00 59.62           O  
ATOM    657  CB  SER A 537      52.007  66.259  57.412  1.00 66.90           C  
ATOM    658  OG  SER A 537      52.879  66.710  58.438  1.00 71.91           O  
ATOM    659  N   TYR A 538      53.420  68.986  56.338  1.00 56.96           N  
ATOM    660  CA  TYR A 538      54.649  69.533  55.793  1.00 57.07           C  
ATOM    661  C   TYR A 538      55.759  69.399  56.822  1.00 62.93           C  
ATOM    662  O   TYR A 538      56.265  70.388  57.344  1.00 64.01           O  
ATOM    663  CB  TYR A 538      54.462  70.991  55.391  1.00 54.39           C  
ATOM    664  CG  TYR A 538      53.483  71.181  54.259  1.00 56.79           C  
ATOM    665  CD1 TYR A 538      53.914  71.190  52.938  1.00 57.58           C  
ATOM    666  CD2 TYR A 538      52.128  71.356  54.509  1.00 48.58           C  
ATOM    667  CE1 TYR A 538      53.017  71.367  51.895  1.00 57.08           C  
ATOM    668  CE2 TYR A 538      51.228  71.532  53.475  1.00 47.49           C  
ATOM    669  CZ  TYR A 538      51.676  71.539  52.172  1.00 49.45           C  
ATOM    670  OH  TYR A 538      50.780  71.711  51.144  1.00 48.44           O  
ATOM    671  N   ASP A 539      56.119  68.158  57.117  1.00 73.86           N  
ATOM    672  CA  ASP A 539      57.143  67.863  58.105  1.00 75.63           C  
ATOM    673  C   ASP A 539      58.531  67.828  57.473  1.00 74.78           C  
ATOM    674  O   ASP A 539      59.430  68.559  57.883  1.00 71.21           O  
ATOM    675  CB  ASP A 539      56.839  66.531  58.799  1.00 83.47           C  
ATOM    676  CG  ASP A 539      56.170  65.520  57.870  1.00 82.19           C  
ATOM    677  OD1 ASP A 539      56.427  65.551  56.645  1.00 72.73           O  
ATOM    678  OD2 ASP A 539      55.379  64.691  58.370  1.00 87.92           O  
ATOM    679  N   ASP A 540      58.695  66.977  56.468  1.00 78.61           N  
ATOM    680  CA  ASP A 540      60.003  66.758  55.866  1.00 85.05           C  
ATOM    681  C   ASP A 540      60.324  67.801  54.798  1.00 84.37           C  
ATOM    682  O   ASP A 540      59.595  68.782  54.633  1.00 74.86           O  
ATOM    683  CB  ASP A 540      60.093  65.343  55.284  1.00 82.30           C  
ATOM    684  CG  ASP A 540      59.025  65.070  54.240  1.00 87.27           C  
ATOM    685  OD1 ASP A 540      58.689  66.004  53.480  1.00 78.21           O  
ATOM    686  OD2 ASP A 540      58.523  63.924  54.179  1.00 91.89           O  
ATOM    687  N   ALA A 541      61.421  67.579  54.081  1.00 81.16           N  
ATOM    688  CA  ALA A 541      61.858  68.501  53.040  1.00 84.10           C  
ATOM    689  C   ALA A 541      61.199  68.193  51.696  1.00 78.16           C  
ATOM    690  O   ALA A 541      60.999  69.088  50.873  1.00 76.19           O  
ATOM    691  CB  ALA A 541      63.372  68.471  52.912  1.00 86.24           C  
ATOM    692  N   GLU A 542      60.863  66.925  51.481  1.00 73.17           N  
ATOM    693  CA  GLU A 542      60.225  66.512  50.236  1.00 84.06           C  
ATOM    694  C   GLU A 542      58.831  67.113  50.093  1.00 80.09           C  
ATOM    695  O   GLU A 542      58.417  67.495  48.996  1.00 80.08           O  
ATOM    696  CB  GLU A 542      60.145  64.987  50.144  1.00 91.49           C  
ATOM    697  CG  GLU A 542      59.525  64.486  48.846  1.00 93.92           C  
ATOM    698  CD  GLU A 542      59.476  62.971  48.766  1.00113.97           C  
ATOM    699  OE1 GLU A 542      59.751  62.311  49.792  1.00114.38           O  
ATOM    700  OE2 GLU A 542      59.164  62.442  47.677  1.00117.69           O  
ATOM    701  N   SER A 543      58.113  67.185  51.211  1.00 80.89           N  
ATOM    702  CA  SER A 543      56.751  67.710  51.238  1.00 69.64           C  
ATOM    703  C   SER A 543      56.692  69.192  50.864  1.00 71.19           C  
ATOM    704  O   SER A 543      55.802  69.617  50.125  1.00 68.27           O  
ATOM    705  CB  SER A 543      56.131  67.487  52.618  1.00 68.19           C  
ATOM    706  OG  SER A 543      56.991  67.961  53.641  1.00 73.41           O  
ATOM    707  N   LEU A 544      57.645  69.971  51.369  1.00 66.47           N  
ATOM    708  CA  LEU A 544      57.711  71.398  51.074  1.00 65.67           C  
ATOM    709  C   LEU A 544      57.902  71.674  49.580  1.00 69.69           C  
ATOM    710  O   LEU A 544      57.871  72.831  49.146  1.00 62.39           O  
ATOM    711  CB  LEU A 544      58.842  72.062  51.867  1.00 66.08           C  
ATOM    712  CG  LEU A 544      58.809  72.005  53.397  1.00 70.67           C  
ATOM    713  CD1 LEU A 544      59.982  72.780  53.984  1.00 68.61           C  
ATOM    714  CD2 LEU A 544      57.494  72.539  53.945  1.00 64.30           C  
ATOM    715  N   LYS A 545      58.094  70.615  48.797  1.00 65.78           N  
ATOM    716  CA  LYS A 545      58.427  70.768  47.380  1.00 75.82           C  
ATOM    717  C   LYS A 545      57.224  71.089  46.496  1.00 71.01           C  
ATOM    718  O   LYS A 545      57.383  71.562  45.370  1.00 67.39           O  
ATOM    719  CB  LYS A 545      59.167  69.531  46.855  1.00 73.56           C  
ATOM    720  CG  LYS A 545      60.606  69.417  47.352  1.00 82.75           C  
ATOM    721  CD  LYS A 545      61.274  68.129  46.876  1.00 92.86           C  
ATOM    722  CE  LYS A 545      62.701  68.015  47.408  1.00 90.60           C  
ATOM    723  NZ  LYS A 545      63.292  66.666  47.173  1.00 85.27           N  
ATOM    724  N   THR A 546      56.022  70.843  47.006  1.00 63.59           N  
ATOM    725  CA  THR A 546      54.813  71.122  46.236  1.00 69.33           C  
ATOM    726  C   THR A 546      54.275  72.548  46.432  1.00 62.61           C  
ATOM    727  O   THR A 546      53.191  72.879  45.954  1.00 63.47           O  
ATOM    728  CB  THR A 546      53.706  70.105  46.552  1.00 62.93           C  
ATOM    729  OG1 THR A 546      53.570  69.984  47.973  1.00 56.89           O  
ATOM    730  CG2 THR A 546      54.053  68.742  45.961  1.00 66.31           C  
ATOM    731  N   LEU A 547      55.040  73.387  47.122  1.00 58.43           N  
ATOM    732  CA  LEU A 547      54.621  74.760  47.392  1.00 51.39           C  
ATOM    733  C   LEU A 547      55.142  75.710  46.321  1.00 51.87           C  
ATOM    734  O   LEU A 547      56.314  75.635  45.943  1.00 59.71           O  
ATOM    735  CB  LEU A 547      55.131  75.214  48.763  1.00 46.65           C  
ATOM    736  CG  LEU A 547      54.714  74.419  50.002  1.00 53.28           C  
ATOM    737  CD1 LEU A 547      55.485  74.909  51.224  1.00 52.67           C  
ATOM    738  CD2 LEU A 547      53.206  74.502  50.241  1.00 51.38           C  
ATOM    739  N   ARG A 548      54.280  76.606  45.839  1.00 42.71           N  
ATOM    740  CA  ARG A 548      54.690  77.623  44.869  1.00 40.43           C  
ATOM    741  C   ARG A 548      55.377  78.804  45.555  1.00 46.42           C  
ATOM    742  O   ARG A 548      56.065  79.590  44.904  1.00 46.78           O  
ATOM    743  CB  ARG A 548      53.492  78.119  44.054  1.00 44.52           C  
ATOM    744  CG  ARG A 548      52.588  77.014  43.532  1.00 46.52           C  
ATOM    745  CD  ARG A 548      51.456  77.569  42.681  1.00 39.49           C  
ATOM    746  NE  ARG A 548      51.951  78.272  41.503  1.00 43.04           N  
ATOM    747  CZ  ARG A 548      51.959  79.592  41.354  1.00 50.14           C  
ATOM    748  NH1 ARG A 548      51.491  80.382  42.311  1.00 49.07           N  
ATOM    749  NH2 ARG A 548      52.433  80.126  40.238  1.00 47.47           N  
ATOM    750  N   TYR A 549      55.172  78.929  46.867  1.00 50.33           N  
ATOM    751  CA  TYR A 549      55.788  79.984  47.675  1.00 42.43           C  
ATOM    752  C   TYR A 549      56.289  79.378  48.974  1.00 41.42           C  
ATOM    753  O   TYR A 549      55.690  78.440  49.491  1.00 40.61           O  
ATOM    754  CB  TYR A 549      54.772  81.076  48.015  1.00 43.75           C  
ATOM    755  CG  TYR A 549      54.441  82.033  46.897  1.00 31.80           C  
ATOM    756  CD1 TYR A 549      55.157  83.212  46.741  1.00 31.88           C  
ATOM    757  CD2 TYR A 549      53.386  81.783  46.027  1.00 28.41           C  
ATOM    758  CE1 TYR A 549      54.850  84.107  45.738  1.00 35.18           C  
ATOM    759  CE2 TYR A 549      53.072  82.679  45.006  1.00 28.37           C  
ATOM    760  CZ  TYR A 549      53.814  83.835  44.871  1.00 31.17           C  
ATOM    761  OH  TYR A 549      53.528  84.744  43.879  1.00 38.57           O  
ATOM    762  N   GLY A 550      57.369  79.926  49.517  1.00 41.41           N  
ATOM    763  CA  GLY A 550      57.950  79.379  50.734  1.00 41.77           C  
ATOM    764  C   GLY A 550      57.547  80.126  51.996  1.00 52.37           C  
ATOM    765  O   GLY A 550      57.643  79.592  53.107  1.00 43.34           O  
ATOM    766  N   LYS A 551      57.094  81.365  51.816  1.00 41.51           N  
ATOM    767  CA  LYS A 551      56.727  82.239  52.921  1.00 45.62           C  
ATOM    768  C   LYS A 551      55.503  83.077  52.561  1.00 42.31           C  
ATOM    769  O   LYS A 551      55.315  83.457  51.403  1.00 38.22           O  
ATOM    770  CB  LYS A 551      57.891  83.185  53.258  1.00 48.10           C  
ATOM    771  CG  LYS A 551      59.112  82.496  53.830  1.00 55.36           C  
ATOM    772  CD  LYS A 551      60.300  83.441  53.924  1.00 58.62           C  
ATOM    773  CE  LYS A 551      60.954  83.661  52.562  1.00 63.79           C  
ATOM    774  NZ  LYS A 551      62.259  84.391  52.673  1.00 62.77           N  
ATOM    775  N   ILE A 552      54.668  83.355  53.558  1.00 38.24           N  
ATOM    776  CA  ILE A 552      53.614  84.345  53.399  1.00 36.80           C  
ATOM    777  C   ILE A 552      53.953  85.534  54.279  1.00 29.25           C  
ATOM    778  O   ILE A 552      54.210  85.387  55.467  1.00 33.83           O  
ATOM    779  CB  ILE A 552      52.229  83.801  53.777  1.00 31.56           C  
ATOM    780  CG1 ILE A 552      51.814  82.690  52.818  1.00 30.98           C  
ATOM    781  CG2 ILE A 552      51.196  84.928  53.746  1.00 30.34           C  
ATOM    782  CD1 ILE A 552      50.471  82.070  53.147  1.00 29.85           C  
ATOM    783  N   MET A 553      53.989  86.713  53.679  1.00 33.39           N  
ATOM    784  CA  MET A 553      54.247  87.924  54.420  1.00 38.36           C  
ATOM    785  C   MET A 553      52.953  88.750  54.457  1.00 36.81           C  
ATOM    786  O   MET A 553      52.452  89.178  53.414  1.00 33.62           O  
ATOM    787  CB  MET A 553      55.403  88.694  53.771  1.00 25.73           C  
ATOM    788  CG  MET A 553      55.495  90.125  54.204  1.00 36.79           C  
ATOM    789  SD  MET A 553      56.869  90.989  53.414  1.00 51.68           S  
ATOM    790  CE  MET A 553      58.208  90.534  54.521  1.00 45.34           C  
ATOM    791  N   ILE A 554      52.397  88.940  55.651  1.00 34.42           N  
ATOM    792  CA AILE A 554      51.165  89.710  55.764  0.44 29.66           C  
ATOM    793  CA BILE A 554      51.159  89.699  55.828  0.56 29.65           C  
ATOM    794  C   ILE A 554      51.467  91.185  55.948  1.00 29.81           C  
ATOM    795  O   ILE A 554      52.320  91.583  56.749  1.00 31.33           O  
ATOM    796  CB AILE A 554      50.211  89.197  56.870  0.44 32.64           C  
ATOM    797  CB BILE A 554      50.403  89.236  57.099  0.56 32.16           C  
ATOM    798  CG1AILE A 554      48.832  89.854  56.707  0.44 33.17           C  
ATOM    799  CG1BILE A 554      50.351  87.709  57.161  0.56 30.34           C  
ATOM    800  CG2AILE A 554      50.788  89.451  58.254  0.44 28.52           C  
ATOM    801  CG2BILE A 554      48.991  89.832  57.144  0.56 33.40           C  
ATOM    802  CD1AILE A 554      47.749  89.221  57.519  0.44 31.53           C  
ATOM    803  CD1BILE A 554      50.082  87.161  58.556  0.56 32.15           C  
ATOM    804  N   MET A 555      50.785  91.997  55.159  1.00 28.62           N  
ATOM    805  CA  MET A 555      50.977  93.429  55.216  1.00 28.85           C  
ATOM    806  C   MET A 555      49.631  94.117  55.440  1.00 34.72           C  
ATOM    807  O   MET A 555      48.824  94.256  54.513  1.00 27.93           O  
ATOM    808  CB  MET A 555      51.631  93.921  53.930  1.00 24.64           C  
ATOM    809  CG  MET A 555      52.063  95.371  53.964  1.00 43.12           C  
ATOM    810  SD  MET A 555      52.796  95.868  52.392  1.00 53.64           S  
ATOM    811  CE  MET A 555      54.017  94.573  52.216  1.00 56.03           C  
ATOM    812  N   THR A 556      49.389  94.547  56.675  1.00 29.78           N  
ATOM    813  CA  THR A 556      48.119  95.196  57.008  1.00 31.92           C  
ATOM    814  C   THR A 556      48.360  96.601  57.496  1.00 35.53           C  
ATOM    815  O   THR A 556      49.504  97.025  57.675  1.00 28.10           O  
ATOM    816  CB  THR A 556      47.377  94.467  58.144  1.00 29.45           C  
ATOM    817  OG1 THR A 556      48.161  94.530  59.345  1.00 33.81           O  
ATOM    818  CG2 THR A 556      47.112  93.023  57.790  1.00 26.11           C  
ATOM    819  N   ASP A 557      47.273  97.327  57.733  1.00 33.97           N  
ATOM    820  CA  ASP A 557      47.380  98.556  58.501  1.00 28.34           C  
ATOM    821  C   ASP A 557      48.042  98.271  59.832  1.00 27.32           C  
ATOM    822  O   ASP A 557      47.859  97.197  60.418  1.00 32.95           O  
ATOM    823  CB  ASP A 557      46.010  99.189  58.734  1.00 32.78           C  
ATOM    824  CG  ASP A 557      45.460  99.860  57.485  1.00 40.37           C  
ATOM    825  OD1 ASP A 557      46.176  99.912  56.456  1.00 47.56           O  
ATOM    826  OD2 ASP A 557      44.320 100.350  57.529  1.00 33.69           O  
ATOM    827  N   GLN A 558      48.810  99.249  60.297  1.00 31.15           N  
ATOM    828  CA  GLN A 558      49.424  99.222  61.615  1.00 34.36           C  
ATOM    829  C   GLN A 558      48.410  99.578  62.705  1.00 40.86           C  
ATOM    830  O   GLN A 558      48.704 100.385  63.595  1.00 30.97           O  
ATOM    831  CB  GLN A 558      50.572 100.234  61.656  1.00 38.02           C  
ATOM    832  CG  GLN A 558      51.641  99.905  62.688  1.00 49.23           C  
ATOM    833  CD  GLN A 558      52.342  98.599  62.373  1.00 60.05           C  
ATOM    834  OE1 GLN A 558      52.852  97.920  63.266  1.00 63.83           O  
ATOM    835  NE2 GLN A 558      52.366  98.236  61.089  1.00 47.78           N  
ATOM    836  N   ASP A 559      47.213  99.001  62.631  1.00 26.82           N  
ATOM    837  CA  ASP A 559      46.189  99.312  63.621  1.00 31.93           C  
ATOM    838  C   ASP A 559      45.541  98.038  64.124  1.00 30.40           C  
ATOM    839  O   ASP A 559      45.951  96.937  63.758  1.00 29.29           O  
ATOM    840  CB  ASP A 559      45.137 100.263  63.043  1.00 26.31           C  
ATOM    841  CG  ASP A 559      44.439  99.690  61.810  1.00 26.85           C  
ATOM    842  OD1 ASP A 559      44.337  98.452  61.664  1.00 25.03           O  
ATOM    843  OD2 ASP A 559      43.993 100.492  60.981  1.00 25.04           O  
ATOM    844  N   GLN A 560      44.517  98.189  64.953  1.00 23.50           N  
ATOM    845  CA  GLN A 560      43.960  97.052  65.666  1.00 19.34           C  
ATOM    846  C   GLN A 560      43.236  96.065  64.757  1.00 23.76           C  
ATOM    847  O   GLN A 560      43.353  94.854  64.944  1.00 19.10           O  
ATOM    848  CB  GLN A 560      43.078  97.535  66.817  1.00 29.81           C  
ATOM    849  CG  GLN A 560      43.916  98.110  67.968  1.00 36.80           C  
ATOM    850  CD  GLN A 560      43.289  99.325  68.623  1.00 55.75           C  
ATOM    851  OE1 GLN A 560      42.274  99.848  68.156  1.00 60.90           O  
ATOM    852  NE2 GLN A 560      43.893  99.784  69.718  1.00 58.70           N  
ATOM    853  N   ASP A 561      42.499  96.570  63.768  1.00 18.34           N  
ATOM    854  CA  ASP A 561      41.786  95.672  62.868  1.00 21.63           C  
ATOM    855  C   ASP A 561      42.782  94.958  61.959  1.00 26.61           C  
ATOM    856  O   ASP A 561      42.523  93.857  61.498  1.00 23.62           O  
ATOM    857  CB  ASP A 561      40.736  96.420  62.040  1.00 24.55           C  
ATOM    858  CG  ASP A 561      39.484  96.763  62.851  1.00 28.92           C  
ATOM    859  OD1 ASP A 561      38.592  95.890  62.965  1.00 23.08           O  
ATOM    860  OD2 ASP A 561      39.409  97.898  63.384  1.00 25.38           O  
ATOM    861  N   GLY A 562      43.913  95.608  61.699  1.00 24.65           N  
ATOM    862  CA  GLY A 562      45.000  94.974  60.987  1.00 28.54           C  
ATOM    863  C   GLY A 562      45.538  93.801  61.781  1.00 25.20           C  
ATOM    864  O   GLY A 562      45.815  92.756  61.209  1.00 26.75           O  
ATOM    865  N   SER A 563      45.668  93.967  63.101  1.00 27.09           N  
ATOM    866  CA  SER A 563      46.132  92.874  63.969  1.00 25.90           C  
ATOM    867  C   SER A 563      45.174  91.700  63.928  1.00 29.63           C  
ATOM    868  O   SER A 563      45.587  90.541  64.017  1.00 26.51           O  
ATOM    869  CB  SER A 563      46.292  93.341  65.418  1.00 20.94           C  
ATOM    870  OG  SER A 563      47.256  94.371  65.500  1.00 28.42           O  
ATOM    871  N   HIS A 564      43.886  92.005  63.815  1.00 25.14           N  
ATOM    872  CA  HIS A 564      42.866  90.968  63.784  1.00 22.74           C  
ATOM    873  C   HIS A 564      43.000  90.109  62.530  1.00 18.66           C  
ATOM    874  O   HIS A 564      42.855  88.888  62.582  1.00 25.17           O  
ATOM    875  CB  HIS A 564      41.459  91.588  63.837  1.00 19.05           C  
ATOM    876  CG  HIS A 564      40.366  90.581  64.008  1.00 21.24           C  
ATOM    877  ND1 HIS A 564      39.084  90.779  63.537  1.00 21.14           N  
ATOM    878  CD2 HIS A 564      40.360  89.375  64.623  1.00 21.58           C  
ATOM    879  CE1 HIS A 564      38.337  89.734  63.852  1.00 20.55           C  
ATOM    880  NE2 HIS A 564      39.089  88.865  64.505  1.00 22.46           N  
ATOM    881  N   ILE A 565      43.244  90.755  61.394  1.00 20.71           N  
ATOM    882  CA  ILE A 565      43.483  90.020  60.153  1.00 24.76           C  
ATOM    883  C   ILE A 565      44.766  89.149  60.197  1.00 25.00           C  
ATOM    884  O   ILE A 565      44.736  87.997  59.769  1.00 26.17           O  
ATOM    885  CB  ILE A 565      43.481  90.958  58.934  1.00 25.45           C  
ATOM    886  CG1 ILE A 565      42.117  91.652  58.815  1.00 29.88           C  
ATOM    887  CG2 ILE A 565      43.781  90.182  57.666  1.00 25.34           C  
ATOM    888  CD1 ILE A 565      42.113  92.844  57.887  1.00 27.60           C  
ATOM    889  N   LYS A 566      45.880  89.691  60.697  1.00 25.84           N  
ATOM    890  CA  LYS A 566      47.081  88.866  60.938  1.00 25.35           C  
ATOM    891  C   LYS A 566      46.683  87.637  61.749  1.00 24.98           C  
ATOM    892  O   LYS A 566      47.042  86.500  61.417  1.00 27.42           O  
ATOM    893  CB  LYS A 566      48.144  89.635  61.736  1.00 21.92           C  
ATOM    894  CG  LYS A 566      48.657  90.926  61.106  1.00 28.68           C  
ATOM    895  CD  LYS A 566      49.589  91.669  62.077  1.00 28.79           C  
ATOM    896  CE  LYS A 566      50.033  93.017  61.520  1.00 36.75           C  
ATOM    897  NZ  LYS A 566      50.753  93.835  62.551  1.00 38.67           N  
ATOM    898  N   GLY A 567      45.940  87.878  62.828  1.00 23.09           N  
ATOM    899  CA  GLY A 567      45.474  86.812  63.695  1.00 20.15           C  
ATOM    900  C   GLY A 567      44.660  85.759  62.980  1.00 24.48           C  
ATOM    901  O   GLY A 567      44.880  84.563  63.175  1.00 29.23           O  
ATOM    902  N   LEU A 568      43.718  86.192  62.144  1.00 26.83           N  
ATOM    903  CA  LEU A 568      42.866  85.257  61.402  1.00 25.03           C  
ATOM    904  C   LEU A 568      43.661  84.460  60.347  1.00 28.76           C  
ATOM    905  O   LEU A 568      43.362  83.300  60.077  1.00 26.39           O  
ATOM    906  CB  LEU A 568      41.712  86.015  60.726  1.00 29.63           C  
ATOM    907  CG  LEU A 568      40.603  86.631  61.598  1.00 29.39           C  
ATOM    908  CD1 LEU A 568      39.847  87.704  60.818  1.00 26.84           C  
ATOM    909  CD2 LEU A 568      39.662  85.543  62.065  1.00 20.86           C  
ATOM    910  N   LEU A 569      44.646  85.100  59.726  1.00 22.51           N  
ATOM    911  CA  LEU A 569      45.549  84.395  58.812  1.00 28.48           C  
ATOM    912  C   LEU A 569      46.363  83.338  59.591  1.00 28.94           C  
ATOM    913  O   LEU A 569      46.390  82.164  59.219  1.00 29.44           O  
ATOM    914  CB  LEU A 569      46.447  85.398  58.069  1.00 27.81           C  
ATOM    915  CG  LEU A 569      47.381  84.965  56.929  1.00 46.06           C  
ATOM    916  CD1 LEU A 569      48.570  84.183  57.455  1.00 38.14           C  
ATOM    917  CD2 LEU A 569      46.647  84.166  55.845  1.00 41.94           C  
ATOM    918  N   ILE A 570      47.000  83.750  60.682  1.00 29.67           N  
ATOM    919  CA  ILE A 570      47.717  82.812  61.551  1.00 30.15           C  
ATOM    920  C   ILE A 570      46.820  81.628  61.924  1.00 36.51           C  
ATOM    921  O   ILE A 570      47.215  80.470  61.793  1.00 33.66           O  
ATOM    922  CB  ILE A 570      48.204  83.504  62.838  1.00 25.49           C  
ATOM    923  CG1 ILE A 570      49.363  84.441  62.520  1.00 29.98           C  
ATOM    924  CG2 ILE A 570      48.599  82.475  63.909  1.00 29.81           C  
ATOM    925  CD1 ILE A 570      49.730  85.351  63.663  1.00 31.30           C  
ATOM    926  N   ASN A 571      45.610  81.932  62.387  1.00 29.12           N  
ATOM    927  CA  ASN A 571      44.625  80.916  62.742  1.00 26.60           C  
ATOM    928  C   ASN A 571      44.373  79.933  61.602  1.00 30.58           C  
ATOM    929  O   ASN A 571      44.328  78.729  61.799  1.00 29.93           O  
ATOM    930  CB  ASN A 571      43.322  81.604  63.157  1.00 25.27           C  
ATOM    931  CG  ASN A 571      42.238  80.634  63.538  1.00 28.06           C  
ATOM    932  OD1 ASN A 571      42.346  79.923  64.538  1.00 29.21           O  
ATOM    933  ND2 ASN A 571      41.161  80.626  62.768  1.00 29.67           N  
ATOM    934  N   PHE A 572      44.204  80.464  60.402  1.00 32.46           N  
ATOM    935  CA  PHE A 572      43.988  79.652  59.209  1.00 32.61           C  
ATOM    936  C   PHE A 572      45.112  78.612  58.965  1.00 32.27           C  
ATOM    937  O   PHE A 572      44.843  77.427  58.741  1.00 33.76           O  
ATOM    938  CB  PHE A 572      43.825  80.596  58.010  1.00 27.36           C  
ATOM    939  CG  PHE A 572      43.838  79.911  56.681  1.00 31.38           C  
ATOM    940  CD1 PHE A 572      42.890  78.960  56.368  1.00 31.22           C  
ATOM    941  CD2 PHE A 572      44.788  80.242  55.734  1.00 35.65           C  
ATOM    942  CE1 PHE A 572      42.904  78.331  55.138  1.00 36.18           C  
ATOM    943  CE2 PHE A 572      44.801  79.620  54.492  1.00 39.30           C  
ATOM    944  CZ  PHE A 572      43.852  78.666  54.201  1.00 33.35           C  
ATOM    945  N   ILE A 573      46.363  79.064  59.010  1.00 33.91           N  
ATOM    946  CA  ILE A 573      47.520  78.186  58.808  1.00 33.68           C  
ATOM    947  C   ILE A 573      47.719  77.230  59.985  1.00 34.85           C  
ATOM    948  O   ILE A 573      47.928  76.039  59.791  1.00 36.17           O  
ATOM    949  CB  ILE A 573      48.816  78.989  58.595  1.00 40.61           C  
ATOM    950  CG1 ILE A 573      48.700  79.895  57.359  1.00 29.26           C  
ATOM    951  CG2 ILE A 573      50.010  78.041  58.476  1.00 37.87           C  
ATOM    952  CD1 ILE A 573      48.336  79.149  56.094  1.00 32.37           C  
ATOM    953  N   HIS A 574      47.634  77.752  61.205  1.00 32.23           N  
ATOM    954  CA  HIS A 574      47.798  76.929  62.400  1.00 38.38           C  
ATOM    955  C   HIS A 574      46.801  75.773  62.470  1.00 44.19           C  
ATOM    956  O   HIS A 574      47.119  74.698  62.993  1.00 42.02           O  
ATOM    957  CB  HIS A 574      47.674  77.769  63.668  1.00 31.30           C  
ATOM    958  CG  HIS A 574      47.607  76.950  64.920  1.00 39.15           C  
ATOM    959  ND1 HIS A 574      48.733  76.549  65.611  1.00 44.03           N  
ATOM    960  CD2 HIS A 574      46.550  76.445  65.600  1.00 34.47           C  
ATOM    961  CE1 HIS A 574      48.369  75.845  66.669  1.00 39.53           C  
ATOM    962  NE2 HIS A 574      47.050  75.764  66.684  1.00 42.65           N  
ATOM    963  N   HIS A 575      45.598  76.000  61.949  1.00 35.23           N  
ATOM    964  CA  HIS A 575      44.526  75.006  62.008  1.00 35.24           C  
ATOM    965  C   HIS A 575      44.679  73.902  60.961  1.00 33.99           C  
ATOM    966  O   HIS A 575      44.422  72.733  61.236  1.00 41.15           O  
ATOM    967  CB  HIS A 575      43.177  75.697  61.809  1.00 34.80           C  
ATOM    968  CG  HIS A 575      42.012  74.758  61.736  1.00 30.63           C  
ATOM    969  ND1 HIS A 575      41.569  74.036  62.822  1.00 29.60           N  
ATOM    970  CD2 HIS A 575      41.181  74.448  60.713  1.00 34.15           C  
ATOM    971  CE1 HIS A 575      40.520  73.315  62.471  1.00 34.50           C  
ATOM    972  NE2 HIS A 575      40.265  73.545  61.195  1.00 40.22           N  
ATOM    973  N   ASN A 576      45.065  74.283  59.752  1.00 34.01           N  
ATOM    974  CA  ASN A 576      45.148  73.327  58.661  1.00 43.76           C  
ATOM    975  C   ASN A 576      46.540  72.730  58.513  1.00 42.20           C  
ATOM    976  O   ASN A 576      46.683  71.597  58.081  1.00 44.15           O  
ATOM    977  CB  ASN A 576      44.732  73.957  57.331  1.00 39.26           C  
ATOM    978  CG  ASN A 576      43.280  74.408  57.319  1.00 47.93           C  
ATOM    979  OD1 ASN A 576      42.988  75.590  57.100  1.00 44.73           O  
ATOM    980  ND2 ASN A 576      42.363  73.472  57.548  1.00 40.21           N  
ATOM    981  N   TRP A 577      47.564  73.497  58.863  1.00 41.98           N  
ATOM    982  CA  TRP A 577      48.935  73.074  58.603  1.00 37.80           C  
ATOM    983  C   TRP A 577      49.890  73.551  59.676  1.00 35.22           C  
ATOM    984  O   TRP A 577      50.815  74.317  59.401  1.00 39.15           O  
ATOM    985  CB  TRP A 577      49.388  73.598  57.247  1.00 33.78           C  
ATOM    986  CG  TRP A 577      48.472  73.221  56.143  1.00 44.21           C  
ATOM    987  CD1 TRP A 577      48.344  71.993  55.573  1.00 48.27           C  
ATOM    988  CD2 TRP A 577      47.543  74.078  55.465  1.00 50.84           C  
ATOM    989  NE1 TRP A 577      47.392  72.026  54.582  1.00 46.07           N  
ATOM    990  CE2 TRP A 577      46.888  73.296  54.492  1.00 46.52           C  
ATOM    991  CE3 TRP A 577      47.201  75.429  55.588  1.00 43.87           C  
ATOM    992  CZ2 TRP A 577      45.911  73.819  53.643  1.00 51.43           C  
ATOM    993  CZ3 TRP A 577      46.230  75.947  54.740  1.00 48.02           C  
ATOM    994  CH2 TRP A 577      45.597  75.143  53.782  1.00 47.25           C  
ATOM    995  N   PRO A 578      49.677  73.091  60.907  1.00 31.84           N  
ATOM    996  CA  PRO A 578      50.509  73.547  62.023  1.00 39.10           C  
ATOM    997  C   PRO A 578      51.973  73.165  61.796  1.00 42.79           C  
ATOM    998  O   PRO A 578      52.875  73.808  62.335  1.00 46.80           O  
ATOM    999  CB  PRO A 578      49.919  72.806  63.228  1.00 36.18           C  
ATOM   1000  CG  PRO A 578      49.239  71.609  62.646  1.00 38.59           C  
ATOM   1001  CD  PRO A 578      48.751  72.014  61.287  1.00 29.81           C  
ATOM   1002  N   SER A 579      52.202  72.138  60.984  1.00 41.04           N  
ATOM   1003  CA  SER A 579      53.561  71.711  60.670  1.00 45.79           C  
ATOM   1004  C   SER A 579      54.337  72.828  59.964  1.00 47.10           C  
ATOM   1005  O   SER A 579      55.542  72.988  60.170  1.00 51.08           O  
ATOM   1006  CB  SER A 579      53.558  70.416  59.838  1.00 49.62           C  
ATOM   1007  OG  SER A 579      52.766  70.531  58.661  1.00 52.42           O  
ATOM   1008  N   LEU A 580      53.636  73.612  59.151  1.00 47.03           N  
ATOM   1009  CA  LEU A 580      54.254  74.732  58.436  1.00 44.15           C  
ATOM   1010  C   LEU A 580      54.812  75.836  59.338  1.00 47.47           C  
ATOM   1011  O   LEU A 580      55.714  76.573  58.934  1.00 52.19           O  
ATOM   1012  CB  LEU A 580      53.258  75.354  57.456  1.00 43.76           C  
ATOM   1013  CG  LEU A 580      53.209  74.757  56.052  1.00 45.03           C  
ATOM   1014  CD1 LEU A 580      52.193  75.499  55.197  1.00 41.41           C  
ATOM   1015  CD2 LEU A 580      54.590  74.809  55.419  1.00 43.22           C  
ATOM   1016  N   LEU A 581      54.263  75.968  60.542  1.00 43.70           N  
ATOM   1017  CA  LEU A 581      54.620  77.082  61.421  1.00 50.63           C  
ATOM   1018  C   LEU A 581      55.936  76.848  62.144  1.00 49.64           C  
ATOM   1019  O   LEU A 581      56.622  77.791  62.521  1.00 49.05           O  
ATOM   1020  CB  LEU A 581      53.508  77.360  62.440  1.00 38.20           C  
ATOM   1021  CG  LEU A 581      52.235  78.011  61.887  1.00 46.92           C  
ATOM   1022  CD1 LEU A 581      51.355  78.494  63.028  1.00 45.12           C  
ATOM   1023  CD2 LEU A 581      52.561  79.171  60.950  1.00 39.06           C  
ATOM   1024  N   LYS A 582      56.283  75.584  62.342  1.00 52.12           N  
ATOM   1025  CA  LYS A 582      57.521  75.245  63.023  1.00 47.45           C  
ATOM   1026  C   LYS A 582      58.704  75.423  62.072  1.00 56.66           C  
ATOM   1027  O   LYS A 582      59.864  75.305  62.471  1.00 57.29           O  
ATOM   1028  CB  LYS A 582      57.437  73.820  63.575  1.00 51.76           C  
ATOM   1029  CG  LYS A 582      56.385  73.676  64.669  1.00 49.61           C  
ATOM   1030  CD  LYS A 582      55.823  72.269  64.740  1.00 63.85           C  
ATOM   1031  CE  LYS A 582      54.587  72.218  65.635  1.00 67.31           C  
ATOM   1032  NZ  LYS A 582      53.914  70.888  65.575  1.00 71.48           N  
ATOM   1033  N   HIS A 583      58.398  75.716  60.813  1.00 48.92           N  
ATOM   1034  CA  HIS A 583      59.422  76.033  59.830  1.00 55.79           C  
ATOM   1035  C   HIS A 583      59.674  77.534  59.770  1.00 54.08           C  
ATOM   1036  O   HIS A 583      60.760  77.973  59.400  1.00 53.43           O  
ATOM   1037  CB  HIS A 583      59.022  75.531  58.440  1.00 51.67           C  
ATOM   1038  CG  HIS A 583      59.073  74.043  58.295  1.00 64.38           C  
ATOM   1039  ND1 HIS A 583      58.086  73.213  58.785  1.00 65.23           N  
ATOM   1040  CD2 HIS A 583      59.991  73.235  57.713  1.00 64.91           C  
ATOM   1041  CE1 HIS A 583      58.395  71.958  58.511  1.00 67.94           C  
ATOM   1042  NE2 HIS A 583      59.544  71.944  57.858  1.00 72.25           N  
ATOM   1043  N   GLY A 584      58.668  78.321  60.131  1.00 53.33           N  
ATOM   1044  CA  GLY A 584      58.758  79.761  59.978  1.00 42.10           C  
ATOM   1045  C   GLY A 584      58.177  80.181  58.638  1.00 48.21           C  
ATOM   1046  O   GLY A 584      58.811  80.880  57.845  1.00 63.90           O  
ATOM   1047  N   PHE A 585      56.962  79.725  58.382  1.00 46.85           N  
ATOM   1048  CA  PHE A 585      56.225  80.046  57.168  1.00 43.95           C  
ATOM   1049  C   PHE A 585      55.753  81.515  57.168  1.00 45.40           C  
ATOM   1050  O   PHE A 585      55.828  82.202  56.147  1.00 41.51           O  
ATOM   1051  CB  PHE A 585      55.029  79.094  57.096  1.00 36.96           C  
ATOM   1052  CG  PHE A 585      54.293  79.117  55.792  1.00 47.85           C  
ATOM   1053  CD1 PHE A 585      54.971  79.006  54.590  1.00 43.38           C  
ATOM   1054  CD2 PHE A 585      52.906  79.202  55.771  1.00 43.44           C  
ATOM   1055  CE1 PHE A 585      54.287  79.010  53.384  1.00 47.19           C  
ATOM   1056  CE2 PHE A 585      52.214  79.201  54.572  1.00 44.84           C  
ATOM   1057  CZ  PHE A 585      52.906  79.104  53.375  1.00 48.72           C  
ATOM   1058  N   LEU A 586      55.298  81.999  58.326  1.00 35.99           N  
ATOM   1059  CA  LEU A 586      54.619  83.295  58.408  1.00 36.21           C  
ATOM   1060  C   LEU A 586      55.476  84.462  58.879  1.00 34.15           C  
ATOM   1061  O   LEU A 586      56.222  84.361  59.852  1.00 34.10           O  
ATOM   1062  CB  LEU A 586      53.392  83.196  59.321  1.00 40.75           C  
ATOM   1063  CG  LEU A 586      52.253  82.308  58.836  1.00 43.97           C  
ATOM   1064  CD1 LEU A 586      51.025  82.525  59.705  1.00 33.36           C  
ATOM   1065  CD2 LEU A 586      51.947  82.599  57.375  1.00 38.14           C  
ATOM   1066  N   GLU A 587      55.332  85.595  58.206  1.00 34.62           N  
ATOM   1067  CA  GLU A 587      55.966  86.813  58.680  1.00 34.92           C  
ATOM   1068  C   GLU A 587      55.096  88.023  58.371  1.00 37.42           C  
ATOM   1069  O   GLU A 587      54.043  87.900  57.752  1.00 30.43           O  
ATOM   1070  CB  GLU A 587      57.340  86.966  58.036  1.00 32.53           C  
ATOM   1071  CG  GLU A 587      57.286  87.108  56.544  1.00 40.08           C  
ATOM   1072  CD  GLU A 587      58.612  86.742  55.873  1.00 53.17           C  
ATOM   1073  OE1 GLU A 587      59.005  87.436  54.911  1.00 50.85           O  
ATOM   1074  OE2 GLU A 587      59.255  85.756  56.301  1.00 55.42           O  
ATOM   1075  N   GLU A 588      55.556  89.196  58.784  1.00 30.67           N  
ATOM   1076  CA  GLU A 588      54.781  90.402  58.607  1.00 34.01           C  
ATOM   1077  C   GLU A 588      55.672  91.543  58.205  1.00 40.61           C  
ATOM   1078  O   GLU A 588      56.855  91.592  58.551  1.00 37.84           O  
ATOM   1079  CB  GLU A 588      54.045  90.770  59.898  1.00 27.49           C  
ATOM   1080  CG  GLU A 588      54.959  91.089  61.086  1.00 32.64           C  
ATOM   1081  CD  GLU A 588      54.160  91.563  62.312  1.00 46.47           C  
ATOM   1082  OE1 GLU A 588      52.953  91.853  62.160  1.00 39.38           O  
ATOM   1083  OE2 GLU A 588      54.728  91.639  63.425  1.00 40.38           O  
ATOM   1084  N   PHE A 589      55.079  92.471  57.474  1.00 36.46           N  
ATOM   1085  CA  PHE A 589      55.749  93.684  57.090  1.00 33.79           C  
ATOM   1086  C   PHE A 589      55.058  94.848  57.802  1.00 43.46           C  
ATOM   1087  O   PHE A 589      53.872  95.115  57.577  1.00 41.46           O  
ATOM   1088  CB  PHE A 589      55.694  93.848  55.572  1.00 35.27           C  
ATOM   1089  CG  PHE A 589      56.547  94.962  55.057  1.00 46.55           C  
ATOM   1090  CD1 PHE A 589      56.168  96.278  55.239  1.00 49.26           C  
ATOM   1091  CD2 PHE A 589      57.730  94.696  54.392  1.00 55.66           C  
ATOM   1092  CE1 PHE A 589      56.956  97.311  54.768  1.00 58.61           C  
ATOM   1093  CE2 PHE A 589      58.520  95.724  53.916  1.00 53.52           C  
ATOM   1094  CZ  PHE A 589      58.134  97.031  54.107  1.00 61.84           C  
ATOM   1095  N   ILE A 590      55.812  95.525  58.666  1.00 43.82           N  
ATOM   1096  CA  ILE A 590      55.306  96.629  59.470  1.00 41.04           C  
ATOM   1097  C   ILE A 590      55.490  97.956  58.743  1.00 53.46           C  
ATOM   1098  O   ILE A 590      56.469  98.136  58.010  1.00 45.87           O  
ATOM   1099  CB  ILE A 590      56.050  96.701  60.808  1.00 41.73           C  
ATOM   1100  CG1 ILE A 590      55.832  95.413  61.598  1.00 45.47           C  
ATOM   1101  CG2 ILE A 590      55.597  97.901  61.613  1.00 49.34           C  
ATOM   1102  CD1 ILE A 590      54.384  95.012  61.707  1.00 43.42           C  
ATOM   1103  N   THR A 591      54.551  98.882  58.945  1.00 47.52           N  
ATOM   1104  CA  THR A 591      54.640 100.212  58.331  1.00 60.13           C  
ATOM   1105  C   THR A 591      54.460 101.341  59.342  1.00 53.88           C  
ATOM   1106  O   THR A 591      53.926 101.129  60.429  1.00 56.63           O  
ATOM   1107  CB  THR A 591      53.611 100.391  57.195  1.00 59.82           C  
ATOM   1108  OG1 THR A 591      52.339  99.904  57.631  1.00 52.62           O  
ATOM   1109  CG2 THR A 591      54.044  99.625  55.940  1.00 52.21           C  
ATOM   1110  N   LYS A 638      55.620 105.672  46.208  1.00 80.21           N  
ATOM   1111  CA  LYS A 638      56.787 106.525  46.421  1.00 87.97           C  
ATOM   1112  C   LYS A 638      57.425 106.248  47.774  1.00 85.95           C  
ATOM   1113  O   LYS A 638      58.561 105.781  47.856  1.00 82.94           O  
ATOM   1114  CB  LYS A 638      56.404 108.004  46.326  1.00 93.96           C  
ATOM   1115  CG  LYS A 638      55.992 108.453  44.931  1.00101.30           C  
ATOM   1116  CD  LYS A 638      55.822 109.964  44.861  1.00 97.88           C  
ATOM   1117  CE  LYS A 638      55.657 110.435  43.423  1.00 92.65           C  
ATOM   1118  NZ  LYS A 638      55.647 111.922  43.306  1.00 89.54           N  
ATOM   1119  N   GLU A 639      56.683 106.553  48.833  1.00 88.23           N  
ATOM   1120  CA  GLU A 639      57.114 106.262  50.191  1.00 84.23           C  
ATOM   1121  C   GLU A 639      57.214 104.751  50.362  1.00 80.29           C  
ATOM   1122  O   GLU A 639      57.878 104.253  51.273  1.00 73.78           O  
ATOM   1123  CB  GLU A 639      56.120 106.838  51.206  1.00 84.73           C  
ATOM   1124  CG  GLU A 639      55.519 108.190  50.818  1.00 91.04           C  
ATOM   1125  CD  GLU A 639      54.437 108.082  49.745  1.00 93.00           C  
ATOM   1126  OE1 GLU A 639      54.320 109.018  48.926  1.00 82.52           O  
ATOM   1127  OE2 GLU A 639      53.701 107.068  49.722  1.00 95.85           O  
ATOM   1128  N   ALA A 640      56.542 104.028  49.471  1.00 77.82           N  
ATOM   1129  CA  ALA A 640      56.531 102.574  49.505  1.00 73.45           C  
ATOM   1130  C   ALA A 640      57.902 102.011  49.143  1.00 74.00           C  
ATOM   1131  O   ALA A 640      58.437 101.159  49.852  1.00 73.60           O  
ATOM   1132  CB  ALA A 640      55.469 102.037  48.561  1.00 71.66           C  
ATOM   1133  N   LYS A 641      58.464 102.496  48.039  1.00 77.90           N  
ATOM   1134  CA  LYS A 641      59.795 102.090  47.596  1.00 72.20           C  
ATOM   1135  C   LYS A 641      60.818 102.241  48.720  1.00 71.29           C  
ATOM   1136  O   LYS A 641      61.766 101.462  48.814  1.00 74.96           O  
ATOM   1137  CB  LYS A 641      60.226 102.910  46.378  1.00 75.43           C  
ATOM   1138  CG  LYS A 641      59.315 102.761  45.168  1.00 80.75           C  
ATOM   1139  CD  LYS A 641      59.787 103.632  44.007  1.00 88.90           C  
ATOM   1140  CE  LYS A 641      58.886 103.485  42.786  1.00 88.16           C  
ATOM   1141  NZ  LYS A 641      59.225 104.465  41.709  1.00 86.28           N  
ATOM   1142  N   GLU A 642      60.613 103.244  49.571  1.00 70.50           N  
ATOM   1143  CA  GLU A 642      61.488 103.493  50.716  1.00 72.89           C  
ATOM   1144  C   GLU A 642      61.385 102.418  51.806  1.00 74.49           C  
ATOM   1145  O   GLU A 642      62.383 102.085  52.447  1.00 79.49           O  
ATOM   1146  CB  GLU A 642      61.204 104.874  51.313  1.00 76.11           C  
ATOM   1147  CG  GLU A 642      61.370 106.024  50.328  1.00 89.13           C  
ATOM   1148  CD  GLU A 642      61.068 107.387  50.944  1.00 98.81           C  
ATOM   1149  OE1 GLU A 642      60.694 107.445  52.138  1.00 87.16           O  
ATOM   1150  OE2 GLU A 642      61.205 108.404  50.227  1.00100.93           O  
ATOM   1151  N   TYR A 643      60.185 101.885  52.026  1.00 70.47           N  
ATOM   1152  CA  TYR A 643      60.007 100.809  52.999  1.00 71.94           C  
ATOM   1153  C   TYR A 643      60.646  99.528  52.497  1.00 64.53           C  
ATOM   1154  O   TYR A 643      61.238  98.778  53.265  1.00 66.28           O  
ATOM   1155  CB  TYR A 643      58.526 100.538  53.261  1.00 68.76           C  
ATOM   1156  CG  TYR A 643      57.758 101.730  53.757  1.00 69.44           C  
ATOM   1157  CD1 TYR A 643      58.362 102.684  54.567  1.00 65.17           C  
ATOM   1158  CD2 TYR A 643      56.429 101.912  53.405  1.00 74.18           C  
ATOM   1159  CE1 TYR A 643      57.660 103.784  55.017  1.00 68.50           C  
ATOM   1160  CE2 TYR A 643      55.718 103.011  53.848  1.00 80.55           C  
ATOM   1161  CZ  TYR A 643      56.337 103.944  54.653  1.00 74.87           C  
ATOM   1162  OH  TYR A 643      55.624 105.036  55.092  1.00 75.23           O  
ATOM   1163  N   PHE A 644      60.514  99.283  51.199  1.00 62.90           N  
ATOM   1164  CA  PHE A 644      60.945  98.021  50.609  1.00 76.27           C  
ATOM   1165  C   PHE A 644      62.444  97.944  50.296  1.00 79.09           C  
ATOM   1166  O   PHE A 644      62.968  96.863  50.027  1.00 83.31           O  
ATOM   1167  CB  PHE A 644      60.116  97.708  49.361  1.00 72.54           C  
ATOM   1168  CG  PHE A 644      58.698  97.324  49.663  1.00 69.21           C  
ATOM   1169  CD1 PHE A 644      58.310  95.994  49.651  1.00 67.05           C  
ATOM   1170  CD2 PHE A 644      57.755  98.293  49.968  1.00 70.38           C  
ATOM   1171  CE1 PHE A 644      57.004  95.638  49.929  1.00 69.68           C  
ATOM   1172  CE2 PHE A 644      56.448  97.946  50.249  1.00 67.68           C  
ATOM   1173  CZ  PHE A 644      56.070  96.617  50.232  1.00 59.39           C  
ATOM   1174  N   ALA A 645      63.128  99.083  50.323  1.00 80.99           N  
ATOM   1175  CA  ALA A 645      64.586  99.091  50.209  1.00 83.94           C  
ATOM   1176  C   ALA A 645      65.199  98.865  51.595  1.00 88.54           C  
ATOM   1177  O   ALA A 645      66.345  98.421  51.728  1.00 89.31           O  
ATOM   1178  CB  ALA A 645      65.072 100.406  49.604  1.00 69.50           C  
ATOM   1179  N   ASP A 646      64.408  99.174  52.621  1.00 77.96           N  
ATOM   1180  CA  ASP A 646      64.783  98.961  54.013  1.00 78.59           C  
ATOM   1181  C   ASP A 646      63.987  97.761  54.527  1.00 73.04           C  
ATOM   1182  O   ASP A 646      63.549  97.723  55.678  1.00 61.74           O  
ATOM   1183  CB  ASP A 646      64.464 100.218  54.830  1.00 82.34           C  
ATOM   1184  CG  ASP A 646      65.175 100.246  56.167  1.00 86.11           C  
ATOM   1185  OD1 ASP A 646      66.168  99.503  56.322  1.00 83.32           O  
ATOM   1186  OD2 ASP A 646      64.745 101.020  57.054  1.00 85.78           O  
ATOM   1187  N   MET A 647      63.809  96.783  53.645  1.00 67.80           N  
ATOM   1188  CA  MET A 647      62.940  95.643  53.897  1.00 69.89           C  
ATOM   1189  C   MET A 647      63.186  94.977  55.239  1.00 70.80           C  
ATOM   1190  O   MET A 647      62.245  94.544  55.912  1.00 63.45           O  
ATOM   1191  CB  MET A 647      63.124  94.596  52.803  1.00 70.20           C  
ATOM   1192  CG  MET A 647      62.149  93.445  52.892  1.00 65.37           C  
ATOM   1193  SD  MET A 647      60.660  93.775  51.928  1.00 90.02           S  
ATOM   1194  CE  MET A 647      59.869  92.168  51.986  1.00 67.45           C  
ATOM   1195  N   GLU A 648      64.451  94.881  55.628  1.00 66.37           N  
ATOM   1196  CA  GLU A 648      64.791  94.049  56.771  1.00 70.17           C  
ATOM   1197  C   GLU A 648      64.430  94.691  58.098  1.00 65.82           C  
ATOM   1198  O   GLU A 648      64.169  93.988  59.075  1.00 61.87           O  
ATOM   1199  CB  GLU A 648      66.259  93.620  56.742  1.00 70.05           C  
ATOM   1200  CG  GLU A 648      66.449  92.193  57.237  1.00 78.23           C  
ATOM   1201  CD  GLU A 648      65.473  91.219  56.581  1.00 72.95           C  
ATOM   1202  OE1 GLU A 648      65.134  91.429  55.394  1.00 71.40           O  
ATOM   1203  OE2 GLU A 648      65.039  90.255  57.254  1.00 53.68           O  
ATOM   1204  N   ARG A 649      64.404  96.019  58.128  1.00 66.85           N  
ATOM   1205  CA  ARG A 649      63.989  96.735  59.329  1.00 71.18           C  
ATOM   1206  C   ARG A 649      62.470  96.705  59.521  1.00 58.57           C  
ATOM   1207  O   ARG A 649      61.973  96.997  60.608  1.00 58.84           O  
ATOM   1208  CB  ARG A 649      64.497  98.177  59.303  1.00 78.94           C  
ATOM   1209  CG  ARG A 649      66.008  98.286  59.257  1.00 85.53           C  
ATOM   1210  CD  ARG A 649      66.461  99.732  59.319  1.00 93.89           C  
ATOM   1211  NE  ARG A 649      67.728  99.918  58.617  1.00104.01           N  
ATOM   1212  CZ  ARG A 649      68.278 101.102  58.362  1.00104.72           C  
ATOM   1213  NH1 ARG A 649      67.672 102.217  58.755  1.00102.45           N  
ATOM   1214  NH2 ARG A 649      69.434 101.171  57.712  1.00 97.27           N  
ATOM   1215  N   HIS A 650      61.741  96.345  58.467  1.00 54.02           N  
ATOM   1216  CA  HIS A 650      60.284  96.289  58.531  1.00 50.26           C  
ATOM   1217  C   HIS A 650      59.763  94.859  58.614  1.00 51.91           C  
ATOM   1218  O   HIS A 650      58.569  94.636  58.837  1.00 46.75           O  
ATOM   1219  CB  HIS A 650      59.663  97.000  57.329  1.00 50.22           C  
ATOM   1220  CG  HIS A 650      59.888  98.478  57.323  1.00 54.29           C  
ATOM   1221  ND1 HIS A 650      60.672  99.108  56.380  1.00 66.53           N  
ATOM   1222  CD2 HIS A 650      59.441  99.451  58.151  1.00 60.72           C  
ATOM   1223  CE1 HIS A 650      60.692 100.407  56.623  1.00 68.24           C  
ATOM   1224  NE2 HIS A 650      59.952 100.641  57.691  1.00 68.11           N  
ATOM   1225  N   ARG A 651      60.663  93.894  58.453  1.00 37.40           N  
ATOM   1226  CA  ARG A 651      60.278  92.486  58.380  1.00 44.16           C  
ATOM   1227  C   ARG A 651      60.374  91.815  59.746  1.00 47.54           C  
ATOM   1228  O   ARG A 651      61.448  91.759  60.348  1.00 45.37           O  
ATOM   1229  CB  ARG A 651      61.148  91.754  57.351  1.00 52.45           C  
ATOM   1230  CG  ARG A 651      60.880  90.263  57.190  1.00 47.85           C  
ATOM   1231  CD  ARG A 651      61.928  89.632  56.249  1.00 50.08           C  
ATOM   1232  NE  ARG A 651      61.696  88.206  56.006  1.00 46.23           N  
ATOM   1233  CZ  ARG A 651      62.634  87.259  56.075  1.00 51.20           C  
ATOM   1234  NH1 ARG A 651      63.887  87.576  56.384  1.00 48.84           N  
ATOM   1235  NH2 ARG A 651      62.321  85.988  55.835  1.00 40.02           N  
ATOM   1236  N   ILE A 652      59.240  91.326  60.244  1.00 36.47           N  
ATOM   1237  CA  ILE A 652      59.207  90.627  61.525  1.00 38.23           C  
ATOM   1238  C   ILE A 652      58.759  89.212  61.267  1.00 35.19           C  
ATOM   1239  O   ILE A 652      57.771  88.994  60.572  1.00 41.28           O  
ATOM   1240  CB  ILE A 652      58.232  91.284  62.522  1.00 33.15           C  
ATOM   1241  CG1 ILE A 652      58.570  92.762  62.728  1.00 50.58           C  
ATOM   1242  CG2 ILE A 652      58.246  90.546  63.856  1.00 39.94           C  
ATOM   1243  CD1 ILE A 652      59.910  93.008  63.390  1.00 57.40           C  
ATOM   1244  N  ALEU A 653      59.469  88.242  61.832  0.62 36.77           N  
ATOM   1245  N  BLEU A 653      59.490  88.250  61.819  0.38 36.79           N  
ATOM   1246  CA ALEU A 653      59.153  86.838  61.582  0.62 33.05           C  
ATOM   1247  CA BLEU A 653      59.167  86.843  61.625  0.38 33.20           C  
ATOM   1248  C  ALEU A 653      58.468  86.172  62.768  0.62 39.91           C  
ATOM   1249  C  BLEU A 653      58.364  86.312  62.800  0.38 39.79           C  
ATOM   1250  O  ALEU A 653      58.953  86.245  63.897  0.62 40.66           O  
ATOM   1251  O  BLEU A 653      58.670  86.615  63.953  0.38 39.91           O  
ATOM   1252  CB ALEU A 653      60.421  86.071  61.206  0.62 38.89           C  
ATOM   1253  CB BLEU A 653      60.444  86.017  61.487  0.38 38.61           C  
ATOM   1254  CG ALEU A 653      61.018  86.502  59.865  0.62 37.23           C  
ATOM   1255  CG BLEU A 653      60.212  84.581  61.020  0.38 38.13           C  
ATOM   1256  CD1ALEU A 653      62.360  87.181  60.054  0.62 42.07           C  
ATOM   1257  CD1BLEU A 653      60.314  84.513  59.501  0.38 37.60           C  
ATOM   1258  CD2ALEU A 653      61.129  85.312  58.939  0.62 40.19           C  
ATOM   1259  CD2BLEU A 653      61.192  83.611  61.673  0.38 44.37           C  
ATOM   1260  N   PHE A 654      57.334  85.522  62.511  1.00 33.25           N  
ATOM   1261  CA  PHE A 654      56.608  84.855  63.570  1.00 34.30           C  
ATOM   1262  C   PHE A 654      57.375  83.592  63.913  1.00 41.33           C  
ATOM   1263  O   PHE A 654      57.981  82.965  63.043  1.00 41.45           O  
ATOM   1264  CB  PHE A 654      55.161  84.542  63.175  1.00 34.52           C  
ATOM   1265  CG  PHE A 654      54.309  85.766  62.999  1.00 36.46           C  
ATOM   1266  CD1 PHE A 654      53.887  86.498  64.101  1.00 37.95           C  
ATOM   1267  CD2 PHE A 654      53.930  86.190  61.735  1.00 30.14           C  
ATOM   1268  CE1 PHE A 654      53.106  87.631  63.943  1.00 34.60           C  
ATOM   1269  CE2 PHE A 654      53.153  87.328  61.572  1.00 37.98           C  
ATOM   1270  CZ  PHE A 654      52.738  88.046  62.681  1.00 32.50           C  
ATOM   1271  N   ARG A 655      57.346  83.232  65.188  1.00 42.05           N  
ATOM   1272  CA  ARG A 655      58.110  82.112  65.692  1.00 39.75           C  
ATOM   1273  C   ARG A 655      57.219  81.176  66.491  1.00 41.76           C  
ATOM   1274  O   ARG A 655      56.582  81.590  67.456  1.00 49.60           O  
ATOM   1275  CB  ARG A 655      59.237  82.641  66.580  1.00 44.69           C  
ATOM   1276  CG  ARG A 655      60.028  81.571  67.296  1.00 58.91           C  
ATOM   1277  CD  ARG A 655      61.113  82.191  68.167  1.00 67.38           C  
ATOM   1278  NE  ARG A 655      61.917  81.170  68.830  1.00 70.91           N  
ATOM   1279  CZ  ARG A 655      61.916  80.952  70.140  1.00 85.99           C  
ATOM   1280  NH1 ARG A 655      61.156  81.696  70.936  1.00 84.34           N  
ATOM   1281  NH2 ARG A 655      62.681  79.996  70.656  1.00 89.83           N  
ATOM   1282  N   TYR A 656      57.156  79.914  66.095  1.00 40.90           N  
ATOM   1283  CA  TYR A 656      56.490  78.930  66.930  1.00 43.10           C  
ATOM   1284  C   TYR A 656      57.487  78.416  67.964  1.00 54.06           C  
ATOM   1285  O   TYR A 656      58.569  77.961  67.607  1.00 59.54           O  
ATOM   1286  CB  TYR A 656      55.950  77.769  66.100  1.00 40.59           C  
ATOM   1287  CG  TYR A 656      55.371  76.684  66.965  1.00 51.44           C  
ATOM   1288  CD1 TYR A 656      54.037  76.725  67.364  1.00 45.94           C  
ATOM   1289  CD2 TYR A 656      56.165  75.629  67.414  1.00 49.45           C  
ATOM   1290  CE1 TYR A 656      53.499  75.730  68.172  1.00 44.01           C  
ATOM   1291  CE2 TYR A 656      55.643  74.638  68.218  1.00 52.36           C  
ATOM   1292  CZ  TYR A 656      54.312  74.690  68.593  1.00 54.99           C  
ATOM   1293  OH  TYR A 656      53.802  73.700  69.394  1.00 54.15           O  
ATOM   1294  N   ALA A 657      57.130  78.477  69.242  1.00 56.19           N  
ATOM   1295  CA  ALA A 657      58.106  78.187  70.290  1.00 59.52           C  
ATOM   1296  C   ALA A 657      57.626  77.228  71.379  1.00 58.57           C  
ATOM   1297  O   ALA A 657      58.242  77.150  72.441  1.00 76.43           O  
ATOM   1298  CB  ALA A 657      58.609  79.488  70.915  1.00 59.29           C  
ATOM   1299  N   GLY A 658      56.544  76.498  71.125  1.00 49.74           N  
ATOM   1300  CA  GLY A 658      56.011  75.593  72.130  1.00 53.38           C  
ATOM   1301  C   GLY A 658      54.498  75.619  72.244  1.00 54.50           C  
ATOM   1302  O   GLY A 658      53.839  76.444  71.615  1.00 48.08           O  
ATOM   1303  N   PRO A 659      53.940  74.710  73.058  1.00 57.76           N  
ATOM   1304  CA  PRO A 659      52.492  74.551  73.254  1.00 51.47           C  
ATOM   1305  C   PRO A 659      51.773  75.825  73.693  1.00 43.84           C  
ATOM   1306  O   PRO A 659      50.583  75.957  73.438  1.00 48.07           O  
ATOM   1307  CB  PRO A 659      52.395  73.478  74.352  1.00 47.73           C  
ATOM   1308  CG  PRO A 659      53.751  73.461  75.001  1.00 61.55           C  
ATOM   1309  CD  PRO A 659      54.711  73.768  73.888  1.00 53.50           C  
ATOM   1310  N   GLU A 660      52.475  76.744  74.343  1.00 41.26           N  
ATOM   1311  CA  GLU A 660      51.863  78.002  74.746  1.00 49.50           C  
ATOM   1312  C   GLU A 660      51.465  78.852  73.529  1.00 51.30           C  
ATOM   1313  O   GLU A 660      50.558  79.683  73.615  1.00 45.45           O  
ATOM   1314  CB  GLU A 660      52.769  78.787  75.710  1.00 46.31           C  
ATOM   1315  CG  GLU A 660      54.092  79.262  75.115  1.00 57.42           C  
ATOM   1316  CD  GLU A 660      55.178  78.186  75.118  1.00 67.57           C  
ATOM   1317  OE1 GLU A 660      54.899  77.047  75.559  1.00 59.32           O  
ATOM   1318  OE2 GLU A 660      56.315  78.485  74.678  1.00 62.57           O  
ATOM   1319  N   ASP A 661      52.150  78.639  72.407  1.00 43.24           N  
ATOM   1320  CA  ASP A 661      51.758  79.241  71.136  1.00 45.20           C  
ATOM   1321  C   ASP A 661      50.457  78.629  70.622  1.00 52.40           C  
ATOM   1322  O   ASP A 661      49.647  79.302  69.976  1.00 45.13           O  
ATOM   1323  CB  ASP A 661      52.848  79.044  70.085  1.00 42.75           C  
ATOM   1324  CG  ASP A 661      53.872  80.161  70.092  1.00 48.13           C  
ATOM   1325  OD1 ASP A 661      54.534  80.361  69.051  1.00 56.63           O  
ATOM   1326  OD2 ASP A 661      54.010  80.847  71.125  1.00 45.03           O  
ATOM   1327  N   ASP A 662      50.267  77.344  70.898  1.00 36.63           N  
ATOM   1328  CA  ASP A 662      49.062  76.663  70.473  1.00 38.82           C  
ATOM   1329  C   ASP A 662      47.876  77.171  71.280  1.00 47.40           C  
ATOM   1330  O   ASP A 662      46.855  77.549  70.710  1.00 44.43           O  
ATOM   1331  CB  ASP A 662      49.207  75.158  70.655  1.00 47.29           C  
ATOM   1332  CG  ASP A 662      50.344  74.579  69.835  1.00 52.76           C  
ATOM   1333  OD1 ASP A 662      51.152  73.810  70.400  1.00 63.74           O  
ATOM   1334  OD2 ASP A 662      50.430  74.881  68.625  1.00 51.97           O  
ATOM   1335  N   ALA A 663      48.024  77.189  72.605  1.00 41.32           N  
ATOM   1336  CA  ALA A 663      46.951  77.620  73.505  1.00 41.59           C  
ATOM   1337  C   ALA A 663      46.504  79.057  73.240  1.00 38.79           C  
ATOM   1338  O   ALA A 663      45.327  79.364  73.360  1.00 41.10           O  
ATOM   1339  CB  ALA A 663      47.360  77.454  74.976  1.00 31.69           C  
ATOM   1340  N   ALA A 664      47.443  79.928  72.881  1.00 35.93           N  
ATOM   1341  CA  ALA A 664      47.136  81.336  72.658  1.00 33.54           C  
ATOM   1342  C   ALA A 664      46.308  81.533  71.385  1.00 37.09           C  
ATOM   1343  O   ALA A 664      45.284  82.219  71.395  1.00 31.95           O  
ATOM   1344  CB  ALA A 664      48.410  82.159  72.614  1.00 32.41           C  
ATOM   1345  N   ILE A 665      46.750  80.922  70.295  1.00 31.00           N  
ATOM   1346  CA  ILE A 665      45.998  80.946  69.051  1.00 35.70           C  
ATOM   1347  C   ILE A 665      44.610  80.373  69.293  1.00 39.27           C  
ATOM   1348  O   ILE A 665      43.615  80.879  68.770  1.00 33.95           O  
ATOM   1349  CB  ILE A 665      46.716  80.140  67.962  1.00 33.70           C  
ATOM   1350  CG1 ILE A 665      47.987  80.875  67.527  1.00 36.85           C  
ATOM   1351  CG2 ILE A 665      45.803  79.891  66.773  1.00 32.21           C  
ATOM   1352  CD1 ILE A 665      48.865  80.064  66.589  1.00 37.47           C  
ATOM   1353  N   THR A 666      44.550  79.330  70.113  1.00 33.40           N  
ATOM   1354  CA  THR A 666      43.295  78.641  70.410  1.00 41.61           C  
ATOM   1355  C   THR A 666      42.371  79.496  71.275  1.00 33.54           C  
ATOM   1356  O   THR A 666      41.160  79.560  71.052  1.00 35.74           O  
ATOM   1357  CB  THR A 666      43.563  77.285  71.109  1.00 40.04           C  
ATOM   1358  OG1 THR A 666      44.287  76.432  70.215  1.00 42.19           O  
ATOM   1359  CG2 THR A 666      42.264  76.603  71.494  1.00 37.64           C  
ATOM   1360  N   LEU A 667      42.958  80.140  72.273  1.00 31.01           N  
ATOM   1361  CA  LEU A 667      42.237  81.034  73.155  1.00 32.75           C  
ATOM   1362  C   LEU A 667      41.526  82.109  72.326  1.00 37.58           C  
ATOM   1363  O   LEU A 667      40.362  82.454  72.577  1.00 34.24           O  
ATOM   1364  CB  LEU A 667      43.215  81.687  74.136  1.00 35.20           C  
ATOM   1365  CG  LEU A 667      42.773  82.997  74.805  1.00 37.10           C  
ATOM   1366  CD1 LEU A 667      41.677  82.748  75.827  1.00 34.66           C  
ATOM   1367  CD2 LEU A 667      43.954  83.707  75.450  1.00 39.90           C  
ATOM   1368  N   ALA A 668      42.237  82.616  71.326  1.00 29.87           N  
ATOM   1369  CA  ALA A 668      41.787  83.759  70.547  1.00 35.48           C  
ATOM   1370  C   ALA A 668      40.663  83.416  69.583  1.00 33.41           C  
ATOM   1371  O   ALA A 668      39.768  84.234  69.371  1.00 23.61           O  
ATOM   1372  CB  ALA A 668      42.960  84.374  69.788  1.00 27.62           C  
ATOM   1373  N   PHE A 669      40.698  82.207  69.018  1.00 28.55           N  
ATOM   1374  CA  PHE A 669      39.871  81.902  67.853  1.00 26.35           C  
ATOM   1375  C   PHE A 669      38.904  80.727  67.954  1.00 35.01           C  
ATOM   1376  O   PHE A 669      38.099  80.526  67.047  1.00 36.99           O  
ATOM   1377  CB  PHE A 669      40.747  81.768  66.595  1.00 21.08           C  
ATOM   1378  CG  PHE A 669      41.385  83.058  66.180  1.00 29.76           C  
ATOM   1379  CD1 PHE A 669      40.617  84.075  65.614  1.00 25.99           C  
ATOM   1380  CD2 PHE A 669      42.737  83.280  66.390  1.00 27.16           C  
ATOM   1381  CE1 PHE A 669      41.197  85.280  65.243  1.00 24.97           C  
ATOM   1382  CE2 PHE A 669      43.330  84.478  66.023  1.00 25.61           C  
ATOM   1383  CZ  PHE A 669      42.556  85.485  65.447  1.00 31.71           C  
ATOM   1384  N   SER A 670      38.964  79.950  69.033  1.00 29.12           N  
ATOM   1385  CA  SER A 670      38.044  78.819  69.167  1.00 32.86           C  
ATOM   1386  C   SER A 670      36.688  79.223  69.748  1.00 30.67           C  
ATOM   1387  O   SER A 670      36.637  79.929  70.754  1.00 28.64           O  
ATOM   1388  CB  SER A 670      38.653  77.711  70.034  1.00 33.07           C  
ATOM   1389  OG  SER A 670      37.708  76.671  70.238  1.00 33.40           O  
ATOM   1390  N   LYS A 671      35.602  78.756  69.127  1.00 37.77           N  
ATOM   1391  CA  LYS A 671      34.248  78.972  69.655  1.00 43.18           C  
ATOM   1392  C   LYS A 671      34.110  78.408  71.064  1.00 40.20           C  
ATOM   1393  O   LYS A 671      33.200  78.782  71.807  1.00 44.74           O  
ATOM   1394  CB  LYS A 671      33.184  78.290  68.784  1.00 46.22           C  
ATOM   1395  CG  LYS A 671      33.387  78.380  67.284  1.00 54.76           C  
ATOM   1396  CD  LYS A 671      33.013  79.739  66.708  1.00 58.59           C  
ATOM   1397  CE  LYS A 671      32.889  79.648  65.188  1.00 56.16           C  
ATOM   1398  NZ  LYS A 671      33.375  80.883  64.499  1.00 55.22           N  
ATOM   1399  N   LYS A 672      35.007  77.492  71.421  1.00 41.02           N  
ATOM   1400  CA  LYS A 672      34.913  76.778  72.691  1.00 38.73           C  
ATOM   1401  C   LYS A 672      35.597  77.526  73.821  1.00 33.38           C  
ATOM   1402  O   LYS A 672      35.544  77.099  74.964  1.00 35.69           O  
ATOM   1403  CB  LYS A 672      35.519  75.377  72.564  1.00 47.67           C  
ATOM   1404  CG  LYS A 672      34.946  74.543  71.428  1.00 57.47           C  
ATOM   1405  CD  LYS A 672      35.847  73.356  71.110  1.00 69.83           C  
ATOM   1406  CE  LYS A 672      35.424  72.656  69.824  1.00 71.33           C  
ATOM   1407  NZ  LYS A 672      36.431  71.640  69.380  1.00 75.88           N  
ATOM   1408  N   LYS A 673      36.237  78.645  73.508  1.00 30.91           N  
ATOM   1409  CA  LYS A 673      37.018  79.353  74.517  1.00 32.67           C  
ATOM   1410  C   LYS A 673      36.455  80.732  74.857  1.00 29.24           C  
ATOM   1411  O   LYS A 673      37.200  81.630  75.262  1.00 31.72           O  
ATOM   1412  CB  LYS A 673      38.474  79.502  74.060  1.00 35.42           C  
ATOM   1413  CG  LYS A 673      39.209  78.190  73.823  1.00 39.26           C  
ATOM   1414  CD  LYS A 673      39.509  77.497  75.132  1.00 48.13           C  
ATOM   1415  CE  LYS A 673      40.253  76.183  74.907  1.00 48.47           C  
ATOM   1416  NZ  LYS A 673      40.387  75.440  76.187  1.00 61.79           N  
ATOM   1417  N   ILE A 674      35.152  80.911  74.686  1.00 32.31           N  
ATOM   1418  CA  ILE A 674      34.543  82.193  75.021  1.00 33.01           C  
ATOM   1419  C   ILE A 674      34.868  82.567  76.469  1.00 28.39           C  
ATOM   1420  O   ILE A 674      35.334  83.674  76.742  1.00 30.64           O  
ATOM   1421  CB  ILE A 674      33.015  82.192  74.802  1.00 29.66           C  
ATOM   1422  CG1 ILE A 674      32.688  82.095  73.310  1.00 33.00           C  
ATOM   1423  CG2 ILE A 674      32.419  83.462  75.366  1.00 31.78           C  
ATOM   1424  CD1 ILE A 674      31.209  81.790  73.011  1.00 32.32           C  
ATOM   1425  N   ASP A 675      34.637  81.637  77.394  1.00 33.36           N  
ATOM   1426  CA  ASP A 675      34.901  81.880  78.819  1.00 31.63           C  
ATOM   1427  C   ASP A 675      36.356  82.261  79.098  1.00 32.90           C  
ATOM   1428  O   ASP A 675      36.642  83.150  79.903  1.00 31.65           O  
ATOM   1429  CB  ASP A 675      34.528  80.644  79.637  1.00 42.86           C  
ATOM   1430  CG  ASP A 675      33.030  80.495  79.808  1.00 50.50           C  
ATOM   1431  OD1 ASP A 675      32.371  81.507  80.134  1.00 52.70           O  
ATOM   1432  OD2 ASP A 675      32.514  79.372  79.623  1.00 60.52           O  
ATOM   1433  N   ASP A 676      37.284  81.593  78.427  1.00 32.97           N  
ATOM   1434  CA  ASP A 676      38.683  81.953  78.589  1.00 35.18           C  
ATOM   1435  C   ASP A 676      38.943  83.376  78.110  1.00 31.37           C  
ATOM   1436  O   ASP A 676      39.687  84.121  78.748  1.00 31.03           O  
ATOM   1437  CB  ASP A 676      39.583  80.941  77.888  1.00 32.78           C  
ATOM   1438  CG  ASP A 676      39.552  79.578  78.564  1.00 51.31           C  
ATOM   1439  OD1 ASP A 676      39.243  79.521  79.779  1.00 56.77           O  
ATOM   1440  OD2 ASP A 676      39.824  78.564  77.885  1.00 58.63           O  
ATOM   1441  N   ARG A 677      38.307  83.767  77.005  1.00 29.28           N  
ATOM   1442  CA  ARG A 677      38.442  85.146  76.512  1.00 34.77           C  
ATOM   1443  C   ARG A 677      37.898  86.183  77.509  1.00 26.03           C  
ATOM   1444  O   ARG A 677      38.526  87.218  77.741  1.00 28.20           O  
ATOM   1445  CB  ARG A 677      37.808  85.308  75.121  1.00 26.22           C  
ATOM   1446  CG  ARG A 677      38.574  84.583  74.033  1.00 31.95           C  
ATOM   1447  CD  ARG A 677      38.108  84.937  72.619  1.00 25.96           C  
ATOM   1448  NE  ARG A 677      36.822  84.337  72.250  1.00 23.76           N  
ATOM   1449  CZ  ARG A 677      36.673  83.133  71.710  1.00 30.48           C  
ATOM   1450  NH1 ARG A 677      37.732  82.362  71.499  1.00 30.93           N  
ATOM   1451  NH2 ARG A 677      35.461  82.693  71.387  1.00 19.66           N  
ATOM   1452  N   LYS A 678      36.744  85.902  78.111  1.00 29.54           N  
ATOM   1453  CA  LYS A 678      36.228  86.783  79.163  1.00 26.46           C  
ATOM   1454  C   LYS A 678      37.283  87.021  80.255  1.00 33.19           C  
ATOM   1455  O   LYS A 678      37.512  88.157  80.684  1.00 29.22           O  
ATOM   1456  CB  LYS A 678      34.956  86.203  79.784  1.00 30.58           C  
ATOM   1457  CG  LYS A 678      33.716  86.273  78.915  1.00 28.16           C  
ATOM   1458  CD  LYS A 678      32.490  85.837  79.731  1.00 32.87           C  
ATOM   1459  CE  LYS A 678      31.172  86.154  79.016  1.00 33.60           C  
ATOM   1460  NZ  LYS A 678      31.004  85.374  77.758  1.00 31.61           N  
ATOM   1461  N   GLU A 679      37.935  85.945  80.694  1.00 31.24           N  
ATOM   1462  CA  GLU A 679      38.948  86.033  81.744  1.00 31.74           C  
ATOM   1463  C   GLU A 679      40.200  86.726  81.235  1.00 30.49           C  
ATOM   1464  O   GLU A 679      40.784  87.575  81.909  1.00 30.44           O  
ATOM   1465  CB  GLU A 679      39.303  84.632  82.255  1.00 42.35           C  
ATOM   1466  CG  GLU A 679      40.472  84.605  83.235  1.00 50.36           C  
ATOM   1467  CD  GLU A 679      40.840  83.193  83.689  1.00 78.69           C  
ATOM   1468  OE1 GLU A 679      40.445  82.210  83.014  1.00 77.51           O  
ATOM   1469  OE2 GLU A 679      41.530  83.071  84.728  1.00 82.60           O  
ATOM   1470  N   TRP A 680      40.605  86.341  80.033  1.00 35.31           N  
ATOM   1471  CA  TRP A 680      41.741  86.931  79.341  1.00 29.69           C  
ATOM   1472  C   TRP A 680      41.597  88.458  79.267  1.00 34.62           C  
ATOM   1473  O   TRP A 680      42.509  89.197  79.641  1.00 32.73           O  
ATOM   1474  CB  TRP A 680      41.818  86.282  77.953  1.00 32.00           C  
ATOM   1475  CG  TRP A 680      42.877  86.761  77.001  1.00 34.82           C  
ATOM   1476  CD1 TRP A 680      44.233  86.800  77.205  1.00 37.58           C  
ATOM   1477  CD2 TRP A 680      42.661  87.194  75.652  1.00 34.18           C  
ATOM   1478  NE1 TRP A 680      44.869  87.266  76.069  1.00 35.55           N  
ATOM   1479  CE2 TRP A 680      43.924  87.509  75.103  1.00 36.41           C  
ATOM   1480  CE3 TRP A 680      41.518  87.364  74.860  1.00 33.20           C  
ATOM   1481  CZ2 TRP A 680      44.071  87.979  73.799  1.00 39.04           C  
ATOM   1482  CZ3 TRP A 680      41.668  87.832  73.565  1.00 34.00           C  
ATOM   1483  CH2 TRP A 680      42.933  88.133  73.048  1.00 35.36           C  
ATOM   1484  N   LEU A 681      40.437  88.933  78.819  1.00 31.71           N  
ATOM   1485  CA  LEU A 681      40.174  90.382  78.750  1.00 30.21           C  
ATOM   1486  C   LEU A 681      39.926  91.037  80.111  1.00 27.80           C  
ATOM   1487  O   LEU A 681      40.331  92.183  80.344  1.00 31.73           O  
ATOM   1488  CB  LEU A 681      39.005  90.671  77.801  1.00 27.41           C  
ATOM   1489  CG  LEU A 681      39.399  90.343  76.354  1.00 34.16           C  
ATOM   1490  CD1 LEU A 681      38.184  90.059  75.456  1.00 21.66           C  
ATOM   1491  CD2 LEU A 681      40.290  91.460  75.804  1.00 23.09           C  
ATOM   1492  N   THR A 682      39.258  90.317  81.009  1.00 31.87           N  
ATOM   1493  CA  THR A 682      39.063  90.828  82.365  1.00 36.53           C  
ATOM   1494  C   THR A 682      40.412  91.146  82.999  1.00 33.94           C  
ATOM   1495  O   THR A 682      40.596  92.223  83.568  1.00 34.35           O  
ATOM   1496  CB  THR A 682      38.295  89.851  83.262  1.00 30.21           C  
ATOM   1497  OG1 THR A 682      37.030  89.552  82.673  1.00 32.66           O  
ATOM   1498  CG2 THR A 682      38.064  90.466  84.649  1.00 38.87           C  
ATOM   1499  N   ASN A 683      41.363  90.223  82.879  1.00 32.92           N  
ATOM   1500  CA  ASN A 683      42.708  90.489  83.390  1.00 35.86           C  
ATOM   1501  C   ASN A 683      43.319  91.704  82.697  1.00 40.46           C  
ATOM   1502  O   ASN A 683      43.795  92.633  83.353  1.00 42.16           O  
ATOM   1503  CB  ASN A 683      43.610  89.253  83.275  1.00 39.15           C  
ATOM   1504  CG  ASN A 683      43.119  88.080  84.135  1.00 37.89           C  
ATOM   1505  OD1 ASN A 683      42.493  88.278  85.178  1.00 47.12           O  
ATOM   1506  ND2 ASN A 683      43.398  86.856  83.691  1.00 41.00           N  
ATOM   1507  N   PHE A 684      43.275  91.723  81.369  1.00 36.03           N  
ATOM   1508  CA  PHE A 684      43.782  92.880  80.635  1.00 31.92           C  
ATOM   1509  C   PHE A 684      43.176  94.210  81.117  1.00 38.06           C  
ATOM   1510  O   PHE A 684      43.900  95.172  81.372  1.00 38.16           O  
ATOM   1511  CB  PHE A 684      43.556  92.710  79.128  1.00 32.23           C  
ATOM   1512  CG  PHE A 684      43.980  93.895  78.326  1.00 31.56           C  
ATOM   1513  CD1 PHE A 684      43.062  94.870  77.968  1.00 30.66           C  
ATOM   1514  CD2 PHE A 684      45.305  94.039  77.929  1.00 38.14           C  
ATOM   1515  CE1 PHE A 684      43.458  95.977  77.227  1.00 37.85           C  
ATOM   1516  CE2 PHE A 684      45.711  95.134  77.188  1.00 30.11           C  
ATOM   1517  CZ  PHE A 684      44.784  96.110  76.838  1.00 36.88           C  
ATOM   1518  N   MET A 685      41.851  94.275  81.231  1.00 33.49           N  
ATOM   1519  CA  MET A 685      41.209  95.524  81.633  1.00 38.43           C  
ATOM   1520  C   MET A 685      41.611  95.918  83.060  1.00 45.89           C  
ATOM   1521  O   MET A 685      41.859  97.091  83.350  1.00 48.96           O  
ATOM   1522  CB  MET A 685      39.685  95.423  81.514  1.00 39.13           C  
ATOM   1523  CG  MET A 685      39.167  95.405  80.083  1.00 37.72           C  
ATOM   1524  SD  MET A 685      37.378  95.149  79.969  1.00 38.30           S  
ATOM   1525  CE  MET A 685      37.157  93.574  80.791  1.00 33.66           C  
ATOM   1526  N   GLU A 686      41.663  94.925  83.941  1.00 43.46           N  
ATOM   1527  CA  GLU A 686      42.084  95.115  85.323  1.00 51.12           C  
ATOM   1528  C   GLU A 686      43.503  95.674  85.399  1.00 50.22           C  
ATOM   1529  O   GLU A 686      43.755  96.668  86.072  1.00 53.95           O  
ATOM   1530  CB  GLU A 686      42.002  93.780  86.073  1.00 46.97           C  
ATOM   1531  CG  GLU A 686      42.589  93.797  87.478  1.00 64.58           C  
ATOM   1532  CD  GLU A 686      41.739  94.575  88.471  1.00 75.36           C  
ATOM   1533  OE1 GLU A 686      41.365  93.990  89.512  1.00 80.66           O  
ATOM   1534  OE2 GLU A 686      41.452  95.769  88.220  1.00 71.41           O  
ATOM   1535  N   ASP A 687      44.425  95.031  84.693  1.00 52.97           N  
ATOM   1536  CA  ASP A 687      45.827  95.434  84.709  1.00 51.90           C  
ATOM   1537  C   ASP A 687      46.050  96.808  84.084  1.00 60.15           C  
ATOM   1538  O   ASP A 687      46.807  97.620  84.615  1.00 64.81           O  
ATOM   1539  CB  ASP A 687      46.693  94.375  84.018  1.00 60.74           C  
ATOM   1540  CG  ASP A 687      48.168  94.754  83.974  1.00 81.56           C  
ATOM   1541  OD1 ASP A 687      48.600  95.603  84.785  1.00 86.94           O  
ATOM   1542  OD2 ASP A 687      48.899  94.192  83.129  1.00 81.25           O  
ATOM   1543  N   ARG A 688      45.398  97.077  82.959  1.00 57.72           N  
ATOM   1544  CA  ARG A 688      45.538  98.384  82.336  1.00 57.90           C  
ATOM   1545  C   ARG A 688      44.959  99.468  83.234  1.00 63.45           C  
ATOM   1546  O   ARG A 688      45.474 100.585  83.282  1.00 67.48           O  
ATOM   1547  CB  ARG A 688      44.858  98.442  80.973  1.00 50.01           C  
ATOM   1548  CG  ARG A 688      44.964  99.819  80.341  1.00 54.30           C  
ATOM   1549  CD  ARG A 688      44.216  99.905  79.031  1.00 61.87           C  
ATOM   1550  NE  ARG A 688      42.803  99.600  79.207  1.00 71.68           N  
ATOM   1551  CZ  ARG A 688      41.854  99.936  78.339  1.00 68.78           C  
ATOM   1552  NH1 ARG A 688      42.173 100.597  77.231  1.00 52.70           N  
ATOM   1553  NH2 ARG A 688      40.587  99.611  78.584  1.00 58.16           N  
ATOM   1554  N   ARG A 689      43.880  99.134  83.933  1.00 61.73           N  
ATOM   1555  CA  ARG A 689      43.240 100.061  84.860  1.00 67.88           C  
ATOM   1556  C   ARG A 689      44.208 100.521  85.946  1.00 70.79           C  
ATOM   1557  O   ARG A 689      44.203 101.688  86.340  1.00 76.57           O  
ATOM   1558  CB  ARG A 689      42.010  99.408  85.495  1.00 64.35           C  
ATOM   1559  CG  ARG A 689      41.311 100.269  86.525  1.00 73.14           C  
ATOM   1560  CD  ARG A 689      39.935  99.711  86.842  1.00 81.26           C  
ATOM   1561  NE  ARG A 689      39.140  99.566  85.627  1.00 81.82           N  
ATOM   1562  CZ  ARG A 689      38.709  98.406  85.136  1.00 73.21           C  
ATOM   1563  NH1 ARG A 689      38.974  97.261  85.762  1.00 60.67           N  
ATOM   1564  NH2 ARG A 689      37.996  98.396  84.016  1.00 66.53           N  
ATOM   1565  N   GLN A 690      45.042  99.601  86.421  1.00 67.21           N  
ATOM   1566  CA  GLN A 690      46.002  99.913  87.475  1.00 69.81           C  
ATOM   1567  C   GLN A 690      47.090 100.884  87.022  1.00 81.21           C  
ATOM   1568  O   GLN A 690      47.363 101.871  87.703  1.00 82.85           O  
ATOM   1569  CB  GLN A 690      46.625  98.634  88.030  1.00 71.46           C  
ATOM   1570  CG  GLN A 690      45.609  97.700  88.665  1.00 74.43           C  
ATOM   1571  CD  GLN A 690      46.071  97.166  90.003  1.00 91.46           C  
ATOM   1572  OE1 GLN A 690      46.671  96.092  90.083  1.00 97.59           O  
ATOM   1573  NE2 GLN A 690      45.796  97.918  91.066  1.00 72.52           N  
ATOM   1574  N   ARG A 691      47.709 100.601  85.878  1.00 77.67           N  
ATOM   1575  CA  ARG A 691      48.728 101.486  85.324  1.00 71.70           C  
ATOM   1576  C   ARG A 691      48.160 102.876  85.067  1.00 80.39           C  
ATOM   1577  O   ARG A 691      48.888 103.866  85.073  1.00 81.33           O  
ATOM   1578  CB  ARG A 691      49.272 100.929  84.013  1.00 76.70           C  
ATOM   1579  CG  ARG A 691      49.913  99.570  84.111  1.00 74.58           C  
ATOM   1580  CD  ARG A 691      50.681  99.281  82.838  1.00 79.83           C  
ATOM   1581  NE  ARG A 691      50.941  97.859  82.663  1.00 89.33           N  
ATOM   1582  CZ  ARG A 691      50.156  97.038  81.974  1.00 84.40           C  
ATOM   1583  NH1 ARG A 691      49.056  97.500  81.392  1.00 80.01           N  
ATOM   1584  NH2 ARG A 691      50.472  95.755  81.865  1.00 86.13           N  
ATOM   1585  N   ARG A 692      46.858 102.936  84.815  1.00 78.34           N  
ATOM   1586  CA  ARG A 692      46.174 104.200  84.584  1.00 83.86           C  
ATOM   1587  C   ARG A 692      46.286 105.080  85.829  1.00 90.71           C  
ATOM   1588  O   ARG A 692      46.387 106.304  85.731  1.00 94.04           O  
ATOM   1589  CB  ARG A 692      44.708 103.939  84.229  1.00 92.97           C  
ATOM   1590  CG  ARG A 692      43.896 105.171  83.858  1.00109.42           C  
ATOM   1591  CD  ARG A 692      42.426 104.805  83.664  1.00106.15           C  
ATOM   1592  NE  ARG A 692      41.591 105.970  83.377  1.00119.37           N  
ATOM   1593  CZ  ARG A 692      41.059 106.760  84.307  1.00121.49           C  
ATOM   1594  NH1 ARG A 692      41.278 106.517  85.594  1.00114.96           N  
ATOM   1595  NH2 ARG A 692      40.309 107.797  83.950  1.00114.51           N  
ATOM   1596  N   LEU A 693      46.273 104.447  87.000  1.00 89.53           N  
ATOM   1597  CA  LEU A 693      46.485 105.152  88.262  1.00 90.66           C  
ATOM   1598  C   LEU A 693      47.969 105.448  88.477  1.00 95.11           C  
ATOM   1599  O   LEU A 693      48.331 106.487  89.031  1.00100.57           O  
ATOM   1600  CB  LEU A 693      45.949 104.334  89.440  1.00 85.50           C  
ATOM   1601  CG  LEU A 693      44.445 104.055  89.489  1.00 87.68           C  
ATOM   1602  CD1 LEU A 693      44.101 103.148  90.666  1.00 80.49           C  
ATOM   1603  CD2 LEU A 693      43.659 105.354  89.561  1.00 87.26           C  
ATOM   1604  N   HIS A 694      48.820 104.528  88.032  1.00 89.56           N  
ATOM   1605  CA  HIS A 694      50.263 104.642  88.234  1.00 89.66           C  
ATOM   1606  C   HIS A 694      50.956 105.225  87.005  1.00 87.76           C  
ATOM   1607  O   HIS A 694      50.868 106.426  86.752  1.00 80.34           O  
ATOM   1608  CB  HIS A 694      50.858 103.278  88.593  1.00 82.39           C  
ATOM   1609  CG  HIS A 694      50.106 102.562  89.671  1.00 86.85           C  
ATOM   1610  ND1 HIS A 694      49.123 103.172  90.423  1.00 87.91           N  
ATOM   1611  CD2 HIS A 694      50.182 101.285  90.117  1.00 92.20           C  
ATOM   1612  CE1 HIS A 694      48.633 102.305  91.291  1.00 88.69           C  
ATOM   1613  NE2 HIS A 694      49.258 101.152  91.126  1.00 97.35           N  
ATOM   1614  N   GLY A 695      51.636 104.377  86.236  1.00 90.81           N  
ATOM   1615  CA  GLY A 695      52.352 104.851  85.066  1.00 91.43           C  
ATOM   1616  C   GLY A 695      52.505 103.886  83.902  1.00 92.95           C  
ATOM   1617  O   GLY A 695      52.741 102.690  84.088  1.00 80.94           O  
ATOM   1618  N   LEU A 696      52.361 104.432  82.696  1.00 95.07           N  
ATOM   1619  CA  LEU A 696      52.688 103.740  81.450  1.00 94.30           C  
ATOM   1620  C   LEU A 696      52.323 102.255  81.447  1.00 95.82           C  
ATOM   1621  O   LEU A 696      52.194 101.637  80.385  1.00 87.05           O  
ATOM   1622  CB  LEU A 696      54.175 103.931  81.128  1.00 90.79           C  
ATOM   1623  CG  LEU A 696      54.698 103.473  79.766  1.00 90.14           C  
ATOM   1624  CD1 LEU A 696      55.808 104.399  79.291  1.00 89.99           C  
ATOM   1625  CD2 LEU A 696      55.180 102.028  79.814  1.00 93.45           C  
ATOM   1626  N   LYS A 707      63.628  90.949  63.495  1.00 67.50           N  
ATOM   1627  CA  LYS A 707      63.249  90.505  64.836  1.00 59.38           C  
ATOM   1628  C   LYS A 707      62.180  89.404  64.787  1.00 46.02           C  
ATOM   1629  O   LYS A 707      61.513  89.209  63.769  1.00 45.07           O  
ATOM   1630  CB  LYS A 707      62.789  91.692  65.695  1.00 59.94           C  
ATOM   1631  CG  LYS A 707      62.710  91.387  67.187  1.00 74.11           C  
ATOM   1632  CD  LYS A 707      62.579  92.654  68.022  1.00 72.67           C  
ATOM   1633  CE  LYS A 707      63.707  93.629  67.713  1.00 75.53           C  
ATOM   1634  NZ  LYS A 707      65.052  93.000  67.848  1.00 75.89           N  
ATOM   1635  N   HIS A 708      62.048  88.675  65.888  1.00 43.77           N  
ATOM   1636  CA  HIS A 708      61.147  87.537  65.978  1.00 46.18           C  
ATOM   1637  C   HIS A 708      60.014  87.808  66.964  1.00 48.77           C  
ATOM   1638  O   HIS A 708      60.191  88.534  67.942  1.00 49.24           O  
ATOM   1639  CB  HIS A 708      61.917  86.297  66.422  1.00 44.74           C  
ATOM   1640  CG  HIS A 708      62.978  85.877  65.456  1.00 56.08           C  
ATOM   1641  ND1 HIS A 708      64.079  86.659  65.177  1.00 54.58           N  
ATOM   1642  CD2 HIS A 708      63.101  84.764  64.694  1.00 52.07           C  
ATOM   1643  CE1 HIS A 708      64.836  86.045  64.284  1.00 58.04           C  
ATOM   1644  NE2 HIS A 708      64.265  84.893  63.976  1.00 59.66           N  
ATOM   1645  N   LEU A 709      58.858  87.206  66.704  1.00 40.88           N  
ATOM   1646  CA  LEU A 709      57.686  87.385  67.544  1.00 34.10           C  
ATOM   1647  C   LEU A 709      56.987  86.054  67.673  1.00 30.39           C  
ATOM   1648  O   LEU A 709      56.564  85.471  66.678  1.00 38.48           O  
ATOM   1649  CB  LEU A 709      56.745  88.420  66.912  1.00 41.29           C  
ATOM   1650  CG  LEU A 709      55.434  88.754  67.639  1.00 40.59           C  
ATOM   1651  CD1 LEU A 709      55.684  89.094  69.099  1.00 33.39           C  
ATOM   1652  CD2 LEU A 709      54.705  89.897  66.942  1.00 36.50           C  
ATOM   1653  N   THR A 710      56.876  85.549  68.891  1.00 33.43           N  
ATOM   1654  CA  THR A 710      56.162  84.290  69.094  1.00 35.49           C  
ATOM   1655  C   THR A 710      54.650  84.505  68.956  1.00 42.04           C  
ATOM   1656  O   THR A 710      54.142  85.603  69.208  1.00 33.56           O  
ATOM   1657  CB  THR A 710      56.461  83.689  70.484  1.00 47.22           C  
ATOM   1658  OG1 THR A 710      56.069  84.620  71.502  1.00 39.01           O  
ATOM   1659  CG2 THR A 710      57.957  83.378  70.624  1.00 46.64           C  
ATOM   1660  N   TYR A 711      53.926  83.465  68.565  1.00 31.90           N  
ATOM   1661  CA  TYR A 711      52.482  83.589  68.448  1.00 34.85           C  
ATOM   1662  C   TYR A 711      51.862  83.949  69.790  1.00 40.39           C  
ATOM   1663  O   TYR A 711      50.840  84.648  69.861  1.00 32.68           O  
ATOM   1664  CB  TYR A 711      51.885  82.310  67.868  1.00 36.14           C  
ATOM   1665  CG  TYR A 711      52.367  82.082  66.461  1.00 44.10           C  
ATOM   1666  CD1 TYR A 711      51.902  82.876  65.415  1.00 35.49           C  
ATOM   1667  CD2 TYR A 711      53.313  81.099  66.177  1.00 44.54           C  
ATOM   1668  CE1 TYR A 711      52.347  82.679  64.119  1.00 38.44           C  
ATOM   1669  CE2 TYR A 711      53.768  80.894  64.885  1.00 40.79           C  
ATOM   1670  CZ  TYR A 711      53.284  81.683  63.861  1.00 40.16           C  
ATOM   1671  OH  TYR A 711      53.734  81.483  62.580  1.00 41.31           O  
ATOM   1672  N   ASN A 712      52.504  83.489  70.859  1.00 41.89           N  
ATOM   1673  CA  ASN A 712      52.031  83.760  72.208  1.00 35.51           C  
ATOM   1674  C   ASN A 712      52.124  85.249  72.537  1.00 43.07           C  
ATOM   1675  O   ASN A 712      51.201  85.820  73.115  1.00 39.04           O  
ATOM   1676  CB  ASN A 712      52.813  82.928  73.222  1.00 41.87           C  
ATOM   1677  CG  ASN A 712      52.461  83.274  74.653  1.00 50.92           C  
ATOM   1678  OD1 ASN A 712      51.384  82.926  75.144  1.00 45.13           O  
ATOM   1679  ND2 ASN A 712      53.373  83.963  75.335  1.00 52.30           N  
ATOM   1680  N   ASP A 713      53.232  85.883  72.159  1.00 33.54           N  
ATOM   1681  CA  ASP A 713      53.384  87.315  72.393  1.00 37.00           C  
ATOM   1682  C   ASP A 713      52.519  88.156  71.451  1.00 39.58           C  
ATOM   1683  O   ASP A 713      52.027  89.207  71.847  1.00 35.71           O  
ATOM   1684  CB  ASP A 713      54.851  87.762  72.291  1.00 40.79           C  
ATOM   1685  CG  ASP A 713      55.670  87.387  73.521  1.00 54.01           C  
ATOM   1686  OD1 ASP A 713      55.073  86.914  74.517  1.00 58.65           O  
ATOM   1687  OD2 ASP A 713      56.911  87.573  73.491  1.00 48.38           O  
ATOM   1688  N   PHE A 714      52.358  87.707  70.207  1.00 33.72           N  
ATOM   1689  CA  PHE A 714      51.476  88.395  69.273  1.00 37.41           C  
ATOM   1690  C   PHE A 714      50.037  88.440  69.816  1.00 32.60           C  
ATOM   1691  O   PHE A 714      49.423  89.500  69.883  1.00 34.37           O  
ATOM   1692  CB  PHE A 714      51.480  87.731  67.897  1.00 29.86           C  
ATOM   1693  CG  PHE A 714      50.365  88.206  67.018  1.00 29.51           C  
ATOM   1694  CD1 PHE A 714      50.426  89.454  66.420  1.00 26.28           C  
ATOM   1695  CD2 PHE A 714      49.230  87.431  66.838  1.00 31.49           C  
ATOM   1696  CE1 PHE A 714      49.386  89.911  65.634  1.00 36.84           C  
ATOM   1697  CE2 PHE A 714      48.183  87.886  66.062  1.00 29.80           C  
ATOM   1698  CZ  PHE A 714      48.262  89.127  65.459  1.00 23.45           C  
ATOM   1699  N   ILE A 715      49.522  87.278  70.196  1.00 29.76           N  
ATOM   1700  CA  ILE A 715      48.178  87.157  70.728  1.00 35.50           C  
ATOM   1701  C   ILE A 715      47.941  87.969  72.006  1.00 36.64           C  
ATOM   1702  O   ILE A 715      46.948  88.689  72.112  1.00 32.48           O  
ATOM   1703  CB  ILE A 715      47.841  85.700  71.026  1.00 31.34           C  
ATOM   1704  CG1 ILE A 715      47.769  84.898  69.725  1.00 29.32           C  
ATOM   1705  CG2 ILE A 715      46.536  85.616  71.807  1.00 34.58           C  
ATOM   1706  CD1 ILE A 715      46.846  85.503  68.674  1.00 37.40           C  
ATOM   1707  N   ASN A 716      48.852  87.848  72.969  1.00 33.91           N  
ATOM   1708  CA  ASN A 716      48.689  88.494  74.268  1.00 32.24           C  
ATOM   1709  C   ASN A 716      49.203  89.920  74.338  1.00 33.92           C  
ATOM   1710  O   ASN A 716      48.949  90.612  75.316  1.00 37.21           O  
ATOM   1711  CB  ASN A 716      49.364  87.668  75.368  1.00 39.30           C  
ATOM   1712  CG  ASN A 716      48.754  86.303  75.519  1.00 32.12           C  
ATOM   1713  OD1 ASN A 716      47.613  86.168  75.955  1.00 45.68           O  
ATOM   1714  ND2 ASN A 716      49.510  85.277  75.172  1.00 44.19           N  
ATOM   1715  N   LYS A 717      49.929  90.371  73.320  1.00 26.63           N  
ATOM   1716  CA  LYS A 717      50.433  91.734  73.359  1.00 30.31           C  
ATOM   1717  C   LYS A 717      49.879  92.614  72.252  1.00 32.12           C  
ATOM   1718  O   LYS A 717      49.837  93.830  72.397  1.00 39.93           O  
ATOM   1719  CB  LYS A 717      51.964  91.765  73.378  1.00 42.65           C  
ATOM   1720  CG  LYS A 717      52.550  91.157  74.643  1.00 49.39           C  
ATOM   1721  CD  LYS A 717      54.075  91.228  74.661  1.00 65.77           C  
ATOM   1722  CE  LYS A 717      54.638  90.680  75.978  1.00 66.61           C  
ATOM   1723  NZ  LYS A 717      56.098  90.958  76.123  1.00 63.28           N  
ATOM   1724  N   GLU A 718      49.437  92.008  71.156  1.00 33.63           N  
ATOM   1725  CA  GLU A 718      48.949  92.802  70.036  1.00 33.87           C  
ATOM   1726  C   GLU A 718      47.485  92.537  69.733  1.00 27.14           C  
ATOM   1727  O   GLU A 718      46.693  93.466  69.666  1.00 28.96           O  
ATOM   1728  CB  GLU A 718      49.791  92.570  68.784  1.00 30.03           C  
ATOM   1729  CG  GLU A 718      49.390  93.447  67.619  1.00 39.32           C  
ATOM   1730  CD  GLU A 718      50.300  93.263  66.397  1.00 41.06           C  
ATOM   1731  OE1 GLU A 718      51.409  92.709  66.549  1.00 42.59           O  
ATOM   1732  OE2 GLU A 718      49.900  93.671  65.287  1.00 37.88           O  
ATOM   1733  N   LEU A 719      47.133  91.271  69.544  1.00 24.59           N  
ATOM   1734  CA  LEU A 719      45.770  90.919  69.188  1.00 25.38           C  
ATOM   1735  C   LEU A 719      44.776  91.378  70.263  1.00 33.75           C  
ATOM   1736  O   LEU A 719      43.673  91.819  69.952  1.00 32.38           O  
ATOM   1737  CB  LEU A 719      45.628  89.411  68.937  1.00 25.37           C  
ATOM   1738  CG  LEU A 719      44.215  89.041  68.468  1.00 33.17           C  
ATOM   1739  CD1 LEU A 719      43.924  89.692  67.120  1.00 27.48           C  
ATOM   1740  CD2 LEU A 719      44.004  87.551  68.394  1.00 28.00           C  
ATOM   1741  N   ILE A 720      45.180  91.279  71.525  1.00 31.88           N  
ATOM   1742  CA  ILE A 720      44.292  91.567  72.645  1.00 26.51           C  
ATOM   1743  C   ILE A 720      43.889  93.040  72.633  1.00 28.63           C  
ATOM   1744  O   ILE A 720      42.826  93.419  73.144  1.00 26.09           O  
ATOM   1745  CB  ILE A 720      44.956  91.174  73.989  1.00 30.79           C  
ATOM   1746  CG1 ILE A 720      43.917  90.981  75.089  1.00 31.31           C  
ATOM   1747  CG2 ILE A 720      46.026  92.185  74.395  1.00 26.75           C  
ATOM   1748  CD1 ILE A 720      44.522  90.516  76.401  1.00 33.67           C  
ATOM   1749  N   LEU A 721      44.724  93.871  72.022  1.00 24.81           N  
ATOM   1750  CA  LEU A 721      44.399  95.285  71.896  1.00 26.55           C  
ATOM   1751  C   LEU A 721      43.239  95.462  70.931  1.00 31.97           C  
ATOM   1752  O   LEU A 721      42.429  96.369  71.090  1.00 28.10           O  
ATOM   1753  CB  LEU A 721      45.596  96.100  71.427  1.00 28.46           C  
ATOM   1754  CG  LEU A 721      46.884  95.978  72.253  1.00 33.57           C  
ATOM   1755  CD1 LEU A 721      47.958  96.881  71.658  1.00 30.91           C  
ATOM   1756  CD2 LEU A 721      46.644  96.341  73.710  1.00 33.70           C  
ATOM   1757  N   PHE A 722      43.154  94.597  69.930  1.00 26.57           N  
ATOM   1758  CA  PHE A 722      42.009  94.642  69.050  1.00 25.56           C  
ATOM   1759  C   PHE A 722      40.775  94.108  69.765  1.00 24.43           C  
ATOM   1760  O   PHE A 722      39.688  94.660  69.635  1.00 23.61           O  
ATOM   1761  CB  PHE A 722      42.192  93.818  67.784  1.00 20.48           C  
ATOM   1762  CG  PHE A 722      40.881  93.474  67.139  1.00 25.52           C  
ATOM   1763  CD1 PHE A 722      40.222  94.405  66.335  1.00 21.23           C  
ATOM   1764  CD2 PHE A 722      40.266  92.267  67.403  1.00 21.10           C  
ATOM   1765  CE1 PHE A 722      38.992  94.097  65.762  1.00 27.74           C  
ATOM   1766  CE2 PHE A 722      39.029  91.953  66.842  1.00 29.14           C  
ATOM   1767  CZ  PHE A 722      38.393  92.871  66.020  1.00 25.79           C  
ATOM   1768  N   SER A 723      40.940  93.008  70.485  1.00 24.74           N  
ATOM   1769  CA  SER A 723      39.819  92.397  71.199  1.00 19.79           C  
ATOM   1770  C   SER A 723      39.187  93.374  72.179  1.00 27.13           C  
ATOM   1771  O   SER A 723      37.959  93.455  72.308  1.00 23.53           O  
ATOM   1772  CB  SER A 723      40.272  91.133  71.920  1.00 24.82           C  
ATOM   1773  OG  SER A 723      40.789  90.197  70.983  1.00 25.57           O  
ATOM   1774  N   ASN A 724      40.032  94.118  72.873  1.00 22.62           N  
ATOM   1775  CA  ASN A 724      39.534  95.118  73.783  1.00 29.10           C  
ATOM   1776  C   ASN A 724      38.899  96.306  73.041  1.00 31.77           C  
ATOM   1777  O   ASN A 724      37.818  96.764  73.414  1.00 23.39           O  
ATOM   1778  CB  ASN A 724      40.632  95.603  74.723  1.00 28.42           C  
ATOM   1779  CG  ASN A 724      40.131  96.672  75.672  1.00 32.36           C  
ATOM   1780  OD1 ASN A 724      39.357  96.382  76.583  1.00 31.30           O  
ATOM   1781  ND2 ASN A 724      40.539  97.920  75.441  1.00 35.16           N  
ATOM   1782  N   SER A 725      39.568  96.796  71.998  1.00 23.37           N  
ATOM   1783  CA ASER A 725      39.023  97.887  71.204  0.62 24.32           C  
ATOM   1784  CA BSER A 725      39.038  97.880  71.184  0.38 24.39           C  
ATOM   1785  C   SER A 725      37.704  97.484  70.562  1.00 20.24           C  
ATOM   1786  O   SER A 725      36.845  98.326  70.303  1.00 28.41           O  
ATOM   1787  CB ASER A 725      40.016  98.334  70.125  0.62 29.80           C  
ATOM   1788  CB BSER A 725      40.038  98.247  70.082  0.38 29.77           C  
ATOM   1789  OG ASER A 725      40.982  99.217  70.666  0.62 27.43           O  
ATOM   1790  OG BSER A 725      39.490  99.196  69.188  0.38 27.79           O  
ATOM   1791  N   ASP A 726      37.548  96.195  70.310  1.00 18.23           N  
ATOM   1792  CA  ASP A 726      36.342  95.665  69.711  1.00 20.91           C  
ATOM   1793  C   ASP A 726      35.186  95.814  70.718  1.00 29.09           C  
ATOM   1794  O   ASP A 726      34.070  96.189  70.351  1.00 26.03           O  
ATOM   1795  CB  ASP A 726      36.572  94.206  69.337  1.00 25.12           C  
ATOM   1796  CG  ASP A 726      35.392  93.590  68.637  1.00 24.92           C  
ATOM   1797  OD1 ASP A 726      34.650  94.326  67.959  1.00 25.24           O  
ATOM   1798  OD2 ASP A 726      35.209  92.364  68.768  1.00 24.72           O  
ATOM   1799  N   ASN A 727      35.469  95.542  71.989  1.00 19.06           N  
ATOM   1800  CA  ASN A 727      34.496  95.755  73.038  1.00 25.02           C  
ATOM   1801  C   ASN A 727      34.152  97.232  73.212  1.00 24.05           C  
ATOM   1802  O   ASN A 727      32.987  97.582  73.373  1.00 24.02           O  
ATOM   1803  CB  ASN A 727      34.982  95.165  74.359  1.00 23.17           C  
ATOM   1804  CG  ASN A 727      34.939  93.654  74.360  1.00 29.22           C  
ATOM   1805  OD1 ASN A 727      35.798  92.993  74.955  1.00 25.42           O  
ATOM   1806  ND2 ASN A 727      33.945  93.094  73.675  1.00 19.34           N  
ATOM   1807  N   GLU A 728      35.164  98.097  73.155  1.00 20.68           N  
ATOM   1808  CA  GLU A 728      34.945  99.515  73.392  1.00 22.62           C  
ATOM   1809  C   GLU A 728      34.076 100.169  72.317  1.00 27.12           C  
ATOM   1810  O   GLU A 728      33.345 101.110  72.610  1.00 21.50           O  
ATOM   1811  CB  GLU A 728      36.264 100.269  73.585  1.00 24.21           C  
ATOM   1812  CG  GLU A 728      37.130  99.692  74.718  1.00 32.09           C  
ATOM   1813  CD  GLU A 728      38.349 100.554  75.051  1.00 31.46           C  
ATOM   1814  OE1 GLU A 728      38.779 101.352  74.193  1.00 38.21           O  
ATOM   1815  OE2 GLU A 728      38.862 100.448  76.188  1.00 35.68           O  
ATOM   1816  N   ARG A 729      34.131  99.652  71.089  1.00 20.32           N  
ATOM   1817  CA  ARG A 729      33.343 100.221  70.002  1.00 20.96           C  
ATOM   1818  C   ARG A 729      31.998  99.506  69.806  1.00 18.53           C  
ATOM   1819  O   ARG A 729      31.102 100.049  69.177  1.00 18.64           O  
ATOM   1820  CB  ARG A 729      34.146 100.239  68.684  1.00 18.77           C  
ATOM   1821  CG  ARG A 729      34.251  98.885  67.986  1.00 18.16           C  
ATOM   1822  CD  ARG A 729      35.252  98.941  66.839  1.00 19.84           C  
ATOM   1823  NE  ARG A 729      35.271  97.712  66.051  1.00 24.18           N  
ATOM   1824  CZ  ARG A 729      36.249  97.400  65.199  1.00 26.58           C  
ATOM   1825  NH1 ARG A 729      37.276  98.220  65.047  1.00 24.58           N  
ATOM   1826  NH2 ARG A 729      36.206  96.275  64.503  1.00 22.52           N  
ATOM   1827  N   SER A 730      31.857  98.301  70.345  1.00 13.11           N  
ATOM   1828  CA  SER A 730      30.643  97.492  70.123  1.00 19.68           C  
ATOM   1829  C   SER A 730      29.658  97.429  71.317  1.00 17.75           C  
ATOM   1830  O   SER A 730      28.469  97.166  71.142  1.00 22.04           O  
ATOM   1831  CB  SER A 730      31.030  96.063  69.739  1.00 24.73           C  
ATOM   1832  OG  SER A 730      31.919  96.055  68.641  1.00 27.80           O  
ATOM   1833  N   ILE A 731      30.159  97.660  72.521  1.00 18.44           N  
ATOM   1834  CA  ILE A 731      29.344  97.546  73.720  1.00 24.98           C  
ATOM   1835  C   ILE A 731      29.002  98.942  74.249  1.00 22.61           C  
ATOM   1836  O   ILE A 731      29.892  99.745  74.493  1.00 23.48           O  
ATOM   1837  CB  ILE A 731      30.051  96.656  74.788  1.00 25.61           C  
ATOM   1838  CG1 ILE A 731      30.161  95.218  74.262  1.00 25.25           C  
ATOM   1839  CG2 ILE A 731      29.306  96.689  76.144  1.00 20.52           C  
ATOM   1840  CD1 ILE A 731      30.682  94.253  75.246  1.00 27.43           C  
ATOM   1841  N   PRO A 732      27.698  99.239  74.395  1.00 18.96           N  
ATOM   1842  CA  PRO A 732      27.229 100.589  74.752  1.00 20.57           C  
ATOM   1843  C   PRO A 732      27.556 100.993  76.184  1.00 20.69           C  
ATOM   1844  O   PRO A 732      27.744 100.144  77.042  1.00 18.49           O  
ATOM   1845  CB  PRO A 732      25.701 100.492  74.609  1.00 21.57           C  
ATOM   1846  CG  PRO A 732      25.435  99.197  73.898  1.00 21.42           C  
ATOM   1847  CD  PRO A 732      26.588  98.300  74.168  1.00 15.41           C  
ATOM   1848  N   SER A 733      27.600 102.295  76.433  1.00 20.08           N  
ATOM   1849  CA  SER A 733      27.693 102.821  77.780  1.00 21.19           C  
ATOM   1850  C   SER A 733      26.309 102.793  78.435  1.00 27.64           C  
ATOM   1851  O   SER A 733      25.295 103.022  77.767  1.00 22.37           O  
ATOM   1852  CB  SER A 733      28.185 104.264  77.726  1.00 22.35           C  
ATOM   1853  OG  SER A 733      27.909 104.931  78.945  1.00 23.06           O  
ATOM   1854  N   LEU A 734      26.268 102.531  79.738  1.00 22.19           N  
ATOM   1855  CA  LEU A 734      25.010 102.565  80.490  1.00 20.52           C  
ATOM   1856  C   LEU A 734      24.456 103.982  80.553  1.00 23.56           C  
ATOM   1857  O   LEU A 734      23.239 104.202  80.551  1.00 19.59           O  
ATOM   1858  CB  LEU A 734      25.228 102.028  81.914  1.00 21.92           C  
ATOM   1859  CG  LEU A 734      24.128 102.232  82.969  1.00 25.15           C  
ATOM   1860  CD1 LEU A 734      24.153 101.087  83.974  1.00 22.28           C  
ATOM   1861  CD2 LEU A 734      24.252 103.572  83.676  1.00 19.69           C  
ATOM   1862  N   VAL A 735      25.364 104.945  80.600  1.00 18.16           N  
ATOM   1863  CA  VAL A 735      24.989 106.319  80.893  1.00 21.63           C  
ATOM   1864  C   VAL A 735      24.109 106.905  79.792  1.00 24.53           C  
ATOM   1865  O   VAL A 735      23.017 107.391  80.076  1.00 19.15           O  
ATOM   1866  CB  VAL A 735      26.218 107.206  81.108  1.00 23.51           C  
ATOM   1867  CG1 VAL A 735      25.786 108.618  81.465  1.00 19.43           C  
ATOM   1868  CG2 VAL A 735      27.123 106.608  82.195  1.00 19.88           C  
ATOM   1869  N   ASP A 736      24.574 106.850  78.540  1.00 20.55           N  
ATOM   1870  CA  ASP A 736      23.802 107.421  77.437  1.00 19.27           C  
ATOM   1871  C   ASP A 736      23.266 106.425  76.418  1.00 16.98           C  
ATOM   1872  O   ASP A 736      22.618 106.829  75.473  1.00 21.38           O  
ATOM   1873  CB  ASP A 736      24.567 108.535  76.721  1.00 16.24           C  
ATOM   1874  CG  ASP A 736      25.916 108.069  76.148  1.00 20.56           C  
ATOM   1875  OD1 ASP A 736      26.151 106.845  76.018  1.00 18.06           O  
ATOM   1876  OD2 ASP A 736      26.730 108.953  75.798  1.00 16.15           O  
ATOM   1877  N   GLY A 737      23.532 105.134  76.603  1.00 17.31           N  
ATOM   1878  CA  GLY A 737      23.086 104.129  75.655  1.00 16.72           C  
ATOM   1879  C   GLY A 737      23.839 104.083  74.318  1.00 21.78           C  
ATOM   1880  O   GLY A 737      23.462 103.310  73.428  1.00 20.48           O  
ATOM   1881  N   PHE A 738      24.901 104.884  74.173  1.00 19.22           N  
ATOM   1882  CA  PHE A 738      25.652 104.977  72.905  1.00 17.14           C  
ATOM   1883  C   PHE A 738      26.963 104.188  72.917  1.00 19.87           C  
ATOM   1884  O   PHE A 738      27.573 104.005  73.971  1.00 18.57           O  
ATOM   1885  CB  PHE A 738      26.050 106.425  72.625  1.00 16.00           C  
ATOM   1886  CG  PHE A 738      24.911 107.328  72.215  1.00 15.25           C  
ATOM   1887  CD1 PHE A 738      23.963 106.913  71.313  1.00 16.96           C  
ATOM   1888  CD2 PHE A 738      24.827 108.615  72.730  1.00 19.52           C  
ATOM   1889  CE1 PHE A 738      22.955 107.763  70.916  1.00 20.83           C  
ATOM   1890  CE2 PHE A 738      23.824 109.465  72.352  1.00 20.30           C  
ATOM   1891  CZ  PHE A 738      22.871 109.033  71.446  1.00 24.48           C  
ATOM   1892  N   LYS A 739      27.404 103.754  71.735  1.00 18.69           N  
ATOM   1893  CA  LYS A 739      28.804 103.391  71.507  1.00 19.77           C  
ATOM   1894  C   LYS A 739      29.496 104.631  70.955  1.00 21.71           C  
ATOM   1895  O   LYS A 739      28.829 105.583  70.553  1.00 20.07           O  
ATOM   1896  CB  LYS A 739      28.920 102.238  70.498  1.00 21.34           C  
ATOM   1897  CG  LYS A 739      28.053 101.013  70.857  1.00 21.34           C  
ATOM   1898  CD  LYS A 739      27.466 100.397  69.590  1.00 22.28           C  
ATOM   1899  CE  LYS A 739      26.142  99.703  69.858  1.00 26.50           C  
ATOM   1900  NZ  LYS A 739      25.692  98.878  68.694  1.00 24.77           N  
ATOM   1901  N   PRO A 740      30.835 104.628  70.924  1.00 19.89           N  
ATOM   1902  CA  PRO A 740      31.552 105.856  70.557  1.00 21.22           C  
ATOM   1903  C   PRO A 740      31.203 106.415  69.174  1.00 17.55           C  
ATOM   1904  O   PRO A 740      31.096 107.629  69.040  1.00 21.38           O  
ATOM   1905  CB  PRO A 740      33.033 105.434  70.628  1.00 21.36           C  
ATOM   1906  CG  PRO A 740      33.039 104.321  71.655  1.00 20.92           C  
ATOM   1907  CD  PRO A 740      31.745 103.577  71.415  1.00 17.53           C  
ATOM   1908  N   GLY A 741      31.025 105.562  68.176  1.00 20.07           N  
ATOM   1909  CA  GLY A 741      30.688 106.037  66.842  1.00 21.40           C  
ATOM   1910  C   GLY A 741      29.355 106.766  66.841  1.00 20.94           C  
ATOM   1911  O   GLY A 741      29.227 107.844  66.262  1.00 17.77           O  
ATOM   1912  N   GLN A 742      28.358 106.181  67.505  1.00 22.72           N  
ATOM   1913  CA  GLN A 742      27.053 106.826  67.638  1.00 18.77           C  
ATOM   1914  C   GLN A 742      27.193 108.154  68.375  1.00 16.95           C  
ATOM   1915  O   GLN A 742      26.592 109.150  67.995  1.00 17.61           O  
ATOM   1916  CB  GLN A 742      26.075 105.933  68.406  1.00 18.86           C  
ATOM   1917  CG  GLN A 742      25.691 104.618  67.714  1.00 17.12           C  
ATOM   1918  CD  GLN A 742      24.852 103.743  68.644  1.00 18.64           C  
ATOM   1919  OE1 GLN A 742      25.102 103.694  69.841  1.00 19.86           O  
ATOM   1920  NE2 GLN A 742      23.842 103.092  68.102  1.00 16.10           N  
ATOM   1921  N   ARG A 743      28.005 108.163  69.421  1.00 18.41           N  
ATOM   1922  CA  ARG A 743      28.189 109.361  70.225  1.00 17.62           C  
ATOM   1923  C   ARG A 743      28.834 110.492  69.418  1.00 18.21           C  
ATOM   1924  O   ARG A 743      28.450 111.663  69.541  1.00 20.17           O  
ATOM   1925  CB  ARG A 743      29.037 109.042  71.453  1.00 18.98           C  
ATOM   1926  CG  ARG A 743      29.008 110.161  72.497  1.00 18.44           C  
ATOM   1927  CD  ARG A 743      29.699 109.754  73.792  1.00 18.59           C  
ATOM   1928  NE  ARG A 743      29.042 108.615  74.438  1.00 14.77           N  
ATOM   1929  CZ  ARG A 743      29.536 107.385  74.509  1.00 21.66           C  
ATOM   1930  NH1 ARG A 743      30.715 107.091  73.966  1.00 19.19           N  
ATOM   1931  NH2 ARG A 743      28.849 106.442  75.138  1.00 21.83           N  
ATOM   1932  N   LYS A 744      29.823 110.137  68.596  1.00 19.02           N  
ATOM   1933  CA  LYS A 744      30.447 111.093  67.683  1.00 17.77           C  
ATOM   1934  C   LYS A 744      29.424 111.679  66.728  1.00 14.21           C  
ATOM   1935  O   LYS A 744      29.448 112.875  66.447  1.00 17.68           O  
ATOM   1936  CB  LYS A 744      31.564 110.422  66.878  1.00 19.49           C  
ATOM   1937  CG  LYS A 744      32.757 109.985  67.718  1.00 17.50           C  
ATOM   1938  CD  LYS A 744      33.866 109.393  66.836  1.00 21.27           C  
ATOM   1939  CE  LYS A 744      35.054 108.894  67.674  1.00 25.45           C  
ATOM   1940  NZ  LYS A 744      35.842 110.022  68.285  1.00 24.29           N  
ATOM   1941  N   VAL A 745      28.533 110.832  66.217  1.00 14.67           N  
ATOM   1942  CA  VAL A 745      27.476 111.305  65.336  1.00 17.41           C  
ATOM   1943  C   VAL A 745      26.613 112.374  66.021  1.00 21.81           C  
ATOM   1944  O   VAL A 745      26.412 113.448  65.468  1.00 19.65           O  
ATOM   1945  CB  VAL A 745      26.571 110.166  64.828  1.00 20.39           C  
ATOM   1946  CG1 VAL A 745      25.342 110.735  64.100  1.00 13.34           C  
ATOM   1947  CG2 VAL A 745      27.342 109.223  63.911  1.00 14.88           C  
ATOM   1948  N   LEU A 746      26.092 112.091  67.217  1.00 18.79           N  
ATOM   1949  CA ALEU A 746      25.245 113.068  67.912  0.57 17.97           C  
ATOM   1950  CA BLEU A 746      25.247 113.062  67.920  0.43 18.17           C  
ATOM   1951  C   LEU A 746      26.024 114.317  68.310  1.00 16.62           C  
ATOM   1952  O   LEU A 746      25.520 115.429  68.209  1.00 20.43           O  
ATOM   1953  CB ALEU A 746      24.567 112.449  69.149  0.57 19.41           C  
ATOM   1954  CB BLEU A 746      24.606 112.436  69.169  0.43 19.08           C  
ATOM   1955  CG ALEU A 746      23.239 111.716  68.939  0.57 16.32           C  
ATOM   1956  CG BLEU A 746      23.582 113.325  69.878  0.43 15.48           C  
ATOM   1957  CD1ALEU A 746      22.123 112.677  68.494  0.57 16.13           C  
ATOM   1958  CD1BLEU A 746      22.353 113.520  69.011  0.43 15.37           C  
ATOM   1959  CD2ALEU A 746      23.380 110.572  67.959  0.57 14.06           C  
ATOM   1960  CD2BLEU A 746      23.188 112.752  71.242  0.43 21.13           C  
ATOM   1961  N   PHE A 747      27.257 114.135  68.765  1.00 21.95           N  
ATOM   1962  CA  PHE A 747      28.110 115.275  69.089  1.00 19.02           C  
ATOM   1963  C   PHE A 747      28.252 116.207  67.866  1.00 22.25           C  
ATOM   1964  O   PHE A 747      28.166 117.443  67.977  1.00 21.88           O  
ATOM   1965  CB  PHE A 747      29.477 114.775  69.565  1.00 17.61           C  
ATOM   1966  CG  PHE A 747      30.586 115.808  69.464  1.00 26.46           C  
ATOM   1967  CD1 PHE A 747      30.726 116.805  70.423  1.00 23.78           C  
ATOM   1968  CD2 PHE A 747      31.506 115.759  68.429  1.00 22.86           C  
ATOM   1969  CE1 PHE A 747      31.751 117.743  70.334  1.00 31.39           C  
ATOM   1970  CE2 PHE A 747      32.532 116.695  68.339  1.00 24.10           C  
ATOM   1971  CZ  PHE A 747      32.654 117.684  69.283  1.00 23.78           C  
ATOM   1972  N   THR A 748      28.422 115.609  66.694  1.00 15.11           N  
ATOM   1973  CA  THR A 748      28.560 116.395  65.459  1.00 22.15           C  
ATOM   1974  C   THR A 748      27.255 117.081  65.064  1.00 25.23           C  
ATOM   1975  O   THR A 748      27.266 118.241  64.689  1.00 20.56           O  
ATOM   1976  CB  THR A 748      29.107 115.548  64.288  1.00 22.68           C  
ATOM   1977  OG1 THR A 748      30.407 115.056  64.639  1.00 27.15           O  
ATOM   1978  CG2 THR A 748      29.237 116.390  63.009  1.00 24.69           C  
ATOM   1979  N   CYS A 749      26.127 116.380  65.171  1.00 20.93           N  
ATOM   1980  CA  CYS A 749      24.841 117.028  64.914  1.00 21.37           C  
ATOM   1981  C   CYS A 749      24.575 118.186  65.879  1.00 23.30           C  
ATOM   1982  O   CYS A 749      24.067 119.222  65.478  1.00 25.84           O  
ATOM   1983  CB  CYS A 749      23.686 116.035  64.953  1.00 20.51           C  
ATOM   1984  SG  CYS A 749      23.794 114.736  63.715  1.00 24.63           S  
ATOM   1985  N   PHE A 750      24.923 118.018  67.145  1.00 22.98           N  
ATOM   1986  CA  PHE A 750      24.707 119.087  68.113  1.00 27.31           C  
ATOM   1987  C   PHE A 750      25.559 120.312  67.754  1.00 34.09           C  
ATOM   1988  O   PHE A 750      25.105 121.452  67.852  1.00 31.75           O  
ATOM   1989  CB  PHE A 750      25.031 118.616  69.536  1.00 22.91           C  
ATOM   1990  CG  PHE A 750      23.987 117.701  70.140  1.00 21.08           C  
ATOM   1991  CD1 PHE A 750      22.668 117.778  69.754  1.00 20.93           C  
ATOM   1992  CD2 PHE A 750      24.338 116.781  71.118  1.00 21.35           C  
ATOM   1993  CE1 PHE A 750      21.703 116.943  70.322  1.00 24.97           C  
ATOM   1994  CE2 PHE A 750      23.389 115.947  71.691  1.00 25.36           C  
ATOM   1995  CZ  PHE A 750      22.062 116.022  71.280  1.00 20.69           C  
ATOM   1996  N   LYS A 751      26.797 120.068  67.339  1.00 26.82           N  
ATOM   1997  CA  LYS A 751      27.712 121.147  67.004  1.00 33.90           C  
ATOM   1998  C   LYS A 751      27.269 121.851  65.718  1.00 31.88           C  
ATOM   1999  O   LYS A 751      27.350 123.064  65.602  1.00 37.35           O  
ATOM   2000  CB  LYS A 751      29.132 120.599  66.864  1.00 35.79           C  
ATOM   2001  CG  LYS A 751      30.225 121.649  66.756  1.00 40.62           C  
ATOM   2002  CD  LYS A 751      31.556 120.991  67.080  1.00 44.21           C  
ATOM   2003  CE  LYS A 751      32.722 121.946  67.000  1.00 51.30           C  
ATOM   2004  NZ  LYS A 751      33.935 121.295  67.571  1.00 48.50           N  
ATOM   2005  N   ARG A 752      26.773 121.084  64.761  1.00 29.63           N  
ATOM   2006  CA  ARG A 752      26.306 121.665  63.512  1.00 35.24           C  
ATOM   2007  C   ARG A 752      24.966 122.374  63.667  1.00 33.10           C  
ATOM   2008  O   ARG A 752      24.703 123.375  63.006  1.00 36.91           O  
ATOM   2009  CB  ARG A 752      26.203 120.590  62.435  1.00 30.23           C  
ATOM   2010  CG  ARG A 752      27.499 119.849  62.194  1.00 33.91           C  
ATOM   2011  CD  ARG A 752      27.305 118.860  61.085  1.00 27.38           C  
ATOM   2012  NE  ARG A 752      27.106 119.562  59.826  1.00 53.77           N  
ATOM   2013  CZ  ARG A 752      26.114 119.299  58.993  1.00 43.95           C  
ATOM   2014  NH1 ARG A 752      25.255 118.341  59.299  1.00 56.01           N  
ATOM   2015  NH2 ARG A 752      25.977 119.988  57.873  1.00 30.04           N  
ATOM   2016  N   ASN A 753      24.102 121.842  64.519  1.00 29.58           N  
ATOM   2017  CA  ASN A 753      22.827 122.497  64.778  1.00 36.68           C  
ATOM   2018  C   ASN A 753      22.043 122.801  63.486  1.00 38.98           C  
ATOM   2019  O   ASN A 753      21.458 123.877  63.343  1.00 35.79           O  
ATOM   2020  CB  ASN A 753      23.084 123.785  65.575  1.00 34.90           C  
ATOM   2021  CG  ASN A 753      21.816 124.376  66.176  1.00 46.63           C  
ATOM   2022  OD1 ASN A 753      20.801 123.695  66.307  1.00 44.95           O  
ATOM   2023  ND2 ASN A 753      21.874 125.653  66.545  1.00 40.06           N  
ATOM   2024  N   ASP A 754      22.026 121.852  62.551  1.00 34.57           N  
ATOM   2025  CA  ASP A 754      21.351 122.058  61.260  1.00 36.60           C  
ATOM   2026  C   ASP A 754      19.851 122.369  61.392  1.00 41.49           C  
ATOM   2027  O   ASP A 754      19.124 121.715  62.139  1.00 30.84           O  
ATOM   2028  CB  ASP A 754      21.537 120.850  60.330  1.00 29.15           C  
ATOM   2029  CG  ASP A 754      23.008 120.497  60.095  1.00 43.82           C  
ATOM   2030  OD1 ASP A 754      23.721 121.289  59.439  1.00 44.03           O  
ATOM   2031  OD2 ASP A 754      23.446 119.411  60.551  1.00 39.36           O  
ATOM   2032  N   LYS A 755      19.389 123.354  60.628  1.00 43.84           N  
ATOM   2033  CA  LYS A 755      17.986 123.766  60.665  1.00 40.17           C  
ATOM   2034  C   LYS A 755      17.240 123.178  59.480  1.00 43.63           C  
ATOM   2035  O   LYS A 755      16.007 123.215  59.417  1.00 44.70           O  
ATOM   2036  CB  LYS A 755      17.886 125.290  60.638  1.00 47.30           C  
ATOM   2037  CG  LYS A 755      18.739 125.970  61.693  1.00 46.35           C  
ATOM   2038  CD  LYS A 755      18.320 125.531  63.083  1.00 48.21           C  
ATOM   2039  CE  LYS A 755      19.111 126.288  64.142  1.00 59.18           C  
ATOM   2040  NZ  LYS A 755      18.539 126.090  65.505  1.00 71.48           N  
ATOM   2041  N   ARG A 756      18.000 122.639  58.534  1.00 38.46           N  
ATOM   2042  CA  ARG A 756      17.425 121.917  57.413  1.00 37.40           C  
ATOM   2043  C   ARG A 756      18.180 120.598  57.208  1.00 33.34           C  
ATOM   2044  O   ARG A 756      19.266 120.407  57.749  1.00 27.21           O  
ATOM   2045  CB  ARG A 756      17.476 122.777  56.155  1.00 39.52           C  
ATOM   2046  CG  ARG A 756      18.876 123.172  55.783  1.00 42.22           C  
ATOM   2047  CD  ARG A 756      18.892 124.277  54.745  1.00 67.39           C  
ATOM   2048  NE  ARG A 756      20.243 124.805  54.583  1.00 75.83           N  
ATOM   2049  CZ  ARG A 756      21.199 124.192  53.891  1.00 82.72           C  
ATOM   2050  NH1 ARG A 756      20.943 123.033  53.292  1.00 68.10           N  
ATOM   2051  NH2 ARG A 756      22.407 124.737  53.798  1.00 85.73           N  
ATOM   2052  N   GLU A 757      17.595 119.695  56.434  1.00 31.05           N  
ATOM   2053  CA  GLU A 757      18.126 118.351  56.290  1.00 35.34           C  
ATOM   2054  C   GLU A 757      19.484 118.322  55.606  1.00 33.39           C  
ATOM   2055  O   GLU A 757      19.809 119.181  54.795  1.00 33.28           O  
ATOM   2056  CB  GLU A 757      17.136 117.448  55.554  1.00 30.75           C  
ATOM   2057  CG  GLU A 757      16.788 117.920  54.167  1.00 42.90           C  
ATOM   2058  CD  GLU A 757      15.790 119.060  54.182  1.00 67.27           C  
ATOM   2059  OE1 GLU A 757      14.998 119.146  55.154  1.00 58.94           O  
ATOM   2060  OE2 GLU A 757      15.806 119.869  53.225  1.00 69.02           O  
ATOM   2061  N   VAL A 758      20.276 117.326  55.972  1.00 22.38           N  
ATOM   2062  CA AVAL A 758      21.604 117.149  55.406  0.38 25.94           C  
ATOM   2063  CA BVAL A 758      21.620 117.145  55.444  0.62 25.91           C  
ATOM   2064  C   VAL A 758      21.759 115.728  54.878  1.00 29.23           C  
ATOM   2065  O   VAL A 758      21.281 114.760  55.490  1.00 24.46           O  
ATOM   2066  CB AVAL A 758      22.700 117.422  56.451  0.38 28.13           C  
ATOM   2067  CB BVAL A 758      22.655 117.364  56.568  0.62 28.08           C  
ATOM   2068  CG1AVAL A 758      22.636 116.397  57.565  0.38 26.07           C  
ATOM   2069  CG1BVAL A 758      24.037 116.929  56.139  0.62 29.24           C  
ATOM   2070  CG2AVAL A 758      24.066 117.413  55.800  0.38 29.27           C  
ATOM   2071  CG2BVAL A 758      22.651 118.831  57.018  0.62 32.84           C  
ATOM   2072  N   LYS A 759      22.404 115.594  53.721  1.00 23.44           N  
ATOM   2073  CA  LYS A 759      22.625 114.266  53.144  1.00 21.39           C  
ATOM   2074  C   LYS A 759      23.381 113.380  54.123  1.00 18.42           C  
ATOM   2075  O   LYS A 759      24.350 113.823  54.756  1.00 19.78           O  
ATOM   2076  CB  LYS A 759      23.418 114.351  51.834  1.00 28.72           C  
ATOM   2077  CG  LYS A 759      22.688 113.829  50.624  1.00 33.14           C  
ATOM   2078  CD  LYS A 759      23.564 114.025  49.381  1.00 55.66           C  
ATOM   2079  CE  LYS A 759      22.746 114.237  48.108  1.00 43.55           C  
ATOM   2080  NZ  LYS A 759      23.498 115.078  47.109  1.00 57.85           N  
ATOM   2081  N   VAL A 760      22.960 112.125  54.235  1.00 19.89           N  
ATOM   2082  CA  VAL A 760      23.612 111.213  55.172  1.00 20.12           C  
ATOM   2083  C   VAL A 760      25.104 111.066  54.854  1.00 24.35           C  
ATOM   2084  O   VAL A 760      25.967 111.131  55.752  1.00 22.13           O  
ATOM   2085  CB  VAL A 760      22.906 109.831  55.200  1.00 22.40           C  
ATOM   2086  CG1 VAL A 760      23.773 108.813  55.937  1.00 17.49           C  
ATOM   2087  CG2 VAL A 760      21.516 109.956  55.860  1.00 17.12           C  
ATOM   2088  N   ALA A 761      25.423 110.901  53.571  1.00 22.12           N  
ATOM   2089  CA  ALA A 761      26.827 110.752  53.179  1.00 25.74           C  
ATOM   2090  C   ALA A 761      27.627 111.974  53.616  1.00 20.19           C  
ATOM   2091  O   ALA A 761      28.742 111.852  54.105  1.00 25.71           O  
ATOM   2092  CB  ALA A 761      26.959 110.511  51.655  1.00 26.00           C  
ATOM   2093  N   GLN A 762      27.027 113.152  53.465  1.00 20.60           N  
ATOM   2094  CA  GLN A 762      27.680 114.406  53.806  1.00 17.27           C  
ATOM   2095  C   GLN A 762      27.839 114.575  55.324  1.00 28.26           C  
ATOM   2096  O   GLN A 762      28.892 115.025  55.802  1.00 22.15           O  
ATOM   2097  CB  GLN A 762      26.871 115.569  53.213  1.00 24.59           C  
ATOM   2098  CG  GLN A 762      27.546 116.925  53.270  1.00 30.00           C  
ATOM   2099  CD  GLN A 762      28.584 117.102  52.167  1.00 41.74           C  
ATOM   2100  OE1 GLN A 762      28.791 116.207  51.333  1.00 34.53           O  
ATOM   2101  NE2 GLN A 762      29.244 118.257  52.158  1.00 29.03           N  
ATOM   2102  N   LEU A 763      26.790 114.222  56.079  1.00 24.09           N  
ATOM   2103  CA  LEU A 763      26.868 114.232  57.539  1.00 22.66           C  
ATOM   2104  C   LEU A 763      28.006 113.318  58.004  1.00 15.74           C  
ATOM   2105  O   LEU A 763      28.799 113.675  58.860  1.00 20.02           O  
ATOM   2106  CB  LEU A 763      25.542 113.750  58.156  1.00 18.60           C  
ATOM   2107  CG  LEU A 763      25.504 113.734  59.691  1.00 26.87           C  
ATOM   2108  CD1 LEU A 763      25.905 115.085  60.270  1.00 27.13           C  
ATOM   2109  CD2 LEU A 763      24.116 113.304  60.210  1.00 23.99           C  
ATOM   2110  N   ALA A 764      28.077 112.128  57.429  1.00 17.45           N  
ATOM   2111  CA  ALA A 764      29.139 111.196  57.781  1.00 21.55           C  
ATOM   2112  C   ALA A 764      30.531 111.817  57.591  1.00 22.15           C  
ATOM   2113  O   ALA A 764      31.388 111.714  58.470  1.00 25.51           O  
ATOM   2114  CB  ALA A 764      29.001 109.907  56.972  1.00 19.29           C  
ATOM   2115  N   GLY A 765      30.752 112.473  56.452  1.00 28.26           N  
ATOM   2116  CA  GLY A 765      32.027 113.134  56.197  1.00 19.86           C  
ATOM   2117  C   GLY A 765      32.277 114.218  57.225  1.00 24.22           C  
ATOM   2118  O   GLY A 765      33.404 114.453  57.676  1.00 24.76           O  
ATOM   2119  N   SER A 766      31.206 114.883  57.631  1.00 23.10           N  
ATOM   2120  CA  SER A 766      31.354 115.949  58.614  1.00 25.21           C  
ATOM   2121  C   SER A 766      31.682 115.371  60.007  1.00 28.41           C  
ATOM   2122  O   SER A 766      32.503 115.925  60.749  1.00 23.45           O  
ATOM   2123  CB  SER A 766      30.113 116.849  58.616  1.00 25.11           C  
ATOM   2124  OG  SER A 766      30.102 117.716  59.737  1.00 31.84           O  
ATOM   2125  N   VAL A 767      31.077 114.234  60.349  1.00 23.07           N  
ATOM   2126  CA  VAL A 767      31.394 113.595  61.616  1.00 19.96           C  
ATOM   2127  C   VAL A 767      32.866 113.169  61.664  1.00 25.71           C  
ATOM   2128  O   VAL A 767      33.537 113.328  62.681  1.00 24.85           O  
ATOM   2129  CB  VAL A 767      30.552 112.339  61.849  1.00 23.92           C  
ATOM   2130  CG1 VAL A 767      31.028 111.644  63.130  1.00 18.60           C  
ATOM   2131  CG2 VAL A 767      29.053 112.681  61.910  1.00 19.71           C  
ATOM   2132  N   ALA A 768      33.359 112.602  60.571  1.00 23.11           N  
ATOM   2133  CA  ALA A 768      34.742 112.136  60.528  1.00 28.14           C  
ATOM   2134  C   ALA A 768      35.742 113.235  60.872  1.00 27.67           C  
ATOM   2135  O   ALA A 768      36.631 113.027  61.689  1.00 36.34           O  
ATOM   2136  CB  ALA A 768      35.071 111.515  59.177  1.00 31.00           C  
ATOM   2137  N   GLU A 769      35.581 114.410  60.278  1.00 28.81           N  
ATOM   2138  CA  GLU A 769      36.511 115.506  60.531  1.00 33.14           C  
ATOM   2139  C   GLU A 769      36.278 116.191  61.879  1.00 35.64           C  
ATOM   2140  O   GLU A 769      37.228 116.522  62.585  1.00 35.26           O  
ATOM   2141  CB  GLU A 769      36.475 116.531  59.395  1.00 37.43           C  
ATOM   2142  CG  GLU A 769      35.162 117.299  59.270  1.00 47.12           C  
ATOM   2143  CD  GLU A 769      35.146 118.256  58.073  1.00 67.57           C  
ATOM   2144  OE1 GLU A 769      36.164 118.314  57.347  1.00 72.89           O  
ATOM   2145  OE2 GLU A 769      34.121 118.948  57.856  1.00 61.10           O  
ATOM   2146  N   MET A 770      35.019 116.397  62.247  1.00 31.71           N  
ATOM   2147  CA  MET A 770      34.732 117.099  63.497  1.00 31.36           C  
ATOM   2148  C   MET A 770      35.008 116.271  64.739  1.00 25.71           C  
ATOM   2149  O   MET A 770      35.292 116.811  65.803  1.00 32.40           O  
ATOM   2150  CB  MET A 770      33.296 117.628  63.498  1.00 29.64           C  
ATOM   2151  CG  MET A 770      33.141 118.796  62.532  1.00 46.78           C  
ATOM   2152  SD  MET A 770      31.469 119.426  62.387  1.00 61.11           S  
ATOM   2153  CE  MET A 770      31.076 119.682  64.107  1.00 34.62           C  
ATOM   2154  N   SER A 771      34.934 114.954  64.614  1.00 27.17           N  
ATOM   2155  CA  SER A 771      35.032 114.110  65.797  1.00 24.65           C  
ATOM   2156  C   SER A 771      36.214 113.140  65.742  1.00 27.28           C  
ATOM   2157  O   SER A 771      36.368 112.298  66.626  1.00 29.35           O  
ATOM   2158  CB  SER A 771      33.731 113.329  65.982  1.00 24.18           C  
ATOM   2159  OG  SER A 771      33.757 112.165  65.166  1.00 28.35           O  
ATOM   2160  N   ALA A 772      37.050 113.255  64.712  1.00 30.39           N  
ATOM   2161  CA  ALA A 772      38.213 112.377  64.576  1.00 28.36           C  
ATOM   2162  C   ALA A 772      37.818 110.897  64.595  1.00 34.12           C  
ATOM   2163  O   ALA A 772      38.377 110.092  65.351  1.00 34.13           O  
ATOM   2164  CB  ALA A 772      39.235 112.661  65.673  1.00 30.39           C  
ATOM   2165  N   TYR A 773      36.842 110.554  63.766  1.00 28.84           N  
ATOM   2166  CA  TYR A 773      36.465 109.172  63.548  1.00 31.00           C  
ATOM   2167  C   TYR A 773      37.494 108.543  62.610  1.00 37.17           C  
ATOM   2168  O   TYR A 773      37.722 109.039  61.504  1.00 36.38           O  
ATOM   2169  CB  TYR A 773      35.078 109.133  62.926  1.00 24.40           C  
ATOM   2170  CG  TYR A 773      34.538 107.753  62.620  1.00 24.84           C  
ATOM   2171  CD1 TYR A 773      34.575 107.247  61.329  1.00 22.19           C  
ATOM   2172  CD2 TYR A 773      33.949 106.970  63.626  1.00 26.10           C  
ATOM   2173  CE1 TYR A 773      34.056 105.987  61.039  1.00 24.12           C  
ATOM   2174  CE2 TYR A 773      33.435 105.718  63.353  1.00 23.03           C  
ATOM   2175  CZ  TYR A 773      33.485 105.231  62.057  1.00 25.49           C  
ATOM   2176  OH  TYR A 773      32.954 103.997  61.775  1.00 21.22           O  
ATOM   2177  N   HIS A 774      38.108 107.454  63.061  1.00 37.44           N  
ATOM   2178  CA  HIS A 774      39.244 106.848  62.369  1.00 43.48           C  
ATOM   2179  C   HIS A 774      38.904 105.559  61.622  1.00 43.31           C  
ATOM   2180  O   HIS A 774      39.746 104.671  61.492  1.00 46.24           O  
ATOM   2181  CB  HIS A 774      40.349 106.539  63.379  1.00 41.17           C  
ATOM   2182  CG  HIS A 774      40.881 107.748  64.077  1.00 48.74           C  
ATOM   2183  ND1 HIS A 774      41.147 108.928  63.414  1.00 42.62           N  
ATOM   2184  CD2 HIS A 774      41.190 107.964  65.379  1.00 39.57           C  
ATOM   2185  CE1 HIS A 774      41.603 109.818  64.278  1.00 44.95           C  
ATOM   2186  NE2 HIS A 774      41.638 109.259  65.476  1.00 52.18           N  
ATOM   2187  N   HIS A 775      37.676 105.441  61.144  1.00 35.01           N  
ATOM   2188  CA  HIS A 775      37.299 104.248  60.416  1.00 29.00           C  
ATOM   2189  C   HIS A 775      36.672 104.624  59.090  1.00 25.21           C  
ATOM   2190  O   HIS A 775      36.489 105.793  58.791  1.00 30.89           O  
ATOM   2191  CB  HIS A 775      36.349 103.386  61.260  1.00 29.67           C  
ATOM   2192  CG  HIS A 775      36.905 103.027  62.606  1.00 31.69           C  
ATOM   2193  ND1 HIS A 775      37.927 102.121  62.767  1.00 26.07           N  
ATOM   2194  CD2 HIS A 775      36.600 103.475  63.851  1.00 29.73           C  
ATOM   2195  CE1 HIS A 775      38.219 102.009  64.051  1.00 34.76           C  
ATOM   2196  NE2 HIS A 775      37.430 102.822  64.730  1.00 34.53           N  
ATOM   2197  N   GLY A 776      36.347 103.626  58.288  1.00 26.93           N  
ATOM   2198  CA  GLY A 776      35.709 103.881  57.017  1.00 31.40           C  
ATOM   2199  C   GLY A 776      34.386 104.589  57.196  1.00 31.91           C  
ATOM   2200  O   GLY A 776      33.576 104.218  58.052  1.00 27.46           O  
ATOM   2201  N   GLU A 777      34.153 105.602  56.373  1.00 31.18           N  
ATOM   2202  CA  GLU A 777      32.938 106.402  56.492  1.00 33.38           C  
ATOM   2203  C   GLU A 777      31.680 105.596  56.172  1.00 31.32           C  
ATOM   2204  O   GLU A 777      30.600 105.938  56.644  1.00 30.64           O  
ATOM   2205  CB  GLU A 777      33.035 107.666  55.632  1.00 32.58           C  
ATOM   2206  CG  GLU A 777      33.918 108.729  56.278  1.00 39.89           C  
ATOM   2207  CD  GLU A 777      34.228 109.909  55.362  1.00 46.75           C  
ATOM   2208  OE1 GLU A 777      33.423 110.199  54.449  1.00 44.16           O  
ATOM   2209  OE2 GLU A 777      35.286 110.546  55.567  1.00 46.03           O  
ATOM   2210  N   GLN A 778      31.817 104.522  55.391  1.00 24.62           N  
ATOM   2211  CA AGLN A 778      30.660 103.692  55.081  0.56 28.02           C  
ATOM   2212  CA BGLN A 778      30.700 103.632  55.080  0.44 28.02           C  
ATOM   2213  C   GLN A 778      30.053 103.065  56.348  1.00 32.64           C  
ATOM   2214  O   GLN A 778      28.833 102.921  56.436  1.00 22.99           O  
ATOM   2215  CB AGLN A 778      30.980 102.629  54.027  0.56 30.31           C  
ATOM   2216  CB BGLN A 778      31.157 102.481  54.180  0.44 30.52           C  
ATOM   2217  CG AGLN A 778      31.328 103.198  52.649  0.56 32.38           C  
ATOM   2218  CG BGLN A 778      32.374 101.708  54.694  0.44 33.41           C  
ATOM   2219  CD AGLN A 778      30.190 103.991  52.020  0.56 37.36           C  
ATOM   2220  CD BGLN A 778      33.694 102.263  54.165  0.44 32.85           C  
ATOM   2221  OE1AGLN A 778      29.033 103.564  52.043  0.56 31.62           O  
ATOM   2222  OE1BGLN A 778      33.994 103.449  54.315  0.44 32.61           O  
ATOM   2223  NE2AGLN A 778      30.518 105.156  51.452  0.56 33.52           N  
ATOM   2224  NE2BGLN A 778      34.483 101.402  53.536  0.44 34.51           N  
ATOM   2225  N   ALA A 779      30.893 102.722  57.322  1.00 25.20           N  
ATOM   2226  CA  ALA A 779      30.412 102.218  58.598  1.00 25.58           C  
ATOM   2227  C   ALA A 779      29.586 103.300  59.292  1.00 28.76           C  
ATOM   2228  O   ALA A 779      28.522 103.012  59.838  1.00 24.15           O  
ATOM   2229  CB  ALA A 779      31.576 101.805  59.486  1.00 26.54           C  
ATOM   2230  N   LEU A 780      30.085 104.538  59.249  1.00 22.17           N  
ATOM   2231  CA  LEU A 780      29.420 105.675  59.860  1.00 23.27           C  
ATOM   2232  C   LEU A 780      28.059 105.947  59.232  1.00 24.95           C  
ATOM   2233  O   LEU A 780      27.085 106.265  59.928  1.00 22.01           O  
ATOM   2234  CB  LEU A 780      30.275 106.926  59.705  1.00 26.14           C  
ATOM   2235  CG  LEU A 780      30.922 107.542  60.934  1.00 30.74           C  
ATOM   2236  CD1 LEU A 780      31.469 108.916  60.579  1.00 22.22           C  
ATOM   2237  CD2 LEU A 780      29.946 107.605  62.105  1.00 23.11           C  
ATOM   2238  N   MET A 781      27.990 105.853  57.909  1.00 19.78           N  
ATOM   2239  CA  MET A 781      26.723 106.061  57.235  1.00 24.38           C  
ATOM   2240  C   MET A 781      25.695 105.016  57.665  1.00 19.25           C  
ATOM   2241  O   MET A 781      24.518 105.329  57.812  1.00 19.51           O  
ATOM   2242  CB  MET A 781      26.892 106.073  55.714  1.00 15.36           C  
ATOM   2243  CG  MET A 781      27.681 107.285  55.176  1.00 20.32           C  
ATOM   2244  SD  MET A 781      28.148 107.026  53.448  1.00 30.24           S  
ATOM   2245  CE  MET A 781      29.745 107.872  53.400  1.00 31.34           C  
ATOM   2246  N   MET A 782      26.122 103.771  57.856  1.00 22.65           N  
ATOM   2247  CA  MET A 782      25.176 102.762  58.347  1.00 21.86           C  
ATOM   2248  C   MET A 782      24.704 103.063  59.785  1.00 19.18           C  
ATOM   2249  O   MET A 782      23.541 102.836  60.123  1.00 17.95           O  
ATOM   2250  CB  MET A 782      25.758 101.351  58.250  1.00 19.16           C  
ATOM   2251  CG  MET A 782      25.979 100.869  56.811  1.00 23.01           C  
ATOM   2252  SD  MET A 782      26.631  99.172  56.729  1.00 30.35           S  
ATOM   2253  CE  MET A 782      25.155  98.195  57.099  1.00 23.92           C  
ATOM   2254  N   THR A 783      25.611 103.561  60.618  1.00 15.46           N  
ATOM   2255  CA  THR A 783      25.262 103.966  61.988  1.00 23.02           C  
ATOM   2256  C   THR A 783      24.241 105.100  61.973  1.00 19.22           C  
ATOM   2257  O   THR A 783      23.250 105.068  62.693  1.00 17.64           O  
ATOM   2258  CB  THR A 783      26.522 104.392  62.784  1.00 23.38           C  
ATOM   2259  OG1 THR A 783      27.361 103.250  62.965  1.00 22.30           O  
ATOM   2260  CG2 THR A 783      26.152 104.959  64.164  1.00 18.25           C  
ATOM   2261  N   ILE A 784      24.464 106.092  61.119  1.00 19.17           N  
ATOM   2262  CA  ILE A 784      23.500 107.170  60.980  1.00 20.64           C  
ATOM   2263  C   ILE A 784      22.127 106.652  60.553  1.00 18.29           C  
ATOM   2264  O   ILE A 784      21.108 107.078  61.088  1.00 17.44           O  
ATOM   2265  CB  ILE A 784      23.982 108.222  59.981  1.00 19.24           C  
ATOM   2266  CG1 ILE A 784      25.185 108.968  60.544  1.00 13.22           C  
ATOM   2267  CG2 ILE A 784      22.870 109.188  59.651  1.00 14.51           C  
ATOM   2268  CD1 ILE A 784      26.037 109.589  59.445  1.00 19.75           C  
ATOM   2269  N   VAL A 785      22.097 105.747  59.581  1.00 14.54           N  
ATOM   2270  CA  VAL A 785      20.827 105.185  59.131  1.00 15.69           C  
ATOM   2271  C   VAL A 785      20.100 104.467  60.283  1.00 23.04           C  
ATOM   2272  O   VAL A 785      18.874 104.585  60.446  1.00 17.10           O  
ATOM   2273  CB  VAL A 785      21.017 104.215  57.929  1.00 20.21           C  
ATOM   2274  CG1 VAL A 785      19.843 103.277  57.785  1.00 16.65           C  
ATOM   2275  CG2 VAL A 785      21.211 105.013  56.630  1.00 20.55           C  
ATOM   2276  N   ASN A 786      20.867 103.721  61.075  1.00 18.38           N  
ATOM   2277  CA  ASN A 786      20.316 102.935  62.171  1.00 18.53           C  
ATOM   2278  C   ASN A 786      19.750 103.831  63.287  1.00 16.80           C  
ATOM   2279  O   ASN A 786      18.729 103.511  63.877  1.00 18.02           O  
ATOM   2280  CB  ASN A 786      21.382 101.979  62.714  1.00 22.63           C  
ATOM   2281  CG  ASN A 786      20.959 101.304  64.011  1.00 30.54           C  
ATOM   2282  OD1 ASN A 786      21.117 101.862  65.102  1.00 33.86           O  
ATOM   2283  ND2 ASN A 786      20.423 100.101  63.898  1.00 24.34           N  
ATOM   2284  N   LEU A 787      20.407 104.965  63.532  1.00 15.46           N  
ATOM   2285  CA  LEU A 787      19.948 105.970  64.486  1.00 20.59           C  
ATOM   2286  C   LEU A 787      18.658 106.681  64.094  1.00 21.59           C  
ATOM   2287  O   LEU A 787      17.938 107.182  64.967  1.00 19.47           O  
ATOM   2288  CB  LEU A 787      21.025 107.021  64.717  1.00 15.98           C  
ATOM   2289  CG  LEU A 787      22.258 106.616  65.518  1.00 20.92           C  
ATOM   2290  CD1 LEU A 787      23.289 107.719  65.385  1.00 16.21           C  
ATOM   2291  CD2 LEU A 787      21.894 106.345  67.009  1.00 16.08           C  
ATOM   2292  N   ALA A 788      18.369 106.744  62.795  1.00 18.22           N  
ATOM   2293  CA  ALA A 788      17.174 107.455  62.314  1.00 15.34           C  
ATOM   2294  C   ALA A 788      15.964 106.539  62.090  1.00 15.19           C  
ATOM   2295  O   ALA A 788      14.853 107.021  61.962  1.00 20.95           O  
ATOM   2296  CB  ALA A 788      17.497 108.250  61.017  1.00 15.97           C  
ATOM   2297  N   GLN A 789      16.181 105.225  62.013  1.00 15.86           N  
ATOM   2298  CA  GLN A 789      15.086 104.319  61.714  1.00 15.97           C  
ATOM   2299  C   GLN A 789      13.961 104.387  62.743  1.00 21.42           C  
ATOM   2300  O   GLN A 789      14.194 104.546  63.953  1.00 16.59           O  
ATOM   2301  CB  GLN A 789      15.582 102.888  61.488  1.00 18.74           C  
ATOM   2302  CG  GLN A 789      16.386 102.778  60.181  1.00 24.04           C  
ATOM   2303  CD  GLN A 789      17.079 101.444  60.009  1.00 21.44           C  
ATOM   2304  OE1 GLN A 789      17.428 100.785  60.977  1.00 23.97           O  
ATOM   2305  NE2 GLN A 789      17.269 101.035  58.764  1.00 22.05           N  
ATOM   2306  N   ASN A 790      12.733 104.313  62.244  1.00 17.91           N  
ATOM   2307  CA  ASN A 790      11.574 104.431  63.115  1.00 23.65           C  
ATOM   2308  C   ASN A 790      10.452 103.437  62.809  1.00 25.13           C  
ATOM   2309  O   ASN A 790       9.315 103.651  63.222  1.00 22.83           O  
ATOM   2310  CB  ASN A 790      11.044 105.876  63.139  1.00 21.25           C  
ATOM   2311  CG  ASN A 790      10.437 106.325  61.809  1.00 23.19           C  
ATOM   2312  OD1 ASN A 790      10.374 105.572  60.840  1.00 22.42           O  
ATOM   2313  ND2 ASN A 790       9.976 107.567  61.773  1.00 23.15           N  
ATOM   2314  N   PHE A 791      10.771 102.354  62.096  1.00 22.07           N  
ATOM   2315  CA  PHE A 791       9.770 101.312  61.848  1.00 20.35           C  
ATOM   2316  C   PHE A 791       9.568 100.442  63.091  1.00 20.38           C  
ATOM   2317  O   PHE A 791      10.388 100.476  64.009  1.00 21.07           O  
ATOM   2318  CB  PHE A 791      10.105 100.472  60.616  1.00 19.23           C  
ATOM   2319  CG  PHE A 791      11.526  99.947  60.578  1.00 20.53           C  
ATOM   2320  CD1 PHE A 791      11.861  98.762  61.216  1.00 18.69           C  
ATOM   2321  CD2 PHE A 791      12.513 100.622  59.849  1.00 21.51           C  
ATOM   2322  CE1 PHE A 791      13.179  98.250  61.150  1.00 22.07           C  
ATOM   2323  CE2 PHE A 791      13.825 100.131  59.790  1.00 24.11           C  
ATOM   2324  CZ  PHE A 791      14.156  98.949  60.451  1.00 19.26           C  
ATOM   2325  N   VAL A 792       8.472  99.688  63.134  1.00 18.94           N  
ATOM   2326  CA  VAL A 792       8.196  98.848  64.293  1.00 18.52           C  
ATOM   2327  C   VAL A 792       9.321  97.854  64.513  1.00 26.87           C  
ATOM   2328  O   VAL A 792       9.634  97.036  63.634  1.00 21.79           O  
ATOM   2329  CB  VAL A 792       6.854  98.074  64.175  1.00 24.59           C  
ATOM   2330  CG1 VAL A 792       6.684  97.150  65.359  1.00 21.11           C  
ATOM   2331  CG2 VAL A 792       5.686  99.047  64.103  1.00 23.53           C  
ATOM   2332  N   GLY A 793       9.925  97.930  65.696  1.00 25.01           N  
ATOM   2333  CA  GLY A 793      10.999  97.036  66.061  1.00 21.53           C  
ATOM   2334  C   GLY A 793      12.360  97.696  65.968  1.00 26.95           C  
ATOM   2335  O   GLY A 793      13.354  97.053  66.245  1.00 25.77           O  
ATOM   2336  N   SER A 794      12.422  98.967  65.568  1.00 22.06           N  
ATOM   2337  CA  SER A 794      13.703  99.670  65.587  1.00 19.70           C  
ATOM   2338  C   SER A 794      13.796 100.551  66.836  1.00 19.60           C  
ATOM   2339  O   SER A 794      13.875 100.036  67.956  1.00 21.50           O  
ATOM   2340  CB  SER A 794      13.969 100.448  64.276  1.00 17.99           C  
ATOM   2341  OG  SER A 794      12.950 101.405  64.013  1.00 21.56           O  
ATOM   2342  N   ASN A 795      13.767 101.866  66.656  1.00 16.68           N  
ATOM   2343  CA  ASN A 795      13.939 102.788  67.772  1.00 17.27           C  
ATOM   2344  C   ASN A 795      12.596 103.204  68.355  1.00 18.97           C  
ATOM   2345  O   ASN A 795      11.692 103.572  67.610  1.00 19.11           O  
ATOM   2346  CB  ASN A 795      14.653 104.056  67.297  1.00 15.52           C  
ATOM   2347  CG  ASN A 795      16.075 103.793  66.836  1.00 22.24           C  
ATOM   2348  OD1 ASN A 795      16.874 103.216  67.569  1.00 19.27           O  
ATOM   2349  ND2 ASN A 795      16.394 104.208  65.609  1.00 14.34           N  
ATOM   2350  N   ASN A 796      12.462 103.168  69.676  1.00 17.62           N  
ATOM   2351  CA  ASN A 796      11.289 103.777  70.314  1.00 22.13           C  
ATOM   2352  C   ASN A 796      11.349 105.282  70.157  1.00 18.24           C  
ATOM   2353  O   ASN A 796      10.341 105.920  69.928  1.00 18.55           O  
ATOM   2354  CB  ASN A 796      11.171 103.386  71.792  1.00 14.91           C  
ATOM   2355  CG  ASN A 796      10.511 102.042  71.967  1.00 17.61           C  
ATOM   2356  OD1 ASN A 796      10.224 101.358  70.989  1.00 16.12           O  
ATOM   2357  ND2 ASN A 796      10.291 101.644  73.205  1.00 17.98           N  
ATOM   2358  N   ILE A 797      12.547 105.842  70.262  1.00 16.08           N  
ATOM   2359  CA  ILE A 797      12.730 107.252  69.975  1.00 13.80           C  
ATOM   2360  C   ILE A 797      13.942 107.481  69.046  1.00 18.25           C  
ATOM   2361  O   ILE A 797      15.088 107.434  69.480  1.00 16.10           O  
ATOM   2362  CB  ILE A 797      12.911 108.088  71.268  1.00 17.82           C  
ATOM   2363  CG1 ILE A 797      11.685 107.980  72.198  1.00 14.51           C  
ATOM   2364  CG2 ILE A 797      13.172 109.555  70.909  1.00 16.96           C  
ATOM   2365  CD1 ILE A 797      11.853 108.783  73.468  1.00 13.29           C  
ATOM   2366  N   ASN A 798      13.697 107.712  67.765  1.00 13.36           N  
ATOM   2367  CA  ASN A 798      14.813 107.978  66.863  1.00 16.25           C  
ATOM   2368  C   ASN A 798      15.354 109.385  67.090  1.00 14.93           C  
ATOM   2369  O   ASN A 798      14.602 110.348  67.026  1.00 16.74           O  
ATOM   2370  CB  ASN A 798      14.383 107.760  65.410  1.00 15.41           C  
ATOM   2371  CG  ASN A 798      13.103 108.511  65.059  1.00 24.79           C  
ATOM   2372  OD1 ASN A 798      12.025 108.238  65.604  1.00 22.30           O  
ATOM   2373  ND2 ASN A 798      13.217 109.457  64.135  1.00 19.00           N  
ATOM   2374  N   LEU A 799      16.640 109.508  67.404  1.00 15.97           N  
ATOM   2375  CA  LEU A 799      17.238 110.823  67.655  1.00 17.23           C  
ATOM   2376  C   LEU A 799      17.526 111.633  66.389  1.00 19.43           C  
ATOM   2377  O   LEU A 799      17.735 112.839  66.456  1.00 19.26           O  
ATOM   2378  CB  LEU A 799      18.520 110.689  68.464  1.00 16.82           C  
ATOM   2379  CG  LEU A 799      18.321 110.054  69.843  1.00 23.86           C  
ATOM   2380  CD1 LEU A 799      19.682 109.713  70.436  1.00 14.05           C  
ATOM   2381  CD2 LEU A 799      17.463 110.969  70.786  1.00 15.25           C  
ATOM   2382  N   LEU A 800      17.556 110.951  65.254  1.00 15.17           N  
ATOM   2383  CA  LEU A 800      17.740 111.572  63.946  1.00 16.15           C  
ATOM   2384  C   LEU A 800      16.475 111.301  63.155  1.00 18.90           C  
ATOM   2385  O   LEU A 800      15.847 110.257  63.330  1.00 16.97           O  
ATOM   2386  CB  LEU A 800      18.936 110.945  63.211  1.00 17.04           C  
ATOM   2387  CG  LEU A 800      20.292 111.637  63.406  1.00 27.44           C  
ATOM   2388  CD1 LEU A 800      20.482 112.013  64.841  1.00 25.95           C  
ATOM   2389  CD2 LEU A 800      21.489 110.782  62.901  1.00 24.24           C  
ATOM   2390  N   GLN A 801      16.086 112.241  62.296  1.00 22.14           N  
ATOM   2391  CA  GLN A 801      14.898 112.071  61.458  1.00 19.24           C  
ATOM   2392  C   GLN A 801      15.215 111.351  60.145  1.00 20.51           C  
ATOM   2393  O   GLN A 801      16.229 111.640  59.506  1.00 22.87           O  
ATOM   2394  CB  GLN A 801      14.292 113.440  61.154  1.00 24.13           C  
ATOM   2395  CG  GLN A 801      13.882 114.243  62.397  1.00 24.39           C  
ATOM   2396  CD  GLN A 801      13.199 115.558  62.023  1.00 31.79           C  
ATOM   2397  OE1 GLN A 801      12.354 115.585  61.129  1.00 37.44           O  
ATOM   2398  NE2 GLN A 801      13.590 116.653  62.681  1.00 24.41           N  
ATOM   2399  N   PRO A 802      14.363 110.390  59.751  1.00 19.46           N  
ATOM   2400  CA  PRO A 802      14.622 109.692  58.491  1.00 21.24           C  
ATOM   2401  C   PRO A 802      13.921 110.435  57.373  1.00 28.06           C  
ATOM   2402  O   PRO A 802      12.737 110.231  57.145  1.00 25.15           O  
ATOM   2403  CB  PRO A 802      13.960 108.324  58.701  1.00 19.64           C  
ATOM   2404  CG  PRO A 802      12.808 108.602  59.670  1.00 17.69           C  
ATOM   2405  CD  PRO A 802      13.258 109.775  60.524  1.00 16.98           C  
ATOM   2406  N   ILE A 803      14.640 111.312  56.691  1.00 23.42           N  
ATOM   2407  CA AILE A 803      14.071 112.046  55.572  0.15 22.13           C  
ATOM   2408  CA BILE A 803      14.047 112.036  55.583  0.85 21.98           C  
ATOM   2409  C   ILE A 803      14.431 111.310  54.293  1.00 21.34           C  
ATOM   2410  O   ILE A 803      15.527 111.485  53.751  1.00 24.65           O  
ATOM   2411  CB AILE A 803      14.606 113.488  55.508  0.15 26.43           C  
ATOM   2412  CB BILE A 803      14.474 113.514  55.606  0.85 26.75           C  
ATOM   2413  CG1AILE A 803      14.480 114.163  56.875  0.15 24.70           C  
ATOM   2414  CG1BILE A 803      14.170 114.102  56.988  0.85 24.33           C  
ATOM   2415  CG2AILE A 803      13.872 114.284  54.435  0.15 28.74           C  
ATOM   2416  CG2BILE A 803      13.753 114.305  54.509  0.85 29.00           C  
ATOM   2417  CD1AILE A 803      13.074 114.153  57.436  0.15 24.16           C  
ATOM   2418  CD1BILE A 803      14.876 115.412  57.294  0.85 26.40           C  
ATOM   2419  N   GLY A 804      13.529 110.454  53.836  1.00 22.49           N  
ATOM   2420  CA  GLY A 804      13.796 109.628  52.680  1.00 28.11           C  
ATOM   2421  C   GLY A 804      13.578 108.172  53.024  1.00 29.54           C  
ATOM   2422  O   GLY A 804      12.974 107.848  54.047  1.00 26.80           O  
ATOM   2423  N   GLN A 805      14.068 107.276  52.176  1.00 26.75           N  
ATOM   2424  CA  GLN A 805      13.827 105.850  52.401  1.00 27.43           C  
ATOM   2425  C   GLN A 805      14.928 105.259  53.287  1.00 29.42           C  
ATOM   2426  O   GLN A 805      16.003 104.905  52.799  1.00 26.98           O  
ATOM   2427  CB  GLN A 805      13.703 105.101  51.064  1.00 27.88           C  
ATOM   2428  CG  GLN A 805      13.615 103.579  51.181  1.00 41.63           C  
ATOM   2429  CD  GLN A 805      12.436 103.101  52.027  1.00 42.74           C  
ATOM   2430  OE1 GLN A 805      11.378 102.750  51.500  1.00 53.63           O  
ATOM   2431  NE2 GLN A 805      12.623 103.071  53.343  1.00 36.26           N  
ATOM   2432  N   PHE A 806      14.655 105.177  54.591  1.00 23.00           N  
ATOM   2433  CA  PHE A 806      15.601 104.619  55.558  1.00 20.78           C  
ATOM   2434  C   PHE A 806      15.311 103.159  55.885  1.00 20.36           C  
ATOM   2435  O   PHE A 806      15.915 102.581  56.789  1.00 22.05           O  
ATOM   2436  CB  PHE A 806      15.600 105.443  56.848  1.00 23.92           C  
ATOM   2437  CG  PHE A 806      16.420 106.683  56.765  1.00 17.94           C  
ATOM   2438  CD1 PHE A 806      16.039 107.724  55.936  1.00 17.02           C  
ATOM   2439  CD2 PHE A 806      17.591 106.796  57.494  1.00 17.01           C  
ATOM   2440  CE1 PHE A 806      16.806 108.861  55.836  1.00 18.65           C  
ATOM   2441  CE2 PHE A 806      18.358 107.941  57.420  1.00 16.53           C  
ATOM   2442  CZ  PHE A 806      17.965 108.981  56.590  1.00 19.21           C  
ATOM   2443  N   GLY A 807      14.390 102.556  55.145  1.00 23.31           N  
ATOM   2444  CA  GLY A 807      14.086 101.151  55.340  1.00 24.25           C  
ATOM   2445  C   GLY A 807      12.759 101.027  56.055  1.00 25.03           C  
ATOM   2446  O   GLY A 807      12.320 101.986  56.684  1.00 24.30           O  
ATOM   2447  N   THR A 808      12.123  99.859  55.950  1.00 23.43           N  
ATOM   2448  CA  THR A 808      10.797  99.634  56.527  1.00 24.38           C  
ATOM   2449  C   THR A 808      10.726  98.264  57.202  1.00 23.15           C  
ATOM   2450  O   THR A 808      11.667  97.470  57.137  1.00 23.85           O  
ATOM   2451  CB  THR A 808       9.681  99.676  55.443  1.00 28.57           C  
ATOM   2452  OG1 THR A 808       9.822  98.547  54.575  1.00 29.41           O  
ATOM   2453  CG2 THR A 808       9.750 100.962  54.611  1.00 25.56           C  
ATOM   2454  N   ARG A 809       9.597  97.987  57.837  1.00 20.49           N  
ATOM   2455  CA  ARG A 809       9.395  96.714  58.508  1.00 16.51           C  
ATOM   2456  C   ARG A 809       9.210  95.596  57.505  1.00 20.65           C  
ATOM   2457  O   ARG A 809       9.275  94.428  57.865  1.00 23.21           O  
ATOM   2458  CB  ARG A 809       8.171  96.782  59.409  1.00 20.48           C  
ATOM   2459  CG  ARG A 809       6.858  96.902  58.652  1.00 18.91           C  
ATOM   2460  CD  ARG A 809       5.690  97.029  59.634  1.00 20.77           C  
ATOM   2461  NE  ARG A 809       5.635  95.905  60.568  1.00 23.02           N  
ATOM   2462  CZ  ARG A 809       4.800  95.844  61.604  1.00 31.13           C  
ATOM   2463  NH1 ARG A 809       3.954  96.843  61.843  1.00 25.53           N  
ATOM   2464  NH2 ARG A 809       4.811  94.797  62.410  1.00 22.99           N  
ATOM   2465  N   LEU A 810       8.969  95.952  56.247  1.00 21.13           N  
ATOM   2466  CA  LEU A 810       8.810  94.955  55.197  1.00 19.42           C  
ATOM   2467  C   LEU A 810      10.093  94.123  55.082  1.00 25.92           C  
ATOM   2468  O   LEU A 810      10.040  92.900  54.956  1.00 21.18           O  
ATOM   2469  CB  LEU A 810       8.463  95.619  53.854  1.00 27.41           C  
ATOM   2470  CG  LEU A 810       8.172  94.703  52.656  1.00 44.31           C  
ATOM   2471  CD1 LEU A 810       6.854  93.944  52.838  1.00 39.37           C  
ATOM   2472  CD2 LEU A 810       8.155  95.482  51.337  1.00 40.00           C  
ATOM   2473  N   HIS A 811      11.242  94.786  55.158  1.00 22.51           N  
ATOM   2474  CA  HIS A 811      12.532  94.110  55.015  1.00 26.94           C  
ATOM   2475  C   HIS A 811      13.454  94.346  56.200  1.00 27.34           C  
ATOM   2476  O   HIS A 811      14.667  94.166  56.084  1.00 27.61           O  
ATOM   2477  CB  HIS A 811      13.246  94.575  53.738  1.00 24.38           C  
ATOM   2478  CG  HIS A 811      12.466  94.315  52.491  1.00 31.46           C  
ATOM   2479  ND1 HIS A 811      12.376  93.064  51.920  1.00 33.82           N  
ATOM   2480  CD2 HIS A 811      11.721  95.140  51.715  1.00 36.76           C  
ATOM   2481  CE1 HIS A 811      11.614  93.129  50.843  1.00 31.61           C  
ATOM   2482  NE2 HIS A 811      11.201  94.375  50.698  1.00 33.76           N  
ATOM   2483  N   GLY A 812      12.892  94.776  57.328  1.00 23.85           N  
ATOM   2484  CA  GLY A 812      13.696  95.020  58.513  1.00 21.97           C  
ATOM   2485  C   GLY A 812      14.760  96.078  58.292  1.00 25.07           C  
ATOM   2486  O   GLY A 812      15.803  96.081  58.944  1.00 25.95           O  
ATOM   2487  N   GLY A 813      14.496  96.994  57.372  1.00 20.62           N  
ATOM   2488  CA  GLY A 813      15.393  98.114  57.168  1.00 21.61           C  
ATOM   2489  C   GLY A 813      16.444  97.861  56.096  1.00 28.76           C  
ATOM   2490  O   GLY A 813      17.213  98.756  55.752  1.00 27.36           O  
ATOM   2491  N   LYS A 814      16.479  96.639  55.573  1.00 33.14           N  
ATOM   2492  CA  LYS A 814      17.444  96.273  54.543  1.00 28.84           C  
ATOM   2493  C   LYS A 814      17.116  96.961  53.231  1.00 34.12           C  
ATOM   2494  O   LYS A 814      17.937  96.987  52.309  1.00 29.52           O  
ATOM   2495  CB  LYS A 814      17.472  94.759  54.353  1.00 27.75           C  
ATOM   2496  CG  LYS A 814      17.823  93.983  55.632  1.00 41.32           C  
ATOM   2497  CD  LYS A 814      19.298  94.132  56.002  1.00 51.45           C  
ATOM   2498  CE  LYS A 814      19.665  93.412  57.313  1.00 56.92           C  
ATOM   2499  NZ  LYS A 814      19.555  94.294  58.533  1.00 52.39           N  
ATOM   2500  N   ASP A 815      15.911  97.515  53.147  1.00 26.66           N  
ATOM   2501  CA  ASP A 815      15.471  98.205  51.943  1.00 28.23           C  
ATOM   2502  C   ASP A 815      15.820  99.694  51.943  1.00 27.58           C  
ATOM   2503  O   ASP A 815      15.321 100.457  51.117  1.00 32.61           O  
ATOM   2504  CB  ASP A 815      13.970  98.002  51.704  1.00 25.98           C  
ATOM   2505  CG  ASP A 815      13.121  98.236  52.963  1.00 32.62           C  
ATOM   2506  OD1 ASP A 815      13.666  98.273  54.095  1.00 24.92           O  
ATOM   2507  OD2 ASP A 815      11.885  98.349  52.814  1.00 30.45           O  
ATOM   2508  N   ALA A 816      16.675 100.110  52.865  1.00 26.37           N  
ATOM   2509  CA  ALA A 816      17.080 101.508  52.914  1.00 27.43           C  
ATOM   2510  C   ALA A 816      17.782 101.878  51.603  1.00 27.43           C  
ATOM   2511  O   ALA A 816      18.498 101.061  51.038  1.00 29.16           O  
ATOM   2512  CB  ALA A 816      18.007 101.753  54.097  1.00 31.13           C  
ATOM   2513  N   ALA A 817      17.569 103.100  51.123  1.00 24.32           N  
ATOM   2514  CA  ALA A 817      18.245 103.564  49.918  1.00 23.55           C  
ATOM   2515  C   ALA A 817      19.669 103.936  50.291  1.00 31.99           C  
ATOM   2516  O   ALA A 817      20.042 103.923  51.471  1.00 28.85           O  
ATOM   2517  CB  ALA A 817      17.529 104.752  49.318  1.00 19.46           C  
ATOM   2518  N   SER A 818      20.463 104.266  49.284  1.00 24.22           N  
ATOM   2519  CA  SER A 818      21.852 104.631  49.491  1.00 29.22           C  
ATOM   2520  C   SER A 818      21.972 105.920  50.307  1.00 23.74           C  
ATOM   2521  O   SER A 818      21.167 106.843  50.146  1.00 24.09           O  
ATOM   2522  CB  SER A 818      22.555 104.800  48.131  1.00 25.93           C  
ATOM   2523  OG  SER A 818      23.761 105.527  48.294  1.00 35.98           O  
ATOM   2524  N   PRO A 819      22.991 105.994  51.169  1.00 23.65           N  
ATOM   2525  CA  PRO A 819      23.234 107.182  51.998  1.00 24.23           C  
ATOM   2526  C   PRO A 819      23.518 108.445  51.187  1.00 29.84           C  
ATOM   2527  O   PRO A 819      23.472 109.547  51.732  1.00 24.77           O  
ATOM   2528  CB  PRO A 819      24.470 106.788  52.833  1.00 23.65           C  
ATOM   2529  CG  PRO A 819      25.075 105.650  52.126  1.00 27.09           C  
ATOM   2530  CD  PRO A 819      23.934 104.908  51.482  1.00 26.98           C  
ATOM   2531  N   ARG A 820      23.827 108.306  49.903  1.00 27.53           N  
ATOM   2532  CA AARG A 820      24.030 109.487  49.078  0.51 34.01           C  
ATOM   2533  CA BARG A 820      24.032 109.472  49.051  0.49 34.02           C  
ATOM   2534  C   ARG A 820      22.705 110.082  48.607  1.00 29.13           C  
ATOM   2535  O   ARG A 820      22.676 111.176  48.067  1.00 31.36           O  
ATOM   2536  CB AARG A 820      24.944 109.174  47.889  0.51 38.48           C  
ATOM   2537  CB BARG A 820      24.885 109.119  47.822  0.49 38.44           C  
ATOM   2538  CG AARG A 820      26.365 108.801  48.302  0.51 41.26           C  
ATOM   2539  CG BARG A 820      26.280 108.592  48.157  0.49 41.33           C  
ATOM   2540  CD AARG A 820      26.795 107.491  47.667  0.51 43.60           C  
ATOM   2541  CD BARG A 820      27.283 108.892  47.042  0.49 41.79           C  
ATOM   2542  NE AARG A 820      26.794 107.578  46.210  0.51 37.73           N  
ATOM   2543  NE BARG A 820      27.326 110.318  46.731  0.49 42.16           N  
ATOM   2544  CZ AARG A 820      26.745 106.526  45.405  0.51 38.85           C  
ATOM   2545  CZ BARG A 820      27.901 111.234  47.502  0.49 41.32           C  
ATOM   2546  NH1AARG A 820      26.692 105.301  45.907  0.51 39.68           N  
ATOM   2547  NH1BARG A 820      28.489 110.882  48.637  0.49 34.63           N  
ATOM   2548  NH2AARG A 820      26.747 106.697  44.095  0.51 47.91           N  
ATOM   2549  NH2BARG A 820      27.891 112.508  47.141  0.49 48.57           N  
ATOM   2550  N   TYR A 821      21.609 109.364  48.832  1.00 24.67           N  
ATOM   2551  CA  TYR A 821      20.296 109.821  48.376  1.00 22.59           C  
ATOM   2552  C   TYR A 821      19.301 110.113  49.495  1.00 26.79           C  
ATOM   2553  O   TYR A 821      18.144 110.434  49.217  1.00 28.82           O  
ATOM   2554  CB  TYR A 821      19.646 108.787  47.470  1.00 22.21           C  
ATOM   2555  CG  TYR A 821      20.463 108.372  46.279  1.00 32.94           C  
ATOM   2556  CD1 TYR A 821      21.274 109.283  45.597  1.00 37.93           C  
ATOM   2557  CD2 TYR A 821      20.434 107.062  45.842  1.00 27.54           C  
ATOM   2558  CE1 TYR A 821      22.024 108.879  44.495  1.00 29.83           C  
ATOM   2559  CE2 TYR A 821      21.177 106.650  44.763  1.00 30.42           C  
ATOM   2560  CZ  TYR A 821      21.965 107.554  44.092  1.00 33.63           C  
ATOM   2561  OH  TYR A 821      22.686 107.100  43.013  1.00 40.95           O  
ATOM   2562  N   ILE A 822      19.723 109.973  50.747  1.00 24.60           N  
ATOM   2563  CA  ILE A 822      18.803 110.203  51.866  1.00 22.29           C  
ATOM   2564  C   ILE A 822      19.335 111.281  52.795  1.00 18.15           C  
ATOM   2565  O   ILE A 822      20.535 111.579  52.801  1.00 23.80           O  
ATOM   2566  CB  ILE A 822      18.498 108.904  52.624  1.00 24.23           C  
ATOM   2567  CG1 ILE A 822      19.793 108.230  53.103  1.00 22.29           C  
ATOM   2568  CG2 ILE A 822      17.709 107.970  51.737  1.00 20.96           C  
ATOM   2569  CD1 ILE A 822      19.558 106.896  53.792  1.00 21.12           C  
ATOM   2570  N   PHE A 823      18.436 111.876  53.566  1.00 20.72           N  
ATOM   2571  CA  PHE A 823      18.762 113.047  54.372  1.00 21.15           C  
ATOM   2572  C   PHE A 823      18.335 112.837  55.823  1.00 22.47           C  
ATOM   2573  O   PHE A 823      17.440 112.051  56.113  1.00 19.91           O  
ATOM   2574  CB  PHE A 823      18.026 114.287  53.831  1.00 24.72           C  
ATOM   2575  CG  PHE A 823      18.368 114.641  52.403  1.00 30.58           C  
ATOM   2576  CD1 PHE A 823      17.818 113.933  51.348  1.00 35.33           C  
ATOM   2577  CD2 PHE A 823      19.209 115.709  52.123  1.00 30.55           C  
ATOM   2578  CE1 PHE A 823      18.121 114.258  50.038  1.00 36.46           C  
ATOM   2579  CE2 PHE A 823      19.515 116.042  50.817  1.00 35.74           C  
ATOM   2580  CZ  PHE A 823      18.969 115.313  49.774  1.00 37.55           C  
ATOM   2581  N   THR A 824      18.943 113.585  56.728  1.00 19.64           N  
ATOM   2582  CA  THR A 824      18.581 113.493  58.117  1.00 25.11           C  
ATOM   2583  C   THR A 824      18.823 114.835  58.812  1.00 30.52           C  
ATOM   2584  O   THR A 824      19.371 115.765  58.225  1.00 22.47           O  
ATOM   2585  CB  THR A 824      19.375 112.362  58.808  1.00 23.74           C  
ATOM   2586  OG1 THR A 824      18.781 112.075  60.085  1.00 25.89           O  
ATOM   2587  CG2 THR A 824      20.855 112.760  58.960  1.00 17.33           C  
ATOM   2588  N   MET A 825      18.378 114.924  60.057  1.00 21.88           N  
ATOM   2589  CA  MET A 825      18.634 116.060  60.927  1.00 26.90           C  
ATOM   2590  C   MET A 825      18.139 115.642  62.311  1.00 26.14           C  
ATOM   2591  O   MET A 825      17.440 114.637  62.440  1.00 21.32           O  
ATOM   2592  CB  MET A 825      17.904 117.321  60.444  1.00 24.02           C  
ATOM   2593  CG  MET A 825      16.388 117.159  60.243  1.00 25.56           C  
ATOM   2594  SD  MET A 825      15.577 118.699  59.665  1.00 43.78           S  
ATOM   2595  CE  MET A 825      15.966 119.846  60.973  1.00 33.26           C  
ATOM   2596  N   LEU A 826      18.505 116.398  63.339  1.00 23.43           N  
ATOM   2597  CA  LEU A 826      18.088 116.078  64.700  1.00 24.47           C  
ATOM   2598  C   LEU A 826      16.564 116.028  64.851  1.00 23.58           C  
ATOM   2599  O   LEU A 826      15.859 116.882  64.342  1.00 22.58           O  
ATOM   2600  CB  LEU A 826      18.659 117.107  65.673  1.00 20.09           C  
ATOM   2601  CG  LEU A 826      20.163 116.985  65.912  1.00 24.75           C  
ATOM   2602  CD1 LEU A 826      20.664 118.186  66.679  1.00 21.16           C  
ATOM   2603  CD2 LEU A 826      20.490 115.690  66.661  1.00 17.48           C  
ATOM   2604  N   SER A 827      16.067 115.015  65.558  1.00 18.41           N  
ATOM   2605  CA  SER A 827      14.705 115.048  66.087  1.00 22.21           C  
ATOM   2606  C   SER A 827      14.590 116.246  67.041  1.00 21.05           C  
ATOM   2607  O   SER A 827      15.567 116.606  67.698  1.00 22.97           O  
ATOM   2608  CB  SER A 827      14.426 113.738  66.846  1.00 21.40           C  
ATOM   2609  OG  SER A 827      13.219 113.769  67.578  1.00 25.10           O  
ATOM   2610  N   THR A 828      13.410 116.862  67.133  1.00 22.06           N  
ATOM   2611  CA  THR A 828      13.193 117.927  68.132  1.00 22.65           C  
ATOM   2612  C   THR A 828      13.314 117.381  69.547  1.00 21.83           C  
ATOM   2613  O   THR A 828      13.501 118.128  70.501  1.00 25.74           O  
ATOM   2614  CB  THR A 828      11.798 118.573  67.997  1.00 27.58           C  
ATOM   2615  OG1 THR A 828      10.788 117.548  68.013  1.00 26.85           O  
ATOM   2616  CG2 THR A 828      11.711 119.371  66.693  1.00 28.37           C  
ATOM   2617  N   LEU A 829      13.204 116.063  69.680  1.00 18.82           N  
ATOM   2618  CA  LEU A 829      13.351 115.427  70.977  1.00 19.57           C  
ATOM   2619  C   LEU A 829      14.811 115.354  71.406  1.00 27.12           C  
ATOM   2620  O   LEU A 829      15.087 115.189  72.595  1.00 22.46           O  
ATOM   2621  CB  LEU A 829      12.741 114.024  70.941  1.00 18.48           C  
ATOM   2622  CG  LEU A 829      11.232 114.006  70.687  1.00 23.57           C  
ATOM   2623  CD1 LEU A 829      10.732 112.597  70.363  1.00 18.26           C  
ATOM   2624  CD2 LEU A 829      10.507 114.573  71.891  1.00 19.50           C  
ATOM   2625  N   ALA A 830      15.745 115.492  70.457  1.00 18.79           N  
ATOM   2626  CA  ALA A 830      17.161 115.254  70.770  1.00 22.23           C  
ATOM   2627  C   ALA A 830      17.714 116.160  71.873  1.00 17.86           C  
ATOM   2628  O   ALA A 830      18.234 115.671  72.865  1.00 19.27           O  
ATOM   2629  CB  ALA A 830      18.068 115.304  69.493  1.00 17.99           C  
ATOM   2630  N   ARG A 831      17.607 117.473  71.712  1.00 20.93           N  
ATOM   2631  CA  ARG A 831      18.109 118.375  72.749  1.00 21.80           C  
ATOM   2632  C   ARG A 831      17.192 118.446  73.984  1.00 22.78           C  
ATOM   2633  O   ARG A 831      17.583 118.980  75.018  1.00 24.79           O  
ATOM   2634  CB  ARG A 831      18.405 119.779  72.194  1.00 25.07           C  
ATOM   2635  CG  ARG A 831      19.826 119.938  71.610  1.00 21.04           C  
ATOM   2636  CD  ARG A 831      20.902 119.536  72.625  1.00 25.15           C  
ATOM   2637  NE  ARG A 831      22.200 120.153  72.355  1.00 25.47           N  
ATOM   2638  CZ  ARG A 831      23.333 119.847  72.987  1.00 25.83           C  
ATOM   2639  NH1 ARG A 831      23.349 118.928  73.942  1.00 24.73           N  
ATOM   2640  NH2 ARG A 831      24.454 120.472  72.674  1.00 24.32           N  
ATOM   2641  N   LEU A 832      15.986 117.905  73.888  1.00 20.26           N  
ATOM   2642  CA  LEU A 832      15.137 117.783  75.083  1.00 25.30           C  
ATOM   2643  C   LEU A 832      15.628 116.639  75.967  1.00 24.87           C  
ATOM   2644  O   LEU A 832      15.474 116.682  77.177  1.00 23.57           O  
ATOM   2645  CB  LEU A 832      13.664 117.567  74.706  1.00 20.46           C  
ATOM   2646  CG  LEU A 832      12.972 118.783  74.065  1.00 31.01           C  
ATOM   2647  CD1 LEU A 832      11.504 118.480  73.794  1.00 19.49           C  
ATOM   2648  CD2 LEU A 832      13.100 120.005  74.977  1.00 27.83           C  
ATOM   2649  N   LEU A 833      16.218 115.614  75.349  1.00 19.52           N  
ATOM   2650  CA  LEU A 833      16.726 114.454  76.071  1.00 15.44           C  
ATOM   2651  C   LEU A 833      18.156 114.671  76.533  1.00 17.15           C  
ATOM   2652  O   LEU A 833      18.548 114.177  77.583  1.00 18.92           O  
ATOM   2653  CB  LEU A 833      16.630 113.199  75.194  1.00 17.85           C  
ATOM   2654  CG  LEU A 833      15.197 112.681  75.005  1.00 24.73           C  
ATOM   2655  CD1 LEU A 833      15.045 111.828  73.725  1.00 15.36           C  
ATOM   2656  CD2 LEU A 833      14.706 111.922  76.272  1.00 17.61           C  
ATOM   2657  N   PHE A 834      18.922 115.411  75.732  1.00 14.02           N  
ATOM   2658  CA  PHE A 834      20.315 115.752  76.010  1.00 18.33           C  
ATOM   2659  C   PHE A 834      20.456 117.276  76.089  1.00 24.44           C  
ATOM   2660  O   PHE A 834      20.970 117.898  75.158  1.00 21.62           O  
ATOM   2661  CB  PHE A 834      21.236 115.226  74.885  1.00 18.80           C  
ATOM   2662  CG  PHE A 834      21.164 113.733  74.683  1.00 21.41           C  
ATOM   2663  CD1 PHE A 834      20.243 113.178  73.799  1.00 17.38           C  
ATOM   2664  CD2 PHE A 834      22.014 112.881  75.379  1.00 21.78           C  
ATOM   2665  CE1 PHE A 834      20.170 111.812  73.618  1.00 14.20           C  
ATOM   2666  CE2 PHE A 834      21.943 111.506  75.200  1.00 17.46           C  
ATOM   2667  CZ  PHE A 834      21.021 110.970  74.315  1.00 17.05           C  
ATOM   2668  N   PRO A 835      20.002 117.889  77.204  1.00 24.65           N  
ATOM   2669  CA  PRO A 835      19.980 119.359  77.257  1.00 20.05           C  
ATOM   2670  C   PRO A 835      21.351 120.008  77.063  1.00 21.89           C  
ATOM   2671  O   PRO A 835      22.354 119.575  77.653  1.00 21.45           O  
ATOM   2672  CB  PRO A 835      19.421 119.661  78.670  1.00 15.55           C  
ATOM   2673  CG  PRO A 835      18.612 118.425  79.027  1.00 19.88           C  
ATOM   2674  CD  PRO A 835      19.416 117.277  78.417  1.00 18.62           C  
ATOM   2675  N   ALA A 836      21.372 121.063  76.256  1.00 14.85           N  
ATOM   2676  CA  ALA A 836      22.612 121.772  75.922  1.00 23.14           C  
ATOM   2677  C   ALA A 836      23.361 122.231  77.165  1.00 24.29           C  
ATOM   2678  O   ALA A 836      24.588 122.107  77.244  1.00 20.71           O  
ATOM   2679  CB  ALA A 836      22.324 122.962  75.006  1.00 24.92           C  
ATOM   2680  N   VAL A 837      22.616 122.728  78.155  1.00 26.41           N  
ATOM   2681  CA  VAL A 837      23.230 123.199  79.394  1.00 22.82           C  
ATOM   2682  C   VAL A 837      24.143 122.143  80.035  1.00 20.17           C  
ATOM   2683  O   VAL A 837      25.170 122.478  80.624  1.00 24.54           O  
ATOM   2684  CB  VAL A 837      22.174 123.700  80.428  1.00 28.84           C  
ATOM   2685  CG1 VAL A 837      21.226 122.562  80.865  1.00 20.71           C  
ATOM   2686  CG2 VAL A 837      22.865 124.290  81.637  1.00 25.06           C  
ATOM   2687  N   ASP A 838      23.773 120.870  79.917  1.00 20.65           N  
ATOM   2688  CA  ASP A 838      24.565 119.798  80.526  1.00 19.03           C  
ATOM   2689  C   ASP A 838      25.936 119.576  79.839  1.00 22.24           C  
ATOM   2690  O   ASP A 838      26.858 119.010  80.438  1.00 24.82           O  
ATOM   2691  CB  ASP A 838      23.746 118.499  80.582  1.00 21.38           C  
ATOM   2692  CG  ASP A 838      22.637 118.547  81.635  1.00 26.75           C  
ATOM   2693  OD1 ASP A 838      22.817 119.210  82.665  1.00 28.78           O  
ATOM   2694  OD2 ASP A 838      21.581 117.917  81.438  1.00 33.15           O  
ATOM   2695  N   ASP A 839      26.083 120.024  78.593  1.00 23.29           N  
ATOM   2696  CA  ASP A 839      27.375 119.892  77.909  1.00 20.78           C  
ATOM   2697  C   ASP A 839      28.459 120.498  78.781  1.00 22.31           C  
ATOM   2698  O   ASP A 839      29.579 120.011  78.811  1.00 25.08           O  
ATOM   2699  CB  ASP A 839      27.362 120.586  76.544  1.00 25.56           C  
ATOM   2700  CG  ASP A 839      26.607 119.790  75.489  1.00 35.25           C  
ATOM   2701  OD1 ASP A 839      25.910 118.803  75.846  1.00 28.50           O  
ATOM   2702  OD2 ASP A 839      26.710 120.159  74.299  1.00 34.52           O  
ATOM   2703  N   ASN A 840      28.107 121.557  79.508  1.00 24.61           N  
ATOM   2704  CA  ASN A 840      29.052 122.218  80.404  1.00 23.05           C  
ATOM   2705  C   ASN A 840      29.592 121.321  81.501  1.00 23.34           C  
ATOM   2706  O   ASN A 840      30.564 121.687  82.155  1.00 26.84           O  
ATOM   2707  CB  ASN A 840      28.427 123.462  81.029  1.00 24.88           C  
ATOM   2708  CG  ASN A 840      28.077 124.508  80.001  1.00 28.96           C  
ATOM   2709  OD1 ASN A 840      28.962 125.084  79.374  1.00 33.17           O  
ATOM   2710  ND2 ASN A 840      26.780 124.762  79.818  1.00 29.01           N  
ATOM   2711  N   LEU A 841      28.974 120.150  81.692  1.00 23.41           N  
ATOM   2712  CA  LEU A 841      29.349 119.231  82.772  1.00 22.93           C  
ATOM   2713  C   LEU A 841      30.156 118.022  82.272  1.00 24.30           C  
ATOM   2714  O   LEU A 841      30.683 117.236  83.062  1.00 23.50           O  
ATOM   2715  CB  LEU A 841      28.088 118.736  83.516  1.00 27.48           C  
ATOM   2716  CG  LEU A 841      27.102 119.822  83.964  1.00 27.29           C  
ATOM   2717  CD1 LEU A 841      25.851 119.247  84.632  1.00 21.38           C  
ATOM   2718  CD2 LEU A 841      27.804 120.819  84.886  1.00 25.87           C  
ATOM   2719  N   LEU A 842      30.262 117.871  80.959  1.00 24.10           N  
ATOM   2720  CA  LEU A 842      30.807 116.627  80.415  1.00 26.18           C  
ATOM   2721  C   LEU A 842      32.329 116.644  80.335  1.00 25.38           C  
ATOM   2722  O   LEU A 842      32.970 117.681  80.504  1.00 29.25           O  
ATOM   2723  CB  LEU A 842      30.183 116.334  79.046  1.00 23.26           C  
ATOM   2724  CG  LEU A 842      28.650 116.337  79.062  1.00 19.89           C  
ATOM   2725  CD1 LEU A 842      28.107 115.981  77.682  1.00 17.00           C  
ATOM   2726  CD2 LEU A 842      28.109 115.379  80.131  1.00 19.91           C  
ATOM   2727  N   LYS A 843      32.908 115.486  80.086  1.00 29.10           N  
ATOM   2728  CA  LYS A 843      34.343 115.395  79.911  1.00 29.08           C  
ATOM   2729  C   LYS A 843      34.613 115.177  78.433  1.00 27.46           C  
ATOM   2730  O   LYS A 843      34.528 114.058  77.950  1.00 27.12           O  
ATOM   2731  CB  LYS A 843      34.898 114.224  80.727  1.00 31.59           C  
ATOM   2732  CG  LYS A 843      36.405 114.300  80.975  1.00 49.69           C  
ATOM   2733  CD  LYS A 843      36.923 113.010  81.602  1.00 57.58           C  
ATOM   2734  CE  LYS A 843      38.356 113.157  82.097  1.00 78.18           C  
ATOM   2735  NZ  LYS A 843      38.792 111.967  82.900  1.00 86.39           N  
ATOM   2736  N   PHE A 844      34.895 116.246  77.699  1.00 24.03           N  
ATOM   2737  CA  PHE A 844      35.176 116.092  76.271  1.00 31.39           C  
ATOM   2738  C   PHE A 844      36.574 115.518  76.057  1.00 32.94           C  
ATOM   2739  O   PHE A 844      37.540 115.966  76.689  1.00 29.70           O  
ATOM   2740  CB  PHE A 844      34.977 117.404  75.512  1.00 28.54           C  
ATOM   2741  CG  PHE A 844      33.542 117.844  75.456  1.00 31.34           C  
ATOM   2742  CD1 PHE A 844      32.992 118.605  76.485  1.00 30.16           C  
ATOM   2743  CD2 PHE A 844      32.732 117.476  74.395  1.00 28.62           C  
ATOM   2744  CE1 PHE A 844      31.660 119.015  76.440  1.00 24.94           C  
ATOM   2745  CE2 PHE A 844      31.390 117.869  74.350  1.00 31.53           C  
ATOM   2746  CZ  PHE A 844      30.857 118.640  75.374  1.00 29.32           C  
ATOM   2747  N   LEU A 845      36.655 114.498  75.199  1.00 25.51           N  
ATOM   2748  CA  LEU A 845      37.910 113.824  74.887  1.00 32.55           C  
ATOM   2749  C   LEU A 845      38.732 114.638  73.880  1.00 34.05           C  
ATOM   2750  O   LEU A 845      38.200 115.506  73.182  1.00 32.24           O  
ATOM   2751  CB  LEU A 845      37.642 112.408  74.342  1.00 27.73           C  
ATOM   2752  CG  LEU A 845      36.792 111.529  75.270  1.00 33.78           C  
ATOM   2753  CD1 LEU A 845      36.429 110.195  74.628  1.00 37.23           C  
ATOM   2754  CD2 LEU A 845      37.495 111.308  76.600  1.00 35.57           C  
ATOM   2755  N   TYR A 846      40.029 114.348  73.824  1.00 35.10           N  
ATOM   2756  CA  TYR A 846      40.933 114.960  72.852  1.00 38.79           C  
ATOM   2757  C   TYR A 846      41.551 113.898  71.960  1.00 45.74           C  
ATOM   2758  O   TYR A 846      42.043 112.879  72.437  1.00 39.50           O  
ATOM   2759  CB  TYR A 846      42.050 115.746  73.553  1.00 35.76           C  
ATOM   2760  CG  TYR A 846      41.574 117.059  74.127  1.00 42.57           C  
ATOM   2761  CD1 TYR A 846      40.819 117.093  75.297  1.00 55.09           C  
ATOM   2762  CD2 TYR A 846      41.853 118.258  73.492  1.00 42.26           C  
ATOM   2763  CE1 TYR A 846      40.367 118.290  75.824  1.00 53.81           C  
ATOM   2764  CE2 TYR A 846      41.405 119.459  74.009  1.00 58.30           C  
ATOM   2765  CZ  TYR A 846      40.663 119.470  75.176  1.00 58.90           C  
ATOM   2766  OH  TYR A 846      40.215 120.665  75.693  1.00 73.98           O  
ATOM   2767  N   ASP A 847      41.518 114.128  70.656  1.00 42.38           N  
ATOM   2768  CA  ASP A 847      42.266 113.273  69.751  1.00 53.39           C  
ATOM   2769  C   ASP A 847      43.297 114.118  69.006  1.00 53.35           C  
ATOM   2770  O   ASP A 847      42.945 114.903  68.126  1.00 48.98           O  
ATOM   2771  CB  ASP A 847      41.336 112.560  68.777  1.00 43.96           C  
ATOM   2772  CG  ASP A 847      42.050 111.479  67.990  1.00 56.47           C  
ATOM   2773  OD1 ASP A 847      42.753 111.827  67.016  1.00 56.81           O  
ATOM   2774  OD2 ASP A 847      41.913 110.289  68.350  1.00 45.09           O  
ATOM   2775  N   ASP A 848      44.566 113.970  69.385  1.00 63.07           N  
ATOM   2776  CA  ASP A 848      45.650 114.750  68.791  1.00 70.90           C  
ATOM   2777  C   ASP A 848      45.344 116.251  68.831  1.00 72.46           C  
ATOM   2778  O   ASP A 848      45.308 116.917  67.792  1.00 64.57           O  
ATOM   2779  CB  ASP A 848      45.919 114.290  67.353  1.00 79.67           C  
ATOM   2780  CG  ASP A 848      47.075 115.041  66.697  1.00 96.74           C  
ATOM   2781  OD1 ASP A 848      47.895 115.642  67.430  1.00 95.73           O  
ATOM   2782  OD2 ASP A 848      47.163 115.023  65.447  1.00 90.19           O  
ATOM   2783  N   ASN A 849      45.111 116.765  70.038  1.00 69.36           N  
ATOM   2784  CA  ASN A 849      44.890 118.198  70.264  1.00 69.59           C  
ATOM   2785  C   ASN A 849      43.540 118.760  69.813  1.00 65.31           C  
ATOM   2786  O   ASN A 849      43.209 119.907  70.124  1.00 65.41           O  
ATOM   2787  CB  ASN A 849      46.032 119.032  69.676  1.00 77.01           C  
ATOM   2788  CG  ASN A 849      47.344 118.795  70.389  1.00 87.61           C  
ATOM   2789  OD1 ASN A 849      47.548 119.265  71.511  1.00 88.92           O  
ATOM   2790  ND2 ASN A 849      48.246 118.059  69.742  1.00 91.55           N  
ATOM   2791  N   GLN A 850      42.767 117.964  69.083  1.00 52.58           N  
ATOM   2792  CA  GLN A 850      41.412 118.362  68.728  1.00 44.25           C  
ATOM   2793  C   GLN A 850      40.442 117.868  69.803  1.00 37.68           C  
ATOM   2794  O   GLN A 850      40.456 116.700  70.170  1.00 35.03           O  
ATOM   2795  CB  GLN A 850      41.031 117.781  67.367  1.00 44.34           C  
ATOM   2796  CG  GLN A 850      39.663 118.211  66.830  1.00 32.17           C  
ATOM   2797  CD  GLN A 850      39.285 117.432  65.580  1.00 43.17           C  
ATOM   2798  OE1 GLN A 850      39.992 116.503  65.176  1.00 42.73           O  
ATOM   2799  NE2 GLN A 850      38.181 117.809  64.955  1.00 39.19           N  
ATOM   2800  N   ARG A 851      39.612 118.762  70.318  1.00 40.54           N  
ATOM   2801  CA  ARG A 851      38.598 118.356  71.272  1.00 39.65           C  
ATOM   2802  C   ARG A 851      37.467 117.705  70.495  1.00 30.69           C  
ATOM   2803  O   ARG A 851      36.947 118.279  69.541  1.00 34.29           O  
ATOM   2804  CB  ARG A 851      38.074 119.556  72.055  1.00 37.38           C  
ATOM   2805  CG  ARG A 851      37.699 119.220  73.481  1.00 42.87           C  
ATOM   2806  CD  ARG A 851      37.147 120.424  74.223  1.00 45.94           C  
ATOM   2807  NE  ARG A 851      35.784 120.744  73.812  1.00 41.88           N  
ATOM   2808  CZ  ARG A 851      34.899 121.365  74.587  1.00 58.80           C  
ATOM   2809  NH1 ARG A 851      35.232 121.735  75.823  1.00 58.04           N  
ATOM   2810  NH2 ARG A 851      33.678 121.612  74.132  1.00 59.72           N  
ATOM   2811  N   VAL A 852      37.091 116.501  70.895  1.00 28.47           N  
ATOM   2812  CA  VAL A 852      36.074 115.763  70.157  1.00 29.44           C  
ATOM   2813  C   VAL A 852      34.887 115.432  71.081  1.00 29.34           C  
ATOM   2814  O   VAL A 852      34.530 116.265  71.914  1.00 29.64           O  
ATOM   2815  CB  VAL A 852      36.691 114.549  69.445  1.00 29.22           C  
ATOM   2816  CG1 VAL A 852      37.657 115.035  68.377  1.00 31.30           C  
ATOM   2817  CG2 VAL A 852      37.433 113.658  70.421  1.00 27.73           C  
ATOM   2818  N   GLU A 853      34.269 114.258  70.944  1.00 28.98           N  
ATOM   2819  CA  GLU A 853      33.041 113.971  71.698  1.00 21.75           C  
ATOM   2820  C   GLU A 853      33.334 113.652  73.173  1.00 29.20           C  
ATOM   2821  O   GLU A 853      34.475 113.359  73.530  1.00 25.95           O  
ATOM   2822  CB  GLU A 853      32.205 112.865  71.021  1.00 18.42           C  
ATOM   2823  CG  GLU A 853      32.548 111.439  71.435  1.00 19.24           C  
ATOM   2824  CD  GLU A 853      33.922 110.943  70.932  1.00 29.00           C  
ATOM   2825  OE1 GLU A 853      34.630 111.671  70.183  1.00 25.42           O  
ATOM   2826  OE2 GLU A 853      34.293 109.805  71.293  1.00 22.77           O  
ATOM   2827  N   PRO A 854      32.309 113.736  74.046  1.00 28.21           N  
ATOM   2828  CA  PRO A 854      32.561 113.475  75.469  1.00 24.89           C  
ATOM   2829  C   PRO A 854      32.636 111.989  75.770  1.00 19.72           C  
ATOM   2830  O   PRO A 854      32.239 111.191  74.924  1.00 22.88           O  
ATOM   2831  CB  PRO A 854      31.329 114.084  76.150  1.00 28.59           C  
ATOM   2832  CG  PRO A 854      30.247 113.930  75.159  1.00 26.10           C  
ATOM   2833  CD  PRO A 854      30.906 114.133  73.802  1.00 27.27           C  
ATOM   2834  N   GLU A 855      33.136 111.609  76.944  1.00 22.70           N  
ATOM   2835  CA  GLU A 855      33.187 110.191  77.286  1.00 27.17           C  
ATOM   2836  C   GLU A 855      31.775 109.636  77.296  1.00 19.36           C  
ATOM   2837  O   GLU A 855      31.538 108.510  76.860  1.00 28.45           O  
ATOM   2838  CB  GLU A 855      33.889 109.934  78.625  1.00 28.89           C  
ATOM   2839  CG  GLU A 855      33.323 110.676  79.804  1.00 37.22           C  
ATOM   2840  CD  GLU A 855      34.051 110.344  81.105  1.00 51.89           C  
ATOM   2841  OE1 GLU A 855      34.935 109.457  81.080  1.00 49.82           O  
ATOM   2842  OE2 GLU A 855      33.739 110.966  82.151  1.00 42.79           O  
ATOM   2843  N   TRP A 856      30.842 110.439  77.790  1.00 20.40           N  
ATOM   2844  CA  TRP A 856      29.413 110.158  77.629  1.00 20.58           C  
ATOM   2845  C   TRP A 856      28.574 111.417  77.785  1.00 20.55           C  
ATOM   2846  O   TRP A 856      28.982 112.374  78.443  1.00 21.16           O  
ATOM   2847  CB  TRP A 856      28.910 109.043  78.574  1.00 18.92           C  
ATOM   2848  CG  TRP A 856      29.557 108.952  79.960  1.00 22.60           C  
ATOM   2849  CD1 TRP A 856      30.450 108.005  80.383  1.00 22.78           C  
ATOM   2850  CD2 TRP A 856      29.351 109.833  81.081  1.00 19.51           C  
ATOM   2851  NE1 TRP A 856      30.809 108.239  81.691  1.00 27.61           N  
ATOM   2852  CE2 TRP A 856      30.153 109.353  82.143  1.00 25.18           C  
ATOM   2853  CE3 TRP A 856      28.569 110.974  81.290  1.00 21.98           C  
ATOM   2854  CZ2 TRP A 856      30.189 109.973  83.399  1.00 24.23           C  
ATOM   2855  CZ3 TRP A 856      28.604 111.594  82.542  1.00 25.16           C  
ATOM   2856  CH2 TRP A 856      29.407 111.087  83.581  1.00 25.39           C  
ATOM   2857  N   TYR A 857      27.423 111.419  77.127  1.00 18.29           N  
ATOM   2858  CA  TYR A 857      26.365 112.361  77.422  1.00 17.02           C  
ATOM   2859  C   TYR A 857      25.627 111.836  78.661  1.00 23.93           C  
ATOM   2860  O   TYR A 857      25.848 110.695  79.099  1.00 20.49           O  
ATOM   2861  CB  TYR A 857      25.424 112.511  76.226  1.00 18.04           C  
ATOM   2862  CG  TYR A 857      26.034 113.372  75.146  1.00 23.37           C  
ATOM   2863  CD1 TYR A 857      26.020 114.762  75.250  1.00 22.25           C  
ATOM   2864  CD2 TYR A 857      26.661 112.797  74.040  1.00 18.10           C  
ATOM   2865  CE1 TYR A 857      26.601 115.561  74.278  1.00 22.55           C  
ATOM   2866  CE2 TYR A 857      27.247 113.589  73.056  1.00 23.56           C  
ATOM   2867  CZ  TYR A 857      27.218 114.967  73.183  1.00 22.06           C  
ATOM   2868  OH  TYR A 857      27.802 115.752  72.220  1.00 23.83           O  
ATOM   2869  N   ILE A 858      24.773 112.680  79.225  1.00 21.34           N  
ATOM   2870  CA  ILE A 858      24.022 112.357  80.441  1.00 20.74           C  
ATOM   2871  C   ILE A 858      22.564 112.760  80.181  1.00 20.31           C  
ATOM   2872  O   ILE A 858      22.135 113.846  80.554  1.00 21.01           O  
ATOM   2873  CB  ILE A 858      24.643 113.082  81.692  1.00 21.13           C  
ATOM   2874  CG1 ILE A 858      23.887 112.745  82.978  1.00 21.17           C  
ATOM   2875  CG2 ILE A 858      24.706 114.590  81.484  1.00 24.94           C  
ATOM   2876  CD1 ILE A 858      24.104 111.314  83.461  1.00 18.83           C  
ATOM   2877  N   PRO A 859      21.810 111.900  79.479  1.00 15.17           N  
ATOM   2878  CA  PRO A 859      20.425 112.250  79.121  1.00 19.01           C  
ATOM   2879  C   PRO A 859      19.509 112.291  80.351  1.00 21.31           C  
ATOM   2880  O   PRO A 859      19.893 111.804  81.415  1.00 16.50           O  
ATOM   2881  CB  PRO A 859      19.998 111.104  78.195  1.00 17.02           C  
ATOM   2882  CG  PRO A 859      20.869 109.952  78.601  1.00 19.51           C  
ATOM   2883  CD  PRO A 859      22.183 110.549  79.023  1.00 16.08           C  
ATOM   2884  N   ILE A 860      18.301 112.822  80.180  1.00 18.85           N  
ATOM   2885  CA  ILE A 860      17.368 113.000  81.285  1.00 19.78           C  
ATOM   2886  C   ILE A 860      16.634 111.718  81.690  1.00 23.65           C  
ATOM   2887  O   ILE A 860      16.038 111.669  82.756  1.00 24.08           O  
ATOM   2888  CB  ILE A 860      16.338 114.125  80.987  1.00 17.57           C  
ATOM   2889  CG1 ILE A 860      15.299 113.662  79.971  1.00 15.64           C  
ATOM   2890  CG2 ILE A 860      17.044 115.377  80.489  1.00 17.72           C  
ATOM   2891  CD1 ILE A 860      14.125 114.617  79.808  1.00 17.03           C  
ATOM   2892  N   ILE A 861      16.661 110.701  80.828  1.00 17.18           N  
ATOM   2893  CA  ILE A 861      16.177 109.365  81.154  1.00 18.29           C  
ATOM   2894  C   ILE A 861      17.172 108.369  80.557  1.00 21.20           C  
ATOM   2895  O   ILE A 861      17.949 108.745  79.684  1.00 21.31           O  
ATOM   2896  CB  ILE A 861      14.777 109.090  80.546  1.00 21.83           C  
ATOM   2897  CG1 ILE A 861      14.791 109.385  79.042  1.00 19.61           C  
ATOM   2898  CG2 ILE A 861      13.696 109.923  81.233  1.00 17.32           C  
ATOM   2899  CD1 ILE A 861      13.443 109.269  78.397  1.00 25.87           C  
ATOM   2900  N   PRO A 862      17.152 107.099  81.019  1.00 17.53           N  
ATOM   2901  CA  PRO A 862      18.115 106.102  80.529  1.00 19.59           C  
ATOM   2902  C   PRO A 862      17.825 105.626  79.104  1.00 21.54           C  
ATOM   2903  O   PRO A 862      17.090 104.653  78.866  1.00 21.06           O  
ATOM   2904  CB  PRO A 862      17.982 104.945  81.539  1.00 18.84           C  
ATOM   2905  CG  PRO A 862      16.593 105.071  82.052  1.00 20.44           C  
ATOM   2906  CD  PRO A 862      16.340 106.571  82.130  1.00 21.16           C  
ATOM   2907  N   MET A 863      18.421 106.331  78.150  1.00 18.39           N  
ATOM   2908  CA  MET A 863      18.251 106.026  76.728  1.00 17.30           C  
ATOM   2909  C   MET A 863      18.711 104.606  76.390  1.00 16.05           C  
ATOM   2910  O   MET A 863      18.195 103.972  75.467  1.00 21.06           O  
ATOM   2911  CB  MET A 863      19.025 107.068  75.912  1.00 20.77           C  
ATOM   2912  CG  MET A 863      18.383 108.455  75.973  1.00 18.83           C  
ATOM   2913  SD  MET A 863      16.731 108.402  75.234  1.00 25.50           S  
ATOM   2914  CE  MET A 863      17.130 107.820  73.565  1.00 22.87           C  
ATOM   2915  N   VAL A 864      19.671 104.099  77.153  1.00 17.25           N  
ATOM   2916  CA  VAL A 864      20.108 102.711  76.983  1.00 11.59           C  
ATOM   2917  C   VAL A 864      18.920 101.728  77.009  1.00 22.59           C  
ATOM   2918  O   VAL A 864      18.958 100.687  76.353  1.00 16.89           O  
ATOM   2919  CB  VAL A 864      21.156 102.312  78.050  1.00 18.75           C  
ATOM   2920  CG1 VAL A 864      20.474 101.995  79.383  1.00 18.91           C  
ATOM   2921  CG2 VAL A 864      21.951 101.102  77.585  1.00 25.67           C  
ATOM   2922  N   LEU A 865      17.863 102.076  77.745  1.00 20.27           N  
ATOM   2923  CA  LEU A 865      16.672 101.226  77.848  1.00 24.06           C  
ATOM   2924  C   LEU A 865      15.630 101.527  76.781  1.00 19.45           C  
ATOM   2925  O   LEU A 865      14.809 100.680  76.443  1.00 23.33           O  
ATOM   2926  CB  LEU A 865      16.016 101.375  79.237  1.00 15.73           C  
ATOM   2927  CG  LEU A 865      16.932 101.005  80.408  1.00 16.96           C  
ATOM   2928  CD1 LEU A 865      16.220 101.238  81.736  1.00 21.24           C  
ATOM   2929  CD2 LEU A 865      17.366  99.532  80.283  1.00 16.92           C  
ATOM   2930  N   ILE A 866      15.652 102.735  76.248  1.00 19.66           N  
ATOM   2931  CA AILE A 866      14.617 103.184  75.316  0.64 21.60           C  
ATOM   2932  CA BILE A 866      14.597 103.148  75.331  0.36 21.56           C  
ATOM   2933  C   ILE A 866      14.729 102.550  73.934  1.00 20.86           C  
ATOM   2934  O   ILE A 866      13.729 102.162  73.328  1.00 21.91           O  
ATOM   2935  CB AILE A 866      14.669 104.718  75.132  0.64 21.98           C  
ATOM   2936  CB BILE A 866      14.505 104.678  75.247  0.36 21.90           C  
ATOM   2937  CG1AILE A 866      14.424 105.436  76.467  0.64 21.54           C  
ATOM   2938  CG1BILE A 866      14.084 105.239  76.607  0.36 21.09           C  
ATOM   2939  CG2AILE A 866      13.666 105.157  74.080  0.64 18.56           C  
ATOM   2940  CG2BILE A 866      13.525 105.094  74.163  0.36 18.66           C  
ATOM   2941  CD1AILE A 866      13.020 105.283  76.995  0.64 17.73           C  
ATOM   2942  CD1BILE A 866      14.141 106.732  76.685  0.36 19.86           C  
ATOM   2943  N   ASN A 867      15.955 102.469  73.425  1.00 20.23           N  
ATOM   2944  CA  ASN A 867      16.161 102.016  72.052  1.00 21.31           C  
ATOM   2945  C   ASN A 867      16.823 100.655  71.906  1.00 29.65           C  
ATOM   2946  O   ASN A 867      17.174 100.253  70.800  1.00 34.68           O  
ATOM   2947  CB  ASN A 867      16.907 103.073  71.226  1.00 26.42           C  
ATOM   2948  CG  ASN A 867      16.055 104.300  70.941  1.00 23.41           C  
ATOM   2949  OD1 ASN A 867      14.823 104.219  70.885  1.00 22.28           O  
ATOM   2950  ND2 ASN A 867      16.707 105.447  70.765  1.00 20.24           N  
ATOM   2951  N   GLY A 868      16.973  99.934  73.010  1.00 28.99           N  
ATOM   2952  CA  GLY A 868      17.471  98.573  72.939  1.00 33.04           C  
ATOM   2953  C   GLY A 868      18.935  98.492  72.560  1.00 30.69           C  
ATOM   2954  O   GLY A 868      19.268  98.004  71.490  1.00 45.91           O  
ATOM   2955  N   ALA A 869      19.805  98.976  73.434  1.00 31.93           N  
ATOM   2956  CA  ALA A 869      21.242  98.962  73.178  1.00 43.45           C  
ATOM   2957  C   ALA A 869      21.725  97.546  72.892  1.00 33.43           C  
ATOM   2958  O   ALA A 869      21.359  96.608  73.582  1.00 38.10           O  
ATOM   2959  CB  ALA A 869      21.997  99.569  74.342  1.00 38.76           C  
ATOM   2960  N   GLU A 870      22.549  97.390  71.864  1.00 41.77           N  
ATOM   2961  CA  GLU A 870      22.878  96.051  71.394  1.00 33.07           C  
ATOM   2962  C   GLU A 870      24.143  95.989  70.538  1.00 39.22           C  
ATOM   2963  O   GLU A 870      24.321  96.792  69.623  1.00 39.31           O  
ATOM   2964  CB  GLU A 870      21.682  95.513  70.640  1.00 37.57           C  
ATOM   2965  CG  GLU A 870      21.973  94.845  69.336  1.00 35.38           C  
ATOM   2966  CD  GLU A 870      20.699  94.333  68.722  1.00 47.84           C  
ATOM   2967  OE1 GLU A 870      20.514  93.094  68.644  1.00 51.69           O  
ATOM   2968  OE2 GLU A 870      19.865  95.183  68.344  1.00 53.96           O  
ATOM   2969  N   GLY A 871      25.019  95.032  70.841  1.00 31.11           N  
ATOM   2970  CA  GLY A 871      26.284  94.913  70.135  1.00 26.30           C  
ATOM   2971  C   GLY A 871      27.044  93.641  70.464  1.00 27.07           C  
ATOM   2972  O   GLY A 871      26.787  93.004  71.471  1.00 27.93           O  
ATOM   2973  N   ILE A 872      27.979  93.273  69.597  1.00 26.38           N  
ATOM   2974  CA  ILE A 872      28.773  92.067  69.769  1.00 23.35           C  
ATOM   2975  C   ILE A 872      30.261  92.400  69.810  1.00 27.89           C  
ATOM   2976  O   ILE A 872      30.785  92.982  68.872  1.00 26.94           O  
ATOM   2977  CB  ILE A 872      28.530  91.108  68.594  1.00 22.71           C  
ATOM   2978  CG1 ILE A 872      27.027  90.944  68.343  1.00 22.75           C  
ATOM   2979  CG2 ILE A 872      29.196  89.765  68.850  1.00 20.46           C  
ATOM   2980  CD1 ILE A 872      26.684  90.605  66.905  1.00 20.12           C  
ATOM   2981  N   GLY A 873      30.947  92.045  70.892  1.00 25.27           N  
ATOM   2982  CA  GLY A 873      32.371  92.311  70.978  1.00 24.14           C  
ATOM   2983  C   GLY A 873      33.187  91.021  70.924  1.00 22.31           C  
ATOM   2984  O   GLY A 873      32.865  90.102  70.184  1.00 20.84           O  
ATOM   2985  N   THR A 874      34.255  90.966  71.706  1.00 22.82           N  
ATOM   2986  CA  THR A 874      35.017  89.725  71.904  1.00 20.98           C  
ATOM   2987  C   THR A 874      34.948  89.405  73.393  1.00 19.20           C  
ATOM   2988  O   THR A 874      35.202  90.272  74.225  1.00 24.05           O  
ATOM   2989  CB  THR A 874      36.477  89.890  71.456  1.00 21.57           C  
ATOM   2990  OG1 THR A 874      36.505  90.236  70.064  1.00 24.97           O  
ATOM   2991  CG2 THR A 874      37.285  88.594  71.687  1.00 19.89           C  
ATOM   2992  N   GLY A 875      34.579  88.176  73.733  1.00 22.55           N  
ATOM   2993  CA  GLY A 875      34.333  87.839  75.124  1.00 22.46           C  
ATOM   2994  C   GLY A 875      32.874  88.045  75.491  1.00 23.42           C  
ATOM   2995  O   GLY A 875      32.215  87.130  75.960  1.00 22.51           O  
ATOM   2996  N   TRP A 876      32.358  89.247  75.254  1.00 24.44           N  
ATOM   2997  CA  TRP A 876      30.983  89.562  75.631  1.00 21.44           C  
ATOM   2998  C   TRP A 876      30.146  90.088  74.463  1.00 27.52           C  
ATOM   2999  O   TRP A 876      30.667  90.491  73.413  1.00 22.92           O  
ATOM   3000  CB  TRP A 876      30.966  90.619  76.720  1.00 17.65           C  
ATOM   3001  CG  TRP A 876      31.687  90.272  77.984  1.00 27.32           C  
ATOM   3002  CD1 TRP A 876      31.139  89.746  79.115  1.00 24.78           C  
ATOM   3003  CD2 TRP A 876      33.086  90.467  78.269  1.00 28.42           C  
ATOM   3004  NE1 TRP A 876      32.101  89.596  80.080  1.00 27.31           N  
ATOM   3005  CE2 TRP A 876      33.306  90.029  79.590  1.00 29.95           C  
ATOM   3006  CE3 TRP A 876      34.166  90.970  77.535  1.00 26.34           C  
ATOM   3007  CZ2 TRP A 876      34.566  90.066  80.197  1.00 26.52           C  
ATOM   3008  CZ3 TRP A 876      35.415  91.020  78.139  1.00 29.37           C  
ATOM   3009  CH2 TRP A 876      35.605  90.564  79.458  1.00 33.69           C  
ATOM   3010  N   ALA A 877      28.836  90.088  74.663  1.00 23.08           N  
ATOM   3011  CA  ALA A 877      27.924  90.787  73.772  1.00 24.70           C  
ATOM   3012  C   ALA A 877      26.852  91.427  74.635  1.00 28.89           C  
ATOM   3013  O   ALA A 877      26.686  91.066  75.794  1.00 24.43           O  
ATOM   3014  CB  ALA A 877      27.294  89.833  72.778  1.00 17.01           C  
ATOM   3015  N   CYS A 878      26.127  92.373  74.056  1.00 23.22           N  
ATOM   3016  CA  CYS A 878      25.085  93.087  74.755  1.00 23.72           C  
ATOM   3017  C   CYS A 878      23.775  92.965  74.001  1.00 25.56           C  
ATOM   3018  O   CYS A 878      23.731  93.118  72.776  1.00 24.60           O  
ATOM   3019  CB  CYS A 878      25.453  94.567  74.861  1.00 27.48           C  
ATOM   3020  SG  CYS A 878      24.235  95.530  75.781  1.00 28.43           S  
ATOM   3021  N   LYS A 879      22.704  92.697  74.730  1.00 18.38           N  
ATOM   3022  CA  LYS A 879      21.379  92.768  74.139  1.00 19.84           C  
ATOM   3023  C   LYS A 879      20.365  93.243  75.158  1.00 27.28           C  
ATOM   3024  O   LYS A 879      20.130  92.587  76.169  1.00 25.55           O  
ATOM   3025  CB  LYS A 879      20.936  91.428  73.559  1.00 24.39           C  
ATOM   3026  CG  LYS A 879      19.654  91.555  72.731  1.00 35.03           C  
ATOM   3027  CD  LYS A 879      19.187  90.217  72.169  1.00 46.07           C  
ATOM   3028  CE  LYS A 879      18.365  89.427  73.191  1.00 41.57           C  
ATOM   3029  NZ  LYS A 879      17.988  88.044  72.713  1.00 47.57           N  
ATOM   3030  N   LEU A 880      19.784  94.404  74.889  1.00 26.22           N  
ATOM   3031  CA  LEU A 880      18.673  94.918  75.673  1.00 24.25           C  
ATOM   3032  C   LEU A 880      17.535  95.143  74.717  1.00 25.82           C  
ATOM   3033  O   LEU A 880      17.760  95.588  73.589  1.00 21.61           O  
ATOM   3034  CB  LEU A 880      19.043  96.240  76.322  1.00 23.03           C  
ATOM   3035  CG  LEU A 880      19.738  96.107  77.669  1.00 24.35           C  
ATOM   3036  CD1 LEU A 880      21.239  96.183  77.472  1.00 32.34           C  
ATOM   3037  CD2 LEU A 880      19.260  97.195  78.611  1.00 30.61           C  
ATOM   3038  N   PRO A 881      16.310  94.804  75.136  1.00 22.41           N  
ATOM   3039  CA  PRO A 881      15.146  95.153  74.311  1.00 23.32           C  
ATOM   3040  C   PRO A 881      14.717  96.600  74.554  1.00 17.74           C  
ATOM   3041  O   PRO A 881      15.298  97.258  75.416  1.00 19.25           O  
ATOM   3042  CB  PRO A 881      14.067  94.176  74.800  1.00 26.35           C  
ATOM   3043  CG  PRO A 881      14.445  93.870  76.207  1.00 24.98           C  
ATOM   3044  CD  PRO A 881      15.955  93.943  76.281  1.00 24.33           C  
ATOM   3045  N   ASN A 882      13.733  97.085  73.798  1.00 19.56           N  
ATOM   3046  CA  ASN A 882      13.185  98.432  73.980  1.00 19.72           C  
ATOM   3047  C   ASN A 882      12.252  98.488  75.196  1.00 19.78           C  
ATOM   3048  O   ASN A 882      11.598  97.499  75.506  1.00 18.67           O  
ATOM   3049  CB  ASN A 882      12.387  98.862  72.744  1.00 15.65           C  
ATOM   3050  CG  ASN A 882      13.279  99.184  71.531  1.00 24.89           C  
ATOM   3051  OD1 ASN A 882      12.859  99.900  70.618  1.00 23.23           O  
ATOM   3052  ND2 ASN A 882      14.505  98.679  71.533  1.00 15.62           N  
ATOM   3053  N   TYR A 883      12.203  99.649  75.850  1.00 14.81           N  
ATOM   3054  CA  TYR A 883      11.287  99.932  76.956  1.00 20.82           C  
ATOM   3055  C   TYR A 883      10.537 101.224  76.646  1.00 19.36           C  
ATOM   3056  O   TYR A 883      10.995 102.055  75.853  1.00 17.91           O  
ATOM   3057  CB  TYR A 883      12.041 100.023  78.302  1.00 15.59           C  
ATOM   3058  CG  TYR A 883      12.507  98.658  78.766  1.00 22.12           C  
ATOM   3059  CD1 TYR A 883      13.689  98.103  78.276  1.00 18.83           C  
ATOM   3060  CD2 TYR A 883      11.744  97.903  79.663  1.00 17.61           C  
ATOM   3061  CE1 TYR A 883      14.110  96.838  78.669  1.00 18.70           C  
ATOM   3062  CE2 TYR A 883      12.164  96.642  80.075  1.00 19.29           C  
ATOM   3063  CZ  TYR A 883      13.343  96.109  79.564  1.00 27.10           C  
ATOM   3064  OH  TYR A 883      13.757  94.847  79.952  1.00 23.25           O  
ATOM   3065  N   ASP A 884       9.380 101.384  77.258  1.00 18.48           N  
ATOM   3066  CA  ASP A 884       8.507 102.512  76.961  1.00 18.70           C  
ATOM   3067  C   ASP A 884       9.012 103.782  77.630  1.00 21.55           C  
ATOM   3068  O   ASP A 884       9.267 103.779  78.827  1.00 18.20           O  
ATOM   3069  CB  ASP A 884       7.080 102.193  77.433  1.00 25.88           C  
ATOM   3070  CG  ASP A 884       6.100 103.302  77.106  1.00 25.92           C  
ATOM   3071  OD1 ASP A 884       5.723 103.443  75.923  1.00 25.63           O  
ATOM   3072  OD2 ASP A 884       5.712 104.038  78.031  1.00 31.45           O  
ATOM   3073  N   ALA A 885       9.149 104.864  76.856  1.00 21.09           N  
ATOM   3074  CA  ALA A 885       9.667 106.133  77.366  1.00 24.36           C  
ATOM   3075  C   ALA A 885       8.824 106.726  78.498  1.00 22.95           C  
ATOM   3076  O   ALA A 885       9.361 107.238  79.479  1.00 18.00           O  
ATOM   3077  CB  ALA A 885       9.785 107.161  76.225  1.00 17.08           C  
ATOM   3078  N   ARG A 886       7.508 106.715  78.327  1.00 22.24           N  
ATOM   3079  CA  ARG A 886       6.614 107.256  79.350  1.00 26.57           C  
ATOM   3080  C   ARG A 886       6.674 106.432  80.627  1.00 21.86           C  
ATOM   3081  O   ARG A 886       6.740 106.993  81.706  1.00 24.91           O  
ATOM   3082  CB  ARG A 886       5.180 107.368  78.844  1.00 21.02           C  
ATOM   3083  CG  ARG A 886       5.002 108.491  77.843  1.00 24.16           C  
ATOM   3084  CD  ARG A 886       3.620 108.433  77.218  1.00 29.29           C  
ATOM   3085  NE  ARG A 886       3.446 109.451  76.195  1.00 29.68           N  
ATOM   3086  CZ  ARG A 886       3.757 109.286  74.914  1.00 32.66           C  
ATOM   3087  NH1 ARG A 886       4.275 108.136  74.491  1.00 24.22           N  
ATOM   3088  NH2 ARG A 886       3.551 110.276  74.053  1.00 26.89           N  
ATOM   3089  N   GLU A 887       6.667 105.108  80.515  1.00 20.76           N  
ATOM   3090  CA AGLU A 887       6.846 104.253  81.684  0.46 23.36           C  
ATOM   3091  CA BGLU A 887       6.829 104.284  81.700  0.54 23.34           C  
ATOM   3092  C   GLU A 887       8.148 104.586  82.415  1.00 21.98           C  
ATOM   3093  O   GLU A 887       8.207 104.606  83.635  1.00 21.14           O  
ATOM   3094  CB AGLU A 887       6.821 102.770  81.288  0.46 22.88           C  
ATOM   3095  CB BGLU A 887       6.729 102.791  81.379  0.54 22.90           C  
ATOM   3096  CG AGLU A 887       5.425 102.207  81.098  0.46 27.27           C  
ATOM   3097  CG BGLU A 887       7.163 101.946  82.556  0.54 25.29           C  
ATOM   3098  CD AGLU A 887       5.418 100.788  80.553  0.46 34.34           C  
ATOM   3099  CD BGLU A 887       6.554 100.566  82.573  0.54 32.54           C  
ATOM   3100  OE1AGLU A 887       6.409 100.056  80.760  0.46 31.84           O  
ATOM   3101  OE1BGLU A 887       6.384  99.969  81.489  0.54 32.83           O  
ATOM   3102  OE2AGLU A 887       4.416 100.403  79.909  0.46 37.25           O  
ATOM   3103  OE2BGLU A 887       6.253 100.075  83.684  0.54 41.55           O  
ATOM   3104  N   ILE A 888       9.210 104.847  81.661  1.00 20.45           N  
ATOM   3105  CA  ILE A 888      10.493 105.146  82.292  1.00 16.24           C  
ATOM   3106  C   ILE A 888      10.468 106.518  82.975  1.00 18.74           C  
ATOM   3107  O   ILE A 888      11.005 106.687  84.069  1.00 15.36           O  
ATOM   3108  CB  ILE A 888      11.648 105.032  81.274  1.00 19.58           C  
ATOM   3109  CG1 ILE A 888      12.015 103.556  81.074  1.00 16.84           C  
ATOM   3110  CG2 ILE A 888      12.862 105.861  81.708  1.00 13.20           C  
ATOM   3111  CD1 ILE A 888      12.846 103.341  79.815  1.00 24.35           C  
ATOM   3112  N   VAL A 889       9.838 107.490  82.326  1.00 17.03           N  
ATOM   3113  CA  VAL A 889       9.653 108.821  82.917  1.00 19.27           C  
ATOM   3114  C   VAL A 889       8.918 108.702  84.246  1.00 22.33           C  
ATOM   3115  O   VAL A 889       9.320 109.298  85.251  1.00 21.14           O  
ATOM   3116  CB  VAL A 889       8.829 109.753  81.992  1.00 16.75           C  
ATOM   3117  CG1 VAL A 889       8.410 111.023  82.740  1.00 16.63           C  
ATOM   3118  CG2 VAL A 889       9.620 110.100  80.715  1.00 21.13           C  
ATOM   3119  N   ASN A 890       7.828 107.940  84.243  1.00 18.65           N  
ATOM   3120  CA AASN A 890       7.057 107.674  85.460  0.57 23.42           C  
ATOM   3121  CA BASN A 890       7.076 107.730  85.467  0.43 23.42           C  
ATOM   3122  C   ASN A 890       7.916 107.072  86.554  1.00 22.10           C  
ATOM   3123  O   ASN A 890       7.876 107.492  87.695  1.00 23.94           O  
ATOM   3124  CB AASN A 890       5.896 106.725  85.170  0.57 24.83           C  
ATOM   3125  CB BASN A 890       5.800 106.948  85.187  0.43 25.10           C  
ATOM   3126  CG AASN A 890       4.915 106.627  86.338  0.57 31.90           C  
ATOM   3127  CG BASN A 890       4.800 107.751  84.376  0.43 26.45           C  
ATOM   3128  OD1AASN A 890       4.097 107.525  86.541  0.57 31.29           O  
ATOM   3129  OD1BASN A 890       3.974 107.190  83.658  0.43 37.27           O  
ATOM   3130  ND2AASN A 890       4.984 105.530  87.098  0.57 24.68           N  
ATOM   3131  ND2BASN A 890       4.878 109.073  84.481  0.43 30.62           N  
ATOM   3132  N   ASN A 891       8.695 106.056  86.197  1.00 23.42           N  
ATOM   3133  CA  ASN A 891       9.583 105.437  87.173  1.00 19.43           C  
ATOM   3134  C   ASN A 891      10.645 106.381  87.731  1.00 27.77           C  
ATOM   3135  O   ASN A 891      10.988 106.309  88.922  1.00 23.60           O  
ATOM   3136  CB  ASN A 891      10.225 104.183  86.608  1.00 24.12           C  
ATOM   3137  CG  ASN A 891       9.398 102.943  86.899  1.00 33.72           C  
ATOM   3138  OD1 ASN A 891       8.581 102.943  87.820  1.00 28.68           O  
ATOM   3139  ND2 ASN A 891       9.605 101.882  86.122  1.00 27.45           N  
ATOM   3140  N   VAL A 892      11.159 107.269  86.877  1.00 19.52           N  
ATOM   3141  CA  VAL A 892      12.087 108.293  87.323  1.00 18.40           C  
ATOM   3142  C   VAL A 892      11.389 109.249  88.308  1.00 21.70           C  
ATOM   3143  O   VAL A 892      11.960 109.620  89.326  1.00 21.88           O  
ATOM   3144  CB  VAL A 892      12.703 109.071  86.136  1.00 24.95           C  
ATOM   3145  CG1 VAL A 892      13.332 110.378  86.614  1.00 19.38           C  
ATOM   3146  CG2 VAL A 892      13.742 108.199  85.395  1.00 16.54           C  
ATOM   3147  N   ARG A 893      10.154 109.634  88.007  1.00 17.42           N  
ATOM   3148  CA  ARG A 893       9.387 110.496  88.900  1.00 18.96           C  
ATOM   3149  C   ARG A 893       9.115 109.809  90.249  1.00 24.85           C  
ATOM   3150  O   ARG A 893       9.211 110.438  91.290  1.00 26.18           O  
ATOM   3151  CB  ARG A 893       8.077 110.919  88.236  1.00 21.53           C  
ATOM   3152  CG  ARG A 893       8.250 112.029  87.206  1.00 22.43           C  
ATOM   3153  CD  ARG A 893       6.983 112.191  86.406  1.00 28.06           C  
ATOM   3154  NE  ARG A 893       7.049 113.296  85.453  1.00 31.43           N  
ATOM   3155  CZ  ARG A 893       6.219 113.422  84.420  1.00 39.14           C  
ATOM   3156  NH1 ARG A 893       5.277 112.503  84.206  1.00 32.97           N  
ATOM   3157  NH2 ARG A 893       6.326 114.456  83.600  1.00 30.23           N  
ATOM   3158  N   ARG A 894       8.801 108.516  90.227  1.00 23.19           N  
ATOM   3159  CA  ARG A 894       8.632 107.765  91.471  1.00 29.89           C  
ATOM   3160  C   ARG A 894       9.910 107.805  92.311  1.00 28.41           C  
ATOM   3161  O   ARG A 894       9.865 108.063  93.507  1.00 28.06           O  
ATOM   3162  CB  ARG A 894       8.204 106.309  91.208  1.00 24.98           C  
ATOM   3163  CG  ARG A 894       6.774 106.168  90.678  1.00 32.64           C  
ATOM   3164  CD  ARG A 894       6.405 104.703  90.474  1.00 33.18           C  
ATOM   3165  NE  ARG A 894       6.606 103.952  91.703  1.00 41.71           N  
ATOM   3166  CZ  ARG A 894       5.679 103.826  92.652  1.00 47.67           C  
ATOM   3167  NH1 ARG A 894       4.486 104.393  92.503  1.00 36.51           N  
ATOM   3168  NH2 ARG A 894       5.942 103.128  93.745  1.00 28.10           N  
ATOM   3169  N   MET A 895      11.051 107.555  91.683  1.00 27.00           N  
ATOM   3170  CA  MET A 895      12.325 107.580  92.399  1.00 22.21           C  
ATOM   3171  C   MET A 895      12.668 108.953  92.955  1.00 23.78           C  
ATOM   3172  O   MET A 895      13.254 109.056  94.026  1.00 28.75           O  
ATOM   3173  CB  MET A 895      13.446 107.037  91.512  1.00 21.99           C  
ATOM   3174  CG  MET A 895      13.164 105.598  91.095  1.00 25.58           C  
ATOM   3175  SD  MET A 895      14.335 104.896  89.909  1.00 31.15           S  
ATOM   3176  CE  MET A 895      15.824 104.913  90.883  1.00 22.57           C  
ATOM   3177  N   LEU A 896      12.295 110.009  92.239  1.00 22.86           N  
ATOM   3178  CA  LEU A 896      12.491 111.362  92.749  1.00 24.21           C  
ATOM   3179  C   LEU A 896      11.621 111.601  93.996  1.00 28.11           C  
ATOM   3180  O   LEU A 896      11.966 112.413  94.844  1.00 27.48           O  
ATOM   3181  CB  LEU A 896      12.166 112.406  91.676  1.00 20.61           C  
ATOM   3182  CG  LEU A 896      13.189 112.618  90.556  1.00 26.20           C  
ATOM   3183  CD1 LEU A 896      12.647 113.517  89.450  1.00 17.49           C  
ATOM   3184  CD2 LEU A 896      14.459 113.204  91.125  1.00 23.12           C  
ATOM   3185  N   ASP A 897      10.486 110.910  94.094  1.00 22.65           N  
ATOM   3186  CA  ASP A 897       9.629 111.037  95.274  1.00 29.94           C  
ATOM   3187  C   ASP A 897      10.089 110.116  96.407  1.00 29.68           C  
ATOM   3188  O   ASP A 897       9.485 110.105  97.481  1.00 36.55           O  
ATOM   3189  CB  ASP A 897       8.162 110.730  94.940  1.00 30.34           C  
ATOM   3190  CG  ASP A 897       7.486 111.834  94.151  1.00 34.21           C  
ATOM   3191  OD1 ASP A 897       7.905 113.006  94.243  1.00 42.86           O  
ATOM   3192  OD2 ASP A 897       6.514 111.522  93.433  1.00 48.28           O  
ATOM   3193  N   GLY A 898      11.134 109.328  96.156  1.00 27.38           N  
ATOM   3194  CA  GLY A 898      11.683 108.424  97.152  1.00 30.30           C  
ATOM   3195  C   GLY A 898      11.029 107.051  97.152  1.00 39.33           C  
ATOM   3196  O   GLY A 898      11.273 106.228  98.041  1.00 41.86           O  
ATOM   3197  N   LEU A 899      10.197 106.804  96.145  1.00 27.54           N  
ATOM   3198  CA  LEU A 899       9.498 105.537  96.003  1.00 34.39           C  
ATOM   3199  C   LEU A 899      10.280 104.547  95.151  1.00 38.35           C  
ATOM   3200  O   LEU A 899      11.159 104.926  94.385  1.00 37.22           O  
ATOM   3201  CB  LEU A 899       8.122 105.776  95.382  1.00 32.32           C  
ATOM   3202  CG  LEU A 899       7.244 106.731  96.187  1.00 35.59           C  
ATOM   3203  CD1 LEU A 899       5.965 107.073  95.452  1.00 39.30           C  
ATOM   3204  CD2 LEU A 899       6.940 106.109  97.531  1.00 33.89           C  
ATOM   3205  N   ASP A 900       9.954 103.271  95.287  1.00 40.61           N  
ATOM   3206  CA  ASP A 900      10.548 102.247  94.436  1.00 42.71           C  
ATOM   3207  C   ASP A 900       9.940 102.270  93.035  1.00 33.38           C  
ATOM   3208  O   ASP A 900       8.727 102.441  92.865  1.00 32.90           O  
ATOM   3209  CB  ASP A 900      10.390 100.855  95.065  1.00 42.94           C  
ATOM   3210  CG  ASP A 900      11.351 100.631  96.215  1.00 63.17           C  
ATOM   3211  OD1 ASP A 900      10.952  99.990  97.212  1.00 69.92           O  
ATOM   3212  OD2 ASP A 900      12.507 101.104  96.119  1.00 64.09           O  
ATOM   3213  N   PRO A 901      10.787 102.113  92.020  1.00 28.58           N  
ATOM   3214  CA  PRO A 901      10.252 102.020  90.659  1.00 31.19           C  
ATOM   3215  C   PRO A 901       9.443 100.735  90.504  1.00 32.26           C  
ATOM   3216  O   PRO A 901       9.767  99.748  91.157  1.00 35.06           O  
ATOM   3217  CB  PRO A 901      11.513 101.983  89.787  1.00 34.24           C  
ATOM   3218  CG  PRO A 901      12.611 101.483  90.704  1.00 29.10           C  
ATOM   3219  CD  PRO A 901      12.255 102.012  92.073  1.00 29.47           C  
ATOM   3220  N   HIS A 902       8.386 100.769  89.698  1.00 33.22           N  
ATOM   3221  CA  HIS A 902       7.658  99.567  89.316  1.00 35.77           C  
ATOM   3222  C   HIS A 902       8.519  98.746  88.362  1.00 37.18           C  
ATOM   3223  O   HIS A 902       9.343  99.299  87.644  1.00 29.85           O  
ATOM   3224  CB  HIS A 902       6.360  99.918  88.577  1.00 32.87           C  
ATOM   3225  CG  HIS A 902       5.354 100.643  89.410  1.00 42.31           C  
ATOM   3226  ND1 HIS A 902       5.281 100.511  90.781  1.00 43.94           N  
ATOM   3227  CD2 HIS A 902       4.379 101.517  89.062  1.00 51.87           C  
ATOM   3228  CE1 HIS A 902       4.301 101.270  91.240  1.00 40.86           C  
ATOM   3229  NE2 HIS A 902       3.737 101.889  90.217  1.00 40.99           N  
ATOM   3230  N   PRO A 903       8.313  97.422  88.339  1.00 36.63           N  
ATOM   3231  CA  PRO A 903       8.991  96.614  87.323  1.00 31.66           C  
ATOM   3232  C   PRO A 903       8.498  96.981  85.920  1.00 31.65           C  
ATOM   3233  O   PRO A 903       7.368  97.439  85.725  1.00 28.13           O  
ATOM   3234  CB  PRO A 903       8.592  95.171  87.681  1.00 28.21           C  
ATOM   3235  CG  PRO A 903       8.080  95.237  89.103  1.00 37.08           C  
ATOM   3236  CD  PRO A 903       7.473  96.607  89.237  1.00 41.23           C  
ATOM   3237  N   MET A 904       9.372  96.799  84.943  1.00 27.42           N  
ATOM   3238  CA  MET A 904       9.041  97.112  83.562  1.00 32.11           C  
ATOM   3239  C   MET A 904       9.165  95.895  82.657  1.00 23.89           C  
ATOM   3240  O   MET A 904      10.127  95.129  82.756  1.00 29.46           O  
ATOM   3241  CB  MET A 904       9.954  98.227  83.055  1.00 28.78           C  
ATOM   3242  CG  MET A 904       9.789  99.505  83.828  1.00 31.80           C  
ATOM   3243  SD  MET A 904      10.801 100.833  83.185  1.00 33.69           S  
ATOM   3244  CE  MET A 904      12.420 100.309  83.748  1.00 19.81           C  
ATOM   3245  N   LEU A 905       8.181  95.719  81.786  1.00 26.35           N  
ATOM   3246  CA  LEU A 905       8.297  94.768  80.695  1.00 24.10           C  
ATOM   3247  C   LEU A 905       8.825  95.492  79.456  1.00 25.41           C  
ATOM   3248  O   LEU A 905       8.565  96.688  79.277  1.00 23.71           O  
ATOM   3249  CB  LEU A 905       6.934  94.185  80.366  1.00 33.39           C  
ATOM   3250  CG  LEU A 905       6.218  93.407  81.471  1.00 45.08           C  
ATOM   3251  CD1 LEU A 905       4.830  93.030  80.995  1.00 42.01           C  
ATOM   3252  CD2 LEU A 905       7.012  92.180  81.863  1.00 34.25           C  
ATOM   3253  N   PRO A 906       9.550  94.771  78.588  1.00 18.61           N  
ATOM   3254  CA  PRO A 906       9.934  95.353  77.295  1.00 20.01           C  
ATOM   3255  C   PRO A 906       8.695  95.864  76.549  1.00 23.95           C  
ATOM   3256  O   PRO A 906       7.628  95.253  76.593  1.00 23.52           O  
ATOM   3257  CB  PRO A 906      10.560  94.164  76.551  1.00 16.10           C  
ATOM   3258  CG  PRO A 906      11.100  93.286  77.639  1.00 15.47           C  
ATOM   3259  CD  PRO A 906      10.089  93.409  78.765  1.00 17.99           C  
ATOM   3260  N   ASN A 907       8.845  96.986  75.864  1.00 18.56           N  
ATOM   3261  CA  ASN A 907       7.730  97.615  75.180  1.00 19.55           C  
ATOM   3262  C   ASN A 907       8.234  98.275  73.895  1.00 19.66           C  
ATOM   3263  O   ASN A 907       9.177  99.068  73.928  1.00 16.48           O  
ATOM   3264  CB  ASN A 907       7.079  98.651  76.096  1.00 15.42           C  
ATOM   3265  CG  ASN A 907       5.786  99.210  75.524  1.00 23.57           C  
ATOM   3266  OD1 ASN A 907       5.793  99.933  74.534  1.00 25.45           O  
ATOM   3267  ND2 ASN A 907       4.672  98.890  76.163  1.00 31.08           N  
ATOM   3268  N   TYR A 908       7.613  97.927  72.771  1.00 17.26           N  
ATOM   3269  CA  TYR A 908       8.008  98.438  71.462  1.00 21.82           C  
ATOM   3270  C   TYR A 908       6.968  99.390  70.909  1.00 21.03           C  
ATOM   3271  O   TYR A 908       5.798  99.039  70.794  1.00 20.00           O  
ATOM   3272  CB  TYR A 908       8.239  97.262  70.481  1.00 18.21           C  
ATOM   3273  CG  TYR A 908       9.565  96.566  70.745  1.00 18.95           C  
ATOM   3274  CD1 TYR A 908       9.683  95.607  71.743  1.00 21.03           C  
ATOM   3275  CD2 TYR A 908      10.705  96.912  70.029  1.00 22.17           C  
ATOM   3276  CE1 TYR A 908      10.903  94.995  72.011  1.00 22.34           C  
ATOM   3277  CE2 TYR A 908      11.920  96.298  70.273  1.00 23.90           C  
ATOM   3278  CZ  TYR A 908      12.020  95.353  71.264  1.00 23.82           C  
ATOM   3279  OH  TYR A 908      13.235  94.763  71.511  1.00 26.56           O  
ATOM   3280  N   LYS A 909       7.398 100.592  70.549  1.00 19.82           N  
ATOM   3281  CA  LYS A 909       6.474 101.562  69.995  1.00 21.07           C  
ATOM   3282  C   LYS A 909       5.725 101.005  68.796  1.00 27.06           C  
ATOM   3283  O   LYS A 909       6.328 100.432  67.892  1.00 19.68           O  
ATOM   3284  CB  LYS A 909       7.184 102.853  69.578  1.00 18.89           C  
ATOM   3285  CG  LYS A 909       6.174 103.901  69.108  1.00 28.07           C  
ATOM   3286  CD  LYS A 909       6.766 105.277  68.885  1.00 31.89           C  
ATOM   3287  CE  LYS A 909       7.708 105.289  67.732  1.00 24.25           C  
ATOM   3288  NZ  LYS A 909       7.845 106.697  67.239  1.00 29.49           N  
ATOM   3289  N   ASN A 910       4.406 101.195  68.791  1.00 21.51           N  
ATOM   3290  CA  ASN A 910       3.568 100.821  67.661  1.00 25.11           C  
ATOM   3291  C   ASN A 910       3.392  99.318  67.502  1.00 24.69           C  
ATOM   3292  O   ASN A 910       2.722  98.873  66.585  1.00 30.96           O  
ATOM   3293  CB  ASN A 910       4.076 101.453  66.355  1.00 26.36           C  
ATOM   3294  CG  ASN A 910       3.807 102.956  66.289  1.00 29.75           C  
ATOM   3295  OD1 ASN A 910       2.822 103.445  66.836  1.00 29.23           O  
ATOM   3296  ND2 ASN A 910       4.686 103.687  65.619  1.00 29.16           N  
ATOM   3297  N   PHE A 911       3.996  98.542  68.396  1.00 23.95           N  
ATOM   3298  CA  PHE A 911       3.789  97.107  68.395  1.00 20.46           C  
ATOM   3299  C   PHE A 911       2.408  96.793  68.978  1.00 27.96           C  
ATOM   3300  O   PHE A 911       2.067  97.273  70.061  1.00 23.52           O  
ATOM   3301  CB  PHE A 911       4.873  96.402  69.201  1.00 19.76           C  
ATOM   3302  CG  PHE A 911       4.678  94.918  69.305  1.00 20.26           C  
ATOM   3303  CD1 PHE A 911       4.593  94.139  68.166  1.00 20.08           C  
ATOM   3304  CD2 PHE A 911       4.599  94.301  70.538  1.00 16.30           C  
ATOM   3305  CE1 PHE A 911       4.418  92.767  68.261  1.00 20.77           C  
ATOM   3306  CE2 PHE A 911       4.425  92.932  70.638  1.00 19.39           C  
ATOM   3307  CZ  PHE A 911       4.333  92.165  69.502  1.00 22.33           C  
ATOM   3308  N   LYS A 912       1.630  95.976  68.269  1.00 27.79           N  
ATOM   3309  CA  LYS A 912       0.225  95.760  68.620  1.00 26.28           C  
ATOM   3310  C   LYS A 912       0.009  94.457  69.347  1.00 26.11           C  
ATOM   3311  O   LYS A 912      -1.103  94.152  69.768  1.00 36.01           O  
ATOM   3312  CB  LYS A 912      -0.667  95.795  67.374  1.00 29.77           C  
ATOM   3313  CG  LYS A 912      -0.685  97.143  66.686  1.00 36.45           C  
ATOM   3314  CD  LYS A 912      -1.839  97.279  65.692  1.00 37.30           C  
ATOM   3315  CE  LYS A 912      -1.738  96.301  64.552  1.00 38.27           C  
ATOM   3316  NZ  LYS A 912      -2.717  96.593  63.451  1.00 51.64           N  
ATOM   3317  N   GLY A 913       1.070  93.674  69.482  1.00 26.22           N  
ATOM   3318  CA  GLY A 913       0.949  92.379  70.110  1.00 25.78           C  
ATOM   3319  C   GLY A 913       1.254  92.391  71.589  1.00 25.53           C  
ATOM   3320  O   GLY A 913       1.168  93.414  72.251  1.00 27.39           O  
ATOM   3321  N   THR A 914       1.623  91.236  72.116  1.00 24.84           N  
ATOM   3322  CA  THR A 914       1.804  91.137  73.546  1.00 30.84           C  
ATOM   3323  C   THR A 914       3.184  90.635  73.875  1.00 25.65           C  
ATOM   3324  O   THR A 914       3.782  89.871  73.122  1.00 27.09           O  
ATOM   3325  CB  THR A 914       0.766  90.187  74.162  1.00 31.84           C  
ATOM   3326  OG1 THR A 914       0.933  88.892  73.582  1.00 37.87           O  
ATOM   3327  CG2 THR A 914      -0.629  90.683  73.845  1.00 30.74           C  
ATOM   3328  N   ILE A 915       3.682  91.090  75.009  1.00 25.42           N  
ATOM   3329  CA  ILE A 915       4.957  90.656  75.533  1.00 29.11           C  
ATOM   3330  C   ILE A 915       4.710  90.270  76.980  1.00 30.13           C  
ATOM   3331  O   ILE A 915       4.320  91.097  77.798  1.00 35.07           O  
ATOM   3332  CB  ILE A 915       5.999  91.786  75.457  1.00 25.25           C  
ATOM   3333  CG1 ILE A 915       6.191  92.206  73.993  1.00 26.46           C  
ATOM   3334  CG2 ILE A 915       7.333  91.335  76.061  1.00 24.74           C  
ATOM   3335  CD1 ILE A 915       7.259  93.247  73.777  1.00 24.87           C  
ATOM   3336  N   GLN A 916       4.895  89.003  77.291  1.00 30.21           N  
ATOM   3337  CA  GLN A 916       4.635  88.555  78.640  1.00 31.83           C  
ATOM   3338  C   GLN A 916       5.833  87.848  79.204  1.00 29.08           C  
ATOM   3339  O   GLN A 916       6.486  87.069  78.516  1.00 33.45           O  
ATOM   3340  CB  GLN A 916       3.376  87.674  78.708  1.00 34.21           C  
ATOM   3341  CG  GLN A 916       3.365  86.504  77.777  1.00 46.87           C  
ATOM   3342  CD  GLN A 916       1.970  85.902  77.623  1.00 69.07           C  
ATOM   3343  OE1 GLN A 916       1.237  85.737  78.606  1.00 71.22           O  
ATOM   3344  NE2 GLN A 916       1.594  85.581  76.382  1.00 45.23           N  
ATOM   3345  N   GLU A 917       6.120  88.145  80.467  1.00 27.38           N  
ATOM   3346  CA  GLU A 917       7.216  87.521  81.190  1.00 33.97           C  
ATOM   3347  C   GLU A 917       6.976  86.019  81.387  1.00 34.67           C  
ATOM   3348  O   GLU A 917       5.865  85.603  81.708  1.00 38.45           O  
ATOM   3349  CB  GLU A 917       7.350  88.216  82.536  1.00 36.73           C  
ATOM   3350  CG  GLU A 917       8.611  87.890  83.293  1.00 45.56           C  
ATOM   3351  CD  GLU A 917       8.721  88.700  84.569  1.00 55.40           C  
ATOM   3352  OE1 GLU A 917       7.696  89.286  84.997  1.00 57.06           O  
ATOM   3353  OE2 GLU A 917       9.832  88.753  85.138  1.00 63.62           O  
ATOM   3354  N   LEU A 918       8.017  85.216  81.189  1.00 33.78           N  
ATOM   3355  CA  LEU A 918       7.934  83.765  81.333  1.00 36.35           C  
ATOM   3356  C   LEU A 918       8.821  83.294  82.472  1.00 43.63           C  
ATOM   3357  O   LEU A 918       8.727  82.152  82.927  1.00 45.74           O  
ATOM   3358  CB  LEU A 918       8.420  83.069  80.065  1.00 32.56           C  
ATOM   3359  CG  LEU A 918       7.665  83.234  78.752  1.00 38.23           C  
ATOM   3360  CD1 LEU A 918       8.469  82.571  77.642  1.00 34.37           C  
ATOM   3361  CD2 LEU A 918       6.273  82.635  78.858  1.00 42.46           C  
ATOM   3362  N   GLY A 919       9.705  84.177  82.903  1.00 43.33           N  
ATOM   3363  CA  GLY A 919      10.783  83.819  83.796  1.00 47.45           C  
ATOM   3364  C   GLY A 919      11.675  85.032  83.858  1.00 49.82           C  
ATOM   3365  O   GLY A 919      11.369  86.055  83.227  1.00 48.51           O  
ATOM   3366  N   GLN A 920      12.765  84.948  84.614  1.00 49.33           N  
ATOM   3367  CA  GLN A 920      13.632  86.112  84.757  1.00 50.90           C  
ATOM   3368  C   GLN A 920      14.360  86.383  83.440  1.00 48.85           C  
ATOM   3369  O   GLN A 920      15.076  85.520  82.909  1.00 38.86           O  
ATOM   3370  CB  GLN A 920      14.622  85.944  85.906  1.00 50.24           C  
ATOM   3371  CG  GLN A 920      15.388  87.220  86.239  1.00 53.53           C  
ATOM   3372  CD  GLN A 920      16.622  86.954  87.084  1.00 75.32           C  
ATOM   3373  OE1 GLN A 920      16.775  85.871  87.659  1.00 87.90           O  
ATOM   3374  NE2 GLN A 920      17.515  87.937  87.155  1.00 63.04           N  
ATOM   3375  N   ASN A 921      14.144  87.576  82.900  1.00 41.70           N  
ATOM   3376  CA  ASN A 921      14.788  87.950  81.659  1.00 39.63           C  
ATOM   3377  C   ASN A 921      14.336  87.108  80.471  1.00 37.25           C  
ATOM   3378  O   ASN A 921      15.072  86.950  79.500  1.00 33.88           O  
ATOM   3379  CB  ASN A 921      16.300  87.857  81.824  1.00 36.80           C  
ATOM   3380  CG  ASN A 921      16.821  88.834  82.842  1.00 40.16           C  
ATOM   3381  OD1 ASN A 921      16.214  89.877  83.072  1.00 37.86           O  
ATOM   3382  ND2 ASN A 921      17.952  88.507  83.458  1.00 41.53           N  
ATOM   3383  N   GLN A 922      13.124  86.573  80.539  1.00 29.35           N  
ATOM   3384  CA  GLN A 922      12.622  85.770  79.435  1.00 33.02           C  
ATOM   3385  C   GLN A 922      11.171  86.111  79.114  1.00 32.13           C  
ATOM   3386  O   GLN A 922      10.318  86.147  80.001  1.00 27.99           O  
ATOM   3387  CB  GLN A 922      12.775  84.286  79.746  1.00 37.11           C  
ATOM   3388  CG  GLN A 922      13.271  83.475  78.563  1.00 35.00           C  
ATOM   3389  CD  GLN A 922      13.444  82.005  78.900  1.00 61.32           C  
ATOM   3390  OE1 GLN A 922      13.164  81.136  78.073  1.00 63.62           O  
ATOM   3391  NE2 GLN A 922      13.905  81.717  80.119  1.00 56.92           N  
ATOM   3392  N   TYR A 923      10.896  86.373  77.843  1.00 24.57           N  
ATOM   3393  CA  TYR A 923       9.577  86.852  77.447  1.00 27.70           C  
ATOM   3394  C   TYR A 923       9.060  86.156  76.218  1.00 31.31           C  
ATOM   3395  O   TYR A 923       9.830  85.820  75.322  1.00 34.40           O  
ATOM   3396  CB  TYR A 923       9.621  88.352  77.182  1.00 19.66           C  
ATOM   3397  CG  TYR A 923      10.301  89.109  78.286  1.00 24.17           C  
ATOM   3398  CD1 TYR A 923       9.568  89.684  79.323  1.00 20.72           C  
ATOM   3399  CD2 TYR A 923      11.685  89.210  78.317  1.00 25.16           C  
ATOM   3400  CE1 TYR A 923      10.206  90.356  80.350  1.00 24.67           C  
ATOM   3401  CE2 TYR A 923      12.326  89.879  79.327  1.00 30.60           C  
ATOM   3402  CZ  TYR A 923      11.587  90.448  80.339  1.00 28.76           C  
ATOM   3403  OH  TYR A 923      12.253  91.104  81.337  1.00 34.12           O  
ATOM   3404  N   ALA A 924       7.749  85.951  76.174  1.00 27.90           N  
ATOM   3405  CA  ALA A 924       7.089  85.541  74.942  1.00 28.12           C  
ATOM   3406  C   ALA A 924       6.517  86.772  74.259  1.00 26.64           C  
ATOM   3407  O   ALA A 924       5.780  87.550  74.867  1.00 23.56           O  
ATOM   3408  CB  ALA A 924       5.986  84.528  75.218  1.00 34.48           C  
ATOM   3409  N   VAL A 925       6.885  86.941  72.997  1.00 21.50           N  
ATOM   3410  CA  VAL A 925       6.437  88.044  72.165  1.00 21.85           C  
ATOM   3411  C   VAL A 925       5.481  87.444  71.142  1.00 27.50           C  
ATOM   3412  O   VAL A 925       5.880  86.587  70.355  1.00 28.70           O  
ATOM   3413  CB  VAL A 925       7.637  88.696  71.433  1.00 24.47           C  
ATOM   3414  CG1 VAL A 925       7.180  89.823  70.518  1.00 17.77           C  
ATOM   3415  CG2 VAL A 925       8.675  89.197  72.442  1.00 28.64           C  
ATOM   3416  N   SER A 926       4.219  87.868  71.158  1.00 22.77           N  
ATOM   3417  CA  SER A 926       3.232  87.301  70.238  1.00 24.73           C  
ATOM   3418  C   SER A 926       2.618  88.321  69.299  1.00 23.71           C  
ATOM   3419  O   SER A 926       2.273  89.420  69.716  1.00 26.69           O  
ATOM   3420  CB  SER A 926       2.111  86.610  71.013  1.00 24.13           C  
ATOM   3421  OG  SER A 926       2.642  85.659  71.905  1.00 31.39           O  
ATOM   3422  N   GLY A 927       2.484  87.950  68.025  1.00 24.57           N  
ATOM   3423  CA  GLY A 927       1.725  88.751  67.080  1.00 23.26           C  
ATOM   3424  C   GLY A 927       0.225  88.551  67.282  1.00 26.31           C  
ATOM   3425  O   GLY A 927      -0.209  88.110  68.342  1.00 27.53           O  
ATOM   3426  N   GLU A 928      -0.566  88.870  66.265  1.00 26.31           N  
ATOM   3427  CA  GLU A 928      -2.025  88.841  66.377  1.00 29.65           C  
ATOM   3428  C   GLU A 928      -2.616  88.084  65.227  1.00 26.87           C  
ATOM   3429  O   GLU A 928      -2.392  88.436  64.058  1.00 29.12           O  
ATOM   3430  CB  GLU A 928      -2.630  90.251  66.309  1.00 27.87           C  
ATOM   3431  CG  GLU A 928      -2.497  91.100  67.545  1.00 38.48           C  
ATOM   3432  CD  GLU A 928      -3.488  92.276  67.542  1.00 60.01           C  
ATOM   3433  OE1 GLU A 928      -3.517  93.041  66.548  1.00 47.99           O  
ATOM   3434  OE2 GLU A 928      -4.250  92.423  68.529  1.00 53.25           O  
ATOM   3435  N   ILE A 929      -3.411  87.077  65.555  1.00 22.06           N  
ATOM   3436  CA  ILE A 929      -4.152  86.325  64.555  1.00 31.32           C  
ATOM   3437  C   ILE A 929      -5.546  86.034  65.099  1.00 27.89           C  
ATOM   3438  O   ILE A 929      -5.693  85.636  66.251  1.00 26.72           O  
ATOM   3439  CB  ILE A 929      -3.432  84.998  64.213  1.00 28.36           C  
ATOM   3440  CG1 ILE A 929      -4.241  84.164  63.211  1.00 21.04           C  
ATOM   3441  CG2 ILE A 929      -3.159  84.199  65.488  1.00 23.34           C  
ATOM   3442  CD1 ILE A 929      -3.464  82.984  62.636  1.00 24.02           C  
ATOM   3443  N   PHE A 930      -6.574  86.236  64.281  1.00 28.89           N  
ATOM   3444  CA APHE A 930      -7.953  86.006  64.716  0.47 35.62           C  
ATOM   3445  CA BPHE A 930      -7.923  85.924  64.733  0.53 35.62           C  
ATOM   3446  C   PHE A 930      -8.774  85.242  63.673  1.00 27.81           C  
ATOM   3447  O   PHE A 930      -8.657  85.507  62.472  1.00 27.70           O  
ATOM   3448  CB APHE A 930      -8.656  87.339  65.023  0.47 34.84           C  
ATOM   3449  CB BPHE A 930      -8.638  87.158  65.312  0.53 35.23           C  
ATOM   3450  CG APHE A 930      -7.970  88.171  66.078  0.47 35.68           C  
ATOM   3451  CG BPHE A 930      -8.726  88.321  64.366  0.53 32.03           C  
ATOM   3452  CD1APHE A 930      -8.135  87.885  67.426  0.47 34.53           C  
ATOM   3453  CD1BPHE A 930      -9.925  88.649  63.762  0.53 36.34           C  
ATOM   3454  CD2APHE A 930      -7.180  89.258  65.719  0.47 37.19           C  
ATOM   3455  CD2BPHE A 930      -7.612  89.100  64.099  0.53 36.14           C  
ATOM   3456  CE1APHE A 930      -7.515  88.654  68.397  0.47 32.71           C  
ATOM   3457  CE1BPHE A 930     -10.012  89.729  62.895  0.53 40.96           C  
ATOM   3458  CE2APHE A 930      -6.557  90.036  66.687  0.47 37.42           C  
ATOM   3459  CE2BPHE A 930      -7.689  90.180  63.233  0.53 42.65           C  
ATOM   3460  CZ APHE A 930      -6.725  89.732  68.027  0.47 39.04           C  
ATOM   3461  CZ BPHE A 930      -8.891  90.496  62.633  0.53 36.42           C  
ATOM   3462  N   VAL A 931      -9.622  84.335  64.139  1.00 31.15           N  
ATOM   3463  CA  VAL A 931     -10.541  83.633  63.256  1.00 34.37           C  
ATOM   3464  C   VAL A 931     -11.697  84.543  62.857  1.00 37.96           C  
ATOM   3465  O   VAL A 931     -12.441  85.012  63.705  1.00 42.73           O  
ATOM   3466  CB  VAL A 931     -11.117  82.396  63.945  1.00 38.53           C  
ATOM   3467  CG1 VAL A 931     -12.057  81.659  63.006  1.00 40.97           C  
ATOM   3468  CG2 VAL A 931     -10.002  81.494  64.400  1.00 32.76           C  
ATOM   3469  N   VAL A 932     -11.831  84.798  61.563  1.00 31.17           N  
ATOM   3470  CA  VAL A 932     -12.952  85.555  61.039  1.00 35.35           C  
ATOM   3471  C   VAL A 932     -14.175  84.657  60.814  1.00 44.93           C  
ATOM   3472  O   VAL A 932     -15.216  84.852  61.431  1.00 45.00           O  
ATOM   3473  CB  VAL A 932     -12.577  86.225  59.729  1.00 37.58           C  
ATOM   3474  CG1 VAL A 932     -13.774  86.967  59.156  1.00 49.58           C  
ATOM   3475  CG2 VAL A 932     -11.409  87.163  59.960  1.00 35.76           C  
ATOM   3476  N   ASP A 933     -14.049  83.684  59.917  1.00 44.57           N  
ATOM   3477  CA  ASP A 933     -15.075  82.654  59.759  1.00 47.79           C  
ATOM   3478  C   ASP A 933     -14.411  81.286  59.699  1.00 47.73           C  
ATOM   3479  O   ASP A 933     -13.205  81.168  59.923  1.00 45.80           O  
ATOM   3480  CB  ASP A 933     -15.960  82.910  58.536  1.00 34.97           C  
ATOM   3481  CG  ASP A 933     -15.176  82.972  57.238  1.00 48.38           C  
ATOM   3482  OD1 ASP A 933     -14.299  82.102  57.009  1.00 47.97           O  
ATOM   3483  OD2 ASP A 933     -15.444  83.894  56.437  1.00 43.66           O  
ATOM   3484  N   ARG A 934     -15.189  80.254  59.405  1.00 42.36           N  
ATOM   3485  CA  ARG A 934     -14.685  78.890  59.495  1.00 40.21           C  
ATOM   3486  C   ARG A 934     -13.697  78.524  58.374  1.00 33.74           C  
ATOM   3487  O   ARG A 934     -13.116  77.446  58.391  1.00 39.87           O  
ATOM   3488  CB  ARG A 934     -15.846  77.899  59.560  1.00 43.10           C  
ATOM   3489  CG  ARG A 934     -16.617  77.936  60.874  1.00 50.88           C  
ATOM   3490  CD  ARG A 934     -15.890  77.152  61.961  1.00 58.31           C  
ATOM   3491  NE  ARG A 934     -15.106  77.996  62.855  1.00 48.65           N  
ATOM   3492  CZ  ARG A 934     -14.006  77.594  63.490  1.00 58.41           C  
ATOM   3493  NH1 ARG A 934     -13.538  76.361  63.318  1.00 50.13           N  
ATOM   3494  NH2 ARG A 934     -13.362  78.431  64.292  1.00 59.04           N  
ATOM   3495  N   ASN A 935     -13.519  79.428  57.416  1.00 29.73           N  
ATOM   3496  CA  ASN A 935     -12.515  79.280  56.362  1.00 37.50           C  
ATOM   3497  C   ASN A 935     -11.444  80.359  56.364  1.00 41.48           C  
ATOM   3498  O   ASN A 935     -10.586  80.364  55.481  1.00 37.06           O  
ATOM   3499  CB  ASN A 935     -13.164  79.335  54.979  1.00 34.36           C  
ATOM   3500  CG  ASN A 935     -14.000  78.122  54.673  1.00 46.78           C  
ATOM   3501  OD1 ASN A 935     -13.720  77.021  55.147  1.00 42.49           O  
ATOM   3502  ND2 ASN A 935     -15.037  78.316  53.866  1.00 45.93           N  
ATOM   3503  N   THR A 936     -11.497  81.292  57.314  1.00 32.64           N  
ATOM   3504  CA  THR A 936     -10.668  82.489  57.200  1.00 30.86           C  
ATOM   3505  C   THR A 936     -10.012  82.878  58.520  1.00 39.74           C  
ATOM   3506  O   THR A 936     -10.658  82.883  59.570  1.00 33.28           O  
ATOM   3507  CB  THR A 936     -11.500  83.696  56.674  1.00 39.40           C  
ATOM   3508  OG1 THR A 936     -12.320  83.288  55.570  1.00 40.84           O  
ATOM   3509  CG2 THR A 936     -10.607  84.851  56.231  1.00 29.21           C  
ATOM   3510  N   VAL A 937      -8.724  83.205  58.466  1.00 27.77           N  
ATOM   3511  CA  VAL A 937      -8.060  83.832  59.605  1.00 24.89           C  
ATOM   3512  C   VAL A 937      -7.361  85.078  59.131  1.00 31.02           C  
ATOM   3513  O   VAL A 937      -6.988  85.188  57.963  1.00 28.14           O  
ATOM   3514  CB  VAL A 937      -7.024  82.926  60.306  1.00 32.93           C  
ATOM   3515  CG1 VAL A 937      -7.676  81.663  60.823  1.00 26.86           C  
ATOM   3516  CG2 VAL A 937      -5.849  82.613  59.371  1.00 28.37           C  
ATOM   3517  N   GLU A 938      -7.196  86.022  60.045  1.00 27.41           N  
ATOM   3518  CA  GLU A 938      -6.599  87.293  59.711  1.00 26.32           C  
ATOM   3519  C   GLU A 938      -5.406  87.511  60.625  1.00 22.44           C  
ATOM   3520  O   GLU A 938      -5.487  87.318  61.841  1.00 26.65           O  
ATOM   3521  CB  GLU A 938      -7.622  88.408  59.917  1.00 32.41           C  
ATOM   3522  CG  GLU A 938      -7.386  89.635  59.082  1.00 40.36           C  
ATOM   3523  CD  GLU A 938      -8.529  90.636  59.201  1.00 56.67           C  
ATOM   3524  OE1 GLU A 938      -9.359  90.486  60.123  1.00 55.07           O  
ATOM   3525  OE2 GLU A 938      -8.607  91.564  58.369  1.00 54.21           O  
ATOM   3526  N   ILE A 939      -4.295  87.917  60.034  1.00 24.06           N  
ATOM   3527  CA  ILE A 939      -3.096  88.163  60.809  1.00 25.00           C  
ATOM   3528  C   ILE A 939      -2.776  89.644  60.722  1.00 26.13           C  
ATOM   3529  O   ILE A 939      -2.481  90.157  59.643  1.00 26.60           O  
ATOM   3530  CB  ILE A 939      -1.907  87.336  60.277  1.00 22.79           C  
ATOM   3531  CG1 ILE A 939      -2.200  85.835  60.354  1.00 25.40           C  
ATOM   3532  CG2 ILE A 939      -0.632  87.689  61.037  1.00 21.88           C  
ATOM   3533  CD1 ILE A 939      -1.154  84.956  59.591  1.00 22.86           C  
ATOM   3534  N   THR A 940      -2.826  90.334  61.856  1.00 23.05           N  
ATOM   3535  CA  THR A 940      -2.710  91.786  61.830  1.00 27.05           C  
ATOM   3536  C   THR A 940      -1.494  92.315  62.577  1.00 23.61           C  
ATOM   3537  O   THR A 940      -1.305  93.529  62.701  1.00 26.08           O  
ATOM   3538  CB  THR A 940      -3.991  92.471  62.362  1.00 28.99           C  
ATOM   3539  OG1 THR A 940      -4.311  91.945  63.655  1.00 25.92           O  
ATOM   3540  CG2 THR A 940      -5.141  92.214  61.413  1.00 33.91           C  
ATOM   3541  N   GLU A 941      -0.673  91.408  63.079  1.00 22.54           N  
ATOM   3542  CA  GLU A 941       0.583  91.802  63.702  1.00 22.07           C  
ATOM   3543  C   GLU A 941       1.536  90.630  63.719  1.00 21.64           C  
ATOM   3544  O   GLU A 941       1.123  89.491  63.937  1.00 22.98           O  
ATOM   3545  CB  GLU A 941       0.357  92.306  65.131  1.00 23.52           C  
ATOM   3546  CG  GLU A 941       1.616  92.810  65.818  1.00 22.75           C  
ATOM   3547  CD  GLU A 941       2.253  94.001  65.089  1.00 28.24           C  
ATOM   3548  OE1 GLU A 941       2.895  93.801  64.027  1.00 29.77           O  
ATOM   3549  OE2 GLU A 941       2.118  95.144  65.592  1.00 32.13           O  
ATOM   3550  N   LEU A 942       2.810  90.913  63.486  1.00 18.47           N  
ATOM   3551  CA  LEU A 942       3.837  89.885  63.559  1.00 22.29           C  
ATOM   3552  C   LEU A 942       4.708  90.199  64.765  1.00 20.97           C  
ATOM   3553  O   LEU A 942       4.859  91.354  65.118  1.00 24.59           O  
ATOM   3554  CB  LEU A 942       4.677  89.874  62.278  1.00 17.40           C  
ATOM   3555  CG  LEU A 942       3.878  89.791  60.982  1.00 19.82           C  
ATOM   3556  CD1 LEU A 942       4.778  89.890  59.764  1.00 15.93           C  
ATOM   3557  CD2 LEU A 942       3.072  88.520  60.932  1.00 16.53           C  
ATOM   3558  N   PRO A 943       5.284  89.167  65.401  1.00 22.20           N  
ATOM   3559  CA  PRO A 943       6.084  89.449  66.591  1.00 24.30           C  
ATOM   3560  C   PRO A 943       7.236  90.376  66.251  1.00 21.80           C  
ATOM   3561  O   PRO A 943       7.710  90.407  65.116  1.00 18.59           O  
ATOM   3562  CB  PRO A 943       6.588  88.070  67.038  1.00 24.52           C  
ATOM   3563  CG  PRO A 943       6.303  87.143  65.924  1.00 27.09           C  
ATOM   3564  CD  PRO A 943       5.211  87.730  65.092  1.00 22.35           C  
ATOM   3565  N   VAL A 944       7.659  91.151  67.234  1.00 20.57           N  
ATOM   3566  CA  VAL A 944       8.705  92.140  67.016  1.00 27.29           C  
ATOM   3567  C   VAL A 944       9.913  91.505  66.337  1.00 24.26           C  
ATOM   3568  O   VAL A 944      10.335  90.425  66.728  1.00 23.80           O  
ATOM   3569  CB  VAL A 944       9.130  92.763  68.348  1.00 26.14           C  
ATOM   3570  CG1 VAL A 944      10.377  93.630  68.163  1.00 29.67           C  
ATOM   3571  CG2 VAL A 944       7.985  93.562  68.899  1.00 25.63           C  
ATOM   3572  N   ARG A 945      10.441  92.172  65.311  1.00 27.30           N  
ATOM   3573  CA  ARG A 945      11.653  91.731  64.598  1.00 28.61           C  
ATOM   3574  C   ARG A 945      11.382  90.623  63.578  1.00 26.16           C  
ATOM   3575  O   ARG A 945      12.306  90.084  62.963  1.00 24.66           O  
ATOM   3576  CB  ARG A 945      12.754  91.296  65.581  1.00 34.10           C  
ATOM   3577  CG  ARG A 945      14.035  92.129  65.528  1.00 45.73           C  
ATOM   3578  CD  ARG A 945      14.000  93.316  66.485  1.00 41.33           C  
ATOM   3579  NE  ARG A 945      15.195  94.167  66.380  1.00 53.42           N  
ATOM   3580  CZ  ARG A 945      16.393  93.870  66.893  1.00 53.13           C  
ATOM   3581  NH1 ARG A 945      16.596  92.723  67.533  1.00 50.85           N  
ATOM   3582  NH2 ARG A 945      17.404  94.717  66.752  1.00 54.60           N  
ATOM   3583  N   THR A 946      10.115  90.269  63.403  1.00 24.10           N  
ATOM   3584  CA  THR A 946       9.731  89.403  62.296  1.00 21.77           C  
ATOM   3585  C   THR A 946       9.300  90.323  61.162  1.00 24.68           C  
ATOM   3586  O   THR A 946       8.327  91.057  61.293  1.00 20.89           O  
ATOM   3587  CB  THR A 946       8.577  88.465  62.689  1.00 25.11           C  
ATOM   3588  OG1 THR A 946       9.030  87.554  63.699  1.00 24.25           O  
ATOM   3589  CG2 THR A 946       8.100  87.677  61.493  1.00 21.86           C  
ATOM   3590  N   TRP A 947      10.046  90.321  60.061  1.00 21.97           N  
ATOM   3591  CA  TRP A 947       9.775  91.259  58.999  1.00 19.92           C  
ATOM   3592  C   TRP A 947       8.731  90.683  58.056  1.00 19.94           C  
ATOM   3593  O   TRP A 947       8.632  89.473  57.901  1.00 19.32           O  
ATOM   3594  CB  TRP A 947      11.070  91.649  58.295  1.00 20.22           C  
ATOM   3595  CG  TRP A 947      12.136  92.045  59.277  1.00 27.07           C  
ATOM   3596  CD1 TRP A 947      13.380  91.493  59.407  1.00 22.90           C  
ATOM   3597  CD2 TRP A 947      12.038  93.057  60.297  1.00 25.53           C  
ATOM   3598  NE1 TRP A 947      14.066  92.105  60.431  1.00 22.54           N  
ATOM   3599  CE2 TRP A 947      13.267  93.068  60.993  1.00 24.96           C  
ATOM   3600  CE3 TRP A 947      11.043  93.970  60.668  1.00 19.44           C  
ATOM   3601  CZ2 TRP A 947      13.527  93.954  62.040  1.00 23.93           C  
ATOM   3602  CZ3 TRP A 947      11.295  94.838  61.727  1.00 22.84           C  
ATOM   3603  CH2 TRP A 947      12.531  94.830  62.394  1.00 24.78           C  
ATOM   3604  N   THR A 948       7.948  91.552  57.430  1.00 18.36           N  
ATOM   3605  CA  THR A 948       6.769  91.116  56.672  1.00 18.54           C  
ATOM   3606  C   THR A 948       7.092  90.202  55.480  1.00 23.12           C  
ATOM   3607  O   THR A 948       6.440  89.173  55.264  1.00 21.87           O  
ATOM   3608  CB  THR A 948       5.962  92.341  56.168  1.00 21.26           C  
ATOM   3609  OG1 THR A 948       5.725  93.238  57.260  1.00 23.24           O  
ATOM   3610  CG2 THR A 948       4.624  91.917  55.561  1.00 20.60           C  
ATOM   3611  N   GLN A 949       8.087  90.601  54.701  1.00 23.39           N  
ATOM   3612  CA  GLN A 949       8.487  89.857  53.527  1.00 24.63           C  
ATOM   3613  C   GLN A 949       9.076  88.493  53.912  1.00 24.57           C  
ATOM   3614  O   GLN A 949       8.799  87.490  53.274  1.00 26.19           O  
ATOM   3615  CB  GLN A 949       9.494  90.664  52.705  1.00 25.83           C  
ATOM   3616  CG  GLN A 949       9.892  89.985  51.393  1.00 36.28           C  
ATOM   3617  CD  GLN A 949       8.725  89.888  50.423  1.00 44.77           C  
ATOM   3618  OE1 GLN A 949       7.859  90.766  50.389  1.00 46.28           O  
ATOM   3619  NE2 GLN A 949       8.684  88.811  49.646  1.00 43.13           N  
ATOM   3620  N   VAL A 950       9.880  88.470  54.968  1.00 26.69           N  
ATOM   3621  CA  VAL A 950      10.456  87.235  55.475  1.00 24.19           C  
ATOM   3622  C   VAL A 950       9.371  86.300  55.997  1.00 29.33           C  
ATOM   3623  O   VAL A 950       9.422  85.088  55.782  1.00 27.33           O  
ATOM   3624  CB  VAL A 950      11.436  87.513  56.622  1.00 24.51           C  
ATOM   3625  CG1 VAL A 950      12.004  86.199  57.155  1.00 27.75           C  
ATOM   3626  CG2 VAL A 950      12.557  88.422  56.142  1.00 26.28           C  
ATOM   3627  N   TYR A 951       8.391  86.859  56.701  1.00 21.65           N  
ATOM   3628  CA  TYR A 951       7.291  86.045  57.195  1.00 19.43           C  
ATOM   3629  C   TYR A 951       6.546  85.451  56.000  1.00 17.25           C  
ATOM   3630  O   TYR A 951       6.167  84.294  56.005  1.00 23.25           O  
ATOM   3631  CB  TYR A 951       6.334  86.877  58.059  1.00 21.20           C  
ATOM   3632  CG  TYR A 951       5.213  86.047  58.624  1.00 20.26           C  
ATOM   3633  CD1 TYR A 951       5.405  85.275  59.769  1.00 13.37           C  
ATOM   3634  CD2 TYR A 951       3.963  86.016  57.999  1.00 17.94           C  
ATOM   3635  CE1 TYR A 951       4.377  84.491  60.279  1.00 15.82           C  
ATOM   3636  CE2 TYR A 951       2.931  85.241  58.500  1.00 16.00           C  
ATOM   3637  CZ  TYR A 951       3.145  84.480  59.639  1.00 17.23           C  
ATOM   3638  OH  TYR A 951       2.124  83.712  60.138  1.00 20.30           O  
ATOM   3639  N   LYS A 952       6.331  86.254  54.971  1.00 22.71           N  
ATOM   3640  CA  LYS A 952       5.611  85.785  53.792  1.00 23.47           C  
ATOM   3641  C   LYS A 952       6.367  84.630  53.110  1.00 29.82           C  
ATOM   3642  O   LYS A 952       5.788  83.588  52.781  1.00 24.47           O  
ATOM   3643  CB  LYS A 952       5.433  86.946  52.816  1.00 21.75           C  
ATOM   3644  CG  LYS A 952       4.793  86.578  51.501  1.00 30.90           C  
ATOM   3645  CD  LYS A 952       4.806  87.771  50.561  1.00 32.84           C  
ATOM   3646  CE  LYS A 952       4.268  87.422  49.184  1.00 43.39           C  
ATOM   3647  NZ  LYS A 952       4.371  88.607  48.280  1.00 58.86           N  
ATOM   3648  N   GLU A 953       7.671  84.816  52.934  1.00 23.47           N  
ATOM   3649  CA  GLU A 953       8.495  83.850  52.219  1.00 29.49           C  
ATOM   3650  C   GLU A 953       8.750  82.585  53.029  1.00 29.43           C  
ATOM   3651  O   GLU A 953       8.718  81.481  52.486  1.00 31.07           O  
ATOM   3652  CB  GLU A 953       9.827  84.493  51.801  1.00 31.52           C  
ATOM   3653  CG  GLU A 953       9.686  85.441  50.625  1.00 34.28           C  
ATOM   3654  CD  GLU A 953      10.916  86.321  50.411  1.00 47.79           C  
ATOM   3655  OE1 GLU A 953      11.838  86.286  51.256  1.00 53.57           O  
ATOM   3656  OE2 GLU A 953      10.951  87.060  49.401  1.00 43.17           O  
ATOM   3657  N   GLN A 954       8.984  82.735  54.329  1.00 23.11           N  
ATOM   3658  CA  GLN A 954       9.379  81.587  55.149  1.00 21.51           C  
ATOM   3659  C   GLN A 954       8.223  80.888  55.848  1.00 24.03           C  
ATOM   3660  O   GLN A 954       8.378  79.783  56.363  1.00 26.11           O  
ATOM   3661  CB  GLN A 954      10.439  81.995  56.167  1.00 27.65           C  
ATOM   3662  CG  GLN A 954      11.678  82.631  55.512  1.00 34.91           C  
ATOM   3663  CD  GLN A 954      12.766  82.986  56.510  1.00 54.82           C  
ATOM   3664  OE1 GLN A 954      12.578  82.876  57.729  1.00 61.23           O  
ATOM   3665  NE2 GLN A 954      13.917  83.419  55.996  1.00 50.36           N  
ATOM   3666  N   VAL A 955       7.052  81.506  55.861  1.00 20.50           N  
ATOM   3667  CA  VAL A 955       5.938  80.882  56.571  1.00 16.60           C  
ATOM   3668  C   VAL A 955       4.689  80.654  55.732  1.00 18.67           C  
ATOM   3669  O   VAL A 955       4.169  79.542  55.682  1.00 23.51           O  
ATOM   3670  CB  VAL A 955       5.557  81.668  57.822  1.00 21.51           C  
ATOM   3671  CG1 VAL A 955       4.329  81.016  58.495  1.00 19.88           C  
ATOM   3672  CG2 VAL A 955       6.747  81.748  58.790  1.00 22.06           C  
ATOM   3673  N   LEU A 956       4.168  81.712  55.120  1.00 18.13           N  
ATOM   3674  CA  LEU A 956       2.919  81.587  54.378  1.00 19.82           C  
ATOM   3675  C   LEU A 956       3.117  80.865  53.046  1.00 22.70           C  
ATOM   3676  O   LEU A 956       2.279  80.064  52.660  1.00 25.03           O  
ATOM   3677  CB  LEU A 956       2.271  82.951  54.142  1.00 15.16           C  
ATOM   3678  CG  LEU A 956       1.732  83.665  55.390  1.00 18.40           C  
ATOM   3679  CD1 LEU A 956       1.082  84.962  54.978  1.00 17.95           C  
ATOM   3680  CD2 LEU A 956       0.755  82.785  56.207  1.00 19.90           C  
ATOM   3681  N   GLU A 957       4.211  81.159  52.345  1.00 23.23           N  
ATOM   3682  CA  GLU A 957       4.497  80.479  51.081  1.00 25.61           C  
ATOM   3683  C   GLU A 957       4.591  78.951  51.240  1.00 18.68           C  
ATOM   3684  O   GLU A 957       3.855  78.228  50.585  1.00 26.66           O  
ATOM   3685  CB  GLU A 957       5.731  81.065  50.399  1.00 29.52           C  
ATOM   3686  CG  GLU A 957       5.419  82.316  49.585  1.00 30.53           C  
ATOM   3687  CD  GLU A 957       4.535  82.015  48.379  1.00 43.00           C  
ATOM   3688  OE1 GLU A 957       4.957  81.216  47.514  1.00 49.77           O  
ATOM   3689  OE2 GLU A 957       3.419  82.571  48.293  1.00 40.03           O  
ATOM   3690  N   PRO A 958       5.460  78.465  52.142  1.00 19.89           N  
ATOM   3691  CA  PRO A 958       5.502  77.038  52.475  1.00 23.28           C  
ATOM   3692  C   PRO A 958       4.153  76.480  52.959  1.00 26.22           C  
ATOM   3693  O   PRO A 958       3.827  75.345  52.622  1.00 24.83           O  
ATOM   3694  CB  PRO A 958       6.517  76.976  53.621  1.00 22.10           C  
ATOM   3695  CG  PRO A 958       7.321  78.166  53.491  1.00 27.32           C  
ATOM   3696  CD  PRO A 958       6.451  79.231  52.917  1.00 23.90           C  
ATOM   3697  N   MET A 959       3.387  77.243  53.739  1.00 23.25           N  
ATOM   3698  CA  MET A 959       2.059  76.787  54.164  1.00 20.33           C  
ATOM   3699  C   MET A 959       1.116  76.645  52.990  1.00 20.57           C  
ATOM   3700  O   MET A 959       0.225  75.805  53.002  1.00 22.41           O  
ATOM   3701  CB  MET A 959       1.426  77.755  55.161  1.00 26.04           C  
ATOM   3702  CG  MET A 959       2.013  77.687  56.541  1.00 31.69           C  
ATOM   3703  SD  MET A 959       1.158  78.783  57.699  1.00 31.98           S  
ATOM   3704  CE  MET A 959       1.664  78.018  59.232  1.00 23.65           C  
ATOM   3705  N   LEU A 960       1.287  77.502  51.992  1.00 22.89           N  
ATOM   3706  CA  LEU A 960       0.429  77.471  50.811  1.00 24.71           C  
ATOM   3707  C   LEU A 960       0.821  76.350  49.855  1.00 24.03           C  
ATOM   3708  O   LEU A 960      -0.041  75.633  49.353  1.00 25.94           O  
ATOM   3709  CB  LEU A 960       0.504  78.798  50.045  1.00 24.34           C  
ATOM   3710  CG  LEU A 960      -0.330  78.824  48.759  1.00 26.42           C  
ATOM   3711  CD1 LEU A 960      -1.794  78.579  49.076  1.00 28.84           C  
ATOM   3712  CD2 LEU A 960      -0.167  80.141  48.000  1.00 28.62           C  
ATOM   3713  N   ASN A 961       2.124  76.231  49.595  1.00 20.00           N  
ATOM   3714  CA  ASN A 961       2.649  75.315  48.577  1.00 28.77           C  
ATOM   3715  C   ASN A 961       3.074  73.935  49.101  1.00 22.75           C  
ATOM   3716  O   ASN A 961       3.222  72.993  48.327  1.00 28.10           O  
ATOM   3717  CB  ASN A 961       3.833  75.977  47.858  1.00 20.03           C  
ATOM   3718  CG  ASN A 961       3.443  77.285  47.206  1.00 31.29           C  
ATOM   3719  OD1 ASN A 961       2.372  77.390  46.603  1.00 29.01           O  
ATOM   3720  ND2 ASN A 961       4.296  78.295  47.339  1.00 28.26           N  
ATOM   3721  N   GLY A 962       3.272  73.827  50.410  1.00 23.31           N  
ATOM   3722  CA  GLY A 962       3.893  72.651  50.993  1.00 25.90           C  
ATOM   3723  C   GLY A 962       5.361  72.706  50.619  1.00 28.00           C  
ATOM   3724  O   GLY A 962       5.770  73.598  49.892  1.00 27.97           O  
ATOM   3725  N   THR A 963       6.156  71.769  51.120  1.00 31.12           N  
ATOM   3726  CA  THR A 963       7.555  71.641  50.710  1.00 31.84           C  
ATOM   3727  C   THR A 963       7.913  70.163  50.523  1.00 33.91           C  
ATOM   3728  O   THR A 963       7.044  69.289  50.594  1.00 27.95           O  
ATOM   3729  CB  THR A 963       8.519  72.268  51.743  1.00 34.42           C  
ATOM   3730  OG1 THR A 963       8.466  71.530  52.971  1.00 34.77           O  
ATOM   3731  CG2 THR A 963       8.156  73.735  52.006  1.00 37.02           C  
ATOM   3732  N   ASP A 964       9.188  69.881  50.280  1.00 37.34           N  
ATOM   3733  CA  ASP A 964       9.636  68.491  50.204  1.00 33.02           C  
ATOM   3734  C   ASP A 964       9.427  67.794  51.550  1.00 33.77           C  
ATOM   3735  O   ASP A 964       9.190  66.588  51.595  1.00 30.50           O  
ATOM   3736  CB  ASP A 964      11.099  68.396  49.735  1.00 36.19           C  
ATOM   3737  CG  ASP A 964      12.075  69.075  50.687  1.00 48.22           C  
ATOM   3738  OD1 ASP A 964      11.685  70.038  51.386  1.00 56.78           O  
ATOM   3739  OD2 ASP A 964      13.248  68.645  50.731  1.00 57.55           O  
ATOM   3740  N   LYS A 965       9.455  68.576  52.632  1.00 37.99           N  
ATOM   3741  CA  LYS A 965       9.405  68.046  53.999  1.00 36.58           C  
ATOM   3742  C   LYS A 965       8.156  68.402  54.818  1.00 43.62           C  
ATOM   3743  O   LYS A 965       8.039  67.979  55.963  1.00 45.20           O  
ATOM   3744  CB  LYS A 965      10.638  68.507  54.780  1.00 41.07           C  
ATOM   3745  CG  LYS A 965      11.951  68.038  54.190  1.00 51.46           C  
ATOM   3746  CD  LYS A 965      13.105  68.304  55.139  1.00 56.79           C  
ATOM   3747  CE  LYS A 965      14.440  68.030  54.462  1.00 58.66           C  
ATOM   3748  NZ  LYS A 965      14.757  69.084  53.452  1.00 65.54           N  
ATOM   3749  N   THR A 966       7.244  69.191  54.254  1.00 40.54           N  
ATOM   3750  CA  THR A 966       6.010  69.570  54.951  1.00 38.51           C  
ATOM   3751  C   THR A 966       4.824  69.673  53.992  1.00 27.21           C  
ATOM   3752  O   THR A 966       4.988  70.050  52.833  1.00 28.92           O  
ATOM   3753  CB  THR A 966       6.160  70.914  55.695  1.00 40.97           C  
ATOM   3754  OG1 THR A 966       6.673  71.913  54.795  1.00 38.42           O  
ATOM   3755  CG2 THR A 966       7.112  70.764  56.876  1.00 49.05           C  
ATOM   3756  N   PRO A 967       3.625  69.326  54.470  1.00 26.88           N  
ATOM   3757  CA  PRO A 967       2.419  69.466  53.644  1.00 28.41           C  
ATOM   3758  C   PRO A 967       1.910  70.918  53.635  1.00 30.38           C  
ATOM   3759  O   PRO A 967       2.339  71.720  54.464  1.00 28.81           O  
ATOM   3760  CB  PRO A 967       1.412  68.576  54.367  1.00 27.32           C  
ATOM   3761  CG  PRO A 967       1.813  68.691  55.819  1.00 27.94           C  
ATOM   3762  CD  PRO A 967       3.326  68.776  55.809  1.00 27.35           C  
ATOM   3763  N   ALA A 968       1.017  71.238  52.702  1.00 25.51           N  
ATOM   3764  CA  ALA A 968       0.351  72.539  52.680  1.00 28.52           C  
ATOM   3765  C   ALA A 968      -0.685  72.593  53.805  1.00 33.55           C  
ATOM   3766  O   ALA A 968      -1.280  71.579  54.154  1.00 30.15           O  
ATOM   3767  CB  ALA A 968      -0.336  72.756  51.354  1.00 25.25           C  
ATOM   3768  N   LEU A 969      -0.906  73.778  54.353  1.00 29.12           N  
ATOM   3769  CA  LEU A 969      -1.887  73.953  55.417  1.00 32.16           C  
ATOM   3770  C   LEU A 969      -3.012  74.881  54.969  1.00 31.79           C  
ATOM   3771  O   LEU A 969      -4.161  74.703  55.361  1.00 29.34           O  
ATOM   3772  CB  LEU A 969      -1.219  74.492  56.682  1.00 31.75           C  
ATOM   3773  CG  LEU A 969      -2.148  74.856  57.846  1.00 51.28           C  
ATOM   3774  CD1 LEU A 969      -2.811  73.621  58.466  1.00 41.20           C  
ATOM   3775  CD2 LEU A 969      -1.402  75.649  58.911  1.00 45.59           C  
ATOM   3776  N   ILE A 970      -2.693  75.855  54.123  1.00 23.33           N  
ATOM   3777  CA  ILE A 970      -3.689  76.851  53.737  1.00 28.58           C  
ATOM   3778  C   ILE A 970      -4.007  76.756  52.256  1.00 31.01           C  
ATOM   3779  O   ILE A 970      -3.210  76.232  51.488  1.00 24.15           O  
ATOM   3780  CB  ILE A 970      -3.223  78.285  54.100  1.00 26.42           C  
ATOM   3781  CG1 ILE A 970      -1.996  78.679  53.279  1.00 23.45           C  
ATOM   3782  CG2 ILE A 970      -2.934  78.374  55.595  1.00 22.51           C  
ATOM   3783  CD1 ILE A 970      -1.434  80.076  53.583  1.00 24.68           C  
ATOM   3784  N   SER A 971      -5.165  77.275  51.856  1.00 25.59           N  
ATOM   3785  CA ASER A 971      -5.576  77.205  50.459  0.53 26.93           C  
ATOM   3786  CA BSER A 971      -5.601  77.209  50.469  0.47 26.93           C  
ATOM   3787  C   SER A 971      -5.296  78.496  49.712  1.00 24.72           C  
ATOM   3788  O   SER A 971      -5.249  78.510  48.481  1.00 26.84           O  
ATOM   3789  CB ASER A 971      -7.061  76.846  50.330  0.53 26.75           C  
ATOM   3790  CB BSER A 971      -7.102  76.914  50.403  0.47 26.78           C  
ATOM   3791  OG ASER A 971      -7.880  77.887  50.829  0.53 29.32           O  
ATOM   3792  OG BSER A 971      -7.490  76.052  51.463  0.47 29.91           O  
ATOM   3793  N   ASP A 972      -5.104  79.584  50.448  1.00 28.02           N  
ATOM   3794  CA  ASP A 972      -4.851  80.877  49.810  1.00 30.26           C  
ATOM   3795  C   ASP A 972      -4.469  81.931  50.855  1.00 27.95           C  
ATOM   3796  O   ASP A 972      -4.746  81.775  52.037  1.00 24.75           O  
ATOM   3797  CB  ASP A 972      -6.101  81.326  49.020  1.00 29.51           C  
ATOM   3798  CG  ASP A 972      -5.806  82.457  48.025  1.00 48.58           C  
ATOM   3799  OD1 ASP A 972      -4.672  82.536  47.495  1.00 45.12           O  
ATOM   3800  OD2 ASP A 972      -6.716  83.274  47.764  1.00 53.81           O  
ATOM   3801  N   TYR A 973      -3.818  83.001  50.423  1.00 30.03           N  
ATOM   3802  CA  TYR A 973      -3.683  84.160  51.287  1.00 29.84           C  
ATOM   3803  C   TYR A 973      -3.622  85.420  50.439  1.00 29.16           C  
ATOM   3804  O   TYR A 973      -3.243  85.365  49.268  1.00 27.46           O  
ATOM   3805  CB  TYR A 973      -2.481  84.028  52.236  1.00 26.00           C  
ATOM   3806  CG  TYR A 973      -1.137  84.163  51.577  1.00 26.41           C  
ATOM   3807  CD1 TYR A 973      -0.509  85.396  51.492  1.00 26.43           C  
ATOM   3808  CD2 TYR A 973      -0.492  83.058  51.039  1.00 26.50           C  
ATOM   3809  CE1 TYR A 973       0.727  85.526  50.891  1.00 28.02           C  
ATOM   3810  CE2 TYR A 973       0.740  83.175  50.434  1.00 23.98           C  
ATOM   3811  CZ  TYR A 973       1.344  84.411  50.362  1.00 32.28           C  
ATOM   3812  OH  TYR A 973       2.572  84.536  49.751  1.00 41.07           O  
ATOM   3813  N   LYS A 974      -4.043  86.541  51.023  1.00 33.63           N  
ATOM   3814  CA  LYS A 974      -3.951  87.854  50.379  1.00 27.90           C  
ATOM   3815  C   LYS A 974      -3.290  88.859  51.326  1.00 24.65           C  
ATOM   3816  O   LYS A 974      -3.415  88.734  52.535  1.00 26.75           O  
ATOM   3817  CB  LYS A 974      -5.339  88.346  49.951  1.00 32.60           C  
ATOM   3818  CG  LYS A 974      -5.995  87.479  48.871  1.00 31.75           C  
ATOM   3819  CD  LYS A 974      -6.084  88.202  47.535  1.00 50.71           C  
ATOM   3820  CE  LYS A 974      -6.468  87.255  46.397  1.00 61.94           C  
ATOM   3821  NZ  LYS A 974      -7.815  86.636  46.592  1.00 59.90           N  
ATOM   3822  N   GLU A 975      -2.584  89.842  50.768  1.00 25.77           N  
ATOM   3823  CA  GLU A 975      -1.864  90.848  51.553  1.00 27.62           C  
ATOM   3824  C   GLU A 975      -2.514  92.241  51.476  1.00 31.30           C  
ATOM   3825  O   GLU A 975      -2.813  92.729  50.388  1.00 30.77           O  
ATOM   3826  CB  GLU A 975      -0.415  90.955  51.053  1.00 25.45           C  
ATOM   3827  CG  GLU A 975       0.339  89.629  51.025  1.00 31.25           C  
ATOM   3828  CD  GLU A 975       1.790  89.788  50.560  1.00 43.37           C  
ATOM   3829  OE1 GLU A 975       2.671  90.051  51.416  1.00 38.76           O  
ATOM   3830  OE2 GLU A 975       2.050  89.652  49.339  1.00 45.04           O  
ATOM   3831  N   TYR A 976      -2.712  92.893  52.619  1.00 28.23           N  
ATOM   3832  CA  TYR A 976      -3.232  94.264  52.624  1.00 29.72           C
[truncated: 754,435 more chars]
