# Supplementary material for: Mapping small molecule binding data to structural domains
Source: BMC Bioinformatics. 2012 Dec 7;13(Suppl 17):S11. doi: 10.1186/1471-2105-13-S17-S11 (PMC3521243; doi:10.1186/1471-2105-13-S17-S11)
Supplement: Additional file 6 — List of conflicts between 'seed' domains occurring within the same target. Tab delimited file. The column 'uniprot' provides the Uniprot identifier, the column 'conflict' the seed domains co-occurring in the specified protein. [file 1471-2105-13-S17-S11-S6.txt]

uniprot	conflict
P03355	RVP%%%rve
P03354	RVP%%%rve
P20876	RVP%%%rve
P03366	RVP%%%rve
P13922	DHFR_1%%%Thymidylat_synt
P07382	DHFR_1%%%Thymidylat_synt
Q27713	DHFR_1%%%Thymidylat_synt
Q07422	DHFR_1%%%Thymidylat_synt
Q5CGA3	DHFR_1%%%Thymidylat_synt
Q582G3	DHFR_1%%%Thymidylat_synt
Q27793	DHFR_1%%%Thymidylat_synt
P26664	HCV_NS4a%%%HCV_capsid%%%RdRP_3
Q9WMX2	HCV_NS4a%%%HCV_capsid%%%RdRP_3
P26663	HCV_NS4a%%%HCV_capsid%%%RdRP_3
P11172	OMPdecase%%%Pribosyltran
P43098	ACPS%%%adh_short_C2
Q7L0J3	MFS_1%%%Sugar_tr
Q7L1I2	MFS_1%%%Sugar_tr
Q02563	MFS_1%%%Sugar_tr
A6H5Y3	Pterin_bind%%%S-methyl_trans
P16066	ANF_receptor%%%Pkinase_Tyr
P46197	ANF_receptor%%%Pkinase_Tyr
P20594	ANF_receptor%%%Pkinase_Tyr
P18910	ANF_receptor%%%Pkinase_Tyr
P25092	ANF_receptor%%%Pkinase_Tyr
P23470	Carb_anhydrase%%%Y_phosphatase
Q69422	HCV_NS4a%%%RdRP_3
